# Supplementary material for: Prokaryotic, Fungal, and Unicellular Eukaryotic Core Communities Across Three Sympatric Marine Sponges From the Southwestern Atlantic Coast Are Dominated Largely by Deterministic Assemblage Processes
Source: Front Microbiol. 2021 Jun 8;12:674004. doi: 10.3389/fmicb.2021.674004 (PMC8217869; doi:10.3389/fmicb.2021.674004)
Supplement: Supplementary file 1 [file Data_Sheet_1.zip]

Archive with 108 entries (107 files):
- data sheet 4/
- __MACOSX/._data sheet 4
- data sheet 4/Figure_S1.eps
- __MACOSX/data sheet 4/._Figure_S1.eps
- data sheet 4/Table_S15.xlsx
- __MACOSX/data sheet 4/._Table_S15.xlsx
- data sheet 4/Figure_S2.eps
- __MACOSX/data sheet 4/._Figure_S2.eps
- data sheet 4/Table_S2.xlsx
- __MACOSX/data sheet 4/._Table_S2.xlsx
- data sheet 4/Table_S19.xlsx
- __MACOSX/data sheet 4/._Table_S19.xlsx
- data sheet 4/Table_S23.xlsx
- __MACOSX/data sheet 4/._Table_S23.xlsx
- data sheet 4/Figure_S3.eps
- __MACOSX/data sheet 4/._Figure_S3.eps
- data sheet 4/Table_S35.xlsx
- __MACOSX/data sheet 4/._Table_S35.xlsx
- data sheet 4/Figure_S7.eps
- __MACOSX/data sheet 4/._Figure_S7.eps
- data sheet 4/Table_S34.xlsx
- __MACOSX/data sheet 4/._Table_S34.xlsx
- data sheet 4/Table_S22.xlsx
- __MACOSX/data sheet 4/._Table_S22.xlsx
- data sheet 4/Table_S3.xlsx
- __MACOSX/data sheet 4/._Table_S3.xlsx
- data sheet 4/Table_S18.xlsx
- __MACOSX/data sheet 4/._Table_S18.xlsx
- data sheet 4/Figure_S6.eps
- __MACOSX/data sheet 4/._Figure_S6.eps
- data sheet 4/Figure_S4.eps
- __MACOSX/data sheet 4/._Figure_S4.eps
- data sheet 4/Table_S14.xlsx
- __MACOSX/data sheet 4/._Table_S14.xlsx
- data sheet 4/Figure_S5.eps
- __MACOSX/data sheet 4/._Figure_S5.eps
- data sheet 4/Table_S4.xlsx
- __MACOSX/data sheet 4/._Table_S4.xlsx
- data sheet 4/Table_S25.xlsx
- __MACOSX/data sheet 4/._Table_S25.xlsx
- data sheet 4/Table_S33.xlsx
- __MACOSX/data sheet 4/._Table_S33.xlsx
- data sheet 4/Table_S8.xlsx
- __MACOSX/data sheet 4/._Table_S8.xlsx
- data sheet 4/Table_S13.xlsx
- __MACOSX/data sheet 4/._Table_S13.xlsx
- data sheet 4/Table_S29.xlsx
- __MACOSX/data sheet 4/._Table_S29.xlsx
- data sheet 4/Table_S28.xlsx
- __MACOSX/data sheet 4/._Table_S28.xlsx
- data sheet 4/Table_S9.xlsx
- __MACOSX/data sheet 4/._Table_S9.xlsx
- data sheet 4/Table_S12.xlsx
- __MACOSX/data sheet 4/._Table_S12.xlsx
- data sheet 4/Table_S32.xlsx
- __MACOSX/data sheet 4/._Table_S32.xlsx
- data sheet 4/Table_S24.xlsx
- __MACOSX/data sheet 4/._Table_S24.xlsx
- data sheet 4/Table_S5.xlsx
- __MACOSX/data sheet 4/._Table_S5.xlsx
- data sheet 4/Table_S31.xlsx
- __MACOSX/data sheet 4/._Table_S31.xlsx
- data sheet 4/supplementary material_vf.doc
- __MACOSX/data sheet 4/._supplementary material_vf.doc
- data sheet 4/Figure_S11.eps
- __MACOSX/data sheet 4/._Figure_S11.eps
- data sheet 4/Table_S27.xlsx
- __MACOSX/data sheet 4/._Table_S27.xlsx
- data sheet 4/Table_S6.xlsx
- __MACOSX/data sheet 4/._Table_S6.xlsx
- data sheet 4/Figure_S10.eps
- __MACOSX/data sheet 4/._Figure_S10.eps
- data sheet 4/Figure_S12.eps
- __MACOSX/data sheet 4/._Figure_S12.eps
- data sheet 4/Figure_S13.eps
- __MACOSX/data sheet 4/._Figure_S13.eps
- data sheet 4/Table_S11.xlsx
- __MACOSX/data sheet 4/._Table_S11.xlsx
- data sheet 4/Figure_S17.eps
- __MACOSX/data sheet 4/._Figure_S17.eps
- data sheet 4/Table_S10.xlsx
- __MACOSX/data sheet 4/._Table_S10.xlsx
- data sheet 4/Figure_S16.eps
- __MACOSX/data sheet 4/._Figure_S16.eps
- data sheet 4/Figure_S14.eps
- __MACOSX/data sheet 4/._Figure_S14.eps
- data sheet 4/Table_S7.xlsx
- __MACOSX/data sheet 4/._Table_S7.xlsx
- data sheet 4/Table_S26.xlsx
- __MACOSX/data sheet 4/._Table_S26.xlsx
- data sheet 4/Figure_S15.eps
- __MACOSX/data sheet 4/._Figure_S15.eps
- data sheet 4/Table_S30.xlsx
- __MACOSX/data sheet 4/._Table_S30.xlsx
- data sheet 4/Figure_S8.eps
- __MACOSX/data sheet 4/._Figure_S8.eps
- data sheet 4/Table_S17.xlsx
- __MACOSX/data sheet 4/._Table_S17.xlsx
- data sheet 4/Figure_S9.eps
- __MACOSX/data sheet 4/._Figure_S9.eps
- data sheet 4/Table_S21.xlsx
- __MACOSX/data sheet 4/._Table_S21.xlsx
- data sheet 4/Table_S1.xlsx
- __MACOSX/data sheet 4/._Table_S1.xlsx
- data sheet 4/Table_S20.xlsx
- __MACOSX/data sheet 4/._Table_S20.xlsx
- data sheet 4/Table_S16.xlsx
- __MACOSX/data sheet 4/._Table_S16.xlsx
