# Supplementary material for: Prokaryotic, Fungal, and Unicellular Eukaryotic Core Communities Across Three Sympatric Marine Sponges From the Southwestern Atlantic Coast Are Dominated Largely by Deterministic Assemblage Processes
Source: Front Microbiol. 2021 Jun 8;12:674004. doi: 10.3389/fmicb.2021.674004 (PMC8217869; doi:10.3389/fmicb.2021.674004)
Supplement: Supplementary file 1 [file Data_Sheet_1.zip › data sheet 4/Table_S15.xlsx]

## Sheet: Table S15a
Table S15a: Relative abundance of the unicellular eukaryotic composition for phylum. Ac: Aplysina caissara, Af: Aplysina fulva, Ti: Tedania ignis, SW: seawater, SD: sediment.
Phylum	Ac	Af	Ti	SW	SD	Sum	Average
unclassified Eukaryota	66.3866	37.8151	57.8151	12.1008	13.7815	187.899	37.5798
Diatomea	5.21008	13.4454	15.2941	64.0336	53.7815	151.765	30.3529
Florideophycidae	19.1597	0	11.4286	0.168067	11.9328	42.6891	8.53782
Dinoflagellata	0.840336	3.19328	4.03361	17.9832	3.36134	29.4118	5.88235
Basidiomycota	2.68908	10.5882	5.37815	0	0.168067	18.8235	3.76471
Chlorophyta	0.672269	0.672269	0.672269	1.68067	13.7815	17.479	3.4958
Phragmoplastophyta	0	17.3109	0	0	0.168067	17.479	3.4958
Ascomycota	0.168067	11.0924	2.85714	0.168067	0	14.2857	2.85714
Protalveolata	2.68908	4.53782	0.504202	0	0	7.73109	1.54622
Ciliophora	0	0.168067	1.51261	2.52101	0.336134	4.53782	0.907563
Ochrophyta	1.84874	0	0.168067	0.336134	0.504202	2.85714	0.571429
Cryptophyceae	0.168067	1.0084	0	0.336134	0	1.51261	0.302521
Retaria	0	0	0	0	1.34454	1.34454	0.268908
Euglenozoa	0	0.168067	0.168067			0.336134	0.112045
Cercozoa	0	0	0	0.168067	0.336134	0.504202	0.10084
Prymnesiophyceae	0	0	0	0.504202	0	0.504202	0.10084
Peronosporomycetes	0	0	0	0	0.336134	0.336134	0.0672269
Aphelidea	0	0	0	0	0.168067	0.168067	0.0336134
Mucoromycota	0	0	0.168067	0	0	0.168067	0.0336134
Holozoa	0.168067	0	0	0	0	0.168067	0.0336134

## Sheet: Table S15b
Table S15b: Relative abundance of the unicellular eukaryotes composition for class. Ac: Aplysina caissara, Af: Aplysina fulva, Ti: Tedania ignis, SW: seawater, SD: sediment.
Class	Ac	Af	Ti	SW	SD	Sum	Average
unclassified Eukaryota	66.3866	37.8151	57.8151	12.1008	13.7815	187.899	37.5798
Mediophyceae	3.36134	11.9328	13.7815	44.2017	0.504202	73.7815	14.7563
Bacillariophyceae	1.68067	0.168067	0.672269	1.34454	48.0672	51.9328	10.3866
Dinophyceae	0.840336	3.19328	3.86555	16.1345	3.36134	27.395	5.47899
unclassified Diatomea	0.168067	1.34454	0.840336	18.4874	5.04202	25.8824	5.17647
Nemaliophycidae	18.6555	0	0	0	0.336134	18.9916	3.79832
Embryophyta	0	17.3109	0	0	0	17.3109	3.46218
Corallinophycidae	0.336134	0	11.2605	0	1.68067	13.2773	2.65546
Ulvophyceae	0.672269	0.168067	0	0.336134	9.41176	10.5882	2.11765
Rhodymeniophycidae	0.168067	0	0.168067	0.168067	9.91597	10.4202	2.08403
Dothideomycetes	0	5.71429	2.52101	0.168067	0	8.40336	1.68067
Syndiniales	2.68908	4.53782	0.504202	0	0	7.73109	1.54622
Agaricomycetes	2.01681	3.86555	0.336134	0	0	6.21849	1.2437
Malasseziomycetes	0.672269	4.03361	0.840336	0	0.168067	5.71429	1.14286
Intramacronucleata	0	0.168067	1.34454	2.52101	0.168067	4.20168	0.840336
Tremellomycetes	0	0	4.20168	0	0	4.20168	0.840336
Eurotiomycetes	0	3.69748	0.336134	0	0	4.03361	0.806723
Pedinophyceae	0	0	0	0	2.68908	2.68908	0.537815
Phaeophyceae	1.84874	0	0	0	0.504202	2.35294	0.470588
Ustilaginomycetes	0	1.84874	0	0	0	1.84874	0.369748
Cryptophyceae	0.168067	1.0084	0	0.336134	0	1.51261	0.302521
unclassified Chlorophyta	0	0	0	0	1.51261	1.51261	0.302521
Foraminifera	0	0	0	0	1.34454	1.34454	0.268908
Saccharomycetes	0	1.34454	0	0	0	1.34454	0.268908
uncultured	0	0	0	1.0084	0	1.0084	0.201681
Trebouxiophyceae	0	0	0.672269	0.336134	0	1.0084	0.201681
Mamiellophyceae	0	0.504202	0	0.336134	0	0.840336	0.168067
Microbotryomycetes	0	0.840336	0	0	0	0.840336	0.168067
Prymnesiophyceae	0	0	0	0.504202	0	0.504202	0.10084
Clade_VII	0	0	0	0.168067	0.168067	0.336134	0.0672269
unclassified Ciliophora	0	0	0.168067	0	0.168067	0.336134	0.0672269
Chlorodendrophyceae	0	0	0	0.336134	0	0.336134	0.0672269
Chrysophyceae	0	0	0	0.336134	0	0.336134	0.0672269
Dinoflagellata	0	0	0	0.336134	0	0.336134	0.0672269
unclassified Dinoflagellata	0	0	0	0.336134	0	0.336134	0.0672269
Incertae Sedis (Dinoflagellata)	0	0	0.168067	0.168067	0	0.336134	0.0672269
Kinetoplastea	0	0.168067	0.168067	0	0	0.336134	0.0672269
unclassified Ascomycota	0	0.336134	0	0	0	0.336134	0.0672269
Peronosporomycetes	0	0	0	0	0.336134	0.336134	0.0672269
Aphelidea	0	0	0	0	0.168067	0.168067	0.0336134
Chlorarachniophyta	0	0	0	0	0.168067	0.168067	0.0336134
Coscinodiscophytina	0	0	0	0	0.168067	0.168067	0.0336134
unclassified Phragmoplastophyta	0	0	0	0	0.168067	0.168067	0.0336134
Thecofilosea	0	0	0	0	0.168067	0.168067	0.0336134
Imbricatea	0	0	0	0.168067	0	0.168067	0.0336134
Prasinophytae	0	0	0	0.168067	0	0.168067	0.0336134
Incertae Sedis (Mucoromycota)	0	0	0.168067	0	0	0.168067	0.0336134
unclassified Ochrophyta	0	0	0.168067	0	0	0.168067	0.0336134
Choanoflagellida	0.168067	0	0	0	0	0.168067	0.0336134
Sordariomycetes	0.168067	0	0	0	0	0.168067	0.0336134
