# Supplementary material for: Prokaryotic, Fungal, and Unicellular Eukaryotic Core Communities Across Three Sympatric Marine Sponges From the Southwestern Atlantic Coast Are Dominated Largely by Deterministic Assemblage Processes
Source: Front Microbiol. 2021 Jun 8;12:674004. doi: 10.3389/fmicb.2021.674004 (PMC8217869; doi:10.3389/fmicb.2021.674004)
Supplement: Supplementary file 1 [file Data_Sheet_1.zip › data sheet 4/Table_S2.xlsx]

## Sheet: Table S2a
Table S2a: Statistical analyses of the alpha ecological metrics for prokaryotic dataset. Ac: Aplyisina caissara, Af: Aplyisina fulva, Ti: Tedania ignis, SW: seawater, SD: sediment are shown.
Alpha diversity index		Af-Ac==0	SD-Ac==0	SW-Ac==0	Ti-Ac==0	SD-Af==0	SW-Af==0	Ti-Af==0	SW-SD==0	Ti-SD==0	Ti-SW==0
Observed OTUs	Estimate	78.2	6828	530.4	-440.6	6749.8	452.2	-518.8	-6297.6	-7268.6	-971
	Std. Error	198.1	198.1	198.1	198.1	198.1	198.1	198.1	198.1	198.1	198.1
	t value	0.395	34.472	2.678	-2.224	34.077	2.283	-2.619	-31.794	-36.696	-4.902
	Pr(>|t|)	0.9944	<0.001	0.0935	0.2112	<0.001	0.1914	0.1045	<0.001	<0.001	<0.001
CHAO1	Estimate	204.8	7818.7	558.7	-2172.4	7613.9	353.8	-2377.2	-7260	-9991.1	-2731.1
	Std. Error	327	327	327	327	327	327	327	327	327	327
	t value	0.626	23.914	1.709	-6.644	23.287	1.082	-7.271	-22.205	-30.558	-8.353
	Pr(>|t|)	0.969	<0.001	0.451	<0.001	<0.001	0.813	<0.001	<0.001	<0.001	<0.001
ACE	Estimate	139	8238.2	731.3	-2752.2	8099.3	592.3	-2891.1	-7506.9	-10990.4	-3483.5
	Std. Error	338.5	338.5	338.5	338.5	338.5	338.5	338.5	338.5	338.5	338.5
	t value	0.411	24.336	2.16	-8.13	23.925	1.75	-8.54	-22.176	-32.466	-10.29
	Pr(>|t|)	0.994	<1e-04	0.235	<1e-04	<1e-04	0.428	<1e-04	<1e-04	<1e-04	<1e-04
Shannon (H')	Estimate	-0.379	2.315	-1.1962	-2.234	2.6939	-0.8172	-1.8551	-3.5111	-4.549	-1.0379
	Std. Error	0.1048	0.1048	0.1048	0.1048	0.1048	0.1048	0.1048	0.1048	0.1048	0.1048
	t value	-3.618	22.099	-11.419	-21.326	25.717	-7.801	-17.709	-33.518	-43.425	-9.908
	Pr(>|t|)	0.0132	<1e-04	<1e-04	<1e-04	<1e-04	<1e-04	<1e-04	<1e-04	<1e-04	<1e-04
Inverse Simpson (D2)	Estimate	-19.35	180.395	-51.583	-57.221	199.745	-32.234	-37.871	-231.979	-237.616	-5.637
	Std. Error	15.076	15.076	15.076	15.076	15.076	15.076	15.076	15.076	15.076	15.076
	t value	-1.283	11.966	-3.422	-3.795	13.249	-2.138	-2.512	-15.387	-15.761	-0.374
	Pr(>|t|)	0.70387	< 0.001	0.02023	0.00884	< 0.001	0.24335	0.12754	< 0.001	< 0.001	0.99549
Pielou´s evennes	Estimate	-0.05133	0.16246	-0.16344	-0.27472	0.21378	-0.11212	-0.22339	-0.3259	-0.43717	-0.11128
	Std. Error	0.01455	0.01455	0.01455	0.01455	0.01455	0.01455	0.01455	0.01455	0.01455	0.01455
	t value	-3.527	11.163	-11.23	-18.876	14.689	-7.704	-15.35	-22.393	-30.039	-7.646
	Pr(>|t|)	0.0161	<1e-04	<1e-04	<1e-04	<1e-04	<1e-04	<1e-04	<1e-04	<1e-04	<1e-04

## Sheet: Table S2b
Table S2b: Statistical analyses of the alpha ecological metrics for fungal dataset. Ac: Aplyisina caissara, Af: Aplyisina fulva, Ti: Tedania ignis, SW: seawater, SD: sediment are shown.
Alpha diversity index		Af-Ac==0	SD-Ac==0	SW-Ac==0	Ti-Ac==0	SD-Af==0	SW-Af==0	Ti-Af==0	SW-SD==0	Ti-SD==0	Ti-SW==0
Observed OTUs	Estimate	5.2	0.6	89.6	-14.4	-4.6	84.4	-19.6	89	-15	-104
	Std. Error	9.36	9.36	9.36	9.36	9.36	9.36	9.36	9.36	9.36	9.36
	t value	0.556	0.064	9.573	-1.538	-0.491	9.017	-2.094	9.509	-1.603	-11.111
	Pr(>|t|)	0.98	1	<1e-04	0.551	0.987	<1e-04	0.261	<1e-04	0.513	<1e-04
CHAO1	Estimate	-9.029	-14.755	132.194	-28.933	-5.726	141.223	-19.904	146.95	-14.178	-161.128
	Std. Error	14.744	14.744	14.744	14.744	14.744	14.744	14.744	14.744	14.744	14.744
	t value	-0.612	-1.001	8.966	-1.962	-0.388	9.579	-1.35	9.967	-0.962	-10.929
	Pr(>|t|)	0.971	0.852	<0.001	0.319	0.995	<0.001	0.665	<0.001	0.869	<0.001
ACE	Estimate	-3.086	-9.064	136.49	-17.198	-5.978	139.576	-14.112	145.554	-8.134	-153.688
	Std. Error	13.751	13.751	13.751	13.751	13.751	13.751	13.751	13.751	13.751	13.751
	t value	-0.224	-0.659	9.926	-1.251	-0.435	10.15	-1.026	10.585	-0.592	-11.176
	Pr(>|t|)	0.999	0.963	<1e-04	0.723	0.992	<1e-04	0.84	<1e-04	0.975	<1e-04
Shannon (H')	Estimate	0.3469	-0.3812	1.3974	-1.1577	-0.7281	1.0505	-1.5047	1.7786	-0.7765	-2.5552
	Std. Error	0.3493	0.3493	0.3493	0.3493	0.3493	0.3493	0.3493	0.3493	0.3493	0.3493
	t value	0.993	-1.091	4.001	-3.314	-2.084	3.007	-4.307	5.092	-2.223	-7.315
	Pr(>|t|)	0.85528	0.80888	0.00562	0.02555	0.26496	0.0484	0.00282	< 0.001	0.21189	< 0.001
Inverse Simpson (D2)	Estimate	4.205	-3.641	24.683	-5.688	-7.846	20.478	-9.894	28.324	-2.047	-30.372
	Std. Error	5.553	5.553	5.553	5.553	5.553	5.553	5.553	5.553	5.553	5.553
	t value	0.757	-0.656	4.445	-1.024	-1.413	3.688	-1.782	5.101	-0.369	-5.469
	Pr(>|t|)	0.939808	0.963535	0.002089	0.841187	0.626858	0.011364	0.410595	0.000488	0.995731	0.000226
Pielou´s evennes	Estimate	0.06471	-0.12044	0.09593	-0.24501	-0.18515	0.03122	-0.30973	0.21637	-0.12457	-0.34094
	Std. Error	0.06651	0.06651	0.06651	0.06651	0.06651	0.06651	0.06651	0.06651	0.06651	0.06651
	t value	0.973	-1.811	1.442	-3.684	-2.784	0.469	-4.657	3.253	-1.873	-5.127
	Pr(>|t|)	0.864	0.3949	0.609	0.0114	0.0761	0.9893	0.0013	0.0291	0.3627	<0.001

## Sheet: Table S2c
Table S2c: Statistical analyses of the alpha ecological metrics for unicellular eukaryotic dataset. Ac: Aplyisina caissara, Af: Aplysina fulva, Ti: Tedania ignis, SW: seawater, SD: sediment are shown.
Alpha diversity index		Af - Ac == 0	SD - Ac == 0	SW - Ac == 0	Ti - Ac == 0	SD - Af == 0	SW - Af == 0	Ti - Af == 0	SW - SD == 0	Ti - SD == 0	Ti - SW == 0
Observed OTUs	Estimate	1.2	36.4	5	7	35.2	3.8	5.8	-31.4	-29.4	2
	Std. Error	5.036	5.036	5.036	5.036	5.036	5.036	5.036	5.036	5.036	5.036
	t value	0.238	7.228	0.993	1.39	6.99	0.755	1.152	-6.235	-5.838	0.397
	Pr(>|t|)	0.999222	< 1e-04	0.855427	0.640687	< 1e-04	0.940526	0.777589	< 1e-04	0.000105	0.994318
CHAO1	Estimate	-16.42	123.56	78.7	36.8	139.98	95.12	53.22	-44.86	-86.76	-41.9
	Std. Error	22.45	22.45	22.45	22.45	22.45	22.45	22.45	22.45	22.45	22.45
	t value	-0.731	5.505	3.506	1.64	6.236	4.238	2.371	-1.999	-3.865	-1.867
	Pr(>|t|)	0.94658	< 0.001	0.01679	0.49083	< 0.001	0.00334	0.16429	0.30222	0.00766	0.36601
ACE	Estimate	-34.09	132.89	53.16	20.95	166.98	87.25	55.04	-79.72	-111.93	-32.21
	Std. Error	25.05	25.05	25.05	25.05	25.05	25.05	25.05	25.05	25.05	25.05
	t value	-1.361	5.305	2.122	0.837	6.666	3.483	2.197	-3.183	-4.469	-1.286
	Pr(>|t|)	0.65817	< 0.001	0.24957	0.91598	< 0.001	0.0177	0.22105	0.0337	0.00195	0.70252
Shannon (H')	Estimate	0.67982	1.90334	0.57534	0.74066	1.22352	-0.10448	0.06084	-1.328	-1.16268	0.16532
	Std. Error	0.28855	0.28855	0.28855	0.28855	0.28855	0.28855	0.28855	0.28855	0.28855	0.28855
	t value	2.356	6.596	1.994	2.567	4.24	-0.362	0.211	-4.602	-4.029	0.573
	Pr(>|t|)	0.16879	< 1e-04	0.3044	0.11529	0.00328	0.99602	0.99952	0.00142	0.00524	0.97757
Inverse Simpson (D2)	Estimate	0.17295	0.31272	0.17086	0.1888	0.13976	-0.00209	0.01585	-0.14185	-0.12392	0.01794
	Std. Error	0.06027	0.06027	0.06027	0.06027	0.06027	0.06027	0.06027	0.06027	0.06027	0.06027
	t value	2.87	5.189	2.835	3.133	2.319	-0.035	0.263	-2.354	-2.056	0.298
	Pr(>|t|)	0.0641	<0.001	0.0686	0.0373	0.1799	1	0.9989	0.1693	0.2769	0.9981
Pielou´s evennes	Estimate	0.19759	0.34065	0.13446	0.17307	0.14306	-0.06313	-0.02451	-0.20619	-0.16757	0.03862
	Std. Error	0.05735	0.05735	0.05735	0.05735	0.05735	0.05735	0.05735	0.05735	0.05735	0.05735
	t value	3.445	5.94	2.345	3.018	2.495	-1.101	-0.427	-3.595	-2.922	0.673
	Pr(>|t|)	0.0192	<0.001	0.1722	0.0474	0.1317	0.8041	0.9925	0.0139	0.0577	0.9599
