# Supplementary material for: Prokaryotic, Fungal, and Unicellular Eukaryotic Core Communities Across Three Sympatric Marine Sponges From the Southwestern Atlantic Coast Are Dominated Largely by Deterministic Assemblage Processes
Source: Front Microbiol. 2021 Jun 8;12:674004. doi: 10.3389/fmicb.2021.674004 (PMC8217869; doi:10.3389/fmicb.2021.674004)
Supplement: Supplementary file 1 [file Data_Sheet_1.zip › data sheet 4/Table_S19.xlsx]

## Sheet: Table S19
Table S19: OTUs vs. samples table containing all categories and OTU taxonomic assignments for fungal dataset.
Group	A. caissara	A. caissara	A. caissara	A. caissara	A. caissara	A. fulva	A. fulva	A. fulva	A. fulva	A. fulva	Seawater	Seawater	Seawater	Seawater	Seawater	Sediment	Sediment	Sediment	Sediment	Sediment
Number of OTUs	5028	5028	5028	5028	5028	5028	5028	5028	5028	5028	5028	5028	5028	5028	5028	5028	5028	5028	5028	5028
Number of Sequences	28812	28812	28812	28812	28812	28812	28812	28812	28812	28812	28812	28812	28812	28812	28812	28812	28812	28812	28812	28812		Taxonomy
Otu00001	0	0	0	0	0	0	0	0	0	0	7	8	0	0	0	4330	11696	16473	8331	11826		k__Fungi(100); k__Fungi_unclassified(100); k__Fungi_unclassified(100); k__Fungi_unclassified(100); k__Fungi_unclassified(100); k__Fungi_unclassified(100); k__Fungi_unclassified(100);
Otu00002	1	0	0	0	0	0	0	0	0	0	6	4	0	0	0	9140	8381	3114	8639	5360		k__Fungi(100); k__Fungi_unclassified(100); k__Fungi_unclassified(100); k__Fungi_unclassified(100); k__Fungi_unclassified(100); k__Fungi_unclassified(100); k__Fungi_unclassified(100);
Otu00003	1433	0	3631	4647	5	3	151	1535	345	2633	0	0	0	0	0	0	0	0	0	0		k__Fungi(100); p__Basidiomycota(100); c__Agaricomycetes(100); o__Agaricales(100); o__Agaricales_unclassified(77); o__Agaricales_unclassified(77); o__Agaricales_unclassified(77);
Otu00004	1	1	0	0	0	12053	1296	0	1	1	0	1	0	611	278	0	1	0	0	1390		k__Fungi(100); p__Basidiomycota(100); c__Tremellomycetes(100); o__Tremellales(100); f__Trimorphomycetaceae(100); g__Saitozyma(100); s__Saitozyma_podzolica(100);
Otu00005	0	0	0	0	0	0	0	0	0	0	0	272	16306	1	201	0	0	0	0	0		k__Fungi(100); p__Ascomycota(100); c__Dothideomycetes(100); o__Pleosporales(100); f__Pleosporales_fam_Incertae_sedis(100); g__Pseudorobillarda(100); s__Pseudorobillarda_sp(100);
Otu00006	0	6487	1	1	5	1	815	0	0	513	98	426	85	98	415	2305	1	0	1	0		k__Fungi(100); p__Basidiomycota(100); c__Agaricomycetes(100); o__Hymenochaetales(100); f__Hymenochaetales_fam_Incertae_sedis(100); g__Resinicium(100); s__Resinicium_saccharicola(100);
Otu00007	0	0	6	0	8900	12	2	0	0	108	0	0	0	0	0	0	0	0	0	0		k__Fungi(100); k__Fungi_unclassified(100); k__Fungi_unclassified(100); k__Fungi_unclassified(100); k__Fungi_unclassified(100); k__Fungi_unclassified(100); k__Fungi_unclassified(100);
Otu00008	0	0	0	0	1	0	0	2	9950	0	0	0	0	0	0	0	0	0	0	0		k__Fungi(100); p__Basidiomycota(100); c__Agaricomycetes(100); o__Polyporales(100); f__Xenasmataceae(100); g__Phlebiella(100); s__Phlebiella_borealis(100);
Otu00009	0	0	1	1	7980	1	0	0	1	3	277	0	0	0	0	0	0	2	1	0		k__Fungi(100); k__Fungi_unclassified(100); k__Fungi_unclassified(100); k__Fungi_unclassified(100); k__Fungi_unclassified(100); k__Fungi_unclassified(100); k__Fungi_unclassified(100);
Otu00010	0	0	0	0	0	0	0	0	0	0	2	0	0	0	0	1	1	4329	0	1606		k__Fungi(100); p__Ascomycota(100); p__Ascomycota_unclassified(100); p__Ascomycota_unclassified(100); p__Ascomycota_unclassified(100); p__Ascomycota_unclassified(100); p__Ascomycota_unclassified(100);
Otu00011	4	0	0	3136	1	0	348	7	1771	0	0	0	0	1	1415	0	0	0	0	0		k__Fungi(100); p__Basidiomycota(100); c__Tremellomycetes(100); o__Cystofilobasidiales(100); f__Cystofilobasidiaceae(100); g__Cystofilobasidium(100); s__Cystofilobasidium_ferigula(100);
Otu00012	1	1	0	0	2	0	7269	0	0	0	0	0	0	0	0	0	0	0	0	0		k__Fungi(100); p__Ascomycota(100); p__Ascomycota_unclassified(100); p__Ascomycota_unclassified(100); p__Ascomycota_unclassified(100); p__Ascomycota_unclassified(100); p__Ascomycota_unclassified(100);
Otu00013	1	2	568	0	0	0	406	5450	0	882	0	1	0	0	0	0	0	0	0	0		k__Fungi(100); p__Ascomycota(100); c__Dothideomycetes(100); o__Pleosporales(100); f__Didymellaceae(100); g__Didymella(99); g__Didymella_unclassified(97);
Otu00014	0	0	0	1037	0	0	0	1	0	0	1614	1279	816	2575	2906	0	0	0	0	0		k__Fungi(100); k__Fungi_unclassified(100); k__Fungi_unclassified(100); k__Fungi_unclassified(100); k__Fungi_unclassified(100); k__Fungi_unclassified(100); k__Fungi_unclassified(100);
Otu00015	0	0	0	0	0	0	2	0	72	4943	1346	104	0	0	167	0	0	0	0	0		k__Fungi(100); p__Basidiomycota(100); c__Wallemiomycetes(100); o__Wallemiales(100); f__Wallemiaceae(100); g__Wallemia(100); g__Wallemia_unclassified(88);
Otu00016	0	1	0	1	1	0	4986	0	0	0	0	0	0	0	0	0	0	0	0	0		k__Fungi(100); p__Mortierellomycota(100); c__Mortierellomycetes(100); o__Mortierellales(100); f__Mortierellaceae(100); g__Mortierella(100); s__Mortierella_humilis(97);
Otu00017	1946	1517	410	345	1	1	60	0	0	0	201	176	36	126	307	0	0	71	164	0		k__Fungi(100); p__Basidiomycota(100); c__Microbotryomycetes(100); o__Sporidiobolales(100); f__Sporidiobolaceae(100); g__Rhodotorula(100); s__Rhodotorula_mucilaginosa(92);
Otu00018	0	0	4692	2	1	0	0	0	1	0	0	0	0	0	0	0	0	0	0	0		k__Fungi(100); p__Ascomycota(100); c__Dothideomycetes(100); o__Pleosporales(100); f__Didymosphaeriaceae(100); g__Pseudopithomyces(87); s__Pseudopithomyces_chartarum(72);
Otu00019	0	0	0	0	0	0	0	0	0	0	0	1	0	0	0	0	48	41	5261	0		k__Fungi(100); k__Fungi_unclassified(100); k__Fungi_unclassified(100); k__Fungi_unclassified(100); k__Fungi_unclassified(100); k__Fungi_unclassified(100); k__Fungi_unclassified(100);
Otu00020	0	0	0	0	0	0	0	0	0	0	0	0	0	0	0	2419	702	109	477	1103		k__Fungi(100); k__Fungi_unclassified(100); k__Fungi_unclassified(100); k__Fungi_unclassified(100); k__Fungi_unclassified(100); k__Fungi_unclassified(100); k__Fungi_unclassified(100);
Otu00021	0	0	1	0	0	1	0	4203	0	1	0	0	0	0	0	0	0	0	0	0		k__Fungi(100); p__Ascomycota(100); p__Ascomycota_unclassified(100); p__Ascomycota_unclassified(100); p__Ascomycota_unclassified(100); p__Ascomycota_unclassified(100); p__Ascomycota_unclassified(100);
Otu00022	0	0	0	0	0	5152	0	0	0	0	0	0	0	0	0	0	0	0	0	0		k__Fungi(100); p__Ascomycota(100); c__Sordariomycetes(100); o__Coniochaetales(100); f__Coniochaetaceae(100); g__Coniochaeta(100); s__Coniochaeta_canina(100);
Otu00023	0	0	0	0	0	0	0	3965	0	0	0	0	0	0	0	0	0	0	0	0		k__Fungi(100); k__Fungi_unclassified(100); k__Fungi_unclassified(100); k__Fungi_unclassified(100); k__Fungi_unclassified(100); k__Fungi_unclassified(100); k__Fungi_unclassified(100);
Otu00024	0	0	0	0	0	0	0	0	0	0	380	1209	1396	2409	851	0	0	0	0	0		k__Fungi(100); p__Basidiomycota(100); c__Agaricomycetes(100); o__Polyporales(100); f__Polyporaceae(100); g__Erythromyces(89); s__Erythromyces_crocicreas(89);
Otu00025	0	237	298	1	2908	0	0	1	0	464	0	0	0	0	0	0	0	0	1	0		k__Fungi(100); p__Ascomycota(100); c__Sordariomycetes(100); o__Sordariales(100); f__Chaetomiaceae(100); g__Humicola(94); s__Humicola_olivacea(94);
Otu00026	0	0	0	2	0	4659	1	0	0	0	0	0	0	0	0	0	0	0	0	0		k__Fungi(100); p__Basidiomycota(100); c__Tremellomycetes(100); o__Tremellales(100); f__Trimorphomycetaceae(100); g__Saitozyma(100); g__Saitozyma_unclassified(100);
Otu00027	1	187	842	1449	0	1	0	0	1618	0	0	0	0	0	0	0	0	0	34	0		k__Fungi(100); p__Ascomycota(100); c__Dothideomycetes(100); o__Pleosporales(100); f__Pleosporaceae(100); g__Alternaria(100); g__Alternaria_unclassified(100);
Otu00028	764	777	840	0	1	0	0	2	1027	349	0	0	0	0	0	0	0	0	0	0		k__Fungi(100); p__Basidiomycota(100); c__Agaricomycetes(100); o__Agaricales(100); f__Psathyrellaceae(100); g__Coprinopsis(100); s__Coprinopsis_urticicola(100);
Otu00029	2062	1010	699	0	1	0	0	0	1	2	0	0	0	0	0	0	0	0	0	0		k__Fungi(100); k__Fungi_unclassified(100); k__Fungi_unclassified(100); k__Fungi_unclassified(100); k__Fungi_unclassified(100); k__Fungi_unclassified(100); k__Fungi_unclassified(100);
Otu00030	0	676	344	0	1	0	0	2358	0	5	0	0	71	0	0	0	0	0	0	15		k__Fungi(100); p__Basidiomycota(100); c__Tremellomycetes(100); o__Filobasidiales(100); f__Filobasidiaceae(100); g__Naganishia(100); s__Naganishia_albida(68);
Otu00031	0	1	385	1111	0	1	1	0	1417	725	42	10	0	9	0	0	0	0	0	0		k__Fungi(100); p__Ascomycota(100); c__Sordariomycetes(100); o__Hypocreales(100); f__Nectriaceae(100); g__Fusarium(100); g__Fusarium_unclassified(74);
Otu00032	0	7	196	0	0	0	0	1569	0	1424	0	0	0	0	0	0	0	0	0	0		k__Fungi(100); p__Ascomycota(100); c__Eurotiomycetes(100); o__Eurotiales(100); f__Trichocomaceae(100); g__Talaromyces(100); s__Talaromyces_albobiverticillius(100);
Otu00033	0	0	0	0	2914	0	0	0	0	0	0	0	0	0	0	0	0	0	0	0		k__Fungi(100); k__Fungi_unclassified(100); k__Fungi_unclassified(100); k__Fungi_unclassified(100); k__Fungi_unclassified(100); k__Fungi_unclassified(100); k__Fungi_unclassified(100);
Otu00034	0	0	0	0	2808	0	0	0	0	0	0	0	0	0	0	0	0	0	0	0		k__Fungi(100); k__Fungi_unclassified(100); k__Fungi_unclassified(100); k__Fungi_unclassified(100); k__Fungi_unclassified(100); k__Fungi_unclassified(100); k__Fungi_unclassified(100);
Otu00035	25	15	227	47	79	0	38	1035	963	1	0	17	10	3	1	0	150	45	0	0		k__Fungi(100); p__Ascomycota(100); c__Dothideomycetes(100); o__Capnodiales(100); f__Cladosporiaceae(100); g__Cladosporium(100); s__Cladosporium_delicatulum(53);
Otu00036	0	0	0	1	0	0	2624	0	0	0	0	0	0	0	0	0	0	0	0	0		k__Fungi(100); p__Ascomycota(100); p__Ascomycota_unclassified(100); p__Ascomycota_unclassified(100); p__Ascomycota_unclassified(100); p__Ascomycota_unclassified(100); p__Ascomycota_unclassified(100);
Otu00037	1211	1	770	1	0	0	0	0	0	838	0	9	28	0	0	0	0	0	0	0		k__Fungi(100); p__Ascomycota(100); c__Sordariomycetes(100); o__Hypocreales(100); f__Nectriaceae(100); f__Nectriaceae_unclassified(52); f__Nectriaceae_unclassified(52);
Otu00038	0	0	0	0	0	0	0	0	0	0	0	0	0	0	0	1174	214	347	206	773		k__Fungi(100); k__Fungi_unclassified(100); k__Fungi_unclassified(100); k__Fungi_unclassified(100); k__Fungi_unclassified(100); k__Fungi_unclassified(100); k__Fungi_unclassified(100);
Otu00039	0	0	0	0	0	0	0	0	0	2175	544	0	0	0	0	0	0	0	0	1		k__Fungi(100); p__Ascomycota(100); c__Saccharomycetes(100); o__Saccharomycetales(100); f__Saccharomycetales_fam_Incertae_sedis(100); g__Candida(100); s__Candida_tropicalis(98);
Otu00040	2794	0	0	0	0	0	0	0	0	0	0	0	0	0	0	0	0	0	0	0		k__Fungi(100); k__Fungi_unclassified(100); k__Fungi_unclassified(100); k__Fungi_unclassified(100); k__Fungi_unclassified(100); k__Fungi_unclassified(100); k__Fungi_unclassified(100);
Otu00041	0	2	271	1693	0	0	0	1	1	653	0	0	0	0	0	0	0	0	0	0		k__Fungi(100); p__Ascomycota(100); c__Eurotiomycetes(100); o__Eurotiales(100); f__Aspergillaceae(100); g__Penicillium(100); s__Penicillium_hetheringtonii(82);
Otu00042	0	0	0	2565	2	0	0	0	0	0	0	0	0	0	0	0	0	0	0	0		k__Fungi(100); p__Basidiomycota(100); c__Tremellomycetes(100); o__Cystofilobasidiales(100); f__Mrakiaceae(100); g__Udeniomyces(100); s__Udeniomyces_pyricola(100);
Otu00043	0	0	0	2626	0	0	0	1	0	0	0	0	0	0	0	0	0	0	0	0		k__Fungi(100); p__Ascomycota(100); c__Eurotiomycetes(100); o__Chaetothyriales(100); f__Trichomeriaceae(100); g__Alatosessilispora(96); s__Alatosessilispora_bibrachiata(96);
Otu00044	0	0	0	0	0	0	0	0	0	0	3	0	0	0	0	201	666	38	299	1366		k__Fungi(100); k__Fungi_unclassified(100); k__Fungi_unclassified(100); k__Fungi_unclassified(100); k__Fungi_unclassified(100); k__Fungi_unclassified(100); k__Fungi_unclassified(100);
Otu00045	1	250	1329	0	0	0	0	0	0	536	244	0	0	0	0	0	0	0	0	0		k__Fungi(100); p__Basidiomycota(100); c__Agaricomycetes(100); o__Agaricales(100); f__Schizophyllaceae(100); g__Schizophyllum(100); s__Schizophyllum_commune(69);
Otu00046	0	0	0	0	0	592	0	1	1827	0	0	0	0	0	0	0	0	0	0	0		k__Fungi(100); p__Ascomycota(100); c__Sordariomycetes(100); o__Xylariales(100); f__Xylariales_fam_Incertae_sedis(100); g__Hansfordia(100); s__Hansfordia_pulvinata(100);
Otu00047	2476	0	0	0	0	0	0	1	0	0	0	0	0	0	0	0	0	0	0	0		k__Fungi(100); k__Fungi_unclassified(100); k__Fungi_unclassified(100); k__Fungi_unclassified(100); k__Fungi_unclassified(100); k__Fungi_unclassified(100); k__Fungi_unclassified(100);
Otu00048	0	0	2125	0	1	0	1	0	0	0	0	7	0	24	0	0	31	0	0	0		k__Fungi(100); p__Ascomycota(100); c__Sordariomycetes(100); o__Hypocreales(100); f__Nectriaceae(100); g__Fusarium(100); g__Fusarium_unclassified(99);
Otu00049	0	0	0	27	3	4	1	1	0	0	104	170	86	65	124	192	156	91	70	131		k__Fungi(100); p__Ascomycota(100); c__Eurotiomycetes(100); o__Eurotiales(100); o__Eurotiales_unclassified(100); o__Eurotiales_unclassified(100); o__Eurotiales_unclassified(100);
Otu00050	0	0	0	0	0	0	0	0	0	0	0	148	0	0	57	1897	0	85	22	0		k__Fungi(100); k__Fungi_unclassified(100); k__Fungi_unclassified(100); k__Fungi_unclassified(100); k__Fungi_unclassified(100); k__Fungi_unclassified(100); k__Fungi_unclassified(100);
Otu00051	0	0	1	0	0	2531	21	0	0	1	0	0	0	0	34	0	0	0	0	0		k__Fungi(100); k__Fungi_unclassified(100); k__Fungi_unclassified(100); k__Fungi_unclassified(100); k__Fungi_unclassified(100); k__Fungi_unclassified(100); k__Fungi_unclassified(100);
Otu00052	0	0	0	0	0	0	0	0	21	0	232	200	104	668	1530	362	0	0	0	0		k__Fungi(100); p__Basidiomycota(100); c__Agaricomycetes(100); o__Polyporales(100); f__Ganodermataceae(100); g__Ganoderma(100); s__Ganoderma_australe(81);
Otu00053	0	0	195	0	0	0	0	0	0	1718	0	0	0	0	0	0	0	0	0	0		k__Fungi(100); k__Fungi_unclassified(100); k__Fungi_unclassified(100); k__Fungi_unclassified(100); k__Fungi_unclassified(100); k__Fungi_unclassified(100); k__Fungi_unclassified(100);
Otu00054	2173	0	0	0	0	0	0	0	0	0	0	0	0	0	0	0	0	0	0	0		k__Fungi(100); p__Ascomycota(100); c__Eurotiomycetes(100); o__Eurotiales(100); f__Aspergillaceae(100); g__Xeromyces(100); s__Xeromyces_bisporus(100);
Otu00055	1	1639	0	1	0	0	327	0	0	0	0	0	0	0	0	0	0	0	0	0		k__Fungi(100); p__Basidiomycota(100); c__Microbotryomycetes(100); o__Sporidiobolales(100); f__Sporidiobolaceae(100); g__Rhodotorula(100); s__Rhodotorula_toruloides(100);
Otu00056	0	1193	0	0	0	0	0	0	0	0	0	0	0	0	0	0	0	0	0	0		k__Fungi(100); p__Ascomycota(100); c__Sordariomycetes(100); o__Hypocreales(100); f__Clavicipitaceae(99); g__Aschersonia(99); s__Aschersonia_sp(99);
Otu00058	0	0	0	0	0	0	0	0	0	0	0	0	0	4	0	255	349	286	396	848		k__Fungi(100); p__Aphelidiomycota(100); c__unclassified_Aphelidiomycota(100); o__unclassified_Aphelidiomycota(100); f__unclassified_Aphelidiomycota(100); g__unclassified_Aphelidiomycota(100); s__Aphelidiomycota_sp(100);
Otu00059	0	0	0	0	0	0	0	1757	0	0	0	0	0	0	0	0	0	0	0	0		k__Fungi(100); p__Ascomycota(100); c__Eurotiomycetes(100); o__Chaetothyriales(100); f__Chaetothyriales_fam_Incertae_sedis(100); g__Strelitziana(100); g__Strelitziana_unclassified(84);
Otu00060	2054	0	0	0	0	0	0	0	0	0	0	0	0	0	0	0	0	0	0	0		k__Fungi(100); p__Ascomycota(100); c__Dothideomycetes(100); o__Capnodiales(100); o__Capnodiales_unclassified(70); o__Capnodiales_unclassified(70); o__Capnodiales_unclassified(70);
Otu00061	0	0	0	0	0	0	0	0	0	0	0	112	0	0	0	34	696	164	237	718		k__Fungi(100); k__Fungi_unclassified(100); k__Fungi_unclassified(100); k__Fungi_unclassified(100); k__Fungi_unclassified(100); k__Fungi_unclassified(100); k__Fungi_unclassified(100);
Otu00062	0	0	0	1	0	0	0	0	1866	0	0	0	0	0	0	0	0	0	0	0		k__Fungi(100); p__Basidiomycota(100); c__Tremellomycetes(100); o__Filobasidiales(100); f__Filobasidiaceae(100); g__Filobasidium(100); s__Filobasidium_sp(100);
Otu00063	0	612	0	1209	0	0	0	1	0	0	0	0	0	0	0	0	0	0	0	0		k__Fungi(100); p__Ascomycota(100); c__Dothideomycetes(100); o__Pleosporales(100); f__Pleosporales_fam_Incertae_sedis(100); g__Pseudorobillarda(100); g__Pseudorobillarda_unclassified(80);
Otu00064	0	0	0	0	0	0	0	0	0	0	407	139	89	325	1274	0	0	0	0	311		k__Fungi(100); p__Ascomycota(100); p__Ascomycota_unclassified(100); p__Ascomycota_unclassified(100); p__Ascomycota_unclassified(100); p__Ascomycota_unclassified(100); p__Ascomycota_unclassified(100);
Otu00065	191	614	0	0	0	0	1	0	0	0	110	260	153	126	718	0	0	0	0	0		k__Fungi(100); p__Basidiomycota(100); c__Agaricomycetes(100); c__Agaricomycetes_unclassified(100); c__Agaricomycetes_unclassified(100); c__Agaricomycetes_unclassified(100); c__Agaricomycetes_unclassified(100);
Otu00066	0	1	0	0	0	1966	0	0	0	0	0	0	0	0	0	0	0	0	0	0		k__Fungi(100); p__Basidiomycota(100); c__Agaricomycetes(100); o__Agaricales(100); f__Lyophyllaceae(100); g__Fibulochlamys(100); s__Fibulochlamys_chilensis(100);
Otu00067	0	763	156	1	0	0	45	330	0	0	0	402	1	0	0	0	0	0	0	0		k__Fungi(100); p__Ascomycota(100); c__Dothideomycetes(100); o__Pleosporales(100); f__Didymellaceae(100); f__Didymellaceae_unclassified(100); f__Didymellaceae_unclassified(100);
Otu00068	0	0	0	0	0	0	1521	0	0	0	0	0	0	0	0	0	0	0	0	0		k__Fungi(100); p__Mortierellomycota(100); c__Mortierellomycetes(100); o__Mortierellales(100); f__Mortierellaceae(100); g__Mortierella(100); g__Mortierella_unclassified(100);
Otu00069	0	0	0	0	0	0	0	1540	0	1	0	0	0	0	0	0	0	0	0	0		k__Fungi(100); p__Basidiomycota(100); c__Microbotryomycetes(100); o__Sporidiobolales(100); f__Sporidiobolaceae(100); g__Rhodotorula(100); s__Rhodotorula_mucilaginosa(96);
Otu00070	0	0	0	863	0	0	0	0	0	772	0	0	0	0	40	0	0	0	0	0		k__Fungi(100); p__Ascomycota(100); c__Sordariomycetes(100); o__Sordariales(100); f__Chaetomiaceae(100); g__Thielavia(100); s__Thielavia_sp(100);
Otu00071	0	383	1077	1	2	0	0	0	66	0	0	1	0	0	0	0	0	0	67	0		k__Fungi(100); p__Ascomycota(100); c__Sordariomycetes(100); o__Hypocreales(100); f__Stachybotryaceae(100); g__Myrothecium(100); s__Myrothecium_gramineum(100);
Otu00072	0	310	0	0	0	0	0	0	1267	0	0	0	0	0	0	0	0	0	0	0		k__Fungi(100); k__Fungi_unclassified(100); k__Fungi_unclassified(100); k__Fungi_unclassified(100); k__Fungi_unclassified(100); k__Fungi_unclassified(100); k__Fungi_unclassified(100);
Otu00073	0	0	0	0	0	0	0	0	0	0	32	567	601	934	88	0	0	0	0	0		k__Fungi(100); p__Basidiomycota(100); c__Tremellomycetes(100); o__Trichosporonales(100); f__Trichosporonaceae(100); g__Trichosporon(100); s__Trichosporon_insectorum(69);
Otu00074	0	0	0	0	0	0	0	0	0	0	0	1923	0	0	0	0	0	1	0	0		k__Fungi(100); p__Ascomycota(100); c__Eurotiomycetes(100); o__Chaetothyriales(100); f__Cyphellophoraceae(100); g__Cyphellophora(100); s__Cyphellophora_eucalypti(100);
Otu00075	1540	0	0	0	0	0	0	0	0	0	0	0	0	0	0	0	0	0	0	0		k__Fungi(100); k__Fungi_unclassified(100); k__Fungi_unclassified(100); k__Fungi_unclassified(100); k__Fungi_unclassified(100); k__Fungi_unclassified(100); k__Fungi_unclassified(100);
Otu00076	0	0	0	1511	0	0	0	0	0	0	0	0	0	0	0	0	0	0	0	0		k__Fungi(100); p__Ascomycota(100); c__Dothideomycetes(100); o__Pleosporales(100); f__Didymosphaeriaceae(100); g__Pseudopithomyces(100); s__Pseudopithomyces_chartarum(100);
Otu00077	0	0	0	0	0	0	0	0	0	0	0	0	0	0	0	450	343	53	389	262		k__Fungi(100); p__Chytridiomycota(100); c__Lobulomycetes(100); o__Lobulomycetales(100); f__Lobulomycetaceae(100); g__Lobulomyces(100); s__Lobulomyces_sp(100);
Otu00078	797	0	0	0	0	0	0	0	703	0	0	0	0	0	0	0	0	0	0	0		k__Fungi(100); p__Ascomycota(100); p__Ascomycota_unclassified(100); p__Ascomycota_unclassified(100); p__Ascomycota_unclassified(100); p__Ascomycota_unclassified(100); p__Ascomycota_unclassified(100);
Otu00079	0	0	0	0	1285	0	0	0	0	0	0	0	0	0	0	0	0	0	0	0		k__Fungi(100); p__Ascomycota(100); c__Sordariomycetes(100); o__Sordariales(100); f__Lasiosphaeriaceae(100); g__Cercophora(100); s__Cercophora_mirabilis(99);
Otu00080	0	0	0	1411	0	0	0	0	0	0	0	0	0	0	0	0	0	0	0	0		k__Fungi(100); p__Ascomycota(100); p__Ascomycota_unclassified(100); p__Ascomycota_unclassified(100); p__Ascomycota_unclassified(100); p__Ascomycota_unclassified(100); p__Ascomycota_unclassified(100);
Otu00081	0	1	234	0	0	0	0	0	0	967	0	0	0	0	0	0	0	0	0	0		k__Fungi(100); p__Ascomycota(100); c__Sordariomycetes(100); o__Hypocreales(100); f__Stachybotryaceae(100); f__Stachybotryaceae_unclassified(99); f__Stachybotryaceae_unclassified(99);
Otu00082	0	0	2	0	0	0	2	1166	7	0	0	0	0	0	0	0	0	0	0	0		k__Fungi(100); p__Ascomycota(100); p__Ascomycota_unclassified(100); p__Ascomycota_unclassified(100); p__Ascomycota_unclassified(100); p__Ascomycota_unclassified(100); p__Ascomycota_unclassified(100);
Otu00083	0	0	0	0	1	0	0	0	0	1112	0	0	0	0	0	0	0	0	0	0		k__Fungi(100); p__Basidiomycota(100); p__Basidiomycota_unclassified(100); p__Basidiomycota_unclassified(100); p__Basidiomycota_unclassified(100); p__Basidiomycota_unclassified(100); p__Basidiomycota_unclassified(100);
Otu00084	0	0	0	0	0	0	0	0	1275	0	0	0	0	0	0	0	0	0	0	0		k__Fungi(100); k__Fungi_unclassified(100); k__Fungi_unclassified(100); k__Fungi_unclassified(100); k__Fungi_unclassified(100); k__Fungi_unclassified(100); k__Fungi_unclassified(100);
Otu00085	0	0	0	1	0	0	0	1053	0	0	0	0	0	0	0	0	0	0	0	0		k__Fungi(100); p__Ascomycota(100); c__Dothideomycetes(100); o__Capnodiales(100); f__Cladosporiaceae(100); g__Toxicocladosporium(100); s__Toxicocladosporium_strelitziae(100);
Otu00086	0	1150	0	0	0	0	0	0	0	0	0	0	0	0	0	0	0	0	0	0		k__Fungi(100); p__Ascomycota(100); c__Dothideomycetes(100); o__Pleosporales(100); f__Didymosphaeriaceae(100); g__Pseudopithomyces(100); s__Pseudopithomyces_sp(100);
Otu00087	0	0	0	0	0	0	0	1060	0	0	0	0	0	0	0	0	0	0	0	0		k__Fungi(100); p__Ascomycota(100); c__Dothideomycetes(100); o__Capnodiales(100); f__Cladosporiaceae(100); g__Cladosporium(100); g__Cladosporium_unclassified(100);
Otu00088	0	0	0	0	0	0	0	0	0	0	602	10	149	116	634	0	0	0	168	0		k__Fungi(100); p__Basidiomycota(100); c__Agaricomycetes(100); o__Polyporales(100); f__Meripilaceae(100); g__Rigidoporus(100); s__Rigidoporus_vinctus(100);
Otu00089	0	1111	0	0	0	1	1	0	0	0	0	0	0	0	0	0	0	0	0	0		k__Fungi(100); p__Ascomycota(100); c__Sordariomycetes(100); o__Sordariales(100); f__Chaetomiaceae(100); g__Zopfiella(100); s__Zopfiella_marina(100);
Otu00090	0	0	0	0	0	0	0	0	265	0	909	0	0	0	0	0	1	0	1	325		k__Fungi(100); p__Basidiomycota(100); c__Agaricomycetes(100); o__Auriculariales(100); f__Exidiaceae(100); g__Heterochaete(100); s__Heterochaete_shearii(100);
Otu00091	10	0	0	0	0	0	0	0	0	0	0	0	0	0	13	0	1	0	0	0		k__Fungi(100); p__Basidiomycota(100); c__Tremellomycetes(100); o__Tremellales(100); o__Tremellales_unclassified(97); o__Tremellales_unclassified(97); o__Tremellales_unclassified(97);
Otu00092	0	0	0	1169	0	2	0	0	0	0	0	0	0	0	0	0	0	0	0	0		k__Fungi(100); p__Ascomycota(100); p__Ascomycota_unclassified(100); p__Ascomycota_unclassified(100); p__Ascomycota_unclassified(100); p__Ascomycota_unclassified(100); p__Ascomycota_unclassified(100);
Otu00093	1150	0	0	0	0	0	0	0	0	0	0	0	0	0	0	0	0	0	0	0		k__Fungi(100); k__Fungi_unclassified(100); k__Fungi_unclassified(100); k__Fungi_unclassified(100); k__Fungi_unclassified(100); k__Fungi_unclassified(100); k__Fungi_unclassified(100);
Otu00094	0	0	0	0	0	0	334	0	0	0	1091	0	0	0	0	0	0	0	1	0		k__Fungi(100); p__Ascomycota(100); c__Sordariomycetes(100); c__Sordariomycetes_unclassified(100); c__Sordariomycetes_unclassified(100); c__Sordariomycetes_unclassified(100); c__Sordariomycetes_unclassified(100);
Otu00095	0	0	0	0	0	0	0	0	0	0	94	723	133	120	0	0	0	0	0	238		k__Fungi(100); p__Basidiomycota(100); c__Agaricomycetes(100); o__Polyporales(100); f__Meruliaceae(100); g__Phlebia(100); s__Phlebia_floridensis(100);
Otu00096	0	901	0	0	0	0	0	0	0	1	0	0	0	0	0	0	0	0	0	0		k__Fungi(100); p__Ascomycota(100); p__Ascomycota_unclassified(100); p__Ascomycota_unclassified(100); p__Ascomycota_unclassified(100); p__Ascomycota_unclassified(100); p__Ascomycota_unclassified(100);
Otu00097	0	0	1	0	1	0	0	0	0	0	112	201	41	224	118	0	422	138	0	32		k__Fungi(100); p__Ascomycota(100); c__Saccharomycetes(100); o__Saccharomycetales(100); f__Saccharomycetales_fam_Incertae_sedis(100); g__Candida(100); s__Candida_parapsilosis(100);
Otu00098	0	0	790	0	0	1	0	0	0	0	0	0	0	0	0	0	0	0	0	89		k__Fungi(100); p__Ascomycota(100); c__Dothideomycetes(100); o__Pleosporales(100); o__Pleosporales_unclassified(100); o__Pleosporales_unclassified(100); o__Pleosporales_unclassified(100);
Otu00099	0	0	0	1	0	0	0	1	952	0	0	0	0	0	0	0	0	0	0	0		k__Fungi(100); p__Ascomycota(100); c__Lecanoromycetes(100); o__Ostropales(99); f__Stictidaceae(98); g__Cyanodermella(97); s__Cyanodermella_viridula(97);
Otu00100	995	0	0	0	0	0	0	0	0	0	0	0	0	0	0	0	0	0	0	0		k__Fungi(100); p__Chytridiomycota(100); c__Chytridiomycetes(100); o__unclassified_Chytridiomycetes(100); f__unclassified_Chytridiomycetes(100); g__unclassified_Chytridiomycetes(100); s__Chytridiomycetes_sp(100);
Otu00101	1	0	0	0	0	0	0	0	325	0	38	173	0	293	136	0	0	0	1	158		k__Fungi(100); p__Basidiomycota(100); c__Agaricomycetes(100); o__Agaricales(52); f__Physalacriaceae(52); g__Oudemansiella(52); s__Oudemansiella_sp(52);
Otu00102	0	0	0	0	0	0	0	0	0	0	0	0	0	0	0	0	922	120	0	0		k__Fungi(100); k__Fungi_unclassified(100); k__Fungi_unclassified(100); k__Fungi_unclassified(100); k__Fungi_unclassified(100); k__Fungi_unclassified(100); k__Fungi_unclassified(100);
Otu00103	0	331	263	11	0	1	0	0	2	2	1	0	4	129	0	0	0	0	0	7		k__Fungi(100); p__Ascomycota(100); c__Eurotiomycetes(100); o__Eurotiales(100); f__Aspergillaceae(100); g__Aspergillus(100); s__Aspergillus_halophilicus(100);
Otu00104	0	0	0	0	0	0	0	0	0	0	262	122	176	0	773	0	0	0	0	0		k__Fungi(100); k__Fungi_unclassified(100); k__Fungi_unclassified(100); k__Fungi_unclassified(100); k__Fungi_unclassified(100); k__Fungi_unclassified(100); k__Fungi_unclassified(100);
Otu00105	59	51	2	1	1	625	0	2	145	18	1	0	9	43	1	8	25	0	1	0		k__Fungi(100); p__Basidiomycota(100); c__Malasseziomycetes(100); o__Malasseziales(100); f__Malasseziaceae(100); g__Malassezia(100); s__Malassezia_arunalokei(77);
Otu00106	0	0	0	0	0	0	0	0	0	0	0	1167	0	0	0	0	1	0	0	0		k__Fungi(100); p__Ascomycota(100); c__Sordariomycetes(100); c__Sordariomycetes_unclassified(97); c__Sordariomycetes_unclassified(97); c__Sordariomycetes_unclassified(97); c__Sordariomycetes_unclassified(97);
Otu00107	0	0	1	762	0	0	0	0	0	0	4	10	11	7	9	6	8	2	3	6		k__Fungi(100); p__Ascomycota(100); p__Ascomycota_unclassified(100); p__Ascomycota_unclassified(100); p__Ascomycota_unclassified(100); p__Ascomycota_unclassified(100); p__Ascomycota_unclassified(100);
Otu00108	0	0	0	0	0	0	0	0	0	764	0	0	0	0	0	0	0	0	0	0		k__Fungi(100); p__Ascomycota(100); c__Lecanoromycetes(100); c__Lecanoromycetes_unclassified(100); c__Lecanoromycetes_unclassified(100); c__Lecanoromycetes_unclassified(100); c__Lecanoromycetes_unclassified(100);
Otu00109	0	0	0	0	0	0	0	0	0	0	0	0	0	0	0	0	1015	0	0	0		k__Fungi(100); p__Basidiomycota(100); c__Wallemiomycetes(100); o__Wallemiales(100); f__Wallemiaceae(100); g__Wallemia(100); s__Wallemia_sp(92);
Otu00110	0	0	802	0	0	1	0	0	0	1	0	0	0	0	0	0	0	0	0	0		k__Fungi(100); p__Ascomycota(100); c__Dothideomycetes(100); o__Pleosporales(100); o__Pleosporales_unclassified(100); o__Pleosporales_unclassified(100); o__Pleosporales_unclassified(100);
Otu00111	0	0	0	0	0	0	698	0	0	0	0	0	0	0	0	0	0	0	0	0		k__Fungi(100); p__Basidiomycota(100); c__Agaricomycetes(100); o__Thelephorales(100); f__Thelephoraceae(100); g__Thelephora(98); g__Thelephora_unclassified(57);
Otu00112	0	0	8	852	1	0	0	1	0	0	0	0	0	0	0	0	0	0	0	0		k__Fungi(100); p__Ascomycota(100); c__Sordariomycetes(100); o__Xylariales(98); f__Xylariaceae(84); g__Zygosporium(81); s__Zygosporium_pseudogibbum(81);
Otu00113	0	0	0	0	0	0	0	0	0	773	0	0	0	0	0	0	0	0	0	0		k__Fungi(100); p__Basidiomycota(100); c__Agaricomycetes(100); o__Auriculariales(100); o__Auriculariales_unclassified(73); o__Auriculariales_unclassified(73); o__Auriculariales_unclassified(73);
Otu00114	0	0	771	1	1	0	2	0	0	0	0	0	0	0	0	0	0	0	0	0		k__Fungi(100); p__Ascomycota(100); p__Ascomycota_unclassified(100); p__Ascomycota_unclassified(100); p__Ascomycota_unclassified(100); p__Ascomycota_unclassified(100); p__Ascomycota_unclassified(100);
Otu00115	0	0	365	0	0	0	1	0	0	0	146	173	92	108	60	0	0	0	0	0		k__Fungi(100); k__Fungi_unclassified(100); k__Fungi_unclassified(100); k__Fungi_unclassified(100); k__Fungi_unclassified(100); k__Fungi_unclassified(100); k__Fungi_unclassified(100);
Otu00116	0	78	0	0	0	0	0	0	0	0	0	909	0	0	0	0	0	0	0	0		k__Fungi(100); p__Ascomycota(100); c__Dothideomycetes(100); o__Botryosphaeriales(100); f__Aplosporellaceae(100); g__Aplosporella(100); g__Aplosporella_unclassified(87);
Otu00117	0	0	0	0	0	0	0	0	0	0	67	349	158	123	394	0	0	0	0	0		k__Fungi(100); p__Basidiomycota(100); c__Agaricomycetes(100); o__Polyporales(100); f__Meripilaceae(100); g__Rigidoporus(100); s__Rigidoporus_microporus(99);
Otu00118	0	0	0	0	0	0	0	0	0	0	1	0	0	0	0	705	0	1	0	0		k__Fungi(100); k__Fungi_unclassified(100); k__Fungi_unclassified(100); k__Fungi_unclassified(100); k__Fungi_unclassified(100); k__Fungi_unclassified(100); k__Fungi_unclassified(100);
Otu00119	0	0	0	0	0	0	652	0	0	0	0	0	0	0	0	0	0	0	0	0		k__Fungi(100); p__Basidiomycota(100); c__Tremellomycetes(100); o__Filobasidiales(100); f__Piskurozymaceae(100); g__Solicoccozyma(100); s__Solicoccozyma_terrea(86);
Otu00120	0	0	0	0	0	0	0	0	0	0	176	36	98	881	0	0	0	0	0	0		k__Fungi(100); p__Basidiomycota(100); c__Agaricomycetes(100); o__Polyporales(100); f__Hyphodermataceae(100); g__Hyphoderma(100); s__Hyphoderma_mutatum(100);
Otu00121	0	0	0	0	0	0	0	0	0	0	0	0	0	0	0	696	1	0	0	0		k__Fungi(100); p__Basidiomycota(100); c__Tremellomycetes(100); o__Tremellales(100); f__Cuniculitremaceae(100); g__Kockovaella(100); s__Kockovaella_thailandica(100);
Otu00122	0	0	0	0	0	0	0	0	0	670	0	0	0	0	0	0	0	0	0	0		k__Fungi(100); p__Ascomycota(100); c__Dothideomycetes(100); o__Pleosporales(100); f__Sporormiaceae(100); g__Westerdykella(100); s__Westerdykella_ornata(100);
Otu00123	0	0	0	0	0	0	0	0	0	0	0	0	0	0	0	0	0	608	0	0		k__Fungi(100); p__Basidiomycota(100); c__Tremellomycetes(100); o__Cystofilobasidiales(100); f__Cystofilobasidiaceae(100); g__Cystofilobasidium(100); s__Cystofilobasidium_infirmominiatum(100);
Otu00124	0	0	0	0	1	1	0	0	698	0	0	0	0	0	0	0	0	0	0	0		k__Fungi(100); p__Ascomycota(100); c__Leotiomycetes(100); o__Helotiales(100); f__Chaetomellaceae(100); g__Chaetomella(100); s__Chaetomella_raphigera(100);
Otu00125	680	0	0	0	0	0	0	0	0	0	0	0	0	0	0	0	0	0	0	0		k__Fungi(100); p__Ascomycota(100); p__Ascomycota_unclassified(100); p__Ascomycota_unclassified(100); p__Ascomycota_unclassified(100); p__Ascomycota_unclassified(100); p__Ascomycota_unclassified(100);
Otu00126	0	0	0	0	0	0	0	0	0	587	0	0	0	0	0	0	0	0	0	0		k__Fungi(100); p__Basidiomycota(100); c__Agaricomycetes(100); o__Agaricales(100); f__Psathyrellaceae(100); g__Coprinellus(100); s__Coprinellus_sp(100);
Otu00127	673	0	0	0	0	0	0	0	0	0	0	53	0	0	0	0	0	0	0	0		k__Fungi(100); p__Ascomycota(100); c__Eurotiomycetes(100); o__Chaetothyriales(100); f__Herpotrichiellaceae(100); g__Exophiala(100); g__Exophiala_unclassified(99);
Otu00128	0	0	0	0	0	0	598	0	0	0	0	0	0	0	0	0	0	0	0	0		k__Fungi(100); p__Mucoromycota(100); c__Umbelopsidomycetes(100); o__Umbelopsidales(100); f__Umbelopsidaceae(100); g__Umbelopsis(100); s__Umbelopsis_autotrophica(100);
Otu00129	0	0	0	0	0	0	0	0	0	0	1069	1	0	0	0	0	0	0	0	0		k__Fungi(100); p__Ascomycota(100); c__Orbiliomycetes(100); o__unclassified_Orbiliomycetes(99); f__unclassified_Orbiliomycetes(99); g__unclassified_Orbiliomycetes(99); s__Orbiliomycetes_sp(99);
Otu00130	636	0	0	0	0	0	0	0	0	0	0	0	1	0	48	0	0	0	0	0		k__Fungi(100); p__Ascomycota(100); c__Dothideomycetes(100); o__Pleosporales(100); f__Didymellaceae(82); g__Ascochyta(82); s__Ascochyta_manawaorae(82);
Otu00131	0	0	0	0	0	0	0	0	0	0	0	301	0	0	0	0	0	0	1	0		k__Fungi(100); p__Basidiomycota(100); c__Agaricomycetes(100); o__Agaricales(100); f__Strophariaceae(100); g__Psilocybe(97); g__Psilocybe_unclassified(96);
Otu00132	671	0	0	0	0	0	0	0	0	0	0	0	0	0	0	0	0	0	0	0		k__Fungi(100); p__Ascomycota(100); c__Sordariomycetes(100); o__Hypocreales(100); f__Stachybotryaceae(100); g__Stachybotrys(99); g__Stachybotrys_unclassified(82);
Otu00133	0	0	0	0	0	0	0	0	0	0	343	510	33	0	0	0	0	0	0	0		k__Fungi(100); p__Basidiomycota(100); c__Agaricomycetes(100); o__Russulales(100); f__Peniophoraceae(100); g__Peniophora(100); s__Peniophora_sp(75);
Otu00134	0	0	0	0	0	0	0	0	0	0	222	0	171	378	218	0	0	0	0	0		k__Fungi(100); p__Basidiomycota(100); c__Agaricomycetes(100); o__Agaricales(100); f__Psathyrellaceae(100); g__Psathyrella(100); g__Psathyrella_unclassified(99);
Otu00135	0	0	626	1	0	0	1	0	0	0	0	5	0	0	0	0	0	0	0	0		k__Fungi(100); p__Ascomycota(100); c__Sordariomycetes(100); o__Hypocreales(100); f__Hypocreaceae(100); g__Trichoderma(100); g__Trichoderma_unclassified(82);
Otu00136	660	0	0	0	0	0	0	0	0	0	0	0	0	0	0	0	0	0	0	0		k__Fungi(100); p__Basidiomycota(100); c__Agaricomycetes(100); o__Russulales(100); f__Peniophoraceae(100); g__Subulicystidium(100); s__Subulicystidium_perlongisporum(100);
Otu00137	0	0	0	0	1	1	0	0	643	0	0	0	0	0	0	0	0	0	0	0		k__Fungi(100); p__Ascomycota(100); c__Sordariomycetes(100); o__Sordariales(100); f__Chaetomiaceae(100); g__Chaetomium(98); s__Chaetomium_jodhpurense(97);
Otu00138	0	0	0	0	0	0	535	0	0	0	0	0	0	0	0	0	0	0	0	0		k__Fungi(100); p__Ascomycota(100); c__Sordariomycetes(100); o__Hypocreales(100); f__Clavicipitaceae(100); g__Pochonia(100); s__Pochonia_bulbillosa(100);
Otu00139	0	0	0	0	0	0	0	0	0	0	0	0	10	615	0	213	0	0	0	0		k__Fungi(100); p__Basidiomycota(100); c__Agaricomycetes(100); o__Agaricales(100); f__Pleurotaceae(100); g__Hohenbuehelia(100); s__Hohenbuehelia_portegna(100);
Otu00140	0	0	0	0	0	0	496	0	0	0	0	0	0	0	0	0	0	0	0	0		k__Fungi(100); p__Ascomycota(100); c__Sordariomycetes(100); o__Hypocreales(100); f__Nectriaceae(100); g__Calonectria(100); g__Calonectria_unclassified(100);
Otu00141	626	0	0	0	0	0	0	0	0	0	0	0	0	0	0	0	0	0	0	0		k__Fungi(100); p__Ascomycota(100); c__Sordariomycetes(100); o__Sordariales(100); o__Sordariales_unclassified(100); o__Sordariales_unclassified(100); o__Sordariales_unclassified(100);
Otu00142	0	358	0	0	0	0	0	0	0	0	0	188	0	0	80	0	0	12	0	0		k__Fungi(100); p__Ascomycota(100); c__Eurotiomycetes(100); o__Eurotiales(100); f__Trichocomaceae(100); g__Talaromyces(100); g__Talaromyces_unclassified(97);
Otu00143	0	0	0	0	0	0	0	0	0	500	0	0	0	0	0	0	0	0	0	0		k__Fungi(100); p__Ascomycota(100); p__Ascomycota_unclassified(100); p__Ascomycota_unclassified(100); p__Ascomycota_unclassified(100); p__Ascomycota_unclassified(100); p__Ascomycota_unclassified(100);
Otu00144	0	0	0	0	0	0	0	0	0	0	1	770	0	0	0	0	0	0	0	0		k__Fungi(100); p__Ascomycota(100); c__Sordariomycetes(100); c__Sordariomycetes_unclassified(100); c__Sordariomycetes_unclassified(100); c__Sordariomycetes_unclassified(100); c__Sordariomycetes_unclassified(100);
Otu00145	0	537	0	0	0	0	0	0	0	0	0	0	0	0	0	0	0	0	0	0		k__Fungi(100); p__Ascomycota(100); c__Sordariomycetes(100); o__Hypocreales(100); f__Hypocreales_fam_Incertae_sedis(98); g__Myxocephala(89); s__Myxocephala_albida(89);
Otu00146	0	0	0	0	0	0	0	0	0	504	0	0	0	0	0	0	0	0	0	0		k__Fungi(100); k__Fungi_unclassified(100); k__Fungi_unclassified(100); k__Fungi_unclassified(100); k__Fungi_unclassified(100); k__Fungi_unclassified(100); k__Fungi_unclassified(100);
Otu00147	597	0	0	0	0	0	0	0	0	0	0	0	0	0	0	0	0	0	0	0		k__Fungi(100); p__Ascomycota(100); c__Eurotiomycetes(100); o__Eurotiales(100); f__Trichocomaceae(100); g__Talaromyces(100); s__Talaromyces_trachyspermus(100);
Otu00148	0	0	0	0	0	0	0	0	0	0	0	0	0	923	0	0	0	0	0	0		k__Fungi(100); p__Basidiomycota(100); c__Agaricomycetes(100); o__Agaricales(100); f__Marasmiaceae(100); g__Marasmius(100); s__Marasmius_curreyi(96);
Otu00149	0	0	0	0	0	0	0	0	0	0	262	134	0	49	47	0	0	0	8	214		k__Fungi(100); p__Basidiomycota(100); c__Agaricomycetes(100); o__Agaricales(100); f__Psathyrellaceae(100); g__Coprinellus(100); s__Coprinellus_sp(81);
Otu00150	0	513	0	0	0	0	0	0	0	0	0	0	0	0	0	0	0	0	0	0		k__Fungi(100); p__Ascomycota(100); p__Ascomycota_unclassified(100); p__Ascomycota_unclassified(100); p__Ascomycota_unclassified(100); p__Ascomycota_unclassified(100); p__Ascomycota_unclassified(100);
Otu00151	0	0	0	0	0	0	0	98	0	0	204	43	38	135	239	0	0	0	0	0		k__Fungi(100); p__Basidiomycota(100); c__Agaricomycetes(100); o__Agaricales(100); f__Psathyrellaceae(100); g__Coprinopsis(100); s__Coprinopsis_urticicola(100);
Otu00152	0	527	0	0	0	0	0	0	0	0	0	0	0	0	0	0	0	0	0	0		k__Fungi(100); p__Ascomycota(100); p__Ascomycota_unclassified(100); p__Ascomycota_unclassified(100); p__Ascomycota_unclassified(100); p__Ascomycota_unclassified(100); p__Ascomycota_unclassified(100);
Otu00153	0	483	0	0	0	0	0	0	0	0	0	0	0	0	0	0	0	0	0	0		k__Fungi(100); p__Ascomycota(100); c__Saccharomycetes(100); o__Saccharomycetales(100); f__Debaryomycetaceae(100); g__Schwanniomyces(100); s__Schwanniomyces_yamadae(100);
Otu00154	0	0	0	0	1	0	0	0	0	483	0	0	0	0	0	0	0	0	0	0		k__Fungi(100); p__Ascomycota(100); c__Eurotiomycetes(100); o__Eurotiales(100); f__Aspergillaceae(100); g__Penicillium(100); s__Penicillium_menonorum(100);
Otu00155	0	493	0	0	0	0	0	0	0	0	0	0	0	0	4	0	0	5	11	0		k__Fungi(100); p__Ascomycota(100); c__Sordariomycetes(100); o__Xylariales(100); f__Bartaliniaceae(100); f__Bartaliniaceae_unclassified(78); f__Bartaliniaceae_unclassified(78);
Otu00156	0	0	0	0	0	0	461	0	0	0	0	0	0	0	0	0	0	0	0	0		k__Fungi(100); k__Fungi_unclassified(100); k__Fungi_unclassified(100); k__Fungi_unclassified(100); k__Fungi_unclassified(100); k__Fungi_unclassified(100); k__Fungi_unclassified(100);
Otu00157	0	0	0	0	0	0	0	0	0	0	119	0	67	2	562	0	0	0	0	0		k__Fungi(100); p__Basidiomycota(100); c__Agaricomycetes(100); o__Russulales(100); f__Peniophoraceae(100); g__Peniophora(100); s__Peniophora_sp(100);
Otu00158	0	0	0	0	0	552	0	0	0	0	0	0	0	0	0	0	0	0	0	0		k__Fungi(100); p__Ascomycota(100); c__Dothideomycetes(100); o__Pleosporales(100); f__Pleosporaceae(100); g__Alternaria(100); s__Alternaria_macrospora(98);
Otu00159	0	0	0	0	0	0	0	0	0	0	47	0	189	94	27	190	0	2	0	51		k__Fungi(100); p__Ascomycota(100); c__Eurotiomycetes(100); o__Eurotiales(100); f__Aspergillaceae(100); g__Aspergillus(100); g__Aspergillus_unclassified(90);
Otu00160	0	486	0	0	0	0	0	1	0	0	0	0	0	0	0	0	0	0	0	0		k__Fungi(100); p__Ascomycota(100); c__Orbiliomycetes(100); o__unclassified_Orbiliomycetes(100); f__unclassified_Orbiliomycetes(100); g__unclassified_Orbiliomycetes(100); s__Orbiliomycetes_sp(100);
Otu00161	0	0	0	0	0	0	0	0	0	0	0	464	0	0	211	0	0	0	0	0		k__Fungi(100); p__Basidiomycota(100); c__Agaricomycetes(100); o__Agaricales(100); f__Cystostereaceae(100); g__Cystidiodontia(100); s__Cystidiodontia_laminifera(100);
Otu00162	0	0	435	0	0	0	0	0	0	0	0	0	0	0	0	0	0	0	0	0		k__Fungi(100); p__Basidiomycota(100); c__Agaricomycetes(100); o__Cantharellales(100); f__Ceratobasidiaceae(100); g__unclassified_Ceratobasidiaceae(91); s__Ceratobasidiaceae_sp(91);
Otu00163	0	0	0	0	0	0	0	0	0	0	0	511	54	0	101	0	0	0	0	0		k__Fungi(100); p__Basidiomycota(100); c__Agaricomycetes(100); o__Auriculariales(100); f__Auriculariaceae(100); g__Auricularia(100); s__Auricularia_fuscosuccinea(87);
Otu00164	0	0	0	0	0	0	0	0	0	0	94	8	242	318	72	0	0	0	0	0		k__Fungi(100); k__Fungi_unclassified(100); k__Fungi_unclassified(100); k__Fungi_unclassified(100); k__Fungi_unclassified(100); k__Fungi_unclassified(100); k__Fungi_unclassified(100);
Otu00165	0	0	0	0	0	0	0	0	0	0	356	252	90	0	0	0	0	0	0	0		k__Fungi(100); p__Basidiomycota(100); c__Agaricomycetes(100); o__Polyporales(100); f__Meruliaceae(100); g__Phanerochaete(98); s__Phanerochaete_sordida(98);
Otu00166	0	0	0	0	0	0	0	0	0	0	0	651	0	0	0	0	0	0	0	0		k__Fungi(100); p__Ascomycota(100); c__Dothideomycetes(100); c__Dothideomycetes_unclassified(100); c__Dothideomycetes_unclassified(100); c__Dothideomycetes_unclassified(100); c__Dothideomycetes_unclassified(100);
Otu00167	0	0	0	0	0	0	0	0	0	0	0	0	0	0	0	0	0	0	548	0		k__Fungi(100); k__Fungi_unclassified(100); k__Fungi_unclassified(100); k__Fungi_unclassified(100); k__Fungi_unclassified(100); k__Fungi_unclassified(100); k__Fungi_unclassified(100);
Otu00168	0	0	0	0	0	0	0	0	0	0	0	629	0	0	0	0	0	0	0	0		k__Fungi(100); p__Ascomycota(100); p__Ascomycota_unclassified(100); p__Ascomycota_unclassified(100); p__Ascomycota_unclassified(100); p__Ascomycota_unclassified(100); p__Ascomycota_unclassified(100);
Otu00169	0	0	0	0	0	0	0	0	0	0	0	0	0	0	0	0	0	407	0	0		k__Fungi(100); k__Fungi_unclassified(100); k__Fungi_unclassified(100); k__Fungi_unclassified(100); k__Fungi_unclassified(100); k__Fungi_unclassified(100); k__Fungi_unclassified(100);
Otu00170	0	0	0	0	0	0	0	0	0	0	0	0	0	0	0	432	0	0	0	0		k__Fungi(100); p__Basidiomycota(100); c__Agaricomycetes(100); o__Trechisporales(100); f__Hydnodontaceae(100); g__Trechispora(100); s__Trechispora_invisitata(100);
Otu00171	0	0	0	0	0	0	0	0	0	0	0	0	0	769	0	0	0	0	0	0		k__Fungi(100); p__Mortierellomycota(100); c__Mortierellomycetes(100); o__Mortierellales(100); f__Mortierellaceae(100); g__Mortierella(100); s__Mortierella_ambigua(100);
Otu00172	264	0	0	0	0	0	0	0	218	0	0	0	0	0	0	0	0	0	0	0		k__Fungi(100); k__Fungi_unclassified(100); k__Fungi_unclassified(100); k__Fungi_unclassified(100); k__Fungi_unclassified(100); k__Fungi_unclassified(100); k__Fungi_unclassified(100);
Otu00173	0	0	0	0	0	0	388	0	0	0	0	0	0	0	0	0	0	0	0	0		k__Fungi(100); p__Basidiomycota(100); c__Agaricomycetes(100); o__Sebacinales(99); f__unclassified_Sebacinales(93); g__unclassified_Sebacinales(93); s__Sebacinales_sp(93);
Otu00174	0	0	0	0	0	0	0	0	0	423	0	0	0	0	0	0	0	0	0	0		k__Fungi(100); p__Ascomycota(100); c__Eurotiomycetes(100); o__Chaetothyriales(100); f__Trichomeriaceae(100); g__Trichomerium(100); s__Trichomerium_dioscoreae(100);
Otu00175	0	0	432	0	0	0	0	0	0	0	0	0	0	0	0	0	0	0	0	0		k__Fungi(100); p__Ascomycota(100); p__Ascomycota_unclassified(100); p__Ascomycota_unclassified(100); p__Ascomycota_unclassified(100); p__Ascomycota_unclassified(100); p__Ascomycota_unclassified(100);
Otu00176	0	0	1	0	375	0	0	0	0	6	0	0	0	0	0	0	0	0	0	0		k__Fungi(100); p__Basidiomycota(100); c__Tremellomycetes(100); o__Cystofilobasidiales(100); f__Mrakiaceae(100); g__Mrakia(100); s__Mrakia_sp(100);
Otu00177	0	0	0	0	1	0	367	0	0	0	0	0	0	0	0	0	0	0	0	0		k__Fungi(100); k__Fungi_unclassified(100); k__Fungi_unclassified(100); k__Fungi_unclassified(100); k__Fungi_unclassified(100); k__Fungi_unclassified(100); k__Fungi_unclassified(100);
Otu00178	0	0	0	0	0	0	0	0	0	0	1	0	0	0	0	0	0	0	469	0		k__Fungi(100); k__Fungi_unclassified(100); k__Fungi_unclassified(100); k__Fungi_unclassified(100); k__Fungi_unclassified(100); k__Fungi_unclassified(100); k__Fungi_unclassified(100);
Otu00179	0	0	0	0	0	0	0	0	0	404	0	0	0	0	0	0	0	0	0	0		k__Fungi(100); p__Ascomycota(100); p__Ascomycota_unclassified(100); p__Ascomycota_unclassified(100); p__Ascomycota_unclassified(100); p__Ascomycota_unclassified(100); p__Ascomycota_unclassified(100);
Otu00180	0	0	0	0	0	0	0	0	75	0	310	112	0	0	100	0	0	0	0	0		k__Fungi(100); p__Basidiomycota(100); c__Agaricomycetes(100); o__Auriculariales(100); f__Exidiaceae(100); g__Exidia(98); g__Exidia_unclassified(89);
Otu00181	0	0	0	0	0	0	0	0	0	0	0	0	0	0	630	0	0	0	0	0		k__Fungi(100); p__Basidiomycota(100); c__Dacrymycetes(100); o__Dacrymycetales(100); f__Cerinomycetaceae(98); g__Cerinomyces(98); s__Cerinomyces_canadensis(95);
Otu00182	0	0	0	0	0	0	0	0	0	0	1	163	258	10	112	0	0	0	0	0		k__Fungi(100); k__Fungi_unclassified(100); k__Fungi_unclassified(100); k__Fungi_unclassified(100); k__Fungi_unclassified(100); k__Fungi_unclassified(100); k__Fungi_unclassified(100);
Otu00183	0	0	415	1	0	0	0	0	0	0	0	0	0	0	0	0	0	0	0	0		k__Fungi(100); p__Ascomycota(100); c__Dothideomycetes(100); o__Pleosporales(100); f__Pleosporales_fam_Incertae_sedis(100); g__Latorua(100); s__Latorua_sp(100);
Otu00184	0	394	0	0	0	0	0	0	0	0	0	0	0	0	0	0	0	0	0	0		k__Fungi(100); p__Ascomycota(100); c__Eurotiomycetes(100); o__Chaetothyriales(100); f__Herpotrichiellaceae(98); f__Herpotrichiellaceae_unclassified(97); f__Herpotrichiellaceae_unclassified(97);
Otu00185	0	387	0	0	0	0	0	0	0	0	0	0	0	0	0	0	0	0	0	0		k__Fungi(100); p__Ascomycota(100); c__Sordariomycetes(100); o__Hypocreales(100); o__Hypocreales_unclassified(100); o__Hypocreales_unclassified(100); o__Hypocreales_unclassified(100);
Otu00186	0	0	0	344	0	0	0	0	0	31	28	0	0	0	0	0	0	0	0	0		k__Fungi(100); p__Ascomycota(100); c__Sordariomycetes(100); o__Xylariales(100); f__Xylariales_fam_Incertae_sedis(100); g__Hansfordia(100); s__Hansfordia_pulvinata(100);
Otu00187	0	0	0	0	0	0	0	0	133	0	0	0	0	232	29	94	0	0	0	0		k__Fungi(100); p__Ascomycota(100); c__Dothideomycetes(100); o__Capnodiales(100); f__Cladosporiaceae(100); g__Toxicocladosporium(100); s__Toxicocladosporium_irritans(100);
Otu00188	0	0	0	0	0	0	0	0	0	0	0	0	0	675	0	0	0	0	0	0		k__Fungi(100); p__Basidiomycota(100); c__Microbotryomycetes(100); o__Heterogastridiales(100); f__Heterogastridiaceae(100); g__Heterogastridium(100); s__Heterogastridium_pycnidioideum(100);
Otu00189	0	382	0	0	0	0	0	0	0	0	0	0	0	0	0	0	0	0	0	0		k__Fungi(100); p__Basidiomycota(100); c__Tremellomycetes(100); o__Tremellales(100); f__Cryptococcaceae(100); g__Kwoniella(100); s__Kwoniella_heveanensis(100);
Otu00190	0	0	0	0	0	0	347	0	0	0	0	0	0	0	0	0	0	0	0	0		k__Fungi(100); p__Basidiomycota(100); c__Tremellomycetes(100); o__Filobasidiales(100); f__Filobasidiaceae(100); g__Naganishia(100); s__Naganishia_randhawae(100);
Otu00191	0	0	308	0	0	0	0	0	0	0	0	0	24	0	0	0	0	0	0	5		k__Fungi(100); p__Basidiomycota(100); c__Tremellomycetes(100); o__Filobasidiales(100); f__Filobasidiaceae(100); g__Naganishia(100); s__Naganishia_diffluens(100);
Otu00192	0	0	0	0	0	0	0	0	0	0	0	0	0	0	0	347	0	0	0	0		k__Fungi(100); p__Ascomycota(100); c__Eurotiomycetes(100); o__Chaetothyriales(100); f__unclassified_Chaetothyriales(91); g__unclassified_Chaetothyriales(91); s__Chaetothyriales_sp(91);
Otu00193	386	0	0	0	0	0	0	0	0	0	0	0	0	0	0	0	0	0	0	0		k__Fungi(100); p__Ascomycota(100); c__Leotiomycetes(100); o__Helotiales(100); f__Helotiaceae(100); g__Tetracladium(100); s__Tetracladium_furcatum(100);
Otu00194	0	0	0	0	0	0	0	0	0	0	0	0	0	0	0	0	0	350	0	0		k__Fungi(100); p__Ascomycota(100); c__Leotiomycetes(100); o__Thelebolales(100); f__Pseudeurotiaceae(100); g__Hyphozyma(100); s__Hyphozyma_roseonigra(100);
Otu00195	0	0	0	0	0	0	0	0	0	0	0	0	0	0	0	0	464	0	0	0		k__Fungi(100); p__Basidiomycota(100); c__Agaricomycetes(100); o__Polyporales(100); f__Meruliaceae(100); g__Meruliopsis(100); s__Meruliopsis_sp(100);
Otu00196	0	0	359	0	0	0	0	0	0	0	0	0	0	0	0	0	0	0	0	0		k__Fungi(100); p__Ascomycota(100); c__Sordariomycetes(100); o__Sordariales(92); o__Sordariales_unclassified(69); o__Sordariales_unclassified(69); o__Sordariales_unclassified(69);
Otu00197	0	0	0	0	0	0	0	0	0	0	245	0	27	0	310	0	0	0	0	0		k__Fungi(100); k__Fungi_unclassified(100); k__Fungi_unclassified(100); k__Fungi_unclassified(100); k__Fungi_unclassified(100); k__Fungi_unclassified(100); k__Fungi_unclassified(100);
Otu00198	10	0	0	0	0	2	3	1	297	0	43	0	2	0	22	0	0	0	0	0		k__Fungi(100); p__Ascomycota(100); c__Eurotiomycetes(100); o__Eurotiales(100); f__Aspergillaceae(98); g__Aspergillus(98); s__Aspergillus_penicillioides(98);
Otu00199	0	0	0	0	0	0	0	0	0	0	0	471	0	0	0	0	0	0	0	0		k__Fungi(100); p__Ascomycota(100); c__Sordariomycetes(100); c__Sordariomycetes_unclassified(89); c__Sordariomycetes_unclassified(89); c__Sordariomycetes_unclassified(89); c__Sordariomycetes_unclassified(89);
Otu00200	0	339	0	0	0	0	0	0	0	0	0	0	0	0	0	0	0	0	0	0		k__Fungi(100); p__Ascomycota(100); c__Eurotiomycetes(100); o__Eurotiales(100); f__Trichocomaceae(100); g__Talaromyces(100); s__Talaromyces_diversus(100);
Otu00201	0	381	0	0	0	0	0	0	0	0	0	0	0	0	0	0	0	0	0	0		k__Fungi(100); p__Ascomycota(100); c__Sordariomycetes(100); o__Hypocreales(100); f__Nectriaceae(100); g__Fusarium(100); s__Fusarium_brachygibbosum(90);
Otu00202	0	0	327	0	0	0	0	0	0	0	0	0	0	0	0	0	0	0	0	0		k__Fungi(100); k__Fungi_unclassified(100); k__Fungi_unclassified(100); k__Fungi_unclassified(100); k__Fungi_unclassified(100); k__Fungi_unclassified(100); k__Fungi_unclassified(100);
Otu00203	0	0	0	0	0	0	0	0	0	0	81	0	15	498	0	0	0	0	0	0		k__Fungi(100); p__Basidiomycota(100); c__Agaricomycetes(100); o__Russulales(100); f__Peniophoraceae(100); g__Peniophora(100); s__Peniophora_sp(100);
Otu00204	0	327	0	0	0	0	0	0	0	0	0	0	0	0	0	0	0	0	0	0		k__Fungi(100); p__Basidiomycota(100); c__Agaricomycetes(100); o__Agaricales(100); f__Entolomataceae(92); g__Entoloma(91); g__Entoloma_unclassified(91);
Otu00205	0	0	0	0	0	0	0	0	0	0	111	0	0	53	0	0	0	0	264	0		k__Fungi(100); p__Basidiomycota(100); c__Agaricomycetes(100); o__Agaricales(100); f__Psathyrellaceae(100); g__Coprinellus(100); s__Coprinellus_radians(81);
Otu00206	0	0	0	0	0	0	0	0	0	0	0	461	0	0	0	0	1	0	0	0		k__Fungi(100); k__Fungi_unclassified(100); k__Fungi_unclassified(100); k__Fungi_unclassified(100); k__Fungi_unclassified(100); k__Fungi_unclassified(100); k__Fungi_unclassified(100);
Otu00207	0	338	0	0	0	0	0	1	0	0	0	0	0	0	0	0	0	0	0	0		k__Fungi(100); p__Ascomycota(100); c__Dothideomycetes(100); o__Pleosporales(100); f__Didymellaceae(100); f__Didymellaceae_unclassified(98); f__Didymellaceae_unclassified(98);
Otu00208	1	330	0	0	0	0	0	0	0	0	0	0	0	0	0	0	0	0	0	0		k__Fungi(100); p__Ascomycota(100); c__Sordariomycetes(100); o__Hypocreales(100); f__Stachybotryaceae(100); f__Stachybotryaceae_unclassified(72); f__Stachybotryaceae_unclassified(72);
Otu00209	0	0	338	0	0	0	0	0	0	0	0	0	0	0	0	0	0	0	0	0		k__Fungi(100); p__Ascomycota(100); c__Eurotiomycetes(100); o__Eurotiales(100); f__Aspergillaceae(100); g__Aspergillus(100); g__Aspergillus_unclassified(99);
Otu00210	0	0	0	0	0	0	0	0	0	0	0	0	0	0	0	318	0	0	0	0		k__Fungi(100); p__Basidiomycota(100); c__Agaricomycetes(100); o__Agaricales(100); f__Omphalotaceae(82); g__Marasmiellus(81); g__Marasmiellus_unclassified(80);
Otu00211	0	0	0	0	0	0	0	0	0	0	0	0	0	324	236	0	0	0	0	0		k__Fungi(100); p__Basidiomycota(100); c__Agaricomycetes(100); o__Polyporales(100); f__Meruliaceae(100); g__Scopuloides(100); s__Scopuloides_sp(99);
Otu00212	0	0	334	3	0	0	0	0	0	0	0	0	0	0	0	0	0	0	0	0		k__Fungi(100); p__Basidiomycota(100); c__Agaricomycetes(100); o__Sebacinales(99); o__Sebacinales_unclassified(99); o__Sebacinales_unclassified(99); o__Sebacinales_unclassified(99);
Otu00213	0	0	0	0	0	0	0	0	0	0	0	136	177	98	36	0	0	0	0	0		k__Fungi(100); p__Basidiomycota(100); c__Agaricomycetes(100); o__Polyporales(100); o__Polyporales_unclassified(67); o__Polyporales_unclassified(67); o__Polyporales_unclassified(67);
Otu00214	0	0	0	0	0	0	0	0	0	299	0	0	0	0	0	0	0	0	0	0		k__Fungi(100); p__Ascomycota(100); c__Eurotiomycetes(100); o__Chaetothyriales(100); f__Chaetothyriales_fam_Incertae_sedis(100); g__Strelitziana(100); g__Strelitziana_unclassified(94);
Otu00215	0	0	0	0	0	0	0	300	1	0	0	0	0	0	0	0	0	0	0	0		k__Fungi(100); p__Basidiomycota(100); p__Basidiomycota_unclassified(100); p__Basidiomycota_unclassified(100); p__Basidiomycota_unclassified(100); p__Basidiomycota_unclassified(100); p__Basidiomycota_unclassified(100);
Otu00216	0	0	307	1	0	0	0	0	1	0	0	0	0	0	0	0	0	0	0	0		k__Fungi(100); k__Fungi_unclassified(100); k__Fungi_unclassified(100); k__Fungi_unclassified(100); k__Fungi_unclassified(100); k__Fungi_unclassified(100); k__Fungi_unclassified(100);
Otu00217	0	0	0	0	0	0	0	0	0	0	0	0	18	0	493	0	0	0	0	0		k__Fungi(100); k__Fungi_unclassified(100); k__Fungi_unclassified(100); k__Fungi_unclassified(100); k__Fungi_unclassified(100); k__Fungi_unclassified(100); k__Fungi_unclassified(100);
Otu00218	0	0	0	0	0	0	0	0	0	0	0	436	0	0	0	0	0	0	0	0		k__Fungi(100); p__Ascomycota(100); p__Ascomycota_unclassified(100); p__Ascomycota_unclassified(100); p__Ascomycota_unclassified(100); p__Ascomycota_unclassified(100); p__Ascomycota_unclassified(100);
Otu00219	0	0	0	0	0	0	0	0	0	0	0	0	0	558	0	0	0	0	0	0		k__Fungi(100); k__Fungi_unclassified(100); k__Fungi_unclassified(100); k__Fungi_unclassified(100); k__Fungi_unclassified(100); k__Fungi_unclassified(100); k__Fungi_unclassified(100);
Otu00220	0	0	0	0	0	0	0	311	0	0	0	0	0	0	0	0	0	0	0	0		k__Fungi(100); p__Ascomycota(100); c__Dothideomycetes(100); o__Capnodiales(100); f__Cladosporiaceae(100); g__Cladosporium(100); s__Cladosporium_dominicanum(100);
Otu00221	17	27	0	8	0	35	4	0	2	3	0	19	16	67	0	0	155	1	22	1		k__Fungi(100); p__Ascomycota(100); c__Dothideomycetes(100); o__Capnodiales(100); f__Cladosporiaceae(100); g__Cladosporium(100); s__Cladosporium_halotolerans(88);
Otu00222	0	0	0	0	0	0	0	0	0	0	0	434	0	0	0	0	0	0	0	0		k__Fungi(100); k__Fungi_unclassified(100); k__Fungi_unclassified(100); k__Fungi_unclassified(100); k__Fungi_unclassified(100); k__Fungi_unclassified(100); k__Fungi_unclassified(100);
Otu00223	0	0	0	0	0	0	0	0	0	0	293	70	48	0	74	0	0	0	0	0		k__Fungi(100); p__Basidiomycota(100); c__Agaricomycetes(100); o__Polyporales(100); f__Meruliaceae(100); g__Ceriporia(100); s__Ceriporia_lacerata(100);
Otu00224	0	0	0	0	0	0	0	0	0	0	292	0	34	117	75	0	0	0	0	0		k__Fungi(100); p__Basidiomycota(100); c__Agaricomycetes(100); o__Polyporales(100); f__Polyporaceae(100); f__Polyporaceae_unclassified(57); f__Polyporaceae_unclassified(57);
Otu00225	0	77	0	0	0	0	0	0	0	0	0	0	0	0	0	201	0	0	0	0		k__Fungi(100); p__Basidiomycota(100); c__Agaricomycetes(100); o__Polyporales(100); o__Polyporales_unclassified(72); o__Polyporales_unclassified(72); o__Polyporales_unclassified(72);
Otu00226	0	0	0	0	299	0	0	0	0	0	0	0	0	0	0	0	0	0	0	0		k__Fungi(100); p__Ascomycota(100); p__Ascomycota_unclassified(100); p__Ascomycota_unclassified(100); p__Ascomycota_unclassified(100); p__Ascomycota_unclassified(100); p__Ascomycota_unclassified(100);
Otu00227	0	0	0	0	0	0	283	0	0	0	0	0	0	0	0	0	0	0	0	0		k__Fungi(100); p__Ascomycota(100); c__Sordariomycetes(100); c__Sordariomycetes_unclassified(100); c__Sordariomycetes_unclassified(100); c__Sordariomycetes_unclassified(100); c__Sordariomycetes_unclassified(100);
Otu00228	0	0	0	0	0	0	0	0	0	0	252	112	19	33	52	0	0	0	0	0		k__Fungi(100); k__Fungi_unclassified(100); k__Fungi_unclassified(100); k__Fungi_unclassified(100); k__Fungi_unclassified(100); k__Fungi_unclassified(100); k__Fungi_unclassified(100);
Otu00229	0	0	0	0	0	0	0	0	0	0	0	0	8	133	249	0	0	0	60	5		k__Fungi(100); p__Ascomycota(100); c__Dothideomycetes(100); o__Pleosporales(100); f__Didymosphaeriaceae(100); g__Paraconiothyrium(100); s__Paraconiothyrium_cyclothyrioides(88);
Otu00230	0	0	0	0	0	0	0	0	0	0	118	0	106	0	229	0	0	0	0	0		k__Fungi(100); p__Basidiomycota(100); c__Agaricomycetes(100); o__Polyporales(100); f__Polyporaceae(100); g__Grammothele(100); s__Grammothele_sp(92);
Otu00231	0	0	0	0	0	0	0	0	0	0	0	0	0	0	0	0	0	0	331	0		k__Fungi(100); p__Ascomycota(100); c__Sordariomycetes(100); o__Glomerellales(100); f__Glomerellaceae(100); g__Colletotrichum(100); s__Colletotrichum_aciculare(60);
Otu00232	0	0	0	0	0	0	0	0	0	0	497	0	0	0	0	0	0	0	0	0		k__Fungi(100); p__Ascomycota(100); p__Ascomycota_unclassified(100); p__Ascomycota_unclassified(100); p__Ascomycota_unclassified(100); p__Ascomycota_unclassified(100); p__Ascomycota_unclassified(100);
Otu00233	0	0	0	0	0	0	0	0	0	0	0	396	0	0	0	0	0	0	0	0		k__Fungi(100); p__Ascomycota(100); p__Ascomycota_unclassified(100); p__Ascomycota_unclassified(100); p__Ascomycota_unclassified(100); p__Ascomycota_unclassified(100); p__Ascomycota_unclassified(100);
Otu00234	0	0	0	0	0	0	0	0	0	0	18	371	0	0	0	0	0	0	0	0		k__Fungi(100); p__Basidiomycota(100); c__Agaricomycetes(100); o__Hymenochaetales(100); f__Hymenochaetales_fam_Incertae_sedis(100); g__Resinicium(100); s__Resinicium_mutabile(100);
Otu00235	0	0	0	0	0	0	0	0	0	0	0	230	0	220	0	0	0	0	0	0		k__Fungi(100); p__Basidiomycota(100); c__Agaricomycetes(100); o__Agaricales(100); f__Psathyrellaceae(100); g__Psathyrella(100); s__Psathyrella_luteopallida(100);
Otu00236	0	0	0	0	0	0	0	0	0	0	0	0	0	0	0	280	0	0	0	0		k__Fungi(100); p__Ascomycota(100); p__Ascomycota_unclassified(100); p__Ascomycota_unclassified(100); p__Ascomycota_unclassified(100); p__Ascomycota_unclassified(100); p__Ascomycota_unclassified(100);
Otu00237	0	0	0	0	0	0	0	0	0	0	480	0	0	0	0	0	0	0	0	0		k__Fungi(100); p__Ascomycota(100); c__Eurotiomycetes(100); o__Chaetothyriales(100); f__Herpotrichiellaceae(100); f__Herpotrichiellaceae_unclassified(90); f__Herpotrichiellaceae_unclassified(90);
Otu00238	0	278	0	1	0	0	0	0	0	0	0	0	1	0	0	0	0	0	0	0		k__Fungi(100); p__Ascomycota(100); c__Sordariomycetes(100); o__Sordariales(100); f__Chaetomiaceae(100); g__Humicola(100); s__Humicola_olivacea(100);
Otu00239	0	0	0	0	0	0	240	0	0	0	0	0	0	0	0	0	0	0	0	0		k__Fungi(100); p__Ascomycota(100); p__Ascomycota_unclassified(100); p__Ascomycota_unclassified(100); p__Ascomycota_unclassified(100); p__Ascomycota_unclassified(100); p__Ascomycota_unclassified(100);
Otu00240	0	0	0	0	0	0	266	0	0	0	0	0	0	0	0	0	0	0	0	0		k__Fungi(100); p__Basidiomycota(100); c__Agaricomycetes(100); o__Polyporales(100); f__Steccherinaceae(100); g__Ceriporiopsis(100); s__Ceriporiopsis_carnegieae(100);
Otu00241	0	0	0	0	0	0	0	0	0	0	0	0	0	0	0	0	324	0	0	0		k__Fungi(100); k__Fungi_unclassified(100); k__Fungi_unclassified(100); k__Fungi_unclassified(100); k__Fungi_unclassified(100); k__Fungi_unclassified(100); k__Fungi_unclassified(100);
Otu00242	0	0	0	0	0	0	0	0	0	0	0	132	222	0	0	0	0	0	0	0		k__Fungi(100); p__Basidiomycota(100); c__Agaricomycetes(100); o__Russulales(100); f__Peniophoraceae(100); g__Peniophora(100); s__Peniophora_albobadia(100);
Otu00243	0	0	256	0	0	0	0	0	0	0	0	0	0	0	0	0	0	0	0	0		k__Fungi(100); p__Ascomycota(100); c__Sordariomycetes(100); o__Sordariales(100); f__Chaetomiaceae(100); f__Chaetomiaceae_unclassified(100); f__Chaetomiaceae_unclassified(100);
Otu00244	0	0	0	293	0	1	0	0	0	0	0	0	0	0	0	0	0	0	0	0		k__Fungi(100); k__Fungi_unclassified(100); k__Fungi_unclassified(100); k__Fungi_unclassified(100); k__Fungi_unclassified(100); k__Fungi_unclassified(100); k__Fungi_unclassified(100);
Otu00245	0	0	0	0	0	0	0	0	0	0	461	0	0	0	0	0	0	0	0	0		k__Fungi(100); p__Ascomycota(100); p__Ascomycota_unclassified(100); p__Ascomycota_unclassified(100); p__Ascomycota_unclassified(100); p__Ascomycota_unclassified(100); p__Ascomycota_unclassified(100);
Otu00246	0	0	0	0	0	0	0	0	0	0	0	0	0	0	0	92	1	0	217	0		k__Fungi(100); p__Basidiomycota(100); p__Basidiomycota_unclassified(100); p__Basidiomycota_unclassified(100); p__Basidiomycota_unclassified(100); p__Basidiomycota_unclassified(100); p__Basidiomycota_unclassified(100);
Otu00247	0	0	0	0	0	0	0	0	0	243	0	0	0	0	0	0	0	0	0	0		k__Fungi(100); p__Ascomycota(100); p__Ascomycota_unclassified(100); p__Ascomycota_unclassified(100); p__Ascomycota_unclassified(100); p__Ascomycota_unclassified(100); p__Ascomycota_unclassified(100);
Otu00248	0	0	0	0	0	0	0	0	0	0	0	0	0	18	0	0	0	0	0	0		k__Fungi(100); p__Ascomycota(100); c__Sordariomycetes(100); o__Hypocreales(100); f__Cordycipitaceae(100); f__Cordycipitaceae_unclassified(90); f__Cordycipitaceae_unclassified(90);
Otu00249	0	0	0	0	0	0	235	0	0	1	0	0	0	0	0	0	0	0	0	0		k__Fungi(100); p__Basidiomycota(100); c__Agaricomycetes(100); o__Sebacinales(100); f__Sebacinaceae(100); g__Chaetospermum(100); s__Chaetospermum_chaetosporum(100);
Otu00250	0	0	0	0	0	0	0	0	0	233	0	0	0	0	0	0	0	0	0	0		k__Fungi(100); k__Fungi_unclassified(100); k__Fungi_unclassified(100); k__Fungi_unclassified(100); k__Fungi_unclassified(100); k__Fungi_unclassified(100); k__Fungi_unclassified(100);
Otu00251	0	0	0	0	0	0	0	0	0	0	0	0	0	0	0	251	0	0	0	0		k__Fungi(100); p__Basidiomycota(100); c__Agaricomycetes(100); o__Agaricales(100); f__Stephanosporaceae(99); f__Stephanosporaceae_unclassified(99); f__Stephanosporaceae_unclassified(99);
Otu00252	0	0	0	0	0	0	0	0	0	0	0	0	0	0	0	0	311	6	0	1		k__Fungi(100); k__Fungi_unclassified(100); k__Fungi_unclassified(100); k__Fungi_unclassified(100); k__Fungi_unclassified(100); k__Fungi_unclassified(100); k__Fungi_unclassified(100);
Otu00253	0	0	0	0	0	0	177	0	0	0	9	12	20	0	0	24	3	0	0	0		k__Fungi(100); p__Ascomycota(100); c__Sordariomycetes(100); o__Hypocreales(100); f__Hypocreaceae(100); g__Trichoderma(100); g__Trichoderma_unclassified(86);
Otu00254	0	0	0	270	0	0	1	0	0	0	0	0	0	0	0	0	0	0	0	0		k__Fungi(100); p__Ascomycota(100); c__Eurotiomycetes(100); o__Onygenales(100); f__Onygenales_fam_Incertae_sedis(100); g__Chrysosporium(100); s__Chrysosporium_lobatum(100);
Otu00255	0	0	0	0	0	0	0	0	0	0	1	0	0	0	0	0	0	0	298	0		k__Fungi(100); p__Ascomycota(100); c__Eurotiomycetes(100); o__Chaetothyriales(100); f__Trichomeriaceae(99); g__Knufia(99); g__Knufia_unclassified(99);
Otu00256	0	0	0	0	0	0	0	0	0	0	0	0	0	0	0	0	304	0	0	0		k__Fungi(100); p__Ascomycota(100); p__Ascomycota_unclassified(100); p__Ascomycota_unclassified(100); p__Ascomycota_unclassified(100); p__Ascomycota_unclassified(100); p__Ascomycota_unclassified(100);
Otu00257	0	0	198	0	0	1	1	0	0	0	0	0	30	0	0	0	0	0	0	0		k__Fungi(100); p__Ascomycota(100); c__Sordariomycetes(100); o__Trichosphaeriales(100); f__Trichosphaeriaceae(100); g__Nigrospora(100); s__Nigrospora_oryzae(100);
Otu00258	0	0	243	0	0	1	0	0	0	0	0	0	0	0	0	0	0	0	0	0		k__Fungi(100); p__Ascomycota(100); c__Lecanoromycetes(100); c__Lecanoromycetes_unclassified(100); c__Lecanoromycetes_unclassified(100); c__Lecanoromycetes_unclassified(100); c__Lecanoromycetes_unclassified(100);
Otu00259	0	0	0	0	84	0	133	0	0	0	0	0	0	0	0	0	0	0	0	0		k__Fungi(100); p__Ascomycota(100); c__Dothideomycetes(100); o__Pleosporales(100); f__Didymellaceae(98); g__Epicoccum(86); s__Epicoccum_nigrum(84);
Otu00260	249	0	0	0	0	0	0	0	0	0	0	0	0	0	0	0	0	0	0	0		k__Fungi(100); p__Ascomycota(100); p__Ascomycota_unclassified(100); p__Ascomycota_unclassified(100); p__Ascomycota_unclassified(100); p__Ascomycota_unclassified(100); p__Ascomycota_unclassified(100);
Otu00261	0	0	0	0	0	0	0	0	0	0	0	0	17	222	0	0	0	100	0	0		k__Fungi(100); p__Ascomycota(100); c__Dothideomycetes(100); o__Pleosporales(100); f__Pleosporaceae(100); g__Curvularia(100); s__Curvularia_sorghina(71);
Otu00262	3	0	0	0	0	0	0	0	0	0	1	103	3	210	64	0	0	0	0	0		k__Fungi(100); p__Ascomycota(100); c__Sordariomycetes(100); o__Xylariales(100); f__Diatrypaceae(100); f__Diatrypaceae_unclassified(61); f__Diatrypaceae_unclassified(61);
Otu00263	0	225	0	0	0	0	0	0	0	0	0	0	0	0	0	0	0	0	0	0		k__Fungi(100); p__Basidiomycota(100); c__Tremellomycetes(100); o__Filobasidiales(100); f__Filobasidiaceae(100); g__Filobasidium(100); g__Filobasidium_unclassified(92);
Otu00264	0	0	0	0	0	0	0	0	0	230	0	0	0	0	0	0	0	0	0	0		k__Fungi(100); p__Ascomycota(100); c__Eurotiomycetes(100); o__Chaetothyriales(96); f__unclassified_Chaetothyriales(83); g__unclassified_Chaetothyriales(83); s__Chaetothyriales_sp(83);
Otu00265	0	0	0	0	0	0	0	0	0	0	0	307	0	0	0	0	0	0	0	0		k__Fungi(100); p__Ascomycota(100); c__Eurotiomycetes(100); o__Chaetothyriales(100); f__Herpotrichiellaceae(100); g__Exophiala(100); s__Exophiala_aquamarina(100);
Otu00266	0	0	0	0	0	0	0	0	0	0	1	0	0	0	0	166	18	1	0	48		k__Fungi(100); k__Fungi_unclassified(100); k__Fungi_unclassified(100); k__Fungi_unclassified(100); k__Fungi_unclassified(100); k__Fungi_unclassified(100); k__Fungi_unclassified(100);
Otu00267	0	0	0	0	0	0	205	0	0	0	0	0	0	0	0	0	0	0	0	0		k__Fungi(100); p__Mortierellomycota(100); c__Mortierellomycetes(100); o__Mortierellales(100); f__Mortierellaceae(100); g__Mortierella(100); g__Mortierella_unclassified(100);
Otu00268	0	0	0	0	0	0	0	0	0	0	0	236	0	91	0	0	0	0	0	0		k__Fungi(100); p__Basidiomycota(100); c__Agaricomycetes(100); o__Polyporales(100); f__Meruliaceae(100); g__Flavodon(100); s__Flavodon_sp(100);
Otu00269	0	0	0	0	0	0	0	0	0	0	33	0	0	354	0	0	0	0	0	0		k__Fungi(100); p__Basidiomycota(100); c__Agaricomycetes(100); o__Polyporales(100); f__Meruliaceae(100); g__Bjerkandera(100); g__Bjerkandera_unclassified(100);
Otu00270	0	0	0	0	0	0	0	0	0	0	34	0	0	76	238	0	0	0	0	0		k__Fungi(100); p__Basidiomycota(100); c__Agaricomycetes(100); o__Agaricales(100); f__Pterulaceae(100); g__Radulomyces(100); s__Radulomyces_molaris(98);
Otu00271	0	0	0	0	0	0	0	0	0	0	0	0	103	0	173	0	0	0	0	0		k__Fungi(100); p__Basidiomycota(100); c__Agaricomycetes(100); o__Polyporales(100); f__Hyphodermataceae(100); g__Hyphoderma(100); s__Hyphoderma_mutatum(100);
Otu00272	0	0	0	0	0	0	0	0	0	0	0	312	0	0	0	0	0	0	0	0		k__Fungi(100); k__Fungi_unclassified(100); k__Fungi_unclassified(100); k__Fungi_unclassified(100); k__Fungi_unclassified(100); k__Fungi_unclassified(100); k__Fungi_unclassified(100);
Otu00273	0	0	0	0	0	0	0	0	0	0	14	157	0	0	1	0	73	0	36	0		k__Fungi(100); p__Basidiomycota(100); c__Agaricomycetes(100); o__Polyporales(100); f__Fomitopsidaceae(100); g__Pilatoporus(100); s__Pilatoporus_bondartsevae(100);
Otu00274	10	137	0	0	0	0	0	0	0	0	22	9	31	1	39	0	0	0	0	0		k__Fungi(100); k__Fungi_unclassified(100); k__Fungi_unclassified(100); k__Fungi_unclassified(100); k__Fungi_unclassified(100); k__Fungi_unclassified(100); k__Fungi_unclassified(100);
Otu00275	0	0	0	0	0	0	0	0	0	0	0	0	11	24	0	0	0	0	225	0		k__Fungi(100); k__Fungi_unclassified(100); k__Fungi_unclassified(100); k__Fungi_unclassified(100); k__Fungi_unclassified(100); k__Fungi_unclassified(100); k__Fungi_unclassified(100);
Otu00276	0	0	0	0	209	0	0	0	0	0	0	0	0	0	0	0	0	0	0	0		k__Fungi(100); p__Ascomycota(100); p__Ascomycota_unclassified(100); p__Ascomycota_unclassified(100); p__Ascomycota_unclassified(100); p__Ascomycota_unclassified(100); p__Ascomycota_unclassified(100);
Otu00277	0	0	0	0	0	0	0	0	0	0	0	0	0	46	0	175	0	0	0	0		k__Fungi(100); k__Fungi_unclassified(100); k__Fungi_unclassified(100); k__Fungi_unclassified(100); k__Fungi_unclassified(100); k__Fungi_unclassified(100); k__Fungi_unclassified(100);
Otu00278	0	0	0	0	0	0	0	0	0	0	0	0	0	0	0	205	0	0	0	0		k__Fungi(100); p__Basidiomycota(100); c__Agaricomycetes(100); o__Hymenochaetales(100); f__Hymenochaetaceae(100); g__Fuscoporia(100); s__Fuscoporia_sp(100);
Otu00279	217	0	0	0	0	0	0	0	0	0	0	0	0	0	0	0	0	0	0	0		k__Fungi(100); k__Fungi_unclassified(100); k__Fungi_unclassified(100); k__Fungi_unclassified(100); k__Fungi_unclassified(100); k__Fungi_unclassified(100); k__Fungi_unclassified(100);
Otu00280	0	0	0	0	0	0	0	0	0	0	0	0	0	0	0	201	0	0	0	0		k__Fungi(100); p__Basidiomycota(100); p__Basidiomycota_unclassified(100); p__Basidiomycota_unclassified(100); p__Basidiomycota_unclassified(100); p__Basidiomycota_unclassified(100); p__Basidiomycota_unclassified(100);
Otu00281	0	0	0	0	0	0	0	0	0	0	0	278	0	0	0	0	0	0	0	0		k__Fungi(100); p__Ascomycota(100); c__Dothideomycetes(100); o__Capnodiales(96); o__Capnodiales_unclassified(96); o__Capnodiales_unclassified(96); o__Capnodiales_unclassified(96);
Otu00282	0	0	0	0	0	0	0	0	0	0	0	0	0	0	311	0	0	0	0	0		k__Fungi(100); p__Ascomycota(100); c__Dothideomycetes(100); o__Pleosporales(100); f__Lophiostomataceae(100); g__Lophiostoma(100); s__Lophiostoma_corticola(100);
Otu00283	211	0	0	0	0	0	0	0	0	0	0	0	0	0	0	0	0	0	0	0		k__Fungi(100); p__Basidiomycota(100); c__Agaricomycetes(100); o__Cantharellales(100); f__Ceratobasidiaceae(100); g__Waitea(100); s__Waitea_sp(100);
Otu00284	0	0	198	0	0	0	0	0	0	0	0	0	0	0	0	0	0	0	0	0		k__Fungi(100); p__Ascomycota(100); p__Ascomycota_unclassified(100); p__Ascomycota_unclassified(100); p__Ascomycota_unclassified(100); p__Ascomycota_unclassified(100); p__Ascomycota_unclassified(100);
Otu00285	0	0	0	0	198	0	0	0	0	0	0	0	0	0	0	0	0	0	0	0		k__Fungi(100); p__Basidiomycota(100); c__Microbotryomycetes(100); o__Sporidiobolales(100); f__Sporidiobolaceae(100); g__Sporobolomyces(100); s__Sporobolomyces_johnsonii(100);
Otu00286	0	0	0	0	0	0	0	0	0	0	0	265	0	0	0	0	0	0	0	0		k__Fungi(100); p__Basidiomycota(100); c__Agaricomycetes(100); o__Polyporales(100); f__Meruliaceae(100); g__Mycoacia(100); s__Mycoacia_fuscoatra(100);
Otu00287	0	0	0	0	0	0	173	0	0	0	0	0	0	0	0	0	0	0	0	0		k__Fungi(100); p__Ascomycota(100); c__Sordariomycetes(100); o__Hypocreales(100); f__Nectriaceae(100); f__Nectriaceae_unclassified(83); f__Nectriaceae_unclassified(83);
Otu00288	0	0	0	0	0	0	0	0	0	0	0	0	0	341	0	0	0	0	0	0		k__Fungi(100); k__Fungi_unclassified(100); k__Fungi_unclassified(100); k__Fungi_unclassified(100); k__Fungi_unclassified(100); k__Fungi_unclassified(100); k__Fungi_unclassified(100);
Otu00289	0	0	0	0	0	0	0	0	0	0	0	0	0	339	0	0	0	0	0	0		k__Fungi(100); p__Basidiomycota(100); c__Agaricomycetes(100); o__Polyporales(100); f__Meruliaceae(100); f__Meruliaceae_unclassified(95); f__Meruliaceae_unclassified(95);
Otu00290	0	0	0	0	0	0	0	0	0	200	0	0	0	0	0	0	0	0	0	0		k__Fungi(100); k__Fungi_unclassified(100); k__Fungi_unclassified(100); k__Fungi_unclassified(100); k__Fungi_unclassified(100); k__Fungi_unclassified(100); k__Fungi_unclassified(100);
Otu00291	0	193	0	0	0	0	0	0	0	0	0	0	0	0	0	0	0	0	0	0		k__Fungi(100); p__Basidiomycota(100); c__Agaricomycetes(100); o__Polyporales(100); f__Hyphodermataceae(100); g__Hyphoderma(100); s__Hyphoderma_nudicephalum(100);
Otu00292	0	0	0	0	0	0	0	0	0	0	0	0	0	0	0	0	0	55	157	0		k__Fungi(100); k__Fungi_unclassified(100); k__Fungi_unclassified(100); k__Fungi_unclassified(100); k__Fungi_unclassified(100); k__Fungi_unclassified(100); k__Fungi_unclassified(100);
Otu00293	0	0	0	0	0	0	0	0	0	0	0	254	0	0	0	0	0	0	0	0		k__Fungi(100); p__Ascomycota(100); c__Sordariomycetes(100); o__Hypocreales(100); f__Nectriaceae(100); g__Ophionectria(100); s__Ophionectria_trichospora(100);
Otu00294	0	0	0	0	0	0	0	0	0	0	0	0	0	15	0	163	0	0	0	0		k__Fungi(100); p__Basidiomycota(100); c__Agaricomycetes(100); o__Polyporales(100); f__Ganodermataceae(100); g__Ganoderma(100); s__Ganoderma_australe(100);
Otu00295	0	0	0	0	0	0	0	0	0	0	0	0	0	324	0	0	0	0	0	0		k__Fungi(100); p__Basidiomycota(100); c__Agaricomycetes(100); o__Polyporales(100); f__Steccherinaceae(100); g__Flaviporus(100); s__Flaviporus_liebmannii(100);
Otu00296	0	0	0	0	0	0	0	0	0	0	94	0	22	194	0	0	1	0	0	0		k__Fungi(100); p__Basidiomycota(100); c__Agaricomycetes(100); o__Agaricales(99); f__Pterulaceae(99); f__Pterulaceae_unclassified(98); f__Pterulaceae_unclassified(98);
Otu00297	0	0	0	0	0	0	0	0	0	0	0	77	68	28	96	0	0	0	0	0		k__Fungi(100); k__Fungi_unclassified(100); k__Fungi_unclassified(100); k__Fungi_unclassified(100); k__Fungi_unclassified(100); k__Fungi_unclassified(100); k__Fungi_unclassified(100);
Otu00298	0	0	0	0	0	0	0	0	0	0	0	258	0	0	0	0	0	0	0	0		k__Fungi(100); p__Ascomycota(100); c__Eurotiomycetes(100); o__Chaetothyriales(97); f__Herpotrichiellaceae(84); f__Herpotrichiellaceae_unclassified(82); f__Herpotrichiellaceae_unclassified(82);
Otu00299	0	0	0	0	0	0	0	0	0	0	0	0	0	217	86	0	0	0	0	0		k__Fungi(100); p__Basidiomycota(100); c__Cystobasidiomycetes(100); o__Cystobasidiales(100); f__Cystobasidiaceae(100); g__Cystobasidium(100); g__Cystobasidium_unclassified(100);
Otu00300	0	0	0	0	0	0	0	0	0	0	0	84	27	1	96	0	0	0	45	0		k__Fungi(100); p__Basidiomycota(100); c__Agaricomycetes(100); o__Polyporales(100); f__Meruliaceae(100); g__Phanerochaete(100); g__Phanerochaete_unclassified(84);
Otu00301	0	0	0	0	0	0	0	0	0	0	303	0	0	0	0	0	0	0	0	0		k__Fungi(100); p__Ascomycota(100); p__Ascomycota_unclassified(100); p__Ascomycota_unclassified(100); p__Ascomycota_unclassified(100); p__Ascomycota_unclassified(100); p__Ascomycota_unclassified(100);
Otu00302	0	0	0	0	0	0	0	0	0	0	84	42	124	0	0	0	0	0	1	0		k__Fungi(100); p__Basidiomycota(100); c__Agaricomycetes(100); o__Polyporales(100); f__Cerrenaceae(100); g__Pseudolagarobasidium(100); s__Pseudolagarobasidium_belizense(100);
Otu00303	0	0	0	0	0	0	0	0	0	0	83	0	0	198	0	0	26	0	0	0		k__Fungi(100); p__Basidiomycota(100); c__Agaricomycetes(100); o__Polyporales(100); f__Meruliaceae(91); f__Meruliaceae_unclassified(85); f__Meruliaceae_unclassified(85);
Otu00304	0	0	0	0	0	0	0	0	0	0	305	0	0	0	0	0	0	0	0	0		k__Fungi(100); p__Ascomycota(100); c__Dothideomycetes(100); o__Pleosporales(100); f__Pleosporaceae(100); g__Bipolaris(100); g__Bipolaris_unclassified(100);
Otu00305	0	0	0	0	0	197	0	0	0	0	0	0	0	0	0	0	0	0	0	0		k__Fungi(100); p__Ascomycota(100); c__Dothideomycetes(100); o__Capnodiales(100); f__Mycosphaerellaceae(99); f__Mycosphaerellaceae_unclassified(99); f__Mycosphaerellaceae_unclassified(99);
Otu00306	0	0	0	0	0	0	0	0	0	0	0	0	0	0	0	177	0	0	0	0		k__Fungi(100); p__Basidiomycota(100); c__Agaricomycetes(100); o__Agaricales(100); f__Strophariaceae(100); g__Stropharia(100); s__Stropharia_sp(100);
Otu00307	0	0	0	0	0	0	0	0	0	0	193	0	0	110	0	0	0	0	0	0		k__Fungi(100); p__Basidiomycota(100); c__Agaricomycetes(100); o__Polyporales(100); f__Xenasmataceae(100); f__Xenasmataceae_unclassified(95); f__Xenasmataceae_unclassified(95);
Otu00308	0	0	0	0	0	0	0	0	0	0	0	0	0	0	0	0	0	0	0	182		k__Fungi(100); k__Fungi_unclassified(100); k__Fungi_unclassified(100); k__Fungi_unclassified(100); k__Fungi_unclassified(100); k__Fungi_unclassified(100); k__Fungi_unclassified(100);
Otu00309	0	0	0	0	0	0	0	0	0	0	0	253	0	0	0	0	0	0	0	0		k__Fungi(100); p__Basidiomycota(100); c__Tremellomycetes(100); o__Tremellales(100); f__Bulleribasidiaceae(100); g__Vishniacozyma(100); s__Vishniacozyma_heimaeyensis(88);
Otu00310	0	0	0	0	0	0	0	0	0	0	0	0	0	0	281	0	0	0	0	0		k__Fungi(100); p__Ascomycota(100); c__Sordariomycetes(100); o__Hypocreales(100); f__Stachybotryaceae(100); g__Achroiostachys(100); g__Achroiostachys_unclassified(88);
Otu00311	174	0	0	0	0	0	0	0	0	0	0	0	0	0	0	0	0	0	0	0		k__Fungi(100); k__Fungi_unclassified(100); k__Fungi_unclassified(100); k__Fungi_unclassified(100); k__Fungi_unclassified(100); k__Fungi_unclassified(100); k__Fungi_unclassified(100);
Otu00312	0	0	0	0	0	0	0	0	0	0	0	0	0	1	188	0	0	0	0	0		k__Fungi(100); p__Basidiomycota(100); c__Cystobasidiomycetes(100); o__Cystobasidiales(100); f__Cystobasidiaceae(100); g__Cystobasidium(100); s__Cystobasidium_slooffiae(100);
Otu00313	0	0	0	0	0	0	7	0	0	157	0	0	0	0	0	0	0	0	0	0		k__Fungi(100); p__Ascomycota(100); p__Ascomycota_unclassified(100); p__Ascomycota_unclassified(100); p__Ascomycota_unclassified(100); p__Ascomycota_unclassified(100); p__Ascomycota_unclassified(100);
Otu00314	0	0	0	0	0	0	0	0	0	0	293	0	0	0	0	0	0	0	0	0		k__Fungi(100); p__Ascomycota(100); c__Sordariomycetes(100); o__Xylariales(100); f__Sporocadaceae(100); g__Pestalotiopsis(94); g__Pestalotiopsis_unclassified(94);
Otu00315	0	0	0	0	0	0	0	63	0	0	51	0	4	95	8	0	0	0	0	0		k__Fungi(100); p__Basidiomycota(100); c__Agaricomycetes(100); o__Agaricales(100); f__Psathyrellaceae(100); g__Coprinopsis(100); s__Coprinopsis_urticicola(99);
Otu00316	0	0	0	0	0	0	149	0	0	0	0	0	0	0	0	0	0	0	0	0		k__Fungi(100); k__Fungi_unclassified(100); k__Fungi_unclassified(100); k__Fungi_unclassified(100); k__Fungi_unclassified(100); k__Fungi_unclassified(100); k__Fungi_unclassified(100);
Otu00317	0	0	0	0	0	0	183	0	0	0	0	0	0	0	0	0	0	0	0	0		k__Fungi(100); p__Ascomycota(100); p__Ascomycota_unclassified(100); p__Ascomycota_unclassified(100); p__Ascomycota_unclassified(100); p__Ascomycota_unclassified(100); p__Ascomycota_unclassified(100);
Otu00318	0	0	0	0	0	0	0	0	0	0	0	223	1	0	0	0	0	0	0	0		k__Fungi(100); p__Basidiomycota(100); c__Agaricomycetes(100); o__Trechisporales(100); f__Hydnodontaceae(100); g__Fibrodontia(100); s__Fibrodontia_alba(91);
Otu00319	0	0	0	0	0	0	0	0	0	0	0	0	0	0	265	0	0	0	0	0		k__Fungi(100); p__Basidiomycota(100); c__Agaricomycetes(100); o__Polyporales(96); o__Polyporales_unclassified(93); o__Polyporales_unclassified(93); o__Polyporales_unclassified(93);
Otu00320	1	0	0	0	0	0	0	0	0	151	0	0	0	0	0	0	0	0	0	0		k__Fungi(100); k__Fungi_unclassified(100); k__Fungi_unclassified(100); k__Fungi_unclassified(100); k__Fungi_unclassified(100); k__Fungi_unclassified(100); k__Fungi_unclassified(100);
Otu00321	0	0	0	0	0	0	0	0	0	0	0	0	0	0	0	0	0	0	0	166		k__Fungi(100); p__Ascomycota(100); c__Dothideomycetes(100); o__Pleosporales(100); f__Sporormiaceae(100); g__Preussia(100); s__Preussia_terricola(100);
Otu00322	0	0	0	0	0	0	0	0	0	0	0	0	0	0	258	0	0	0	0	0		k__Fungi(100); k__Fungi_unclassified(100); k__Fungi_unclassified(100); k__Fungi_unclassified(100); k__Fungi_unclassified(100); k__Fungi_unclassified(100); k__Fungi_unclassified(100);
Otu00323	0	42	0	0	0	0	0	0	0	121	0	0	0	0	0	0	0	0	0	0		k__Fungi(100); p__Ascomycota(100); c__Sordariomycetes(100); o__Sordariales(100); f__Chaetomiaceae(100); g__Humicola(83); s__Humicola_olivacea(83);
Otu00324	0	0	0	0	0	0	0	0	0	0	12	0	0	266	0	0	0	0	0	0		k__Fungi(100); p__Basidiomycota(100); c__Agaricomycetes(100); o__Russulales(99); f__Peniophoraceae(99); g__unclassified_Peniophoraceae(99); s__Peniophoraceae_sp(99);
Otu00325	0	0	0	0	0	0	0	0	0	0	108	0	36	0	96	0	0	0	0	0		k__Fungi(100); p__Basidiomycota(100); c__Agaricomycetes(100); o__Polyporales(100); f__Meruliaceae(100); g__Bjerkandera(100); s__Bjerkandera_adusta(100);
Otu00326	0	0	0	0	0	0	143	0	0	0	0	0	0	0	0	0	0	0	0	0		k__Fungi(100); p__Ascomycota(100); c__Dothideomycetes(100); o__Capnodiales(100); f__Teratosphaeriaceae(100); g__Pseudoteratosphaeria(100); s__Pseudoteratosphaeria_ohnowa(100);
Otu00327	0	0	0	0	0	0	0	0	0	0	0	0	101	120	0	0	0	0	0	0		k__Fungi(100); p__Basidiomycota(100); c__Agaricomycetes(100); o__Polyporales(100); f__Polyporaceae(100); g__Epithele(79); g__Epithele_unclassified(79);
Otu00328	0	0	0	0	0	0	0	0	0	0	0	0	0	272	0	0	0	0	0	0		k__Fungi(100); k__Fungi_unclassified(100); k__Fungi_unclassified(100); k__Fungi_unclassified(100); k__Fungi_unclassified(100); k__Fungi_unclassified(100); k__Fungi_unclassified(100);
Otu00329	0	0	0	0	0	0	0	0	0	0	263	0	0	0	0	0	0	0	0	0		k__Fungi(100); p__Basidiomycota(100); c__Agaricomycetes(100); o__Polyporales(100); o__Polyporales_unclassified(99); o__Polyporales_unclassified(99); o__Polyporales_unclassified(99);
Otu00330	0	0	0	0	0	0	0	0	0	0	0	0	190	0	0	0	0	0	0	0		k__Fungi(100); p__Basidiomycota(100); p__Basidiomycota_unclassified(100); p__Basidiomycota_unclassified(100); p__Basidiomycota_unclassified(100); p__Basidiomycota_unclassified(100); p__Basidiomycota_unclassified(100);
Otu00331	0	0	0	0	0	0	139	0	0	0	0	0	0	0	0	0	0	0	0	0		k__Fungi(100); k__Fungi_unclassified(100); k__Fungi_unclassified(100); k__Fungi_unclassified(100); k__Fungi_unclassified(100); k__Fungi_unclassified(100); k__Fungi_unclassified(100);
Otu00332	0	0	0	0	0	0	0	0	0	0	0	0	0	0	0	0	0	0	167	0		k__Fungi(100); p__Basidiomycota(100); c__Agaricomycetes(100); o__Russulales(99); f__Stereaceae(98); f__Stereaceae_unclassified(98); f__Stereaceae_unclassified(98);
Otu00333	0	0	0	0	0	0	0	0	0	0	7	0	10	15	188	0	0	0	0	0		k__Fungi(100); k__Fungi_unclassified(100); k__Fungi_unclassified(100); k__Fungi_unclassified(100); k__Fungi_unclassified(100); k__Fungi_unclassified(100); k__Fungi_unclassified(100);
Otu00334	0	0	144	0	0	0	0	0	1	0	0	0	0	0	0	0	0	0	0	0		k__Fungi(100); p__Ascomycota(100); p__Ascomycota_unclassified(100); p__Ascomycota_unclassified(100); p__Ascomycota_unclassified(100); p__Ascomycota_unclassified(100); p__Ascomycota_unclassified(100);
Otu00335	0	0	0	0	0	0	0	0	2	0	0	34	0	8	143	0	0	26	0	0		k__Fungi(100); p__Ascomycota(100); c__Sordariomycetes(100); o__Xylariales(100); f__Diatrypaceae(100); g__Peroneutypa(100); s__Peroneutypa_rubiformis(100);
Otu00336	0	0	0	0	0	0	0	0	0	133	0	0	0	0	0	0	0	0	0	0		k__Fungi(100); p__Basidiomycota(100); c__Agaricomycetes(100); c__Agaricomycetes_unclassified(100); c__Agaricomycetes_unclassified(100); c__Agaricomycetes_unclassified(100); c__Agaricomycetes_unclassified(100);
Otu00337	0	0	0	0	0	0	0	0	0	140	0	0	0	0	0	0	0	0	0	0		k__Fungi(100); p__Basidiomycota(100); c__Agaricomycetes(100); o__Polyporales(100); f__Meruliaceae(100); f__Meruliaceae_unclassified(100); f__Meruliaceae_unclassified(100);
Otu00338	0	0	0	0	0	0	0	0	0	0	0	0	0	0	0	0	183	0	0	0		k__Fungi(100); k__Fungi_unclassified(100); k__Fungi_unclassified(100); k__Fungi_unclassified(100); k__Fungi_unclassified(100); k__Fungi_unclassified(100); k__Fungi_unclassified(100);
Otu00339	0	0	0	0	0	0	0	0	0	0	0	69	110	19	0	0	0	0	0	0		k__Fungi(100); p__Basidiomycota(100); c__Agaricomycetes(100); o__Polyporales(100); f__Steccherinaceae(100); g__Steccherinum(100); s__Steccherinum_ochraceum(100);
Otu00340	0	0	0	0	0	0	0	0	0	0	0	0	0	0	0	135	0	0	0	0		k__Fungi(100); p__Ascomycota(100); c__Sordariomycetes(100); c__Sordariomycetes_unclassified(100); c__Sordariomycetes_unclassified(100); c__Sordariomycetes_unclassified(100); c__Sordariomycetes_unclassified(100);
Otu00341	0	0	0	0	0	0	0	0	0	0	0	0	0	255	0	0	0	0	0	0		k__Fungi(100); p__Basidiomycota(100); c__Agaricomycetes(100); o__Polyporales(100); f__Meruliaceae(100); g__Phlebia(99); s__Phlebia_sp(64);
Otu00342	0	0	0	0	0	0	0	0	0	0	16	0	0	0	0	0	160	0	0	0		k__Fungi(100); p__Basidiomycota(100); c__Agaricomycetes(100); o__Polyporales(100); f__Polyporales_fam_Incertae_sedis(100); g__Lopharia(100); s__Lopharia_sp(100);
Otu00343	0	0	0	0	0	0	0	0	0	0	0	0	44	0	0	0	0	99	11	0		k__Fungi(100); p__Ascomycota(100); c__Dothideomycetes(100); o__Pleosporales(100); f__Didymosphaeriaceae(100); g__Paraphaeosphaeria(85); s__Paraphaeosphaeria_sp(85);
Otu00344	0	0	0	0	0	0	0	0	0	0	0	0	0	0	227	0	0	0	0	0		k__Fungi(100); p__Basidiomycota(100); c__Agaricomycetes(100); o__Polyporales(100); f__Polyporaceae(100); g__Tinctoporellus(99); s__Tinctoporellus_epimiltinus(99);
Otu00345	0	0	0	0	0	0	0	0	0	0	148	0	0	94	0	0	0	0	0	0		k__Fungi(100); p__Basidiomycota(100); c__Agaricomycetes(100); o__Polyporales(100); f__Ganodermataceae(100); g__Ganoderma(100); g__Ganoderma_unclassified(100);
Otu00346	0	0	0	0	0	161	0	0	0	0	0	0	0	0	0	0	0	0	0	0		k__Fungi(100); p__Ascomycota(100); c__Saccharomycetes(100); o__Saccharomycetales(100); f__Phaffomycetaceae(100); g__Wickerhamomyces(100); s__Wickerhamomyces_anomalus(100);
Otu00347	0	0	0	0	0	0	0	0	0	0	0	0	0	248	0	0	0	0	0	0		k__Fungi(100); p__Basidiomycota(100); c__Agaricomycetes(100); o__Trechisporales(100); f__unclassified_Trechisporales(98); g__unclassified_Trechisporales(98); s__Trechisporales_sp(98);
Otu00348	0	0	0	0	0	0	117	0	0	0	30	0	0	0	0	0	0	0	0	0		k__Fungi(100); p__Basidiomycota(100); c__Agaricomycetes(100); o__Agaricales(100); f__Cortinariaceae(100); g__Gymnopilus(100); s__Gymnopilus_lepidotus(100);
Otu00349	0	0	0	0	0	0	0	0	0	0	0	82	0	134	0	0	0	0	0	0		k__Fungi(100); p__Basidiomycota(100); c__Agaricomycetes(100); o__Polyporales(100); f__Meripilaceae(100); g__Rigidoporus(100); s__Rigidoporus_ulmarius(100);
Otu00350	0	0	0	0	0	0	0	0	0	0	0	0	0	0	218	0	0	0	0	0		k__Fungi(100); p__Basidiomycota(100); c__Agaricomycetes(100); o__Hymenochaetales(92); o__Hymenochaetales_unclassified(77); o__Hymenochaetales_unclassified(77); o__Hymenochaetales_unclassified(77);
Otu00351	0	0	0	0	0	0	0	0	0	0	0	0	0	243	0	0	0	0	0	0		k__Fungi(100); k__Fungi_unclassified(100); k__Fungi_unclassified(100); k__Fungi_unclassified(100); k__Fungi_unclassified(100); k__Fungi_unclassified(100); k__Fungi_unclassified(100);
Otu00352	0	0	0	0	0	0	0	0	0	0	0	0	0	3	0	0	0	129	0	0		k__Fungi(100); p__Basidiomycota(100); c__Agaricomycetes(100); o__Agaricales(100); f__Pterulaceae(100); g__Pterula(90); s__Pterula_echo(90);
Otu00353	0	0	0	0	0	0	0	0	0	0	0	0	0	242	0	0	0	0	0	0		k__Fungi(100); p__Basidiomycota(100); c__Agaricomycetes(100); c__Agaricomycetes_unclassified(79); c__Agaricomycetes_unclassified(79); c__Agaricomycetes_unclassified(79); c__Agaricomycetes_unclassified(79);
Otu00354	0	0	0	0	0	0	0	0	0	0	0	158	0	46	0	0	0	0	0	0		k__Fungi(100); p__Basidiomycota(100); p__Basidiomycota_unclassified(100); p__Basidiomycota_unclassified(100); p__Basidiomycota_unclassified(100); p__Basidiomycota_unclassified(100); p__Basidiomycota_unclassified(100);
Otu00355	0	0	0	0	0	1	132	0	0	0	0	0	0	0	0	0	0	0	0	0		k__Fungi(100); p__Ascomycota(100); c__Sordariomycetes(100); o__Magnaporthales(100); f__Magnaporthaceae(100); g__Mycoleptodiscus(76); s__Mycoleptodiscus_sp(75);
Otu00356	0	0	0	0	0	0	0	0	0	0	0	0	0	79	145	0	0	0	0	0		k__Fungi(100); p__Basidiomycota(100); c__Agaricomycetes(100); o__Polyporales(100); f__Steccherinaceae(100); g__Steccherinum(100); g__Steccherinum_unclassified(72);
Otu00357	0	0	0	0	0	0	0	0	0	0	0	0	0	0	0	143	0	0	0	0		k__Fungi(100); p__Ascomycota(100); c__Sordariomycetes(100); o__Hypocreales(100); f__Nectriaceae(100); g__Lasionectria(100); s__Lasionectria_marigotensis(100);
Otu00358	0	0	0	0	135	0	0	0	0	0	0	0	0	0	0	0	0	0	0	0		k__Fungi(100); p__Ascomycota(100); p__Ascomycota_unclassified(100); p__Ascomycota_unclassified(100); p__Ascomycota_unclassified(100); p__Ascomycota_unclassified(100); p__Ascomycota_unclassified(100);
Otu00359	0	0	0	0	0	0	0	0	0	0	0	0	0	0	0	0	1	0	0	144		k__Fungi(100); p__Ascomycota(100); c__Dothideomycetes(100); o__Pleosporales(100); f__Didymellaceae(100); g__Neoascochyta(100); s__Neoascochyta_paspali(100);
Otu00360	0	0	0	0	0	0	0	0	0	0	230	0	0	0	0	0	0	0	0	0		k__Fungi(100); p__Ascomycota(100); p__Ascomycota_unclassified(100); p__Ascomycota_unclassified(100); p__Ascomycota_unclassified(100); p__Ascomycota_unclassified(100); p__Ascomycota_unclassified(100);
Otu00361	0	0	0	0	0	0	0	0	0	0	0	0	0	0	203	0	0	0	0	0		k__Fungi(100); p__Basidiomycota(100); c__Agaricomycetes(100); o__Polyporales(100); f__Ganodermataceae(100); g__Amauroderma(100); s__Amauroderma_brasiliense(100);
Otu00362	0	0	0	0	0	0	0	0	0	0	0	8	0	0	202	0	0	0	0	0		k__Fungi(100); p__Ascomycota(100); c__Sordariomycetes(100); o__Chaetosphaeriales(100); f__Chaetosphaeriaceae(100); g__unclassified_Chaetosphaeriaceae(84); s__Chaetosphaeriaceae_sp(84);
Otu00363	0	0	0	0	0	0	0	0	0	0	0	0	0	0	219	0	0	0	0	0		k__Fungi(100); p__Mortierellomycota(100); c__Mortierellomycetes(100); o__Mortierellales(100); f__Mortierellaceae(100); g__Mortierella(100); s__Mortierella_minutissima(100);
Otu00364	0	0	0	147	0	0	0	0	0	0	0	0	0	0	0	0	0	0	0	0		k__Fungi(100); p__Basidiomycota(100); c__Cystobasidiomycetes(100); o__Erythrobasidiales(100); f__Erythrobasidiaceae(100); g__Erythrobasidium(100); s__Erythrobasidium_hasegawianum(100);
Otu00365	0	0	0	0	0	0	0	0	0	0	225	0	0	0	0	0	0	0	0	0		k__Fungi(100); p__Basidiomycota(100); c__Agaricostilbomycetes(100); o__Agaricostilbales(100); f__Kondoaceae(100); g__Kondoa(100); s__Kondoa_miscanthi(100);
Otu00366	0	0	0	0	0	0	0	0	0	0	220	0	0	0	0	0	0	0	0	0		k__Fungi(100); p__Basidiomycota(100); c__Agaricomycetes(100); o__Trechisporales(100); f__Hydnodontaceae(100); g__Trechispora(100); s__Trechispora_sp(100);
Otu00367	0	0	0	0	0	0	0	0	0	0	0	0	0	228	0	0	0	0	0	0		k__Fungi(100); p__Basidiomycota(100); c__Tremellomycetes(100); o__Tremellales(100); f__Rhynchogastremataceae(100); g__Papiliotrema(100); g__Papiliotrema_unclassified(98);
Otu00368	0	0	0	0	0	0	0	0	0	0	0	189	0	0	0	0	0	0	0	0		k__Fungi(100); p__Basidiomycota(100); c__Agaricomycetes(100); o__Agaricales(100); f__Lycoperdaceae(100); f__Lycoperdaceae_unclassified(99); f__Lycoperdaceae_unclassified(99);
Otu00369	0	0	0	0	0	0	0	0	0	0	0	0	0	0	0	0	165	0	0	0		k__Fungi(100); p__Ascomycota(100); c__Sordariomycetes(100); c__Sordariomycetes_unclassified(69); c__Sordariomycetes_unclassified(69); c__Sordariomycetes_unclassified(69); c__Sordariomycetes_unclassified(69);
Otu00370	0	0	0	0	0	0	0	0	122	0	0	0	0	0	0	0	0	0	0	0		k__Fungi(100); p__Ascomycota(100); c__Dothideomycetes(100); o__Capnodiales(100); f__Mycosphaerellaceae(100); g__Septoria(100); s__Septoria_cretae(100);
Otu00371	0	0	0	0	0	0	0	0	0	0	213	0	0	0	0	0	0	0	0	0		k__Fungi(100); k__Fungi_unclassified(100); k__Fungi_unclassified(100); k__Fungi_unclassified(100); k__Fungi_unclassified(100); k__Fungi_unclassified(100); k__Fungi_unclassified(100);
Otu00372	0	0	0	0	0	0	0	0	0	0	0	0	23	0	0	0	0	103	0	0		k__Fungi(100); p__Ascomycota(100); c__Sordariomycetes(100); o__Xylariales(100); f__Sporocadaceae(100); g__Pestalotiopsis(100); g__Pestalotiopsis_unclassified(97);
Otu00373	0	0	0	0	0	0	0	0	0	0	0	177	0	0	0	0	0	0	0	0		k__Fungi(100); p__Basidiomycota(100); c__Agaricomycetes(100); o__Agaricales(100); f__Entolomataceae(76); g__Clitopilus(72); g__Clitopilus_unclassified(72);
Otu00374	0	0	0	0	0	0	0	0	0	0	0	0	0	0	0	0	147	0	0	0		k__Fungi(100); k__Fungi_unclassified(100); k__Fungi_unclassified(100); k__Fungi_unclassified(100); k__Fungi_unclassified(100); k__Fungi_unclassified(100); k__Fungi_unclassified(100);
Otu00375	0	0	0	0	0	0	0	0	0	0	216	0	0	0	0	0	0	0	0	1		k__Fungi(100); p__Basidiomycota(100); c__Agaricomycetes(100); o__Hymenochaetales(100); f__Hymenochaetales_fam_Incertae_sedis(100); g__Resinicium(100); s__Resinicium_monticola(100);
Otu00376	0	0	0	0	0	0	0	0	0	0	0	0	0	0	197	0	0	0	0	0		k__Fungi(100); p__Basidiomycota(100); c__Agaricomycetes(100); o__Russulales(100); f__Stereaceae(100); g__Stereum(100); s__Stereum_sanguinolentum(100);
Otu00377	0	0	0	0	0	0	0	119	0	0	0	0	0	0	0	0	0	0	0	0		k__Fungi(100); p__Basidiomycota(100); c__Agaricomycetes(100); o__Agaricales(52); o__Agaricales_unclassified(52); o__Agaricales_unclassified(52); o__Agaricales_unclassified(52);
Otu00378	0	0	0	104	0	0	0	1	0	0	0	0	0	55	0	0	0	0	0	0		k__Fungi(100); p__Ascomycota(100); c__Dothideomycetes(100); o__Capnodiales(100); f__Mycosphaerellaceae(100); g__Pseudocercospora(100); g__Pseudocercospora_unclassified(93);
Otu00379	0	0	125	0	0	0	0	0	0	0	0	0	0	0	0	0	0	0	0	0		k__Fungi(100); p__Ascomycota(100); p__Ascomycota_unclassified(100); p__Ascomycota_unclassified(100); p__Ascomycota_unclassified(100); p__Ascomycota_unclassified(100); p__Ascomycota_unclassified(100);
Otu00380	0	0	0	0	0	0	0	0	0	0	0	0	0	220	0	0	0	0	0	0		k__Fungi(100); k__Fungi_unclassified(100); k__Fungi_unclassified(100); k__Fungi_unclassified(100); k__Fungi_unclassified(100); k__Fungi_unclassified(100); k__Fungi_unclassified(100);
Otu00381	0	0	0	0	0	0	0	0	0	0	84	0	0	0	116	0	0	0	0	0		k__Fungi(100); p__Basidiomycota(100); c__Agaricomycetes(100); o__Polyporales(90); o__Polyporales_unclassified(90); o__Polyporales_unclassified(90); o__Polyporales_unclassified(90);
Otu00382	0	0	0	0	0	0	0	0	0	0	0	0	0	0	190	0	0	0	0	0		k__Fungi(100); p__Basidiomycota(100); c__Agaricomycetes(100); o__Polyporales(80); f__Hyphodermataceae(80); g__Hyphoderma(80); s__Hyphoderma_sp(80);
Otu00383	0	0	0	0	0	0	0	0	0	0	0	0	0	216	0	0	0	0	0	0		k__Fungi(100); p__Rozellomycota(100); c__Rozellomycotina_cls_Incertae_sedis(100); o__GS11(100); f__unclassified_GS11(100); g__unclassified_GS11(100); s__GS11_sp(100);
Otu00384	0	0	0	0	0	0	0	0	0	0	0	0	0	0	185	0	0	0	0	0		k__Fungi(100); p__Basidiomycota(100); c__Agaricomycetes(100); o__Russulales(100); f__Peniophoraceae(100); g__Peniophora(100); s__Peniophora_sp(71);
Otu00385	0	0	0	0	0	0	0	0	0	0	0	0	162	0	0	0	0	0	0	0		k__Fungi(100); p__Ascomycota(100); p__Ascomycota_unclassified(100); p__Ascomycota_unclassified(100); p__Ascomycota_unclassified(100); p__Ascomycota_unclassified(100); p__Ascomycota_unclassified(100);
Otu00386	0	0	0	0	0	0	0	0	0	0	0	0	0	0	0	29	3	0	112	0		k__Fungi(100); p__Ascomycota(100); c__Saccharomycetes(100); o__Saccharomycetales(100); f__Saccharomycetales_fam_Incertae_sedis(100); g__Candida(100); s__Candida_zeylanoides(100);
Otu00387	0	0	0	0	0	0	108	0	0	0	0	0	0	0	0	0	0	0	0	0		k__Fungi(100); p__Ascomycota(100); c__Lecanoromycetes(100); c__Lecanoromycetes_unclassified(100); c__Lecanoromycetes_unclassified(100); c__Lecanoromycetes_unclassified(100); c__Lecanoromycetes_unclassified(100);
Otu00388	0	0	0	0	0	0	0	0	0	0	0	0	0	0	184	0	0	0	0	0		k__Fungi(100); p__Ascomycota(100); p__Ascomycota_unclassified(100); p__Ascomycota_unclassified(100); p__Ascomycota_unclassified(100); p__Ascomycota_unclassified(100); p__Ascomycota_unclassified(100);
Otu00389	0	0	0	0	0	0	0	0	0	0	0	0	0	0	0	0	0	0	153	0		k__Fungi(100); k__Fungi_unclassified(100); k__Fungi_unclassified(100); k__Fungi_unclassified(100); k__Fungi_unclassified(100); k__Fungi_unclassified(100); k__Fungi_unclassified(100);
Otu00390	0	0	0	0	0	0	0	0	0	0	0	0	32	0	152	0	0	0	0	0		k__Fungi(100); p__Basidiomycota(100); c__Agaricomycetes(100); o__Hymenochaetales(100); f__Hymenochaetales_fam_Incertae_sedis(100); g__Resinicium(100); s__Resinicium_confertum(100);
Otu00391	0	0	0	0	0	0	0	0	0	0	0	0	0	0	0	0	0	122	0	0		k__Fungi(100); k__Fungi_unclassified(100); k__Fungi_unclassified(100); k__Fungi_unclassified(100); k__Fungi_unclassified(100); k__Fungi_unclassified(100); k__Fungi_unclassified(100);
Otu00392	0	0	0	0	0	0	103	0	0	0	0	0	0	0	0	0	0	0	0	0		k__Fungi(100); p__Mortierellomycota(100); c__Mortierellomycetes(100); o__Mortierellales(100); f__Mortierellaceae(100); g__Mortierella(100); g__Mortierella_unclassified(96);
Otu00393	0	0	0	0	0	0	0	0	0	0	167	0	0	36	0	0	0	0	0	0		k__Fungi(100); p__Basidiomycota(100); c__Agaricomycetes(100); o__Trechisporales(100); f__Hydnodontaceae(100); g__Trechispora(100); g__Trechispora_unclassified(93);
Otu00394	0	0	0	0	95	0	0	0	0	0	0	0	0	0	0	0	0	0	0	0		k__Fungi(100); p__Ascomycota(100); c__Lecanoromycetes(100); c__Lecanoromycetes_unclassified(100); c__Lecanoromycetes_unclassified(100); c__Lecanoromycetes_unclassified(100); c__Lecanoromycetes_unclassified(100);
Otu00395	0	0	0	0	0	0	0	0	0	0	148	0	41	0	0	0	0	0	0	0		k__Fungi(100); k__Fungi_unclassified(100); k__Fungi_unclassified(100); k__Fungi_unclassified(100); k__Fungi_unclassified(100); k__Fungi_unclassified(100); k__Fungi_unclassified(100);
Otu00396	0	0	0	0	0	0	0	0	0	0	0	0	152	0	0	0	0	0	0	0		k__Fungi(100); k__Fungi_unclassified(100); k__Fungi_unclassified(100); k__Fungi_unclassified(100); k__Fungi_unclassified(100); k__Fungi_unclassified(100); k__Fungi_unclassified(100);
Otu00397	0	0	0	0	81	0	0	0	0	0	7	0	0	0	0	0	0	25	0	0		k__Fungi(100); p__Ascomycota(100); p__Ascomycota_unclassified(100); p__Ascomycota_unclassified(100); p__Ascomycota_unclassified(100); p__Ascomycota_unclassified(100); p__Ascomycota_unclassified(100);
Otu00398	0	0	0	0	0	0	0	0	0	0	0	170	0	0	0	0	0	0	0	0		k__Fungi(100); p__Ascomycota(100); c__Eurotiomycetes(100); o__Chaetothyriales(93); o__Chaetothyriales_unclassified(85); o__Chaetothyriales_unclassified(85); o__Chaetothyriales_unclassified(85);
Otu00400	0	0	0	0	0	0	0	0	0	0	71	69	0	45	0	0	0	0	0	0		k__Fungi(100); p__Basidiomycota(100); c__Agaricomycetes(100); o__Auriculariales(100); f__Exidiaceae(100); g__Exidia(76); g__Exidia_unclassified(76);
Otu00401	0	0	0	0	0	0	0	0	0	0	193	0	0	6	0	0	0	0	0	0		k__Fungi(100); p__Basidiomycota(100); c__Agaricomycetes(100); o__Agaricales(100); f__Psathyrellaceae(100); g__Coprinellus(100); s__Coprinellus_aureogranulatus(100);
Otu00402	0	0	0	0	0	0	0	0	0	0	0	104	56	0	0	0	0	0	0	0		k__Fungi(100); p__Basidiomycota(100); c__Agaricomycetes(100); o__Hymenochaetales(100); f__Hymenochaetaceae(100); g__Fuscoporia(100); g__Fuscoporia_unclassified(79);
Otu00403	0	0	0	0	0	0	0	0	0	0	0	7	0	0	165	0	0	0	0	0		k__Fungi(100); p__Ascomycota(100); c__Sordariomycetes(100); o__Glomerellales(100); f__Glomerellaceae(100); g__Colletotrichum(96); s__Colletotrichum_brevisporum(80);
Otu00404	0	0	0	0	0	0	0	0	0	0	0	0	159	0	0	0	0	0	0	0		k__Fungi(100); k__Fungi_unclassified(100); k__Fungi_unclassified(100); k__Fungi_unclassified(100); k__Fungi_unclassified(100); k__Fungi_unclassified(100); k__Fungi_unclassified(100);
Otu00405	0	0	0	0	0	0	0	0	0	0	0	0	0	0	179	0	0	0	0	0		k__Fungi(100); k__Fungi_unclassified(100); k__Fungi_unclassified(100); k__Fungi_unclassified(100); k__Fungi_unclassified(100); k__Fungi_unclassified(100); k__Fungi_unclassified(100);
Otu00406	0	0	0	0	0	0	0	0	0	0	0	0	0	0	0	0	0	0	1	117		k__Fungi(100); p__Basidiomycota(100); c__Agaricomycetes(100); o__Polyporales(100); f__Coriolaceae(100); g__Trametes(100); s__Trametes_polyzona(100);
Otu00407	0	0	0	0	0	0	0	0	0	0	0	0	0	0	182	0	0	0	0	0		k__Fungi(100); p__Ascomycota(100); c__Sordariomycetes(100); o__Togniniales(100); f__Togniniaceae(100); g__Phaeoacremonium(100); s__Phaeoacremonium_fuscum(100);
Otu00408	0	0	0	0	0	0	0	0	0	0	0	0	0	0	180	0	0	0	0	0		k__Fungi(100); p__Ascomycota(100); c__Eurotiomycetes(100); o__Eurotiales(100); f__Aspergillaceae(100); g__Aspergillus(100); s__Aspergillus_caelatus(76);
Otu00409	0	0	0	0	0	0	113	0	0	0	0	0	0	0	0	0	0	0	0	0		k__Fungi(100); p__Ascomycota(100); p__Ascomycota_unclassified(100); p__Ascomycota_unclassified(100); p__Ascomycota_unclassified(100); p__Ascomycota_unclassified(100); p__Ascomycota_unclassified(100);
Otu00410	0	0	0	0	0	0	0	0	114	0	0	0	0	0	0	0	0	0	0	0		k__Fungi(100); p__Basidiomycota(100); c__Agaricomycetes(100); o__Polyporales(100); f__Xenasmataceae(100); g__Phlebiella(100); s__Phlebiella_borealis(100);
Otu00411	0	0	0	0	0	0	0	0	0	0	0	0	0	198	0	0	0	0	0	0		k__Fungi(100); k__Fungi_unclassified(100); k__Fungi_unclassified(100); k__Fungi_unclassified(100); k__Fungi_unclassified(100); k__Fungi_unclassified(100); k__Fungi_unclassified(100);
Otu00412	0	0	0	0	0	0	0	0	0	0	0	19	1	109	44	0	11	0	0	0		k__Fungi(100); p__Ascomycota(100); c__Sordariomycetes(100); o__Xylariales(100); f__Diatrypaceae(100); g__Peroneutypa(76); s__Peroneutypa_scoparia(76);
Otu00413	0	0	0	0	0	0	0	0	0	0	0	0	0	0	0	0	0	0	0	121		k__Fungi(100); p__Ascomycota(100); c__Eurotiomycetes(100); o__Chaetothyriales(99); o__Chaetothyriales_unclassified(84); o__Chaetothyriales_unclassified(84); o__Chaetothyriales_unclassified(84);
Otu00414	0	0	0	0	0	0	0	0	0	0	0	0	0	0	0	0	0	101	0	0		k__Fungi(100); p__Basidiomycota(100); c__Tremellomycetes(100); o__Tremellales(100); f__Carcinomycetaceae(100); g__Carcinomyces(100); s__Carcinomyces_arundinariae(100);
Otu00415	0	0	0	0	0	0	0	0	0	0	0	0	143	0	0	0	0	0	0	0		k__Fungi(100); p__Basidiomycota(100); c__Agaricomycetes(100); o__Agaricales(100); f__Marasmiaceae(100); g__Marasmius(100); s__Marasmius_tenuissimus(100);
Otu00416	0	0	0	0	0	0	0	0	0	0	0	0	0	0	0	0	0	0	0	112		k__Fungi(100); p__Basidiomycota(100); c__Agaricomycetes(100); o__Polyporales(100); f__unclassified_Polyporales(68); g__unclassified_Polyporales(68); s__Polyporales_sp(68);
Otu00417	10	0	24	60	0	0	0	8	2	21	0	0	0	0	0	0	0	0	0	0		k__Fungi(100); p__Basidiomycota(100); c__Agaricomycetes(100); o__Agaricales(100); o__Agaricales_unclassified(99); o__Agaricales_unclassified(99); o__Agaricales_unclassified(99);
Otu00418	0	0	0	0	0	0	0	0	0	0	186	0	0	0	0	0	1	0	0	0		k__Fungi(100); p__Basidiomycota(100); c__Agaricomycetes(100); o__Agaricales(100); f__Psathyrellaceae(100); g__Coprinellus(100); s__Coprinellus_sp(66);
Otu00419	0	0	0	0	0	0	0	0	0	0	54	0	0	0	0	0	0	66	0	0		k__Fungi(100); p__Basidiomycota(100); c__Agaricomycetes(100); o__Polyporales(100); f__Ganodermataceae(100); g__unclassified_Ganodermataceae(81); s__Ganodermataceae_sp(81);
Otu00420	0	0	0	0	0	0	0	0	0	0	0	0	0	0	178	0	0	0	0	0		k__Fungi(100); k__Fungi_unclassified(100); k__Fungi_unclassified(100); k__Fungi_unclassified(100); k__Fungi_unclassified(100); k__Fungi_unclassified(100); k__Fungi_unclassified(100);
Otu00421	0	0	0	0	0	0	0	0	0	0	0	155	0	0	0	0	0	0	0	0		k__Fungi(100); p__Basidiomycota(100); c__Tremellomycetes(100); o__Trichosporonales(100); f__Trichosporonaceae(100); g__Haglerozyma(100); s__Haglerozyma_chiarellii(100);
Otu00422	0	0	0	0	0	0	0	0	0	0	0	0	135	0	0	0	0	0	0	0		k__Fungi(100); p__Basidiomycota(100); c__Agaricomycetes(100); o__Polyporales(100); f__Meruliaceae(100); g__Hyphodermella(100); s__Hyphodermella_sp(100);
Otu00423	0	0	0	0	0	0	89	0	0	0	0	0	0	0	0	0	0	0	0	0		k__Fungi(100); p__Ascomycota(100); c__Dothideomycetes(100); o__Capnodiales(74); o__Capnodiales_unclassified(70); o__Capnodiales_unclassified(70); o__Capnodiales_unclassified(70);
Otu00424	0	0	0	0	0	0	0	0	0	0	43	0	0	6	123	0	0	0	0	0		k__Fungi(100); p__Basidiomycota(100); c__Agaricomycetes(100); o__Polyporales(100); f__Polyporales_fam_Incertae_sedis(100); g__Skvortzovia(100); s__Skvortzovia_furfurella(100);
Otu00425	0	0	0	0	0	0	0	0	0	0	184	0	0	0	0	0	0	0	0	0		k__Fungi(100); p__Basidiomycota(100); c__Agaricomycetes(100); o__Polyporales(100); o__Polyporales_unclassified(80); o__Polyporales_unclassified(80); o__Polyporales_unclassified(80);
Otu00426	0	0	0	0	0	0	0	0	0	0	0	152	0	0	0	0	0	0	0	0		k__Fungi(100); k__Fungi_unclassified(100); k__Fungi_unclassified(100); k__Fungi_unclassified(100); k__Fungi_unclassified(100); k__Fungi_unclassified(100); k__Fungi_unclassified(100);
Otu00427	0	0	0	0	0	0	98	0	0	0	0	0	0	0	0	0	0	0	0	0		k__Fungi(100); p__Ascomycota(100); c__Lecanoromycetes(100); c__Lecanoromycetes_unclassified(93); c__Lecanoromycetes_unclassified(93); c__Lecanoromycetes_unclassified(93); c__Lecanoromycetes_unclassified(93);
Otu00428	0	0	0	0	0	0	0	0	0	0	137	0	0	15	0	0	0	0	0	17		k__Fungi(100); p__Basidiomycota(100); c__Agaricomycetes(100); o__Agaricales(100); f__Lycoperdaceae(100); g__Lycoperdon(100); s__Lycoperdon_fuligineum(100);
Otu00429	0	0	0	0	0	0	0	0	0	0	184	0	1	0	0	0	0	0	0	0		k__Fungi(100); p__Basidiomycota(100); c__Agaricomycetes(100); o__Russulales(100); f__Peniophoraceae(100); g__Peniophora(99); g__Peniophora_unclassified(99);
Otu00430	0	0	0	0	0	0	0	0	0	93	0	0	0	0	0	0	0	0	0	0		k__Fungi(100); p__Ascomycota(100); c__Dothideomycetes(100); o__Pleosporales(100); f__Phaeosphaeriaceae(99); f__Phaeosphaeriaceae_unclassified(98); f__Phaeosphaeriaceae_unclassified(98);
Otu00431	0	0	0	0	0	0	0	0	0	0	0	139	0	0	0	0	0	0	0	0		k__Fungi(100); p__Ascomycota(100); c__Eurotiomycetes(100); c__Eurotiomycetes_unclassified(95); c__Eurotiomycetes_unclassified(95); c__Eurotiomycetes_unclassified(95); c__Eurotiomycetes_unclassified(95);
Otu00432	129	0	0	0	0	0	0	0	0	0	0	0	0	0	0	0	0	0	0	0		k__Fungi(100); k__Fungi_unclassified(100); k__Fungi_unclassified(100); k__Fungi_unclassified(100); k__Fungi_unclassified(100); k__Fungi_unclassified(100); k__Fungi_unclassified(100);
Otu00433	0	0	0	0	0	0	0	0	0	0	0	142	0	0	0	0	0	0	0	0		k__Fungi(100); p__Ascomycota(100); c__Saccharomycetes(100); o__Saccharomycetales(100); f__Saccharomycetales_fam_Incertae_sedis(100); g__Candida(100); g__Candida_unclassified(85);
Otu00434	0	0	0	0	0	0	0	0	0	0	0	0	0	180	0	0	0	0	0	0		k__Fungi(100); k__Fungi_unclassified(100); k__Fungi_unclassified(100); k__Fungi_unclassified(100); k__Fungi_unclassified(100); k__Fungi_unclassified(100); k__Fungi_unclassified(100);
Otu00435	0	0	0	0	0	0	0	0	0	0	0	0	0	0	160	0	0	0	0	0		k__Fungi(100); p__Basidiomycota(100); c__Agaricomycetes(100); o__Agaricales(100); f__Strophariaceae(100); g__Deconica(100); s__Deconica_phillipsii(100);
Otu00436	0	0	0	0	0	0	0	0	0	0	14	0	0	0	151	0	0	0	0	0		k__Fungi(100); p__Basidiomycota(100); c__Agaricomycetes(100); o__Auriculariales(98); o__Auriculariales_unclassified(95); o__Auriculariales_unclassified(95); o__Auriculariales_unclassified(95);
Otu00437	0	0	0	0	0	0	0	0	0	0	170	0	0	0	0	0	0	0	0	0		k__Fungi(100); k__Fungi_unclassified(100); k__Fungi_unclassified(100); k__Fungi_unclassified(100); k__Fungi_unclassified(100); k__Fungi_unclassified(100); k__Fungi_unclassified(100);
Otu00438	0	0	0	0	0	0	0	0	0	0	0	0	0	0	45	0	95	0	0	0		k__Fungi(100); p__Ascomycota(100); c__Sordariomycetes(100); o__Glomerellales(100); f__Glomerellaceae(100); g__Colletotrichum(100); g__Colletotrichum_unclassified(100);
Otu00439	0	0	0	0	93	0	0	0	0	0	0	0	0	0	0	0	0	0	0	0		k__Fungi(100); p__Ascomycota(100); p__Ascomycota_unclassified(100); p__Ascomycota_unclassified(100); p__Ascomycota_unclassified(100); p__Ascomycota_unclassified(100); p__Ascomycota_unclassified(100);
Otu00440	0	0	0	0	0	0	0	0	0	0	0	131	0	0	0	0	0	0	0	0		k__Fungi(100); p__Ascomycota(100); p__Ascomycota_unclassified(100); p__Ascomycota_unclassified(100); p__Ascomycota_unclassified(100); p__Ascomycota_unclassified(100); p__Ascomycota_unclassified(100);
Otu00441	0	0	0	0	0	0	0	0	0	0	0	0	0	0	0	0	0	97	0	0		k__Fungi(100); p__Basidiomycota(100); c__Cystobasidiomycetes(100); o__Erythrobasidiales(88); o__Erythrobasidiales_unclassified(87); o__Erythrobasidiales_unclassified(87); o__Erythrobasidiales_unclassified(87);
Otu00442	0	0	0	0	0	0	0	0	0	0	76	0	59	1	0	0	0	0	0	0		k__Fungi(100); p__Basidiomycota(100); c__Agaricomycetes(100); o__Auriculariales(100); f__Exidiaceae(99); f__Exidiaceae_unclassified(90); f__Exidiaceae_unclassified(90);
Otu00443	0	0	0	0	0	0	0	0	0	0	0	0	137	0	0	0	0	0	0	0		k__Fungi(100); p__Basidiomycota(100); c__Agaricomycetes(100); o__Agaricales(100); f__Psathyrellaceae(100); g__Coprinellus(100); s__Coprinellus_velatopruinatus(100);
Otu00444	0	0	0	0	0	0	0	0	0	0	165	0	0	0	0	0	0	0	0	0		k__Fungi(100); p__Ascomycota(100); c__Orbiliomycetes(100); o__unclassified_Orbiliomycetes(100); f__unclassified_Orbiliomycetes(100); g__unclassified_Orbiliomycetes(100); s__Orbiliomycetes_sp(100);
Otu00445	0	0	0	0	0	0	0	0	0	0	0	126	0	0	0	0	0	0	0	0		k__Fungi(100); p__Ascomycota(100); c__Eurotiomycetes(100); c__Eurotiomycetes_unclassified(100); c__Eurotiomycetes_unclassified(100); c__Eurotiomycetes_unclassified(100); c__Eurotiomycetes_unclassified(100);
Otu00446	0	0	0	0	0	0	0	0	0	0	0	0	123	0	0	0	0	0	0	0		k__Fungi(100); p__Ascomycota(100); p__Ascomycota_unclassified(100); p__Ascomycota_unclassified(100); p__Ascomycota_unclassified(100); p__Ascomycota_unclassified(100); p__Ascomycota_unclassified(100);
Otu00447	0	0	0	0	0	0	0	0	0	2	84	0	0	0	0	0	0	47	0	0		k__Fungi(100); p__Ascomycota(100); c__Sordariomycetes(100); o__Trichosphaeriales(100); f__Trichosphaeriaceae(100); g__Nigrospora(100); s__Nigrospora_oryzae(100);
Otu00448	0	0	0	0	0	0	0	0	0	0	0	0	11	0	140	0	0	0	0	0		k__Fungi(100); p__Basidiomycota(100); c__Agaricomycetes(100); o__Polyporales(99); o__Polyporales_unclassified(83); o__Polyporales_unclassified(83); o__Polyporales_unclassified(83);
Otu00449	0	0	0	0	0	0	0	0	0	0	0	0	0	166	0	0	0	0	0	0		k__Fungi(100); p__Basidiomycota(100); c__Agaricomycetes(100); o__Auriculariales(100); f__Exidiaceae(100); f__Exidiaceae_unclassified(100); f__Exidiaceae_unclassified(100);
Otu00450	0	0	0	0	0	0	0	0	0	0	0	0	0	0	0	0	0	85	0	0		k__Fungi(100); p__Ascomycota(100); c__Leotiomycetes(100); o__Helotiales(99); o__Helotiales_unclassified(99); o__Helotiales_unclassified(99); o__Helotiales_unclassified(99);
Otu00451	0	0	0	0	0	0	0	0	0	0	0	127	0	0	0	0	0	0	0	0		k__Fungi(100); k__Fungi_unclassified(100); k__Fungi_unclassified(100); k__Fungi_unclassified(100); k__Fungi_unclassified(100); k__Fungi_unclassified(100); k__Fungi_unclassified(100);
Otu00452	0	0	0	0	0	0	0	0	0	0	0	0	0	0	0	0	0	82	0	0		k__Fungi(100); p__Basidiomycota(100); c__Agaricomycetes(100); o__Corticiales(92); f__Corticiaceae(92); g__unclassified_Corticiaceae(92); s__Corticiaceae_sp(92);
Otu00453	0	92	0	0	0	0	0	0	0	0	0	0	0	0	0	0	0	0	0	0		k__Fungi(100); p__Basidiomycota(100); c__Agaricomycetes(100); o__Sebacinales(100); f__Sebacinaceae(100); g__Chaetospermum(100); s__Chaetospermum_camelliae(100);
Otu00454	0	0	0	0	0	0	0	0	0	0	36	0	0	0	113	0	0	0	0	0		k__Fungi(100); p__Basidiomycota(100); c__Agaricomycetes(100); o__Polyporales(100); f__Polyporaceae(100); g__Fomes(100); s__Fomes_fasciatus(100);
Otu00455	0	0	0	0	0	0	0	0	0	0	0	134	0	0	0	0	0	0	0	0		k__Fungi(100); p__Basidiomycota(100); c__Agaricomycetes(100); o__Agaricales(100); f__Agaricales_fam_Incertae_sedis(100); g__Acanthocorticium(100); s__Acanthocorticium_sp(100);
Otu00456	0	0	0	0	0	0	0	0	0	0	0	0	0	0	147	0	0	0	0	0		k__Fungi(100); p__Ascomycota(100); p__Ascomycota_unclassified(100); p__Ascomycota_unclassified(100); p__Ascomycota_unclassified(100); p__Ascomycota_unclassified(100); p__Ascomycota_unclassified(100);
Otu00457	0	0	0	0	0	0	0	0	0	0	4	45	0	96	0	0	0	0	0	0		k__Fungi(100); p__Basidiomycota(100); c__Agaricomycetes(100); o__Polyporales(100); f__Steccherinaceae(100); g__Junghuhnia(100); s__Junghuhnia_subundata(100);
Otu00458	0	0	91	0	0	0	0	0	0	0	0	0	0	0	0	0	0	0	0	0		k__Fungi(100); p__Ascomycota(100); c__Dothideomycetes(100); o__Capnodiales(100); o__Capnodiales_unclassified(59); o__Capnodiales_unclassified(59); o__Capnodiales_unclassified(59);
Otu00459	0	0	0	0	0	0	0	0	0	0	153	0	0	0	0	0	0	0	0	0		k__Fungi(100); p__Basidiomycota(100); c__Agaricomycetes(100); o__Auriculariales(100); f__Exidiaceae(100); f__Exidiaceae_unclassified(100); f__Exidiaceae_unclassified(100);
Otu00460	0	0	0	0	0	0	0	0	0	0	0	134	0	0	0	0	0	0	0	0		k__Fungi(100); p__Ascomycota(100); c__Sordariomycetes(100); o__Myrmecridiales(100); f__unclassified_Myrmecridiales(100); g__unclassified_Myrmecridiales(100); s__Myrmecridiales_sp(100);
Otu00461	0	0	0	0	0	0	0	0	0	0	0	0	111	0	0	0	0	0	0	0		k__Fungi(100); k__Fungi_unclassified(100); k__Fungi_unclassified(100); k__Fungi_unclassified(100); k__Fungi_unclassified(100); k__Fungi_unclassified(100); k__Fungi_unclassified(100);
Otu00462	0	0	0	0	0	0	84	0	0	0	0	0	0	0	0	0	0	0	0	0		k__Fungi(100); p__Ascomycota(100); c__Dothideomycetes(100); o__Capnodiales(100); o__Capnodiales_unclassified(99); o__Capnodiales_unclassified(99); o__Capnodiales_unclassified(99);
Otu00463	0	0	0	0	0	0	0	0	0	0	0	0	0	155	0	0	0	0	0	0		k__Fungi(100); k__Fungi_unclassified(100); k__Fungi_unclassified(100); k__Fungi_unclassified(100); k__Fungi_unclassified(100); k__Fungi_unclassified(100); k__Fungi_unclassified(100);
Otu00464	0	0	0	0	0	0	0	0	0	0	0	0	0	0	136	0	0	0	0	0		k__Fungi(100); p__Mortierellomycota(100); c__Mortierellomycetes(100); o__Mortierellales(100); f__Mortierellaceae(100); g__Mortierella(100); s__Mortierella_capitata(84);
Otu00465	0	0	0	0	0	0	0	0	0	0	0	0	0	0	138	0	0	0	0	0		k__Fungi(100); p__Basidiomycota(100); c__Agaricomycetes(100); o__Hymenochaetales(100); f__Hymenochaetaceae(100); g__Phellinus(100); s__Phellinus_piptadeniae(100);
Otu00466	0	0	0	0	0	0	0	0	0	0	0	44	0	0	82	0	0	0	0	0		k__Fungi(100); k__Fungi_unclassified(100); k__Fungi_unclassified(100); k__Fungi_unclassified(100); k__Fungi_unclassified(100); k__Fungi_unclassified(100); k__Fungi_unclassified(100);
Otu00467	12	45	38	0	0	0	0	0	0	0	0	0	0	0	0	0	0	0	0	0		k__Fungi(100); p__Basidiomycota(100); p__Basidiomycota_unclassified(100); p__Basidiomycota_unclassified(100); p__Basidiomycota_unclassified(100); p__Basidiomycota_unclassified(100); p__Basidiomycota_unclassified(100);
Otu00468	0	0	0	0	0	0	0	0	0	0	0	0	0	0	135	0	0	0	0	0		k__Fungi(100); k__Fungi_unclassified(100); k__Fungi_unclassified(100); k__Fungi_unclassified(100); k__Fungi_unclassified(100); k__Fungi_unclassified(100); k__Fungi_unclassified(100);
Otu00469	0	0	0	0	0	0	70	0	0	0	0	0	0	0	0	0	0	0	0	0		k__Fungi(100); p__Ascomycota(100); c__Leotiomycetes(100); o__Helotiales(81); o__Helotiales_unclassified(81); o__Helotiales_unclassified(81); o__Helotiales_unclassified(81);
Otu00470	0	0	0	0	0	0	0	0	0	0	0	0	0	0	0	81	0	0	0	0		k__Fungi(100); k__Fungi_unclassified(100); k__Fungi_unclassified(100); k__Fungi_unclassified(100); k__Fungi_unclassified(100); k__Fungi_unclassified(100); k__Fungi_unclassified(100);
Otu00471	0	0	0	0	0	0	0	0	0	0	0	0	0	0	0	0	0	0	0	89		k__Fungi(100); k__Fungi_unclassified(100); k__Fungi_unclassified(100); k__Fungi_unclassified(100); k__Fungi_unclassified(100); k__Fungi_unclassified(100); k__Fungi_unclassified(100);
Otu00472	0	0	0	0	0	0	0	0	0	0	143	0	0	0	0	0	0	0	0	0		k__Fungi(100); k__Fungi_unclassified(100); k__Fungi_unclassified(100); k__Fungi_unclassified(100); k__Fungi_unclassified(100); k__Fungi_unclassified(100); k__Fungi_unclassified(100);
Otu00473	0	0	0	0	0	0	0	0	0	0	0	0	0	0	137	0	0	0	0	0		k__Fungi(100); p__Ascomycota(100); p__Ascomycota_unclassified(100); p__Ascomycota_unclassified(100); p__Ascomycota_unclassified(100); p__Ascomycota_unclassified(100); p__Ascomycota_unclassified(100);
Otu00474	0	74	0	0	0	0	0	0	0	0	0	0	0	0	0	0	0	0	0	0		k__Fungi(100); k__Fungi_unclassified(100); k__Fungi_unclassified(100); k__Fungi_unclassified(100); k__Fungi_unclassified(100); k__Fungi_unclassified(100); k__Fungi_unclassified(100);
Otu00475	0	0	0	0	0	0	0	0	0	0	0	14	0	25	96	0	0	0	0	0		k__Fungi(100); p__Basidiomycota(100); c__Agaricomycetes(100); o__Polyporales(100); f__Meruliaceae(100); g__unclassified_Meruliaceae(100); s__Meruliaceae_sp(100);
Otu00476	0	0	0	0	0	0	0	0	0	0	141	0	0	0	0	0	0	0	0	0		k__Fungi(100); p__Ascomycota(100); c__Dothideomycetes(100); o__Pleosporales(100); f__Didymosphaeriaceae(100); f__Didymosphaeriaceae_unclassified(99); f__Didymosphaeriaceae_unclassified(99);
Otu00477	0	0	0	0	0	0	0	0	0	0	0	0	0	0	0	0	44	0	1	42		k__Fungi(100); p__Ascomycota(100); p__Ascomycota_unclassified(100); p__Ascomycota_unclassified(100); p__Ascomycota_unclassified(100); p__Ascomycota_unclassified(100); p__Ascomycota_unclassified(100);
Otu00478	92	0	0	0	0	0	0	0	0	0	0	0	0	0	0	0	0	0	0	0		k__Fungi(100); k__Fungi_unclassified(100); k__Fungi_unclassified(100); k__Fungi_unclassified(100); k__Fungi_unclassified(100); k__Fungi_unclassified(100); k__Fungi_unclassified(100);
Otu00479	0	0	0	0	0	0	0	0	0	0	0	0	0	148	0	0	0	0	0	0		k__Fungi(100); k__Fungi_unclassified(100); k__Fungi_unclassified(100); k__Fungi_unclassified(100); k__Fungi_unclassified(100); k__Fungi_unclassified(100); k__Fungi_unclassified(100);
Otu00480	0	0	0	0	0	0	0	0	0	0	0	0	0	0	0	0	0	0	95	5		k__Fungi(100); k__Fungi_unclassified(100); k__Fungi_unclassified(100); k__Fungi_unclassified(100); k__Fungi_unclassified(100); k__Fungi_unclassified(100); k__Fungi_unclassified(100);
Otu00481	0	0	0	0	0	0	0	0	0	0	0	0	0	147	0	0	0	0	0	0		k__Fungi(100); p__Ascomycota(100); p__Ascomycota_unclassified(100); p__Ascomycota_unclassified(100); p__Ascomycota_unclassified(100); p__Ascomycota_unclassified(100); p__Ascomycota_unclassified(100);
Otu00482	0	0	0	0	0	0	0	0	0	0	0	0	0	0	125	0	0	0	0	0		k__Fungi(100); p__Basidiomycota(100); c__Agaricomycetes(100); o__Agaricales(100); f__Marasmiaceae(100); g__Campanella(99); s__Campanella_sp(99);
Otu00483	0	0	0	0	0	0	0	0	0	0	0	108	8	0	0	0	0	0	0	0		k__Fungi(100); p__Basidiomycota(100); c__Agaricomycetes(100); o__Hymenochaetales(100); f__Hymenochaetales_fam_Incertae_sedis(100); g__Trichaptum(100); s__Trichaptum_sp(100);
Otu00484	0	0	0	0	0	0	0	0	0	0	44	0	3	95	0	0	0	0	0	0		k__Fungi(100); p__Basidiomycota(100); c__Agaricomycetes(100); o__Polyporales(100); f__Ganodermataceae(100); g__Perenniporia(100); g__Perenniporia_unclassified(99);
Otu00485	0	0	0	0	0	0	0	0	0	0	0	0	0	0	128	0	0	0	0	0		k__Fungi(100); k__Fungi_unclassified(100); k__Fungi_unclassified(100); k__Fungi_unclassified(100); k__Fungi_unclassified(100); k__Fungi_unclassified(100); k__Fungi_unclassified(100);
Otu00486	0	0	0	0	0	0	0	0	0	0	86	0	42	0	0	0	0	0	0	0		k__Fungi(100); p__Basidiomycota(100); c__Agaricomycetes(100); o__Russulales(100); f__Peniophoraceae(100); g__Peniophora(100); s__Peniophora_laxitexta(100);
Otu00487	0	0	0	0	0	0	0	0	0	0	0	0	0	0	0	0	0	0	0	81		k__Fungi(100); p__Ascomycota(100); p__Ascomycota_unclassified(100); p__Ascomycota_unclassified(100); p__Ascomycota_unclassified(100); p__Ascomycota_unclassified(100); p__Ascomycota_unclassified(100);
Otu00488	0	0	0	0	0	0	0	0	0	0	9	84	2	0	23	0	0	0	0	0		k__Fungi(100); k__Fungi_unclassified(100); k__Fungi_unclassified(100); k__Fungi_unclassified(100); k__Fungi_unclassified(100); k__Fungi_unclassified(100); k__Fungi_unclassified(100);
Otu00489	0	0	0	0	0	0	0	0	0	0	26	8	21	2	66	0	0	0	0	0		k__Fungi(100); k__Fungi_unclassified(100); k__Fungi_unclassified(100); k__Fungi_unclassified(100); k__Fungi_unclassified(100); k__Fungi_unclassified(100); k__Fungi_unclassified(100);
Otu00490	0	0	0	0	0	0	0	0	0	0	124	0	0	14	0	0	0	0	0	0		k__Fungi(100); p__Basidiomycota(100); c__Agaricomycetes(100); o__Polyporales(100); f__Meruliaceae(100); g__Phaeophlebiopsis(100); s__Phaeophlebiopsis_caribbeana(100);
Otu00491	0	0	0	0	0	0	0	0	0	0	140	0	0	0	0	0	0	0	0	0		k__Fungi(100); p__Ascomycota(100); p__Ascomycota_unclassified(100); p__Ascomycota_unclassified(100); p__Ascomycota_unclassified(100); p__Ascomycota_unclassified(100); p__Ascomycota_unclassified(100);
Otu00492	0	0	0	0	0	0	0	0	0	0	0	0	97	0	0	0	0	0	0	0		k__Fungi(100); p__Ascomycota(100); c__Eurotiomycetes(100); o__Mycocaliciales(100); f__Mycocaliciaceae(100); g__Chaenothecopsis(100); s__Chaenothecopsis_khayensis(100);
Otu00493	0	0	0	0	0	0	0	0	0	0	0	0	0	143	0	0	0	0	0	0		k__Fungi(100); p__Basidiomycota(100); c__Agaricomycetes(100); o__Agaricales(100); f__Marasmiaceae(100); g__Marasmius(100); g__Marasmius_unclassified(94);
Otu00494	0	81	0	0	0	0	0	0	0	0	0	0	0	0	0	0	0	0	0	0		k__Fungi(100); p__Ascomycota(100); p__Ascomycota_unclassified(100); p__Ascomycota_unclassified(100); p__Ascomycota_unclassified(100); p__Ascomycota_unclassified(100); p__Ascomycota_unclassified(100);
Otu00495	0	0	0	0	0	0	0	0	0	0	0	0	0	140	0	0	0	0	0	0		k__Fungi(100); k__Fungi_unclassified(100); k__Fungi_unclassified(100); k__Fungi_unclassified(100); k__Fungi_unclassified(100); k__Fungi_unclassified(100); k__Fungi_unclassified(100);
Otu00496	0	0	0	0	0	0	0	0	0	0	132	0	0	0	0	0	0	0	0	0		k__Fungi(100); p__Ascomycota(100); p__Ascomycota_unclassified(100); p__Ascomycota_unclassified(100); p__Ascomycota_unclassified(100); p__Ascomycota_unclassified(100); p__Ascomycota_unclassified(100);
Otu00497	0	0	75	0	1	0	0	0	0	0	0	0	0	0	0	0	0	0	0	0		k__Fungi(100); k__Fungi_unclassified(100); k__Fungi_unclassified(100); k__Fungi_unclassified(100); k__Fungi_unclassified(100); k__Fungi_unclassified(100); k__Fungi_unclassified(100);
Otu00498	0	0	0	0	0	0	0	0	0	0	0	103	0	0	0	0	0	0	0	0		k__Fungi(100); k__Fungi_unclassified(100); k__Fungi_unclassified(100); k__Fungi_unclassified(100); k__Fungi_unclassified(100); k__Fungi_unclassified(100); k__Fungi_unclassified(100);
Otu00499	0	0	0	0	0	0	0	0	0	0	135	0	0	0	0	0	0	0	0	0		k__Fungi(100); p__Basidiomycota(100); c__Agaricomycetes(100); o__Hymenochaetales(100); f__Hymenochaetales_fam_Incertae_sedis(100); g__Resinicium(100); s__Resinicium_friabile(100);
Otu00500	0	0	0	0	0	0	0	0	0	0	0	55	0	0	59	0	0	0	0	0		k__Fungi(100); p__Basidiomycota(100); c__Agaricomycetes(100); o__Trechisporales(99); f__Hydnodontaceae(99); g__Trechispora(99); g__Trechispora_unclassified(99);
Otu00501	0	0	3	0	0	0	0	0	0	0	0	0	91	0	0	0	0	0	0	0		k__Fungi(100); p__Ascomycota(100); c__Sordariomycetes(100); o__Hypocreales(100); f__Nectriaceae(100); g__Fusarium(100); g__Fusarium_unclassified(100);
Otu00502	0	0	0	0	0	0	0	0	0	0	0	104	0	0	0	0	0	0	0	0		k__Fungi(100); p__Basidiomycota(100); p__Basidiomycota_unclassified(100); p__Basidiomycota_unclassified(100); p__Basidiomycota_unclassified(100); p__Basidiomycota_unclassified(100); p__Basidiomycota_unclassified(100);
Otu00503	0	0	2	0	0	0	0	67	0	0	0	0	0	0	0	0	0	0	0	0		k__Fungi(100); p__Ascomycota(100); c__Eurotiomycetes(100); o__Eurotiales(86); f__Aspergillaceae(81); f__Aspergillaceae_unclassified(81); f__Aspergillaceae_unclassified(81);
Otu00504	0	0	0	0	0	0	0	0	0	0	0	0	91	0	0	0	0	0	0	0		k__Fungi(100); p__Basidiomycota(100); c__Agaricomycetes(100); c__Agaricomycetes_unclassified(94); c__Agaricomycetes_unclassified(94); c__Agaricomycetes_unclassified(94); c__Agaricomycetes_unclassified(94);
Otu00505	0	0	0	0	0	0	0	0	0	0	1	33	13	50	23	0	0	0	0	0		k__Fungi(100); k__Fungi_unclassified(100); k__Fungi_unclassified(100); k__Fungi_unclassified(100); k__Fungi_unclassified(100); k__Fungi_unclassified(100); k__Fungi_unclassified(100);
Otu00506	0	0	0	0	0	0	0	0	0	0	14	0	1	0	98	0	0	0	0	0		k__Fungi(100); p__Ascomycota(100); c__Sordariomycetes(100); o__Hypocreales(100); f__Hypocreaceae(100); g__Trichoderma(100); g__Trichoderma_unclassified(86);
Otu00507	0	0	0	0	0	0	0	0	0	0	0	100	0	0	0	0	0	0	0	0		k__Fungi(100); k__Fungi_unclassified(100); k__Fungi_unclassified(100); k__Fungi_unclassified(100); k__Fungi_unclassified(100); k__Fungi_unclassified(100); k__Fungi_unclassified(100);
Otu00508	0	0	0	0	0	0	0	0	0	0	0	0	0	0	0	5	14	23	14	20		k__Fungi(100); k__Fungi_unclassified(100); k__Fungi_unclassified(100); k__Fungi_unclassified(100); k__Fungi_unclassified(100); k__Fungi_unclassified(100); k__Fungi_unclassified(100);
Otu00509	0	0	0	0	0	0	0	0	0	0	0	0	0	130	0	0	0	0	0	0		k__Fungi(100); p__Ascomycota(100); c__Sordariomycetes(100); o__Xylariales(100); f__Diatrypaceae(100); g__Peroneutypa(97); g__Peroneutypa_unclassified(96);
Otu00510	0	0	0	0	0	0	0	0	0	0	0	0	0	130	0	0	0	0	0	0		k__Fungi(100); p__Ascomycota(100); p__Ascomycota_unclassified(100); p__Ascomycota_unclassified(100); p__Ascomycota_unclassified(100); p__Ascomycota_unclassified(100); p__Ascomycota_unclassified(100);
Otu00511	0	0	0	0	0	0	0	0	0	0	128	0	0	0	0	0	0	0	0	0		k__Fungi(100); p__Ascomycota(100); c__Sordariomycetes(100); c__Sordariomycetes_unclassified(100); c__Sordariomycetes_unclassified(100); c__Sordariomycetes_unclassified(100); c__Sordariomycetes_unclassified(100);
Otu00512	0	0	0	0	0	0	0	0	0	0	0	0	0	0	40	0	0	0	54	0		k__Fungi(100); k__Fungi_unclassified(100); k__Fungi_unclassified(100); k__Fungi_unclassified(100); k__Fungi_unclassified(100); k__Fungi_unclassified(100); k__Fungi_unclassified(100);
Otu00513	0	0	0	0	0	0	0	0	0	0	0	0	93	0	0	0	0	0	0	0		k__Fungi(100); k__Fungi_unclassified(100); k__Fungi_unclassified(100); k__Fungi_unclassified(100); k__Fungi_unclassified(100); k__Fungi_unclassified(100); k__Fungi_unclassified(100);
Otu00514	0	0	0	0	0	0	0	0	0	0	0	96	0	0	0	0	0	0	0	0		k__Fungi(100); p__Ascomycota(100); c__Eurotiomycetes(100); o__Chaetothyriales(82); o__Chaetothyriales_unclassified(82); o__Chaetothyriales_unclassified(82); o__Chaetothyriales_unclassified(82);
Otu00515	0	0	0	0	0	0	0	0	0	0	0	0	0	125	0	0	0	0	0	0		k__Fungi(100); k__Fungi_unclassified(100); k__Fungi_unclassified(100); k__Fungi_unclassified(100); k__Fungi_unclassified(100); k__Fungi_unclassified(100); k__Fungi_unclassified(100);
Otu00516	0	0	0	0	0	0	0	0	0	0	0	0	0	0	108	0	0	0	0	0		k__Fungi(100); p__Basidiomycota(100); p__Basidiomycota_unclassified(100); p__Basidiomycota_unclassified(100); p__Basidiomycota_unclassified(100); p__Basidiomycota_unclassified(100); p__Basidiomycota_unclassified(100);
Otu00517	0	0	0	0	0	0	0	0	0	0	0	86	0	0	0	0	0	0	0	0		k__Fungi(100); k__Fungi_unclassified(100); k__Fungi_unclassified(100); k__Fungi_unclassified(100); k__Fungi_unclassified(100); k__Fungi_unclassified(100); k__Fungi_unclassified(100);
Otu00518	15	22	0	0	0	1	0	0	9	7	0	0	0	0	0	2	11	3	0	0		k__Fungi(100); p__Basidiomycota(100); c__Malasseziomycetes(100); o__Malasseziales(100); f__Malasseziaceae(100); g__Malassezia(100); s__Malassezia_restricta(100);
Otu00519	0	0	0	0	0	0	0	0	0	0	0	0	0	123	0	0	0	0	0	0		k__Fungi(100); p__Ascomycota(100); c__Eurotiomycetes(100); o__Chaetothyriales(100); f__Trichomeriaceae(100); f__Trichomeriaceae_unclassified(93); f__Trichomeriaceae_unclassified(93);
Otu00520	0	0	0	0	0	0	0	0	0	0	0	0	0	0	108	0	0	0	0	0		k__Fungi(100); p__Ascomycota(100); c__Eurotiomycetes(100); c__Eurotiomycetes_unclassified(94); c__Eurotiomycetes_unclassified(94); c__Eurotiomycetes_unclassified(94); c__Eurotiomycetes_unclassified(94);
Otu00521	0	52	0	0	0	0	0	0	0	0	0	0	0	0	0	0	0	0	0	0		k__Fungi(100); p__Ascomycota(100); c__Sordariomycetes(100); o__Hypocreales(100); f__Stachybotryaceae(100); g__Stachybotrys(100); s__Stachybotrys_echinatus(100);
Otu00522	76	0	0	0	0	0	0	0	0	0	0	0	0	0	0	0	0	0	0	0		k__Fungi(100); p__Ascomycota(100); c__Eurotiomycetes(100); o__Eurotiales(100); f__Aspergillaceae(100); f__Aspergillaceae_unclassified(95); f__Aspergillaceae_unclassified(95);
Otu00523	0	0	0	0	0	0	0	0	0	0	115	0	0	0	0	0	0	0	0	0		k__Fungi(100); p__Basidiomycota(100); p__Basidiomycota_unclassified(100); p__Basidiomycota_unclassified(100); p__Basidiomycota_unclassified(100); p__Basidiomycota_unclassified(100); p__Basidiomycota_unclassified(100);
Otu00524	4	0	0	0	0	0	0	0	66	0	0	0	0	0	0	0	0	0	0	0		k__Fungi(100); p__Ascomycota(100); p__Ascomycota_unclassified(100); p__Ascomycota_unclassified(100); p__Ascomycota_unclassified(100); p__Ascomycota_unclassified(100); p__Ascomycota_unclassified(100);
Otu00525	0	0	0	0	0	0	0	0	0	0	115	0	0	0	0	0	0	0	0	0		k__Fungi(100); p__Basidiomycota(100); c__Agaricomycetes(100); o__Polyporales(100); f__Meruliaceae(100); g__Efibula(100); s__Efibula_sp(82);
Otu00526	0	0	0	0	0	0	0	0	0	0	0	0	0	0	0	0	0	0	75	0		k__Fungi(100); p__Basidiomycota(100); c__Agaricomycetes(100); o__Agaricales(100); f__Agaricales_fam_Incertae_sedis(100); g__Chondrostereum(100); s__Chondrostereum_sp(100);
Otu00527	0	0	0	0	0	0	0	0	0	0	0	0	0	119	0	0	0	0	0	0		k__Fungi(100); p__Ascomycota(100); c__Sordariomycetes(100); o__Xylariales(100); o__Xylariales_unclassified(83); o__Xylariales_unclassified(83); o__Xylariales_unclassified(83);
Otu00528	0	0	0	0	0	0	0	0	0	0	111	0	0	0	0	0	0	0	0	0		k__Fungi(100); p__Basidiomycota(100); c__Agaricomycetes(100); o__Agaricales(100); f__Stephanosporaceae(100); g__Stephanospora(99); g__Stephanospora_unclassified(98);
Otu00529	0	0	0	0	0	0	0	0	0	0	0	87	0	0	0	0	0	0	0	0		k__Fungi(100); p__Basidiomycota(100); c__Agaricomycetes(100); o__Agaricales(100); f__Marasmiaceae(98); g__Marasmius(97); g__Marasmius_unclassified(93);
Otu00530	0	0	0	0	0	0	0	0	0	0	0	0	0	118	0	0	0	0	0	0		k__Fungi(100); p__Basidiomycota(100); c__Agaricomycetes(100); o__Agaricales(100); f__Strophariaceae(100); g__Deconica(97); s__Deconica_phillipsii(91);
Otu00531	0	0	0	0	0	0	0	0	0	0	0	0	82	0	0	0	0	0	0	0		k__Fungi(100); p__Ascomycota(100); p__Ascomycota_unclassified(100); p__Ascomycota_unclassified(100); p__Ascomycota_unclassified(100); p__Ascomycota_unclassified(100); p__Ascomycota_unclassified(100);
Otu00532	0	0	0	0	0	0	0	0	0	0	59	0	0	47	5	0	0	0	0	0		k__Fungi(100); p__Rozellomycota(100); c__unclassified_Rozellomycota(100); o__unclassified_Rozellomycota(100); f__unclassified_Rozellomycota(100); g__unclassified_Rozellomycota(100); s__Rozellomycota_sp(100);
Otu00533	0	0	55	0	0	0	0	0	0	0	0	0	0	0	0	0	0	0	0	0		k__Fungi(100); p__Ascomycota(100); c__Dothideomycetes(100); c__Dothideomycetes_unclassified(100); c__Dothideomycetes_unclassified(100); c__Dothideomycetes_unclassified(100); c__Dothideomycetes_unclassified(100);
Otu00534	0	0	0	0	0	0	0	0	0	0	0	0	86	0	0	0	0	0	0	0		k__Fungi(100); k__Fungi_unclassified(100); k__Fungi_unclassified(100); k__Fungi_unclassified(100); k__Fungi_unclassified(100); k__Fungi_unclassified(100); k__Fungi_unclassified(100);
Otu00535	0	0	0	0	0	0	0	0	0	0	0	97	0	0	0	0	0	0	0	0		k__Fungi(100); p__Basidiomycota(100); c__Agaricomycetes(100); o__Agaricales(100); f__Lycoperdaceae(100); g__Morganella(100); s__Morganella_sp(100);
Otu00536	0	0	0	0	0	0	0	0	0	0	30	0	0	0	0	44	0	0	0	0		k__Fungi(100); k__Fungi_unclassified(100); k__Fungi_unclassified(100); k__Fungi_unclassified(100); k__Fungi_unclassified(100); k__Fungi_unclassified(100); k__Fungi_unclassified(100);
Otu00537	0	0	0	0	0	0	0	0	0	0	0	0	79	0	0	0	0	0	0	0		k__Fungi(100); p__Basidiomycota(100); c__Agaricomycetes(100); o__Polyporales(100); f__Polyporaceae(100); g__Fomitella(100); s__Fomitella_supina(100);
Otu00538	77	0	0	0	0	0	0	0	0	0	0	0	0	0	0	0	0	0	0	0		k__Fungi(100); k__Fungi_unclassified(100); k__Fungi_unclassified(100); k__Fungi_unclassified(100); k__Fungi_unclassified(100); k__Fungi_unclassified(100); k__Fungi_unclassified(100);
Otu00539	0	0	0	0	0	0	0	0	0	0	107	0	0	0	0	0	0	0	0	0		k__Fungi(100); p__Basidiomycota(100); c__Cystobasidiomycetes(100); o__Erythrobasidiales(100); f__Erythrobasidiaceae(100); g__Erythrobasidium(100); s__Erythrobasidium_sp(100);
Otu00540	0	0	0	0	0	0	0	0	0	0	13	0	5	7	71	0	0	0	0	0		k__Fungi(100); k__Fungi_unclassified(100); k__Fungi_unclassified(100); k__Fungi_unclassified(100); k__Fungi_unclassified(100); k__Fungi_unclassified(100); k__Fungi_unclassified(100);
Otu00541	0	0	0	0	0	0	0	0	0	0	104	0	0	0	0	0	0	0	0	0		k__Fungi(100); p__Ascomycota(100); c__Dothideomycetes(100); o__Dothideomycetes_ord_Incertae_sedis(100); f__Dothideomycetes_fam_Incertae_sedis(100); g__Radulidium(100); s__Radulidium_sp(100);
Otu00542	0	0	0	0	0	0	0	0	0	0	0	0	0	0	97	0	0	0	0	0		k__Fungi(100); p__Basidiomycota(100); c__Agaricomycetes(100); o__Polyporales(87); o__Polyporales_unclassified(74); o__Polyporales_unclassified(74); o__Polyporales_unclassified(74);
Otu00543	0	0	0	0	0	0	0	0	0	0	0	0	0	109	0	0	0	0	0	0		k__Fungi(100); p__Basidiomycota(100); c__Agaricomycetes(100); o__Polyporales(100); f__Hyphodermataceae(100); g__Hyphoderma(100); g__Hyphoderma_unclassified(63);
Otu00544	0	0	0	0	0	0	0	0	0	0	0	0	0	0	97	0	0	0	0	0		k__Fungi(100); k__Fungi_unclassified(100); k__Fungi_unclassified(100); k__Fungi_unclassified(100); k__Fungi_unclassified(100); k__Fungi_unclassified(100); k__Fungi_unclassified(100);
Otu00545	0	0	0	0	0	0	0	0	0	0	0	29	0	0	0	0	0	0	0	42		k__Fungi(100); p__Ascomycota(100); c__Eurotiomycetes(100); o__Chaetothyriales(100); f__Herpotrichiellaceae(100); g__Cladophialophora(100); s__Cladophialophora_sp(87);
Otu00546	0	0	0	0	0	0	0	0	0	0	0	83	0	0	0	0	0	0	0	0		k__Fungi(100); p__Ascomycota(100); p__Ascomycota_unclassified(100); p__Ascomycota_unclassified(100); p__Ascomycota_unclassified(100); p__Ascomycota_unclassified(100); p__Ascomycota_unclassified(100);
Otu00547	0	0	0	0	0	0	0	0	0	0	0	0	79	0	0	0	0	0	0	0		k__Fungi(100); k__Fungi_unclassified(100); k__Fungi_unclassified(100); k__Fungi_unclassified(100); k__Fungi_unclassified(100); k__Fungi_unclassified(100); k__Fungi_unclassified(100);
Otu00548	0	0	0	0	0	0	0	0	0	0	0	0	0	25	72	0	0	0	0	0		k__Fungi(100); p__Ascomycota(100); c__Eurotiomycetes(100); o__Chaetothyriales(100); f__Herpotrichiellaceae(100); g__Exophiala(100); s__Exophiala_bergeri(100);
Otu00549	0	0	0	0	0	0	0	0	0	0	0	0	0	0	0	0	0	67	0	0		k__Fungi(100); p__Ascomycota(100); c__Sordariomycetes(100); o__Hypocreales(100); f__Nectriaceae(100); g__Albonectria(69); s__Albonectria_rigidiuscula(69);
Otu00550	0	0	0	0	0	0	0	0	0	0	0	0	73	0	0	0	0	0	0	0		k__Fungi(100); k__Fungi_unclassified(100); k__Fungi_unclassified(100); k__Fungi_unclassified(100); k__Fungi_unclassified(100); k__Fungi_unclassified(100); k__Fungi_unclassified(100);
Otu00551	0	0	0	0	0	0	0	0	0	0	0	89	0	0	0	0	0	0	0	0		k__Fungi(100); p__Ascomycota(100); p__Ascomycota_unclassified(100); p__Ascomycota_unclassified(100); p__Ascomycota_unclassified(100); p__Ascomycota_unclassified(100); p__Ascomycota_unclassified(100);
Otu00552	0	0	0	0	0	0	0	0	0	0	0	0	0	106	0	0	0	0	0	0		k__Fungi(100); p__Basidiomycota(100); c__Agaricomycetes(100); o__Agaricales(100); f__Psathyrellaceae(100); g__Psathyrella(100); g__Psathyrella_unclassified(72);
Otu00553	0	0	0	68	0	0	0	0	0	0	0	0	0	0	0	0	0	0	0	0		k__Fungi(100); p__Basidiomycota(100); c__Tremellomycetes(100); o__Tremellales(100); f__Bulleribasidiaceae(100); g__Hannaella(100); s__Hannaella_sinensis(100);
Otu00554	0	0	0	0	0	0	0	0	0	0	99	0	0	0	0	0	0	0	0	0		k__Fungi(100); p__Ascomycota(100); c__Sordariomycetes(100); c__Sordariomycetes_unclassified(98); c__Sordariomycetes_unclassified(98); c__Sordariomycetes_unclassified(98); c__Sordariomycetes_unclassified(98);
Otu00555	0	0	0	0	0	0	0	0	0	0	0	0	0	106	0	0	0	0	0	0		k__Fungi(100); k__Fungi_unclassified(100); k__Fungi_unclassified(100); k__Fungi_unclassified(100); k__Fungi_unclassified(100); k__Fungi_unclassified(100); k__Fungi_unclassified(100);
Otu00556	0	0	0	0	0	14	0	0	0	0	0	0	3	72	0	0	7	0	0	0		k__Fungi(100); p__Basidiomycota(100); c__Agaricostilbomycetes(100); o__Agaricostilbales(100); f__Agaricostilbaceae(100); g__Sterigmatomyces(100); s__Sterigmatomyces_halophilus(100);
Otu00557	0	0	51	0	0	0	0	0	0	0	0	0	0	0	0	0	0	0	0	0		k__Fungi(100); p__Ascomycota(100); p__Ascomycota_unclassified(100); p__Ascomycota_unclassified(100); p__Ascomycota_unclassified(100); p__Ascomycota_unclassified(100); p__Ascomycota_unclassified(100);
Otu00558	0	0	0	0	0	0	60	0	0	0	0	0	0	0	0	0	0	0	0	0		k__Fungi(100); k__Fungi_unclassified(100); k__Fungi_unclassified(100); k__Fungi_unclassified(100); k__Fungi_unclassified(100); k__Fungi_unclassified(100); k__Fungi_unclassified(100);
Otu00559	0	0	0	0	0	0	0	0	0	0	0	0	0	0	0	0	0	51	0	0		k__Fungi(100); k__Fungi_unclassified(100); k__Fungi_unclassified(100); k__Fungi_unclassified(100); k__Fungi_unclassified(100); k__Fungi_unclassified(100); k__Fungi_unclassified(100);
Otu00560	0	0	0	0	0	0	0	0	0	0	101	0	0	0	0	0	0	0	0	0		k__Fungi(100); p__Basidiomycota(100); c__Agaricomycetes(100); o__Agaricales(100); f__Crepidotaceae(100); g__Simocybe(100); s__Simocybe_haustellaris(100);
Otu00561	0	0	0	0	0	0	55	0	0	0	0	0	0	0	0	0	0	0	0	0		k__Fungi(100); p__Ascomycota(100); c__Sordariomycetes(100); c__Sordariomycetes_unclassified(96); c__Sordariomycetes_unclassified(96); c__Sordariomycetes_unclassified(96); c__Sordariomycetes_unclassified(96);
Otu00562	0	0	0	0	4	0	0	0	0	0	0	0	0	0	0	0	6	0	0	52		k__Fungi(100); p__Ascomycota(100); c__Sordariomycetes(100); o__Hypocreales(100); f__Hypocreales_fam_Incertae_sedis(100); g__Pseudoacremonium(100); s__Pseudoacremonium_sacchari(100);
Otu00563	0	0	0	0	0	0	0	0	0	0	99	0	2	0	0	0	0	0	0	0		k__Fungi(100); p__Basidiomycota(100); c__Agaricomycetes(100); o__Agaricales(100); f__Marasmiaceae(100); g__Crinipellis(100); s__Crinipellis_brasiliensis(100);
Otu00564	0	0	0	0	0	0	0	0	0	0	5	17	29	33	8	0	0	0	0	0		k__Fungi(100); p__Basidiomycota(100); c__Agaricomycetes(100); o__Polyporales(100); f__Polyporaceae(100); f__Polyporaceae_unclassified(55); f__Polyporaceae_unclassified(55);
Otu00565	0	0	0	0	0	0	0	0	0	0	96	0	0	0	0	0	0	0	0	0		k__Fungi(100); p__Basidiomycota(100); c__Agaricomycetes(100); o__Polyporales(100); f__Meruliaceae(100); g__Phlebia(100); s__Phlebia_brevispora(100);
Otu00566	0	0	0	0	0	0	0	0	0	0	0	0	47	29	0	0	0	0	0	0		k__Fungi(100); k__Fungi_unclassified(100); k__Fungi_unclassified(100); k__Fungi_unclassified(100); k__Fungi_unclassified(100); k__Fungi_unclassified(100); k__Fungi_unclassified(100);
Otu00567	0	0	0	0	0	0	0	0	0	0	0	0	1	0	90	0	0	0	0	0		k__Fungi(100); k__Fungi_unclassified(100); k__Fungi_unclassified(100); k__Fungi_unclassified(100); k__Fungi_unclassified(100); k__Fungi_unclassified(100); k__Fungi_unclassified(100);
Otu00568	0	0	0	0	0	0	0	0	0	0	94	0	0	0	0	0	0	0	0	0		k__Fungi(100); p__Basidiomycota(100); p__Basidiomycota_unclassified(100); p__Basidiomycota_unclassified(100); p__Basidiomycota_unclassified(100); p__Basidiomycota_unclassified(100); p__Basidiomycota_unclassified(100);
Otu00569	0	0	0	0	0	0	0	0	0	0	0	0	0	0	89	0	0	0	0	0		k__Fungi(100); p__Ascomycota(100); c__Dothideomycetes(100); o__Pleosporales(100); f__Biatriosporaceae(100); g__Biatriospora(100); s__Biatriospora_sp(100);
Otu00570	0	0	54	0	0	0	0	0	0	0	0	0	0	0	0	0	0	0	0	0		k__Fungi(100); p__Ascomycota(100); p__Ascomycota_unclassified(100); p__Ascomycota_unclassified(100); p__Ascomycota_unclassified(100); p__Ascomycota_unclassified(100); p__Ascomycota_unclassified(100);
Otu00571	0	0	0	0	0	0	0	0	0	0	0	1	0	0	0	0	0	51	0	0		k__Fungi(100); p__Ascomycota(100); c__Lecanoromycetes(100); c__Lecanoromycetes_unclassified(94); c__Lecanoromycetes_unclassified(94); c__Lecanoromycetes_unclassified(94); c__Lecanoromycetes_unclassified(94);
Otu00572	0	0	0	0	0	0	0	0	0	0	27	0	56	0	0	0	0	0	0	0		k__Fungi(100); p__Basidiomycota(100); c__Agaricomycetes(100); o__Hymenochaetales(97); f__Hymenochaetales_fam_Incertae_sedis(95); g__Peniophorella(95); g__Peniophorella_unclassified(95);
Otu00573	0	0	0	0	0	0	0	0	0	0	0	0	2	0	82	0	0	0	0	0		k__Fungi(100); p__Ascomycota(100); c__Sordariomycetes(100); o__Xylariales(100); f__Xylariaceae(100); g__Kretzschmaria(100); s__Kretzschmaria_clavus(100);
Otu00574	0	0	0	0	0	0	0	0	0	0	0	0	0	0	79	0	0	0	0	0		k__Fungi(100); p__Basidiomycota(100); c__Tremellomycetes(100); o__Tremellales(100); f__Bulleribasidiaceae(100); g__Hannaella(100); s__Hannaella_sp(86);
Otu00575	0	0	0	0	0	0	0	0	0	0	94	0	0	0	0	0	0	0	0	0		k__Fungi(100); p__Basidiomycota(100); c__Agaricomycetes(100); o__Cantharellales(100); f__Clavulinaceae(100); g__Clavulina(100); s__Clavulina_cerebriformis(100);
Otu00576	0	0	0	0	0	0	0	0	0	0	0	75	0	0	0	0	0	0	0	0		k__Fungi(100); p__Ascomycota(100); c__Dothideomycetes(100); o__Pleosporales(100); f__Pleosporales_fam_Incertae_sedis(100); g__Pseudorobillarda(100); s__Pseudorobillarda_sp(100);
Otu00577	0	0	0	0	0	0	0	0	0	0	0	0	0	0	0	0	0	50	0	0		k__Fungi(100); p__Ascomycota(100); c__Dothideomycetes(100); o__Pleosporales(100); f__Thyridariaceae(97); g__Roussoella(91); g__Roussoella_unclassified(91);
Otu00578	0	0	0	0	0	0	0	0	0	0	90	0	0	0	0	0	0	0	0	0		k__Fungi(100); p__Basidiomycota(100); c__Agaricomycetes(100); o__Hymenochaetales(100); f__Hymenochaetales_fam_Incertae_sedis(100); g__Peniophorella(100); g__Peniophorella_unclassified(87);
Otu00579	0	0	0	0	0	0	0	0	0	0	0	0	0	0	76	0	0	0	0	0		k__Fungi(100); p__Ascomycota(100); c__Sordariomycetes(100); o__Hypocreales(100); f__Bionectriaceae(100); g__Clonostachys(100); s__Clonostachys_miodochialis(100);
Otu00580	0	0	0	0	0	0	0	0	0	0	0	0	0	0	0	0	66	0	0	0		k__Fungi(100); p__Ascomycota(100); p__Ascomycota_unclassified(100); p__Ascomycota_unclassified(100); p__Ascomycota_unclassified(100); p__Ascomycota_unclassified(100); p__Ascomycota_unclassified(100);
Otu00581	0	0	0	0	0	0	0	0	0	0	92	0	0	0	0	0	0	0	0	0		k__Fungi(100); p__Ascomycota(100); c__Dothideomycetes(100); o__Capnodiales(100); f__Mycosphaerellaceae(100); g__Phaeophleospora(100); s__Phaeophleospora_hymenocallidicola(100);
Otu00582	0	50	0	0	0	0	0	0	0	0	0	0	0	0	0	0	0	0	0	0		k__Fungi(100); p__Ascomycota(100); c__Eurotiomycetes(100); o__Eurotiales(100); f__Trichocomaceae(100); g__Talaromyces(100); s__Talaromyces_atroroseus(98);
Otu00583	0	0	0	0	0	0	0	0	0	0	64	0	1	0	0	0	0	12	0	0		k__Fungi(100); p__Ascomycota(100); c__Dothideomycetes(100); o__Pleosporales(100); f__Didymosphaeriaceae(100); g__Paraphaeosphaeria(100); s__Paraphaeosphaeria_sp(100);
Otu00584	0	0	0	0	0	0	0	0	0	0	90	0	0	0	0	0	0	0	0	0		k__Fungi(100); p__Ascomycota(100); c__Eurotiomycetes(100); o__Chaetothyriales(95); o__Chaetothyriales_unclassified(95); o__Chaetothyriales_unclassified(95); o__Chaetothyriales_unclassified(95);
Otu00585	0	0	0	0	0	0	0	0	0	0	90	0	0	0	0	0	0	0	0	0		k__Fungi(100); p__Basidiomycota(100); c__Agaricomycetes(100); o__Agaricales(100); f__Marasmiaceae(100); g__Tetrapyrgos(100); s__Tetrapyrgos_sp(74);
Otu00586	0	0	0	0	0	0	0	0	0	0	0	0	67	0	0	0	0	0	0	0		k__Fungi(100); p__Basidiomycota(100); c__Agaricomycetes(100); c__Agaricomycetes_unclassified(80); c__Agaricomycetes_unclassified(80); c__Agaricomycetes_unclassified(80); c__Agaricomycetes_unclassified(80);
Otu00587	0	0	0	0	0	0	0	0	0	0	26	0	52	0	0	0	0	0	0	0		k__Fungi(100); p__Ascomycota(100); p__Ascomycota_unclassified(100); p__Ascomycota_unclassified(100); p__Ascomycota_unclassified(100); p__Ascomycota_unclassified(100); p__Ascomycota_unclassified(100);
Otu00588	0	0	0	0	0	0	0	0	0	0	90	0	0	0	0	0	0	0	0	0		k__Fungi(100); k__Fungi_unclassified(100); k__Fungi_unclassified(100); k__Fungi_unclassified(100); k__Fungi_unclassified(100); k__Fungi_unclassified(100); k__Fungi_unclassified(100);
Otu00589	0	0	0	0	0	0	37	0	0	0	0	0	0	0	0	0	0	0	0	0		k__Fungi(100); p__Ascomycota(100); p__Ascomycota_unclassified(100); p__Ascomycota_unclassified(100); p__Ascomycota_unclassified(100); p__Ascomycota_unclassified(100); p__Ascomycota_unclassified(100);
Otu00590	0	0	0	0	0	0	0	0	0	0	0	0	0	93	0	0	0	0	0	0		k__Fungi(100); p__Ascomycota(100); p__Ascomycota_unclassified(100); p__Ascomycota_unclassified(100); p__Ascomycota_unclassified(100); p__Ascomycota_unclassified(100); p__Ascomycota_unclassified(100);
Otu00591	0	0	0	0	0	0	0	0	0	0	0	74	0	0	0	0	0	0	0	0		k__Fungi(100); p__Ascomycota(100); p__Ascomycota_unclassified(100); p__Ascomycota_unclassified(100); p__Ascomycota_unclassified(100); p__Ascomycota_unclassified(100); p__Ascomycota_unclassified(100);
Otu00592	0	0	0	0	0	0	0	0	0	0	0	0	0	93	0	0	0	0	0	0		k__Fungi(100); k__Fungi_unclassified(100); k__Fungi_unclassified(100); k__Fungi_unclassified(100); k__Fungi_unclassified(100); k__Fungi_unclassified(100); k__Fungi_unclassified(100);
Otu00593	0	0	0	0	0	0	0	0	0	0	91	0	0	0	0	0	0	0	0	0		k__Fungi(100); p__Ascomycota(100); c__Sordariomycetes(100); o__Conioscyphales(100); f__Conioscyphaceae(100); g__Conioscypha(100); s__Conioscypha_varia(100);
Otu00594	0	0	0	0	0	0	0	0	0	0	87	0	0	0	0	0	0	0	0	0		k__Fungi(100); k__Fungi_unclassified(100); k__Fungi_unclassified(100); k__Fungi_unclassified(100); k__Fungi_unclassified(100); k__Fungi_unclassified(100); k__Fungi_unclassified(100);
Otu00595	0	0	0	0	0	0	0	0	0	0	0	0	0	0	0	7	6	0	0	46		k__Fungi(100); k__Fungi_unclassified(100); k__Fungi_unclassified(100); k__Fungi_unclassified(100); k__Fungi_unclassified(100); k__Fungi_unclassified(100); k__Fungi_unclassified(100);
Otu00596	0	0	0	0	0	0	0	0	0	0	87	0	2	0	0	0	0	0	1	0		k__Fungi(100); p__Basidiomycota(100); c__Agaricomycetes(100); o__Hymenochaetales(100); f__Hymenochaetaceae(100); g__Phellinus(100); s__Phellinus_gilvus(100);
Otu00597	0	0	0	0	0	0	0	0	0	0	0	0	73	0	0	0	0	0	0	0		k__Fungi(100); p__Basidiomycota(100); c__Agaricomycetes(100); o__Hymenochaetales(100); f__Hymenochaetales_fam_Incertae_sedis(100); g__Peniophorella(100); s__Peniophorella_odontiiformis(100);
Otu00598	0	0	0	0	0	0	0	0	0	0	0	0	0	91	0	0	0	0	0	0		k__Fungi(100); k__Fungi_unclassified(100); k__Fungi_unclassified(100); k__Fungi_unclassified(100); k__Fungi_unclassified(100); k__Fungi_unclassified(100); k__Fungi_unclassified(100);
Otu00599	0	0	0	0	0	0	0	0	0	0	3	0	8	22	48	0	0	0	0	0		k__Fungi(100); p__Basidiomycota(100); c__Agaricomycetes(100); o__Russulales(100); f__Lachnocladiaceae(100); g__Asterostroma(100); s__Asterostroma_cervicolor(100);
Otu00600	0	0	0	0	0	0	0	0	0	0	0	0	60	0	0	0	0	0	0	0		k__Fungi(100); k__Fungi_unclassified(100); k__Fungi_unclassified(100); k__Fungi_unclassified(100); k__Fungi_unclassified(100); k__Fungi_unclassified(100); k__Fungi_unclassified(100);
Otu00601	0	0	0	0	0	0	0	0	0	0	87	0	0	0	0	0	0	0	0	0		k__Fungi(100); p__Ascomycota(100); c__Sordariomycetes(100); o__Hypocreales(100); f__Stachybotryaceae(100); g__Memnoniella(100); s__Memnoniella_ellipsoidea(100);
Otu00602	0	0	0	0	0	0	0	0	0	0	0	78	0	0	0	0	0	0	0	0		k__Fungi(100); k__Fungi_unclassified(100); k__Fungi_unclassified(100); k__Fungi_unclassified(100); k__Fungi_unclassified(100); k__Fungi_unclassified(100); k__Fungi_unclassified(100);
Otu00603	0	0	7	0	0	0	0	0	0	0	0	0	56	0	0	0	0	0	0	0		k__Fungi(100); k__Fungi_unclassified(100); k__Fungi_unclassified(100); k__Fungi_unclassified(100); k__Fungi_unclassified(100); k__Fungi_unclassified(100); k__Fungi_unclassified(100);
Otu00604	0	0	0	0	0	0	0	0	0	0	0	0	68	0	0	0	0	0	0	0		k__Fungi(100); p__Basidiomycota(100); c__Agaricomycetes(100); o__Polyporales(100); f__Polyporales_fam_Incertae_sedis(100); g__Cymatoderma(100); s__Cymatoderma_dendriticum(100);
Otu00605	0	0	0	0	0	0	0	0	0	0	0	75	0	0	0	0	0	0	0	0		k__Fungi(100); p__Ascomycota(100); c__Sordariomycetes(100); o__Hypocreales(100); f__Nectriaceae(100); g__Fusicolla(100); s__Fusicolla_violacea(100);
Otu00606	0	0	0	0	0	0	0	0	0	0	84	0	0	0	0	0	0	0	0	0		k__Fungi(100); k__Fungi_unclassified(100); k__Fungi_unclassified(100); k__Fungi_unclassified(100); k__Fungi_unclassified(100); k__Fungi_unclassified(100); k__Fungi_unclassified(100);
Otu00607	0	0	0	0	0	0	0	0	0	0	0	0	0	0	83	0	0	0	0	0		k__Fungi(100); p__Kickxellomycota(100); c__Kickxellomycetes(100); o__Kickxellales(100); f__Kickxellaceae(86); g__Ramicandelaber(86); g__Ramicandelaber_unclassified(83);
Otu00608	0	0	0	0	0	0	0	0	0	0	0	0	0	0	77	0	0	0	0	0		k__Fungi(100); k__Fungi_unclassified(100); k__Fungi_unclassified(100); k__Fungi_unclassified(100); k__Fungi_unclassified(100); k__Fungi_unclassified(100); k__Fungi_unclassified(100);
Otu00609	0	0	0	0	0	0	0	0	0	0	0	0	26	0	46	0	0	0	0	0		k__Fungi(100); p__Basidiomycota(100); c__Agaricomycetes(100); o__Agaricales(100); f__Marasmiaceae(100); g__Marasmius(100); s__Marasmius_griseoroseus(100);
Otu00610	0	0	0	0	0	0	0	0	0	0	89	0	0	0	0	0	0	0	0	0		k__Fungi(100); p__Ascomycota(100); c__Eurotiomycetes(100); o__Chaetothyriales(97); f__Herpotrichiellaceae(97); g__Cladophialophora(69); s__Cladophialophora_sp(59);
Otu00611	0	0	0	0	0	0	0	0	0	0	0	0	0	90	0	0	0	0	0	0		k__Fungi(100); p__Basidiomycota(100); c__Agaricomycetes(100); o__Polyporales(100); f__Meruliaceae(100); g__Phanerochaete(100); s__Phanerochaete_exilis(86);
Otu00612	0	61	0	0	0	0	0	0	0	0	2	0	0	0	0	0	0	0	0	0		k__Fungi(100); p__Ascomycota(100); c__Eurotiomycetes(100); o__Chaetothyriales(96); f__Chaetothyriales_fam_Incertae_sedis(96); g__Sarcinomyces(96); s__Sarcinomyces_sp(96);
Otu00613	0	0	0	0	0	0	0	0	0	0	0	71	0	0	0	0	0	0	0	0		k__Fungi(100); p__Ascomycota(100); c__Sordariomycetes(100); o__Glomerellales(100); f__Glomerellaceae(100); g__Colletotrichum(100); s__Colletotrichum_gigasporum(97);
Otu00614	0	0	0	0	0	0	0	0	0	0	0	0	71	0	0	0	0	0	0	0		k__Fungi(100); p__Ascomycota(100); p__Ascomycota_unclassified(100); p__Ascomycota_unclassified(100); p__Ascomycota_unclassified(100); p__Ascomycota_unclassified(100); p__Ascomycota_unclassified(100);
Otu00615	0	0	0	0	0	0	0	0	0	46	0	0	0	0	0	0	0	0	0	0		k__Fungi(100); p__Ascomycota(100); p__Ascomycota_unclassified(100); p__Ascomycota_unclassified(100); p__Ascomycota_unclassified(100); p__Ascomycota_unclassified(100); p__Ascomycota_unclassified(100);
Otu00616	0	0	0	0	0	0	0	0	0	0	35	3	0	0	38	0	0	0	0	0		k__Fungi(100); p__Basidiomycota(100); c__Agaricomycetes(100); o__Polyporales(100); f__Meruliaceae(100); f__Meruliaceae_unclassified(65); f__Meruliaceae_unclassified(65);
Otu00617	0	0	0	0	0	0	0	0	0	0	85	0	0	0	0	0	0	0	0	0		k__Fungi(100); p__Basidiomycota(100); c__Agaricomycetes(100); o__Agaricales(100); f__Marasmiaceae(100); g__Crinipellis(100); g__Crinipellis_unclassified(99);
Otu00618	0	0	0	0	0	0	0	0	0	0	0	0	66	0	0	0	0	0	0	0		k__Fungi(100); p__Ascomycota(100); c__Sordariomycetes(100); c__Sordariomycetes_unclassified(100); c__Sordariomycetes_unclassified(100); c__Sordariomycetes_unclassified(100); c__Sordariomycetes_unclassified(100);
Otu00619	0	0	0	0	0	0	0	0	0	0	83	0	0	0	0	0	0	0	0	0		k__Fungi(100); p__Basidiomycota(100); c__Agaricomycetes(100); o__Hymenochaetales(96); o__Hymenochaetales_unclassified(87); o__Hymenochaetales_unclassified(87); o__Hymenochaetales_unclassified(87);
Otu00620	0	0	42	0	0	0	0	0	0	0	0	0	0	0	0	0	0	0	0	0		k__Fungi(100); p__Basidiomycota(100); c__Agaricomycetes(100); o__Agaricales(100); f__Pluteaceae(100); g__Pluteus(100); s__Pluteus_semibulbosus(100);
Otu00621	0	50	0	0	0	0	0	0	0	0	0	0	0	0	0	0	0	0	0	0		k__Fungi(100); p__Ascomycota(100); c__Dothideomycetes(100); o__Botryosphaeriales(100); f__Aplosporellaceae(100); g__Aplosporella(100); s__Aplosporella_yalgorensis(100);
Otu00622	0	0	0	0	0	0	0	0	0	0	0	1	18	0	56	0	0	0	0	0		k__Fungi(100); k__Fungi_unclassified(100); k__Fungi_unclassified(100); k__Fungi_unclassified(100); k__Fungi_unclassified(100); k__Fungi_unclassified(100); k__Fungi_unclassified(100);
Otu00623	0	0	0	0	0	0	0	0	0	0	79	0	0	0	0	0	0	0	0	0		k__Fungi(100); p__Ascomycota(100); p__Ascomycota_unclassified(100); p__Ascomycota_unclassified(100); p__Ascomycota_unclassified(100); p__Ascomycota_unclassified(100); p__Ascomycota_unclassified(100);
Otu00624	0	0	0	0	0	0	0	0	0	0	0	0	63	0	2	0	0	0	0	0		k__Fungi(100); p__Ascomycota(100); c__Dothideomycetes(100); o__Pleosporales(100); f__Cucurbitariaceae(100); g__Pyrenochaetopsis(100); s__Pyrenochaetopsis_leptospora(100);
Otu00625	0	51	0	0	0	0	0	0	0	0	0	0	0	0	0	0	0	0	0	0		k__Fungi(100); p__Ascomycota(100); c__Sordariomycetes(100); c__Sordariomycetes_unclassified(100); c__Sordariomycetes_unclassified(100); c__Sordariomycetes_unclassified(100); c__Sordariomycetes_unclassified(100);
Otu00626	0	0	0	0	0	0	0	0	0	0	0	0	58	0	0	0	0	0	0	0		k__Fungi(100); p__Basidiomycota(100); c__Agaricomycetes(100); o__Russulales(100); f__Peniophoraceae(100); g__Peniophora(100); s__Peniophora_albobadia(100);
Otu00627	0	0	0	0	0	0	0	0	0	0	0	0	0	0	0	5	0	0	46	0		k__Fungi(100); k__Fungi_unclassified(100); k__Fungi_unclassified(100); k__Fungi_unclassified(100); k__Fungi_unclassified(100); k__Fungi_unclassified(100); k__Fungi_unclassified(100);
Otu00628	0	0	0	0	0	0	0	0	0	0	83	0	0	0	0	0	0	0	0	0		k__Fungi(100); p__Ascomycota(100); c__Eurotiomycetes(100); o__Chaetothyriales(100); o__Chaetothyriales_unclassified(93); o__Chaetothyriales_unclassified(93); o__Chaetothyriales_unclassified(93);
Otu00629	0	0	0	0	0	0	47	0	0	0	0	0	0	0	0	0	0	0	0	0		k__Fungi(100); p__Basidiomycota(100); c__Agaricomycetes(100); o__Polyporales(100); f__Meruliaceae(100); g__Candelabrochaete(100); s__Candelabrochaete_sp(100);
Otu00630	0	0	0	0	0	0	0	0	0	0	0	0	0	82	0	0	0	0	0	0		k__Fungi(100); k__Fungi_unclassified(100); k__Fungi_unclassified(100); k__Fungi_unclassified(100); k__Fungi_unclassified(100); k__Fungi_unclassified(100); k__Fungi_unclassified(100);
Otu00631	0	0	0	0	0	0	0	0	0	0	79	0	0	0	0	0	0	0	0	0		k__Fungi(100); k__Fungi_unclassified(100); k__Fungi_unclassified(100); k__Fungi_unclassified(100); k__Fungi_unclassified(100); k__Fungi_unclassified(100); k__Fungi_unclassified(100);
Otu00632	0	0	0	0	0	0	0	0	0	0	0	60	0	0	0	0	0	0	0	0		k__Fungi(100); k__Fungi_unclassified(100); k__Fungi_unclassified(100); k__Fungi_unclassified(100); k__Fungi_unclassified(100); k__Fungi_unclassified(100); k__Fungi_unclassified(100);
Otu00633	0	0	0	0	0	0	0	0	0	0	0	0	0	0	73	0	0	0	0	0		k__Fungi(100); p__Ascomycota(100); c__Dothideomycetes(100); o__Pleosporales(100); f__Pleosporaceae(100); g__Curvularia(100); g__Curvularia_unclassified(62);
Otu00634	0	0	0	0	0	0	0	0	0	0	0	0	0	0	0	0	0	32	11	0		k__Fungi(100); k__Fungi_unclassified(100); k__Fungi_unclassified(100); k__Fungi_unclassified(100); k__Fungi_unclassified(100); k__Fungi_unclassified(100); k__Fungi_unclassified(100);
Otu00635	0	0	0	0	0	0	0	0	0	0	0	0	0	0	0	47	0	0	0	0		k__Fungi(100); p__Ascomycota(100); c__Sordariomycetes(100); o__Hypocreales(99); f__Hypocreales_fam_Incertae_sedis(97); g__Acremonium(97); s__Acremonium_hennebertii(97);
Otu00636	0	0	0	0	0	0	0	0	0	0	0	0	0	80	0	0	0	0	0	0		k__Fungi(100); p__Basidiomycota(100); c__Agaricomycetes(100); o__Hymenochaetales(100); f__Hymenochaetaceae(100); g__Phellinus(100); s__Phellinus_sp(100);
Otu00637	0	0	0	0	0	0	0	0	0	0	0	0	0	0	0	40	0	0	0	0		k__Fungi(100); k__Fungi_unclassified(100); k__Fungi_unclassified(100); k__Fungi_unclassified(100); k__Fungi_unclassified(100); k__Fungi_unclassified(100); k__Fungi_unclassified(100);
Otu00638	0	0	0	0	0	0	0	0	0	0	0	0	0	0	68	0	0	0	0	0		k__Fungi(100); p__Ascomycota(100); c__Eurotiomycetes(100); o__Eurotiales(100); f__Aspergillaceae(100); g__Penicillium(100); g__Penicillium_unclassified(100);
Otu00639	0	0	0	0	0	0	38	0	0	0	0	0	0	0	0	0	0	0	0	0		k__Fungi(100); p__Basidiomycota(100); c__Microbotryomycetes(100); o__Sporidiobolales(100); f__Sporidiobolaceae(100); g__Rhodotorula(100); s__Rhodotorula_toruloides(100);
Otu00640	0	0	0	0	0	0	0	0	0	0	0	0	57	0	0	0	0	0	0	0		k__Fungi(100); p__Basidiomycota(100); c__Agaricomycetes(100); o__Agaricales(100); f__Crepidotaceae(93); g__Simocybe(90); g__Simocybe_unclassified(90);
Otu00641	0	0	0	0	0	0	0	0	0	0	73	0	0	0	0	0	0	0	0	0		k__Fungi(100); p__Basidiomycota(100); c__Agaricomycetes(100); o__Polyporales(100); f__Meruliaceae(100); g__Phanerochaete(99); s__Phanerochaete_sordida(99);
Otu00642	0	0	0	0	0	0	0	0	0	0	76	0	0	0	0	0	0	0	0	0		k__Fungi(100); k__Fungi_unclassified(100); k__Fungi_unclassified(100); k__Fungi_unclassified(100); k__Fungi_unclassified(100); k__Fungi_unclassified(100); k__Fungi_unclassified(100);
Otu00643	0	0	0	0	0	0	0	0	0	0	0	0	0	78	0	0	0	0	0	0		k__Fungi(100); p__Ascomycota(100); p__Ascomycota_unclassified(100); p__Ascomycota_unclassified(100); p__Ascomycota_unclassified(100); p__Ascomycota_unclassified(100); p__Ascomycota_unclassified(100);
Otu00644	0	0	0	0	0	0	0	0	0	0	0	0	0	77	0	0	0	0	0	0		k__Fungi(100); p__Basidiomycota(100); c__Agaricomycetes(100); o__Russulales(100); f__Peniophoraceae(100); g__Subulicystidium(100); s__Subulicystidium_perlongisporum(100);
Otu00645	0	0	0	0	0	0	0	0	0	0	0	63	0	0	0	0	0	0	0	0		k__Fungi(100); k__Fungi_unclassified(100); k__Fungi_unclassified(100); k__Fungi_unclassified(100); k__Fungi_unclassified(100); k__Fungi_unclassified(100); k__Fungi_unclassified(100);
Otu00646	0	0	0	0	0	0	0	0	0	0	75	0	0	0	0	0	0	0	0	0		k__Fungi(100); p__Basidiomycota(100); c__Agaricomycetes(100); o__Trechisporales(100); f__Hydnodontaceae(100); g__Trechispora(100); s__Trechispora_sp(85);
Otu00647	0	0	0	5	29	0	0	0	0	0	0	0	0	0	0	0	0	0	0	0		k__Fungi(100); p__Ascomycota(100); p__Ascomycota_unclassified(100); p__Ascomycota_unclassified(100); p__Ascomycota_unclassified(100); p__Ascomycota_unclassified(100); p__Ascomycota_unclassified(100);
Otu00648	0	0	0	0	0	0	0	0	0	0	0	0	0	0	0	0	0	0	45	0		k__Fungi(100); k__Fungi_unclassified(100); k__Fungi_unclassified(100); k__Fungi_unclassified(100); k__Fungi_unclassified(100); k__Fungi_unclassified(100); k__Fungi_unclassified(100);
Otu00649	0	0	0	0	0	0	0	0	0	0	16	36	0	9	4	0	0	0	0	0		k__Fungi(100); k__Fungi_unclassified(100); k__Fungi_unclassified(100); k__Fungi_unclassified(100); k__Fungi_unclassified(100); k__Fungi_unclassified(100); k__Fungi_unclassified(100);
Otu00650	0	0	0	0	0	0	0	0	0	0	0	0	0	74	0	0	0	0	0	0		k__Fungi(100); k__Fungi_unclassified(100); k__Fungi_unclassified(100); k__Fungi_unclassified(100); k__Fungi_unclassified(100); k__Fungi_unclassified(100); k__Fungi_unclassified(100);
Otu00651	0	0	0	0	0	0	46	0	0	0	0	0	0	0	0	0	0	0	0	0		k__Fungi(100); p__Ascomycota(100); p__Ascomycota_unclassified(100); p__Ascomycota_unclassified(100); p__Ascomycota_unclassified(100); p__Ascomycota_unclassified(100); p__Ascomycota_unclassified(100);
Otu00652	0	0	0	0	0	0	0	0	0	0	0	52	0	0	0	0	0	0	0	0		k__Fungi(100); p__Ascomycota(100); p__Ascomycota_unclassified(100); p__Ascomycota_unclassified(100); p__Ascomycota_unclassified(100); p__Ascomycota_unclassified(100); p__Ascomycota_unclassified(100);
Otu00654	0	0	0	0	0	0	0	0	0	0	0	0	0	0	0	0	0	0	47	0		k__Fungi(100); k__Fungi_unclassified(100); k__Fungi_unclassified(100); k__Fungi_unclassified(100); k__Fungi_unclassified(100); k__Fungi_unclassified(100); k__Fungi_unclassified(100);
Otu00655	0	0	0	0	0	0	0	0	0	0	0	0	0	7	0	26	13	0	0	0		k__Fungi(100); k__Fungi_unclassified(100); k__Fungi_unclassified(100); k__Fungi_unclassified(100); k__Fungi_unclassified(100); k__Fungi_unclassified(100); k__Fungi_unclassified(100);
Otu00656	0	0	0	0	0	0	0	0	0	0	0	0	0	71	0	0	0	0	0	0		k__Fungi(100); p__Ascomycota(100); p__Ascomycota_unclassified(100); p__Ascomycota_unclassified(100); p__Ascomycota_unclassified(100); p__Ascomycota_unclassified(100); p__Ascomycota_unclassified(100);
Otu00657	0	0	0	0	0	0	0	0	0	0	69	0	0	0	0	0	0	0	0	0		k__Fungi(100); k__Fungi_unclassified(100); k__Fungi_unclassified(100); k__Fungi_unclassified(100); k__Fungi_unclassified(100); k__Fungi_unclassified(100); k__Fungi_unclassified(100);
Otu00658	0	0	0	0	0	0	0	0	0	0	0	53	0	5	0	0	0	0	0	0		k__Fungi(100); k__Fungi_unclassified(100); k__Fungi_unclassified(100); k__Fungi_unclassified(100); k__Fungi_unclassified(100); k__Fungi_unclassified(100); k__Fungi_unclassified(100);
Otu00659	0	0	0	0	0	0	0	0	0	0	0	0	0	0	60	0	0	0	0	0		k__Fungi(100); p__Ascomycota(100); p__Ascomycota_unclassified(100); p__Ascomycota_unclassified(100); p__Ascomycota_unclassified(100); p__Ascomycota_unclassified(100); p__Ascomycota_unclassified(100);
Otu00660	0	0	0	0	0	0	35	0	0	0	0	0	0	0	0	0	0	0	0	0		k__Fungi(100); p__Ascomycota(100); p__Ascomycota_unclassified(100); p__Ascomycota_unclassified(100); p__Ascomycota_unclassified(100); p__Ascomycota_unclassified(100); p__Ascomycota_unclassified(100);
Otu00661	0	0	0	0	0	0	0	0	0	0	0	1	44	0	4	0	0	0	0	0		k__Fungi(100); p__Ascomycota(100); c__Dothideomycetes(100); o__Pleosporales(100); f__Pleosporales_fam_Incertae_sedis(100); g__Pseudorobillarda(100); s__Pseudorobillarda_sp(100);
Otu00662	0	0	0	0	0	0	0	0	0	0	0	0	0	0	60	0	0	0	0	0		k__Fungi(100); p__Basidiomycota(100); c__Agaricomycetes(100); o__Agaricales(100); f__Cortinariaceae(100); g__Gymnopilus(100); s__Gymnopilus_sp(75);
Otu00663	0	0	0	0	0	0	0	0	0	0	1	0	0	0	0	0	0	0	46	0		k__Fungi(100); p__Ascomycota(100); c__Dothideomycetes(100); o__Pleosporales(100); f__Didymellaceae(100); g__Allophoma(100); s__Allophoma_minor(100);
Otu00664	0	0	0	0	0	0	0	0	0	0	68	0	0	0	0	0	0	0	0	0		k__Fungi(100); p__Ascomycota(100); c__Eurotiomycetes(100); o__Chaetothyriales(86); f__unclassified_Chaetothyriales(69); g__unclassified_Chaetothyriales(69); s__Chaetothyriales_sp(69);
Otu00665	0	0	0	0	0	0	0	0	0	0	0	0	0	0	0	0	0	0	0	38		k__Fungi(100); p__Ascomycota(100); c__Leotiomycetes(100); o__Helotiales(100); f__Leotiaceae(98); g__Neobulgaria(98); g__Neobulgaria_unclassified(98);
Otu00666	0	0	0	0	0	0	0	0	0	0	0	0	0	0	65	0	0	0	0	0		k__Fungi(100); p__Ascomycota(100); c__Leotiomycetes(100); o__Helotiales(100); o__Helotiales_unclassified(80); o__Helotiales_unclassified(80); o__Helotiales_unclassified(80);
Otu00667	0	0	0	0	0	0	0	0	0	0	0	0	48	0	0	0	0	0	0	0		k__Fungi(100); k__Fungi_unclassified(100); k__Fungi_unclassified(100); k__Fungi_unclassified(100); k__Fungi_unclassified(100); k__Fungi_unclassified(100); k__Fungi_unclassified(100);
Otu00668	46	0	0	0	0	0	0	0	0	0	0	0	0	0	0	0	0	0	0	0		k__Fungi(100); k__Fungi_unclassified(100); k__Fungi_unclassified(100); k__Fungi_unclassified(100); k__Fungi_unclassified(100); k__Fungi_unclassified(100); k__Fungi_unclassified(100);
Otu00669	0	0	0	0	0	0	0	0	0	0	0	0	0	0	0	38	0	0	0	0		k__Fungi(100); k__Fungi_unclassified(100); k__Fungi_unclassified(100); k__Fungi_unclassified(100); k__Fungi_unclassified(100); k__Fungi_unclassified(100); k__Fungi_unclassified(100);
Otu00670	0	0	0	0	0	0	0	0	0	0	0	0	9	0	0	0	0	0	43	0		k__Fungi(100); p__Ascomycota(100); c__Sordariomycetes(100); o__Hypocreales(100); f__Clavicipitaceae(100); g__Metarhizium(100); s__Metarhizium_robertsii(100);
Otu00671	0	0	0	0	0	0	0	0	0	0	0	0	50	0	0	0	0	0	0	0		k__Fungi(100); p__Basidiomycota(100); c__Agaricomycetes(100); o__Polyporales(100); f__Meruliaceae(100); g__Phlebia(100); s__Phlebia_acanthocystis(100);
Otu00672	0	0	0	0	0	0	0	0	0	0	0	49	0	0	0	0	0	0	0	0		k__Fungi(100); p__Ascomycota(100); c__Eurotiomycetes(100); o__Chaetothyriales(100); f__Herpotrichiellaceae(100); g__Veronaea(100); g__Veronaea_unclassified(100);
Otu00673	0	0	0	45	0	0	0	0	0	0	0	0	0	0	0	0	0	0	0	0		k__Fungi(100); p__Ascomycota(100); p__Ascomycota_unclassified(100); p__Ascomycota_unclassified(100); p__Ascomycota_unclassified(100); p__Ascomycota_unclassified(100); p__Ascomycota_unclassified(100);
Otu00674	0	0	43	0	0	0	0	0	0	0	0	0	0	0	0	0	0	0	0	0		k__Fungi(100); p__Basidiomycota(100); c__Agaricomycetes(100); o__Cantharellales(99); f__Ceratobasidiaceae(99); f__Ceratobasidiaceae_unclassified(96); f__Ceratobasidiaceae_unclassified(96);
Otu00675	0	0	0	0	0	0	0	0	0	0	0	0	0	68	0	0	0	0	0	0		k__Fungi(100); p__Basidiomycota(100); c__Agaricomycetes(100); o__Hymenochaetales(100); f__Hymenochaetaceae(100); g__Inonotus(100); s__Inonotus_sp(100);
Otu00676	0	0	0	0	0	0	0	0	0	0	0	0	0	67	0	0	0	0	0	0		k__Fungi(100); p__Ascomycota(100); c__Sordariomycetes(100); o__Xylariales(100); f__Xylariaceae(100); g__Xylaria(99); s__Xylaria_mellissii(98);
Otu00677	0	0	0	0	0	2	0	33	0	1	0	0	0	0	0	0	0	0	0	0		k__Fungi(100); k__Fungi_unclassified(100); k__Fungi_unclassified(100); k__Fungi_unclassified(100); k__Fungi_unclassified(100); k__Fungi_unclassified(100); k__Fungi_unclassified(100);
Otu00678	0	0	0	0	0	0	0	0	0	0	0	46	0	0	0	0	0	0	0	0		k__Fungi(100); p__Basidiomycota(100); c__Agaricomycetes(100); o__Agaricales(100); f__Pluteaceae(100); g__Pluteus(100); s__Pluteus_longistriatus(100);
Otu00679	0	0	0	0	0	0	0	0	0	0	0	0	0	0	0	0	0	37	0	0		k__Fungi(100); p__Ascomycota(100); c__Dothideomycetes(100); o__Pleosporales(100); f__Pleosporales_fam_Incertae_sedis(100); f__Pleosporales_fam_Incertae_sedis_unclassified(59); f__Pleosporales_fam_Incertae_sedis_unclassified(59);
Otu00680	0	0	0	0	0	0	0	43	0	0	0	0	0	0	0	0	0	0	0	0		k__Fungi(100); k__Fungi_unclassified(100); k__Fungi_unclassified(100); k__Fungi_unclassified(100); k__Fungi_unclassified(100); k__Fungi_unclassified(100); k__Fungi_unclassified(100);
Otu00681	0	0	0	0	0	0	0	0	0	0	0	0	0	0	56	0	0	0	0	0		k__Fungi(100); p__Basidiomycota(100); c__Agaricomycetes(100); c__Agaricomycetes_unclassified(97); c__Agaricomycetes_unclassified(97); c__Agaricomycetes_unclassified(97); c__Agaricomycetes_unclassified(97);
Otu00682	0	0	0	0	0	0	0	0	0	0	0	58	0	0	0	0	0	0	0	0		k__Fungi(100); k__Fungi_unclassified(100); k__Fungi_unclassified(100); k__Fungi_unclassified(100); k__Fungi_unclassified(100); k__Fungi_unclassified(100); k__Fungi_unclassified(100);
Otu00683	0	0	0	0	0	0	0	0	0	0	64	0	0	0	0	0	0	0	0	0		k__Fungi(100); p__Ascomycota(100); c__Orbiliomycetes(100); o__Orbiliales(100); f__Orbiliaceae(100); g__Arthrobotrys(100); s__Arthrobotrys_musiformis(100);
Otu00684	0	0	0	0	0	0	0	0	0	0	0	0	7	0	0	0	0	31	0	0		k__Fungi(100); p__Chytridiomycota(100); c__Lobulomycetes(100); o__Lobulomycetales(100); f__Lobulomycetaceae(100); g__Lobulomyces(100); s__Lobulomyces_sp(100);
Otu00686	0	0	0	0	0	0	0	0	0	0	63	0	0	0	0	0	0	0	0	0		k__Fungi(100); p__Ascomycota(100); p__Ascomycota_unclassified(100); p__Ascomycota_unclassified(100); p__Ascomycota_unclassified(100); p__Ascomycota_unclassified(100); p__Ascomycota_unclassified(100);
Otu00687	0	0	0	0	0	0	0	0	0	0	0	0	0	0	56	0	0	0	0	0		k__Fungi(100); p__Ascomycota(100); c__Dothideomycetes(100); o__Pleosporales(100); f__Sporormiaceae(99); g__Preussia(96); g__Preussia_unclassified(96);
Otu00688	0	0	0	0	0	0	0	0	0	0	61	0	0	0	0	0	0	0	0	0		k__Fungi(100); p__Ascomycota(100); c__Eurotiomycetes(100); o__Eurotiales(100); f__Aspergillaceae(100); g__Penicillium(100); s__Penicillium_sumatraense(100);
Otu00689	0	0	0	0	0	0	0	0	0	0	0	0	19	0	30	0	0	0	0	0		k__Fungi(100); p__Basidiomycota(100); c__Agaricomycetes(100); o__Hymenochaetales(100); f__Hymenochaetales_fam_Incertae_sedis(100); g__Trichaptum(100); g__Trichaptum_unclassified(100);
Otu00690	0	0	0	0	0	0	0	0	0	0	0	47	0	0	0	0	0	0	0	0		k__Fungi(100); k__Fungi_unclassified(100); k__Fungi_unclassified(100); k__Fungi_unclassified(100); k__Fungi_unclassified(100); k__Fungi_unclassified(100); k__Fungi_unclassified(100);
Otu00691	0	35	0	0	0	0	0	0	0	0	0	0	0	0	0	0	0	4	0	0		k__Fungi(100); p__Basidiomycota(100); c__Malasseziomycetes(100); o__Malasseziales(100); f__Malasseziaceae(100); g__Malassezia(100); s__Malassezia_globosa(100);
Otu00692	0	0	0	0	0	0	0	0	0	0	0	0	0	0	0	30	0	0	0	11		k__Fungi(100); k__Fungi_unclassified(100); k__Fungi_unclassified(100); k__Fungi_unclassified(100); k__Fungi_unclassified(100); k__Fungi_unclassified(100); k__Fungi_unclassified(100);
Otu00693	0	0	0	0	0	0	0	0	0	0	0	0	0	0	0	0	0	0	0	40		k__Fungi(100); k__Fungi_unclassified(100); k__Fungi_unclassified(100); k__Fungi_unclassified(100); k__Fungi_unclassified(100); k__Fungi_unclassified(100); k__Fungi_unclassified(100);
Otu00694	0	0	0	0	0	0	0	0	0	0	59	0	0	0	0	0	0	0	0	0		k__Fungi(100); p__Basidiomycota(100); c__Agaricomycetes(100); o__Polyporales(100); o__Polyporales_unclassified(81); o__Polyporales_unclassified(81); o__Polyporales_unclassified(81);
Otu00695	0	0	0	0	0	0	12	0	0	0	36	0	0	0	0	0	0	0	0	0		k__Fungi(100); p__Ascomycota(100); p__Ascomycota_unclassified(100); p__Ascomycota_unclassified(100); p__Ascomycota_unclassified(100); p__Ascomycota_unclassified(100); p__Ascomycota_unclassified(100);
Otu00696	0	0	0	0	0	0	0	0	0	0	0	0	0	62	0	0	0	0	0	0		k__Fungi(100); p__Basidiomycota(100); c__Agaricomycetes(100); o__Trechisporales(100); f__Hydnodontaceae(100); g__Trechispora(100); s__Trechispora_caucasica(97);
Otu00697	0	0	0	0	0	0	0	0	0	0	58	0	0	0	0	0	0	1	0	0		k__Fungi(100); p__Ascomycota(100); p__Ascomycota_unclassified(100); p__Ascomycota_unclassified(100); p__Ascomycota_unclassified(100); p__Ascomycota_unclassified(100); p__Ascomycota_unclassified(100);
Otu00698	0	0	0	0	0	0	0	0	0	0	0	0	51	0	0	0	0	0	0	0		k__Fungi(100); p__Basidiomycota(100); c__Agaricomycetes(100); o__Polyporales(100); f__Coriolaceae(100); g__unclassified_Coriolaceae(99); s__Coriolaceae_sp(99);
Otu00699	0	0	0	0	29	0	0	0	0	0	0	0	0	0	0	0	0	0	0	0		k__Fungi(100); p__Basidiomycota(100); p__Basidiomycota_unclassified(100); p__Basidiomycota_unclassified(100); p__Basidiomycota_unclassified(100); p__Basidiomycota_unclassified(100); p__Basidiomycota_unclassified(100);
Otu00700	0	0	0	0	0	0	0	0	0	0	0	49	0	0	0	0	0	0	0	0		k__Fungi(100); p__Basidiomycota(100); c__Agaricomycetes(100); o__Hymenochaetales(100); f__Hymenochaetales_fam_Incertae_sedis(100); g__Peniophorella(100); s__Peniophorella_praetermissa(100);
Otu00701	0	0	0	0	0	0	0	0	0	0	57	0	0	0	0	0	0	0	0	0		k__Fungi(100); k__Fungi_unclassified(100); k__Fungi_unclassified(100); k__Fungi_unclassified(100); k__Fungi_unclassified(100); k__Fungi_unclassified(100); k__Fungi_unclassified(100);
Otu00702	0	0	0	0	0	0	0	0	0	0	0	0	0	61	0	0	0	0	0	0		k__Fungi(100); p__Basidiomycota(100); p__Basidiomycota_unclassified(100); p__Basidiomycota_unclassified(100); p__Basidiomycota_unclassified(100); p__Basidiomycota_unclassified(100); p__Basidiomycota_unclassified(100);
Otu00703	0	0	0	0	0	0	0	0	0	0	0	0	0	0	0	0	0	28	0	0		k__Fungi(100); k__Fungi_unclassified(100); k__Fungi_unclassified(100); k__Fungi_unclassified(100); k__Fungi_unclassified(100); k__Fungi_unclassified(100); k__Fungi_unclassified(100);
Otu00704	0	0	0	0	0	0	0	0	0	0	60	0	0	0	0	0	0	0	0	0		k__Fungi(100); p__Basidiomycota(100); c__Agaricomycetes(100); o__Russulales(100); f__Peniophoraceae(100); g__Peniophora(100); s__Peniophora_sp(92);
Otu00705	0	0	0	0	0	0	0	0	0	0	0	43	0	0	0	0	0	0	0	0		k__Fungi(100); p__Ascomycota(100); c__Dothideomycetes(100); o__Pleosporales(100); f__Didymellaceae(100); g__Didymella(100); s__Didymella_coffeae-arabicae(86);
Otu00706	0	0	0	0	0	0	0	0	0	0	0	47	0	0	0	0	0	0	0	0		k__Fungi(100); p__Ascomycota(100); c__Sordariomycetes(100); o__Hypocreales(100); f__Nectriaceae(100); g__Viridispora(100); s__Viridispora_sp(100);
Otu00707	0	0	0	0	0	0	0	0	0	0	0	0	0	0	0	0	45	0	0	0		k__Fungi(100); p__Basidiomycota(100); c__Agaricomycetes(100); o__Polyporales(100); f__Meruliaceae(100); g__Riopa(100); s__Riopa_metamorphosa(100);
Otu00708	0	0	0	0	0	0	0	0	0	0	0	0	41	0	0	0	0	0	0	0		k__Fungi(100); p__Basidiomycota(100); p__Basidiomycota_unclassified(100); p__Basidiomycota_unclassified(100); p__Basidiomycota_unclassified(100); p__Basidiomycota_unclassified(100); p__Basidiomycota_unclassified(100);
Otu00709	0	0	0	0	0	0	0	0	0	0	0	7	0	0	0	0	0	0	0	0		k__Fungi(100); p__Ascomycota(100); c__Eurotiomycetes(100); o__Eurotiales(100); f__Aspergillaceae(100); g__Aspergillus(100); g__Aspergillus_unclassified(100);
Otu00710	0	0	0	0	0	0	0	0	0	0	0	0	43	0	0	0	0	0	0	0		k__Fungi(100); k__Fungi_unclassified(100); k__Fungi_unclassified(100); k__Fungi_unclassified(100); k__Fungi_unclassified(100); k__Fungi_unclassified(100); k__Fungi_unclassified(100);
Otu00711	0	32	0	0	0	0	0	0	0	0	0	0	0	0	0	0	0	0	0	0		k__Fungi(100); p__Ascomycota(100); c__Sordariomycetes(100); o__Hypocreales(100); f__Hypocreales_fam_Incertae_sedis(100); g__Sarocladium(100); s__Sarocladium_subulatum(99);
Otu00712	0	0	0	0	0	0	0	0	0	0	0	0	0	0	0	0	0	0	0	36		k__Fungi(100); k__Fungi_unclassified(100); k__Fungi_unclassified(100); k__Fungi_unclassified(100); k__Fungi_unclassified(100); k__Fungi_unclassified(100); k__Fungi_unclassified(100);
Otu00713	33	0	0	0	0	0	0	0	0	0	0	0	0	0	0	0	0	0	0	0		k__Fungi(100); p__Chytridiomycota(100); p__Chytridiomycota_unclassified(100); p__Chytridiomycota_unclassified(100); p__Chytridiomycota_unclassified(100); p__Chytridiomycota_unclassified(100); p__Chytridiomycota_unclassified(100);
Otu00714	0	0	0	0	0	0	0	0	0	0	0	0	0	59	0	0	0	0	0	0		k__Fungi(100); k__Fungi_unclassified(100); k__Fungi_unclassified(100); k__Fungi_unclassified(100); k__Fungi_unclassified(100); k__Fungi_unclassified(100); k__Fungi_unclassified(100);
Otu00715	0	0	0	0	0	0	0	0	0	0	0	0	47	0	0	0	0	0	0	0		k__Fungi(100); p__Basidiomycota(100); c__Agaricomycetes(100); o__Polyporales(100); f__Polyporaceae(100); g__Tinctoporellus(100); s__Tinctoporellus_epimiltinus(100);
Otu00716	0	0	0	0	0	0	0	0	33	0	0	0	0	0	0	0	0	0	0	0		k__Fungi(100); p__Ascomycota(100); p__Ascomycota_unclassified(100); p__Ascomycota_unclassified(100); p__Ascomycota_unclassified(100); p__Ascomycota_unclassified(100); p__Ascomycota_unclassified(100);
Otu00717	0	0	35	0	0	0	0	0	0	0	0	0	0	0	0	0	0	0	0	0		k__Fungi(100); p__Ascomycota(100); c__Sordariomycetes(100); o__Ophiostomatales(56); f__Ophiostomataceae(56); f__Ophiostomataceae_unclassified(51); f__Ophiostomataceae_unclassified(51);
Otu00718	0	0	0	0	0	0	0	0	0	0	0	0	0	0	56	0	0	0	0	0		k__Fungi(100); p__Basidiomycota(100); c__Agaricomycetes(100); o__Agaricales(100); f__Pleurotaceae(100); g__Nematoctonus(100); s__Nematoctonus_tylosporus(100);
Otu00719	0	0	0	0	0	0	0	0	0	0	55	0	0	0	0	0	0	0	0	0		k__Fungi(100); p__Ascomycota(100); p__Ascomycota_unclassified(100); p__Ascomycota_unclassified(100); p__Ascomycota_unclassified(100); p__Ascomycota_unclassified(100); p__Ascomycota_unclassified(100);
Otu00720	0	0	0	0	0	0	0	0	0	0	0	0	44	0	0	0	0	0	0	0		k__Fungi(100); p__Basidiomycota(100); c__Agaricomycetes(100); o__Polyporales(100); f__Meruliaceae(100); g__Phlebiopsis(100); s__Phlebiopsis_sp(100);
Otu00721	0	0	0	0	0	0	0	0	0	0	45	0	6	0	0	0	0	0	0	0		k__Fungi(100); p__Ascomycota(100); p__Ascomycota_unclassified(100); p__Ascomycota_unclassified(100); p__Ascomycota_unclassified(100); p__Ascomycota_unclassified(100); p__Ascomycota_unclassified(100);
Otu00722	0	0	0	0	0	0	0	0	0	0	0	46	0	0	0	0	0	0	0	0		k__Fungi(100); p__Basidiomycota(100); c__Agaricomycetes(100); o__Agaricales(100); f__Agaricaceae(100); g__Leucocoprinus(100); s__Leucocoprinus_sp(100);
Otu00723	0	0	0	0	0	0	0	0	0	0	0	0	0	58	0	0	0	0	0	0		k__Fungi(100); p__Basidiomycota(100); c__Agaricomycetes(100); o__Agaricales(100); f__Tricholomataceae(100); g__Resupinatus(100); s__Resupinatus_sp(100);
Otu00724	0	0	0	0	0	0	0	0	0	0	54	0	0	0	0	0	0	0	0	0		k__Fungi(100); p__Ascomycota(100); p__Ascomycota_unclassified(100); p__Ascomycota_unclassified(100); p__Ascomycota_unclassified(100); p__Ascomycota_unclassified(100); p__Ascomycota_unclassified(100);
Otu00725	0	0	0	0	0	0	0	0	0	0	0	0	0	57	0	0	0	0	0	0		k__Fungi(100); p__Ascomycota(100); p__Ascomycota_unclassified(100); p__Ascomycota_unclassified(100); p__Ascomycota_unclassified(100); p__Ascomycota_unclassified(100); p__Ascomycota_unclassified(100);
Otu00726	0	0	0	0	0	0	0	0	0	0	0	1	21	0	19	0	0	0	0	0		k__Fungi(100); p__Basidiomycota(100); c__Agaricomycetes(100); o__Hymenochaetales(100); f__Rickenellaceae(100); g__Sidera(100); s__Sidera_lowei(100);
Otu00727	0	0	0	0	0	0	0	0	0	0	0	46	0	0	0	0	0	0	0	0		k__Fungi(100); p__Ascomycota(100); c__Sordariomycetes(100); c__Sordariomycetes_unclassified(100); c__Sordariomycetes_unclassified(100); c__Sordariomycetes_unclassified(100); c__Sordariomycetes_unclassified(100);
Otu00728	0	0	0	0	0	0	0	0	0	0	50	0	0	0	0	0	0	0	0	0		k__Fungi(100); k__Fungi_unclassified(100); k__Fungi_unclassified(100); k__Fungi_unclassified(100); k__Fungi_unclassified(100); k__Fungi_unclassified(100); k__Fungi_unclassified(100);
Otu00729	0	0	0	0	0	0	0	0	0	0	53	0	0	0	0	0	0	0	0	0		k__Fungi(100); k__Fungi_unclassified(100); k__Fungi_unclassified(100); k__Fungi_unclassified(100); k__Fungi_unclassified(100); k__Fungi_unclassified(100); k__Fungi_unclassified(100);
Otu00730	0	0	0	0	0	0	0	0	0	0	0	0	0	0	0	0	0	0	0	32		k__Fungi(100); k__Fungi_unclassified(100); k__Fungi_unclassified(100); k__Fungi_unclassified(100); k__Fungi_unclassified(100); k__Fungi_unclassified(100); k__Fungi_unclassified(100);
Otu00731	0	0	0	0	0	0	0	0	0	0	21	0	0	27	5	0	0	0	0	0		k__Fungi(100); p__Basidiomycota(100); c__Tremellomycetes(100); o__Trichosporonales(100); f__Trichosporonaceae(100); g__Cutaneotrichosporon(100); g__Cutaneotrichosporon_unclassified(61);
Otu00732	0	0	0	0	0	0	0	0	0	0	0	0	0	0	0	0	0	0	33	0		k__Fungi(100); k__Fungi_unclassified(100); k__Fungi_unclassified(100); k__Fungi_unclassified(100); k__Fungi_unclassified(100); k__Fungi_unclassified(100); k__Fungi_unclassified(100);
Otu00733	0	0	0	0	0	0	0	0	0	0	0	0	0	0	0	0	0	0	29	0		k__Fungi(100); p__Ascomycota(100); c__Eurotiomycetes(100); c__Eurotiomycetes_unclassified(93); c__Eurotiomycetes_unclassified(93); c__Eurotiomycetes_unclassified(93); c__Eurotiomycetes_unclassified(93);
Otu00734	0	0	0	0	0	0	0	0	0	0	0	0	0	55	0	0	0	0	0	0		k__Fungi(100); p__Ascomycota(100); c__Dothideomycetes(100); o__Venturiales(100); f__Sympoventuriaceae(100); g__Ochroconis(100); s__Ochroconis_cordanae(100);
Otu00735	0	28	0	0	0	0	0	0	0	0	0	0	0	0	0	0	0	0	0	0		k__Fungi(100); p__Ascomycota(100); c__Sordariomycetes(100); o__Sordariales(100); f__Chaetomiaceae(100); f__Chaetomiaceae_unclassified(61); f__Chaetomiaceae_unclassified(61);
Otu00736	0	0	0	0	0	0	0	0	0	0	0	37	0	0	0	0	0	0	0	0		k__Fungi(100); k__Fungi_unclassified(100); k__Fungi_unclassified(100); k__Fungi_unclassified(100); k__Fungi_unclassified(100); k__Fungi_unclassified(100); k__Fungi_unclassified(100);
Otu00737	0	0	0	0	0	0	0	0	0	0	53	0	0	0	0	0	0	0	0	0		k__Fungi(100); p__Ascomycota(100); c__Eurotiomycetes(100); o__Chaetothyriales(100); f__Herpotrichiellaceae(100); g__Cladophialophora(64); s__Cladophialophora_sp(64);
Otu00738	0	0	0	0	22	0	0	0	9	0	8	0	0	0	0	0	0	0	0	0		k__Fungi(100); p__Basidiomycota(100); c__Malasseziomycetes(100); o__Malasseziales(100); f__unclassified_Malasseziales(100); g__unclassified_Malasseziales(100); s__Malasseziales_sp(100);
Otu00739	0	0	0	0	0	0	0	0	0	0	3	2	4	4	24	0	0	0	0	8		k__Fungi(100); k__Fungi_unclassified(100); k__Fungi_unclassified(100); k__Fungi_unclassified(100); k__Fungi_unclassified(100); k__Fungi_unclassified(100); k__Fungi_unclassified(100);
Otu00740	4	0	6	7	0	0	1	3	0	8	0	0	0	0	0	0	0	0	0	0		k__Fungi(100); p__Basidiomycota(100); c__Agaricomycetes(100); o__Agaricales(100); o__Agaricales_unclassified(100); o__Agaricales_unclassified(100); o__Agaricales_unclassified(100);
Otu00741	0	0	0	0	0	0	0	0	0	0	51	0	0	0	0	0	0	0	0	0		k__Fungi(100); p__Basidiomycota(100); c__Agaricomycetes(100); o__Hymenochaetales(100); f__Hymenochaetaceae(100); g__Hymenochaete(100); s__Hymenochaete_berteroi(100);
Otu00742	0	0	0	0	0	0	0	0	0	0	0	0	0	0	0	0	0	0	0	26		k__Fungi(100); p__Ascomycota(100); p__Ascomycota_unclassified(100); p__Ascomycota_unclassified(100); p__Ascomycota_unclassified(100); p__Ascomycota_unclassified(100); p__Ascomycota_unclassified(100);
Otu00743	0	0	0	0	0	0	0	0	0	0	0	0	0	0	0	0	0	4	0	25		k__Fungi(100); k__Fungi_unclassified(100); k__Fungi_unclassified(100); k__Fungi_unclassified(100); k__Fungi_unclassified(100); k__Fungi_unclassified(100); k__Fungi_unclassified(100);
Otu00744	0	0	0	0	0	0	0	0	0	0	0	0	0	0	49	0	0	0	0	0		k__Fungi(100); p__Ascomycota(100); c__Eurotiomycetes(100); o__Eurotiales(100); f__Trichocomaceae(100); g__Talaromyces(100); g__Talaromyces_unclassified(100);
Otu00745	0	0	0	0	0	0	0	0	0	0	0	0	0	53	0	0	0	0	0	0		k__Fungi(100); p__Ascomycota(100); c__Sordariomycetes(100); o__Xylariales(100); f__Sporocadaceae(100); f__Sporocadaceae_unclassified(100); f__Sporocadaceae_unclassified(100);
Otu00746	0	0	0	0	0	0	0	0	0	0	50	0	0	0	0	0	0	0	0	0		k__Fungi(100); k__Fungi_unclassified(100); k__Fungi_unclassified(100); k__Fungi_unclassified(100); k__Fungi_unclassified(100); k__Fungi_unclassified(100); k__Fungi_unclassified(100);
Otu00747	0	0	0	0	0	0	0	0	0	0	4	41	0	0	0	0	0	0	0	0		k__Fungi(100); p__Basidiomycota(100); c__Agaricomycetes(100); o__Russulales(100); f__Lachnocladiaceae(100); g__Asterostroma(100); g__Asterostroma_unclassified(100);
Otu00748	0	0	0	0	0	0	0	0	0	0	0	5	8	36	0	0	0	0	0	0		k__Fungi(100); p__Basidiomycota(100); c__Agaricomycetes(100); o__Polyporales(100); f__Hyphodermataceae(100); g__Hyphoderma(100); s__Hyphoderma_mutatum(100);
Otu00749	0	0	0	0	0	0	0	0	0	0	0	0	0	51	0	0	0	0	0	0		k__Fungi(100); p__Basidiomycota(100); c__Agaricomycetes(100); o__Agaricales(100); f__Psathyrellaceae(100); g__Coprinopsis(100); s__Coprinopsis_urticicola(75);
Otu00750	0	0	0	0	0	0	0	0	0	0	0	0	34	0	0	0	0	0	0	0		k__Fungi(100); p__Basidiomycota(100); c__Agaricomycetes(100); o__Trechisporales(100); f__unclassified_Trechisporales(95); g__unclassified_Trechisporales(95); s__Trechisporales_sp(95);
Otu00751	0	29	0	0	0	0	0	0	0	0	0	0	0	0	0	0	0	0	0	0		k__Fungi(100); k__Fungi_unclassified(100); k__Fungi_unclassified(100); k__Fungi_unclassified(100); k__Fungi_unclassified(100); k__Fungi_unclassified(100); k__Fungi_unclassified(100);
Otu00752	0	0	0	0	0	0	0	0	0	0	0	40	0	0	0	0	0	0	0	0		k__Fungi(100); p__Ascomycota(100); c__Eurotiomycetes(100); c__Eurotiomycetes_unclassified(97); c__Eurotiomycetes_unclassified(97); c__Eurotiomycetes_unclassified(97); c__Eurotiomycetes_unclassified(97);
Otu00753	0	0	0	0	0	0	0	0	0	0	0	0	0	0	5	0	0	0	0	26		k__Fungi(100); p__Basidiomycota(100); c__Agaricomycetes(100); o__Polyporales(100); f__Steccherinaceae(100); g__unclassified_Steccherinaceae(64); s__Steccherinaceae_sp(64);
Otu00754	0	0	0	0	0	0	0	0	0	0	47	0	0	0	0	0	0	0	0	0		k__Fungi(100); k__Fungi_unclassified(100); k__Fungi_unclassified(100); k__Fungi_unclassified(100); k__Fungi_unclassified(100); k__Fungi_unclassified(100); k__Fungi_unclassified(100);
Otu00755	0	0	0	0	0	0	0	0	0	0	0	11	26	0	0	0	0	0	0	0		k__Fungi(100); k__Fungi_unclassified(100); k__Fungi_unclassified(100); k__Fungi_unclassified(100); k__Fungi_unclassified(100); k__Fungi_unclassified(100); k__Fungi_unclassified(100);
Otu00756	0	0	0	0	0	0	0	0	0	0	0	0	0	50	0	0	0	0	0	0		k__Fungi(100); p__Ascomycota(100); c__Sordariomycetes(100); o__Sordariales(100); f__Chaetomiaceae(100); f__Chaetomiaceae_unclassified(70); f__Chaetomiaceae_unclassified(70);
Otu00757	0	0	0	0	0	0	0	0	0	0	0	0	34	0	0	0	0	0	0	0		k__Fungi(100); p__Ascomycota(100); c__Dothideomycetes(100); o__Pleosporales(100); f__Pleosporales_fam_Incertae_sedis(88); g__Nigrograna(88); s__Nigrograna_sp(84);
Otu00758	0	0	0	0	0	0	0	0	0	0	0	0	34	0	0	0	0	0	0	0		k__Fungi(100); p__Ascomycota(100); c__Sordariomycetes(100); o__Hypocreales(100); f__Stachybotryaceae(100); f__Stachybotryaceae_unclassified(96); f__Stachybotryaceae_unclassified(96);
Otu00759	0	0	0	0	0	0	0	0	0	0	0	0	0	50	0	0	0	0	0	0		k__Fungi(100); p__Ascomycota(100); c__Sordariomycetes(100); o__Sordariales(100); f__Chaetomiaceae(100); g__unclassified_Chaetomiaceae(92); s__Chaetomiaceae_sp(92);
Otu00760	0	0	0	0	0	0	25	0	0	0	0	0	0	0	0	0	0	0	0	0		k__Fungi(100); k__Fungi_unclassified(100); k__Fungi_unclassified(100); k__Fungi_unclassified(100); k__Fungi_unclassified(100); k__Fungi_unclassified(100); k__Fungi_unclassified(100);
Otu00761	0	0	0	0	0	0	0	0	0	0	49	0	0	0	0	0	0	0	0	0		k__Fungi(100); p__Basidiomycota(100); c__Agaricomycetes(100); o__Cantharellales(100); f__Botryobasidiaceae(100); g__Botryobasidium(100); g__Botryobasidium_unclassified(100);
Otu00762	0	0	0	0	0	0	0	0	0	0	9	1	13	12	6	0	0	0	0	0		k__Fungi(100); k__Fungi_unclassified(100); k__Fungi_unclassified(100); k__Fungi_unclassified(100); k__Fungi_unclassified(100); k__Fungi_unclassified(100); k__Fungi_unclassified(100);
Otu00763	0	0	0	0	0	0	0	0	0	0	47	0	0	0	0	0	0	0	0	0		k__Fungi(100); p__Basidiomycota(100); c__Agaricomycetes(100); o__Agaricales(100); f__Entolomataceae(100); g__Clitopilus(100); s__Clitopilus_prunulus(100);
Otu00764	0	0	0	0	0	0	0	0	0	0	47	0	0	0	0	0	1	0	0	0		k__Fungi(100); p__Basidiomycota(100); c__Agaricomycetes(100); o__Agaricales(100); f__Strophariaceae(100); g__Psilocybe(100); s__Psilocybe_coprophila(100);
Otu00765	0	0	0	0	0	0	0	0	0	0	49	0	0	0	0	0	0	0	0	0		k__Fungi(100); p__Ascomycota(100); c__Dothideomycetes(100); o__Pleosporales(100); o__Pleosporales_unclassified(100); o__Pleosporales_unclassified(100); o__Pleosporales_unclassified(100);
Otu00766	0	0	0	0	0	2	0	0	0	0	0	0	0	0	0	0	0	0	0	0		k__Fungi(100); p__Ascomycota(100); p__Ascomycota_unclassified(100); p__Ascomycota_unclassified(100); p__Ascomycota_unclassified(100); p__Ascomycota_unclassified(100); p__Ascomycota_unclassified(100);
Otu00767	0	0	0	0	0	0	0	0	0	0	46	0	0	0	0	0	0	0	0	0		k__Fungi(100); p__Basidiomycota(100); c__Agaricomycetes(100); o__Agaricales(100); f__Tricholomataceae(100); g__Campanophyllum(100); s__Campanophyllum_sp(100);
Otu00768	0	0	0	0	0	0	0	0	0	0	0	0	31	0	0	0	0	0	0	0		k__Fungi(100); p__Basidiomycota(100); p__Basidiomycota_unclassified(100); p__Basidiomycota_unclassified(100); p__Basidiomycota_unclassified(100); p__Basidiomycota_unclassified(100); p__Basidiomycota_unclassified(100);
Otu00769	0	0	0	0	0	0	0	0	0	0	0	0	1	29	0	0	0	0	11	0		k__Fungi(100); k__Fungi_unclassified(100); k__Fungi_unclassified(100); k__Fungi_unclassified(100); k__Fungi_unclassified(100); k__Fungi_unclassified(100); k__Fungi_unclassified(100);
Otu00770	0	0	0	0	0	0	0	0	0	0	0	0	0	0	45	0	0	0	0	0		k__Fungi(100); k__Fungi_unclassified(100); k__Fungi_unclassified(100); k__Fungi_unclassified(100); k__Fungi_unclassified(100); k__Fungi_unclassified(100); k__Fungi_unclassified(100);
Otu00772	0	0	0	0	0	0	0	0	0	0	47	0	0	0	0	0	0	0	0	0		k__Fungi(100); k__Fungi_unclassified(100); k__Fungi_unclassified(100); k__Fungi_unclassified(100); k__Fungi_unclassified(100); k__Fungi_unclassified(100); k__Fungi_unclassified(100);
Otu00773	0	0	0	0	0	0	0	0	0	0	0	0	33	0	0	0	0	0	0	0		k__Fungi(100); k__Fungi_unclassified(100); k__Fungi_unclassified(100); k__Fungi_unclassified(100); k__Fungi_unclassified(100); k__Fungi_unclassified(100); k__Fungi_unclassified(100);
Otu00774	0	0	25	0	0	0	0	0	0	0	0	0	0	0	0	0	0	0	0	0		k__Fungi(100); p__Ascomycota(100); c__Dothideomycetes(100); o__Pleosporales(100); f__Didymosphaeriaceae(96); g__Pseudopithomyces(57); g__Pseudopithomyces_unclassified(57);
Otu00775	0	0	0	0	0	0	0	0	32	0	0	0	0	0	0	0	0	0	0	0		k__Fungi(100); p__Basidiomycota(100); c__Agaricomycetes(100); o__Polyporales(100); f__Xenasmataceae(100); g__Phlebiella(100); s__Phlebiella_borealis(100);
Otu00776	0	0	0	0	0	0	0	0	0	0	47	0	0	0	0	0	0	0	0	0		k__Fungi(100); p__Basidiomycota(100); c__Agaricomycetes(100); o__Hymenochaetales(100); f__Hymenochaetales_fam_Incertae_sedis(100); g__Peniophorella(100); s__Peniophorella_praetermissa(100);
Otu00777	0	0	0	24	2	0	0	0	0	0	0	0	0	0	0	0	0	0	0	0		k__Fungi(100); p__Ascomycota(100); p__Ascomycota_unclassified(100); p__Ascomycota_unclassified(100); p__Ascomycota_unclassified(100); p__Ascomycota_unclassified(100); p__Ascomycota_unclassified(100);
Otu00778	0	0	0	0	0	0	0	0	0	0	47	0	0	0	0	0	0	0	0	0		k__Fungi(100); p__Ascomycota(100); c__Sordariomycetes(100); o__Hypocreales(100); f__Bionectriaceae(100); g__Gliomastix(98); g__Gliomastix_unclassified(66);
Otu00779	0	0	0	0	0	0	0	0	0	0	2	0	0	0	34	0	0	0	0	0		k__Fungi(100); p__Basidiomycota(100); p__Basidiomycota_unclassified(100); p__Basidiomycota_unclassified(100); p__Basidiomycota_unclassified(100); p__Basidiomycota_unclassified(100); p__Basidiomycota_unclassified(100);
Otu00780	0	0	0	0	24	0	0	0	0	0	0	0	0	0	0	0	0	0	0	0		k__Fungi(100); p__Ascomycota(100); p__Ascomycota_unclassified(100); p__Ascomycota_unclassified(100); p__Ascomycota_unclassified(100); p__Ascomycota_unclassified(100); p__Ascomycota_unclassified(100);
Otu00781	0	0	0	0	0	0	0	0	0	0	45	0	0	0	0	0	0	0	0	0		k__Fungi(100); p__Ascomycota(100); c__Sordariomycetes(100); o__Hypocreales(96); f__Clavicipitaceae(96); g__Metarhizium(96); s__Metarhizium_marquandii(94);
Otu00782	0	0	0	0	0	0	0	0	0	0	0	0	0	0	42	0	0	0	0	0		k__Fungi(100); p__Basidiomycota(100); c__Agaricomycetes(100); o__Agaricales(100); f__Physalacriaceae(100); g__Physalacria(100); s__Physalacria_maipoensis(100);
Otu00783	0	0	0	0	0	0	0	0	0	0	0	0	0	0	0	24	0	0	0	0		k__Fungi(100); p__Ascomycota(100); c__Saccharomycetes(100); o__Saccharomycetales(100); f__Saccharomycetales_fam_Incertae_sedis(100); g__Candida(100); g__Candida_unclassified(94);
Otu00784	0	24	0	0	0	0	0	0	0	0	0	0	0	0	0	0	0	0	0	0		k__Fungi(100); p__Basidiomycota(100); c__Agaricomycetes(100); o__Cantharellales(92); o__Cantharellales_unclassified(92); o__Cantharellales_unclassified(92); o__Cantharellales_unclassified(92);
Otu00785	0	0	0	0	0	0	0	0	0	0	0	0	34	0	0	0	0	0	0	0		k__Fungi(100); p__Basidiomycota(100); c__Agaricomycetes(100); o__Trechisporales(98); f__Hydnodontaceae(94); g__Trechispora(94); g__Trechispora_unclassified(94);
Otu00786	0	0	0	0	0	0	0	0	0	0	0	0	0	46	0	0	0	0	0	0		k__Fungi(100); p__Ascomycota(100); p__Ascomycota_unclassified(100); p__Ascomycota_unclassified(100); p__Ascomycota_unclassified(100); p__Ascomycota_unclassified(100); p__Ascomycota_unclassified(100);
Otu00787	0	0	0	0	0	0	0	0	0	0	41	0	0	0	0	0	0	0	0	0		k__Fungi(100); p__Basidiomycota(100); c__Agaricomycetes(100); o__Polyporales(100); f__Hyphodermataceae(100); g__Hyphoderma(100); s__Hyphoderma_nudicephalum(100);
Otu00788	0	0	0	0	0	0	0	0	0	0	0	0	0	45	0	0	0	0	0	0		k__Fungi(100); p__Ascomycota(100); c__Leotiomycetes(100); c__Leotiomycetes_unclassified(100); c__Leotiomycetes_unclassified(100); c__Leotiomycetes_unclassified(100); c__Leotiomycetes_unclassified(100);
Otu00789	0	0	0	0	0	0	0	0	0	0	0	0	25	0	0	0	0	0	0	0		k__Fungi(100); p__Ascomycota(100); p__Ascomycota_unclassified(100); p__Ascomycota_unclassified(100); p__Ascomycota_unclassified(100); p__Ascomycota_unclassified(100); p__Ascomycota_unclassified(100);
Otu00790	0	0	0	0	0	0	0	0	0	0	0	0	0	0	0	0	0	0	26	0		k__Fungi(100); k__Fungi_unclassified(100); k__Fungi_unclassified(100); k__Fungi_unclassified(100); k__Fungi_unclassified(100); k__Fungi_unclassified(100); k__Fungi_unclassified(100);
Otu00791	0	0	0	0	0	0	0	0	0	0	0	37	0	0	0	0	0	0	0	0		k__Fungi(100); p__Ascomycota(100); c__Dothideomycetes(100); o__Pleosporales(100); f__Didymosphaeriaceae(89); g__Paraphaeosphaeria(78); g__Paraphaeosphaeria_unclassified(78);
Otu00792	1	0	1	0	0	0	0	19	0	5	0	0	0	0	0	0	0	0	0	0		k__Fungi(100); p__Basidiomycota(100); c__Agaricomycetes(100); o__Agaricales(100); o__Agaricales_unclassified(100); o__Agaricales_unclassified(100); o__Agaricales_unclassified(100);
Otu00793	0	0	0	0	0	0	0	0	0	0	0	0	0	45	0	0	0	0	0	0		k__Fungi(100); k__Fungi_unclassified(100); k__Fungi_unclassified(100); k__Fungi_unclassified(100); k__Fungi_unclassified(100); k__Fungi_unclassified(100); k__Fungi_unclassified(100);
Otu00794	0	0	0	0	0	0	0	0	8	0	0	1	0	0	0	0	0	0	0	21		k__Fungi(100); p__Ascomycota(100); c__Dothideomycetes(100); o__Pleosporales(100); f__Sporormiaceae(100); g__Preussia(100); s__Preussia_persica(100);
Otu00795	0	0	0	0	0	0	0	0	0	0	0	0	0	0	0	0	0	0	0	25		k__Fungi(100); k__Fungi_unclassified(100); k__Fungi_unclassified(100); k__Fungi_unclassified(100); k__Fungi_unclassified(100); k__Fungi_unclassified(100); k__Fungi_unclassified(100);
Otu00796	0	0	0	0	0	0	0	0	0	0	0	0	0	44	0	0	0	0	0	0		k__Fungi(100); p__Ascomycota(100); c__Saccharomycetes(100); o__Saccharomycetales(100); f__Saccharomycetales_fam_Incertae_sedis(100); f__Saccharomycetales_fam_Incertae_sedis_unclassified(89); f__Saccharomycetales_fam_Incertae_sedis_unclassified(89);
Otu00797	0	0	0	0	0	0	0	0	0	0	42	0	0	0	0	0	0	0	0	0		k__Fungi(100); k__Fungi_unclassified(100); k__Fungi_unclassified(100); k__Fungi_unclassified(100); k__Fungi_unclassified(100); k__Fungi_unclassified(100); k__Fungi_unclassified(100);
Otu00798	0	0	0	0	0	0	0	0	0	0	40	0	0	0	0	0	0	0	0	0		k__Fungi(100); p__Basidiomycota(100); c__Malasseziomycetes(100); o__Malasseziales(100); f__Malasseziaceae(100); g__Malassezia(100); s__Malassezia_dermatis(100);
Otu00799	0	0	0	0	0	0	0	0	0	0	0	33	0	0	0	0	0	0	0	0		k__Fungi(100); p__Ascomycota(100); c__Dothideomycetes(100); o__Pleosporales(100); f__Pleosporales_fam_Incertae_sedis(100); g__Nigrograna(100); s__Nigrograna_sp(100);
Otu00800	0	0	0	0	0	0	0	0	0	0	41	0	0	0	0	0	0	0	0	0		k__Fungi(100); k__Fungi_unclassified(100); k__Fungi_unclassified(100); k__Fungi_unclassified(100); k__Fungi_unclassified(100); k__Fungi_unclassified(100); k__Fungi_unclassified(100);
Otu00801	0	0	9	0	0	0	0	0	0	0	4	3	7	5	2	0	0	0	0	0		k__Fungi(100); p__Ascomycota(100); p__Ascomycota_unclassified(100); p__Ascomycota_unclassified(100); p__Ascomycota_unclassified(100); p__Ascomycota_unclassified(100); p__Ascomycota_unclassified(100);
Otu00802	0	0	0	0	0	0	0	0	0	0	0	0	0	43	0	0	0	0	0	0		k__Fungi(100); p__Basidiomycota(100); c__Agaricomycetes(100); o__Hymenochaetales(100); f__Hymenochaetaceae(100); g__Tropicoporus(100); s__Tropicoporus_tropicalis(100);
Otu00803	0	0	0	0	0	0	0	0	0	0	0	0	0	0	0	0	29	0	0	0		k__Fungi(100); k__Fungi_unclassified(100); k__Fungi_unclassified(100); k__Fungi_unclassified(100); k__Fungi_unclassified(100); k__Fungi_unclassified(100); k__Fungi_unclassified(100);
Otu00804	0	0	0	0	0	0	0	0	0	0	0	0	0	42	0	0	0	0	0	0		k__Fungi(100); p__Basidiomycota(100); c__Agaricomycetes(100); c__Agaricomycetes_unclassified(98); c__Agaricomycetes_unclassified(98); c__Agaricomycetes_unclassified(98); c__Agaricomycetes_unclassified(98);
Otu00805	0	0	0	0	0	0	0	0	0	0	0	0	0	0	0	0	0	0	0	27		k__Fungi(100); p__Ascomycota(100); c__Eurotiomycetes(100); o__Eurotiales(100); f__Aspergillaceae(100); g__Aspergillus(100); s__Aspergillus_cibarius(81);
Otu00806	0	0	0	0	0	0	0	0	0	0	0	0	0	0	36	0	0	0	0	0		k__Fungi(100); p__Ascomycota(100); c__Eurotiomycetes(100); o__Eurotiales(100); f__Trichocomaceae(100); g__Talaromyces(100); g__Talaromyces_unclassified(100);
Otu00807	0	0	0	0	0	0	0	0	0	0	41	0	0	0	0	0	0	0	0	0		k__Fungi(100); k__Fungi_unclassified(100); k__Fungi_unclassified(100); k__Fungi_unclassified(100); k__Fungi_unclassified(100); k__Fungi_unclassified(100); k__Fungi_unclassified(100);
Otu00808	0	0	0	0	0	0	0	0	0	0	18	0	20	0	0	0	0	0	0	0		k__Fungi(100); p__Basidiomycota(100); c__Agaricomycetes(100); o__Polyporales(100); f__Hyphodermataceae(100); g__Hyphoderma(100); s__Hyphoderma_setigerum(100);
Otu00809	0	0	0	0	0	0	0	0	0	0	0	0	25	0	0	0	0	0	0	0		k__Fungi(100); p__Basidiomycota(100); c__Agaricomycetes(100); o__Agaricales(100); f__Marasmiaceae(100); g__Marasmius(100); g__Marasmius_unclassified(96);
Otu00810	0	0	0	0	0	0	0	0	0	0	41	0	0	0	0	0	0	0	0	0		k__Fungi(100); p__Basidiomycota(100); c__Agaricomycetes(100); o__Agaricomycetes_ord_Incertae_sedis(91); f__Agaricomycetes_fam_Incertae_sedis(91); f__Agaricomycetes_fam_Incertae_sedis_unclassified(91); f__Agaricomycetes_fam_Incertae_sedis_unclassified(91);
Otu00811	0	0	0	0	0	0	0	0	0	0	39	0	0	0	0	0	0	0	0	0		k__Fungi(100); p__Ascomycota(100); c__Sordariomycetes(100); o__Xylariales(100); f__Xylariaceae(100); g__Camillea(100); s__Camillea_tinctor(100);
Otu00812	0	0	0	0	0	0	0	0	0	0	0	0	0	41	0	0	0	0	0	0		k__Fungi(100); p__Basidiomycota(100); c__Agaricomycetes(100); o__Polyporales(100); f__Hyphodermataceae(100); g__Hyphoderma(100); s__Hyphoderma_mutatum(98);
Otu00813	0	0	0	0	0	0	0	0	0	0	0	0	0	0	0	0	0	28	0	0		k__Fungi(100); p__Ascomycota(100); p__Ascomycota_unclassified(100); p__Ascomycota_unclassified(100); p__Ascomycota_unclassified(100); p__Ascomycota_unclassified(100); p__Ascomycota_unclassified(100);
Otu00814	0	0	5	0	0	0	0	10	0	9	0	0	0	0	0	0	0	0	0	0		k__Fungi(100); p__Ascomycota(100); c__Eurotiomycetes(100); o__Eurotiales(100); f__Trichocomaceae(100); g__Talaromyces(100); s__Talaromyces_albobiverticillius(100);
Otu00816	0	0	0	0	0	0	0	0	0	0	0	0	30	0	0	0	0	0	0	0		k__Fungi(100); p__Ascomycota(100); c__Sordariomycetes(100); o__Glomerellales(100); f__Glomerellaceae(100); g__Colletotrichum(100); s__Colletotrichum_annellatum(100);
Otu00817	0	0	0	0	0	0	0	0	0	0	1	2	0	0	0	0	0	24	0	0		k__Fungi(100); p__Ascomycota(100); c__Sordariomycetes(100); o__Xylariales(100); f__Xylariales_fam_Incertae_sedis(100); g__Robillarda(100); s__Robillarda_sessilis(100);
Otu00818	0	0	0	0	0	0	0	25	0	0	0	0	0	0	0	0	0	0	0	0		k__Fungi(100); k__Fungi_unclassified(100); k__Fungi_unclassified(100); k__Fungi_unclassified(100); k__Fungi_unclassified(100); k__Fungi_unclassified(100); k__Fungi_unclassified(100);
Otu00819	0	0	0	0	0	0	0	0	0	0	2	28	0	0	0	0	0	0	0	0		k__Fungi(100); k__Fungi_unclassified(100); k__Fungi_unclassified(100); k__Fungi_unclassified(100); k__Fungi_unclassified(100); k__Fungi_unclassified(100); k__Fungi_unclassified(100);
Otu00820	0	0	0	0	0	0	0	0	0	0	0	0	0	41	0	0	0	0	0	0		k__Fungi(100); p__Ascomycota(100); p__Ascomycota_unclassified(100); p__Ascomycota_unclassified(100); p__Ascomycota_unclassified(100); p__Ascomycota_unclassified(100); p__Ascomycota_unclassified(100);
Otu00821	0	0	0	0	0	0	0	0	0	0	0	0	0	0	34	0	0	0	0	0		k__Fungi(100); p__Basidiomycota(100); c__Agaricomycetes(100); o__Polyporales(100); f__Meruliaceae(100); g__Hyphodermella(100); s__Hyphodermella_corrugata(98);
Otu00822	0	0	0	0	0	0	0	0	0	0	0	0	27	0	0	0	0	0	0	0		k__Fungi(100); k__Fungi_unclassified(100); k__Fungi_unclassified(100); k__Fungi_unclassified(100); k__Fungi_unclassified(100); k__Fungi_unclassified(100); k__Fungi_unclassified(100);
Otu00823	0	0	0	0	0	0	0	0	0	0	0	0	0	0	33	0	0	0	0	0		k__Fungi(100); p__Ascomycota(100); p__Ascomycota_unclassified(100); p__Ascomycota_unclassified(100); p__Ascomycota_unclassified(100); p__Ascomycota_unclassified(100); p__Ascomycota_unclassified(100);
Otu00824	0	0	0	0	0	0	0	0	0	0	39	0	0	0	0	0	0	0	0	0		k__Fungi(100); k__Fungi_unclassified(100); k__Fungi_unclassified(100); k__Fungi_unclassified(100); k__Fungi_unclassified(100); k__Fungi_unclassified(100); k__Fungi_unclassified(100);
Otu00825	0	0	0	0	0	0	0	0	0	0	0	0	0	0	31	0	0	0	0	0		k__Fungi(100); p__Ascomycota(100); c__Sordariomycetes(100); o__Magnaporthales(100); f__Magnaporthaceae(100); g__Mycoleptodiscus(100); g__Mycoleptodiscus_unclassified(95);
Otu00826	0	0	0	0	0	0	0	0	0	0	0	0	0	40	0	0	0	0	0	0		k__Fungi(100); k__Fungi_unclassified(100); k__Fungi_unclassified(100); k__Fungi_unclassified(100); k__Fungi_unclassified(100); k__Fungi_unclassified(100); k__Fungi_unclassified(100);
Otu00827	0	0	0	0	0	0	0	0	25	0	0	0	0	0	0	0	0	0	0	0		k__Fungi(100); p__Basidiomycota(100); c__Agaricomycetes(100); o__Polyporales(100); f__Xenasmataceae(100); g__Phlebiella(100); s__Phlebiella_borealis(100);
Otu00828	0	0	0	0	0	0	0	0	0	0	38	0	0	0	0	0	0	0	0	0		k__Fungi(100); p__Basidiomycota(100); c__Agaricomycetes(100); o__Agaricales(100); f__Marasmiaceae(100); g__Marasmius(100); g__Marasmius_unclassified(100);
Otu00829	0	0	0	0	0	0	0	0	0	26	0	0	0	0	0	0	0	0	0	0		k__Fungi(100); p__Ascomycota(100); c__Orbiliomycetes(100); o__Orbiliales(100); f__unclassified_Orbiliales(93); g__unclassified_Orbiliales(93); s__Orbiliales_sp(93);
Otu00830	0	0	0	0	0	0	0	0	0	0	40	0	0	0	0	0	0	0	0	0		k__Fungi(100); p__Ascomycota(100); c__Sordariomycetes(100); o__Sordariales(100); f__Lasiosphaeriaceae(100); g__Podospora(100); s__Podospora_inflatula(100);
Otu00831	0	0	0	0	0	0	0	0	0	0	6	0	1	33	0	0	0	0	0	0		k__Fungi(100); p__Ascomycota(100); c__Sordariomycetes(100); o__Xylariales(100); f__Diatrypaceae(100); f__Diatrypaceae_unclassified(95); f__Diatrypaceae_unclassified(95);
Otu00832	0	23	0	0	0	0	0	0	0	0	0	0	0	0	0	0	0	0	0	0		k__Fungi(100); p__Ascomycota(100); c__Dothideomycetes(100); o__Pleosporales(100); f__Didymosphaeriaceae(100); g__Pseudopithomyces(100); s__Pseudopithomyces_sp(100);
Otu00833	0	0	0	0	0	0	0	0	0	0	37	0	0	0	0	0	0	0	0	0		k__Fungi(100); p__Ascomycota(100); c__Dothideomycetes(100); o__Pleosporales(98); o__Pleosporales_unclassified(98); o__Pleosporales_unclassified(98); o__Pleosporales_unclassified(98);
Otu00834	0	0	0	0	0	0	0	0	0	0	0	0	31	0	0	0	0	0	0	0		k__Fungi(100); k__Fungi_unclassified(100); k__Fungi_unclassified(100); k__Fungi_unclassified(100); k__Fungi_unclassified(100); k__Fungi_unclassified(100); k__Fungi_unclassified(100);
Otu00835	0	2	12	0	0	0	1	0	0	0	0	5	0	0	0	0	0	0	0	0		k__Fungi(100); p__Ascomycota(100); c__Dothideomycetes(100); o__Pleosporales(100); f__Didymellaceae(100); g__Didymella(65); g__Didymella_unclassified(52);
Otu00836	0	0	0	0	0	0	0	0	0	0	0	0	0	0	36	0	0	0	0	0		k__Fungi(100); p__Ascomycota(100); c__Sordariomycetes(100); o__Hypocreales(100); f__Hypocreales_fam_Incertae_sedis(98); g__Acremonium(98); s__Acremonium_hennebertii(95);
Otu00837	0	0	1	0	0	0	0	12	0	8	0	0	0	0	0	0	0	0	0	0		k__Fungi(100); p__Ascomycota(100); c__Eurotiomycetes(100); o__Eurotiales(100); f__Trichocomaceae(100); g__Talaromyces(100); s__Talaromyces_albobiverticillius(100);
Otu00838	0	0	0	0	0	0	0	0	0	0	0	0	29	0	0	0	0	0	0	0		k__Fungi(100); p__Basidiomycota(100); c__Agaricostilbomycetes(100); o__Agaricostilbales(100); f__Kondoaceae(100); g__Kondoa(100); s__Kondoa_sp(100);
Otu00839	0	0	0	0	0	0	0	0	0	0	0	0	30	0	0	0	0	0	0	0		k__Fungi(100); p__Basidiomycota(100); c__Agaricomycetes(100); o__Polyporales(100); f__Polyporaceae(100); g__Coriolopsis(100); s__Coriolopsis_hostmannii(100);
Otu00840	0	0	0	0	0	0	0	0	0	0	0	0	0	0	0	0	0	20	0	0		k__Fungi(100); p__Ascomycota(100); p__Ascomycota_unclassified(100); p__Ascomycota_unclassified(100); p__Ascomycota_unclassified(100); p__Ascomycota_unclassified(100); p__Ascomycota_unclassified(100);
Otu00841	0	0	0	0	0	0	0	0	0	0	0	0	0	38	0	0	0	0	0	0		k__Fungi(100); k__Fungi_unclassified(100); k__Fungi_unclassified(100); k__Fungi_unclassified(100); k__Fungi_unclassified(100); k__Fungi_unclassified(100); k__Fungi_unclassified(100);
Otu00842	0	0	0	0	0	0	0	0	0	0	0	1	23	0	0	0	0	0	0	0		k__Fungi(100); p__Ascomycota(100); c__Dothideomycetes(100); o__Pleosporales(100); f__Biatriosporaceae(79); f__Biatriosporaceae_unclassified(79); f__Biatriosporaceae_unclassified(79);
Otu00843	0	0	0	0	0	0	0	0	0	0	0	27	0	0	0	0	0	0	0	0		k__Fungi(100); k__Fungi_unclassified(100); k__Fungi_unclassified(100); k__Fungi_unclassified(100); k__Fungi_unclassified(100); k__Fungi_unclassified(100); k__Fungi_unclassified(100);
Otu00844	0	0	0	0	0	0	0	0	0	0	0	2	0	35	0	0	0	0	0	0		k__Fungi(100); k__Fungi_unclassified(100); k__Fungi_unclassified(100); k__Fungi_unclassified(100); k__Fungi_unclassified(100); k__Fungi_unclassified(100); k__Fungi_unclassified(100);
Otu00845	0	0	0	0	0	0	0	0	0	0	0	0	1	0	34	0	0	0	0	0		k__Fungi(100); k__Fungi_unclassified(100); k__Fungi_unclassified(100); k__Fungi_unclassified(100); k__Fungi_unclassified(100); k__Fungi_unclassified(100); k__Fungi_unclassified(100);
Otu00846	2	0	3	10	0	0	0	2	0	4	0	0	0	0	0	0	0	0	0	0		k__Fungi(100); p__Basidiomycota(100); c__Agaricomycetes(100); o__Agaricales(100); o__Agaricales_unclassified(98); o__Agaricales_unclassified(98); o__Agaricales_unclassified(98);
Otu00847	0	0	0	0	0	0	0	0	0	0	0	0	27	0	0	0	0	0	0	0		k__Fungi(100); p__Ascomycota(100); c__Saccharomycetes(100); o__Saccharomycetales(100); f__Debaryomycetaceae(100); g__Debaryomyces(100); g__Debaryomyces_unclassified(100);
Otu00848	0	0	0	0	0	0	0	0	0	0	0	0	0	0	0	0	0	21	0	0		k__Fungi(100); p__Ascomycota(100); c__Eurotiomycetes(100); o__Chaetothyriales(100); f__Herpotrichiellaceae(100); f__Herpotrichiellaceae_unclassified(71); f__Herpotrichiellaceae_unclassified(71);
Otu00849	0	0	0	0	0	0	0	18	0	0	0	0	0	0	0	0	0	0	0	0		k__Fungi(100); p__Ascomycota(100); c__Dothideomycetes(100); o__Capnodiales(100); f__Cladosporiaceae(100); g__Cladosporium(100); s__Cladosporium_flabelliforme(63);
Otu00850	0	5	0	0	0	0	0	0	0	0	27	0	0	0	0	0	0	0	0	0		k__Fungi(100); p__Ascomycota(100); p__Ascomycota_unclassified(100); p__Ascomycota_unclassified(100); p__Ascomycota_unclassified(100); p__Ascomycota_unclassified(100); p__Ascomycota_unclassified(100);
Otu00851	0	0	0	0	0	0	0	0	0	0	0	0	26	0	0	0	0	0	0	0		k__Fungi(100); p__Ascomycota(100); c__Sordariomycetes(100); o__Microascales(100); f__Microascaceae(100); g__Microascus(100); s__Microascus_croci(100);
Otu00852	0	0	0	0	0	0	0	0	0	0	35	0	0	0	0	0	0	0	0	0		k__Fungi(100); p__Basidiomycota(100); c__Agaricomycetes(100); o__Hymenochaetales(100); f__Hymenochaetaceae(100); g__Fuscoporia(100); s__Fuscoporia_montana(100);
Otu00853	0	0	0	0	0	0	0	0	0	0	37	0	0	0	0	0	0	0	0	0		k__Fungi(100); p__Basidiomycota(100); c__Agaricomycetes(100); o__Hymenochaetales(100); f__Hymenochaetales_fam_Incertae_sedis(100); g__Peniophorella(100); g__Peniophorella_unclassified(95);
Otu00854	0	0	0	0	0	0	0	0	0	0	0	0	0	0	0	0	0	21	0	0		k__Fungi(100); k__Fungi_unclassified(100); k__Fungi_unclassified(100); k__Fungi_unclassified(100); k__Fungi_unclassified(100); k__Fungi_unclassified(100); k__Fungi_unclassified(100);
Otu00855	0	0	0	0	0	0	0	0	0	0	0	27	0	0	0	0	0	0	0	0		k__Fungi(100); p__Ascomycota(100); p__Ascomycota_unclassified(100); p__Ascomycota_unclassified(100); p__Ascomycota_unclassified(100); p__Ascomycota_unclassified(100); p__Ascomycota_unclassified(100);
Otu00856	0	0	0	0	0	0	0	0	0	0	0	31	0	0	0	0	0	0	0	0		k__Fungi(100); p__Ascomycota(100); p__Ascomycota_unclassified(100); p__Ascomycota_unclassified(100); p__Ascomycota_unclassified(100); p__Ascomycota_unclassified(100); p__Ascomycota_unclassified(100);
Otu00857	0	0	0	0	0	0	0	0	0	0	0	0	0	0	0	0	0	15	0	0		k__Fungi(100); p__Ascomycota(100); c__Dothideomycetes(100); o__Pleosporales(100); f__Pleosporaceae(100); g__Curvularia(100); g__Curvularia_unclassified(89);
Otu00858	0	0	0	0	0	0	0	0	0	0	12	11	0	8	0	0	0	0	0	0		k__Fungi(100); p__Basidiomycota(100); c__Agaricomycetes(100); o__Agaricales(100); f__Psathyrellaceae(100); g__Coprinellus(100); g__Coprinellus_unclassified(52);
Otu00859	0	0	0	0	21	0	0	0	0	0	0	0	0	0	0	0	0	0	0	0		k__Fungi(100); p__Ascomycota(100); p__Ascomycota_unclassified(100); p__Ascomycota_unclassified(100); p__Ascomycota_unclassified(100); p__Ascomycota_unclassified(100); p__Ascomycota_unclassified(100);
Otu00860	0	0	0	0	0	0	0	0	0	0	0	0	27	0	0	0	0	0	0	0		k__Fungi(100); p__Ascomycota(100); p__Ascomycota_unclassified(100); p__Ascomycota_unclassified(100); p__Ascomycota_unclassified(100); p__Ascomycota_unclassified(100); p__Ascomycota_unclassified(100);
Otu00861	0	0	0	0	0	0	0	0	0	15	0	0	0	0	0	0	0	0	0	0		k__Fungi(100); k__Fungi_unclassified(100); k__Fungi_unclassified(100); k__Fungi_unclassified(100); k__Fungi_unclassified(100); k__Fungi_unclassified(100); k__Fungi_unclassified(100);
Otu00862	2	0	3	3	0	0	0	9	0	1	0	0	0	0	0	0	0	0	0	0		k__Fungi(100); p__Basidiomycota(100); c__Agaricomycetes(100); o__Agaricales(100); o__Agaricales_unclassified(100); o__Agaricales_unclassified(100); o__Agaricales_unclassified(100);
Otu00863	0	0	0	0	0	0	0	0	0	0	0	0	23	0	0	0	0	0	0	0		k__Fungi(100); p__Ascomycota(100); c__Dothideomycetes(100); o__Pleosporales(100); f__Pleosporales_fam_Incertae_sedis(100); g__Pseudorobillarda(100); s__Pseudorobillarda_siamensis(100);
Otu00864	0	0	0	0	0	0	0	0	0	0	8	5	0	17	1	0	1	0	0	0		k__Fungi(100); k__Fungi_unclassified(100); k__Fungi_unclassified(100); k__Fungi_unclassified(100); k__Fungi_unclassified(100); k__Fungi_unclassified(100); k__Fungi_unclassified(100);
Otu00865	0	0	0	0	0	0	0	0	0	0	0	0	23	0	0	0	0	0	0	0		k__Fungi(100); k__Fungi_unclassified(100); k__Fungi_unclassified(100); k__Fungi_unclassified(100); k__Fungi_unclassified(100); k__Fungi_unclassified(100); k__Fungi_unclassified(100);
Otu00866	0	0	0	0	0	0	0	0	0	0	0	0	0	0	29	0	0	0	0	0		k__Fungi(100); p__Ascomycota(100); c__Eurotiomycetes(100); o__Eurotiales(100); f__Aspergillaceae(100); g__Aspergillus(100); s__Aspergillus_clavatus(100);
Otu00867	0	0	0	0	0	0	0	0	0	0	0	26	0	0	0	0	0	0	0	0		k__Fungi(100); p__Ascomycota(100); c__Eurotiomycetes(100); o__Chaetothyriales(100); f__Cyphellophoraceae(100); g__Cyphellophora(100); s__Cyphellophora_eucalypti(100);
Otu00868	1	0	0	19	0	0	0	0	0	2	0	0	0	0	0	0	0	0	0	0		k__Fungi(100); p__Basidiomycota(100); c__Agaricomycetes(100); o__Agaricales(100); o__Agaricales_unclassified(100); o__Agaricales_unclassified(100); o__Agaricales_unclassified(100);
Otu00869	0	0	0	0	0	0	0	0	0	0	0	0	24	0	0	0	0	0	0	0		k__Fungi(100); k__Fungi_unclassified(100); k__Fungi_unclassified(100); k__Fungi_unclassified(100); k__Fungi_unclassified(100); k__Fungi_unclassified(100); k__Fungi_unclassified(100);
Otu00870	3	0	3	9	0	0	0	2	0	4	0	0	0	0	0	0	0	0	0	0		k__Fungi(100); p__Basidiomycota(100); c__Agaricomycetes(100); o__Agaricales(100); o__Agaricales_unclassified(100); o__Agaricales_unclassified(100); o__Agaricales_unclassified(100);
Otu00871	0	0	0	0	0	0	0	0	0	0	0	25	0	0	0	0	0	0	0	0		k__Fungi(100); p__Ascomycota(100); c__Dothideomycetes(100); o__Pleosporales(100); f__Didymellaceae(100); g__Ascochyta(100); s__Ascochyta_manawaorae(100);
Otu00872	0	0	0	0	0	0	0	0	0	0	0	0	12	0	9	0	0	0	1	1		k__Fungi(100); p__Ascomycota(100); c__Dothideomycetes(100); o__Pleosporales(100); f__Didymellaceae(100); f__Didymellaceae_unclassified(98); f__Didymellaceae_unclassified(98);
Otu00873	0	0	0	0	0	0	0	0	0	0	0	0	0	0	0	0	17	0	5	2		k__Fungi(100); k__Fungi_unclassified(100); k__Fungi_unclassified(100); k__Fungi_unclassified(100); k__Fungi_unclassified(100); k__Fungi_unclassified(100); k__Fungi_unclassified(100);
Otu00874	0	0	0	0	0	0	0	0	0	0	0	0	0	0	31	0	0	0	0	0		k__Fungi(100); p__Chytridiomycota(100); c__GS13(100); o__unclassified_GS13(100); f__unclassified_GS13(100); g__unclassified_GS13(100); s__GS13_sp(100);
Otu00875	0	0	0	0	0	0	0	0	0	0	0	0	0	0	28	0	0	0	0	0		k__Fungi(100); p__Basidiomycota(100); c__Microbotryomycetes(100); o__Sporidiobolales(100); f__Sporidiobolaceae(100); g__Rhodotorula(100); s__Rhodotorula_diobovata(100);
Otu00876	0	0	0	0	0	0	0	0	0	0	0	0	26	0	0	0	0	0	0	0		k__Fungi(100); p__Basidiomycota(100); c__Agaricomycetes(100); o__Russulales(100); f__Auriscalpiaceae(100); g__Gloeodontia(100); s__Gloeodontia_eriobotryae(100);
Otu00877	0	0	4	12	0	0	0	0	0	2	0	0	0	0	0	0	0	0	0	0		k__Fungi(100); p__Basidiomycota(100); c__Agaricomycetes(100); o__Agaricales(100); o__Agaricales_unclassified(100); o__Agaricales_unclassified(100); o__Agaricales_unclassified(100);
Otu00878	24	0	0	0	0	0	0	0	0	0	0	0	0	0	0	0	0	0	0	0		k__Fungi(100); p__Ascomycota(100); p__Ascomycota_unclassified(100); p__Ascomycota_unclassified(100); p__Ascomycota_unclassified(100); p__Ascomycota_unclassified(100); p__Ascomycota_unclassified(100);
Otu00879	0	0	0	0	0	0	0	0	0	0	32	0	0	0	0	0	0	0	0	0		k__Fungi(100); p__Basidiomycota(100); c__Agaricomycetes(100); o__Russulales(100); f__Peniophoraceae(100); g__Peniophora(100); g__Peniophora_unclassified(76);
Otu00881	0	16	0	0	0	0	0	0	0	0	0	0	0	0	0	0	0	0	0	0		k__Fungi(100); k__Fungi_unclassified(100); k__Fungi_unclassified(100); k__Fungi_unclassified(100); k__Fungi_unclassified(100); k__Fungi_unclassified(100); k__Fungi_unclassified(100);
Otu00882	0	0	0	0	0	0	0	0	0	0	0	0	0	32	0	0	0	0	0	0		k__Fungi(100); k__Fungi_unclassified(100); k__Fungi_unclassified(100); k__Fungi_unclassified(100); k__Fungi_unclassified(100); k__Fungi_unclassified(100); k__Fungi_unclassified(100);
Otu00883	0	0	0	0	0	0	0	0	0	0	0	0	0	0	0	0	0	0	17	0		k__Fungi(100); k__Fungi_unclassified(100); k__Fungi_unclassified(100); k__Fungi_unclassified(100); k__Fungi_unclassified(100); k__Fungi_unclassified(100); k__Fungi_unclassified(100);
Otu00884	0	0	0	0	0	0	0	0	0	0	0	0	0	0	29	0	0	0	0	0		k__Fungi(100); k__Fungi_unclassified(100); k__Fungi_unclassified(100); k__Fungi_unclassified(100); k__Fungi_unclassified(100); k__Fungi_unclassified(100); k__Fungi_unclassified(100);
Otu00886	0	0	0	0	0	0	0	0	0	0	0	0	0	0	27	0	0	0	0	0		k__Fungi(100); p__Ascomycota(100); c__Dothideomycetes(100); o__Pleosporales(100); f__Phaeosphaeriaceae(97); f__Phaeosphaeriaceae_unclassified(97); f__Phaeosphaeriaceae_unclassified(97);
Otu00887	0	0	0	0	0	0	14	0	0	0	0	0	0	0	0	0	0	0	0	0		k__Fungi(100); p__Ascomycota(100); c__Dothideomycetes(100); o__Valsariales(97); f__Valsariaceae(97); g__Bambusaria(97); s__Bambusaria_bambusae(97);
Otu00888	0	0	19	0	0	0	0	0	0	0	0	0	0	0	0	0	0	0	0	0		k__Fungi(100); p__Ascomycota(100); c__Dothideomycetes(100); o__Pleosporales(100); f__Didymosphaeriaceae(94); g__Pseudopithomyces(57); g__Pseudopithomyces_unclassified(57);
Otu00889	0	0	0	0	0	0	0	0	0	0	0	0	0	32	0	0	0	0	0	0		k__Fungi(100); p__Basidiomycota(100); c__Agaricomycetes(100); o__Polyporales(100); f__Polyporaceae(100); g__Epithele(72); g__Epithele_unclassified(60);
Otu00890	0	0	0	0	0	0	0	0	0	0	0	0	0	31	0	0	0	0	0	0		k__Fungi(100); k__Fungi_unclassified(100); k__Fungi_unclassified(100); k__Fungi_unclassified(100); k__Fungi_unclassified(100); k__Fungi_unclassified(100); k__Fungi_unclassified(100);
Otu00891	0	0	0	0	0	0	0	0	0	0	31	0	0	0	0	0	0	0	0	0		k__Fungi(100); k__Fungi_unclassified(100); k__Fungi_unclassified(100); k__Fungi_unclassified(100); k__Fungi_unclassified(100); k__Fungi_unclassified(100); k__Fungi_unclassified(100);
Otu00892	0	0	0	0	0	0	0	0	0	0	0	23	0	0	0	0	0	0	0	0		k__Fungi(100); p__Basidiomycota(100); c__Agaricomycetes(100); o__Agaricales(100); f__Pleurotaceae(100); g__unclassified_Pleurotaceae(100); s__Pleurotaceae_sp(100);
Otu00893	0	0	0	0	0	0	0	0	0	0	23	0	1	0	7	0	0	0	0	0		k__Fungi(100); p__Ascomycota(100); c__Sordariomycetes(100); o__Glomerellales(100); f__Plectosphaerellaceae(100); g__Plectosphaerella(100); g__Plectosphaerella_unclassified(91);
Otu00894	0	0	19	0	0	0	0	0	0	0	0	0	0	0	0	0	0	0	0	0		k__Fungi(100); p__Ascomycota(100); p__Ascomycota_unclassified(100); p__Ascomycota_unclassified(100); p__Ascomycota_unclassified(100); p__Ascomycota_unclassified(100); p__Ascomycota_unclassified(100);
Otu00895	0	0	0	0	0	0	0	0	0	0	0	0	0	0	0	0	0	0	22	0		k__Fungi(100); p__Ascomycota(100); p__Ascomycota_unclassified(100); p__Ascomycota_unclassified(100); p__Ascomycota_unclassified(100); p__Ascomycota_unclassified(100); p__Ascomycota_unclassified(100);
Otu00896	0	0	0	0	0	0	0	0	0	0	0	0	0	0	0	17	0	0	0	0		k__Fungi(100); p__Basidiomycota(100); p__Basidiomycota_unclassified(100); p__Basidiomycota_unclassified(100); p__Basidiomycota_unclassified(100); p__Basidiomycota_unclassified(100); p__Basidiomycota_unclassified(100);
Otu00897	0	0	0	0	0	0	0	0	0	0	0	0	0	0	26	0	0	0	0	0		k__Fungi(100); p__Basidiomycota(100); p__Basidiomycota_unclassified(100); p__Basidiomycota_unclassified(100); p__Basidiomycota_unclassified(100); p__Basidiomycota_unclassified(100); p__Basidiomycota_unclassified(100);
Otu00898	0	0	0	0	0	0	0	0	0	0	0	0	0	0	0	0	22	0	0	0		k__Fungi(100); k__Fungi_unclassified(100); k__Fungi_unclassified(100); k__Fungi_unclassified(100); k__Fungi_unclassified(100); k__Fungi_unclassified(100); k__Fungi_unclassified(100);
Otu00899	0	0	0	0	0	0	0	0	0	0	30	0	0	0	0	0	0	0	0	0		k__Fungi(100); p__Ascomycota(100); c__Sordariomycetes(100); o__Hypocreales(100); f__Hypocreales_fam_Incertae_sedis(100); g__Trichothecium(100); s__Trichothecium_roseum(100);
Otu00900	0	0	0	0	0	0	0	0	0	0	0	0	0	0	28	0	0	0	0	0		k__Fungi(100); p__Ascomycota(100); c__Sordariomycetes(100); o__Hypocreales(100); f__Hypocreales_fam_Incertae_sedis(100); g__Sarocladium(100); s__Sarocladium_kiliense(100);
Otu00901	0	0	0	0	0	0	0	0	0	0	28	0	0	0	0	0	0	0	0	0		k__Fungi(100); p__Basidiomycota(100); c__Agaricomycetes(100); o__Agaricales(100); f__Porotheleaceae(100); g__Porotheleum(100); s__Porotheleum_sp(100);
Otu00902	0	0	0	0	0	0	0	0	0	0	5	21	0	0	0	0	0	0	0	0		k__Fungi(100); k__Fungi_unclassified(100); k__Fungi_unclassified(100); k__Fungi_unclassified(100); k__Fungi_unclassified(100); k__Fungi_unclassified(100); k__Fungi_unclassified(100);
Otu00903	0	0	0	0	0	0	0	0	0	0	0	24	0	0	0	0	0	0	0	0		k__Fungi(100); p__Ascomycota(100); c__Eurotiomycetes(100); o__Chaetothyriales(100); f__Cyphellophoraceae(100); g__Cyphellophora(100); s__Cyphellophora_eucalypti(100);
Otu00904	0	0	0	0	0	0	0	0	0	0	28	0	0	0	0	0	0	0	0	0		k__Fungi(100); p__Ascomycota(100); c__Sordariomycetes(100); c__Sordariomycetes_unclassified(100); c__Sordariomycetes_unclassified(100); c__Sordariomycetes_unclassified(100); c__Sordariomycetes_unclassified(100);
Otu00905	2	0	6	3	0	0	0	0	0	3	0	0	0	0	0	0	0	0	0	0		k__Fungi(100); p__Basidiomycota(100); c__Agaricomycetes(100); o__Agaricales(100); o__Agaricales_unclassified(100); o__Agaricales_unclassified(100); o__Agaricales_unclassified(100);
Otu00906	0	0	0	0	0	0	0	0	0	0	0	0	23	0	0	0	0	0	0	0		k__Fungi(100); p__Ascomycota(100); c__Eurotiomycetes(100); c__Eurotiomycetes_unclassified(80); c__Eurotiomycetes_unclassified(80); c__Eurotiomycetes_unclassified(80); c__Eurotiomycetes_unclassified(80);
Otu00907	0	0	0	0	0	0	0	0	1	0	3	0	4	5	15	0	0	0	0	0		k__Fungi(100); p__Basidiomycota(100); c__Agaricomycetes(100); o__Polyporales(100); f__Ganodermataceae(100); g__Ganoderma(100); g__Ganoderma_unclassified(97);
Otu00908	0	0	0	0	0	0	0	0	0	0	3	0	0	0	19	0	6	0	0	0		k__Fungi(100); p__Ascomycota(100); c__Eurotiomycetes(100); o__Eurotiales(100); f__Aspergillaceae(100); g__Aspergillus(100); g__Aspergillus_unclassified(100);
Otu00909	0	0	0	0	0	0	0	0	0	0	0	0	0	0	24	0	0	0	0	0		k__Fungi(100); k__Fungi_unclassified(100); k__Fungi_unclassified(100); k__Fungi_unclassified(100); k__Fungi_unclassified(100); k__Fungi_unclassified(100); k__Fungi_unclassified(100);
Otu00910	0	0	0	0	0	0	0	0	0	0	0	0	20	1	3	0	0	0	0	0		k__Fungi(100); k__Fungi_unclassified(100); k__Fungi_unclassified(100); k__Fungi_unclassified(100); k__Fungi_unclassified(100); k__Fungi_unclassified(100); k__Fungi_unclassified(100);
Otu00911	0	0	0	0	0	0	0	0	0	0	0	0	0	0	24	0	0	0	0	0		k__Fungi(100); p__Ascomycota(100); c__Sordariomycetes(100); o__Hypocreales(90); o__Hypocreales_unclassified(90); o__Hypocreales_unclassified(90); o__Hypocreales_unclassified(90);
Otu00912	0	0	0	0	0	0	0	0	0	0	0	0	0	0	0	0	0	15	0	0		k__Fungi(100); p__Ascomycota(100); p__Ascomycota_unclassified(100); p__Ascomycota_unclassified(100); p__Ascomycota_unclassified(100); p__Ascomycota_unclassified(100); p__Ascomycota_unclassified(100);
Otu00913	0	0	0	0	0	0	0	0	0	0	0	0	0	0	25	0	0	0	0	0		k__Fungi(100); k__Fungi_unclassified(100); k__Fungi_unclassified(100); k__Fungi_unclassified(100); k__Fungi_unclassified(100); k__Fungi_unclassified(100); k__Fungi_unclassified(100);
Otu00914	0	0	0	0	0	0	0	0	0	0	0	0	21	0	0	0	0	0	0	0		k__Fungi(100); p__Basidiomycota(100); c__Agaricomycetes(100); o__Polyporales(100); f__Fomitopsidaceae(100); g__Antrodia(100); s__Antrodia_albida(100);
Otu00915	0	0	0	0	0	0	0	0	0	0	0	0	18	0	0	0	0	0	0	0		k__Fungi(100); p__Ascomycota(100); c__Dothideomycetes(100); o__Pleosporales(100); f__Didymosphaeriaceae(100); g__Paraphaeosphaeria(100); s__Paraphaeosphaeria_sp(97);
Otu00916	0	0	0	0	0	0	0	0	0	0	0	0	0	0	26	0	0	0	0	0		k__Fungi(100); p__Basidiomycota(100); c__Agaricomycetes(100); c__Agaricomycetes_unclassified(83); c__Agaricomycetes_unclassified(83); c__Agaricomycetes_unclassified(83); c__Agaricomycetes_unclassified(83);
Otu00917	0	0	0	0	0	0	0	0	0	0	0	18	2	0	0	0	0	0	0	0		k__Fungi(100); p__Rozellomycota(100); c__Rozellomycotina_cls_Incertae_sedis(100); o__GS11(100); f__unclassified_GS11(100); g__unclassified_GS11(100); s__GS11_sp(100);
Otu00918	0	0	0	0	0	0	0	0	0	0	0	0	0	0	0	0	0	16	0	0		k__Fungi(100); p__Basidiomycota(100); c__Agaricomycetes(100); o__Agaricales(100); f__Lycoperdaceae(100); g__Lycoperdon(87); g__Lycoperdon_unclassified(80);
Otu00919	0	0	0	0	0	0	0	0	0	0	8	0	0	0	19	0	0	0	0	0		k__Fungi(100); k__Fungi_unclassified(100); k__Fungi_unclassified(100); k__Fungi_unclassified(100); k__Fungi_unclassified(100); k__Fungi_unclassified(100); k__Fungi_unclassified(100);
Otu00920	0	0	0	0	0	0	0	0	0	0	0	18	0	0	0	0	0	0	0	0		k__Fungi(100); p__Basidiomycota(100); c__Agaricomycetes(100); o__Polyporales(100); f__Meruliaceae(100); g__Flavodon(100); s__Flavodon_sp(100);
Otu00921	0	0	0	0	0	0	0	0	0	0	0	0	0	0	0	0	0	0	0	15		k__Fungi(100); p__Basidiomycota(100); c__Agaricomycetes(100); o__Agaricales(100); f__Lycoperdaceae(100); f__Lycoperdaceae_unclassified(100); f__Lycoperdaceae_unclassified(100);
Otu00922	0	0	0	16	0	0	0	0	0	0	0	0	0	0	0	0	0	0	0	0		k__Fungi(100); p__Ascomycota(100); c__Eurotiomycetes(100); o__Chaetothyriales(100); f__Trichomeriaceae(100); g__Alatosessilispora(100); s__Alatosessilispora_bibrachiata(100);
Otu00923	0	0	17	0	0	0	0	0	0	0	0	0	0	0	0	0	0	0	0	0		k__Fungi(100); k__Fungi_unclassified(100); k__Fungi_unclassified(100); k__Fungi_unclassified(100); k__Fungi_unclassified(100); k__Fungi_unclassified(100); k__Fungi_unclassified(100);
Otu00924	0	0	0	0	0	0	0	0	0	0	0	0	0	0	25	0	0	0	0	0		k__Fungi(100); p__Basidiomycota(100); c__Agaricomycetes(100); o__Trechisporales(100); f__unclassified_Trechisporales(100); g__unclassified_Trechisporales(100); s__Trechisporales_sp(100);
Otu00926	2	0	8	3	0	0	0	1	0	0	0	0	0	0	0	0	0	0	0	0		k__Fungi(100); p__Basidiomycota(100); c__Agaricomycetes(100); o__Agaricales(100); o__Agaricales_unclassified(100); o__Agaricales_unclassified(100); o__Agaricales_unclassified(100);
Otu00927	0	0	0	0	0	0	0	0	4	0	19	0	0	0	1	0	0	0	0	0		k__Fungi(100); p__Ascomycota(100); c__Eurotiomycetes(100); o__Eurotiales(100); f__Aspergillaceae(100); g__Aspergillus(100); s__Aspergillus_penicillioides(100);
Otu00928	0	0	0	0	0	0	0	0	0	0	0	21	0	0	0	0	0	0	0	0		k__Fungi(100); p__Basidiomycota(100); c__Agaricomycetes(100); o__Polyporales(100); f__Meruliaceae(100); f__Meruliaceae_unclassified(100); f__Meruliaceae_unclassified(100);
Otu00929	0	0	0	0	0	0	0	0	0	0	27	0	0	0	0	0	0	0	0	0		k__Fungi(100); p__Basidiomycota(100); c__Agaricomycetes(100); c__Agaricomycetes_unclassified(86); c__Agaricomycetes_unclassified(86); c__Agaricomycetes_unclassified(86); c__Agaricomycetes_unclassified(86);
Otu00930	0	0	0	19	0	0	0	0	0	0	0	0	0	0	0	0	0	0	0	0		k__Fungi(100); p__Basidiomycota(100); c__Tremellomycetes(100); o__Cystofilobasidiales(100); f__Mrakiaceae(100); g__Udeniomyces(100); s__Udeniomyces_pyricola(100);
Otu00931	0	0	0	0	0	0	0	0	0	0	0	18	0	0	0	0	0	0	0	0		k__Fungi(100); p__Ascomycota(100); c__Sordariomycetes(100); c__Sordariomycetes_unclassified(100); c__Sordariomycetes_unclassified(100); c__Sordariomycetes_unclassified(100); c__Sordariomycetes_unclassified(100);
Otu00932	0	0	0	0	0	0	0	0	0	0	0	0	0	0	23	0	0	0	0	0		k__Fungi(100); p__Basidiomycota(100); p__Basidiomycota_unclassified(100); p__Basidiomycota_unclassified(100); p__Basidiomycota_unclassified(100); p__Basidiomycota_unclassified(100); p__Basidiomycota_unclassified(100);
Otu00933	0	0	0	0	0	0	0	0	0	12	0	0	0	0	0	0	0	0	0	0		k__Fungi(100); p__Basidiomycota(100); c__Agaricomycetes(100); o__Polyporales(100); o__Polyporales_unclassified(100); o__Polyporales_unclassified(100); o__Polyporales_unclassified(100);
Otu00934	0	0	0	0	0	0	0	0	0	0	0	0	0	0	0	0	0	0	0	17		k__Fungi(100); k__Fungi_unclassified(100); k__Fungi_unclassified(100); k__Fungi_unclassified(100); k__Fungi_unclassified(100); k__Fungi_unclassified(100); k__Fungi_unclassified(100);
Otu00935	0	0	0	0	0	0	0	0	0	0	0	0	0	27	0	0	0	0	0	0		k__Fungi(100); k__Fungi_unclassified(100); k__Fungi_unclassified(100); k__Fungi_unclassified(100); k__Fungi_unclassified(100); k__Fungi_unclassified(100); k__Fungi_unclassified(100);
Otu00936	0	0	0	0	0	0	0	0	0	0	25	0	0	0	0	0	0	0	0	0		k__Fungi(100); k__Fungi_unclassified(100); k__Fungi_unclassified(100); k__Fungi_unclassified(100); k__Fungi_unclassified(100); k__Fungi_unclassified(100); k__Fungi_unclassified(100);
Otu00937	0	0	0	0	0	0	0	0	0	0	0	0	20	0	0	0	0	0	0	0		k__Fungi(100); p__Ascomycota(100); c__Sordariomycetes(100); o__Sordariales(86); f__Lasiosphaeriaceae(86); f__Lasiosphaeriaceae_unclassified(86); f__Lasiosphaeriaceae_unclassified(86);
Otu00938	0	0	0	0	0	0	7	0	0	0	2	0	0	2	2	0	0	0	0	0		k__Fungi(100); k__Fungi_unclassified(100); k__Fungi_unclassified(100); k__Fungi_unclassified(100); k__Fungi_unclassified(100); k__Fungi_unclassified(100); k__Fungi_unclassified(100);
Otu00939	2	0	6	7	0	0	0	0	0	0	0	0	0	0	0	0	0	0	0	0		k__Fungi(100); p__Basidiomycota(100); c__Agaricomycetes(100); o__Agaricales(100); o__Agaricales_unclassified(100); o__Agaricales_unclassified(100); o__Agaricales_unclassified(100);
Otu00940	0	3	5	0	0	0	0	0	6	1	0	0	0	0	0	0	0	0	0	0		k__Fungi(100); p__Basidiomycota(100); c__Agaricomycetes(100); o__Agaricales(100); f__Psathyrellaceae(100); g__Coprinopsis(100); s__Coprinopsis_urticicola(100);
Otu00941	0	0	14	0	0	0	0	0	0	0	0	0	0	0	0	0	0	0	0	0		k__Fungi(100); p__Ascomycota(100); c__Leotiomycetes(100); o__Helotiales(100); o__Helotiales_unclassified(100); o__Helotiales_unclassified(100); o__Helotiales_unclassified(100);
Otu00942	0	0	0	0	0	0	0	0	4	0	16	0	0	0	5	0	0	0	0	0		k__Fungi(100); p__Ascomycota(100); c__Eurotiomycetes(100); o__Eurotiales(100); f__Aspergillaceae(100); g__Aspergillus(100); s__Aspergillus_penicillioides(100);
Otu00943	0	0	0	0	0	0	0	0	0	0	2	0	18	0	0	0	0	0	0	0		k__Fungi(100); k__Fungi_unclassified(100); k__Fungi_unclassified(100); k__Fungi_unclassified(100); k__Fungi_unclassified(100); k__Fungi_unclassified(100); k__Fungi_unclassified(100);
Otu00944	0	0	0	0	0	0	0	0	0	0	0	0	0	0	19	0	0	0	2	0		k__Fungi(100); p__Ascomycota(100); c__Dothideomycetes(100); o__Pleosporales(100); o__Pleosporales_unclassified(100); o__Pleosporales_unclassified(100); o__Pleosporales_unclassified(100);
Otu00945	0	0	0	0	0	0	0	0	0	0	2	0	0	10	14	0	0	0	0	0		k__Fungi(100); k__Fungi_unclassified(100); k__Fungi_unclassified(100); k__Fungi_unclassified(100); k__Fungi_unclassified(100); k__Fungi_unclassified(100); k__Fungi_unclassified(100);
Otu00946	0	0	0	0	0	0	0	0	0	0	24	0	0	0	0	0	0	0	0	0		k__Fungi(100); p__Basidiomycota(100); c__Agaricomycetes(100); o__Agaricales(100); f__Psathyrellaceae(100); g__Psathyrella(100); g__Psathyrella_unclassified(96);
Otu00947	0	0	0	0	0	0	0	0	0	0	0	0	0	0	21	0	0	0	0	0		k__Fungi(100); p__Ascomycota(100); p__Ascomycota_unclassified(100); p__Ascomycota_unclassified(100); p__Ascomycota_unclassified(100); p__Ascomycota_unclassified(100); p__Ascomycota_unclassified(100);
Otu00948	0	0	0	0	0	0	0	0	0	0	8	0	0	0	14	0	0	0	0	0		k__Fungi(100); p__Ascomycota(100); c__Sordariomycetes(100); o__Glomerellales(100); f__Glomerellaceae(100); g__Colletotrichum(100); g__Colletotrichum_unclassified(100);
Otu00949	0	0	0	0	0	0	0	0	0	0	0	0	1	0	22	0	0	0	0	0		k__Fungi(100); k__Fungi_unclassified(100); k__Fungi_unclassified(100); k__Fungi_unclassified(100); k__Fungi_unclassified(100); k__Fungi_unclassified(100); k__Fungi_unclassified(100);
Otu00950	0	0	0	0	0	0	0	0	0	0	0	0	0	0	21	0	0	0	0	0		k__Fungi(100); p__Ascomycota(100); c__Sordariomycetes(100); o__Hypocreales(100); f__Hypocreales_fam_Incertae_sedis(100); g__Acremonium(100); s__Acremonium_persicinum(100);
Otu00951	0	0	0	0	0	0	0	0	0	0	0	20	0	0	0	0	0	0	0	0		k__Fungi(100); k__Fungi_unclassified(100); k__Fungi_unclassified(100); k__Fungi_unclassified(100); k__Fungi_unclassified(100); k__Fungi_unclassified(100); k__Fungi_unclassified(100);
Otu00952	0	0	0	0	0	0	0	0	0	0	23	0	0	0	0	0	0	0	0	0		k__Fungi(100); k__Fungi_unclassified(100); k__Fungi_unclassified(100); k__Fungi_unclassified(100); k__Fungi_unclassified(100); k__Fungi_unclassified(100); k__Fungi_unclassified(100);
Otu00953	3	0	0	8	0	0	0	0	1	1	0	0	0	0	0	0	0	0	0	0		k__Fungi(100); p__Basidiomycota(100); c__Agaricomycetes(100); o__Agaricales(100); o__Agaricales_unclassified(100); o__Agaricales_unclassified(100); o__Agaricales_unclassified(100);
Otu00954	0	0	0	0	0	0	0	0	0	0	16	0	0	9	0	0	0	0	0	0		k__Fungi(100); k__Fungi_unclassified(100); k__Fungi_unclassified(100); k__Fungi_unclassified(100); k__Fungi_unclassified(100); k__Fungi_unclassified(100); k__Fungi_unclassified(100);
Otu00955	0	0	0	0	0	0	0	0	0	0	0	0	0	0	0	17	0	0	0	0		k__Fungi(100); k__Fungi_unclassified(100); k__Fungi_unclassified(100); k__Fungi_unclassified(100); k__Fungi_unclassified(100); k__Fungi_unclassified(100); k__Fungi_unclassified(100);
Otu00956	0	0	0	0	0	0	0	0	0	0	6	5	0	4	7	0	0	0	0	0		k__Fungi(100); k__Fungi_unclassified(100); k__Fungi_unclassified(100); k__Fungi_unclassified(100); k__Fungi_unclassified(100); k__Fungi_unclassified(100); k__Fungi_unclassified(100);
Otu00957	0	0	0	0	0	0	0	0	0	0	0	0	0	0	20	0	0	0	0	0		k__Fungi(100); p__Basidiomycota(100); c__Tremellomycetes(100); o__Tremellales(100); f__Rhynchogastremataceae(100); g__Rhynchogastrema(100); s__Rhynchogastrema_nanyangensis(100);
Otu00958	0	0	0	0	0	0	0	0	0	0	0	0	0	0	0	0	0	12	0	0		k__Fungi(100); p__Ascomycota(100); c__Dothideomycetes(100); o__Pleosporales(100); o__Pleosporales_unclassified(100); o__Pleosporales_unclassified(100); o__Pleosporales_unclassified(100);
Otu00959	0	0	0	0	0	0	0	0	0	0	0	0	0	0	19	0	0	0	0	0		k__Fungi(100); p__Ascomycota(100); c__Dothideomycetes(100); o__Pleosporales(100); f__Pleosporaceae(100); g__Curvularia(100); g__Curvularia_unclassified(100);
Otu00960	0	0	15	0	0	0	0	0	0	0	0	0	0	0	0	0	0	0	0	0		k__Fungi(100); p__Ascomycota(100); c__Dothideomycetes(100); o__Pleosporales(100); f__Didymosphaeriaceae(100); f__Didymosphaeriaceae_unclassified(72); f__Didymosphaeriaceae_unclassified(72);
Otu00961	0	0	0	0	0	0	0	0	0	0	0	0	0	24	0	0	0	0	0	0		k__Fungi(100); k__Fungi_unclassified(100); k__Fungi_unclassified(100); k__Fungi_unclassified(100); k__Fungi_unclassified(100); k__Fungi_unclassified(100); k__Fungi_unclassified(100);
Otu00962	0	0	0	0	0	0	0	0	0	0	0	0	17	0	0	0	0	0	0	0		k__Fungi(100); k__Fungi_unclassified(100); k__Fungi_unclassified(100); k__Fungi_unclassified(100); k__Fungi_unclassified(100); k__Fungi_unclassified(100); k__Fungi_unclassified(100);
Otu00963	0	0	0	0	0	0	0	0	0	0	23	0	0	0	0	0	0	0	0	0		k__Fungi(100); p__Ascomycota(100); p__Ascomycota_unclassified(100); p__Ascomycota_unclassified(100); p__Ascomycota_unclassified(100); p__Ascomycota_unclassified(100); p__Ascomycota_unclassified(100);
Otu00964	0	0	0	0	0	0	0	0	0	0	0	0	14	0	0	0	0	0	0	0		k__Fungi(100); p__Ascomycota(100); c__Dothideomycetes(100); o__Capnodiales(100); f__Mycosphaerellaceae(100); g__Zasmidium(100); s__Zasmidium_musae(100);
Otu00965	0	12	0	0	0	0	0	0	0	0	0	0	0	0	0	0	0	0	0	0		k__Fungi(100); k__Fungi_unclassified(100); k__Fungi_unclassified(100); k__Fungi_unclassified(100); k__Fungi_unclassified(100); k__Fungi_unclassified(100); k__Fungi_unclassified(100);
Otu00966	0	0	0	0	0	0	0	0	0	0	0	0	0	0	0	16	0	0	0	0		k__Fungi(100); p__Ascomycota(100); p__Ascomycota_unclassified(100); p__Ascomycota_unclassified(100); p__Ascomycota_unclassified(100); p__Ascomycota_unclassified(100); p__Ascomycota_unclassified(100);
Otu00967	0	0	0	0	0	0	0	0	0	0	0	16	0	0	0	0	0	0	0	0		k__Fungi(100); p__Ascomycota(100); c__Lecanoromycetes(100); c__Lecanoromycetes_unclassified(100); c__Lecanoromycetes_unclassified(100); c__Lecanoromycetes_unclassified(100); c__Lecanoromycetes_unclassified(100);
Otu00968	0	0	0	0	0	0	0	0	0	0	0	0	0	24	0	0	0	0	0	0		k__Fungi(100); k__Fungi_unclassified(100); k__Fungi_unclassified(100); k__Fungi_unclassified(100); k__Fungi_unclassified(100); k__Fungi_unclassified(100); k__Fungi_unclassified(100);
Otu00969	0	0	0	0	0	0	0	0	0	0	1	0	0	0	0	0	0	0	14	0		k__Fungi(100); p__Basidiomycota(100); p__Basidiomycota_unclassified(100); p__Basidiomycota_unclassified(100); p__Basidiomycota_unclassified(100); p__Basidiomycota_unclassified(100); p__Basidiomycota_unclassified(100);
Otu00970	0	0	0	0	0	0	0	0	0	0	0	0	0	0	0	14	0	0	0	0		k__Fungi(100); k__Fungi_unclassified(100); k__Fungi_unclassified(100); k__Fungi_unclassified(100); k__Fungi_unclassified(100); k__Fungi_unclassified(100); k__Fungi_unclassified(100);
Otu00971	0	0	0	0	0	0	0	0	0	0	23	0	0	0	0	0	0	0	0	0		k__Fungi(100); p__Ascomycota(100); p__Ascomycota_unclassified(100); p__Ascomycota_unclassified(100); p__Ascomycota_unclassified(100); p__Ascomycota_unclassified(100); p__Ascomycota_unclassified(100);
Otu00972	0	0	0	13	0	0	0	0	0	0	0	0	0	0	0	0	0	0	0	0		k__Fungi(100); p__Ascomycota(100); c__Eurotiomycetes(100); o__Chaetothyriales(100); f__Trichomeriaceae(100); g__Alatosessilispora(100); s__Alatosessilispora_bibrachiata(100);
Otu00973	0	0	0	0	0	0	0	0	0	0	0	4	13	2	0	0	0	0	0	0		k__Fungi(100); k__Fungi_unclassified(100); k__Fungi_unclassified(100); k__Fungi_unclassified(100); k__Fungi_unclassified(100); k__Fungi_unclassified(100); k__Fungi_unclassified(100);
Otu00974	0	0	0	0	0	0	0	0	0	0	0	0	0	0	0	0	3	0	11	0		k__Fungi(100); k__Fungi_unclassified(100); k__Fungi_unclassified(100); k__Fungi_unclassified(100); k__Fungi_unclassified(100); k__Fungi_unclassified(100); k__Fungi_unclassified(100);
Otu00975	1	0	2	8	0	0	0	1	0	5	0	0	0	0	0	0	0	0	0	0		k__Fungi(100); p__Basidiomycota(100); c__Agaricomycetes(100); o__Agaricales(100); o__Agaricales_unclassified(100); o__Agaricales_unclassified(100); o__Agaricales_unclassified(100);
Otu00976	1	1	6	0	0	0	0	0	1	3	0	0	0	0	0	0	0	0	0	0		k__Fungi(100); p__Basidiomycota(100); c__Agaricomycetes(100); o__Agaricales(100); f__Psathyrellaceae(100); g__Coprinopsis(100); s__Coprinopsis_urticicola(100);
Otu00977	0	0	0	0	0	0	0	0	0	0	0	0	0	0	0	2	2	3	1	5		k__Fungi(100); k__Fungi_unclassified(100); k__Fungi_unclassified(100); k__Fungi_unclassified(100); k__Fungi_unclassified(100); k__Fungi_unclassified(100); k__Fungi_unclassified(100);
Otu00978	0	0	0	0	0	0	0	0	0	0	0	0	19	0	0	0	0	0	0	0		k__Fungi(100); p__Basidiomycota(100); c__Agaricomycetes(100); o__Agaricales(100); f__Pleurotaceae(100); g__unclassified_Pleurotaceae(92); s__Pleurotaceae_sp(92);
Otu00979	0	0	0	0	0	0	0	0	0	0	0	0	0	0	0	12	0	0	0	0		k__Fungi(100); k__Fungi_unclassified(100); k__Fungi_unclassified(100); k__Fungi_unclassified(100); k__Fungi_unclassified(100); k__Fungi_unclassified(100); k__Fungi_unclassified(100);
Otu00980	0	0	0	0	0	0	0	0	0	0	0	0	0	23	0	0	0	0	0	0		k__Fungi(100); p__Basidiomycota(100); c__Agaricomycetes(100); o__Polyporales(96); o__Polyporales_unclassified(96); o__Polyporales_unclassified(96); o__Polyporales_unclassified(96);
Otu00981	0	0	15	0	0	0	0	0	0	0	0	0	0	0	0	0	0	0	0	0		k__Fungi(100); p__Ascomycota(100); c__Leotiomycetes(100); o__Helotiales(100); o__Helotiales_unclassified(100); o__Helotiales_unclassified(100); o__Helotiales_unclassified(100);
Otu00982	0	0	0	0	0	0	0	0	0	0	0	18	0	0	0	0	0	0	0	0		k__Fungi(100); p__Basidiomycota(100); c__Agaricomycetes(100); o__Polyporales(100); o__Polyporales_unclassified(100); o__Polyporales_unclassified(100); o__Polyporales_unclassified(100);
Otu00983	15	0	0	0	0	0	0	0	0	0	0	0	0	0	0	0	0	0	0	0		k__Fungi(100); p__Ascomycota(100); c__Sordariomycetes(100); o__Hypocreales(100); f__Nectriaceae(100); g__Fusicolla(61); s__Fusicolla_violacea(61);
Otu00984	0	0	0	0	0	0	0	0	0	0	0	7	0	0	14	0	0	0	0	0		k__Fungi(100); p__Basidiomycota(100); c__Malasseziomycetes(100); o__Malasseziales(100); f__Malasseziaceae(100); g__Malassezia(100); s__Malassezia_globosa(100);
Otu00985	0	0	0	15	0	0	0	0	0	0	0	0	0	0	0	0	0	0	0	0		k__Fungi(100); p__Basidiomycota(100); c__Agaricomycetes(100); o__Agaricales(100); o__Agaricales_unclassified(100); o__Agaricales_unclassified(100); o__Agaricales_unclassified(100);
Otu00986	0	0	0	0	0	0	0	12	0	0	0	0	0	0	0	0	0	0	0	0		k__Fungi(100); p__Ascomycota(100); c__Lecanoromycetes(100); c__Lecanoromycetes_unclassified(100); c__Lecanoromycetes_unclassified(100); c__Lecanoromycetes_unclassified(100); c__Lecanoromycetes_unclassified(100);
Otu00987	0	0	0	0	0	0	0	0	0	0	0	17	0	0	0	0	0	0	0	0		k__Fungi(100); p__Ascomycota(100); c__Eurotiomycetes(100); o__Chaetothyriales(100); f__Cyphellophoraceae(100); g__Cyphellophora(100); s__Cyphellophora_eucalypti(100);
Otu00988	0	0	2	0	0	0	0	7	0	5	0	0	0	0	0	0	0	0	0	0		k__Fungi(100); p__Ascomycota(100); c__Eurotiomycetes(100); o__Eurotiales(100); f__Trichocomaceae(100); g__Talaromyces(100); s__Talaromyces_albobiverticillius(100);
Otu00989	0	0	0	0	0	0	0	0	0	0	0	0	14	0	0	0	0	0	0	0		k__Fungi(100); k__Fungi_unclassified(100); k__Fungi_unclassified(100); k__Fungi_unclassified(100); k__Fungi_unclassified(100); k__Fungi_unclassified(100); k__Fungi_unclassified(100);
Otu00991	0	0	0	0	0	0	0	0	0	0	0	16	0	0	0	0	0	0	0	0		k__Fungi(100); p__Ascomycota(100); p__Ascomycota_unclassified(100); p__Ascomycota_unclassified(100); p__Ascomycota_unclassified(100); p__Ascomycota_unclassified(100); p__Ascomycota_unclassified(100);
Otu00992	0	0	0	0	0	0	0	0	0	0	0	0	14	0	0	0	0	0	0	0		k__Fungi(100); p__Ascomycota(100); c__Sordariomycetes(100); o__Sordariales(100); f__Lasiosphaeriaceae(100); g__Podospora(100); s__Podospora_dimorpha(100);
Otu00993	0	0	0	0	0	0	0	0	0	0	0	16	0	0	0	0	0	0	0	0		k__Fungi(100); p__Ascomycota(100); c__Eurotiomycetes(100); o__Eurotiales(100); f__Aspergillaceae(100); g__Penicillium(100); s__Penicillium_corylophilum(100);
Otu00994	0	0	0	0	0	0	0	10	0	0	0	0	0	0	0	0	0	0	0	0		k__Fungi(100); k__Fungi_unclassified(100); k__Fungi_unclassified(100); k__Fungi_unclassified(100); k__Fungi_unclassified(100); k__Fungi_unclassified(100); k__Fungi_unclassified(100);
Otu00995	0	0	0	0	0	0	0	0	0	0	22	0	0	0	0	0	0	0	0	0		k__Fungi(100); k__Fungi_unclassified(100); k__Fungi_unclassified(100); k__Fungi_unclassified(100); k__Fungi_unclassified(100); k__Fungi_unclassified(100); k__Fungi_unclassified(100);
Otu00996	0	0	0	0	0	0	0	0	0	0	11	0	0	0	10	0	0	0	0	0		k__Fungi(100); p__Basidiomycota(100); c__Agaricomycetes(100); o__Polyporales(100); f__Meruliaceae(100); g__Phlebia(100); s__Phlebia_chrysocreas(100);
Otu00997	0	0	0	0	0	0	10	0	0	0	0	0	0	0	0	0	0	0	0	0		k__Fungi(100); p__Basidiomycota(100); c__Agaricomycetes(100); o__Thelephorales(100); f__Thelephoraceae(100); g__Thelephora(100); s__Thelephora_sp(60);
Otu00998	0	0	0	0	0	0	0	0	0	0	0	0	0	0	0	0	0	0	0	15		k__Fungi(100); p__Ascomycota(100); c__Sordariomycetes(100); c__Sordariomycetes_unclassified(100); c__Sordariomycetes_unclassified(100); c__Sordariomycetes_unclassified(100); c__Sordariomycetes_unclassified(100);
Otu01000	0	0	0	0	0	0	0	0	0	0	0	0	13	0	0	0	0	0	0	0		k__Fungi(100); p__Ascomycota(100); c__Leotiomycetes(100); o__Helotiales(100); f__Helotiaceae(100); f__Helotiaceae_unclassified(100); f__Helotiaceae_unclassified(100);
Otu01001	0	0	0	0	0	0	0	0	0	0	20	0	0	0	0	0	0	0	0	0		k__Fungi(100); p__Basidiomycota(100); c__Agaricomycetes(100); o__Trechisporales(100); f__Hydnodontaceae(100); g__Trechispora(100); s__Trechispora_sp(86);
Otu01002	0	0	0	0	0	0	0	0	0	0	0	0	18	0	0	0	0	0	0	0		k__Fungi(100); p__Basidiomycota(100); c__Agaricomycetes(100); o__Polyporales(100); f__Meruliaceae(100); g__Efibula(100); s__Efibula_sp(91);
Otu01003	0	0	0	0	0	0	0	0	0	0	0	0	0	21	0	0	0	0	0	0		k__Fungi(100); p__Basidiomycota(100); p__Basidiomycota_unclassified(100); p__Basidiomycota_unclassified(100); p__Basidiomycota_unclassified(100); p__Basidiomycota_unclassified(100); p__Basidiomycota_unclassified(100);
Otu01004	0	0	0	0	0	0	0	0	0	0	0	0	0	0	16	0	0	0	0	0		k__Fungi(100); p__Basidiomycota(100); c__Agaricomycetes(100); o__Agaricales(100); f__Omphalotaceae(100); g__Marasmiellus(100); s__Marasmiellus_foliiphilus(100);
Otu01005	0	0	0	0	0	0	0	0	0	0	0	0	0	0	19	0	0	0	0	0		k__Fungi(100); p__Basidiomycota(100); p__Basidiomycota_unclassified(100); p__Basidiomycota_unclassified(100); p__Basidiomycota_unclassified(100); p__Basidiomycota_unclassified(100); p__Basidiomycota_unclassified(100);
Otu01006	0	0	0	0	0	0	0	0	0	0	0	15	0	0	0	0	0	0	0	0		k__Fungi(100); p__Basidiomycota(100); p__Basidiomycota_unclassified(100); p__Basidiomycota_unclassified(100); p__Basidiomycota_unclassified(100); p__Basidiomycota_unclassified(100); p__Basidiomycota_unclassified(100);
Otu01007	0	1	6	0	0	0	0	0	0	0	0	0	0	3	0	0	0	0	0	0		k__Fungi(100); p__Ascomycota(100); c__Eurotiomycetes(100); o__Eurotiales(100); f__Aspergillaceae(100); g__Aspergillus(100); s__Aspergillus_halophilicus(100);
Otu01008	0	0	0	0	0	0	0	0	0	0	0	0	0	21	0	0	0	0	0	0		k__Fungi(100); p__Basidiomycota(100); c__Agaricomycetes(100); o__Corticiales(100); f__unclassified_Corticiales(100); g__unclassified_Corticiales(100); s__Corticiales_sp(100);
Otu01009	0	0	0	0	0	0	0	0	0	0	0	0	0	0	21	0	0	0	0	0		k__Fungi(100); k__Fungi_unclassified(100); k__Fungi_unclassified(100); k__Fungi_unclassified(100); k__Fungi_unclassified(100); k__Fungi_unclassified(100); k__Fungi_unclassified(100);
Otu01010	0	0	1	2	0	0	0	1	0	6	0	0	0	0	0	0	0	0	0	0		k__Fungi(100); p__Basidiomycota(100); c__Agaricomycetes(100); o__Agaricales(100); o__Agaricales_unclassified(100); o__Agaricales_unclassified(100); o__Agaricales_unclassified(100);
Otu01011	0	0	0	0	0	0	0	0	0	0	3	0	0	18	0	0	0	0	0	0		k__Fungi(100); p__Ascomycota(100); c__Sordariomycetes(100); o__Hypocreales(100); o__Hypocreales_unclassified(62); o__Hypocreales_unclassified(62); o__Hypocreales_unclassified(62);
Otu01012	0	0	0	0	0	0	0	0	0	0	11	5	0	4	0	0	0	0	0	0		k__Fungi(100); p__Basidiomycota(100); c__Agaricomycetes(100); o__Agaricales(100); f__Psathyrellaceae(100); g__Coprinellus(100); g__Coprinellus_unclassified(100);
Otu01013	0	0	0	0	0	0	0	0	0	0	0	7	3	3	5	0	0	0	0	0		k__Fungi(100); p__Ascomycota(100); p__Ascomycota_unclassified(100); p__Ascomycota_unclassified(100); p__Ascomycota_unclassified(100); p__Ascomycota_unclassified(100); p__Ascomycota_unclassified(100);
Otu01014	0	0	0	0	0	0	0	0	0	0	0	0	0	21	0	0	0	0	0	0		k__Fungi(100); p__Ascomycota(100); p__Ascomycota_unclassified(100); p__Ascomycota_unclassified(100); p__Ascomycota_unclassified(100); p__Ascomycota_unclassified(100); p__Ascomycota_unclassified(100);
Otu01015	0	0	11	0	0	0	0	0	0	0	0	0	0	0	0	0	0	0	0	1		k__Fungi(100); p__Ascomycota(100); p__Ascomycota_unclassified(100); p__Ascomycota_unclassified(100); p__Ascomycota_unclassified(100); p__Ascomycota_unclassified(100); p__Ascomycota_unclassified(100);
Otu01016	0	0	0	0	0	0	0	0	0	0	0	14	0	0	0	0	0	0	0	0		k__Fungi(100); k__Fungi_unclassified(100); k__Fungi_unclassified(100); k__Fungi_unclassified(100); k__Fungi_unclassified(100); k__Fungi_unclassified(100); k__Fungi_unclassified(100);
Otu01017	0	0	0	0	0	0	0	9	0	0	0	0	0	0	0	0	0	0	0	0		k__Fungi(100); p__Ascomycota(100); p__Ascomycota_unclassified(100); p__Ascomycota_unclassified(100); p__Ascomycota_unclassified(100); p__Ascomycota_unclassified(100); p__Ascomycota_unclassified(100);
Otu01018	0	0	0	0	0	0	0	0	0	0	10	4	0	6	0	0	0	0	0	0		k__Fungi(100); k__Fungi_unclassified(100); k__Fungi_unclassified(100); k__Fungi_unclassified(100); k__Fungi_unclassified(100); k__Fungi_unclassified(100); k__Fungi_unclassified(100);
Otu01019	0	0	0	0	0	0	0	0	0	0	0	17	0	0	0	0	0	0	0	0		k__Fungi(100); k__Fungi_unclassified(100); k__Fungi_unclassified(100); k__Fungi_unclassified(100); k__Fungi_unclassified(100); k__Fungi_unclassified(100); k__Fungi_unclassified(100);
Otu01020	0	0	0	0	0	0	0	0	0	0	0	17	0	0	0	0	0	0	0	0		k__Fungi(100); p__Basidiomycota(100); c__Agaricomycetes(100); o__Agaricales(75); o__Agaricales_unclassified(70); o__Agaricales_unclassified(70); o__Agaricales_unclassified(70);
Otu01021	0	0	0	0	0	0	0	0	12	0	0	0	0	0	0	0	0	0	0	0		k__Fungi(100); p__Basidiomycota(100); c__Agaricomycetes(100); o__Polyporales(100); f__Xenasmataceae(100); g__Phlebiella(100); s__Phlebiella_borealis(100);
Otu01022	0	0	0	0	0	0	0	0	0	0	2	5	3	0	0	0	0	0	0	3		k__Fungi(100); p__Basidiomycota(100); c__Agaricomycetes(100); o__Polyporales(100); f__Meruliaceae(100); g__Phlebia(100); s__Phlebia_floridensis(100);
Otu01023	0	0	2	7	0	0	0	2	0	1	0	0	0	0	0	0	0	0	0	0		k__Fungi(100); p__Basidiomycota(100); c__Agaricomycetes(100); o__Agaricales(100); o__Agaricales_unclassified(100); o__Agaricales_unclassified(100); o__Agaricales_unclassified(100);
Otu01024	0	0	0	0	0	0	0	0	0	0	0	0	0	0	0	0	0	0	14	0		k__Fungi(100); p__Basidiomycota(100); c__Tremellomycetes(100); o__Tremellales(100); f__Rhynchogastremataceae(95); g__Papiliotrema(95); g__Papiliotrema_unclassified(95);
Otu01025	0	0	0	0	0	0	0	0	0	0	8	0	0	0	12	0	0	0	0	0		k__Fungi(100); p__Basidiomycota(100); c__Agaricomycetes(100); o__Agaricales(100); f__Cyphellaceae(100); g__Henningsomyces(100); s__Henningsomyces_puber(100);
Otu01026	0	0	0	0	0	0	0	0	0	0	0	0	0	0	0	0	0	6	0	2		k__Fungi(100); p__Ascomycota(100); c__Saccharomycetes(100); o__Saccharomycetales(100); o__Saccharomycetales_unclassified(61); o__Saccharomycetales_unclassified(61); o__Saccharomycetales_unclassified(61);
Otu01028	0	0	0	0	0	0	0	0	0	0	0	0	0	0	17	0	0	0	0	0		k__Fungi(100); k__Fungi_unclassified(100); k__Fungi_unclassified(100); k__Fungi_unclassified(100); k__Fungi_unclassified(100); k__Fungi_unclassified(100); k__Fungi_unclassified(100);
Otu01029	0	0	16	0	0	0	0	0	0	0	0	0	0	0	0	0	0	0	0	0		k__Fungi(100); p__Ascomycota(100); p__Ascomycota_unclassified(100); p__Ascomycota_unclassified(100); p__Ascomycota_unclassified(100); p__Ascomycota_unclassified(100); p__Ascomycota_unclassified(100);
Otu01030	0	0	0	0	0	0	0	0	0	0	0	0	0	0	0	0	0	5	0	0		k__Fungi(100); k__Fungi_unclassified(100); k__Fungi_unclassified(100); k__Fungi_unclassified(100); k__Fungi_unclassified(100); k__Fungi_unclassified(100); k__Fungi_unclassified(100);
Otu01031	0	0	0	0	0	0	0	0	0	0	18	0	0	0	0	0	0	0	0	0		k__Fungi(100); k__Fungi_unclassified(100); k__Fungi_unclassified(100); k__Fungi_unclassified(100); k__Fungi_unclassified(100); k__Fungi_unclassified(100); k__Fungi_unclassified(100);
Otu01032	0	0	0	0	0	0	0	0	0	0	20	0	0	0	0	0	0	0	0	0		k__Fungi(100); k__Fungi_unclassified(100); k__Fungi_unclassified(100); k__Fungi_unclassified(100); k__Fungi_unclassified(100); k__Fungi_unclassified(100); k__Fungi_unclassified(100);
Otu01033	0	0	0	0	0	0	0	13	0	0	0	0	0	0	0	0	0	0	0	0		k__Fungi(100); p__Basidiomycota(100); c__Agaricomycetes(100); o__Agaricales(100); o__Agaricales_unclassified(100); o__Agaricales_unclassified(100); o__Agaricales_unclassified(100);
Otu01034	0	0	5	0	0	0	0	0	0	0	0	0	0	0	0	0	0	0	0	0		k__Fungi(100); p__Ascomycota(100); c__Leotiomycetes(100); o__Helotiales(95); o__Helotiales_unclassified(95); o__Helotiales_unclassified(95); o__Helotiales_unclassified(95);
Otu01035	0	0	0	0	0	0	0	0	0	0	0	0	14	0	0	0	0	0	0	0		k__Fungi(100); p__Ascomycota(100); c__Sordariomycetes(100); o__Hypocreales(100); o__Hypocreales_unclassified(69); o__Hypocreales_unclassified(69); o__Hypocreales_unclassified(69);
Otu01036	0	0	0	0	0	0	0	9	0	0	0	0	0	0	0	0	0	0	0	0		k__Fungi(100); k__Fungi_unclassified(100); k__Fungi_unclassified(100); k__Fungi_unclassified(100); k__Fungi_unclassified(100); k__Fungi_unclassified(100); k__Fungi_unclassified(100);
Otu01037	16	0	0	0	0	0	0	0	0	0	0	0	0	0	0	0	0	0	0	0		k__Fungi(100); k__Fungi_unclassified(100); k__Fungi_unclassified(100); k__Fungi_unclassified(100); k__Fungi_unclassified(100); k__Fungi_unclassified(100); k__Fungi_unclassified(100);
Otu01038	0	0	0	0	0	0	0	0	0	0	0	0	0	0	18	0	0	0	0	0		k__Fungi(100); p__Basidiomycota(100); p__Basidiomycota_unclassified(100); p__Basidiomycota_unclassified(100); p__Basidiomycota_unclassified(100); p__Basidiomycota_unclassified(100); p__Basidiomycota_unclassified(100);
Otu01039	0	0	0	0	0	0	0	9	0	0	0	0	0	0	0	0	0	0	0	0		k__Fungi(100); p__Ascomycota(100); c__Eurotiomycetes(100); o__Eurotiales(79); f__Aspergillaceae(69); f__Aspergillaceae_unclassified(53); f__Aspergillaceae_unclassified(53);
Otu01040	2	0	3	2	0	0	0	0	1	3	0	0	0	0	0	0	0	0	0	0		k__Fungi(100); p__Basidiomycota(100); c__Agaricomycetes(100); o__Agaricales(100); o__Agaricales_unclassified(100); o__Agaricales_unclassified(100); o__Agaricales_unclassified(100);
Otu01041	1	0	2	1	0	0	0	0	0	7	0	0	0	0	0	0	0	0	0	0		k__Fungi(100); p__Basidiomycota(100); c__Agaricomycetes(100); o__Agaricales(100); o__Agaricales_unclassified(100); o__Agaricales_unclassified(100); o__Agaricales_unclassified(100);
Otu01042	0	0	0	0	0	0	0	0	0	0	9	0	0	2	8	0	0	0	0	0		k__Fungi(100); p__Ascomycota(100); c__Sordariomycetes(100); o__Xylariales(100); f__Xylariaceae(100); g__Hypoxylon(100); s__Hypoxylon_monticulosum(100);
Otu01043	0	0	0	0	0	0	0	0	0	0	18	0	0	0	0	0	0	0	0	0		k__Fungi(100); k__Fungi_unclassified(100); k__Fungi_unclassified(100); k__Fungi_unclassified(100); k__Fungi_unclassified(100); k__Fungi_unclassified(100); k__Fungi_unclassified(100);
Otu01044	0	0	0	0	0	0	0	0	0	0	0	17	0	0	0	0	0	0	0	0		k__Fungi(100); p__Ascomycota(100); p__Ascomycota_unclassified(100); p__Ascomycota_unclassified(100); p__Ascomycota_unclassified(100); p__Ascomycota_unclassified(100); p__Ascomycota_unclassified(100);
Otu01045	0	0	0	0	0	0	0	0	0	0	0	0	0	19	0	0	0	0	0	0		k__Fungi(100); p__Basidiomycota(100); p__Basidiomycota_unclassified(100); p__Basidiomycota_unclassified(100); p__Basidiomycota_unclassified(100); p__Basidiomycota_unclassified(100); p__Basidiomycota_unclassified(100);
Otu01046	0	0	0	0	0	0	0	0	0	0	0	0	0	0	0	0	0	0	11	0		k__Fungi(100); p__Ascomycota(100); c__Dothideomycetes(100); o__Pleosporales(100); f__Cucurbitariaceae(100); g__unclassified_Cucurbitariaceae(100); s__Cucurbitariaceae_sp(100);
Otu01047	0	0	0	0	0	0	0	0	0	0	0	0	15	0	0	0	0	0	0	0		k__Fungi(100); k__Fungi_unclassified(100); k__Fungi_unclassified(100); k__Fungi_unclassified(100); k__Fungi_unclassified(100); k__Fungi_unclassified(100); k__Fungi_unclassified(100);
Otu01048	0	0	0	0	0	0	0	7	0	0	0	0	0	0	0	0	0	0	0	0		k__Fungi(100); p__Ascomycota(100); c__Eurotiomycetes(100); o__Chaetothyriales(100); f__Chaetothyriales_fam_Incertae_sedis(100); g__Strelitziana(100); s__Strelitziana_eucalypti(78);
Otu01049	0	0	0	0	0	0	0	0	0	0	16	0	0	0	0	0	0	0	0	0		k__Fungi(100); k__Fungi_unclassified(100); k__Fungi_unclassified(100); k__Fungi_unclassified(100); k__Fungi_unclassified(100); k__Fungi_unclassified(100); k__Fungi_unclassified(100);
Otu01050	0	0	0	0	0	0	0	0	0	0	15	0	3	0	0	0	0	0	0	0		k__Fungi(100); k__Fungi_unclassified(100); k__Fungi_unclassified(100); k__Fungi_unclassified(100); k__Fungi_unclassified(100); k__Fungi_unclassified(100); k__Fungi_unclassified(100);
Otu01051	0	0	0	0	0	0	0	0	0	0	13	0	0	0	0	0	3	0	0	0		k__Fungi(100); p__Ascomycota(100); c__Dothideomycetes(100); o__Pleosporales(100); f__Didymellaceae(100); g__Phoma(78); s__Phoma_multirostrata(78);
Otu01052	0	0	0	0	0	0	5	0	0	0	0	0	0	0	0	0	0	0	0	0		k__Fungi(100); p__Ascomycota(100); p__Ascomycota_unclassified(100); p__Ascomycota_unclassified(100); p__Ascomycota_unclassified(100); p__Ascomycota_unclassified(100); p__Ascomycota_unclassified(100);
Otu01053	2	0	2	6	0	0	0	1	0	0	0	0	0	0	0	0	0	0	0	0		k__Fungi(100); p__Basidiomycota(100); c__Agaricomycetes(100); o__Agaricales(100); o__Agaricales_unclassified(100); o__Agaricales_unclassified(100); o__Agaricales_unclassified(100);
Otu01054	0	0	0	0	0	0	0	0	0	0	13	0	2	2	0	0	0	0	0	0		k__Fungi(100); p__Basidiomycota(100); c__Agaricomycetes(100); o__Russulales(100); f__Peniophoraceae(100); g__Peniophora(100); s__Peniophora_sp(100);
Otu01055	0	0	1	1	0	0	0	0	0	7	0	0	0	0	0	0	0	0	0	0		k__Fungi(100); p__Basidiomycota(100); c__Agaricomycetes(100); o__Agaricales(100); o__Agaricales_unclassified(100); o__Agaricales_unclassified(100); o__Agaricales_unclassified(100);
Otu01056	0	0	0	0	0	0	0	0	0	0	17	0	0	0	0	0	0	0	0	0		k__Fungi(100); p__Basidiomycota(100); c__Agaricomycetes(100); o__Russulales(100); f__Peniophoraceae(100); g__Peniophora(100); g__Peniophora_unclassified(100);
Otu01057	13	0	0	0	0	0	0	0	0	0	0	0	0	0	0	0	0	0	0	0		k__Fungi(100); p__Ascomycota(100); p__Ascomycota_unclassified(100); p__Ascomycota_unclassified(100); p__Ascomycota_unclassified(100); p__Ascomycota_unclassified(100); p__Ascomycota_unclassified(100);
Otu01058	0	0	0	0	0	0	0	0	0	0	17	0	0	0	0	0	0	0	0	0		k__Fungi(100); k__Fungi_unclassified(100); k__Fungi_unclassified(100); k__Fungi_unclassified(100); k__Fungi_unclassified(100); k__Fungi_unclassified(100); k__Fungi_unclassified(100);
Otu01059	0	0	0	0	0	0	11	0	0	0	0	0	0	0	0	0	0	0	0	0		k__Fungi(100); k__Fungi_unclassified(100); k__Fungi_unclassified(100); k__Fungi_unclassified(100); k__Fungi_unclassified(100); k__Fungi_unclassified(100); k__Fungi_unclassified(100);
Otu01060	0	0	0	0	0	0	0	0	0	9	0	0	0	0	0	0	0	0	0	0		k__Fungi(100); k__Fungi_unclassified(100); k__Fungi_unclassified(100); k__Fungi_unclassified(100); k__Fungi_unclassified(100); k__Fungi_unclassified(100); k__Fungi_unclassified(100);
Otu01061	0	0	0	0	0	0	0	0	0	0	0	0	15	0	0	0	0	0	0	0		k__Fungi(100); k__Fungi_unclassified(100); k__Fungi_unclassified(100); k__Fungi_unclassified(100); k__Fungi_unclassified(100); k__Fungi_unclassified(100); k__Fungi_unclassified(100);
Otu01062	0	0	0	0	0	0	0	0	0	0	0	0	15	0	0	0	0	0	0	0		k__Fungi(100); p__Basidiomycota(100); c__Agaricomycetes(100); o__Polyporales(100); f__Meruliaceae(100); g__Phlebiopsis(100); s__Phlebiopsis_sp(100);
Otu01063	0	0	0	0	0	0	0	0	0	0	0	0	11	0	0	0	0	0	0	0		k__Fungi(100); p__Basidiomycota(100); c__Agaricomycetes(100); o__Agaricales(100); o__Agaricales_unclassified(100); o__Agaricales_unclassified(100); o__Agaricales_unclassified(100);
Otu01064	0	0	0	0	0	0	0	0	0	0	0	0	0	0	0	0	0	0	0	11		k__Fungi(100); p__Ascomycota(100); c__Dothideomycetes(100); o__Pleosporales(100); f__Didymosphaeriaceae(100); g__Paraconiothyrium(100); s__Paraconiothyrium_archidendri(100);
Otu01065	0	0	0	0	0	0	0	0	0	0	0	0	0	0	0	0	0	0	8	4		k__Fungi(100); p__Ascomycota(100); c__Sordariomycetes(100); c__Sordariomycetes_unclassified(100); c__Sordariomycetes_unclassified(100); c__Sordariomycetes_unclassified(100); c__Sordariomycetes_unclassified(100);
Otu01066	0	0	0	0	0	0	0	0	0	0	17	0	0	0	0	0	0	0	0	0		k__Fungi(100); k__Fungi_unclassified(100); k__Fungi_unclassified(100); k__Fungi_unclassified(100); k__Fungi_unclassified(100); k__Fungi_unclassified(100); k__Fungi_unclassified(100);
Otu01067	0	0	0	0	0	0	0	7	0	0	0	0	0	0	0	0	0	0	0	0		k__Fungi(100); p__Ascomycota(100); c__Eurotiomycetes(100); o__Chaetothyriales(100); f__Chaetothyriales_fam_Incertae_sedis(100); g__Strelitziana(100); s__Strelitziana_eucalypti(77);
Otu01068	0	0	0	0	0	0	0	0	0	0	0	0	0	0	0	0	0	0	0	10		k__Fungi(100); k__Fungi_unclassified(100); k__Fungi_unclassified(100); k__Fungi_unclassified(100); k__Fungi_unclassified(100); k__Fungi_unclassified(100); k__Fungi_unclassified(100);
Otu01069	0	0	0	0	0	0	0	0	0	0	0	13	0	0	0	0	0	0	0	0		k__Fungi(100); k__Fungi_unclassified(100); k__Fungi_unclassified(100); k__Fungi_unclassified(100); k__Fungi_unclassified(100); k__Fungi_unclassified(100); k__Fungi_unclassified(100);
Otu01070	0	0	0	0	0	0	0	0	0	0	0	0	13	0	0	0	0	0	0	0		k__Fungi(100); p__Ascomycota(100); c__Sordariomycetes(100); o__Xylariales(100); f__Diatrypaceae(100); g__Eutypella(100); s__Eutypella_citricola(100);
Otu01071	0	0	0	0	0	0	0	0	0	0	0	0	0	0	0	0	3	3	0	6		k__Fungi(100); k__Fungi_unclassified(100); k__Fungi_unclassified(100); k__Fungi_unclassified(100); k__Fungi_unclassified(100); k__Fungi_unclassified(100); k__Fungi_unclassified(100);
Otu01072	0	0	0	0	0	0	0	0	0	0	12	0	4	0	0	0	0	0	0	0		k__Fungi(100); p__Ascomycota(100); c__Sordariomycetes(100); o__Hypocreales(100); f__Hypocreales_fam_Incertae_sedis(100); g__Trichothecium(100); s__Trichothecium_sp(100);
Otu01073	0	0	0	0	0	0	0	0	0	0	17	0	0	0	0	0	0	0	0	0		k__Fungi(100); k__Fungi_unclassified(100); k__Fungi_unclassified(100); k__Fungi_unclassified(100); k__Fungi_unclassified(100); k__Fungi_unclassified(100); k__Fungi_unclassified(100);
Otu01074	0	0	0	0	0	0	0	0	0	0	0	0	0	0	0	0	9	0	0	0		k__Fungi(100); k__Fungi_unclassified(100); k__Fungi_unclassified(100); k__Fungi_unclassified(100); k__Fungi_unclassified(100); k__Fungi_unclassified(100); k__Fungi_unclassified(100);
Otu01075	0	0	0	0	0	0	0	0	0	0	0	0	0	0	0	0	0	0	12	0		k__Fungi(100); p__Ascomycota(100); p__Ascomycota_unclassified(100); p__Ascomycota_unclassified(100); p__Ascomycota_unclassified(100); p__Ascomycota_unclassified(100); p__Ascomycota_unclassified(100);
Otu01076	0	0	0	0	0	0	0	0	0	0	0	0	0	17	0	0	0	0	0	0		k__Fungi(100); k__Fungi_unclassified(100); k__Fungi_unclassified(100); k__Fungi_unclassified(100); k__Fungi_unclassified(100); k__Fungi_unclassified(100); k__Fungi_unclassified(100);
Otu01077	0	0	0	0	0	0	0	0	0	0	0	0	0	0	14	0	0	0	0	0		k__Fungi(100); p__Ascomycota(100); c__Sordariomycetes(100); o__Xylariales(100); f__Microdochiaceae(100); g__Microdochium(100); g__Microdochium_unclassified(100);
Otu01078	0	0	0	0	0	0	0	0	0	0	0	0	0	17	0	0	0	0	0	0		k__Fungi(100); p__Ascomycota(100); c__Saccharomycetes(100); o__Saccharomycetales(100); f__Saccharomycetales_fam_Incertae_sedis(100); g__Candida(100); s__Candida_spencermartinsiae(89);
Otu01079	0	0	0	0	0	0	0	0	0	0	17	0	0	0	0	0	0	0	0	0		k__Fungi(100); p__Basidiomycota(100); c__Agaricomycetes(100); o__Agaricales(100); f__Pluteaceae(100); g__Pluteus(100); g__Pluteus_unclassified(100);
Otu01080	0	0	0	0	0	0	0	0	0	0	0	0	0	0	0	0	0	3	0	0		k__Fungi(100); p__Ascomycota(100); c__Lecanoromycetes(100); c__Lecanoromycetes_unclassified(95); c__Lecanoromycetes_unclassified(95); c__Lecanoromycetes_unclassified(95); c__Lecanoromycetes_unclassified(95);
Otu01081	0	0	0	0	0	0	0	0	0	0	0	0	0	17	0	0	0	0	0	0		k__Fungi(100); p__Ascomycota(100); c__Dothideomycetes(100); o__Pleosporales(100); f__Didymosphaeriaceae(100); g__Didymosphaeria(100); s__Didymosphaeria_variabile(100);
Otu01082	0	0	0	0	0	0	0	0	0	0	16	0	0	0	0	0	0	0	0	0		k__Fungi(100); k__Fungi_unclassified(100); k__Fungi_unclassified(100); k__Fungi_unclassified(100); k__Fungi_unclassified(100); k__Fungi_unclassified(100); k__Fungi_unclassified(100);
Otu01083	0	0	0	0	0	0	0	0	0	0	0	16	0	0	0	0	0	0	0	0		k__Fungi(100); p__Ascomycota(100); c__Sordariomycetes(100); c__Sordariomycetes_unclassified(100); c__Sordariomycetes_unclassified(100); c__Sordariomycetes_unclassified(100); c__Sordariomycetes_unclassified(100);
Otu01084	0	0	0	0	0	0	0	0	0	0	17	0	0	0	0	0	0	0	0	0		k__Fungi(100); p__Ascomycota(100); c__Sordariomycetes(100); o__Hypocreales(100); o__Hypocreales_unclassified(100); o__Hypocreales_unclassified(100); o__Hypocreales_unclassified(100);
Otu01085	0	0	2	4	0	0	0	1	0	0	0	0	0	0	0	0	0	0	0	0		k__Fungi(100); p__Basidiomycota(100); c__Agaricomycetes(100); o__Agaricales(100); o__Agaricales_unclassified(100); o__Agaricales_unclassified(100); o__Agaricales_unclassified(100);
Otu01086	0	0	0	0	0	0	0	0	0	0	0	1	0	0	0	0	0	0	0	0		k__Fungi(100); p__Basidiomycota(100); c__Agaricomycetes(100); o__Agaricales(100); f__Strophariaceae(100); g__Psilocybe(89); g__Psilocybe_unclassified(89);
Otu01087	3	2	0	0	0	0	0	0	0	0	0	0	0	0	0	0	1	0	0	0		k__Fungi(100); p__Basidiomycota(100); c__Malasseziomycetes(100); o__Malasseziales(100); f__Malasseziaceae(100); g__Malassezia(100); s__Malassezia_restricta(100);
Otu01088	0	0	0	0	0	0	0	10	0	0	0	0	0	0	0	0	0	0	0	0		k__Fungi(100); p__Basidiomycota(100); c__Agaricomycetes(100); o__Agaricales(100); o__Agaricales_unclassified(95); o__Agaricales_unclassified(95); o__Agaricales_unclassified(95);
Otu01089	0	0	0	0	0	0	0	0	0	0	0	13	0	0	0	0	0	0	0	0		k__Fungi(100); k__Fungi_unclassified(100); k__Fungi_unclassified(100); k__Fungi_unclassified(100); k__Fungi_unclassified(100); k__Fungi_unclassified(100); k__Fungi_unclassified(100);
Otu01090	0	0	0	0	0	0	0	0	0	0	17	0	0	0	0	0	0	0	0	0		k__Fungi(100); k__Fungi_unclassified(100); k__Fungi_unclassified(100); k__Fungi_unclassified(100); k__Fungi_unclassified(100); k__Fungi_unclassified(100); k__Fungi_unclassified(100);
Otu01091	0	0	0	0	0	0	0	0	0	0	16	0	0	0	0	0	0	0	0	0		k__Fungi(100); k__Fungi_unclassified(100); k__Fungi_unclassified(100); k__Fungi_unclassified(100); k__Fungi_unclassified(100); k__Fungi_unclassified(100); k__Fungi_unclassified(100);
Otu01092	0	0	0	0	0	0	0	0	0	0	5	0	0	12	0	0	0	0	0	0		k__Fungi(100); k__Fungi_unclassified(100); k__Fungi_unclassified(100); k__Fungi_unclassified(100); k__Fungi_unclassified(100); k__Fungi_unclassified(100); k__Fungi_unclassified(100);
Otu01093	0	0	0	0	0	0	0	0	0	0	16	0	0	0	0	0	0	0	0	0		k__Fungi(100); p__Basidiomycota(100); p__Basidiomycota_unclassified(100); p__Basidiomycota_unclassified(100); p__Basidiomycota_unclassified(100); p__Basidiomycota_unclassified(100); p__Basidiomycota_unclassified(100);
Otu01094	0	0	0	0	0	0	0	0	0	0	0	0	12	0	0	0	0	0	0	0		k__Fungi(100); p__Ascomycota(100); c__Dothideomycetes(100); o__Pleosporales(100); f__Pleosporales_fam_Incertae_sedis(100); g__Pseudorobillarda(100); s__Pseudorobillarda_sp(100);
Otu01095	0	1	0	7	0	0	0	0	0	0	0	0	0	0	0	0	0	0	0	0		k__Fungi(100); p__Ascomycota(100); c__Dothideomycetes(100); o__Pleosporales(100); f__Pleosporales_fam_Incertae_sedis(100); g__Pseudorobillarda(100); s__Pseudorobillarda_siamensis(94);
Otu01096	1	3	0	0	0	0	0	0	0	0	0	0	1	0	7	0	0	0	0	0		k__Fungi(100); p__Basidiomycota(100); c__Agaricomycetes(100); c__Agaricomycetes_unclassified(94); c__Agaricomycetes_unclassified(94); c__Agaricomycetes_unclassified(94); c__Agaricomycetes_unclassified(94);
Otu01097	0	11	0	0	0	0	0	0	0	0	0	0	0	0	0	0	0	0	0	0		k__Fungi(100); p__Ascomycota(100); c__Dothideomycetes(100); o__Pleosporales(100); f__Didymosphaeriaceae(100); g__Pseudopithomyces(100); s__Pseudopithomyces_sp(100);
Otu01098	0	0	0	0	0	0	0	5	0	0	0	0	0	0	0	0	0	0	0	0		k__Fungi(100); p__Basidiomycota(100); c__Agaricomycetes(100); o__Agaricales(100); o__Agaricales_unclassified(100); o__Agaricales_unclassified(100); o__Agaricales_unclassified(100);
Otu01099	0	0	0	0	0	0	0	0	0	0	0	0	0	16	0	0	0	0	0	0		k__Fungi(100); p__Basidiomycota(100); c__Agaricomycetes(100); o__Agaricales(100); f__Psathyrellaceae(100); g__Coprinopsis(100); s__Coprinopsis_strossmayeri(100);
Otu01100	0	0	0	0	0	0	0	0	10	0	0	0	0	0	0	0	0	0	0	0		k__Fungi(100); p__Basidiomycota(100); c__Agaricomycetes(100); o__Polyporales(100); f__Xenasmataceae(100); g__Phlebiella(100); s__Phlebiella_borealis(100);
Otu01101	0	0	6	0	0	0	0	0	0	5	0	0	0	0	0	0	0	0	0	0		k__Fungi(100); p__Basidiomycota(100); c__Agaricomycetes(100); o__Agaricales(100); o__Agaricales_unclassified(100); o__Agaricales_unclassified(100); o__Agaricales_unclassified(100);
Otu01102	2	0	6	0	0	0	0	2	0	1	0	0	0	0	0	0	0	0	0	0		k__Fungi(100); p__Basidiomycota(100); c__Agaricomycetes(100); o__Agaricales(100); o__Agaricales_unclassified(100); o__Agaricales_unclassified(100); o__Agaricales_unclassified(100);
Otu01103	0	0	0	2	0	0	0	0	3	2	0	0	0	0	0	0	0	0	0	0		k__Fungi(100); p__Basidiomycota(100); c__Agaricomycetes(100); o__Agaricales(100); o__Agaricales_unclassified(100); o__Agaricales_unclassified(100); o__Agaricales_unclassified(100);
Otu01104	0	0	0	0	0	0	0	0	0	0	16	0	0	0	0	0	0	0	0	0		k__Fungi(100); p__Ascomycota(100); p__Ascomycota_unclassified(100); p__Ascomycota_unclassified(100); p__Ascomycota_unclassified(100); p__Ascomycota_unclassified(100); p__Ascomycota_unclassified(100);
Otu01105	0	0	0	0	0	0	0	0	0	0	0	0	0	0	16	0	0	0	0	0		k__Fungi(100); k__Fungi_unclassified(100); k__Fungi_unclassified(100); k__Fungi_unclassified(100); k__Fungi_unclassified(100); k__Fungi_unclassified(100); k__Fungi_unclassified(100);
Otu01106	0	0	2	6	0	0	1	1	0	0	0	0	0	0	0	0	0	0	0	0		k__Fungi(100); p__Basidiomycota(100); c__Agaricomycetes(100); o__Agaricales(100); o__Agaricales_unclassified(100); o__Agaricales_unclassified(100); o__Agaricales_unclassified(100);
Otu01107	0	0	0	0	0	0	0	0	0	0	0	0	0	0	0	0	2	4	1	2		k__Fungi(100); k__Fungi_unclassified(100); k__Fungi_unclassified(100); k__Fungi_unclassified(100); k__Fungi_unclassified(100); k__Fungi_unclassified(100); k__Fungi_unclassified(100);
Otu01108	0	0	0	0	0	0	0	8	0	0	0	0	0	0	0	0	0	0	0	0		k__Fungi(100); k__Fungi_unclassified(100); k__Fungi_unclassified(100); k__Fungi_unclassified(100); k__Fungi_unclassified(100); k__Fungi_unclassified(100); k__Fungi_unclassified(100);
Otu01109	0	0	0	0	0	0	0	0	0	0	16	0	0	0	0	0	0	0	0	0		k__Fungi(100); k__Fungi_unclassified(100); k__Fungi_unclassified(100); k__Fungi_unclassified(100); k__Fungi_unclassified(100); k__Fungi_unclassified(100); k__Fungi_unclassified(100);
Otu01110	0	0	0	0	0	0	0	0	0	0	0	0	0	0	0	0	0	0	0	13		k__Fungi(100); p__Ascomycota(100); c__Sordariomycetes(100); o__Hypocreales(100); f__Hypocreaceae(100); g__Trichoderma(100); g__Trichoderma_unclassified(100);
Otu01111	0	0	0	0	0	0	0	0	0	0	0	0	9	0	0	0	0	0	0	0		k__Fungi(100); p__Basidiomycota(100); p__Basidiomycota_unclassified(100); p__Basidiomycota_unclassified(100); p__Basidiomycota_unclassified(100); p__Basidiomycota_unclassified(100); p__Basidiomycota_unclassified(100);
Otu01112	0	0	0	0	0	0	0	0	0	0	0	12	0	0	0	0	0	0	0	0		k__Fungi(100); p__Basidiomycota(100); c__Agaricomycetes(100); o__Agaricales(100); f__Marasmiaceae(100); g__Marasmius(100); g__Marasmius_unclassified(82);
Otu01113	0	0	0	0	0	0	0	0	0	0	0	0	0	0	12	0	0	0	0	0		k__Fungi(100); p__Ascomycota(100); p__Ascomycota_unclassified(100); p__Ascomycota_unclassified(100); p__Ascomycota_unclassified(100); p__Ascomycota_unclassified(100); p__Ascomycota_unclassified(100);
Otu01114	9	0	0	0	0	0	0	0	0	0	0	0	0	0	0	0	0	0	0	0		k__Fungi(100); p__Chytridiomycota(100); c__Chytridiomycetes(100); o__unclassified_Chytridiomycetes(100); f__unclassified_Chytridiomycetes(100); g__unclassified_Chytridiomycetes(100); s__Chytridiomycetes_sp(100);
Otu01116	0	0	0	0	0	0	0	0	0	0	0	13	0	0	0	0	0	0	0	0		k__Fungi(100); p__Ascomycota(100); p__Ascomycota_unclassified(100); p__Ascomycota_unclassified(100); p__Ascomycota_unclassified(100); p__Ascomycota_unclassified(100); p__Ascomycota_unclassified(100);
Otu01118	0	0	0	0	0	0	0	0	0	0	15	0	0	0	0	0	0	0	0	0		k__Fungi(100); k__Fungi_unclassified(100); k__Fungi_unclassified(100); k__Fungi_unclassified(100); k__Fungi_unclassified(100); k__Fungi_unclassified(100); k__Fungi_unclassified(100);
Otu01119	0	0	0	0	0	11	0	0	0	0	0	0	0	0	0	0	0	0	0	0		k__Fungi(100); p__Basidiomycota(100); c__Agaricomycetes(100); o__Agaricales(100); f__Lyophyllaceae(100); g__Fibulochlamys(100); s__Fibulochlamys_chilensis(100);
Otu01120	2	0	1	8	0	0	0	0	0	0	0	0	0	0	0	0	0	0	0	0		k__Fungi(100); p__Basidiomycota(100); c__Agaricomycetes(100); o__Agaricales(100); o__Agaricales_unclassified(100); o__Agaricales_unclassified(100); o__Agaricales_unclassified(100);
Otu01121	0	0	0	0	0	0	0	0	0	0	0	0	0	1	0	7	0	0	0	0		k__Fungi(100); p__Basidiomycota(100); c__Agaricomycetes(100); o__Agaricales(100); f__Pleurotaceae(100); g__Hohenbuehelia(100); s__Hohenbuehelia_portegna(100);
Otu01122	0	0	0	0	0	0	0	0	0	0	14	0	0	0	0	0	0	0	0	0		k__Fungi(100); p__Ascomycota(100); c__Sordariomycetes(100); o__Hypocreales(100); f__Bionectriaceae(100); g__Clonostachys(100); g__Clonostachys_unclassified(80);
Otu01123	0	0	0	0	0	0	0	0	0	0	0	11	0	1	0	0	0	0	0	0		k__Fungi(100); p__Basidiomycota(100); c__Agaricomycetes(100); o__Trechisporales(100); f__Hydnodontaceae(100); g__Trechispora(100); s__Trechispora_sp(94);
Otu01124	0	0	0	10	0	0	0	0	0	1	0	0	0	0	0	0	0	0	0	0		k__Fungi(100); p__Ascomycota(100); c__Dothideomycetes(100); o__Pleosporales(100); f__Didymosphaeriaceae(100); g__Pseudopithomyces(100); s__Pseudopithomyces_chartarum(100);
Otu01125	0	0	0	0	0	0	0	0	0	0	0	0	8	0	0	0	0	0	0	0		k__Fungi(100); p__Basidiomycota(100); c__Tremellomycetes(100); o__Trichosporonales(100); f__Trichosporonaceae(100); g__Apiotrichum(100); s__Apiotrichum_scarabaeorum(100);
Otu01126	0	0	0	0	0	0	0	0	0	0	0	0	0	0	0	0	0	8	0	0		k__Fungi(100); p__Basidiomycota(100); p__Basidiomycota_unclassified(100); p__Basidiomycota_unclassified(100); p__Basidiomycota_unclassified(100); p__Basidiomycota_unclassified(100); p__Basidiomycota_unclassified(100);
Otu01127	0	0	0	0	0	0	7	0	0	0	0	0	0	0	0	0	0	0	0	0		k__Fungi(100); p__Basidiomycota(100); p__Basidiomycota_unclassified(100); p__Basidiomycota_unclassified(100); p__Basidiomycota_unclassified(100); p__Basidiomycota_unclassified(100); p__Basidiomycota_unclassified(100);
Otu01128	0	0	0	0	0	0	0	0	0	0	0	0	0	15	0	0	0	0	0	0		k__Fungi(100); p__Basidiomycota(100); c__Tremellomycetes(100); o__Tremellales(100); f__Trimorphomycetaceae(87); g__Saitozyma(87); s__Saitozyma_podzolica(87);
Otu01129	0	0	0	0	0	0	0	0	0	0	0	0	0	0	0	0	11	0	0	0		k__Fungi(100); p__Ascomycota(100); c__Sordariomycetes(100); c__Sordariomycetes_unclassified(100); c__Sordariomycetes_unclassified(100); c__Sordariomycetes_unclassified(100); c__Sordariomycetes_unclassified(100);
Otu01130	0	0	0	0	0	0	0	0	13	0	0	0	0	0	0	0	0	0	0	0		k__Fungi(100); p__Ascomycota(100); c__Lecanoromycetes(100); o__Ostropales(100); f__Stictidaceae(100); g__Cyanodermella(94); s__Cyanodermella_viridula(94);
Otu01131	0	0	0	0	0	0	0	0	0	0	0	0	0	0	0	0	1	4	3	2		k__Fungi(100); k__Fungi_unclassified(100); k__Fungi_unclassified(100); k__Fungi_unclassified(100); k__Fungi_unclassified(100); k__Fungi_unclassified(100); k__Fungi_unclassified(100);
Otu01132	0	0	0	0	0	0	0	0	0	0	0	0	0	0	0	1	0	0	0	11		k__Fungi(100); k__Fungi_unclassified(100); k__Fungi_unclassified(100); k__Fungi_unclassified(100); k__Fungi_unclassified(100); k__Fungi_unclassified(100); k__Fungi_unclassified(100);
Otu01133	0	0	0	0	0	0	0	0	0	0	7	0	0	0	8	0	0	0	0	0		k__Fungi(100); k__Fungi_unclassified(100); k__Fungi_unclassified(100); k__Fungi_unclassified(100); k__Fungi_unclassified(100); k__Fungi_unclassified(100); k__Fungi_unclassified(100);
Otu01134	0	0	0	0	0	15	0	0	0	0	0	0	0	0	0	0	0	0	0	0		k__Fungi(100); p__Basidiomycota(100); c__Agaricomycetes(100); o__Cantharellales(100); f__Ceratobasidiaceae(100); g__Ceratobasidium(100); s__Ceratobasidium_ramicola(100);
Otu01135	0	0	0	0	0	0	0	0	0	0	0	9	0	0	0	0	1	0	1	0		k__Fungi(100); k__Fungi_unclassified(100); k__Fungi_unclassified(100); k__Fungi_unclassified(100); k__Fungi_unclassified(100); k__Fungi_unclassified(100); k__Fungi_unclassified(100);
Otu01136	0	0	0	0	0	0	0	0	0	0	0	0	0	0	14	0	0	0	0	0		k__Fungi(100); p__Ascomycota(100); p__Ascomycota_unclassified(100); p__Ascomycota_unclassified(100); p__Ascomycota_unclassified(100); p__Ascomycota_unclassified(100); p__Ascomycota_unclassified(100);
Otu01137	0	0	0	0	0	0	0	0	0	0	0	0	11	0	0	0	0	0	0	0		k__Fungi(100); p__Basidiomycota(100); c__Agaricomycetes(100); o__Polyporales(100); f__Polyporaceae(100); g__Favolus(100); s__Favolus_tenuiculus(100);
Otu01138	0	0	0	0	0	0	0	0	0	0	0	0	0	0	0	8	1	0	0	1		k__Fungi(100); p__Chytridiomycota(100); c__Lobulomycetes(100); o__Lobulomycetales(100); f__Lobulomycetaceae(100); g__Lobulomyces(100); s__Lobulomyces_sp(100);
Otu01139	0	0	0	0	0	0	0	0	0	0	0	0	0	0	0	0	2	8	0	0		k__Fungi(100); p__Ascomycota(100); c__Dothideomycetes(100); o__Pleosporales(100); f__Pleosporaceae(100); g__Edenia(100); s__Edenia_gomezpompae(100);
Otu01140	0	0	0	0	0	0	0	0	0	0	0	0	0	0	3	6	0	0	0	0		k__Fungi(100); p__Ascomycota(100); c__Sordariomycetes(100); o__Sordariales(100); f__Chaetomiaceae(100); f__Chaetomiaceae_unclassified(100); f__Chaetomiaceae_unclassified(100);
Otu01141	0	0	0	0	0	0	0	7	0	0	0	0	0	0	0	0	0	0	0	0		k__Fungi(100); k__Fungi_unclassified(100); k__Fungi_unclassified(100); k__Fungi_unclassified(100); k__Fungi_unclassified(100); k__Fungi_unclassified(100); k__Fungi_unclassified(100);
Otu01142	0	0	0	0	0	0	0	0	0	0	0	0	0	0	0	9	0	0	0	0		k__Fungi(100); k__Fungi_unclassified(100); k__Fungi_unclassified(100); k__Fungi_unclassified(100); k__Fungi_unclassified(100); k__Fungi_unclassified(100); k__Fungi_unclassified(100);
Otu01143	0	0	0	0	0	0	0	0	0	0	14	0	0	0	0	0	0	0	0	0		k__Fungi(100); p__Basidiomycota(100); c__Agaricomycetes(100); o__Russulales(100); f__Wrightoporiaceae(100); g__Wrightoporia(100); s__Wrightoporia_tropicalis(100);
Otu01144	0	0	0	0	0	0	0	0	0	0	6	2	1	1	2	0	0	0	0	0		k__Fungi(100); k__Fungi_unclassified(100); k__Fungi_unclassified(100); k__Fungi_unclassified(100); k__Fungi_unclassified(100); k__Fungi_unclassified(100); k__Fungi_unclassified(100);
Otu01146	0	0	0	0	0	0	0	0	0	0	0	0	0	0	0	0	2	3	3	3		k__Fungi(100); k__Fungi_unclassified(100); k__Fungi_unclassified(100); k__Fungi_unclassified(100); k__Fungi_unclassified(100); k__Fungi_unclassified(100); k__Fungi_unclassified(100);
Otu01147	0	0	0	0	0	0	0	0	0	0	0	0	0	0	0	0	0	0	0	10		k__Fungi(100); k__Fungi_unclassified(100); k__Fungi_unclassified(100); k__Fungi_unclassified(100); k__Fungi_unclassified(100); k__Fungi_unclassified(100); k__Fungi_unclassified(100);
Otu01148	0	0	0	0	0	0	0	0	0	0	0	0	10	0	0	0	0	0	0	0		k__Fungi(100); p__Basidiomycota(100); c__Agaricomycetes(100); o__Agaricales(100); f__Pluteaceae(100); g__Pluteus(100); s__Pluteus_albostipitatus(100);
Otu01149	0	0	0	0	0	0	0	0	0	0	13	0	0	0	0	0	0	0	0	0		k__Fungi(100); p__Ascomycota(100); c__Dothideomycetes(100); o__Pleosporales(100); o__Pleosporales_unclassified(100); o__Pleosporales_unclassified(100); o__Pleosporales_unclassified(100);
Otu01150	0	0	10	0	0	0	0	0	0	0	0	0	0	0	0	0	0	0	0	0		k__Fungi(100); p__Ascomycota(100); c__Dothideomycetes(100); o__Pleosporales(100); f__Didymosphaeriaceae(100); g__Pseudopithomyces(58); g__Pseudopithomyces_unclassified(58);
Otu01151	0	0	0	0	0	0	0	0	0	0	0	0	0	7	7	0	0	0	0	0		k__Fungi(100); p__Basidiomycota(100); c__Agaricomycetes(100); o__Agaricales(100); f__Pleurotaceae(100); g__Pleurotus(100); s__Pleurotus_djamor(100);
Otu01152	0	0	0	0	0	0	0	0	0	0	0	0	10	0	0	0	0	0	0	0		k__Fungi(100); p__Ascomycota(100); c__Sordariomycetes(100); o__Hypocreales(100); f__Nectriaceae(100); g__Fusarium(100); g__Fusarium_unclassified(100);
Otu01153	0	0	0	0	0	0	0	0	0	0	0	0	0	0	12	0	0	0	0	0		k__Fungi(100); p__Basidiomycota(100); c__Agaricomycetes(100); o__Polyporales(86); o__Polyporales_unclassified(86); o__Polyporales_unclassified(86); o__Polyporales_unclassified(86);
Otu01154	0	0	7	0	0	0	0	0	0	0	0	0	0	0	0	0	0	0	0	0		k__Fungi(100); p__Ascomycota(100); c__Dothideomycetes(100); o__Pleosporales(100); f__Didymosphaeriaceae(100); f__Didymosphaeriaceae_unclassified(65); f__Didymosphaeriaceae_unclassified(65);
Otu01155	0	0	0	0	0	0	0	6	0	0	0	0	0	0	0	0	0	0	0	0		k__Fungi(100); p__Ascomycota(100); c__Lecanoromycetes(100); c__Lecanoromycetes_unclassified(100); c__Lecanoromycetes_unclassified(100); c__Lecanoromycetes_unclassified(100); c__Lecanoromycetes_unclassified(100);
Otu01156	0	0	0	0	0	0	6	0	0	0	0	0	0	0	0	0	0	0	0	0		k__Fungi(100); p__Basidiomycota(100); c__Agaricomycetes(100); o__Thelephorales(100); f__Thelephoraceae(100); g__Thelephora(100); g__Thelephora_unclassified(58);
Otu01157	0	0	5	0	0	0	0	0	0	0	0	0	0	0	0	0	0	0	0	0		k__Fungi(100); p__Ascomycota(100); p__Ascomycota_unclassified(100); p__Ascomycota_unclassified(100); p__Ascomycota_unclassified(100); p__Ascomycota_unclassified(100); p__Ascomycota_unclassified(100);
Otu01158	0	0	0	0	0	0	0	0	0	0	0	0	0	0	0	9	0	0	0	0		k__Fungi(100); p__Ascomycota(100); p__Ascomycota_unclassified(100); p__Ascomycota_unclassified(100); p__Ascomycota_unclassified(100); p__Ascomycota_unclassified(100); p__Ascomycota_unclassified(100);
Otu01159	0	0	0	0	0	0	0	0	0	0	0	12	0	0	0	0	0	0	0	0		k__Fungi(100); k__Fungi_unclassified(100); k__Fungi_unclassified(100); k__Fungi_unclassified(100); k__Fungi_unclassified(100); k__Fungi_unclassified(100); k__Fungi_unclassified(100);
Otu01160	0	0	10	0	0	0	0	0	0	0	0	0	0	0	0	0	0	0	0	0		k__Fungi(100); p__Ascomycota(100); p__Ascomycota_unclassified(100); p__Ascomycota_unclassified(100); p__Ascomycota_unclassified(100); p__Ascomycota_unclassified(100); p__Ascomycota_unclassified(100);
Otu01161	0	0	0	0	0	0	0	0	0	0	6	8	0	0	0	0	0	0	0	0		k__Fungi(100); k__Fungi_unclassified(100); k__Fungi_unclassified(100); k__Fungi_unclassified(100); k__Fungi_unclassified(100); k__Fungi_unclassified(100); k__Fungi_unclassified(100);
Otu01162	2	0	2	0	0	0	0	0	3	1	0	0	0	0	0	0	0	0	0	0		k__Fungi(100); p__Basidiomycota(100); c__Agaricomycetes(100); o__Agaricales(100); f__Psathyrellaceae(100); g__Coprinopsis(100); s__Coprinopsis_urticicola(100);
Otu01163	0	0	0	0	0	0	0	0	0	0	0	0	0	0	0	5	0	0	0	0		k__Fungi(100); p__Basidiomycota(100); c__Agaricomycetes(100); o__Agaricales(100); f__Pleurotaceae(100); g__Hohenbuehelia(100); s__Hohenbuehelia_portegna(100);
Otu01164	0	0	0	0	0	0	0	0	0	0	12	0	0	1	1	0	0	0	0	0		k__Fungi(100); k__Fungi_unclassified(100); k__Fungi_unclassified(100); k__Fungi_unclassified(100); k__Fungi_unclassified(100); k__Fungi_unclassified(100); k__Fungi_unclassified(100);
Otu01165	1	0	3	0	0	0	0	0	1	3	0	0	0	0	0	0	0	0	0	0		k__Fungi(100); p__Basidiomycota(100); c__Agaricomycetes(100); o__Agaricales(100); f__Psathyrellaceae(100); g__Coprinopsis(100); s__Coprinopsis_urticicola(100);
Otu01166	0	0	0	0	0	0	0	0	10	0	0	0	0	0	0	0	0	0	0	0		k__Fungi(100); p__Basidiomycota(100); c__Agaricomycetes(100); o__Polyporales(100); f__Xenasmataceae(100); g__Phlebiella(100); s__Phlebiella_borealis(100);
Otu01168	3	1	1	0	0	0	0	0	1	1	0	0	0	0	0	0	0	0	0	0		k__Fungi(100); p__Basidiomycota(100); c__Agaricomycetes(100); o__Agaricales(100); f__Psathyrellaceae(100); g__Coprinopsis(100); s__Coprinopsis_urticicola(100);
Otu01170	0	0	0	0	0	0	0	9	0	0	0	0	0	0	0	0	0	0	0	0		k__Fungi(100); k__Fungi_unclassified(100); k__Fungi_unclassified(100); k__Fungi_unclassified(100); k__Fungi_unclassified(100); k__Fungi_unclassified(100); k__Fungi_unclassified(100);
Otu01171	0	0	0	0	0	0	0	0	0	0	0	13	0	0	0	0	0	0	0	0		k__Fungi(100); k__Fungi_unclassified(100); k__Fungi_unclassified(100); k__Fungi_unclassified(100); k__Fungi_unclassified(100); k__Fungi_unclassified(100); k__Fungi_unclassified(100);
Otu01172	0	0	0	0	0	0	0	0	0	0	0	11	0	0	0	0	0	0	0	0		k__Fungi(100); p__Ascomycota(100); c__Sordariomycetes(100); o__Hypocreales(100); f__Bionectriaceae(93); f__Bionectriaceae_unclassified(93); f__Bionectriaceae_unclassified(93);
Otu01173	0	0	0	0	0	0	0	0	0	0	4	0	0	0	5	0	2	0	0	0		k__Fungi(100); k__Fungi_unclassified(100); k__Fungi_unclassified(100); k__Fungi_unclassified(100); k__Fungi_unclassified(100); k__Fungi_unclassified(100); k__Fungi_unclassified(100);
Otu01174	0	0	0	0	0	0	0	0	0	0	0	0	0	0	11	0	0	0	0	0		k__Fungi(100); k__Fungi_unclassified(100); k__Fungi_unclassified(100); k__Fungi_unclassified(100); k__Fungi_unclassified(100); k__Fungi_unclassified(100); k__Fungi_unclassified(100);
Otu01175	0	0	0	0	0	0	0	0	0	0	0	0	0	0	0	0	0	0	0	7		k__Fungi(100); p__Ascomycota(100); c__Dothideomycetes(100); o__Pleosporales(100); f__Didymosphaeriaceae(100); g__Paraphaeosphaeria(100); s__Paraphaeosphaeria_sp(100);
Otu01176	0	0	0	0	0	0	0	0	0	0	0	10	0	0	0	0	0	0	0	0		k__Fungi(100); p__Ascomycota(100); c__Eurotiomycetes(100); o__Chaetothyriales(100); f__Cyphellophoraceae(100); g__Cyphellophora(100); s__Cyphellophora_eucalypti(100);
Otu01177	0	0	0	0	0	0	0	0	0	0	0	0	9	0	0	0	0	0	0	0		k__Fungi(100); p__Basidiomycota(100); c__Agaricomycetes(100); o__Auriculariales(93); o__Auriculariales_unclassified(93); o__Auriculariales_unclassified(93); o__Auriculariales_unclassified(93);
Otu01178	0	0	0	0	0	0	0	0	0	0	12	0	0	0	0	0	0	0	0	0		k__Fungi(100); k__Fungi_unclassified(100); k__Fungi_unclassified(100); k__Fungi_unclassified(100); k__Fungi_unclassified(100); k__Fungi_unclassified(100); k__Fungi_unclassified(100);
Otu01179	0	0	0	0	0	0	0	0	8	0	0	0	0	0	0	0	0	0	0	0		k__Fungi(100); p__Basidiomycota(100); c__Agaricomycetes(100); o__Polyporales(100); f__Xenasmataceae(100); g__Phlebiella(100); s__Phlebiella_borealis(100);
Otu01180	0	0	0	0	0	0	7	0	0	0	0	0	0	0	0	0	0	0	0	0		k__Fungi(100); p__Basidiomycota(100); c__Agaricomycetes(100); o__Thelephorales(100); f__Thelephoraceae(100); g__Thelephora(100); s__Thelephora_sp(62);
Otu01181	7	0	2	0	0	0	0	1	0	0	0	0	0	0	0	0	0	0	0	0		k__Fungi(100); p__Basidiomycota(100); c__Agaricomycetes(100); o__Agaricales(100); o__Agaricales_unclassified(100); o__Agaricales_unclassified(100); o__Agaricales_unclassified(100);
Otu01182	0	0	0	0	0	0	0	0	0	0	0	0	0	0	0	4	0	0	0	0		k__Fungi(100); p__Basidiomycota(100); c__Agaricomycetes(100); o__Agaricales(100); f__Pleurotaceae(100); g__Hohenbuehelia(100); s__Hohenbuehelia_portegna(100);
Otu01183	3	0	1	1	0	0	0	1	0	1	0	0	0	0	0	0	0	0	0	0		k__Fungi(100); p__Basidiomycota(100); c__Agaricomycetes(100); o__Agaricales(100); o__Agaricales_unclassified(100); o__Agaricales_unclassified(100); o__Agaricales_unclassified(100);
Otu01184	0	0	0	0	0	0	0	0	0	8	0	0	0	0	0	0	0	0	0	0		k__Fungi(100); p__Basidiomycota(100); c__Agaricomycetes(100); o__Agaricales(100); o__Agaricales_unclassified(100); o__Agaricales_unclassified(100); o__Agaricales_unclassified(100);
Otu01185	0	4	0	0	0	0	0	0	1	1	0	0	0	0	0	0	0	0	0	0		k__Fungi(100); p__Basidiomycota(100); c__Agaricomycetes(100); o__Agaricales(100); f__Psathyrellaceae(100); g__Coprinopsis(100); s__Coprinopsis_urticicola(100);
Otu01186	4	3	1	0	0	0	0	0	2	0	0	0	0	0	0	0	0	0	0	0		k__Fungi(100); p__Basidiomycota(100); c__Agaricomycetes(100); o__Agaricales(100); f__Psathyrellaceae(100); g__Coprinopsis(100); s__Coprinopsis_urticicola(100);
Otu01187	0	0	0	0	0	0	8	0	0	0	0	0	0	0	0	0	0	0	0	0		k__Fungi(100); p__Basidiomycota(100); c__Agaricomycetes(100); o__Thelephorales(100); f__Thelephoraceae(100); g__Thelephora(100); s__Thelephora_sp(54);
Otu01188	0	0	0	7	0	0	0	0	0	0	0	0	0	0	0	0	0	0	0	0		k__Fungi(100); p__Basidiomycota(100); c__Tremellomycetes(100); o__Cystofilobasidiales(100); f__Mrakiaceae(100); g__Udeniomyces(100); s__Udeniomyces_pyricola(100);
Otu01189	0	0	0	0	0	0	0	0	0	0	0	1	4	4	2	0	0	0	0	0		k__Fungi(100); p__Basidiomycota(100); c__Agaricomycetes(100); o__Polyporales(100); f__Polyporaceae(100); f__Polyporaceae_unclassified(77); f__Polyporaceae_unclassified(77);
Otu01190	0	10	0	0	0	0	0	0	0	0	0	0	0	0	0	0	0	0	0	0		k__Fungi(100); p__Ascomycota(100); c__Saccharomycetes(100); o__Saccharomycetales(100); f__Debaryomycetaceae(100); g__Schwanniomyces(100); s__Schwanniomyces_yamadae(100);
Otu01191	0	0	0	0	0	0	0	0	0	0	0	0	11	0	0	0	0	0	0	0		k__Fungi(100); p__Basidiomycota(100); c__Agaricomycetes(100); o__Agaricales(93); o__Agaricales_unclassified(93); o__Agaricales_unclassified(93); o__Agaricales_unclassified(93);
Otu01192	0	0	0	0	0	0	0	0	0	0	0	10	0	0	0	0	0	0	0	0		k__Fungi(100); p__Basidiomycota(100); c__Agaricomycetes(100); o__Polyporales(100); f__Meruliaceae(100); f__Meruliaceae_unclassified(100); f__Meruliaceae_unclassified(100);
Otu01193	0	0	0	0	0	0	0	0	0	0	0	0	10	0	0	0	0	0	0	0		k__Fungi(100); p__Basidiomycota(100); c__Agaricomycetes(100); o__Agaricales(100); f__Lycoperdaceae(100); f__Lycoperdaceae_unclassified(93); f__Lycoperdaceae_unclassified(93);
Otu01194	0	0	0	0	0	0	0	0	0	0	2	0	0	4	6	0	0	0	0	0		k__Fungi(100); p__Basidiomycota(100); c__Agaricomycetes(100); o__Polyporales(100); f__Ganodermataceae(100); g__Ganoderma(100); g__Ganoderma_unclassified(100);
Otu01195	0	0	0	0	0	0	0	0	0	0	0	0	0	13	0	0	0	0	0	0		k__Fungi(100); p__Basidiomycota(100); p__Basidiomycota_unclassified(100); p__Basidiomycota_unclassified(100); p__Basidiomycota_unclassified(100); p__Basidiomycota_unclassified(100); p__Basidiomycota_unclassified(100);
Otu01196	0	0	0	0	0	0	0	0	0	0	0	0	10	0	0	0	0	0	0	0		k__Fungi(100); p__Basidiomycota(100); p__Basidiomycota_unclassified(100); p__Basidiomycota_unclassified(100); p__Basidiomycota_unclassified(100); p__Basidiomycota_unclassified(100); p__Basidiomycota_unclassified(100);
Otu01197	0	0	8	0	0	0	0	0	0	0	0	0	0	0	0	0	0	0	0	0		k__Fungi(100); p__Ascomycota(100); c__Dothideomycetes(100); o__Pleosporales(100); f__Didymosphaeriaceae(100); g__Pseudopithomyces(62); g__Pseudopithomyces_unclassified(62);
Otu01198	0	0	0	0	9	0	0	0	0	0	0	0	0	0	0	0	0	0	0	0		k__Fungi(100); p__Ascomycota(100); p__Ascomycota_unclassified(100); p__Ascomycota_unclassified(100); p__Ascomycota_unclassified(100); p__Ascomycota_unclassified(100); p__Ascomycota_unclassified(100);
Otu01199	0	0	0	0	0	0	0	9	0	0	0	0	0	0	0	0	0	0	0	0		k__Fungi(100); k__Fungi_unclassified(100); k__Fungi_unclassified(100); k__Fungi_unclassified(100); k__Fungi_unclassified(100); k__Fungi_unclassified(100); k__Fungi_unclassified(100);
Otu01200	0	0	0	0	0	0	0	0	0	0	0	0	0	0	0	8	0	0	0	0		k__Fungi(100); k__Fungi_unclassified(100); k__Fungi_unclassified(100); k__Fungi_unclassified(100); k__Fungi_unclassified(100); k__Fungi_unclassified(100); k__Fungi_unclassified(100);
Otu01201	0	0	0	0	0	0	0	0	0	0	0	11	0	0	0	0	0	0	0	0		k__Fungi(100); k__Fungi_unclassified(100); k__Fungi_unclassified(100); k__Fungi_unclassified(100); k__Fungi_unclassified(100); k__Fungi_unclassified(100); k__Fungi_unclassified(100);
Otu01202	0	0	1	0	9	0	0	0	0	0	0	0	0	0	0	0	0	0	0	0		k__Fungi(100); p__Ascomycota(100); c__Sordariomycetes(100); o__Sordariales(100); f__Chaetomiaceae(100); g__Humicola(93); s__Humicola_olivacea(93);
Otu01203	0	0	0	0	0	0	0	0	0	0	0	0	11	0	0	0	0	0	0	0		k__Fungi(100); p__Basidiomycota(100); c__Agaricomycetes(100); o__Hymenochaetales(100); f__Schizoporaceae(100); g__Botryodontia(100); s__Botryodontia_millavensis(100);
Otu01204	0	0	0	0	0	0	7	0	0	0	0	0	0	0	0	0	0	0	0	0		k__Fungi(100); k__Fungi_unclassified(100); k__Fungi_unclassified(100); k__Fungi_unclassified(100); k__Fungi_unclassified(100); k__Fungi_unclassified(100); k__Fungi_unclassified(100);
Otu01205	0	0	0	0	0	0	5	0	0	0	0	0	0	0	0	0	0	0	0	0		k__Fungi(100); p__Ascomycota(100); p__Ascomycota_unclassified(100); p__Ascomycota_unclassified(100); p__Ascomycota_unclassified(100); p__Ascomycota_unclassified(100); p__Ascomycota_unclassified(100);
Otu01207	0	0	0	0	0	0	0	0	0	0	0	0	11	0	0	0	0	0	0	0		k__Fungi(100); k__Fungi_unclassified(100); k__Fungi_unclassified(100); k__Fungi_unclassified(100); k__Fungi_unclassified(100); k__Fungi_unclassified(100); k__Fungi_unclassified(100);
Otu01209	0	0	0	0	0	0	0	0	0	0	0	0	0	0	0	6	0	0	0	0		k__Fungi(100); p__Ascomycota(100); p__Ascomycota_unclassified(100); p__Ascomycota_unclassified(100); p__Ascomycota_unclassified(100); p__Ascomycota_unclassified(100); p__Ascomycota_unclassified(100);
Otu01210	0	0	0	0	0	0	0	0	0	7	0	0	0	0	0	0	0	0	0	0		k__Fungi(100); p__Ascomycota(100); p__Ascomycota_unclassified(100); p__Ascomycota_unclassified(100); p__Ascomycota_unclassified(100); p__Ascomycota_unclassified(100); p__Ascomycota_unclassified(100);
Otu01213	0	0	0	0	0	0	0	0	0	0	0	0	0	0	0	0	0	0	8	0		k__Fungi(100); k__Fungi_unclassified(100); k__Fungi_unclassified(100); k__Fungi_unclassified(100); k__Fungi_unclassified(100); k__Fungi_unclassified(100); k__Fungi_unclassified(100);
Otu01214	0	0	0	5	0	0	0	0	0	0	0	0	0	0	0	0	0	0	0	0		k__Fungi(100); p__Ascomycota(100); c__Eurotiomycetes(100); o__Chaetothyriales(100); f__Trichomeriaceae(100); f__Trichomeriaceae_unclassified(93); f__Trichomeriaceae_unclassified(93);
Otu01215	0	7	0	0	0	0	0	0	0	0	0	0	0	0	0	0	0	0	0	0		k__Fungi(100); k__Fungi_unclassified(100); k__Fungi_unclassified(100); k__Fungi_unclassified(100); k__Fungi_unclassified(100); k__Fungi_unclassified(100); k__Fungi_unclassified(100);
Otu01216	8	0	0	0	0	0	0	0	0	0	0	0	0	0	0	0	0	0	0	0		k__Fungi(100); k__Fungi_unclassified(100); k__Fungi_unclassified(100); k__Fungi_unclassified(100); k__Fungi_unclassified(100); k__Fungi_unclassified(100); k__Fungi_unclassified(100);
Otu01217	0	0	0	0	0	0	0	0	0	0	0	0	0	0	0	0	0	6	0	0		k__Fungi(100); k__Fungi_unclassified(100); k__Fungi_unclassified(100); k__Fungi_unclassified(100); k__Fungi_unclassified(100); k__Fungi_unclassified(100); k__Fungi_unclassified(100);
Otu01218	0	0	0	8	0	0	0	0	0	0	0	0	0	0	0	0	0	0	0	0		k__Fungi(100); k__Fungi_unclassified(100); k__Fungi_unclassified(100); k__Fungi_unclassified(100); k__Fungi_unclassified(100); k__Fungi_unclassified(100); k__Fungi_unclassified(100);
Otu01219	0	0	0	0	0	0	0	0	0	0	0	7	0	2	2	0	0	0	0	0		k__Fungi(100); k__Fungi_unclassified(100); k__Fungi_unclassified(100); k__Fungi_unclassified(100); k__Fungi_unclassified(100); k__Fungi_unclassified(100); k__Fungi_unclassified(100);
Otu01220	0	0	0	0	0	1	0	0	5	0	0	0	0	0	0	0	0	0	0	0		k__Fungi(100); p__Ascomycota(100); p__Ascomycota_unclassified(100); p__Ascomycota_unclassified(100); p__Ascomycota_unclassified(100); p__Ascomycota_unclassified(100); p__Ascomycota_unclassified(100);
Otu01221	0	0	0	0	0	0	0	0	0	0	0	7	0	0	0	0	0	0	0	0		k__Fungi(100); p__Ascomycota(100); c__Eurotiomycetes(100); o__Phaeomoniellales(100); f__Phaeomoniellaceae(100); g__unclassified_Phaeomoniellaceae(100); s__Phaeomoniellaceae_sp(100);
Otu01222	0	0	0	0	0	0	0	0	0	0	0	0	8	0	0	0	0	0	0	0		k__Fungi(100); p__Ascomycota(100); p__Ascomycota_unclassified(100); p__Ascomycota_unclassified(100); p__Ascomycota_unclassified(100); p__Ascomycota_unclassified(100); p__Ascomycota_unclassified(100);
Otu01223	0	0	0	0	0	0	0	0	0	0	12	0	0	0	0	0	0	0	0	0		k__Fungi(100); k__Fungi_unclassified(100); k__Fungi_unclassified(100); k__Fungi_unclassified(100); k__Fungi_unclassified(100); k__Fungi_unclassified(100); k__Fungi_unclassified(100);
Otu01224	5	0	0	0	0	0	0	0	1	0	0	0	0	0	0	0	0	0	0	0		k__Fungi(100); k__Fungi_unclassified(100); k__Fungi_unclassified(100); k__Fungi_unclassified(100); k__Fungi_unclassified(100); k__Fungi_unclassified(100); k__Fungi_unclassified(100);
Otu01225	0	0	0	0	0	0	0	0	0	0	4	2	1	0	1	0	0	0	0	0		k__Fungi(100); k__Fungi_unclassified(100); k__Fungi_unclassified(100); k__Fungi_unclassified(100); k__Fungi_unclassified(100); k__Fungi_unclassified(100); k__Fungi_unclassified(100);
Otu01226	0	0	0	0	0	0	0	0	0	0	0	0	0	0	0	3	2	1	0	3		k__Fungi(100); k__Fungi_unclassified(100); k__Fungi_unclassified(100); k__Fungi_unclassified(100); k__Fungi_unclassified(100); k__Fungi_unclassified(100); k__Fungi_unclassified(100);
Otu01227	0	0	0	0	0	0	0	0	0	0	11	0	0	0	0	0	0	0	0	0		k__Fungi(100); p__Ascomycota(100); c__Eurotiomycetes(100); o__Chaetothyriales(100); o__Chaetothyriales_unclassified(100); o__Chaetothyriales_unclassified(100); o__Chaetothyriales_unclassified(100);
Otu01228	0	0	0	0	0	0	0	0	0	0	0	0	0	0	0	0	0	0	0	6		k__Fungi(100); k__Fungi_unclassified(100); k__Fungi_unclassified(100); k__Fungi_unclassified(100); k__Fungi_unclassified(100); k__Fungi_unclassified(100); k__Fungi_unclassified(100);
Otu01229	0	0	0	0	0	0	0	0	0	0	0	11	0	0	0	0	0	0	0	0		k__Fungi(100); p__Ascomycota(100); c__Sordariomycetes(100); o__Xylariales(84); f__Xylariaceae(84); f__Xylariaceae_unclassified(84); f__Xylariaceae_unclassified(84);
Otu01230	0	0	0	0	0	0	0	0	0	0	0	0	7	0	0	0	0	0	0	0		k__Fungi(100); p__Ascomycota(100); c__Sordariomycetes(100); c__Sordariomycetes_unclassified(75); c__Sordariomycetes_unclassified(75); c__Sordariomycetes_unclassified(75); c__Sordariomycetes_unclassified(75);
Otu01231	0	0	0	0	0	0	0	0	0	0	0	0	0	12	0	0	0	0	0	0		k__Fungi(100); p__Basidiomycota(100); c__Agaricomycetes(100); o__Russulales(100); f__Auriscalpiaceae(100); g__Artomyces(100); s__Artomyces_sp(100);
Otu01232	0	0	0	0	0	0	0	0	0	0	9	0	0	0	2	0	0	0	0	0		k__Fungi(100); k__Fungi_unclassified(100); k__Fungi_unclassified(100); k__Fungi_unclassified(100); k__Fungi_unclassified(100); k__Fungi_unclassified(100); k__Fungi_unclassified(100);
Otu01233	0	0	0	0	0	0	0	0	0	0	0	0	10	0	0	0	0	0	0	0		k__Fungi(100); k__Fungi_unclassified(100); k__Fungi_unclassified(100); k__Fungi_unclassified(100); k__Fungi_unclassified(100); k__Fungi_unclassified(100); k__Fungi_unclassified(100);
Otu01234	0	0	0	0	0	0	0	0	0	0	0	0	0	0	10	0	0	0	0	0		k__Fungi(100); p__Ascomycota(100); p__Ascomycota_unclassified(100); p__Ascomycota_unclassified(100); p__Ascomycota_unclassified(100); p__Ascomycota_unclassified(100); p__Ascomycota_unclassified(100);
Otu01235	0	0	0	0	0	9	0	0	0	0	0	0	0	0	0	0	0	0	0	0		k__Fungi(100); p__Basidiomycota(100); c__Agaricomycetes(100); o__Agaricales(100); f__Lyophyllaceae(100); g__Fibulochlamys(100); s__Fibulochlamys_chilensis(100);
Otu01236	0	0	0	0	0	0	0	4	0	0	4	0	0	0	0	0	0	0	0	0		k__Fungi(100); p__Basidiomycota(100); c__Agaricomycetes(100); o__Agaricales(100); f__Psathyrellaceae(100); g__Coprinopsis(100); s__Coprinopsis_urticicola(100);
Otu01237	1	0	1	2	0	0	0	0	0	1	0	0	0	0	0	0	0	0	0	0		k__Fungi(100); p__Basidiomycota(100); c__Agaricomycetes(100); o__Agaricales(100); o__Agaricales_unclassified(100); o__Agaricales_unclassified(100); o__Agaricales_unclassified(100);
Otu01238	0	0	0	0	0	0	0	0	0	0	0	0	0	0	0	0	0	0	0	6		k__Fungi(100); p__Basidiomycota(100); c__Agaricomycetes(100); o__Auriculariales(100); f__Exidiaceae(100); g__Heterochaete(100); s__Heterochaete_shearii(100);
Otu01239	0	0	0	0	0	0	0	0	0	0	0	0	12	0	0	0	0	0	0	0		k__Fungi(100); k__Fungi_unclassified(100); k__Fungi_unclassified(100); k__Fungi_unclassified(100); k__Fungi_unclassified(100); k__Fungi_unclassified(100); k__Fungi_unclassified(100);
Otu01240	0	0	0	5	0	0	0	0	0	0	0	0	0	0	0	0	0	0	0	0		k__Fungi(100); p__Ascomycota(100); c__Dothideomycetes(100); o__Pleosporales(100); f__Didymosphaeriaceae(100); g__Pseudopithomyces(100); s__Pseudopithomyces_chartarum(100);
Otu01241	1	2	0	0	0	0	0	0	2	1	0	0	0	0	0	0	0	0	0	0		k__Fungi(100); p__Basidiomycota(100); c__Agaricomycetes(100); o__Agaricales(100); f__Psathyrellaceae(100); g__Coprinopsis(100); s__Coprinopsis_urticicola(100);
Otu01242	1	0	3	0	0	0	0	0	0	2	0	0	0	0	0	0	0	0	0	0		k__Fungi(100); p__Basidiomycota(100); c__Agaricomycetes(100); o__Agaricales(100); f__Psathyrellaceae(100); g__Coprinopsis(100); s__Coprinopsis_urticicola(100);
Otu01243	8	0	0	0	0	0	0	0	0	0	0	0	0	0	0	0	0	0	0	0		k__Fungi(100); p__Basidiomycota(100); c__Agaricomycetes(100); o__Russulales(100); f__Peniophoraceae(100); g__Subulicystidium(100); s__Subulicystidium_perlongisporum(100);
Otu01244	6	0	1	0	0	0	0	0	3	0	0	0	0	0	0	0	0	0	0	0		k__Fungi(100); p__Basidiomycota(100); c__Agaricomycetes(100); o__Agaricales(100); f__Psathyrellaceae(100); g__Coprinopsis(100); s__Coprinopsis_urticicola(100);
Otu01245	0	0	0	0	0	8	0	0	0	0	0	0	0	0	0	0	0	0	0	0		k__Fungi(100); p__Basidiomycota(100); c__Agaricomycetes(100); o__Agaricales(100); f__Lyophyllaceae(100); g__Fibulochlamys(100); s__Fibulochlamys_chilensis(100);
Otu01246	0	0	0	0	0	0	0	0	0	0	1	4	1	3	2	0	0	0	0	0		k__Fungi(100); p__Basidiomycota(100); c__Agaricomycetes(100); c__Agaricomycetes_unclassified(100); c__Agaricomycetes_unclassified(100); c__Agaricomycetes_unclassified(100); c__Agaricomycetes_unclassified(100);
Otu01247	8	0	0	0	0	0	0	0	0	0	0	0	0	0	0	0	0	0	0	0		k__Fungi(100); p__Ascomycota(100); c__Eurotiomycetes(100); o__Eurotiales(100); f__Trichocomaceae(100); g__Talaromyces(100); s__Talaromyces_trachyspermus(100);
Otu01248	0	0	0	0	0	0	0	0	0	0	0	0	0	12	0	0	0	0	0	0		k__Fungi(100); k__Fungi_unclassified(100); k__Fungi_unclassified(100); k__Fungi_unclassified(100); k__Fungi_unclassified(100); k__Fungi_unclassified(100); k__Fungi_unclassified(100);
Otu01249	0	0	0	0	0	0	0	9	0	0	0	0	0	0	0	0	0	0	0	0		k__Fungi(100); p__Ascomycota(100); c__Eurotiomycetes(100); o__Chaetothyriales(100); f__Chaetothyriales_fam_Incertae_sedis(100); g__Strelitziana(100); s__Strelitziana_eucalypti(75);
Otu01250	3	3	0	0	0	0	0	0	0	0	1	0	0	0	0	0	2	0	0	0		k__Fungi(100); p__Basidiomycota(100); c__Malasseziomycetes(100); o__Malasseziales(100); f__Malasseziaceae(100); g__Malassezia(100); s__Malassezia_restricta(100);
Otu01251	0	0	0	0	0	0	0	0	0	0	0	0	0	0	10	0	0	0	0	0		k__Fungi(100); p__Ascomycota(100); p__Ascomycota_unclassified(100); p__Ascomycota_unclassified(100); p__Ascomycota_unclassified(100); p__Ascomycota_unclassified(100); p__Ascomycota_unclassified(100);
Otu01252	0	0	0	0	0	0	0	0	0	0	0	0	0	12	0	0	0	0	0	0		k__Fungi(100); k__Fungi_unclassified(100); k__Fungi_unclassified(100); k__Fungi_unclassified(100); k__Fungi_unclassified(100); k__Fungi_unclassified(100); k__Fungi_unclassified(100);
Otu01253	0	0	0	0	0	0	0	0	0	0	0	2	6	0	0	0	0	0	0	0		k__Fungi(100); p__Ascomycota(100); c__Sordariomycetes(100); o__Xylariales(100); f__Diatrypaceae(100); g__Peroneutypa(67); s__Peroneutypa_scoparia(59);
Otu01254	0	0	0	0	0	0	0	0	0	0	0	9	0	0	0	0	0	0	0	0		k__Fungi(100); p__Ascomycota(100); p__Ascomycota_unclassified(100); p__Ascomycota_unclassified(100); p__Ascomycota_unclassified(100); p__Ascomycota_unclassified(100); p__Ascomycota_unclassified(100);
Otu01255	0	0	0	0	0	0	0	0	0	0	0	0	0	12	0	0	0	0	0	0		k__Fungi(100); p__Ascomycota(100); p__Ascomycota_unclassified(100); p__Ascomycota_unclassified(100); p__Ascomycota_unclassified(100); p__Ascomycota_unclassified(100); p__Ascomycota_unclassified(100);
Otu01256	0	7	0	0	0	0	0	0	0	0	0	0	0	0	0	0	0	0	0	0		k__Fungi(100); p__Ascomycota(100); c__Orbiliomycetes(100); o__unclassified_Orbiliomycetes(100); f__unclassified_Orbiliomycetes(100); g__unclassified_Orbiliomycetes(100); s__Orbiliomycetes_sp(100);
Otu01257	0	0	0	0	0	0	0	0	0	0	0	0	9	0	0	0	0	0	0	0		k__Fungi(100); p__Ascomycota(100); c__Sordariomycetes(100); o__Sordariales(100); f__Lasiosphaeriaceae(100); g__Podospora(100); s__Podospora_longicaudata(100);
Otu01258	0	0	0	0	0	0	0	0	0	0	0	0	0	0	9	0	0	0	0	0		k__Fungi(100); p__Basidiomycota(100); p__Basidiomycota_unclassified(100); p__Basidiomycota_unclassified(100); p__Basidiomycota_unclassified(100); p__Basidiomycota_unclassified(100); p__Basidiomycota_unclassified(100);
Otu01259	0	0	0	0	0	0	0	0	0	0	10	0	0	0	0	0	0	0	0	0		k__Fungi(100); p__Basidiomycota(100); p__Basidiomycota_unclassified(100); p__Basidiomycota_unclassified(100); p__Basidiomycota_unclassified(100); p__Basidiomycota_unclassified(100); p__Basidiomycota_unclassified(100);
Otu01260	0	0	0	0	0	0	0	0	0	0	0	0	0	12	0	0	0	0	0	0		k__Fungi(100); p__Basidiomycota(100); p__Basidiomycota_unclassified(100); p__Basidiomycota_unclassified(100); p__Basidiomycota_unclassified(100); p__Basidiomycota_unclassified(100); p__Basidiomycota_unclassified(100);
Otu01261	0	0	0	0	0	0	0	0	0	0	0	0	0	0	0	8	0	0	0	0		k__Fungi(100); p__Basidiomycota(100); c__Agaricomycetes(100); o__Agaricales(100); f__Pleurotaceae(100); g__Hohenbuehelia(100); s__Hohenbuehelia_portegna(100);
Otu01262	0	0	0	0	0	0	0	0	0	0	2	0	0	9	0	0	0	0	0	0		k__Fungi(100); p__Basidiomycota(100); c__Agaricomycetes(100); o__Polyporales(100); f__Hyphodermataceae(100); g__Hyphoderma(100); s__Hyphoderma_mutatum(100);
Otu01263	1	0	1	1	0	0	0	0	0	5	0	0	0	0	0	0	0	0	0	0		k__Fungi(100); p__Basidiomycota(100); c__Agaricomycetes(100); o__Agaricales(100); o__Agaricales_unclassified(100); o__Agaricales_unclassified(100); o__Agaricales_unclassified(100);
Otu01264	0	0	0	0	0	0	0	0	0	0	0	0	0	11	0	0	0	0	0	0		k__Fungi(100); p__Basidiomycota(100); c__Agaricomycetes(100); c__Agaricomycetes_unclassified(73); c__Agaricomycetes_unclassified(73); c__Agaricomycetes_unclassified(73); c__Agaricomycetes_unclassified(73);
Otu01265	0	0	0	0	0	0	0	0	0	0	0	0	0	0	0	3	1	0	0	3		k__Fungi(100); k__Fungi_unclassified(100); k__Fungi_unclassified(100); k__Fungi_unclassified(100); k__Fungi_unclassified(100); k__Fungi_unclassified(100); k__Fungi_unclassified(100);
Otu01266	0	0	0	0	0	0	0	0	0	0	0	9	0	0	0	0	0	0	0	0		k__Fungi(100); k__Fungi_unclassified(100); k__Fungi_unclassified(100); k__Fungi_unclassified(100); k__Fungi_unclassified(100); k__Fungi_unclassified(100); k__Fungi_unclassified(100);
Otu01267	0	0	0	0	0	0	0	0	0	0	10	0	0	0	0	0	0	0	0	0		k__Fungi(100); p__Ascomycota(100); c__Lecanoromycetes(100); c__Lecanoromycetes_unclassified(100); c__Lecanoromycetes_unclassified(100); c__Lecanoromycetes_unclassified(100); c__Lecanoromycetes_unclassified(100);
Otu01268	0	0	0	0	0	0	0	0	0	0	0	0	0	11	0	0	0	0	0	0		k__Fungi(100); k__Fungi_unclassified(100); k__Fungi_unclassified(100); k__Fungi_unclassified(100); k__Fungi_unclassified(100); k__Fungi_unclassified(100); k__Fungi_unclassified(100);
Otu01269	0	0	0	0	0	0	0	0	0	0	0	0	0	11	0	0	0	0	0	0		k__Fungi(100); k__Fungi_unclassified(100); k__Fungi_unclassified(100); k__Fungi_unclassified(100); k__Fungi_unclassified(100); k__Fungi_unclassified(100); k__Fungi_unclassified(100);
Otu01270	0	0	0	0	0	0	0	0	0	5	0	0	0	0	0	0	0	0	0	0		k__Fungi(100); k__Fungi_unclassified(100); k__Fungi_unclassified(100); k__Fungi_unclassified(100); k__Fungi_unclassified(100); k__Fungi_unclassified(100); k__Fungi_unclassified(100);
Otu01271	4	2	2	0	0	0	0	0	0	0	0	0	0	0	0	0	0	0	0	0		k__Fungi(100); k__Fungi_unclassified(100); k__Fungi_unclassified(100); k__Fungi_unclassified(100); k__Fungi_unclassified(100); k__Fungi_unclassified(100); k__Fungi_unclassified(100);
Otu01272	0	0	0	7	0	0	0	0	0	0	0	0	0	0	0	0	0	0	0	0		k__Fungi(100); p__Basidiomycota(100); c__Tremellomycetes(100); o__Cystofilobasidiales(100); f__Mrakiaceae(100); g__Udeniomyces(100); s__Udeniomyces_pyricola(100);
Otu01273	0	0	0	0	0	0	0	0	0	0	0	9	0	0	0	0	0	0	0	0		k__Fungi(100); p__Ascomycota(100); p__Ascomycota_unclassified(100); p__Ascomycota_unclassified(100); p__Ascomycota_unclassified(100); p__Ascomycota_unclassified(100); p__Ascomycota_unclassified(100);
Otu01274	1	1	1	0	0	0	0	0	1	1	0	0	0	0	0	0	0	0	0	0		k__Fungi(100); p__Basidiomycota(100); c__Agaricomycetes(100); o__Agaricales(100); f__Psathyrellaceae(100); g__Coprinopsis(100); s__Coprinopsis_urticicola(100);
Otu01275	0	0	0	0	0	0	0	0	0	0	1	0	0	0	9	0	0	0	0	0		k__Fungi(100); k__Fungi_unclassified(100); k__Fungi_unclassified(100); k__Fungi_unclassified(100); k__Fungi_unclassified(100); k__Fungi_unclassified(100); k__Fungi_unclassified(100);
Otu01276	0	0	0	0	0	0	0	0	0	0	0	7	0	0	2	0	0	0	0	0		k__Fungi(100); k__Fungi_unclassified(100); k__Fungi_unclassified(100); k__Fungi_unclassified(100); k__Fungi_unclassified(100); k__Fungi_unclassified(100); k__Fungi_unclassified(100);
Otu01277	0	0	0	0	0	0	0	0	0	0	0	0	0	11	0	0	0	0	0	0		k__Fungi(100); k__Fungi_unclassified(100); k__Fungi_unclassified(100); k__Fungi_unclassified(100); k__Fungi_unclassified(100); k__Fungi_unclassified(100); k__Fungi_unclassified(100);
Otu01278	0	0	0	0	0	0	0	0	0	0	0	0	0	0	0	5	0	0	0	0		k__Fungi(100); k__Fungi_unclassified(100); k__Fungi_unclassified(100); k__Fungi_unclassified(100); k__Fungi_unclassified(100); k__Fungi_unclassified(100); k__Fungi_unclassified(100);
Otu01279	0	0	0	0	0	0	0	0	0	0	0	0	0	11	0	0	0	0	0	0		k__Fungi(100); p__Ascomycota(100); c__Eurotiomycetes(100); o__Eurotiales(100); f__Aspergillaceae(100); g__Aspergillus(100); s__Aspergillus_austroafricanus(55);
Otu01280	0	0	2	2	0	0	1	1	0	2	0	0	0	0	0	0	0	0	0	0		k__Fungi(100); p__Basidiomycota(100); c__Agaricomycetes(100); o__Agaricales(100); o__Agaricales_unclassified(100); o__Agaricales_unclassified(100); o__Agaricales_unclassified(100);
Otu01281	0	0	0	0	0	0	0	0	0	0	0	0	0	11	0	0	0	0	0	0		k__Fungi(100); p__Basidiomycota(100); c__Agaricomycetes(100); o__Agaricales(100); f__Marasmiaceae(100); g__Marasmius(100); s__Marasmius_curreyi(100);
Otu01282	0	0	1	7	0	0	0	0	0	0	0	0	0	0	0	0	0	0	0	0		k__Fungi(100); p__Basidiomycota(100); c__Agaricomycetes(100); o__Agaricales(100); o__Agaricales_unclassified(100); o__Agaricales_unclassified(100); o__Agaricales_unclassified(100);
Otu01283	0	0	0	7	0	0	0	0	0	0	0	0	0	0	0	0	0	0	0	0		k__Fungi(100); p__Basidiomycota(100); c__Agaricomycetes(100); o__Agaricales(100); o__Agaricales_unclassified(100); o__Agaricales_unclassified(100); o__Agaricales_unclassified(100);
Otu01284	0	0	0	0	0	7	0	0	0	0	0	0	0	0	0	0	0	0	0	0		k__Fungi(100); p__Basidiomycota(100); c__Agaricomycetes(100); o__Agaricales(100); f__Lyophyllaceae(100); g__Fibulochlamys(100); s__Fibulochlamys_chilensis(100);
Otu01285	0	0	1	1	0	0	0	0	0	2	0	0	0	0	0	0	0	0	0	0		k__Fungi(100); p__Basidiomycota(100); c__Agaricomycetes(100); o__Agaricales(100); o__Agaricales_unclassified(91); o__Agaricales_unclassified(91); o__Agaricales_unclassified(91);
Otu01286	0	0	0	0	0	0	0	0	0	0	0	0	0	0	11	0	0	0	0	0		k__Fungi(100); p__Basidiomycota(100); c__Agaricomycetes(100); o__Polyporales(100); f__Ganodermataceae(100); f__Ganodermataceae_unclassified(82); f__Ganodermataceae_unclassified(82);
Otu01287	0	0	0	0	0	7	0	0	0	0	0	0	0	0	0	0	0	0	0	0		k__Fungi(100); p__Basidiomycota(100); c__Agaricomycetes(100); o__Agaricales(100); f__Lyophyllaceae(100); g__Fibulochlamys(100); s__Fibulochlamys_chilensis(100);
Otu01288	1	0	2	2	0	0	0	0	0	2	0	0	0	0	0	0	0	0	0	0		k__Fungi(100); p__Basidiomycota(100); c__Agaricomycetes(100); o__Agaricales(100); o__Agaricales_unclassified(100); o__Agaricales_unclassified(100); o__Agaricales_unclassified(100);
Otu01289	0	0	0	0	0	0	0	0	0	0	10	0	0	0	0	0	0	0	0	0		k__Fungi(100); p__Ascomycota(100); c__Sordariomycetes(100); o__Glomerellales(100); f__Glomerellaceae(100); g__Colletotrichum(100); g__Colletotrichum_unclassified(100);
Otu01290	0	0	0	0	0	0	0	0	6	0	0	0	0	0	0	0	0	0	0	0		k__Fungi(100); p__Ascomycota(100); c__Saccharomycetes(100); o__Saccharomycetales(100); f__Debaryomycetaceae(64); g__Kurtzmaniella(64); s__Kurtzmaniella_sp(55);
Otu01291	0	0	0	0	0	0	0	0	0	0	0	5	0	0	0	0	0	0	0	0		k__Fungi(100); p__Ascomycota(100); c__Dothideomycetes(100); o__Botryosphaeriales(100); f__Aplosporellaceae(100); g__Aplosporella(100); g__Aplosporella_unclassified(82);
Otu01292	0	0	0	0	0	0	0	0	0	5	0	0	0	0	0	0	0	0	0	0		k__Fungi(100); p__Ascomycota(100); p__Ascomycota_unclassified(100); p__Ascomycota_unclassified(100); p__Ascomycota_unclassified(100); p__Ascomycota_unclassified(100); p__Ascomycota_unclassified(100);
Otu01293	0	0	0	0	0	0	0	0	0	0	0	0	8	0	0	0	0	0	0	0		k__Fungi(100); p__Ascomycota(100); c__Sordariomycetes(100); c__Sordariomycetes_unclassified(100); c__Sordariomycetes_unclassified(100); c__Sordariomycetes_unclassified(100); c__Sordariomycetes_unclassified(100);
Otu01294	0	0	0	0	0	0	0	0	0	0	0	0	0	0	0	0	0	6	0	0		k__Fungi(100); p__Ascomycota(100); c__Sordariomycetes(100); o__Hypocreales(100); f__Hypocreales_fam_Incertae_sedis(100); g__Xylochrysis(100); s__Xylochrysis_lucida(100);
Otu01295	0	0	0	0	0	0	0	0	0	0	10	0	0	0	0	0	0	0	0	0		k__Fungi(100); p__Ascomycota(100); p__Ascomycota_unclassified(100); p__Ascomycota_unclassified(100); p__Ascomycota_unclassified(100); p__Ascomycota_unclassified(100); p__Ascomycota_unclassified(100);
Otu01296	0	0	0	0	0	0	0	0	0	0	11	0	0	0	0	0	0	0	0	0		k__Fungi(100); p__Basidiomycota(100); c__Agaricomycetes(100); o__Agaricales(100); f__Cyphellaceae(100); g__unclassified_Cyphellaceae(100); s__Cyphellaceae_sp(100);
Otu01297	0	0	0	0	0	0	0	0	0	0	11	0	0	0	0	0	0	0	0	0		k__Fungi(100); k__Fungi_unclassified(100); k__Fungi_unclassified(100); k__Fungi_unclassified(100); k__Fungi_unclassified(100); k__Fungi_unclassified(100); k__Fungi_unclassified(100);
Otu01298	0	0	0	0	0	0	0	0	0	0	0	0	0	0	10	0	0	0	0	0		k__Fungi(100); k__Fungi_unclassified(100); k__Fungi_unclassified(100); k__Fungi_unclassified(100); k__Fungi_unclassified(100); k__Fungi_unclassified(100); k__Fungi_unclassified(100);
Otu01299	0	0	0	0	0	0	0	0	0	4	0	0	0	0	0	0	0	0	0	0		k__Fungi(100); p__Ascomycota(100); c__Eurotiomycetes(100); o__Chaetothyriales(100); f__Trichomeriaceae(100); f__Trichomeriaceae_unclassified(82); f__Trichomeriaceae_unclassified(82);
Otu01300	0	0	0	0	0	0	0	0	0	0	0	0	0	11	0	0	0	0	0	0		k__Fungi(100); p__Basidiomycota(100); p__Basidiomycota_unclassified(100); p__Basidiomycota_unclassified(100); p__Basidiomycota_unclassified(100); p__Basidiomycota_unclassified(100); p__Basidiomycota_unclassified(100);
Otu01301	0	0	5	0	0	0	0	0	0	0	0	0	0	0	0	0	0	0	0	0		k__Fungi(100); k__Fungi_unclassified(100); k__Fungi_unclassified(100); k__Fungi_unclassified(100); k__Fungi_unclassified(100); k__Fungi_unclassified(100); k__Fungi_unclassified(100);
Otu01302	0	0	0	0	0	0	0	0	0	0	0	0	0	0	0	0	0	6	0	0		k__Fungi(100); p__Ascomycota(100); c__Lecanoromycetes(100); c__Lecanoromycetes_unclassified(100); c__Lecanoromycetes_unclassified(100); c__Lecanoromycetes_unclassified(100); c__Lecanoromycetes_unclassified(100);
Otu01303	0	0	0	0	0	0	0	0	0	0	0	7	0	0	0	0	0	0	0	0		k__Fungi(100); k__Fungi_unclassified(100); k__Fungi_unclassified(100); k__Fungi_unclassified(100); k__Fungi_unclassified(100); k__Fungi_unclassified(100); k__Fungi_unclassified(100);
Otu01304	0	0	0	0	0	0	0	0	0	0	9	0	0	0	0	0	0	0	0	0		k__Fungi(100); p__Basidiomycota(100); c__Agaricomycetes(100); o__Polyporales(100); f__Cerrenaceae(100); g__Panus(100); s__Panus_strigellus(100);
Otu01305	0	0	0	0	0	0	0	0	0	0	0	0	0	0	0	0	0	7	0	0		k__Fungi(100); k__Fungi_unclassified(100); k__Fungi_unclassified(100); k__Fungi_unclassified(100); k__Fungi_unclassified(100); k__Fungi_unclassified(100); k__Fungi_unclassified(100);
Otu01306	0	0	0	0	0	0	0	0	0	7	0	0	0	0	0	0	0	0	0	0		k__Fungi(100); p__Ascomycota(100); p__Ascomycota_unclassified(100); p__Ascomycota_unclassified(100); p__Ascomycota_unclassified(100); p__Ascomycota_unclassified(100); p__Ascomycota_unclassified(100);
Otu01307	0	0	0	0	0	0	0	0	0	5	0	0	0	0	0	0	0	0	0	0		k__Fungi(100); p__Ascomycota(100); c__Sordariomycetes(100); o__Hypocreales(100); f__Nectriaceae(100); f__Nectriaceae_unclassified(73); f__Nectriaceae_unclassified(73);
Otu01308	0	0	8	0	0	0	0	0	0	0	0	0	0	0	0	0	0	0	0	0		k__Fungi(100); p__Ascomycota(100); c__Dothideomycetes(100); o__Pleosporales(100); f__Didymosphaeriaceae(100); f__Didymosphaeriaceae_unclassified(55); f__Didymosphaeriaceae_unclassified(55);
Otu01309	0	0	0	0	0	0	0	0	0	0	11	0	0	0	0	0	0	0	0	0		k__Fungi(100); p__Ascomycota(100); p__Ascomycota_unclassified(100); p__Ascomycota_unclassified(100); p__Ascomycota_unclassified(100); p__Ascomycota_unclassified(100); p__Ascomycota_unclassified(100);
Otu01310	0	0	0	0	0	0	0	0	0	0	9	0	0	0	0	0	0	0	0	0		k__Fungi(100); p__Ascomycota(100); p__Ascomycota_unclassified(100); p__Ascomycota_unclassified(100); p__Ascomycota_unclassified(100); p__Ascomycota_unclassified(100); p__Ascomycota_unclassified(100);
Otu01311	0	0	0	0	5	0	0	0	0	1	0	0	0	0	0	0	0	0	0	0		k__Fungi(100); p__Ascomycota(100); p__Ascomycota_unclassified(100); p__Ascomycota_unclassified(100); p__Ascomycota_unclassified(100); p__Ascomycota_unclassified(100); p__Ascomycota_unclassified(100);
Otu01312	0	0	5	0	0	0	0	0	0	0	0	0	0	0	0	0	0	0	0	0		k__Fungi(100); p__Ascomycota(100); c__Sordariomycetes(100); o__Hypocreales(100); f__Hypocreaceae(100); g__Trichoderma(100); s__Trichoderma_saturnisporum(91);
Otu01313	0	0	0	0	0	0	0	0	0	0	2	0	0	2	4	0	0	0	0	0		k__Fungi(100); p__Basidiomycota(100); c__Agaricomycetes(100); o__Polyporales(100); f__Ganodermataceae(100); g__Ganoderma(100); g__Ganoderma_unclassified(100);
Otu01314	0	0	0	0	0	0	0	0	0	0	0	0	0	0	0	3	0	1	0	1		k__Fungi(100); p__Chytridiomycota(100); c__Lobulomycetes(100); o__Lobulomycetales(100); f__Lobulomycetaceae(100); g__Lobulomyces(100); s__Lobulomyces_sp(100);
Otu01315	0	0	0	0	0	0	0	0	0	0	0	0	0	0	9	0	0	0	0	0		k__Fungi(100); p__Basidiomycota(100); c__Agaricomycetes(100); o__Polyporales(100); f__Ganodermataceae(100); g__Perenniporiella(100); s__Perenniporiella_pendula(100);
Otu01316	0	0	0	0	0	0	0	0	0	0	0	8	0	0	0	0	0	0	0	0		k__Fungi(100); p__Ascomycota(100); c__Eurotiomycetes(100); o__Chaetothyriales(80); f__Herpotrichiellaceae(80); f__Herpotrichiellaceae_unclassified(80); f__Herpotrichiellaceae_unclassified(80);
Otu01317	0	0	0	0	0	0	0	0	0	0	3	0	0	0	3	0	0	0	4	0		k__Fungi(100); p__Basidiomycota(100); c__Agaricomycetes(100); o__Polyporales(100); f__Meripilaceae(100); g__Rigidoporus(100); s__Rigidoporus_vinctus(100);
Otu01318	0	0	0	0	0	0	0	0	0	0	0	0	0	10	0	0	0	0	0	0		k__Fungi(100); p__Basidiomycota(100); c__Agaricomycetes(100); o__Agaricales(100); f__Lycoperdaceae(100); g__Lycoperdon(100); s__Lycoperdon_fuligineum(100);
Otu01319	0	0	0	0	0	0	0	0	0	0	5	2	0	3	0	0	0	0	0	0		k__Fungi(100); p__Basidiomycota(100); c__Agaricomycetes(100); o__Agaricales(100); f__Psathyrellaceae(100); g__Coprinellus(100); g__Coprinellus_unclassified(100);
Otu01320	0	0	0	0	0	0	0	0	0	0	0	8	0	0	0	0	0	0	0	0		k__Fungi(100); k__Fungi_unclassified(100); k__Fungi_unclassified(100); k__Fungi_unclassified(100); k__Fungi_unclassified(100); k__Fungi_unclassified(100); k__Fungi_unclassified(100);
Otu01321	0	0	0	0	0	0	7	0	0	0	0	0	0	0	0	0	0	0	0	0		k__Fungi(100); p__Basidiomycota(100); c__Agaricomycetes(100); o__Thelephorales(100); f__Thelephoraceae(100); g__Thelephora(100); g__Thelephora_unclassified(70);
Otu01322	0	0	0	0	0	0	0	0	0	0	0	0	9	0	0	0	0	0	0	0		k__Fungi(100); p__Ascomycota(100); c__Dothideomycetes(100); o__Pleosporales(100); f__Pleosporales_fam_Incertae_sedis(100); g__Pseudorobillarda(100); s__Pseudorobillarda_sp(100);
Otu01323	7	0	0	0	0	0	0	0	0	0	0	0	0	0	0	0	0	0	0	0		k__Fungi(100); p__Basidiomycota(100); c__Agaricomycetes(100); o__Agaricales(100); f__Psathyrellaceae(100); g__Coprinopsis(100); s__Coprinopsis_urticicola(100);
Otu01324	0	0	0	0	0	0	0	0	0	0	0	5	0	0	0	0	0	0	0	0		k__Fungi(100); p__Ascomycota(100); c__Sordariomycetes(100); o__Hypocreales(100); f__Nectriaceae(100); g__Ophionectria(100); s__Ophionectria_trichospora(100);
Otu01325	0	0	0	0	0	0	0	0	0	0	0	5	0	0	0	0	0	0	0	0		k__Fungi(100); p__Ascomycota(100); c__Eurotiomycetes(100); o__Chaetothyriales(100); f__Cyphellophoraceae(100); g__Cyphellophora(100); s__Cyphellophora_eucalypti(100);
Otu01326	0	0	1	0	0	0	0	0	0	4	0	0	0	0	0	0	0	0	0	0		k__Fungi(100); p__Basidiomycota(100); c__Agaricomycetes(100); o__Agaricales(100); f__Psathyrellaceae(100); g__Coprinopsis(100); s__Coprinopsis_urticicola(100);
Otu01327	0	0	0	9	0	0	0	0	0	0	0	0	0	0	0	0	0	0	0	0		k__Fungi(100); p__Basidiomycota(100); c__Agaricomycetes(100); o__Agaricales(100); o__Agaricales_unclassified(100); o__Agaricales_unclassified(100); o__Agaricales_unclassified(100);
Otu01328	0	0	7	0	0	0	0	0	0	0	0	0	0	0	0	0	0	0	0	0		k__Fungi(100); p__Ascomycota(100); c__Dothideomycetes(100); o__Pleosporales(100); f__Didymosphaeriaceae(100); f__Didymosphaeriaceae_unclassified(61); f__Didymosphaeriaceae_unclassified(61);
Otu01329	0	0	0	0	5	0	0	0	0	0	0	0	0	0	0	0	0	0	0	0		k__Fungi(100); p__Ascomycota(100); c__Sordariomycetes(100); o__Sordariales(100); f__Chaetomiaceae(100); g__Humicola(90); s__Humicola_olivacea(90);
Otu01330	0	0	0	0	0	0	0	0	0	0	0	0	0	0	0	0	0	6	0	0		k__Fungi(100); p__Ascomycota(100); c__Dothideomycetes(100); o__Pleosporales(100); f__Coniothyriaceae(100); g__Coniothyrium(100); s__Coniothyrium_sp(100);
Otu01331	0	0	0	0	0	0	1	0	0	5	0	0	0	0	0	0	0	0	0	0		k__Fungi(100); p__Ascomycota(100); c__Sordariomycetes(100); c__Sordariomycetes_unclassified(100); c__Sordariomycetes_unclassified(100); c__Sordariomycetes_unclassified(100); c__Sordariomycetes_unclassified(100);
Otu01332	0	0	5	3	0	0	0	0	0	0	0	0	0	0	0	0	0	0	0	0		k__Fungi(100); p__Basidiomycota(100); c__Agaricomycetes(100); o__Agaricales(100); o__Agaricales_unclassified(100); o__Agaricales_unclassified(100); o__Agaricales_unclassified(100);
Otu01333	6	1	0	0	0	0	0	0	1	0	0	0	0	0	0	0	0	0	0	0		k__Fungi(100); p__Basidiomycota(100); c__Agaricomycetes(100); o__Agaricales(100); f__Psathyrellaceae(100); g__Coprinopsis(100); s__Coprinopsis_urticicola(100);
Otu01334	0	0	0	0	0	0	0	0	0	0	0	0	0	0	0	1	0	1	1	0		k__Fungi(100); k__Fungi_unclassified(100); k__Fungi_unclassified(100); k__Fungi_unclassified(100); k__Fungi_unclassified(100); k__Fungi_unclassified(100); k__Fungi_unclassified(100);
Otu01335	0	0	0	0	0	0	0	0	0	0	0	0	0	0	0	0	8	0	0	0		k__Fungi(100); k__Fungi_unclassified(100); k__Fungi_unclassified(100); k__Fungi_unclassified(100); k__Fungi_unclassified(100); k__Fungi_unclassified(100); k__Fungi_unclassified(100);
Otu01336	0	0	0	0	0	0	3	0	0	0	0	0	0	0	0	0	0	0	0	0		k__Fungi(100); p__Basidiomycota(100); p__Basidiomycota_unclassified(100); p__Basidiomycota_unclassified(100); p__Basidiomycota_unclassified(100); p__Basidiomycota_unclassified(100); p__Basidiomycota_unclassified(100);
Otu01337	0	0	0	0	0	0	0	5	0	0	0	0	0	0	0	0	0	0	0	0		k__Fungi(100); p__Basidiomycota(100); p__Basidiomycota_unclassified(100); p__Basidiomycota_unclassified(100); p__Basidiomycota_unclassified(100); p__Basidiomycota_unclassified(100); p__Basidiomycota_unclassified(100);
Otu01338	0	0	0	0	0	0	0	0	0	0	0	0	0	0	0	1	0	1	3	0		k__Fungi(100); k__Fungi_unclassified(100); k__Fungi_unclassified(100); k__Fungi_unclassified(100); k__Fungi_unclassified(100); k__Fungi_unclassified(100); k__Fungi_unclassified(100);
Otu01339	0	0	0	0	0	0	0	0	0	0	0	0	0	10	0	0	0	0	0	0		k__Fungi(100); k__Fungi_unclassified(100); k__Fungi_unclassified(100); k__Fungi_unclassified(100); k__Fungi_unclassified(100); k__Fungi_unclassified(100); k__Fungi_unclassified(100);
Otu01340	0	0	0	0	0	0	8	0	0	0	0	0	0	0	0	0	0	0	0	0		k__Fungi(100); p__Mortierellomycota(100); c__Mortierellomycetes(100); o__Mortierellales(100); f__Mortierellaceae(100); g__Mortierella(100); s__Mortierella_humilis(70);
Otu01341	0	0	0	0	0	0	0	8	0	0	0	0	0	0	0	0	0	0	0	0		k__Fungi(100); k__Fungi_unclassified(100); k__Fungi_unclassified(100); k__Fungi_unclassified(100); k__Fungi_unclassified(100); k__Fungi_unclassified(100); k__Fungi_unclassified(100);
Otu01342	0	0	0	0	0	0	0	0	0	7	0	0	0	0	0	0	0	0	0	0		k__Fungi(100); p__Basidiomycota(100); p__Basidiomycota_unclassified(100); p__Basidiomycota_unclassified(100); p__Basidiomycota_unclassified(100); p__Basidiomycota_unclassified(100); p__Basidiomycota_unclassified(100);
Otu01343	0	0	0	0	0	0	0	0	0	0	0	0	0	10	0	0	0	0	0	0		k__Fungi(100); p__Basidiomycota(100); p__Basidiomycota_unclassified(100); p__Basidiomycota_unclassified(100); p__Basidiomycota_unclassified(100); p__Basidiomycota_unclassified(100); p__Basidiomycota_unclassified(100);
Otu01344	0	0	0	0	0	0	0	0	0	0	0	0	0	0	0	0	0	6	0	0		k__Fungi(100); k__Fungi_unclassified(100); k__Fungi_unclassified(100); k__Fungi_unclassified(100); k__Fungi_unclassified(100); k__Fungi_unclassified(100); k__Fungi_unclassified(100);
Otu01345	0	0	0	0	0	0	0	0	0	0	0	0	0	0	10	0	0	0	0	0		k__Fungi(100); k__Fungi_unclassified(100); k__Fungi_unclassified(100); k__Fungi_unclassified(100); k__Fungi_unclassified(100); k__Fungi_unclassified(100); k__Fungi_unclassified(100);
Otu01346	0	0	0	0	0	0	0	0	0	0	0	0	0	0	0	0	1	0	0	7		k__Fungi(100); k__Fungi_unclassified(100); k__Fungi_unclassified(100); k__Fungi_unclassified(100); k__Fungi_unclassified(100); k__Fungi_unclassified(100); k__Fungi_unclassified(100);
Otu01347	0	0	0	0	0	0	0	0	0	0	0	0	0	10	0	0	0	0	0	0		k__Fungi(100); p__Basidiomycota(100); c__Tremellomycetes(100); o__Tremellales(80); f__Trimorphomycetaceae(80); g__Saitozyma(80); s__Saitozyma_podzolica(80);
Otu01348	0	0	0	6	0	0	0	0	0	0	0	0	0	0	0	0	0	0	0	0		k__Fungi(100); p__Basidiomycota(100); c__Tremellomycetes(100); o__Cystofilobasidiales(100); f__Mrakiaceae(100); g__Udeniomyces(100); s__Udeniomyces_pyricola(100);
Otu01349	2	2	1	0	0	0	0	0	0	0	0	0	0	0	0	0	0	0	0	0		k__Fungi(100); p__Basidiomycota(100); c__Microbotryomycetes(100); o__Sporidiobolales(100); f__Sporidiobolaceae(100); g__Rhodotorula(100); s__Rhodotorula_mucilaginosa(70);
Otu01350	0	0	0	7	0	0	0	0	0	0	0	0	0	0	0	0	0	0	0	0		k__Fungi(100); p__Basidiomycota(100); c__Tremellomycetes(100); o__Cystofilobasidiales(100); f__Mrakiaceae(100); g__Udeniomyces(100); s__Udeniomyces_pyricola(100);
Otu01351	0	0	0	0	0	0	0	0	0	0	0	0	0	0	9	0	0	0	0	0		k__Fungi(100); k__Fungi_unclassified(100); k__Fungi_unclassified(100); k__Fungi_unclassified(100); k__Fungi_unclassified(100); k__Fungi_unclassified(100); k__Fungi_unclassified(100);
Otu01352	0	0	0	0	0	0	0	0	0	0	0	0	0	10	0	0	0	0	0	0		k__Fungi(100); k__Fungi_unclassified(100); k__Fungi_unclassified(100); k__Fungi_unclassified(100); k__Fungi_unclassified(100); k__Fungi_unclassified(100); k__Fungi_unclassified(100);
Otu01353	0	0	0	0	0	0	0	0	0	0	0	0	0	0	0	0	9	0	0	0		k__Fungi(100); p__Ascomycota(100); c__Sordariomycetes(100); o__Sordariales(100); f__Sordariales_fam_Incertae_sedis(100); g__Ramophialophora(100); s__Ramophialophora_sp(100);
Otu01354	6	0	0	0	0	0	0	0	1	0	0	0	0	0	0	0	0	0	0	0		k__Fungi(100); k__Fungi_unclassified(100); k__Fungi_unclassified(100); k__Fungi_unclassified(100); k__Fungi_unclassified(100); k__Fungi_unclassified(100); k__Fungi_unclassified(100);
Otu01355	0	0	0	0	0	0	0	0	0	0	9	0	0	0	0	0	0	0	0	0		k__Fungi(100); k__Fungi_unclassified(100); k__Fungi_unclassified(100); k__Fungi_unclassified(100); k__Fungi_unclassified(100); k__Fungi_unclassified(100); k__Fungi_unclassified(100);
Otu01356	0	0	0	0	0	0	0	0	0	0	3	0	3	0	4	0	0	0	0	0		k__Fungi(100); p__Basidiomycota(100); c__Agaricomycetes(100); o__Polyporales(100); f__Meripilaceae(100); g__Rigidoporus(100); s__Rigidoporus_vinctus(100);
Otu01358	0	0	0	0	0	0	0	0	0	0	3	0	0	2	0	0	0	0	2	0		k__Fungi(100); p__Basidiomycota(100); c__Agaricomycetes(100); o__Agaricales(100); f__Psathyrellaceae(100); g__Coprinellus(100); s__Coprinellus_radians(100);
Otu01359	0	0	0	0	0	0	0	0	0	0	1	2	1	2	0	0	0	0	0	0		k__Fungi(100); p__Basidiomycota(100); c__Agaricomycetes(100); o__Polyporales(100); f__Polyporaceae(100); f__Polyporaceae_unclassified(70); f__Polyporaceae_unclassified(70);
Otu01360	0	0	0	0	0	0	0	0	0	0	1	2	3	2	1	0	0	0	0	0		k__Fungi(100); p__Basidiomycota(100); c__Agaricomycetes(100); o__Polyporales(100); f__Polyporaceae(100); g__Erythromyces(80); s__Erythromyces_crocicreas(80);
Otu01361	0	0	0	0	0	0	0	0	0	0	0	6	0	0	0	0	0	0	0	0		k__Fungi(100); p__Ascomycota(100); c__Sordariomycetes(100); o__Sordariales(100); f__Lasiosphaeriaceae(100); g__Podospora(100); s__Podospora_fimiseda(100);
Otu01362	0	0	0	0	0	0	0	0	0	0	8	0	0	0	0	0	0	0	0	0		k__Fungi(100); p__Ascomycota(100); c__Sordariomycetes(100); o__Hypocreales(100); f__Clavicipitaceae(100); g__Metarhizium(100); s__Metarhizium_marquandii(100);
Otu01363	0	1	0	0	0	0	0	0	4	1	0	0	0	0	0	0	0	0	0	0		k__Fungi(100); p__Basidiomycota(100); c__Agaricomycetes(100); o__Agaricales(100); f__Psathyrellaceae(100); g__Coprinopsis(100); s__Coprinopsis_urticicola(100);
Otu01364	0	0	0	0	0	0	0	0	0	0	0	8	0	0	0	0	0	0	0	0		k__Fungi(100); p__Ascomycota(100); c__Eurotiomycetes(100); o__Chaetothyriales(100); f__Cyphellophoraceae(100); g__Cyphellophora(100); s__Cyphellophora_eucalypti(100);
Otu01365	0	0	0	0	0	0	0	0	0	0	0	0	0	0	0	0	2	0	2	4		k__Fungi(100); p__Chytridiomycota(100); c__Lobulomycetes(100); o__Lobulomycetales(100); f__Lobulomycetaceae(100); g__Lobulomyces(100); s__Lobulomyces_sp(100);
Otu01366	0	0	0	0	0	0	0	0	0	4	0	0	0	0	0	0	0	0	0	0		k__Fungi(100); p__Ascomycota(100); c__Sordariomycetes(100); o__Hypocreales(100); f__Nectriaceae(100); f__Nectriaceae_unclassified(67); f__Nectriaceae_unclassified(67);
Otu01367	0	0	0	0	0	0	0	0	0	0	0	0	0	0	0	0	0	0	6	0		k__Fungi(100); p__Ascomycota(100); c__Sordariomycetes(100); o__Hypocreales(100); f__Hypocreales_fam_Incertae_sedis(100); g__Acremonium(100); s__Acremonium_polychromum(100);
Otu01368	0	0	0	5	0	0	0	0	0	0	0	0	0	0	0	0	0	0	0	0		k__Fungi(100); p__Ascomycota(100); c__Sordariomycetes(100); o__Sordariales(100); f__Chaetomiaceae(100); g__Thielavia(100); s__Thielavia_sp(100);
Otu01369	0	0	0	0	0	0	0	0	0	0	0	0	0	0	0	5	0	0	0	0		k__Fungi(100); p__Ascomycota(100); c__Sordariomycetes(100); o__Hypocreales(100); f__Hypocreaceae(100); g__Trichoderma(100); g__Trichoderma_unclassified(56);
Otu01370	0	0	0	0	0	5	0	0	0	0	0	0	0	0	0	0	0	0	0	0		k__Fungi(100); p__Ascomycota(100); c__Sordariomycetes(100); o__Coniochaetales(100); f__Coniochaetaceae(100); g__Coniochaeta(100); s__Coniochaeta_canina(100);
Otu01371	0	0	0	0	6	0	0	0	0	0	0	0	0	0	0	0	0	0	0	0		k__Fungi(100); p__Ascomycota(100); c__Sordariomycetes(100); c__Sordariomycetes_unclassified(100); c__Sordariomycetes_unclassified(100); c__Sordariomycetes_unclassified(100); c__Sordariomycetes_unclassified(100);
Otu01372	0	0	0	0	0	0	0	0	0	0	0	7	0	0	0	0	0	0	0	0		k__Fungi(100); k__Fungi_unclassified(100); k__Fungi_unclassified(100); k__Fungi_unclassified(100); k__Fungi_unclassified(100); k__Fungi_unclassified(100); k__Fungi_unclassified(100);
Otu01373	0	0	0	0	0	0	0	0	0	0	0	0	0	0	0	4	0	0	0	0		k__Fungi(100); p__Basidiomycota(100); c__Agaricomycetes(100); o__Agaricales(100); o__Agaricales_unclassified(89); o__Agaricales_unclassified(89); o__Agaricales_unclassified(89);
Otu01374	1	0	0	0	0	0	0	0	3	0	0	0	0	0	0	0	0	0	0	0		k__Fungi(100); p__Basidiomycota(100); c__Agaricomycetes(100); o__Agaricales(100); f__Psathyrellaceae(100); g__Coprinopsis(100); s__Coprinopsis_urticicola(100);
Otu01375	3	2	0	0	0	0	0	0	1	0	1	0	0	0	0	0	0	0	0	0		k__Fungi(100); p__Basidiomycota(100); c__Malasseziomycetes(100); o__Malasseziales(100); f__Malasseziaceae(100); g__Malassezia(100); s__Malassezia_restricta(100);
Otu01376	0	0	0	0	0	0	0	0	0	0	0	0	0	9	0	0	0	0	0	0		k__Fungi(100); p__Basidiomycota(100); c__Agaricomycetes(100); o__Trechisporales(100); f__Hydnodontaceae(100); g__Trechispora(100); s__Trechispora_sp(100);
Otu01377	0	0	0	0	0	0	0	0	0	0	0	0	8	0	0	0	0	0	0	0		k__Fungi(100); p__Ascomycota(100); c__Dothideomycetes(100); o__Pleosporales(100); f__Cucurbitariaceae(100); g__Pyrenochaeta(100); s__Pyrenochaeta_sp(89);
Otu01378	0	0	0	0	0	0	0	0	0	0	9	0	0	0	0	0	0	0	0	0		k__Fungi(100); k__Fungi_unclassified(100); k__Fungi_unclassified(100); k__Fungi_unclassified(100); k__Fungi_unclassified(100); k__Fungi_unclassified(100); k__Fungi_unclassified(100);
Otu01379	0	0	0	0	0	0	0	0	0	0	8	0	0	0	0	0	0	0	0	0		k__Fungi(100); k__Fungi_unclassified(100); k__Fungi_unclassified(100); k__Fungi_unclassified(100); k__Fungi_unclassified(100); k__Fungi_unclassified(100); k__Fungi_unclassified(100);
Otu01380	0	0	0	0	0	0	0	6	0	0	0	0	0	0	0	0	0	0	0	0		k__Fungi(100); p__Ascomycota(100); c__Lecanoromycetes(100); c__Lecanoromycetes_unclassified(100); c__Lecanoromycetes_unclassified(100); c__Lecanoromycetes_unclassified(100); c__Lecanoromycetes_unclassified(100);
Otu01381	0	0	0	0	0	0	0	0	0	0	0	0	5	0	0	0	0	0	0	0		k__Fungi(100); p__Ascomycota(100); p__Ascomycota_unclassified(100); p__Ascomycota_unclassified(100); p__Ascomycota_unclassified(100); p__Ascomycota_unclassified(100); p__Ascomycota_unclassified(100);
Otu01382	0	0	0	0	0	0	0	0	0	0	0	0	0	0	0	0	6	0	0	0		k__Fungi(100); p__Ascomycota(100); p__Ascomycota_unclassified(100); p__Ascomycota_unclassified(100); p__Ascomycota_unclassified(100); p__Ascomycota_unclassified(100); p__Ascomycota_unclassified(100);
Otu01383	5	0	0	0	0	0	0	0	0	0	0	0	0	0	0	0	0	0	0	0		k__Fungi(100); p__Ascomycota(100); p__Ascomycota_unclassified(100); p__Ascomycota_unclassified(100); p__Ascomycota_unclassified(100); p__Ascomycota_unclassified(100); p__Ascomycota_unclassified(100);
Otu01384	0	0	0	0	0	0	0	0	0	0	0	0	0	0	0	6	0	0	0	0		k__Fungi(100); p__Ascomycota(100); p__Ascomycota_unclassified(100); p__Ascomycota_unclassified(100); p__Ascomycota_unclassified(100); p__Ascomycota_unclassified(100); p__Ascomycota_unclassified(100);
Otu01385	0	0	0	0	0	0	4	0	0	0	0	0	0	0	0	0	0	0	0	0		k__Fungi(100); p__Ascomycota(100); p__Ascomycota_unclassified(100); p__Ascomycota_unclassified(100); p__Ascomycota_unclassified(100); p__Ascomycota_unclassified(100); p__Ascomycota_unclassified(100);
Otu01386	0	0	0	0	0	0	0	0	0	0	0	0	9	0	0	0	0	0	0	0		k__Fungi(100); k__Fungi_unclassified(100); k__Fungi_unclassified(100); k__Fungi_unclassified(100); k__Fungi_unclassified(100); k__Fungi_unclassified(100); k__Fungi_unclassified(100);
Otu01387	6	0	0	0	0	0	0	0	0	0	0	0	0	0	0	0	0	0	0	0		k__Fungi(100); p__Ascomycota(100); c__Dothideomycetes(100); o__Pleosporales(100); f__Phaeosphaeriaceae(100); g__Phaeosphaeria(100); g__Phaeosphaeria_unclassified(100);
Otu01388	0	0	0	0	0	0	0	0	0	0	0	0	5	0	0	0	0	0	0	0		k__Fungi(100); p__Ascomycota(100); c__Eurotiomycetes(100); o__Chaetothyriales(100); f__Trichomeriaceae(100); g__unclassified_Trichomeriaceae(100); s__Trichomeriaceae_sp(100);
Otu01389	0	0	0	0	0	0	0	0	0	0	9	0	0	0	0	0	0	0	0	0		k__Fungi(100); p__Ascomycota(100); c__Saccharomycetes(100); o__Saccharomycetales(100); f__Saccharomycetales_fam_Incertae_sedis(100); g__Candida(100); s__Candida_solani(100);
Otu01391	0	0	0	0	0	0	0	0	0	0	9	0	0	0	0	0	0	0	0	0		k__Fungi(100); p__Basidiomycota(100); c__Tremellomycetes(100); c__Tremellomycetes_unclassified(100); c__Tremellomycetes_unclassified(100); c__Tremellomycetes_unclassified(100); c__Tremellomycetes_unclassified(100);
Otu01392	0	0	0	0	0	0	0	0	0	0	0	0	0	0	9	0	0	0	0	0		k__Fungi(100); p__Ascomycota(100); c__Sordariomycetes(100); o__Xylariales(100); f__Xylariaceae(100); g__Nemania(100); s__Nemania_macrocarpa(100);
Otu01393	0	0	0	0	0	0	0	0	0	0	0	0	0	0	0	0	0	0	8	0		k__Fungi(100); p__Ascomycota(100); p__Ascomycota_unclassified(100); p__Ascomycota_unclassified(100); p__Ascomycota_unclassified(100); p__Ascomycota_unclassified(100); p__Ascomycota_unclassified(100);
Otu01394	0	6	0	0	0	0	0	0	0	0	1	0	0	0	0	0	0	0	0	0		k__Fungi(100); p__Ascomycota(100); p__Ascomycota_unclassified(100); p__Ascomycota_unclassified(100); p__Ascomycota_unclassified(100); p__Ascomycota_unclassified(100); p__Ascomycota_unclassified(100);
Otu01395	0	0	0	0	0	0	0	6	0	0	0	0	0	0	0	0	0	0	0	0		k__Fungi(100); p__Ascomycota(100); p__Ascomycota_unclassified(100); p__Ascomycota_unclassified(100); p__Ascomycota_unclassified(100); p__Ascomycota_unclassified(100); p__Ascomycota_unclassified(100);
Otu01396	0	0	0	5	0	0	0	0	0	0	0	0	0	0	0	0	0	0	0	0		k__Fungi(100); p__Ascomycota(100); c__Eurotiomycetes(100); o__Chaetothyriales(100); f__Trichomeriaceae(100); f__Trichomeriaceae_unclassified(56); f__Trichomeriaceae_unclassified(56);
Otu01397	0	0	0	0	0	0	0	4	0	0	0	0	0	0	0	0	0	0	0	0		k__Fungi(100); p__Ascomycota(100); c__Eurotiomycetes(100); o__Chaetothyriales(100); f__Chaetothyriales_fam_Incertae_sedis(100); g__Strelitziana(100); s__Strelitziana_eucalypti(78);
Otu01398	0	0	0	0	0	0	0	7	0	0	0	0	0	0	0	0	0	0	0	0		k__Fungi(100); p__Ascomycota(100); c__Eurotiomycetes(100); o__Chaetothyriales(100); f__Chaetothyriales_fam_Incertae_sedis(100); g__Strelitziana(100); s__Strelitziana_eucalypti(56);
Otu01399	0	3	0	0	0	0	0	0	0	0	0	0	0	0	0	0	0	0	0	0		k__Fungi(100); p__Ascomycota(100); c__Dothideomycetes(100); o__Pleosporales(100); f__Didymosphaeriaceae(100); g__Pseudopithomyces(100); s__Pseudopithomyces_sp(100);
Otu01400	0	0	0	0	0	0	0	0	0	0	8	0	0	1	0	0	0	0	0	0		k__Fungi(100); k__Fungi_unclassified(100); k__Fungi_unclassified(100); k__Fungi_unclassified(100); k__Fungi_unclassified(100); k__Fungi_unclassified(100); k__Fungi_unclassified(100);
Otu01401	0	0	0	0	0	0	0	0	0	0	0	0	0	9	0	0	0	0	0	0		k__Fungi(100); p__Ascomycota(100); p__Ascomycota_unclassified(100); p__Ascomycota_unclassified(100); p__Ascomycota_unclassified(100); p__Ascomycota_unclassified(100); p__Ascomycota_unclassified(100);
Otu01402	0	0	0	0	0	0	0	0	0	0	0	0	7	0	0	0	0	0	0	0		k__Fungi(100); k__Fungi_unclassified(100); k__Fungi_unclassified(100); k__Fungi_unclassified(100); k__Fungi_unclassified(100); k__Fungi_unclassified(100); k__Fungi_unclassified(100);
Otu01403	0	0	0	0	0	0	0	0	0	0	0	0	0	0	9	0	0	0	0	0		k__Fungi(100); k__Fungi_unclassified(100); k__Fungi_unclassified(100); k__Fungi_unclassified(100); k__Fungi_unclassified(100); k__Fungi_unclassified(100); k__Fungi_unclassified(100);
Otu01404	0	0	4	0	0	0	0	0	0	0	0	0	0	0	0	0	0	0	0	0		k__Fungi(100); k__Fungi_unclassified(100); k__Fungi_unclassified(100); k__Fungi_unclassified(100); k__Fungi_unclassified(100); k__Fungi_unclassified(100); k__Fungi_unclassified(100);
Otu01405	7	0	0	0	0	0	0	0	0	0	0	0	0	0	0	0	0	0	0	0		k__Fungi(100); k__Fungi_unclassified(100); k__Fungi_unclassified(100); k__Fungi_unclassified(100); k__Fungi_unclassified(100); k__Fungi_unclassified(100); k__Fungi_unclassified(100);
Otu01406	0	0	0	0	0	0	0	0	0	0	0	0	0	0	0	0	0	6	0	0		k__Fungi(100); k__Fungi_unclassified(100); k__Fungi_unclassified(100); k__Fungi_unclassified(100); k__Fungi_unclassified(100); k__Fungi_unclassified(100); k__Fungi_unclassified(100);
Otu01407	0	0	0	0	0	0	0	0	0	0	0	0	8	0	0	0	0	0	0	0		k__Fungi(100); p__Ascomycota(100); c__Dothideomycetes(100); o__Pleosporales(100); f__Pleosporales_fam_Incertae_sedis(100); g__Pseudorobillarda(100); s__Pseudorobillarda_sp(100);
Otu01408	0	0	0	0	0	0	0	0	0	0	9	0	0	0	0	0	0	0	0	0		k__Fungi(100); p__Basidiomycota(100); c__Agaricomycetes(100); o__Agaricales(100); f__Tricholomataceae(100); g__Tricholomopsis(100); s__Tricholomopsis_sp(100);
Otu01409	0	0	0	0	0	0	0	0	0	0	0	0	0	0	9	0	0	0	0	0		k__Fungi(100); k__Fungi_unclassified(100); k__Fungi_unclassified(100); k__Fungi_unclassified(100); k__Fungi_unclassified(100); k__Fungi_unclassified(100); k__Fungi_unclassified(100);
Otu01410	0	0	0	0	0	0	0	0	0	0	0	0	0	9	0	0	0	0	0	0		k__Fungi(100); k__Fungi_unclassified(100); k__Fungi_unclassified(100); k__Fungi_unclassified(100); k__Fungi_unclassified(100); k__Fungi_unclassified(100); k__Fungi_unclassified(100);
Otu01411	0	0	0	8	0	0	0	0	0	0	0	0	0	0	0	0	0	0	0	0		k__Fungi(100); p__Ascomycota(100); c__Dothideomycetes(100); o__Pleosporales(100); f__Didymosphaeriaceae(100); g__Pseudopithomyces(100); s__Pseudopithomyces_chartarum(100);
Otu01412	0	0	0	6	0	0	0	0	0	0	0	0	0	0	0	0	0	0	0	0		k__Fungi(100); p__Ascomycota(100); c__Dothideomycetes(100); o__Pleosporales(100); f__Didymosphaeriaceae(100); g__Pseudopithomyces(100); s__Pseudopithomyces_chartarum(100);
Otu01413	0	3	0	3	0	0	0	0	0	0	0	0	0	0	0	0	0	0	0	0		k__Fungi(100); p__Ascomycota(100); c__Dothideomycetes(100); o__Pleosporales(100); f__Pleosporales_fam_Incertae_sedis(100); g__Pseudorobillarda(100); s__Pseudorobillarda_siamensis(89);
Otu01414	0	0	0	0	0	0	0	0	0	0	0	4	0	0	0	0	0	0	0	0		k__Fungi(100); p__Ascomycota(100); c__Sordariomycetes(100); o__Xylariales(100); f__Xylariaceae(100); g__Xylaria(100); s__Xylaria_ophiopoda(100);
Otu01415	0	0	0	0	0	0	0	0	0	0	0	1	2	1	1	0	0	0	0	0		k__Fungi(100); p__Basidiomycota(100); c__Agaricomycetes(100); o__Polyporales(100); f__Meruliaceae(100); g__Hyphodermella(67); g__Hyphodermella_unclassified(67);
Otu01416	0	0	4	0	0	0	0	0	0	1	0	0	0	0	0	0	0	0	0	0		k__Fungi(100); p__Basidiomycota(100); c__Agaricomycetes(100); o__Agaricales(100); o__Agaricales_unclassified(100); o__Agaricales_unclassified(100); o__Agaricales_unclassified(100);
Otu01417	0	5	0	0	0	0	0	0	0	0	0	0	0	0	0	0	0	0	0	0		k__Fungi(100); p__Basidiomycota(100); c__Agaricomycetes(100); o__Agaricales(100); f__Entolomataceae(100); g__Entoloma(100); g__Entoloma_unclassified(100);
Otu01418	0	4	0	0	0	0	0	0	2	0	0	0	0	0	0	0	0	0	0	0		k__Fungi(100); p__Basidiomycota(100); c__Agaricomycetes(100); o__Agaricales(100); f__Psathyrellaceae(100); g__Coprinopsis(100); s__Coprinopsis_urticicola(100);
Otu01419	0	0	0	0	0	0	0	0	0	0	0	0	0	9	0	0	0	0	0	0		k__Fungi(100); p__Basidiomycota(100); c__Agaricomycetes(100); o__Agaricales(100); f__Pleurotaceae(100); g__Hohenbuehelia(100); s__Hohenbuehelia_portegna(100);
Otu01420	0	0	0	0	0	0	0	0	0	0	0	2	0	4	0	0	0	0	0	0		k__Fungi(100); p__Basidiomycota(100); c__Agaricomycetes(100); o__Polyporales(100); f__Polyporaceae(100); f__Polyporaceae_unclassified(67); f__Polyporaceae_unclassified(67);
Otu01421	0	0	0	0	0	0	0	0	0	0	2	0	1	1	4	0	0	0	0	0		k__Fungi(100); p__Basidiomycota(100); c__Agaricomycetes(100); o__Polyporales(100); f__Polyporaceae(100); f__Polyporaceae_unclassified(56); f__Polyporaceae_unclassified(56);
Otu01422	0	0	0	0	0	0	0	0	6	0	0	0	0	0	0	0	0	0	0	0		k__Fungi(100); p__Basidiomycota(100); c__Agaricomycetes(100); o__Polyporales(100); f__Xenasmataceae(100); g__Phlebiella(100); s__Phlebiella_borealis(100);
Otu01423	0	0	0	0	0	0	0	0	0	0	0	0	0	0	0	1	6	0	0	0		k__Fungi(100); k__Fungi_unclassified(100); k__Fungi_unclassified(100); k__Fungi_unclassified(100); k__Fungi_unclassified(100); k__Fungi_unclassified(100); k__Fungi_unclassified(100);
Otu01424	0	0	0	0	0	0	3	0	0	0	0	0	0	0	0	0	0	0	0	0		k__Fungi(100); k__Fungi_unclassified(100); k__Fungi_unclassified(100); k__Fungi_unclassified(100); k__Fungi_unclassified(100); k__Fungi_unclassified(100); k__Fungi_unclassified(100);
Otu01425	0	0	0	0	0	0	0	0	0	0	9	0	0	0	0	0	0	0	0	0		k__Fungi(100); p__Basidiomycota(100); c__Agaricomycetes(100); o__Russulales(100); f__Peniophoraceae(100); g__Peniophora(100); g__Peniophora_unclassified(89);
Otu01426	0	0	1	6	0	0	0	0	0	0	0	0	0	0	0	0	0	0	0	0		k__Fungi(100); p__Basidiomycota(100); c__Agaricomycetes(100); o__Agaricales(100); o__Agaricales_unclassified(100); o__Agaricales_unclassified(100); o__Agaricales_unclassified(100);
Otu01427	0	0	1	2	0	0	0	0	1	0	0	0	0	0	0	0	0	0	0	0		k__Fungi(100); p__Basidiomycota(100); c__Agaricomycetes(100); o__Agaricales(100); o__Agaricales_unclassified(100); o__Agaricales_unclassified(100); o__Agaricales_unclassified(100);
Otu01428	0	0	0	5	0	0	0	0	0	0	0	0	0	0	0	0	0	0	0	0		k__Fungi(100); p__Basidiomycota(100); c__Agaricomycetes(100); o__Agaricales(100); o__Agaricales_unclassified(100); o__Agaricales_unclassified(100); o__Agaricales_unclassified(100);
Otu01429	0	0	0	6	0	0	0	0	0	0	0	0	0	0	0	0	0	0	0	0		k__Fungi(100); p__Basidiomycota(100); c__Tremellomycetes(100); o__Cystofilobasidiales(100); f__Mrakiaceae(100); g__Udeniomyces(100); s__Udeniomyces_pyricola(100);
Otu01430	0	0	0	0	0	0	0	0	0	7	0	0	0	0	0	0	0	0	0	0		k__Fungi(100); p__Basidiomycota(100); c__Agaricomycetes(100); o__Agaricales(100); o__Agaricales_unclassified(100); o__Agaricales_unclassified(100); o__Agaricales_unclassified(100);
Otu01431	0	0	0	0	0	0	0	0	0	0	0	0	0	9	0	0	0	0	0	0		k__Fungi(100); p__Basidiomycota(100); c__Agaricomycetes(100); o__Agaricales(100); f__Stephanosporaceae(100); f__Stephanosporaceae_unclassified(100); f__Stephanosporaceae_unclassified(100);
Otu01432	0	0	0	0	0	0	0	0	0	0	1	1	4	2	1	0	0	0	0	0		k__Fungi(100); p__Basidiomycota(100); c__Agaricomycetes(100); o__Polyporales(100); f__Polyporaceae(100); g__Erythromyces(56); s__Erythromyces_crocicreas(56);
Otu01433	0	0	0	0	0	0	0	0	0	0	4	3	1	0	0	0	0	0	0	0		k__Fungi(100); p__Basidiomycota(100); c__Agaricomycetes(100); o__Polyporales(100); f__Meruliaceae(100); g__Phanerochaete(100); s__Phanerochaete_sordida(100);
Otu01434	1	0	1	3	0	0	0	0	0	3	0	0	0	0	0	0	0	0	0	0		k__Fungi(100); p__Basidiomycota(100); c__Agaricomycetes(100); o__Agaricales(100); o__Agaricales_unclassified(100); o__Agaricales_unclassified(100); o__Agaricales_unclassified(100);
Otu01435	0	0	0	0	3	0	0	0	0	0	0	0	0	0	0	0	0	0	0	0		k__Fungi(100); p__Basidiomycota(100); c__Tremellomycetes(100); o__Cystofilobasidiales(100); f__Mrakiaceae(100); g__Mrakia(100); s__Mrakia_sp(100);
Otu01436	0	0	1	0	0	0	0	0	0	5	0	0	0	0	0	0	0	0	0	0		k__Fungi(100); p__Basidiomycota(100); c__Agaricomycetes(100); o__Agaricales(100); o__Agaricales_unclassified(100); o__Agaricales_unclassified(100); o__Agaricales_unclassified(100);
Otu01437	0	2	0	0	0	0	0	0	1	0	0	0	0	0	0	0	0	0	0	0		k__Fungi(100); k__Fungi_unclassified(100); k__Fungi_unclassified(100); k__Fungi_unclassified(100); k__Fungi_unclassified(100); k__Fungi_unclassified(100); k__Fungi_unclassified(100);
Otu01438	4	0	0	0	0	0	0	0	0	0	0	0	0	0	0	0	0	0	0	0		k__Fungi(100); k__Fungi_unclassified(100); k__Fungi_unclassified(100); k__Fungi_unclassified(100); k__Fungi_unclassified(100); k__Fungi_unclassified(100); k__Fungi_unclassified(100);
Otu01439	0	0	5	0	1	0	0	0	0	0	0	0	0	0	0	0	0	0	0	0		k__Fungi(100); p__Basidiomycota(100); p__Basidiomycota_unclassified(100); p__Basidiomycota_unclassified(100); p__Basidiomycota_unclassified(100); p__Basidiomycota_unclassified(100); p__Basidiomycota_unclassified(100);
Otu01440	0	0	0	0	0	0	0	0	0	0	0	0	0	0	0	0	3	2	1	0		k__Fungi(100); k__Fungi_unclassified(100); k__Fungi_unclassified(100); k__Fungi_unclassified(100); k__Fungi_unclassified(100); k__Fungi_unclassified(100); k__Fungi_unclassified(100);
Otu01441	0	0	0	0	0	0	0	0	0	0	0	0	0	0	0	1	1	4	1	1		k__Fungi(100); k__Fungi_unclassified(100); k__Fungi_unclassified(100); k__Fungi_unclassified(100); k__Fungi_unclassified(100); k__Fungi_unclassified(100); k__Fungi_unclassified(100);
Otu01442	0	0	0	0	0	0	0	0	0	0	0	0	6	0	0	0	0	0	0	0		k__Fungi(100); p__Ascomycota(100); c__Dothideomycetes(100); o__Pleosporales(100); f__Trematosphaeriaceae(100); g__Medicopsis(100); s__Medicopsis_chiangmaiensis(100);
Otu01443	0	0	0	0	0	0	0	0	0	0	8	0	0	0	0	0	0	0	0	0		k__Fungi(100); p__Ascomycota(100); c__Dothideomycetes(100); o__Pleosporales(100); f__Lophiostomataceae(100); g__Lophiostoma(100); s__Lophiostoma_corticola(75);
Otu01444	0	0	0	0	0	0	0	0	0	0	0	0	4	0	0	0	0	0	0	0		k__Fungi(100); p__Basidiomycota(100); c__Agaricomycetes(100); o__Agaricales(100); f__Cystostereaceae(100); g__unclassified_Cystostereaceae(75); s__Cystostereaceae_sp(75);
Otu01445	0	0	0	7	0	0	0	0	0	0	0	0	0	0	0	0	0	0	0	0		k__Fungi(100); p__Basidiomycota(100); c__Tremellomycetes(100); o__Cystofilobasidiales(100); f__Mrakiaceae(100); g__Udeniomyces(100); s__Udeniomyces_pyricola(100);
Otu01446	0	0	0	6	0	0	0	0	0	0	0	0	0	0	0	0	0	0	0	0		k__Fungi(100); p__Basidiomycota(100); c__Tremellomycetes(100); o__Cystofilobasidiales(100); f__Mrakiaceae(100); g__Udeniomyces(100); s__Udeniomyces_pyricola(100);
Otu01447	0	0	0	0	0	0	0	0	0	0	0	0	0	0	0	1	1	1	1	0		k__Fungi(100); p__Ascomycota(100); p__Ascomycota_unclassified(100); p__Ascomycota_unclassified(100); p__Ascomycota_unclassified(100); p__Ascomycota_unclassified(100); p__Ascomycota_unclassified(100);
Otu01448	0	0	0	0	0	0	0	0	0	0	0	7	0	0	0	0	0	0	0	0		k__Fungi(100); k__Fungi_unclassified(100); k__Fungi_unclassified(100); k__Fungi_unclassified(100); k__Fungi_unclassified(100); k__Fungi_unclassified(100); k__Fungi_unclassified(100);
Otu01449	0	0	0	0	0	0	4	0	0	0	0	0	0	0	0	0	0	0	0	0		k__Fungi(100); p__Ascomycota(100); p__Ascomycota_unclassified(100); p__Ascomycota_unclassified(100); p__Ascomycota_unclassified(100); p__Ascomycota_unclassified(100); p__Ascomycota_unclassified(100);
Otu01450	0	0	0	0	0	0	0	0	0	0	0	0	0	0	0	2	2	1	2	0		k__Fungi(100); p__Ascomycota(100); p__Ascomycota_unclassified(100); p__Ascomycota_unclassified(100); p__Ascomycota_unclassified(100); p__Ascomycota_unclassified(100); p__Ascomycota_unclassified(100);
Otu01451	0	0	0	0	0	0	0	0	0	0	8	0	0	0	0	0	0	0	0	0		k__Fungi(100); p__Ascomycota(100); c__Sordariomycetes(100); c__Sordariomycetes_unclassified(100); c__Sordariomycetes_unclassified(100); c__Sordariomycetes_unclassified(100); c__Sordariomycetes_unclassified(100);
Otu01452	0	0	0	0	0	0	0	0	0	0	0	0	0	1	0	0	0	0	0	0		k__Fungi(100); p__Ascomycota(100); c__Sordariomycetes(100); o__Hypocreales(100); f__Cordycipitaceae(100); g__Parengyodontium(75); s__Parengyodontium_album(75);
Otu01453	0	0	0	0	0	0	0	0	0	0	0	0	6	0	0	0	0	0	0	0		k__Fungi(100); p__Ascomycota(100); p__Ascomycota_unclassified(100); p__Ascomycota_unclassified(100); p__Ascomycota_unclassified(100); p__Ascomycota_unclassified(100); p__Ascomycota_unclassified(100);
Otu01454	0	4	0	0	0	0	0	0	0	0	0	0	0	0	0	0	0	0	0	0		k__Fungi(100); p__Ascomycota(100); c__Sordariomycetes(100); o__Sordariales(100); f__Chaetomiaceae(100); g__Humicola(63); s__Humicola_olivacea(63);
Otu01455	0	0	0	0	0	0	0	0	0	0	8	0	0	0	0	0	0	0	0	0		k__Fungi(100); p__Ascomycota(100); c__Sordariomycetes(100); c__Sordariomycetes_unclassified(100); c__Sordariomycetes_unclassified(100); c__Sordariomycetes_unclassified(100); c__Sordariomycetes_unclassified(100);
Otu01457	0	0	0	0	0	0	0	0	0	0	1	1	1	0	4	0	0	0	0	0		k__Fungi(100); p__Ascomycota(100); p__Ascomycota_unclassified(100); p__Ascomycota_unclassified(100); p__Ascomycota_unclassified(100); p__Ascomycota_unclassified(100); p__Ascomycota_unclassified(100);
Otu01459	0	0	0	0	0	0	6	0	0	0	0	0	0	0	0	0	0	0	0	0		k__Fungi(100); p__Ascomycota(100); p__Ascomycota_unclassified(100); p__Ascomycota_unclassified(100); p__Ascomycota_unclassified(100); p__Ascomycota_unclassified(100); p__Ascomycota_unclassified(100);
Otu01460	0	0	0	0	0	0	0	0	0	4	0	0	0	0	0	0	0	0	0	0		k__Fungi(100); p__Ascomycota(100); p__Ascomycota_unclassified(100); p__Ascomycota_unclassified(100); p__Ascomycota_unclassified(100); p__Ascomycota_unclassified(100); p__Ascomycota_unclassified(100);
Otu01461	0	0	0	0	0	0	0	0	0	0	0	0	3	0	0	0	0	0	0	0		k__Fungi(100); p__Ascomycota(100); c__Dothideomycetes(100); o__Pleosporales(100); f__Cucurbitariaceae(100); g__Pyrenochaetopsis(100); g__Pyrenochaetopsis_unclassified(100);
Otu01462	0	0	0	0	0	0	0	0	0	0	0	0	0	0	0	0	0	5	0	0		k__Fungi(100); k__Fungi_unclassified(100); k__Fungi_unclassified(100); k__Fungi_unclassified(100); k__Fungi_unclassified(100); k__Fungi_unclassified(100); k__Fungi_unclassified(100);
Otu01463	0	0	4	0	0	0	0	0	0	0	0	0	0	0	0	0	0	0	0	0		k__Fungi(100); k__Fungi_unclassified(100); k__Fungi_unclassified(100); k__Fungi_unclassified(100); k__Fungi_unclassified(100); k__Fungi_unclassified(100); k__Fungi_unclassified(100);
Otu01464	0	0	0	0	0	0	0	0	0	0	0	0	0	0	0	0	0	0	0	4		k__Fungi(100); k__Fungi_unclassified(100); k__Fungi_unclassified(100); k__Fungi_unclassified(100); k__Fungi_unclassified(100); k__Fungi_unclassified(100); k__Fungi_unclassified(100);
Otu01465	5	0	0	0	0	0	0	0	1	0	0	0	0	0	0	0	0	0	0	0		k__Fungi(100); k__Fungi_unclassified(100); k__Fungi_unclassified(100); k__Fungi_unclassified(100); k__Fungi_unclassified(100); k__Fungi_unclassified(100); k__Fungi_unclassified(100);
Otu01466	0	3	3	0	0	0	0	0	0	0	0	0	0	1	0	0	0	0	0	0		k__Fungi(100); p__Ascomycota(100); c__Eurotiomycetes(100); o__Eurotiales(100); f__Aspergillaceae(100); g__Aspergillus(100); s__Aspergillus_halophilicus(100);
Otu01467	0	0	0	0	0	0	0	0	0	0	0	5	0	0	0	0	0	0	0	0		k__Fungi(100); p__Ascomycota(100); c__Eurotiomycetes(100); o__Chaetothyriales(100); f__Cyphellophoraceae(100); g__Cyphellophora(100); s__Cyphellophora_eucalypti(88);
Otu01468	0	0	0	0	0	0	0	5	0	0	0	0	0	0	0	0	0	0	0	0		k__Fungi(100); p__Ascomycota(100); c__Eurotiomycetes(100); o__Chaetothyriales(100); f__Chaetothyriales_fam_Incertae_sedis(100); g__Strelitziana(100); s__Strelitziana_eucalypti(88);
Otu01469	0	0	0	4	0	0	0	0	0	0	0	0	0	0	0	0	0	0	0	0		k__Fungi(100); p__Ascomycota(100); c__Eurotiomycetes(100); o__Chaetothyriales(100); f__Trichomeriaceae(100); g__Alatosessilispora(100); s__Alatosessilispora_bibrachiata(100);
Otu01470	0	0	0	0	0	0	0	0	0	0	0	5	0	0	0	0	0	2	0	0		k__Fungi(100); p__Ascomycota(100); c__Eurotiomycetes(100); o__Eurotiales(100); f__Trichocomaceae(100); g__Talaromyces(100); g__Talaromyces_unclassified(88);
Otu01471	4	0	0	0	0	0	0	0	0	0	0	0	0	0	0	0	0	0	0	0		k__Fungi(100); p__Ascomycota(100); c__Eurotiomycetes(100); o__Chaetothyriales(100); f__Herpotrichiellaceae(100); g__Exophiala(100); g__Exophiala_unclassified(100);
Otu01472	0	0	0	0	0	0	0	5	0	0	0	0	0	0	0	0	0	0	0	0		k__Fungi(100); k__Fungi_unclassified(100); k__Fungi_unclassified(100); k__Fungi_unclassified(100); k__Fungi_unclassified(100); k__Fungi_unclassified(100); k__Fungi_unclassified(100);
Otu01473	0	0	0	0	0	0	0	0	0	0	1	0	0	0	5	0	0	0	0	0		k__Fungi(100); k__Fungi_unclassified(100); k__Fungi_unclassified(100); k__Fungi_unclassified(100); k__Fungi_unclassified(100); k__Fungi_unclassified(100); k__Fungi_unclassified(100);
Otu01474	0	0	0	0	0	0	0	0	0	0	0	6	0	0	0	0	0	0	0	0		k__Fungi(100); p__Ascomycota(100); p__Ascomycota_unclassified(100); p__Ascomycota_unclassified(100); p__Ascomycota_unclassified(100); p__Ascomycota_unclassified(100); p__Ascomycota_unclassified(100);
Otu01475	0	0	0	0	0	0	0	0	0	0	0	0	0	0	0	0	0	0	0	3		k__Fungi(100); k__Fungi_unclassified(100); k__Fungi_unclassified(100); k__Fungi_unclassified(100); k__Fungi_unclassified(100); k__Fungi_unclassified(100); k__Fungi_unclassified(100);
Otu01476	0	0	0	0	0	0	0	7	0	0	0	0	0	0	0	0	0	0	0	0		k__Fungi(100); p__Ascomycota(100); p__Ascomycota_unclassified(100); p__Ascomycota_unclassified(100); p__Ascomycota_unclassified(100); p__Ascomycota_unclassified(100); p__Ascomycota_unclassified(100);
Otu01477	0	0	0	0	0	0	0	0	0	0	8	0	0	0	0	0	0	0	0	0		k__Fungi(100); p__Ascomycota(100); p__Ascomycota_unclassified(100); p__Ascomycota_unclassified(100); p__Ascomycota_unclassified(100); p__Ascomycota_unclassified(100); p__Ascomycota_unclassified(100);
Otu01478	0	0	0	0	0	0	0	0	0	0	0	0	4	0	0	0	0	0	0	0		k__Fungi(100); p__Ascomycota(100); p__Ascomycota_unclassified(100); p__Ascomycota_unclassified(100); p__Ascomycota_unclassified(100); p__Ascomycota_unclassified(100); p__Ascomycota_unclassified(100);
Otu01479	0	0	0	0	0	0	0	0	0	0	0	6	0	0	0	0	0	0	0	0		k__Fungi(100); k__Fungi_unclassified(100); k__Fungi_unclassified(100); k__Fungi_unclassified(100); k__Fungi_unclassified(100); k__Fungi_unclassified(100); k__Fungi_unclassified(100);
Otu01480	0	0	0	0	0	0	0	0	0	0	0	5	0	0	0	0	0	0	0	0		k__Fungi(100); k__Fungi_unclassified(100); k__Fungi_unclassified(100); k__Fungi_unclassified(100); k__Fungi_unclassified(100); k__Fungi_unclassified(100); k__Fungi_unclassified(100);
Otu01481	0	0	0	0	0	0	0	0	0	0	0	0	0	0	8	0	0	0	0	0		k__Fungi(100); p__Ascomycota(100); c__Sordariomycetes(100); o__Xylariales(100); f__Xylariaceae(100); g__Hypoxylon(100); g__Hypoxylon_unclassified(100);
Otu01482	0	0	0	0	0	0	0	1	0	0	0	0	0	0	0	0	0	0	0	0		k__Fungi(100); p__Basidiomycota(100); c__Agaricomycetes(100); o__Agaricales(100); o__Agaricales_unclassified(100); o__Agaricales_unclassified(100); o__Agaricales_unclassified(100);
Otu01483	0	0	0	0	0	0	0	0	0	0	6	0	0	0	0	0	0	0	0	0		k__Fungi(100); p__Basidiomycota(100); c__Agaricomycetes(100); o__Trechisporales(100); f__Hydnodontaceae(100); g__Trechispora(100); s__Trechispora_sp(75);
Otu01484	0	0	0	0	0	4	0	0	0	0	0	0	0	0	0	0	0	0	0	0		k__Fungi(100); p__Basidiomycota(100); c__Agaricomycetes(100); o__Agaricales(100); f__Lyophyllaceae(100); g__Fibulochlamys(100); s__Fibulochlamys_chilensis(100);
Otu01485	0	0	0	0	0	0	0	0	0	0	1	0	4	3	0	0	0	0	0	0		k__Fungi(100); p__Basidiomycota(100); c__Agaricomycetes(100); o__Polyporales(100); f__Polyporaceae(100); g__Erythromyces(75); s__Erythromyces_crocicreas(75);
Otu01486	0	0	0	0	0	0	0	0	0	0	0	0	0	0	0	0	0	0	0	6		k__Fungi(100); p__Basidiomycota(100); c__Agaricomycetes(100); o__Polyporales(100); o__Polyporales_unclassified(100); o__Polyporales_unclassified(100); o__Polyporales_unclassified(100);
Otu01487	0	0	0	0	0	0	0	0	0	0	0	0	0	0	8	0	0	0	0	0		k__Fungi(100); p__Ascomycota(100); c__Sordariomycetes(100); o__Hypocreales(100); f__Stachybotryaceae(100); g__Myxospora(100); s__Myxospora_aptrootii(100);
Otu01488	0	0	0	0	0	0	0	0	0	0	0	0	0	0	0	2	0	0	0	0		k__Fungi(100); p__Basidiomycota(100); c__Agaricomycetes(100); o__Agaricales(100); f__Stephanosporaceae(88); f__Stephanosporaceae_unclassified(88); f__Stephanosporaceae_unclassified(88);
Otu01489	1	0	0	6	0	0	0	0	0	0	0	0	0	0	0	0	0	0	0	0		k__Fungi(100); p__Basidiomycota(100); c__Agaricomycetes(100); o__Agaricales(100); o__Agaricales_unclassified(100); o__Agaricales_unclassified(100); o__Agaricales_unclassified(100);
Otu01490	0	0	0	0	0	0	0	0	0	0	0	8	0	0	0	0	0	0	0	0		k__Fungi(100); p__Basidiomycota(100); c__Agaricomycetes(100); o__Russulales(100); f__Peniophoraceae(100); g__Peniophora(100); g__Peniophora_unclassified(100);
Otu01491	0	0	0	0	0	0	0	0	0	5	0	0	0	0	0	0	0	0	0	0		k__Fungi(100); k__Fungi_unclassified(100); k__Fungi_unclassified(100); k__Fungi_unclassified(100); k__Fungi_unclassified(100); k__Fungi_unclassified(100); k__Fungi_unclassified(100);
Otu01492	0	0	0	0	0	0	0	0	0	0	0	0	0	0	0	0	0	0	0	5		k__Fungi(100); k__Fungi_unclassified(100); k__Fungi_unclassified(100); k__Fungi_unclassified(100); k__Fungi_unclassified(100); k__Fungi_unclassified(100); k__Fungi_unclassified(100);
Otu01493	0	0	0	0	0	0	0	0	7	0	0	0	0	0	0	0	0	0	0	0		k__Fungi(100); p__Basidiomycota(100); c__Agaricomycetes(100); o__Polyporales(100); f__Xenasmataceae(100); g__Phlebiella(100); s__Phlebiella_borealis(100);
Otu01494	0	0	3	2	0	0	0	0	0	0	0	0	0	0	0	0	0	0	0	0		k__Fungi(100); p__Basidiomycota(100); c__Agaricomycetes(100); o__Agaricales(100); o__Agaricales_unclassified(100); o__Agaricales_unclassified(100); o__Agaricales_unclassified(100);
Otu01495	0	0	0	0	0	0	0	0	0	0	8	0	0	0	0	0	0	0	0	0		k__Fungi(100); p__Basidiomycota(100); p__Basidiomycota_unclassified(100); p__Basidiomycota_unclassified(100); p__Basidiomycota_unclassified(100); p__Basidiomycota_unclassified(100); p__Basidiomycota_unclassified(100);
Otu01496	0	0	0	0	0	0	0	0	0	0	0	0	0	0	0	2	2	0	0	1		k__Fungi(100); p__Chytridiomycota(100); c__Lobulomycetes(100); o__Lobulomycetales(100); f__Lobulomycetaceae(100); g__Lobulomyces(100); s__Lobulomyces_sp(100);
Otu01497	0	0	0	0	0	0	0	0	0	0	0	0	0	0	0	3	0	0	0	0		k__Fungi(100); p__Chytridiomycota(100); c__Lobulomycetes(100); o__Lobulomycetales(100); f__Lobulomycetaceae(100); g__Lobulomyces(100); s__Lobulomyces_sp(100);
Otu01498	0	6	0	0	0	0	0	1	0	0	0	0	0	0	0	0	0	0	0	0		k__Fungi(100); p__Ascomycota(100); c__Dothideomycetes(100); o__Pleosporales(100); f__Didymellaceae(100); f__Didymellaceae_unclassified(100); f__Didymellaceae_unclassified(100);
Otu01499	0	0	0	0	0	0	0	0	0	0	8	0	0	0	0	0	0	0	0	0		k__Fungi(100); p__Ascomycota(100); c__Sordariomycetes(100); o__Xylariales(100); f__Apiosporaceae(100); g__Arthrinium(100); s__Arthrinium_marii(100);
Otu01500	0	0	0	0	0	0	0	0	0	0	0	0	0	0	0	0	0	0	0	7		k__Fungi(100); p__Ascomycota(100); c__Sordariomycetes(100); o__Xylariales(100); o__Xylariales_unclassified(100); o__Xylariales_unclassified(100); o__Xylariales_unclassified(100);
Otu01501	0	0	7	0	0	0	0	0	0	0	0	0	0	0	0	0	0	0	0	0		k__Fungi(100); p__Ascomycota(100); c__Dothideomycetes(100); o__Pleosporales(100); f__Didymosphaeriaceae(100); f__Didymosphaeriaceae_unclassified(63); f__Didymosphaeriaceae_unclassified(63);
Otu01502	0	2	0	4	0	0	0	0	0	0	0	0	0	0	0	0	0	0	0	0		k__Fungi(100); p__Ascomycota(100); c__Dothideomycetes(100); o__Pleosporales(100); f__Pleosporales_fam_Incertae_sedis(100); g__Pseudorobillarda(100); s__Pseudorobillarda_siamensis(100);
Otu01503	0	0	0	0	0	0	0	6	0	0	0	0	0	0	0	0	0	0	0	0		k__Fungi(100); p__Ascomycota(100); c__Dothideomycetes(100); o__Capnodiales(100); f__Cladosporiaceae(100); g__Cladosporium(100); s__Cladosporium_flabelliforme(63);
Otu01504	0	0	5	0	0	0	0	0	0	0	0	0	0	0	0	0	0	0	0	0		k__Fungi(100); p__Ascomycota(100); c__Dothideomycetes(100); o__Pleosporales(100); f__Didymosphaeriaceae(100); f__Didymosphaeriaceae_unclassified(63); f__Didymosphaeriaceae_unclassified(63);
Otu01505	0	0	0	0	0	0	0	0	0	0	0	0	7	0	0	0	0	0	0	0		k__Fungi(100); p__Ascomycota(100); c__Dothideomycetes(100); o__Pleosporales(100); f__Pleosporales_fam_Incertae_sedis(100); g__Pseudorobillarda(100); s__Pseudorobillarda_sp(100);
Otu01506	0	0	0	0	0	0	0	0	0	0	0	0	6	0	0	0	0	0	0	0		k__Fungi(100); p__Ascomycota(100); c__Dothideomycetes(100); o__Capnodiales(100); f__Teratosphaeriaceae(100); g__Eupenidiella(100); s__Eupenidiella_venezuelensis(100);
Otu01507	0	0	0	0	0	0	0	0	6	0	0	0	0	0	0	0	0	0	0	0		k__Fungi(100); p__Ascomycota(100); c__Lecanoromycetes(100); o__Ostropales(88); f__Stictidaceae(88); g__Cyanodermella(88); s__Cyanodermella_viridula(88);
Otu01508	0	0	0	0	0	0	0	0	0	0	0	0	0	0	6	0	0	0	0	0		k__Fungi(100); k__Fungi_unclassified(100); k__Fungi_unclassified(100); k__Fungi_unclassified(100); k__Fungi_unclassified(100); k__Fungi_unclassified(100); k__Fungi_unclassified(100);
Otu01509	0	0	0	0	0	0	0	0	0	0	0	0	1	5	2	0	0	0	0	0		k__Fungi(100); p__Basidiomycota(100); c__Agaricomycetes(100); o__Polyporales(100); f__Ganodermataceae(100); g__Ganoderma(100); g__Ganoderma_unclassified(100);
Otu01510	0	0	0	0	0	0	0	0	0	4	0	0	0	0	0	0	0	0	0	0		k__Fungi(100); p__Basidiomycota(100); c__Agaricomycetes(100); o__Agaricales(100); f__Psathyrellaceae(100); g__Coprinellus(100); s__Coprinellus_sp(100);
Otu01511	1	0	1	0	0	0	0	1	0	0	0	0	0	0	0	0	0	0	0	0		k__Fungi(100); p__Basidiomycota(100); c__Agaricomycetes(100); o__Agaricales(100); o__Agaricales_unclassified(100); o__Agaricales_unclassified(100); o__Agaricales_unclassified(100);
Otu01512	0	0	0	0	0	0	0	0	0	0	3	3	0	1	0	0	0	0	0	0		k__Fungi(100); p__Basidiomycota(100); c__Agaricomycetes(100); o__Agaricales(100); f__Psathyrellaceae(100); g__Coprinellus(100); s__Coprinellus_disseminatus(75);
Otu01513	1	0	1	0	0	0	0	0	0	1	0	0	0	0	0	0	0	0	0	0		k__Fungi(100); p__Basidiomycota(100); c__Agaricomycetes(100); o__Agaricales(100); o__Agaricales_unclassified(100); o__Agaricales_unclassified(100); o__Agaricales_unclassified(100);
Otu01514	0	0	0	0	0	0	0	0	0	0	0	2	2	2	2	0	0	0	0	0		k__Fungi(100); p__Basidiomycota(100); c__Agaricomycetes(100); o__Polyporales(100); f__Ganodermataceae(100); g__Ganoderma(100); g__Ganoderma_unclassified(88);
Otu01515	0	0	0	0	0	0	0	0	8	0	0	0	0	0	0	0	0	0	0	0		k__Fungi(100); p__Basidiomycota(100); c__Agaricomycetes(100); o__Polyporales(100); f__Xenasmataceae(100); g__Phlebiella(100); s__Phlebiella_borealis(100);
Otu01516	0	0	0	0	0	0	0	0	0	0	0	7	0	0	0	0	0	0	0	0		k__Fungi(100); k__Fungi_unclassified(100); k__Fungi_unclassified(100); k__Fungi_unclassified(100); k__Fungi_unclassified(100); k__Fungi_unclassified(100); k__Fungi_unclassified(100);
Otu01517	0	0	0	0	0	0	0	0	0	0	8	0	0	0	0	0	0	0	0	0		k__Fungi(100); k__Fungi_unclassified(100); k__Fungi_unclassified(100); k__Fungi_unclassified(100); k__Fungi_unclassified(100); k__Fungi_unclassified(100); k__Fungi_unclassified(100);
Otu01518	0	0	0	0	0	0	0	0	0	0	0	5	0	0	0	0	0	0	0	0		k__Fungi(100); p__Basidiomycota(100); c__Agaricomycetes(100); o__Agaricales(100); f__Strophariaceae(100); g__Psilocybe(88); g__Psilocybe_unclassified(88);
Otu01519	0	0	0	0	0	0	0	0	0	0	0	1	3	1	0	0	0	0	0	0		k__Fungi(100); p__Basidiomycota(100); c__Agaricomycetes(100); o__Polyporales(100); f__Polyporaceae(100); f__Polyporaceae_unclassified(63); f__Polyporaceae_unclassified(63);
Otu01520	0	0	4	0	0	0	0	0	0	0	0	0	0	0	0	0	0	0	0	0		k__Fungi(100); p__Basidiomycota(100); c__Agaricomycetes(100); o__Sebacinales(88); o__Sebacinales_unclassified(88); o__Sebacinales_unclassified(88); o__Sebacinales_unclassified(88);
Otu01521	0	1	0	0	0	0	0	0	0	0	0	0	3	0	3	0	0	0	0	0		k__Fungi(100); p__Basidiomycota(100); c__Agaricomycetes(100); c__Agaricomycetes_unclassified(100); c__Agaricomycetes_unclassified(100); c__Agaricomycetes_unclassified(100); c__Agaricomycetes_unclassified(100);
Otu01522	0	0	0	0	0	0	0	0	0	0	7	0	0	0	0	0	0	0	0	0		k__Fungi(100); p__Ascomycota(100); c__Sordariomycetes(100); o__Hypocreales(100); f__Nectriaceae(100); g__Fusarium(100); g__Fusarium_unclassified(100);
Otu01523	0	0	0	0	0	0	0	0	0	0	0	3	0	4	0	0	0	0	0	0		k__Fungi(100); p__Basidiomycota(100); c__Agaricomycetes(100); c__Agaricomycetes_unclassified(100); c__Agaricomycetes_unclassified(100); c__Agaricomycetes_unclassified(100); c__Agaricomycetes_unclassified(100);
Otu01524	0	0	0	0	0	0	0	0	0	0	0	0	0	8	0	0	0	0	0	0		k__Fungi(100); p__Mortierellomycota(100); c__Mortierellomycetes(100); o__Mortierellales(100); f__Mortierellaceae(100); g__Mortierella(100); s__Mortierella_ambigua(100);
Otu01525	0	0	0	0	0	0	0	0	0	0	7	0	0	0	0	0	0	0	0	0		k__Fungi(100); p__Basidiomycota(100); p__Basidiomycota_unclassified(100); p__Basidiomycota_unclassified(100); p__Basidiomycota_unclassified(100); p__Basidiomycota_unclassified(100); p__Basidiomycota_unclassified(100);
Otu01526	0	6	0	0	0	0	0	0	0	0	0	0	0	0	0	0	0	0	0	0		k__Fungi(100); p__Basidiomycota(100); p__Basidiomycota_unclassified(100); p__Basidiomycota_unclassified(100); p__Basidiomycota_unclassified(100); p__Basidiomycota_unclassified(100); p__Basidiomycota_unclassified(100);
Otu01527	0	0	0	0	0	0	0	0	0	0	8	0	0	0	0	0	0	0	0	0		k__Fungi(100); p__Ascomycota(100); p__Ascomycota_unclassified(100); p__Ascomycota_unclassified(100); p__Ascomycota_unclassified(100); p__Ascomycota_unclassified(100); p__Ascomycota_unclassified(100);
Otu01528	0	0	0	0	0	0	0	0	0	0	0	1	2	2	1	0	0	0	0	0		k__Fungi(100); p__Basidiomycota(100); c__Agaricomycetes(100); o__Polyporales(100); f__Polyporaceae(100); f__Polyporaceae_unclassified(63); f__Polyporaceae_unclassified(63);
Otu01529	0	0	0	0	0	0	0	0	0	0	0	5	0	0	1	0	0	0	0	0		k__Fungi(100); p__Basidiomycota(100); p__Basidiomycota_unclassified(100); p__Basidiomycota_unclassified(100); p__Basidiomycota_unclassified(100); p__Basidiomycota_unclassified(100); p__Basidiomycota_unclassified(100);
Otu01530	0	0	0	0	0	0	0	0	0	0	0	0	7	0	0	0	0	0	0	0		k__Fungi(100); p__Ascomycota(100); c__Eurotiomycetes(100); o__Eurotiales(100); f__Aspergillaceae(100); g__Aspergillus(100); g__Aspergillus_unclassified(75);
Otu01531	1	0	2	2	0	0	0	0	0	0	0	0	0	0	0	0	0	0	0	0		k__Fungi(100); p__Basidiomycota(100); c__Agaricomycetes(100); o__Agaricales(100); o__Agaricales_unclassified(100); o__Agaricales_unclassified(100); o__Agaricales_unclassified(100);
Otu01532	0	0	0	0	0	0	0	0	0	0	0	0	0	0	0	3	0	0	0	0		k__Fungi(100); p__Basidiomycota(100); c__Agaricomycetes(100); o__Polyporales(100); f__Ganodermataceae(100); g__Ganoderma(100); s__Ganoderma_australe(100);
Otu01533	0	0	0	0	0	0	0	0	0	0	0	6	0	0	1	0	0	0	0	0		k__Fungi(100); p__Basidiomycota(100); c__Agaricomycetes(100); o__Agaricales(100); f__Cystostereaceae(100); g__Cystidiodontia(100); s__Cystidiodontia_laminifera(100);
Otu01534	0	0	0	0	0	0	0	0	0	0	0	0	0	8	0	0	0	0	0	0		k__Fungi(100); p__Basidiomycota(100); p__Basidiomycota_unclassified(100); p__Basidiomycota_unclassified(100); p__Basidiomycota_unclassified(100); p__Basidiomycota_unclassified(100); p__Basidiomycota_unclassified(100);
Otu01535	1	0	1	1	0	0	0	0	0	0	0	0	0	0	0	0	0	0	0	0		k__Fungi(100); p__Basidiomycota(100); c__Agaricomycetes(100); o__Agaricales(100); o__Agaricales_unclassified(100); o__Agaricales_unclassified(100); o__Agaricales_unclassified(100);
Otu01536	1	0	3	1	0	0	0	0	0	1	0	0	0	0	0	0	0	0	0	0		k__Fungi(100); p__Basidiomycota(100); c__Agaricomycetes(100); o__Agaricales(100); o__Agaricales_unclassified(100); o__Agaricales_unclassified(100); o__Agaricales_unclassified(100);
Otu01537	0	0	0	0	0	0	0	0	0	0	0	0	0	0	0	3	0	1	0	2		k__Fungi(100); p__Chytridiomycota(100); c__Lobulomycetes(100); o__Lobulomycetales(100); f__Lobulomycetaceae(100); g__Lobulomyces(100); s__Lobulomyces_sp(100);
Otu01538	0	0	0	0	0	0	0	0	0	0	0	6	0	0	0	0	0	0	0	0		k__Fungi(100); p__Basidiomycota(100); c__Agaricomycetes(100); o__Russulales(100); f__Peniophoraceae(100); g__Peniophora(100); g__Peniophora_unclassified(100);
Otu01539	0	0	0	4	0	0	0	0	0	0	0	0	0	0	0	0	0	0	0	0		k__Fungi(100); p__Basidiomycota(100); c__Agaricomycetes(100); o__Agaricales(100); o__Agaricales_unclassified(100); o__Agaricales_unclassified(100); o__Agaricales_unclassified(100);
Otu01540	0	0	0	0	0	0	0	0	0	0	6	0	2	0	0	0	0	0	0	0		k__Fungi(100); p__Basidiomycota(100); c__Agaricomycetes(100); o__Russulales(100); f__Peniophoraceae(100); g__Peniophora(100); s__Peniophora_sp(100);
Otu01541	0	0	0	0	0	0	0	0	0	3	0	0	0	0	0	0	0	0	0	0		k__Fungi(100); p__Basidiomycota(100); c__Agaricomycetes(100); o__Agaricales(100); f__Psathyrellaceae(100); g__Coprinellus(100); s__Coprinellus_sp(100);
Otu01542	0	0	0	0	0	0	0	0	0	0	0	4	0	0	0	0	0	0	0	0		k__Fungi(100); p__Basidiomycota(100); c__Agaricomycetes(100); o__Agaricales(100); f__Strophariaceae(100); g__Psilocybe(88); g__Psilocybe_unclassified(88);
Otu01543	1	0	1	0	0	0	1	0	0	0	0	0	0	0	0	0	0	0	0	0		k__Fungi(100); p__Basidiomycota(100); c__Agaricomycetes(100); o__Agaricales(100); o__Agaricales_unclassified(100); o__Agaricales_unclassified(100); o__Agaricales_unclassified(100);
Otu01544	0	3	0	0	0	0	0	0	0	0	0	0	0	0	0	0	0	0	0	0		k__Fungi(100); p__Ascomycota(100); c__Eurotiomycetes(100); o__Eurotiales(100); f__Trichocomaceae(100); g__Talaromyces(100); s__Talaromyces_diversus(100);
Otu01545	0	0	0	0	0	0	0	3	0	0	0	0	0	0	0	0	0	0	0	0		k__Fungi(100); p__Ascomycota(100); c__Eurotiomycetes(100); o__Chaetothyriales(100); f__Chaetothyriales_fam_Incertae_sedis(100); g__Strelitziana(100); s__Strelitziana_eucalypti(72);
Otu01546	0	0	0	4	0	0	0	0	0	0	0	0	0	0	0	0	0	0	0	0		k__Fungi(100); p__Ascomycota(100); c__Eurotiomycetes(100); o__Chaetothyriales(100); f__Trichomeriaceae(100); g__Alatosessilispora(100); s__Alatosessilispora_bibrachiata(100);
Otu01547	0	0	0	0	0	0	0	0	0	0	0	0	5	0	0	0	0	0	0	0		k__Fungi(100); k__Fungi_unclassified(100); k__Fungi_unclassified(100); k__Fungi_unclassified(100); k__Fungi_unclassified(100); k__Fungi_unclassified(100); k__Fungi_unclassified(100);
Otu01548	0	0	0	6	0	0	0	0	0	0	0	0	0	0	0	0	0	0	0	0		k__Fungi(100); p__Ascomycota(100); c__Eurotiomycetes(100); o__Chaetothyriales(100); f__Trichomeriaceae(100); g__Alatosessilispora(100); s__Alatosessilispora_bibrachiata(100);
Otu01549	0	0	0	0	0	0	0	6	0	0	0	0	0	0	0	0	0	0	0	0		k__Fungi(100); p__Ascomycota(100); c__Eurotiomycetes(100); o__Chaetothyriales(100); f__Chaetothyriales_fam_Incertae_sedis(100); g__Strelitziana(100); s__Strelitziana_eucalypti(58);
Otu01550	0	3	0	0	0	0	0	0	0	0	0	0	0	0	0	0	0	0	0	0		k__Fungi(100); p__Ascomycota(100); c__Eurotiomycetes(100); o__Chaetothyriales(100); f__Herpotrichiellaceae(100); f__Herpotrichiellaceae_unclassified(100); f__Herpotrichiellaceae_unclassified(100);
Otu01551	0	0	0	0	0	0	0	0	0	0	0	0	0	0	7	0	0	0	0	0		k__Fungi(100); p__Ascomycota(100); c__Eurotiomycetes(100); o__Eurotiales(100); f__Trichocomaceae(100); g__Talaromyces(100); g__Talaromyces_unclassified(100);
Otu01552	0	0	0	0	0	0	0	0	0	0	0	0	6	0	0	0	0	0	0	0		k__Fungi(100); p__Basidiomycota(100); p__Basidiomycota_unclassified(100); p__Basidiomycota_unclassified(100); p__Basidiomycota_unclassified(100); p__Basidiomycota_unclassified(100); p__Basidiomycota_unclassified(100);
Otu01553	0	0	0	5	0	0	0	0	0	0	0	0	0	0	0	0	0	0	0	0		k__Fungi(100); p__Ascomycota(100); c__Eurotiomycetes(100); o__Chaetothyriales(100); f__Trichomeriaceae(100); g__Alatosessilispora(100); s__Alatosessilispora_bibrachiata(100);
Otu01554	0	0	0	0	0	0	0	0	0	2	0	0	0	0	0	0	0	0	0	0		k__Fungi(100); k__Fungi_unclassified(100); k__Fungi_unclassified(100); k__Fungi_unclassified(100); k__Fungi_unclassified(100); k__Fungi_unclassified(100); k__Fungi_unclassified(100);
Otu01555	0	0	0	0	0	0	0	0	0	0	0	0	0	7	0	0	0	0	0	0		k__Fungi(100); p__Basidiomycota(100); p__Basidiomycota_unclassified(100); p__Basidiomycota_unclassified(100); p__Basidiomycota_unclassified(100); p__Basidiomycota_unclassified(100); p__Basidiomycota_unclassified(100);
Otu01556	0	0	0	0	0	0	0	0	0	0	0	7	0	0	0	0	0	0	0	0		k__Fungi(100); p__Basidiomycota(100); p__Basidiomycota_unclassified(100); p__Basidiomycota_unclassified(100); p__Basidiomycota_unclassified(100); p__Basidiomycota_unclassified(100); p__Basidiomycota_unclassified(100);
Otu01557	0	0	0	0	0	0	0	0	0	0	7	0	0	0	0	0	0	0	0	0		k__Fungi(100); p__Basidiomycota(100); p__Basidiomycota_unclassified(100); p__Basidiomycota_unclassified(100); p__Basidiomycota_unclassified(100); p__Basidiomycota_unclassified(100); p__Basidiomycota_unclassified(100);
Otu01559	0	0	0	0	0	0	3	0	0	0	0	0	0	0	0	0	0	0	0	0		k__Fungi(100); p__Basidiomycota(100); p__Basidiomycota_unclassified(100); p__Basidiomycota_unclassified(100); p__Basidiomycota_unclassified(100); p__Basidiomycota_unclassified(100); p__Basidiomycota_unclassified(100);
Otu01560	0	0	0	5	0	0	0	0	0	0	0	0	0	0	0	0	0	0	0	0		k__Fungi(100); p__Ascomycota(100); c__Eurotiomycetes(100); o__Chaetothyriales(100); f__Trichomeriaceae(100); g__Alatosessilispora(100); s__Alatosessilispora_bibrachiata(100);
Otu01561	0	0	0	0	0	0	0	2	0	0	0	0	0	0	0	0	0	0	0	0		k__Fungi(100); k__Fungi_unclassified(100); k__Fungi_unclassified(100); k__Fungi_unclassified(100); k__Fungi_unclassified(100); k__Fungi_unclassified(100); k__Fungi_unclassified(100);
Otu01562	1	0	0	2	0	0	0	0	1	1	0	0	0	0	0	0	0	0	0	0		k__Fungi(100); p__Basidiomycota(100); c__Agaricomycetes(100); o__Agaricales(100); o__Agaricales_unclassified(100); o__Agaricales_unclassified(100); o__Agaricales_unclassified(100);
Otu01563	0	0	0	0	0	0	0	0	0	0	0	0	0	0	0	5	0	0	0	0		k__Fungi(100); p__Basidiomycota(100); c__Agaricomycetes(100); o__Trechisporales(100); f__Hydnodontaceae(100); g__Trechispora(100); s__Trechispora_invisitata(100);
Otu01564	0	0	0	0	0	0	0	0	0	3	0	0	0	0	0	0	0	0	0	0		k__Fungi(100); p__Basidiomycota(100); c__Agaricomycetes(100); o__Agaricales(100); o__Agaricales_unclassified(100); o__Agaricales_unclassified(100); o__Agaricales_unclassified(100);
Otu01565	0	0	0	0	0	0	0	0	0	0	0	0	0	7	0	0	0	0	0	0		k__Fungi(100); p__Basidiomycota(100); c__Agaricomycetes(100); o__Russulales(100); f__Peniophoraceae(100); g__Peniophora(100); s__Peniophora_sp(100);
Otu01566	0	0	0	0	0	0	0	0	0	0	0	4	0	0	0	0	0	0	0	0		k__Fungi(100); p__Basidiomycota(100); c__Agaricomycetes(100); o__Polyporales(100); f__Meruliaceae(100); g__Phlebia(100); s__Phlebia_floridensis(100);
Otu01567	1	0	2	0	0	0	0	0	0	0	0	0	0	0	0	0	0	0	0	0		k__Fungi(100); p__Basidiomycota(100); c__Agaricomycetes(100); o__Agaricales(100); o__Agaricales_unclassified(100); o__Agaricales_unclassified(100); o__Agaricales_unclassified(100);
Otu01568	0	0	0	0	0	0	0	0	1	0	0	0	0	5	1	0	0	0	0	0		k__Fungi(100); p__Basidiomycota(100); c__Agaricomycetes(100); c__Agaricomycetes_unclassified(86); c__Agaricomycetes_unclassified(86); c__Agaricomycetes_unclassified(86); c__Agaricomycetes_unclassified(86);
Otu01569	0	0	0	1	0	0	0	0	0	2	0	0	0	0	0	0	0	0	0	0		k__Fungi(100); p__Basidiomycota(100); c__Agaricomycetes(100); o__Agaricales(100); o__Agaricales_unclassified(100); o__Agaricales_unclassified(100); o__Agaricales_unclassified(100);
Otu01570	0	0	1	1	0	0	1	0	0	3	0	0	0	0	0	0	0	0	0	0		k__Fungi(100); p__Basidiomycota(100); c__Agaricomycetes(100); o__Agaricales(100); o__Agaricales_unclassified(100); o__Agaricales_unclassified(100); o__Agaricales_unclassified(100);
Otu01571	0	0	2	1	0	0	0	0	0	0	0	0	0	0	0	0	0	0	0	0		k__Fungi(100); p__Basidiomycota(100); c__Agaricomycetes(100); o__Agaricales(100); o__Agaricales_unclassified(100); o__Agaricales_unclassified(100); o__Agaricales_unclassified(100);
Otu01572	0	2	1	0	0	0	0	0	0	0	0	0	0	0	0	0	0	0	0	0		k__Fungi(100); p__Basidiomycota(100); c__Agaricomycetes(100); o__Agaricales(100); f__Psathyrellaceae(100); g__Coprinopsis(100); s__Coprinopsis_urticicola(100);
Otu01573	0	0	0	4	0	0	0	0	0	0	0	0	0	0	0	0	0	0	0	0		k__Fungi(100); p__Basidiomycota(100); c__Agaricomycetes(100); o__Agaricales(100); o__Agaricales_unclassified(100); o__Agaricales_unclassified(100); o__Agaricales_unclassified(100);
Otu01574	0	0	0	0	0	0	0	0	0	1	0	0	0	0	0	0	0	0	0	0		k__Fungi(100); p__Basidiomycota(100); c__Agaricomycetes(100); o__Agaricales(100); f__Psathyrellaceae(100); g__Coprinellus(100); s__Coprinellus_sp(100);
Otu01575	0	0	0	0	0	0	0	0	0	0	1	3	3	0	0	0	0	0	0	0		k__Fungi(100); p__Basidiomycota(100); c__Agaricomycetes(100); o__Polyporales(100); f__Meruliaceae(100); g__Phanerochaete(100); s__Phanerochaete_sordida(100);
Otu01576	0	0	0	0	0	0	0	0	0	0	0	1	0	1	5	0	0	0	0	0		k__Fungi(100); p__Basidiomycota(100); c__Agaricomycetes(100); o__Polyporales(100); f__Ganodermataceae(100); g__Ganoderma(100); g__Ganoderma_unclassified(100);
Otu01577	0	0	0	0	0	6	0	0	0	0	0	0	0	0	0	0	0	0	0	0		k__Fungi(100); p__Basidiomycota(100); c__Agaricomycetes(100); o__Agaricales(100); f__Lyophyllaceae(100); g__Fibulochlamys(100); s__Fibulochlamys_chilensis(100);
Otu01578	0	0	1	3	0	0	0	0	0	1	0	0	0	0	0	0	0	0	0	0		k__Fungi(100); p__Basidiomycota(100); c__Agaricomycetes(100); o__Agaricales(100); o__Agaricales_unclassified(100); o__Agaricales_unclassified(100); o__Agaricales_unclassified(100);
Otu01579	1	0	0	0	0	0	0	5	0	0	0	0	0	0	0	0	0	0	0	0		k__Fungi(100); p__Basidiomycota(100); c__Agaricomycetes(100); o__Agaricales(100); o__Agaricales_unclassified(100); o__Agaricales_unclassified(100); o__Agaricales_unclassified(100);
Otu01580	0	0	0	0	0	0	0	0	0	0	0	0	3	0	2	0	0	0	0	0		k__Fungi(100); p__Basidiomycota(100); c__Agaricomycetes(100); o__Auriculariales(100); f__Auriculariaceae(100); g__Auricularia(100); s__Auricularia_fuscosuccinea(58);
Otu01581	1	0	1	3	0	0	0	0	0	0	0	0	0	0	0	0	0	0	0	0		k__Fungi(100); p__Basidiomycota(100); c__Agaricomycetes(100); o__Agaricales(100); o__Agaricales_unclassified(100); o__Agaricales_unclassified(100); o__Agaricales_unclassified(100);
Otu01582	0	1	3	0	0	0	0	0	0	0	0	0	0	0	0	0	0	0	0	0		k__Fungi(100); p__Basidiomycota(100); c__Agaricomycetes(100); o__Agaricales(100); f__Psathyrellaceae(100); g__Coprinopsis(100); s__Coprinopsis_urticicola(100);
Otu01583	0	0	0	0	0	5	0	0	0	0	0	0	0	0	0	0	0	0	0	0		k__Fungi(100); p__Basidiomycota(100); c__Agaricomycetes(100); o__Agaricales(100); f__Lyophyllaceae(100); g__Fibulochlamys(100); s__Fibulochlamys_chilensis(100);
Otu01584	0	0	0	0	0	0	0	0	0	0	7	0	0	0	0	0	0	0	0	0		k__Fungi(100); p__Basidiomycota(100); c__Agaricomycetes(100); o__Russulales(100); f__Peniophoraceae(100); g__Peniophora(100); g__Peniophora_unclassified(100);
Otu01585	0	0	0	0	0	0	0	0	0	3	0	0	0	0	0	0	0	0	0	0		k__Fungi(100); p__Basidiomycota(100); c__Agaricomycetes(100); o__Agaricales(100); o__Agaricales_unclassified(100); o__Agaricales_unclassified(100); o__Agaricales_unclassified(100);
Otu01586	0	0	0	0	0	0	0	1	0	0	1	0	0	1	0	0	0	0	0	0		k__Fungi(100); p__Basidiomycota(100); c__Agaricomycetes(100); o__Agaricales(100); f__Psathyrellaceae(100); g__Coprinopsis(100); s__Coprinopsis_urticicola(86);
Otu01587	0	1	0	0	0	0	0	0	4	0	0	0	0	0	0	0	0	0	0	0		k__Fungi(100); p__Basidiomycota(100); c__Agaricomycetes(100); o__Agaricales(100); f__Psathyrellaceae(100); g__Coprinopsis(100); s__Coprinopsis_urticicola(100);
Otu01588	0	0	0	0	0	0	0	0	0	0	1	2	1	3	0	0	0	0	0	0		k__Fungi(100); p__Basidiomycota(100); c__Agaricomycetes(100); o__Polyporales(100); f__Polyporaceae(100); f__Polyporaceae_unclassified(58); f__Polyporaceae_unclassified(58);
Otu01589	0	0	0	0	0	0	0	0	0	6	0	0	0	0	0	0	0	0	0	0		k__Fungi(100); p__Basidiomycota(100); c__Agaricomycetes(100); o__Agaricales(100); f__Psathyrellaceae(100); g__Coprinellus(100); s__Coprinellus_sp(100);
Otu01590	0	0	0	0	0	0	0	0	0	0	0	0	0	0	7	0	0	0	0	0		k__Fungi(100); p__Basidiomycota(100); c__Agaricomycetes(100); o__Polyporales(100); f__Polyporaceae(100); g__Erythromyces(86); s__Erythromyces_crocicreas(86);
Otu01591	0	0	0	0	0	0	0	0	0	0	5	0	0	0	2	0	0	0	0	0		k__Fungi(100); p__Basidiomycota(100); c__Agaricomycetes(100); o__Polyporales(100); f__Meripilaceae(100); g__Rigidoporus(100); s__Rigidoporus_vinctus(100);
Otu01592	0	0	0	0	0	0	0	0	0	0	0	1	0	0	0	0	0	0	0	0		k__Fungi(100); p__Basidiomycota(100); c__Agaricomycetes(100); o__Agaricales(100); f__Strophariaceae(100); g__Psilocybe(58); g__Psilocybe_unclassified(58);
Otu01593	0	0	0	0	0	0	0	0	0	0	0	0	0	7	0	0	0	0	0	0		k__Fungi(100); p__Basidiomycota(100); c__Agaricomycetes(100); o__Polyporales(100); f__Polyporaceae(100); g__Epithele(72); g__Epithele_unclassified(72);
Otu01594	0	0	0	0	0	0	0	0	0	0	1	0	1	3	0	1	0	0	0	0		k__Fungi(100); p__Ascomycota(100); c__Eurotiomycetes(100); o__Eurotiales(100); f__Aspergillaceae(100); g__Aspergillus(100); g__Aspergillus_unclassified(100);
Otu01595	6	0	0	0	0	0	0	0	0	0	0	0	0	0	0	0	0	0	0	0		k__Fungi(100); p__Ascomycota(100); c__Eurotiomycetes(100); o__Eurotiales(100); f__Aspergillaceae(100); g__Xeromyces(100); s__Xeromyces_bisporus(100);
Otu01596	6	0	0	0	0	0	0	0	0	0	0	0	0	0	0	0	0	0	0	0		k__Fungi(100); p__Ascomycota(100); c__Eurotiomycetes(100); o__Eurotiales(100); f__Aspergillaceae(100); g__Xeromyces(100); s__Xeromyces_bisporus(100);
Otu01597	0	0	0	0	0	0	0	0	0	0	0	0	5	0	0	0	0	0	0	0		k__Fungi(100); p__Basidiomycota(100); p__Basidiomycota_unclassified(100); p__Basidiomycota_unclassified(100); p__Basidiomycota_unclassified(100); p__Basidiomycota_unclassified(100); p__Basidiomycota_unclassified(100);
Otu01599	0	0	0	0	0	0	0	0	0	0	0	5	0	0	0	0	0	0	0	0		k__Fungi(100); p__Ascomycota(100); p__Ascomycota_unclassified(100); p__Ascomycota_unclassified(100); p__Ascomycota_unclassified(100); p__Ascomycota_unclassified(100); p__Ascomycota_unclassified(100);
Otu01600	0	0	0	0	0	0	0	0	0	0	0	0	6	0	0	0	0	0	0	0		k__Fungi(100); p__Ascomycota(100); p__Ascomycota_unclassified(100); p__Ascomycota_unclassified(100); p__Ascomycota_unclassified(100); p__Ascomycota_unclassified(100); p__Ascomycota_unclassified(100);
Otu01601	0	0	0	5	0	0	0	0	0	0	0	0	0	0	0	0	0	0	0	0		k__Fungi(100); p__Ascomycota(100); c__Eurotiomycetes(100); o__Chaetothyriales(100); f__Trichomeriaceae(100); g__Alatosessilispora(86); s__Alatosessilispora_bibrachiata(86);
Otu01602	4	0	0	0	0	0	0	0	0	0	0	0	0	0	0	0	0	0	0	0		k__Fungi(100); p__Ascomycota(100); c__Eurotiomycetes(100); o__Eurotiales(100); f__Trichocomaceae(100); g__Talaromyces(100); s__Talaromyces_trachyspermus(100);
Otu01603	0	0	0	0	0	0	0	0	0	0	2	0	3	0	0	0	0	0	0	0		k__Fungi(100); p__Basidiomycota(100); c__Agaricomycetes(100); o__Russulales(100); f__Lachnocladiaceae(100); g__Asterostroma(100); s__Asterostroma_muscicola(100);
Otu01604	0	0	0	0	0	0	4	0	0	0	0	0	0	0	0	0	0	0	0	0		k__Fungi(100); p__Basidiomycota(100); c__Agaricomycetes(100); o__Thelephorales(100); f__Thelephoraceae(100); g__Thelephora(100); g__Thelephora_unclassified(100);
Otu01605	0	0	0	0	0	0	0	0	0	0	0	0	0	0	6	0	0	0	0	0		k__Fungi(100); p__Basidiomycota(100); c__Agaricomycetes(100); o__Polyporales(100); f__Meruliaceae(100); g__unclassified_Meruliaceae(100); s__Meruliaceae_sp(100);
Otu01606	0	0	0	0	0	0	0	0	0	4	0	0	0	0	0	0	0	0	0	0		k__Fungi(100); p__Basidiomycota(100); c__Agaricomycetes(100); o__Agaricales(100); f__Psathyrellaceae(100); g__Coprinellus(100); s__Coprinellus_sp(100);
Otu01607	1	0	0	3	0	0	0	0	0	0	0	0	0	0	0	0	0	0	0	0		k__Fungi(100); p__Basidiomycota(100); c__Agaricomycetes(100); o__Agaricales(100); o__Agaricales_unclassified(100); o__Agaricales_unclassified(100); o__Agaricales_unclassified(100);
Otu01608	0	0	0	0	0	0	0	0	0	0	0	6	0	0	0	0	0	0	0	0		k__Fungi(100); p__Basidiomycota(100); c__Agaricomycetes(100); o__Polyporales(100); f__Meruliaceae(100); g__Mycoacia(100); s__Mycoacia_fuscoatra(100);
Otu01609	0	0	0	0	0	0	0	0	0	0	0	3	0	0	0	0	0	0	0	0		k__Fungi(100); p__Ascomycota(100); c__Eurotiomycetes(100); o__Chaetothyriales(100); f__Cyphellophoraceae(100); g__Cyphellophora(100); s__Cyphellophora_eucalypti(100);
Otu01610	0	0	0	3	0	0	0	0	0	1	0	0	0	0	0	0	0	0	0	0		k__Fungi(100); p__Basidiomycota(100); c__Agaricomycetes(100); o__Agaricales(100); o__Agaricales_unclassified(100); o__Agaricales_unclassified(100); o__Agaricales_unclassified(100);
Otu01611	0	0	0	0	0	5	0	0	0	0	0	0	0	0	0	0	0	0	0	0		k__Fungi(100); p__Basidiomycota(100); c__Agaricomycetes(100); o__Agaricales(100); f__Lyophyllaceae(100); g__Fibulochlamys(100); s__Fibulochlamys_chilensis(100);
Otu01612	0	0	0	0	0	0	0	0	0	0	0	0	6	0	0	0	0	0	0	0		k__Fungi(100); k__Fungi_unclassified(100); k__Fungi_unclassified(100); k__Fungi_unclassified(100); k__Fungi_unclassified(100); k__Fungi_unclassified(100); k__Fungi_unclassified(100);
Otu01613	0	0	0	0	0	0	0	0	0	0	0	0	4	0	0	0	0	0	0	0		k__Fungi(100); p__Basidiomycota(100); c__Agaricostilbomycetes(100); o__Agaricostilbales(100); f__Kondoaceae(100); g__Kondoa(100); s__Kondoa_sp(86);
Otu01614	0	0	0	0	0	0	0	0	0	0	0	3	0	0	2	0	0	0	0	0		k__Fungi(100); p__Basidiomycota(100); c__Agaricomycetes(100); o__Agaricales(100); f__Cystostereaceae(100); g__Cystidiodontia(100); s__Cystidiodontia_laminifera(100);
Otu01615	2	0	0	1	0	0	0	0	0	0	0	0	0	0	0	0	0	0	0	0		k__Fungi(100); p__Basidiomycota(100); c__Agaricomycetes(100); o__Agaricales(100); o__Agaricales_unclassified(100); o__Agaricales_unclassified(100); o__Agaricales_unclassified(100);
Otu01616	0	1	1	0	0	0	0	0	2	0	0	0	0	0	0	0	0	0	0	0		k__Fungi(100); p__Basidiomycota(100); c__Agaricomycetes(100); o__Agaricales(100); f__Psathyrellaceae(100); g__Coprinopsis(100); s__Coprinopsis_urticicola(100);
Otu01617	0	0	0	0	0	0	0	0	0	0	0	0	5	0	0	0	0	0	0	0		k__Fungi(100); p__Basidiomycota(100); c__Agaricomycetes(100); o__Polyporales(100); f__Meruliaceae(100); g__Hyphodermella(100); s__Hyphodermella_sp(100);
Otu01618	0	0	0	0	0	0	0	0	0	0	0	0	0	7	0	0	0	0	0	0		k__Fungi(100); p__Basidiomycota(100); p__Basidiomycota_unclassified(100); p__Basidiomycota_unclassified(100); p__Basidiomycota_unclassified(100); p__Basidiomycota_unclassified(100); p__Basidiomycota_unclassified(100);
Otu01619	0	0	0	0	0	0	0	0	0	0	0	5	0	0	0	0	0	0	0	0		k__Fungi(100); p__Ascomycota(100); p__Ascomycota_unclassified(100); p__Ascomycota_unclassified(100); p__Ascomycota_unclassified(100); p__Ascomycota_unclassified(100); p__Ascomycota_unclassified(100);
Otu01620	0	0	0	0	0	0	0	0	0	0	7	0	0	0	0	0	0	0	0	0		k__Fungi(100); p__Basidiomycota(100); c__Agaricomycetes(100); o__Agaricales(100); f__Agaricales_fam_Incertae_sedis(100); g__Acanthocorticium(100); s__Acanthocorticium_brueggemannii(100);
Otu01621	0	1	0	0	0	0	0	0	2	0	0	0	0	0	0	0	0	0	0	0		k__Fungi(100); p__Basidiomycota(100); c__Agaricomycetes(100); o__Agaricales(100); f__Psathyrellaceae(100); g__Coprinopsis(100); s__Coprinopsis_urticicola(100);
Otu01622	0	0	0	0	0	0	0	0	0	0	0	0	1	1	4	0	0	0	0	0		k__Fungi(100); p__Basidiomycota(100); c__Agaricomycetes(100); o__Polyporales(100); f__Ganodermataceae(100); g__Ganoderma(100); g__Ganoderma_unclassified(86);
Otu01623	0	0	0	2	0	0	0	0	2	0	0	0	0	0	0	0	0	0	0	0		k__Fungi(100); p__Basidiomycota(100); c__Agaricomycetes(100); o__Agaricales(100); o__Agaricales_unclassified(100); o__Agaricales_unclassified(100); o__Agaricales_unclassified(100);
Otu01624	0	0	2	0	0	0	0	0	0	2	0	0	0	0	0	0	0	0	0	0		k__Fungi(100); p__Ascomycota(100); c__Sordariomycetes(100); o__Hypocreales(100); f__Nectriaceae(100); f__Nectriaceae_unclassified(100); f__Nectriaceae_unclassified(100);
Otu01625	0	3	0	0	0	0	0	0	0	0	0	0	0	0	0	0	0	0	0	0		k__Fungi(100); p__Ascomycota(100); c__Sordariomycetes(100); o__Xylariales(100); f__Bartaliniaceae(100); g__Bartalinia(72); s__Bartalinia_robillardoides(72);
Otu01626	0	0	0	0	0	0	0	5	0	0	0	0	0	0	0	0	0	0	0	0		k__Fungi(100); k__Fungi_unclassified(100); k__Fungi_unclassified(100); k__Fungi_unclassified(100); k__Fungi_unclassified(100); k__Fungi_unclassified(100); k__Fungi_unclassified(100);
Otu01627	0	0	0	0	0	0	0	0	0	0	0	0	0	0	7	0	0	0	0	0		k__Fungi(100); k__Fungi_unclassified(100); k__Fungi_unclassified(100); k__Fungi_unclassified(100); k__Fungi_unclassified(100); k__Fungi_unclassified(100); k__Fungi_unclassified(100);
Otu01628	0	0	0	0	0	0	0	0	0	4	0	0	0	0	0	0	0	0	0	0		k__Fungi(100); p__Ascomycota(100); c__Sordariomycetes(100); o__Xylariales(100); f__Xylariales_fam_Incertae_sedis(100); g__Hansfordia(100); s__Hansfordia_pulvinata(100);
Otu01629	0	0	0	0	0	0	0	0	0	0	0	0	0	0	6	0	0	0	0	0		k__Fungi(100); k__Fungi_unclassified(100); k__Fungi_unclassified(100); k__Fungi_unclassified(100); k__Fungi_unclassified(100); k__Fungi_unclassified(100); k__Fungi_unclassified(100);
Otu01630	0	0	0	4	0	0	0	0	0	0	0	0	0	0	0	0	0	0	0	0		k__Fungi(100); p__Ascomycota(100); c__Sordariomycetes(100); o__Sordariales(100); f__Chaetomiaceae(100); g__Thielavia(100); s__Thielavia_sp(100);
Otu01631	0	0	0	6	0	0	0	0	0	0	0	0	0	0	0	0	0	0	0	0		k__Fungi(100); p__Ascomycota(100); c__Sordariomycetes(100); o__Sordariales(100); f__Chaetomiaceae(100); g__Thielavia(100); s__Thielavia_sp(100);
Otu01632	0	0	0	0	0	0	0	0	0	0	0	0	0	0	6	0	0	0	0	0		k__Fungi(100); p__Basidiomycota(100); c__Agaricomycetes(100); o__Polyporales(100); f__Xenasmataceae(100); g__Xenasmatella(100); s__Xenasmatella_sp(100);
Otu01633	0	0	0	0	0	0	0	0	0	0	0	0	5	0	0	0	0	0	0	0		k__Fungi(100); k__Fungi_unclassified(100); k__Fungi_unclassified(100); k__Fungi_unclassified(100); k__Fungi_unclassified(100); k__Fungi_unclassified(100); k__Fungi_unclassified(100);
Otu01634	0	0	2	0	0	0	0	0	0	0	0	0	0	0	0	0	0	0	0	0		k__Fungi(100); p__Ascomycota(100); c__Sordariomycetes(100); o__Hypocreales(100); f__Stachybotryaceae(100); f__Stachybotryaceae_unclassified(100); f__Stachybotryaceae_unclassified(100);
Otu01635	0	0	1	0	0	0	0	0	0	0	0	0	0	0	0	0	0	0	0	0		k__Fungi(100); p__Ascomycota(100); c__Sordariomycetes(100); o__Hypocreales(100); f__Hypocreaceae(100); g__Trichoderma(100); s__Trichoderma_saturnisporum(100);
Otu01636	0	4	0	0	0	0	0	0	0	0	0	0	0	0	0	0	0	0	0	0		k__Fungi(100); p__Ascomycota(100); c__Orbiliomycetes(100); o__unclassified_Orbiliomycetes(100); f__unclassified_Orbiliomycetes(100); g__unclassified_Orbiliomycetes(100); s__Orbiliomycetes_sp(100);
Otu01637	0	0	0	0	0	0	0	0	0	0	0	5	0	0	0	0	0	0	0	0		k__Fungi(100); p__Ascomycota(100); c__Dothideomycetes(100); o__Pleosporales(100); f__Massarinaceae(100); g__Helminthosporium(100); g__Helminthosporium_unclassified(100);
Otu01638	0	0	0	0	0	0	0	0	0	0	0	0	0	0	0	0	5	0	0	0		k__Fungi(100); p__Ascomycota(100); c__Sordariomycetes(100); o__Hypocreales(100); f__Hypocreales_fam_Incertae_sedis(100); g__Myxocephala(100); s__Myxocephala_albida(100);
Otu01639	0	0	0	0	0	0	2	0	0	0	0	0	0	0	0	0	0	0	0	0		k__Fungi(100); k__Fungi_unclassified(100); k__Fungi_unclassified(100); k__Fungi_unclassified(100); k__Fungi_unclassified(100); k__Fungi_unclassified(100); k__Fungi_unclassified(100);
Otu01640	0	0	0	0	3	0	0	0	0	0	0	0	0	0	0	0	0	0	0	0		k__Fungi(100); p__Basidiomycota(100); c__Tremellomycetes(100); o__Cystofilobasidiales(100); f__Mrakiaceae(100); g__Mrakia(100); s__Mrakia_sp(100);
Otu01641	0	0	0	0	3	0	0	0	0	0	0	0	0	0	0	0	0	0	0	0		k__Fungi(100); p__Basidiomycota(100); c__Tremellomycetes(100); o__Cystofilobasidiales(100); f__Mrakiaceae(100); g__Mrakia(100); s__Mrakia_sp(100);
Otu01642	0	0	0	4	0	0	0	0	0	0	0	0	0	0	0	0	0	0	0	0		k__Fungi(100); p__Basidiomycota(100); c__Tremellomycetes(100); o__Cystofilobasidiales(100); f__Mrakiaceae(100); g__Udeniomyces(100); s__Udeniomyces_pyricola(100);
Otu01643	0	0	0	0	0	0	0	0	4	0	0	0	0	0	0	0	0	0	0	0		k__Fungi(100); k__Fungi_unclassified(100); k__Fungi_unclassified(100); k__Fungi_unclassified(100); k__Fungi_unclassified(100); k__Fungi_unclassified(100); k__Fungi_unclassified(100);
Otu01644	0	0	0	0	0	0	0	0	0	0	0	0	0	0	0	0	3	0	1	0		k__Fungi(100); k__Fungi_unclassified(100); k__Fungi_unclassified(100); k__Fungi_unclassified(100); k__Fungi_unclassified(100); k__Fungi_unclassified(100); k__Fungi_unclassified(100);
Otu01645	0	0	0	0	0	0	0	0	0	0	0	0	5	0	0	0	0	0	0	0		k__Fungi(100); k__Fungi_unclassified(100); k__Fungi_unclassified(100); k__Fungi_unclassified(100); k__Fungi_unclassified(100); k__Fungi_unclassified(100); k__Fungi_unclassified(100);
Otu01646	0	0	0	0	0	0	4	0	0	0	0	0	0	0	0	0	0	0	0	0		k__Fungi(100); p__Ascomycota(100); c__Sordariomycetes(100); o__Hypocreales(100); f__Clavicipitaceae(100); g__Metarhizium(100); s__Metarhizium_rileyi(100);
Otu01647	0	0	0	6	0	0	0	0	0	0	0	0	0	0	0	0	0	0	0	0		k__Fungi(100); p__Ascomycota(100); c__Sordariomycetes(100); o__Hypocreales(100); f__Nectriaceae(100); g__Fusarium(100); g__Fusarium_unclassified(100);
Otu01648	0	0	0	5	0	0	0	0	0	0	0	0	0	0	0	0	0	0	0	0		k__Fungi(100); p__Ascomycota(100); c__Sordariomycetes(100); o__Hypocreales(100); f__Nectriaceae(100); g__Fusarium(100); g__Fusarium_unclassified(72);
Otu01649	0	0	0	0	0	3	0	0	0	0	0	0	0	0	0	0	0	0	0	0		k__Fungi(100); p__Ascomycota(100); c__Sordariomycetes(100); o__Coniochaetales(100); f__Coniochaetaceae(100); g__Coniochaeta(100); s__Coniochaeta_canina(100);
Otu01650	0	0	0	0	0	0	0	0	0	0	0	0	0	0	3	0	2	0	0	0		k__Fungi(100); p__Ascomycota(100); c__Sordariomycetes(100); o__Xylariales(100); f__Diatrypaceae(100); g__Peroneutypa(86); s__Peroneutypa_scoparia(86);
Otu01651	0	0	0	0	0	5	0	0	0	0	0	0	0	0	0	0	0	0	0	0		k__Fungi(100); p__Ascomycota(100); c__Sordariomycetes(100); o__Coniochaetales(100); f__Coniochaetaceae(100); g__Coniochaeta(100); s__Coniochaeta_canina(100);
Otu01652	0	0	0	0	0	0	0	0	0	5	0	0	0	0	0	0	0	0	0	0		k__Fungi(100); p__Ascomycota(100); p__Ascomycota_unclassified(100); p__Ascomycota_unclassified(100); p__Ascomycota_unclassified(100); p__Ascomycota_unclassified(100); p__Ascomycota_unclassified(100);
Otu01653	0	0	0	4	0	0	0	0	0	0	0	0	0	0	0	0	0	0	0	0		k__Fungi(100); p__Basidiomycota(100); c__Tremellomycetes(100); o__Cystofilobasidiales(100); f__Mrakiaceae(100); g__Udeniomyces(100); s__Udeniomyces_pyricola(100);
Otu01654	0	0	0	0	0	0	0	0	0	0	0	0	0	0	0	0	1	0	0	1		k__Fungi(100); k__Fungi_unclassified(100); k__Fungi_unclassified(100); k__Fungi_unclassified(100); k__Fungi_unclassified(100); k__Fungi_unclassified(100); k__Fungi_unclassified(100);
Otu01655	5	0	0	0	0	0	0	0	0	0	0	0	0	0	0	0	0	0	0	0		k__Fungi(100); k__Fungi_unclassified(100); k__Fungi_unclassified(100); k__Fungi_unclassified(100); k__Fungi_unclassified(100); k__Fungi_unclassified(100); k__Fungi_unclassified(100);
Otu01656	0	0	0	0	0	0	0	0	0	0	6	0	0	0	0	0	0	0	0	0		k__Fungi(100); k__Fungi_unclassified(100); k__Fungi_unclassified(100); k__Fungi_unclassified(100); k__Fungi_unclassified(100); k__Fungi_unclassified(100); k__Fungi_unclassified(100);
Otu01657	0	0	0	0	0	0	0	0	0	3	0	0	0	0	0	0	0	0	0	0		k__Fungi(100); k__Fungi_unclassified(100); k__Fungi_unclassified(100); k__Fungi_unclassified(100); k__Fungi_unclassified(100); k__Fungi_unclassified(100); k__Fungi_unclassified(100);
Otu01658	0	0	0	0	0	0	0	0	0	0	7	0	0	0	0	0	0	0	0	0		k__Fungi(100); p__Ascomycota(100); p__Ascomycota_unclassified(100); p__Ascomycota_unclassified(100); p__Ascomycota_unclassified(100); p__Ascomycota_unclassified(100); p__Ascomycota_unclassified(100);
Otu01659	0	0	0	3	0	0	0	0	0	0	0	0	0	0	0	0	0	0	0	0		k__Fungi(100); p__Ascomycota(100); p__Ascomycota_unclassified(100); p__Ascomycota_unclassified(100); p__Ascomycota_unclassified(100); p__Ascomycota_unclassified(100); p__Ascomycota_unclassified(100);
Otu01660	0	0	0	0	0	0	0	0	0	0	0	0	0	0	0	0	2	0	1	3		k__Fungi(100); k__Fungi_unclassified(100); k__Fungi_unclassified(100); k__Fungi_unclassified(100); k__Fungi_unclassified(100); k__Fungi_unclassified(100); k__Fungi_unclassified(100);
Otu01661	0	0	0	0	0	0	0	0	0	0	0	0	0	0	0	0	0	0	0	5		k__Fungi(100); k__Fungi_unclassified(100); k__Fungi_unclassified(100); k__Fungi_unclassified(100); k__Fungi_unclassified(100); k__Fungi_unclassified(100); k__Fungi_unclassified(100);
Otu01662	0	0	0	0	0	0	0	0	0	0	0	0	0	0	0	0	0	0	0	4		k__Fungi(100); p__Ascomycota(100); c__Lecanoromycetes(100); c__Lecanoromycetes_unclassified(100); c__Lecanoromycetes_unclassified(100); c__Lecanoromycetes_unclassified(100); c__Lecanoromycetes_unclassified(100);
Otu01663	0	0	0	0	0	0	0	0	0	0	0	0	6	0	0	0	0	0	0	0		k__Fungi(100); p__Ascomycota(100); c__Sordariomycetes(100); o__Hypocreales(100); f__Nectriaceae(100); g__Aquanectria(100); s__Aquanectria_penicillioides(100);
Otu01664	0	0	0	0	0	0	0	0	0	0	0	0	0	0	0	0	4	0	0	0		k__Fungi(100); p__Ascomycota(100); c__Sordariomycetes(100); o__Hypocreales(100); f__Hypocreales_fam_Incertae_sedis(100); g__Acremonium(100); s__Acremonium_furcatum(100);
Otu01665	0	3	0	0	0	0	0	0	0	0	0	0	0	0	0	0	0	0	0	0		k__Fungi(100); p__Ascomycota(100); c__Dothideomycetes(100); o__Pleosporales(100); f__Didymosphaeriaceae(100); g__Pseudopithomyces(100); s__Pseudopithomyces_sp(100);
Otu01666	0	0	0	0	0	0	0	0	0	0	0	0	0	0	0	2	1	0	1	0		k__Fungi(100); p__Chytridiomycota(100); c__Lobulomycetes(100); o__Lobulomycetales(100); f__Lobulomycetaceae(100); g__Lobulomyces(100); s__Lobulomyces_sp(100);
Otu01667	0	0	0	0	0	0	0	0	0	0	0	0	0	7	0	0	0	0	0	0		k__Fungi(100); p__Ascomycota(100); c__Sordariomycetes(100); c__Sordariomycetes_unclassified(100); c__Sordariomycetes_unclassified(100); c__Sordariomycetes_unclassified(100); c__Sordariomycetes_unclassified(100);
Otu01668	0	0	0	0	0	0	0	0	0	0	0	0	2	0	0	0	0	0	0	0		k__Fungi(100); k__Fungi_unclassified(100); k__Fungi_unclassified(100); k__Fungi_unclassified(100); k__Fungi_unclassified(100); k__Fungi_unclassified(100); k__Fungi_unclassified(100);
Otu01669	0	0	0	0	0	0	0	0	0	0	2	0	0	2	3	0	0	0	0	0		k__Fungi(100); k__Fungi_unclassified(100); k__Fungi_unclassified(100); k__Fungi_unclassified(100); k__Fungi_unclassified(100); k__Fungi_unclassified(100); k__Fungi_unclassified(100);
Otu01670	0	0	0	0	0	0	0	0	0	0	0	0	0	0	6	0	0	0	0	0		k__Fungi(100); k__Fungi_unclassified(100); k__Fungi_unclassified(100); k__Fungi_unclassified(100); k__Fungi_unclassified(100); k__Fungi_unclassified(100); k__Fungi_unclassified(100);
Otu01671	0	0	0	0	0	0	0	5	0	0	0	0	0	0	0	0	0	0	0	0		k__Fungi(100); k__Fungi_unclassified(100); k__Fungi_unclassified(100); k__Fungi_unclassified(100); k__Fungi_unclassified(100); k__Fungi_unclassified(100); k__Fungi_unclassified(100);
Otu01673	2	0	0	0	0	0	0	0	3	0	0	0	0	0	0	0	0	0	0	0		k__Fungi(100); p__Ascomycota(100); p__Ascomycota_unclassified(100); p__Ascomycota_unclassified(100); p__Ascomycota_unclassified(100); p__Ascomycota_unclassified(100); p__Ascomycota_unclassified(100);
Otu01674	0	0	0	3	0	0	0	0	0	0	0	0	0	0	0	0	0	0	0	0		k__Fungi(100); p__Ascomycota(100); c__Lecanoromycetes(100); c__Lecanoromycetes_unclassified(100); c__Lecanoromycetes_unclassified(100); c__Lecanoromycetes_unclassified(100); c__Lecanoromycetes_unclassified(100);
Otu01675	0	0	0	0	0	0	0	0	0	0	0	5	0	0	0	0	0	0	0	0		k__Fungi(100); p__Ascomycota(100); c__Lecanoromycetes(100); c__Lecanoromycetes_unclassified(100); c__Lecanoromycetes_unclassified(100); c__Lecanoromycetes_unclassified(100); c__Lecanoromycetes_unclassified(100);
Otu01676	0	0	0	0	0	0	0	0	2	0	0	0	0	0	0	0	0	0	0	0		k__Fungi(100); p__Ascomycota(100); c__Lecanoromycetes(100); o__Ostropales(100); f__Stictidaceae(100); g__Cyanodermella(100); s__Cyanodermella_viridula(100);
Otu01677	0	0	0	0	0	0	4	0	0	0	0	0	0	0	0	0	0	0	0	0		k__Fungi(100); p__Ascomycota(100); p__Ascomycota_unclassified(100); p__Ascomycota_unclassified(100); p__Ascomycota_unclassified(100); p__Ascomycota_unclassified(100); p__Ascomycota_unclassified(100);
Otu01678	0	0	0	0	0	0	5	0	0	0	0	0	0	0	0	0	0	0	0	0		k__Fungi(100); p__Ascomycota(100); p__Ascomycota_unclassified(100); p__Ascomycota_unclassified(100); p__Ascomycota_unclassified(100); p__Ascomycota_unclassified(100); p__Ascomycota_unclassified(100);
Otu01679	0	0	0	0	0	0	3	0	0	0	0	0	0	0	0	0	0	0	0	0		k__Fungi(100); k__Fungi_unclassified(100); k__Fungi_unclassified(100); k__Fungi_unclassified(100); k__Fungi_unclassified(100); k__Fungi_unclassified(100); k__Fungi_unclassified(100);
Otu01680	0	0	3	0	0	0	0	0	0	0	0	0	0	0	0	0	0	0	0	0		k__Fungi(100); p__Ascomycota(100); p__Ascomycota_unclassified(100); p__Ascomycota_unclassified(100); p__Ascomycota_unclassified(100); p__Ascomycota_unclassified(100); p__Ascomycota_unclassified(100);
Otu01682	0	0	0	0	0	0	0	0	0	0	0	0	0	0	0	0	5	0	0	0		k__Fungi(100); p__Ascomycota(100); p__Ascomycota_unclassified(100); p__Ascomycota_unclassified(100); p__Ascomycota_unclassified(100); p__Ascomycota_unclassified(100); p__Ascomycota_unclassified(100);
Otu01683	0	0	0	0	4	0	0	0	0	0	0	0	0	0	0	0	0	0	0	0		k__Fungi(100); p__Ascomycota(100); p__Ascomycota_unclassified(100); p__Ascomycota_unclassified(100); p__Ascomycota_unclassified(100); p__Ascomycota_unclassified(100); p__Ascomycota_unclassified(100);
Otu01684	0	0	0	0	0	0	0	0	0	0	0	0	0	0	0	6	0	0	0	0		k__Fungi(100); p__Ascomycota(100); p__Ascomycota_unclassified(100); p__Ascomycota_unclassified(100); p__Ascomycota_unclassified(100); p__Ascomycota_unclassified(100); p__Ascomycota_unclassified(100);
Otu01685	0	0	0	2	0	0	0	0	0	0	0	0	0	0	0	0	0	0	0	0		k__Fungi(100); p__Ascomycota(100); c__Dothideomycetes(100); o__Pleosporales(100); f__Didymosphaeriaceae(100); g__Pseudopithomyces(100); s__Pseudopithomyces_chartarum(100);
Otu01686	0	5	0	0	0	0	0	0	0	0	0	0	0	0	0	0	0	0	0	0		k__Fungi(100); p__Ascomycota(100); c__Dothideomycetes(100); o__Pleosporales(58); o__Pleosporales_unclassified(58); o__Pleosporales_unclassified(58); o__Pleosporales_unclassified(58);
Otu01687	0	0	6	0	0	0	0	0	0	0	0	0	0	0	0	0	0	0	0	0		k__Fungi(100); p__Ascomycota(100); c__Dothideomycetes(100); o__Pleosporales(100); f__Didymosphaeriaceae(100); g__Pseudopithomyces(58); g__Pseudopithomyces_unclassified(58);
Otu01688	0	0	4	0	0	0	0	0	0	0	0	0	0	0	0	0	0	0	0	0		k__Fungi(100); p__Ascomycota(100); c__Dothideomycetes(100); o__Pleosporales(100); f__Didymosphaeriaceae(100); g__Pseudopithomyces(72); g__Pseudopithomyces_unclassified(58);
Otu01689	0	0	0	3	0	0	0	0	0	0	0	0	0	0	0	0	0	0	0	0		k__Fungi(100); p__Ascomycota(100); c__Dothideomycetes(100); o__Pleosporales(100); f__Didymosphaeriaceae(100); g__Pseudopithomyces(100); s__Pseudopithomyces_chartarum(100);
Otu01690	0	0	2	0	0	0	0	0	2	0	0	0	0	0	0	0	0	0	0	0		k__Fungi(100); p__Ascomycota(100); c__Dothideomycetes(100); o__Pleosporales(100); f__Pleosporaceae(100); g__Alternaria(100); g__Alternaria_unclassified(100);
Otu01691	0	0	0	0	0	0	0	0	0	0	0	2	3	0	0	0	0	0	0	0		k__Fungi(100); p__Ascomycota(100); c__Dothideomycetes(100); o__Pleosporales(100); f__Pleosporales_fam_Incertae_sedis(100); g__Pseudorobillarda(100); s__Pseudorobillarda_sp(100);
Otu01692	0	0	0	0	0	0	0	0	0	0	0	0	7	0	0	0	0	0	0	0		k__Fungi(100); k__Fungi_unclassified(100); k__Fungi_unclassified(100); k__Fungi_unclassified(100); k__Fungi_unclassified(100); k__Fungi_unclassified(100); k__Fungi_unclassified(100);
Otu01693	0	0	0	0	0	0	0	0	0	0	3	0	1	2	0	0	0	0	0	0		k__Fungi(100); k__Fungi_unclassified(100); k__Fungi_unclassified(100); k__Fungi_unclassified(100); k__Fungi_unclassified(100); k__Fungi_unclassified(100); k__Fungi_unclassified(100);
Otu01694	0	0	0	0	0	0	0	0	0	0	0	0	0	0	0	2	0	0	0	0		k__Fungi(100); p__Basidiomycota(100); c__Agaricomycetes(100); o__Hymenochaetales(100); f__Hymenochaetaceae(100); g__Fuscoporia(100); s__Fuscoporia_sp(100);
Otu01695	0	0	0	4	0	0	0	0	0	0	0	0	0	0	0	0	0	0	0	0		k__Fungi(100); p__Basidiomycota(100); c__Agaricomycetes(100); o__Agaricales(100); o__Agaricales_unclassified(100); o__Agaricales_unclassified(100); o__Agaricales_unclassified(100);
Otu01696	1	1	0	0	0	0	0	0	0	0	1	0	0	0	1	0	0	0	0	0		k__Fungi(100); p__Basidiomycota(100); c__Agaricomycetes(100); c__Agaricomycetes_unclassified(100); c__Agaricomycetes_unclassified(100); c__Agaricomycetes_unclassified(100); c__Agaricomycetes_unclassified(100);
Otu01697	1	0	2	0	0	0	0	0	0	1	0	0	0	0	0	0	0	0	0	0		k__Fungi(100); p__Basidiomycota(100); c__Agaricomycetes(100); o__Agaricales(100); o__Agaricales_unclassified(100); o__Agaricales_unclassified(100); o__Agaricales_unclassified(100);
Otu01698	0	0	0	0	0	1	0	0	0	0	0	0	0	0	0	0	0	0	0	0		k__Fungi(100); p__Basidiomycota(100); c__Agaricomycetes(100); o__Agaricales(100); f__Lyophyllaceae(100); g__Fibulochlamys(100); s__Fibulochlamys_chilensis(100);
Otu01699	0	0	0	0	0	0	0	1	0	0	0	0	0	3	0	0	0	0	0	0		k__Fungi(100); p__Basidiomycota(100); c__Agaricomycetes(100); o__Agaricales(100); f__Psathyrellaceae(100); g__Coprinopsis(100); s__Coprinopsis_urticicola(84);
Otu01700	0	0	0	1	0	0	0	1	0	0	0	0	0	0	0	0	0	0	0	0		k__Fungi(100); p__Basidiomycota(100); c__Agaricomycetes(100); o__Agaricales(100); o__Agaricales_unclassified(100); o__Agaricales_unclassified(100); o__Agaricales_unclassified(100);
Otu01701	0	0	0	0	0	0	0	0	0	0	0	1	4	0	0	0	0	0	0	0		k__Fungi(100); p__Ascomycota(100); c__Dothideomycetes(100); o__Pleosporales(100); f__Pleosporales_fam_Incertae_sedis(100); g__Pseudorobillarda(100); s__Pseudorobillarda_sp(100);
Otu01702	0	0	0	0	0	0	0	0	0	0	0	4	1	0	0	0	0	0	0	0		k__Fungi(100); p__Basidiomycota(100); c__Agaricomycetes(100); o__Polyporales(100); f__Meruliaceae(100); g__Phlebia(100); s__Phlebia_floridensis(100);
Otu01703	0	4	0	0	0	0	0	0	0	0	0	0	0	0	0	0	0	0	0	0		k__Fungi(100); p__Ascomycota(100); c__Dothideomycetes(100); o__Pleosporales(100); f__Didymosphaeriaceae(100); g__Pseudopithomyces(100); s__Pseudopithomyces_sp(100);
Otu01704	0	0	0	0	0	0	0	0	0	0	6	0	0	0	0	0	0	0	0	0		k__Fungi(100); p__Ascomycota(100); c__Sordariomycetes(100); o__Coniochaetales(100); f__Coniochaetaceae(100); g__Coniochaeta(100); g__Coniochaeta_unclassified(100);
Otu01705	0	0	0	0	0	0	0	0	0	0	0	5	0	0	0	0	0	0	0	0		k__Fungi(100); p__Ascomycota(100); c__Dothideomycetes(100); o__Botryosphaeriales(100); f__Aplosporellaceae(100); g__Aplosporella(100); g__Aplosporella_unclassified(84);
Otu01706	0	0	0	6	0	0	0	0	0	0	0	0	0	0	0	0	0	0	0	0		k__Fungi(100); p__Ascomycota(100); c__Dothideomycetes(100); o__Pleosporales(100); f__Didymosphaeriaceae(100); g__Pseudopithomyces(100); s__Pseudopithomyces_chartarum(100);
Otu01707	0	4	0	0	0	0	0	0	0	0	0	0	0	0	0	0	0	0	0	0		k__Fungi(100); p__Ascomycota(100); c__Dothideomycetes(100); o__Botryosphaeriales(100); f__Aplosporellaceae(100); g__Aplosporella(100); s__Aplosporella_yalgorensis(100);
Otu01708	0	0	0	0	0	0	0	0	0	0	0	0	0	0	0	1	2	0	1	0		k__Fungi(100); p__Chytridiomycota(100); c__Lobulomycetes(100); o__Lobulomycetales(100); f__Lobulomycetaceae(100); g__Lobulomyces(100); s__Lobulomyces_sp(100);
Otu01709	0	0	0	0	0	0	0	0	0	0	0	0	0	0	0	1	0	0	0	0		k__Fungi(100); p__Chytridiomycota(100); c__Lobulomycetes(100); o__Lobulomycetales(100); f__Lobulomycetaceae(100); g__Lobulomyces(100); s__Lobulomyces_sp(100);
Otu01710	0	0	0	0	0	0	0	0	0	0	0	0	5	0	0	0	0	0	0	0		k__Fungi(100); p__Ascomycota(100); c__Dothideomycetes(100); o__Pleosporales(100); f__Pleosporales_fam_Incertae_sedis(100); g__Pseudorobillarda(100); s__Pseudorobillarda_sp(100);
Otu01711	0	0	0	0	0	0	0	0	0	0	0	0	0	6	0	0	0	0	0	0		k__Fungi(100); p__Ascomycota(100); c__Dothideomycetes(100); o__Pleosporales(100); f__Didymosphaeriaceae(100); g__Paraconiothyrium(100); s__Paraconiothyrium_sp(100);
Otu01712	0	1	0	3	0	0	0	0	0	0	0	0	0	0	0	0	0	0	0	0		k__Fungi(100); p__Ascomycota(100); c__Dothideomycetes(100); o__Pleosporales(100); f__Pleosporales_fam_Incertae_sedis(100); g__Pseudorobillarda(100); s__Pseudorobillarda_siamensis(100);
Otu01713	0	0	0	0	0	0	0	0	0	0	0	0	0	6	0	0	0	0	0	0		k__Fungi(100); p__Ascomycota(100); c__Sordariomycetes(100); c__Sordariomycetes_unclassified(100); c__Sordariomycetes_unclassified(100); c__Sordariomycetes_unclassified(100); c__Sordariomycetes_unclassified(100);
Otu01714	0	0	3	0	0	0	0	0	0	0	0	0	0	0	0	0	0	0	0	0		k__Fungi(100); p__Ascomycota(100); c__Dothideomycetes(100); o__Pleosporales(100); f__Didymosphaeriaceae(67); f__Didymosphaeriaceae_unclassified(67); f__Didymosphaeriaceae_unclassified(67);
Otu01715	0	0	0	0	0	0	0	0	0	0	0	0	6	0	0	0	0	0	0	0		k__Fungi(100); p__Ascomycota(100); c__Dothideomycetes(100); o__Pleosporales(100); f__Pleosporales_fam_Incertae_sedis(100); g__Pseudorobillarda(100); s__Pseudorobillarda_sp(100);
Otu01716	0	0	0	0	0	0	0	0	0	0	0	0	5	0	0	0	0	0	0	0		k__Fungi(100); p__Ascomycota(100); c__Dothideomycetes(100); o__Pleosporales(100); f__Pleosporales_fam_Incertae_sedis(100); g__Pseudorobillarda(100); s__Pseudorobillarda_sp(100);
Otu01717	0	0	0	2	0	0	0	0	0	0	0	0	0	0	0	0	0	0	0	0		k__Fungi(100); p__Ascomycota(100); c__Dothideomycetes(100); o__Pleosporales(100); f__Periconiaceae(100); g__Periconia(100); g__Periconia_unclassified(84);
Otu01718	0	0	0	0	0	0	0	0	0	0	6	0	0	0	0	0	0	0	0	0		k__Fungi(100); p__Ascomycota(100); c__Dothideomycetes(100); o__Pleosporales(100); o__Pleosporales_unclassified(100); o__Pleosporales_unclassified(100); o__Pleosporales_unclassified(100);
Otu01719	0	5	0	0	0	0	0	0	0	0	0	0	0	0	0	0	0	0	0	0		k__Fungi(100); p__Ascomycota(100); c__Dothideomycetes(100); o__Pleosporales(100); o__Pleosporales_unclassified(100); o__Pleosporales_unclassified(100); o__Pleosporales_unclassified(100);
Otu01720	0	0	2	0	0	0	0	0	0	0	0	0	0	0	0	0	0	0	0	0		k__Fungi(100); p__Ascomycota(100); c__Dothideomycetes(100); o__Pleosporales(100); f__Didymosphaeriaceae(100); g__Pseudopithomyces(84); g__Pseudopithomyces_unclassified(84);
Otu01721	0	4	0	0	0	0	0	0	0	0	0	0	0	0	0	0	0	0	0	0		k__Fungi(100); p__Ascomycota(100); c__Orbiliomycetes(100); o__unclassified_Orbiliomycetes(100); f__unclassified_Orbiliomycetes(100); g__unclassified_Orbiliomycetes(100); s__Orbiliomycetes_sp(100);
Otu01722	0	0	0	0	0	0	0	0	0	0	0	0	0	1	5	0	0	0	0	0		k__Fungi(100); p__Basidiomycota(100); c__Agaricomycetes(100); o__Polyporales(100); f__Ganodermataceae(100); g__Ganoderma(100); g__Ganoderma_unclassified(100);
Otu01723	0	0	0	0	0	0	0	0	0	0	1	0	0	3	0	0	0	0	0	0		k__Fungi(100); p__Basidiomycota(100); c__Agaricomycetes(100); o__Agaricales(100); f__Psathyrellaceae(100); g__Coprinopsis(100); s__Coprinopsis_urticicola(100);
Otu01724	0	0	0	0	0	0	0	0	0	0	0	0	0	6	0	0	0	0	0	0		k__Fungi(100); p__Basidiomycota(100); c__Agaricomycetes(100); o__Agaricales(100); f__Pleurotaceae(100); g__Hohenbuehelia(100); s__Hohenbuehelia_portegna(100);
Otu01725	0	0	0	0	0	0	0	0	0	0	0	0	0	0	6	0	0	0	0	0		k__Fungi(100); p__Basidiomycota(100); c__Agaricomycetes(100); o__Polyporales(100); f__Ganodermataceae(100); g__Ganoderma(100); g__Ganoderma_unclassified(100);
Otu01726	0	0	0	0	0	2	0	0	0	0	0	0	0	0	0	0	0	0	0	0		k__Fungi(100); p__Basidiomycota(100); c__Agaricomycetes(100); o__Agaricales(100); f__Lyophyllaceae(100); g__Fibulochlamys(100); s__Fibulochlamys_chilensis(100);
Otu01727	0	0	2	2	0	0	0	0	0	0	0	0	0	0	0	0	0	0	0	0		k__Fungi(100); p__Basidiomycota(100); c__Agaricomycetes(100); o__Agaricales(100); o__Agaricales_unclassified(100); o__Agaricales_unclassified(100); o__Agaricales_unclassified(100);
Otu01728	0	0	0	0	0	0	0	0	0	0	2	0	0	0	2	0	0	0	1	0		k__Fungi(100); p__Basidiomycota(100); c__Agaricomycetes(100); o__Polyporales(100); f__Meripilaceae(100); g__Rigidoporus(100); s__Rigidoporus_vinctus(100);
Otu01729	1	0	3	1	0	0	0	1	0	0	0	0	0	0	0	0	0	0	0	0		k__Fungi(100); p__Basidiomycota(100); c__Agaricomycetes(100); o__Agaricales(100); o__Agaricales_unclassified(100); o__Agaricales_unclassified(100); o__Agaricales_unclassified(100);
Otu01730	0	0	1	1	0	0	0	0	0	1	0	0	0	0	0	0	0	0	0	0		k__Fungi(100); p__Basidiomycota(100); c__Agaricomycetes(100); o__Agaricales(100); o__Agaricales_unclassified(100); o__Agaricales_unclassified(100); o__Agaricales_unclassified(100);
Otu01731	0	0	2	1	0	0	0	0	0	1	0	0	0	0	0	0	0	0	0	0		k__Fungi(100); p__Basidiomycota(100); c__Agaricomycetes(100); o__Agaricales(100); o__Agaricales_unclassified(100); o__Agaricales_unclassified(100); o__Agaricales_unclassified(100);
Otu01732	0	0	0	4	0	0	0	0	0	0	0	0	0	0	0	0	0	0	0	0		k__Fungi(100); p__Basidiomycota(100); c__Agaricomycetes(100); o__Agaricales(100); o__Agaricales_unclassified(100); o__Agaricales_unclassified(100); o__Agaricales_unclassified(100);
Otu01733	0	0	3	0	0	0	0	0	0	2	0	0	0	0	0	0	0	0	0	0		k__Fungi(100); p__Basidiomycota(100); c__Agaricomycetes(100); o__Agaricales(100); o__Agaricales_unclassified(100); o__Agaricales_unclassified(100); o__Agaricales_unclassified(100);
Otu01734	1	0	0	0	0	0	0	0	0	1	0	0	0	0	0	0	1	0	0	0		k__Fungi(100); p__Basidiomycota(100); c__Malasseziomycetes(100); o__Malasseziales(100); f__Malasseziaceae(100); g__Malassezia(100); s__Malassezia_restricta(100);
Otu01735	0	0	0	0	0	0	0	0	0	0	0	0	0	6	0	0	0	0	0	0		k__Fungi(100); p__Mortierellomycota(100); c__Mortierellomycetes(100); o__Mortierellales(100); f__Mortierellaceae(100); g__Mortierella(100); s__Mortierella_ambigua(100);
Otu01736	0	0	0	0	0	0	0	0	0	0	0	0	0	0	5	0	0	0	0	0		k__Fungi(100); p__Kickxellomycota(100); c__Kickxellomycetes(100); o__Kickxellales(100); f__Kickxellaceae(100); g__Ramicandelaber(100); s__Ramicandelaber_sp(100);
Otu01737	0	0	0	0	0	0	0	0	0	0	0	0	0	0	0	1	0	0	0	0		k__Fungi(100); p__Basidiomycota(100); c__Cystobasidiomycetes(100); o__Erythrobasidiales(100); f__Erythrobasidiaceae(100); g__Bannoa(100); s__Bannoa_ogasawarensis(100);
Otu01738	0	0	0	0	0	0	0	0	0	0	0	0	0	0	6	0	0	0	0	0		k__Fungi(100); p__Basidiomycota(100); c__Tremellomycetes(100); o__Tremellales(100); f__Rhynchogastremataceae(100); g__Papiliotrema(100); s__Papiliotrema_nemorosus(84);
Otu01739	0	0	0	0	0	0	0	0	0	4	0	0	0	0	0	0	0	0	0	0		k__Fungi(100); k__Fungi_unclassified(100); k__Fungi_unclassified(100); k__Fungi_unclassified(100); k__Fungi_unclassified(100); k__Fungi_unclassified(100); k__Fungi_unclassified(100);
Otu01740	0	0	0	0	0	0	0	0	0	0	0	0	0	0	6	0	0	0	0	0		k__Fungi(100); p__Ascomycota(100); p__Ascomycota_unclassified(100); p__Ascomycota_unclassified(100); p__Ascomycota_unclassified(100); p__Ascomycota_unclassified(100); p__Ascomycota_unclassified(100);
Otu01741	0	0	0	0	0	0	0	0	0	0	0	0	0	0	0	1	0	0	1	1		k__Fungi(100); p__Ascomycota(100); p__Ascomycota_unclassified(100); p__Ascomycota_unclassified(100); p__Ascomycota_unclassified(100); p__Ascomycota_unclassified(100); p__Ascomycota_unclassified(100);
Otu01742	0	0	0	0	0	0	0	0	0	0	0	0	0	0	0	0	0	0	0	2		k__Fungi(100); p__Ascomycota(100); p__Ascomycota_unclassified(100); p__Ascomycota_unclassified(100); p__Ascomycota_unclassified(100); p__Ascomycota_unclassified(100); p__Ascomycota_unclassified(100);
Otu01743	0	0	0	0	0	0	0	0	0	0	0	5	0	0	0	0	0	0	0	0		k__Fungi(100); p__Ascomycota(100); p__Ascomycota_unclassified(100); p__Ascomycota_unclassified(100); p__Ascomycota_unclassified(100); p__Ascomycota_unclassified(100); p__Ascomycota_unclassified(100);
Otu01744	0	0	0	0	0	0	2	0	0	0	0	0	0	0	0	0	0	0	0	0		k__Fungi(100); p__Ascomycota(100); p__Ascomycota_unclassified(100); p__Ascomycota_unclassified(100); p__Ascomycota_unclassified(100); p__Ascomycota_unclassified(100); p__Ascomycota_unclassified(100);
Otu01745	0	0	0	0	0	0	3	0	0	0	0	0	0	0	0	0	0	0	0	0		k__Fungi(100); p__Ascomycota(100); p__Ascomycota_unclassified(100); p__Ascomycota_unclassified(100); p__Ascomycota_unclassified(100); p__Ascomycota_unclassified(100); p__Ascomycota_unclassified(100);
Otu01746	0	0	0	0	0	0	0	3	0	0	0	0	0	0	0	0	0	0	0	0		k__Fungi(100); p__Ascomycota(100); p__Ascomycota_unclassified(100); p__Ascomycota_unclassified(100); p__Ascomycota_unclassified(100); p__Ascomycota_unclassified(100); p__Ascomycota_unclassified(100);
Otu01747	0	0	0	0	0	0	0	0	0	0	0	0	0	0	0	2	0	0	0	0		k__Fungi(100); p__Ascomycota(100); p__Ascomycota_unclassified(100); p__Ascomycota_unclassified(100); p__Ascomycota_unclassified(100); p__Ascomycota_unclassified(100); p__Ascomycota_unclassified(100);
Otu01748	0	0	0	0	0	3	0	0	0	0	0	0	0	0	0	0	0	0	0	0		k__Fungi(100); p__Basidiomycota(100); c__Malasseziomycetes(100); o__Malasseziales(100); f__Malasseziaceae(100); g__Malassezia(100); s__Malassezia_arunalokei(100);
Otu01749	0	0	0	0	0	0	0	0	0	3	0	0	0	0	0	0	0	0	0	0		k__Fungi(100); p__Glomeromycota(100); c__Glomeromycetes(100); o__Diversisporales(100); f__Diversisporales_fam_Incertae_sedis(100); g__Entrophospora(100); s__Entrophospora_sp(100);
Otu01750	0	0	0	3	0	0	0	0	0	0	0	0	0	0	0	0	0	0	0	0		k__Fungi(100); p__Basidiomycota(100); c__Tremellomycetes(100); o__Cystofilobasidiales(100); f__Mrakiaceae(100); g__Udeniomyces(100); s__Udeniomyces_pyricola(100);
Otu01751	0	0	0	0	0	0	0	0	0	4	0	0	0	0	0	0	0	0	0	0		k__Fungi(100); p__Ascomycota(100); p__Ascomycota_unclassified(100); p__Ascomycota_unclassified(100); p__Ascomycota_unclassified(100); p__Ascomycota_unclassified(100); p__Ascomycota_unclassified(100);
Otu01752	0	0	0	2	0	0	0	0	0	0	0	0	0	0	0	0	0	0	0	0		k__Fungi(100); p__Basidiomycota(100); c__Tremellomycetes(100); o__Cystofilobasidiales(100); f__Mrakiaceae(100); g__Udeniomyces(100); s__Udeniomyces_pyricola(100);
Otu01753	0	0	0	3	0	0	0	0	0	0	0	0	0	0	0	0	0	0	0	0		k__Fungi(100); p__Basidiomycota(100); c__Tremellomycetes(100); o__Cystofilobasidiales(100); f__Mrakiaceae(100); g__Udeniomyces(100); s__Udeniomyces_pyricola(100);
Otu01754	0	0	0	0	0	0	0	2	0	0	1	0	0	2	0	0	0	0	0	0		k__Fungi(100); p__Basidiomycota(100); c__Agaricomycetes(100); o__Agaricales(100); f__Psathyrellaceae(100); g__Coprinopsis(100); s__Coprinopsis_urticicola(100);
Otu01755	0	0	0	0	0	0	0	0	0	0	2	2	1	0	0	0	0	0	0	0		k__Fungi(100); p__Basidiomycota(100); c__Agaricomycetes(100); o__Polyporales(100); f__Meruliaceae(100); g__Ceriporia(100); s__Ceriporia_lacerata(100);
Otu01756	0	0	0	1	0	0	0	0	0	1	0	0	0	0	0	0	0	0	0	0		k__Fungi(100); p__Basidiomycota(100); c__Agaricomycetes(100); o__Agaricales(100); o__Agaricales_unclassified(100); o__Agaricales_unclassified(100); o__Agaricales_unclassified(100);
Otu01757	0	0	0	0	0	4	0	0	0	0	0	0	0	0	0	0	0	0	0	0		k__Fungi(100); p__Basidiomycota(100); c__Agaricomycetes(100); o__Agaricales(100); f__Lyophyllaceae(100); g__Fibulochlamys(100); s__Fibulochlamys_chilensis(100);
[truncated: 3,300 more rows]
