# Supplementary material for: Prokaryotic, Fungal, and Unicellular Eukaryotic Core Communities Across Three Sympatric Marine Sponges From the Southwestern Atlantic Coast Are Dominated Largely by Deterministic Assemblage Processes
Source: Front Microbiol. 2021 Jun 8;12:674004. doi: 10.3389/fmicb.2021.674004 (PMC8217869; doi:10.3389/fmicb.2021.674004)
Supplement: Supplementary file 1 [file Data_Sheet_1.zip › data sheet 4/Table_S23.xlsx]

## Sheet: Table S23
Table S23: Permutational multivariate analysis of variance (PERMANOVA) and analysis of similarity (ANOSIM) of whole, habitat generalist and specialist groups of fungi and unicellular eukaryotic.
	Number of OTUs	PERMANOVA		Anosim
		R2	p	R2	p
Fungi whole group	5028	0.37104	0.001	0.6958	0.0001
Fungi generalist group	449	0.36546	0.001	0.4582	0.0001
Fungi specialist group	970	0.2165	0.003	0.413	0.0002
Unicellular Eukaryotic whole group	1479	0.70305	0.001	0.9929	0.0001
Unicellular Eukaryotic generalist group	9	NA		NA
Unicellular Eukaryotic specialist group	36	0.63539	0.001	0.8242	0.0001
