# Supplementary material for: Prokaryotic, Fungal, and Unicellular Eukaryotic Core Communities Across Three Sympatric Marine Sponges From the Southwestern Atlantic Coast Are Dominated Largely by Deterministic Assemblage Processes
Source: Front Microbiol. 2021 Jun 8;12:674004. doi: 10.3389/fmicb.2021.674004 (PMC8217869; doi:10.3389/fmicb.2021.674004)
Supplement: Supplementary file 1 [file Data_Sheet_1.zip › data sheet 4/Table_S35.xlsx]

## Sheet: Table S35a
Table S35a:List of enriched features provided by LEfSe that are differential across sponge species, seawater and sediment with statistical and biological significance and ranked according to the effect size (LDA) for the whole unicellular eukaryotic group.
Category	Taxonomy affiliation (Phylum, Class)	LDA value	p value
A. caissara	Florideophycidae, Nemaliophycidae	4.69812	0.0339308
	Protalveolata	4.15065	0.00977543
	Protalveolata, Syndiniales	4.14909	0.0119869
	Ochrophyta, Phaeophyceae	3.83416	0.0343509
T. ignis	unclassified Eukaryota	5, 28739805	0, 00450691
	Basidiomycota	4, 3605902	0, 01984058
	Chlorophyta, Trebouxiophyceae	4, 03711945	0, 04355619
	Basidiomycota, Malasseziomycetes	3, 87814789	0, 01579749
Seawater	Diatomea	5, 11569975	0, 00349767
	Diatomea, Mediophyceae	5, 04914329	0, 00472855
	Diatomea, unclassified Diatomea	4, 69741734	0, 00225811
	Dinoflagellata	4, 59735286	0, 01072104
	Dinoflagellata, Dinophyceae	4, 57598462	0, 01072104
	Ciliophora, Intramacronucleata	4, 11295542	0, 04239032
	Ciliophora	4, 04407261	0, 03765016
Sediment	Diatomea, Bacillariophyceae	5, 13292752	0, 0138869
	Chlorophyta	4, 52062776	0, 00500443
	Chlorophyta, Ulvophyceae	4, 38621433	0, 0015255
	Florideophycidae, Rhodymeniophycidae	4, 3338925	0, 00813635
	Chlorophyta, unclassified Chlorophyta	4, 22745121	0, 00374168
	Retaria	3, 99014217	0, 0053407
	Retaria, Foraminifera	3, 98814146	0, 0053407

## Sheet: Table S35b
Table S35b: List of enriched features provided by LEfSe that are differential across sponge species, seawater and sediment with statistical and biological significance and ranked according to the effect size (LDA) for habitat specialist unicellular eukaryotic group.
Category	Taxonomy affiliation (Phylum, Class)	LDA value	p value
T. ignis	unclassified Eukaryota	5.42667	0.00866513
Seawater	Florideophycidae	5.17709	0.0332008
Sediment	Diatomea	5.50707	0.0270758
	Diatomea, Mediophyceae	5.40744	0.00747359
	Diatomea, unclassified Diatomea	5.17834	0.00569126
