# Supplementary material for: Prokaryotic, Fungal, and Unicellular Eukaryotic Core Communities Across Three Sympatric Marine Sponges From the Southwestern Atlantic Coast Are Dominated Largely by Deterministic Assemblage Processes
Source: Front Microbiol. 2021 Jun 8;12:674004. doi: 10.3389/fmicb.2021.674004 (PMC8217869; doi:10.3389/fmicb.2021.674004)
Supplement: Supplementary file 1 [file Data_Sheet_1.zip › data sheet 4/Table_S34.xlsx]

## Sheet: Table S34a
Table S34a: Unicellular eukaryotic taxonomic composition of OTUs obtained exclusively in Aplysina caissara.
Phyla	Number of OTUs	Number of Sequences	Class	Number of OTUs	Number of Sequences
Ascomycota	2	5	Eurotiomycetes	1	4
			Saccharomycetes	1	1
Basidiomycota	5	11	Agaricomycetes	2	7
			Malasseziomycetes	3	4
Chlorophyta	1	1	Prasinophytae	1	1
Chlorophyta	3	4	Ulvophyceae	3	4
Ciliophora	1	3	Intramacronucleata	1	3
Cryptophyceae	3	10	Cryptophyceae	3	10
Diatomea	9	26	Bacillariophyceae	4	20
			Coscinodiscophytina	1	1
			unclassified Diatomea	2	2
			Mediophyceae	2	3
Dinoflagellata	3	10	Dinophyceae	3	10
Euglenozoa	1	2	Kinetoplastea	1	2
unclassified Eukaryota	69	223	unclassified Eukaryota	69	223
Florideophycidae	1	1	Rhodymeniophycidae	1	1
Ochrophyta	1	1	Dictyochophyceae	1	1
Ochrophyta	2	5	Phaeophyceae	2	5
Protalveolata	15	31	Syndiniales	15	31
Prymnesiophyceae	2	2	Prymnesiophyceae	2	2
Total	118	335		118	335

## Sheet: Table S34b
Table S34b: Unicellular eukaryotic taxonomic composition of OTUs obtained exclusively in Tedania ignis.
Phyla	Number of OTUs	Number of Sequences	Class	Number of OTUs	Number of Sequences
Ascomycota	4	36	unclassified Ascomycota	1	1
			Dothideomycetes	3	35
Basidiomycota	8	45	Agaricomycetes	3	6
			Malasseziomycetes	3	4
			Tremellomycetes	2	35
Ciliophora	9	40	unclassified Ciliophora	2	5
			Intramacronucleata	7	35
Diatomea	22	34	Bacillariophyceae	11	17
			unclassified Diatomea	1	1
			Mediophyceae	10	16
Dinoflagellata	9	21	Dinophyceae	9	21
Euglenozoa	1	1	Kinetoplastea	1	1
unclassified Eukaryota	231	2141	unclassified Eukaryota	231	2141
Florideophycidae	12	327	Corallinophycidae	11	326
			Rhodymeniophycidae	1	1
Mucoromycota	1	3	Incertae_Sedis	1	3
Ochrophyta	2	17	unclassified Ochrophyta	2	17
Phragmoplastophyta	1	2	Embryophyta	1	2
Protalveolata	2	2	unclassified Protalveolata	1	1
Protalveolata			Syndiniales	1	1
Total	302	2669		302	2669

## Sheet: Table S34c
Table S28c: Taxonomic composition of the sponge core OTUs.
Table S34c: Unicellular eukaryotic taxonomic composition of OTUs obtained exclusively from sponge species.
Phyla	Number of OTUs	Number of Sequences	Class	Number of OTUs	Number of Sequences
Ascomycota	3	36	Dothideomycetes	1	22
			Eurotiomycetes	2	14
Basidiomycota	2	163	Malasseziomycetes	1	17
			Tremellomycetes	1	146
Dinoflagellata	1	45	Dinophyceae	1	45
unclassified Eukaryota	4	932	unclassified Eukaryota	4	932
Florideophycidae	1	480	Nemaliophycidae	1	480
Phragmoplastophyta	2	4	Embryophyta	2	4
Total	13	1660		13	1660

## Sheet: Table S34d
Table S34e: Unicellular eukaryotic taxonomic composition of OTUs obained exclusively in seawater.
Phyla	Number of OTUs	Number of Sequences	Class	Number of OTUs	Number of Sequences
Aphelidea	1	2	Aphelidea	1	2
Ascomycota	1	1	Dothideomycetes	1	1
Basidiomycota	1	1	Malasseziomycetes	1	1
Cercozoa	3	4	unclassified Cercozoa	1	1
			Chlorarachniophyta	1	2
			Thecofilosea	1	1
Chlorophyta	44	320	unclassified Chlorophyta	10	32
			Clade_VII	1	3
			Pedinophyceae	7	84
			Ulvophyceae	26	201
Chytridiomycota	1	1	Chytridiomycetes	1	1
Ciliophora	14	21	unclassified Ciliophora	1	1
			Intramacronucleata	12	19
			Postciliodesmatophora	1	1
Cryptomycota	1	1	LKM11	1	1
Diatomea	216	892	Bacillariophyceae	163	753
			Coscinodiscophytina	4	4
			unclassified Diatomea	46	127
			Mediophyceae	3	8
Dinoflagellata	36	61	unclassified Dinoflagellata	4	4
			Dinophyceae	32	57
Euglenozoa	3	3	Kinetoplastea	3	3
unclassified Eukaryota	244	539	unclassified Eukaryota	244	539
Florideophycidae	27	292	Nemaliophycidae	12	51
			Rhodymeniophycidae	15	241
Holozoa	1	1	unclassified Holozoa	1	1
Incertae_Sedis	2	2	Incertae_Sedis	2	2
Labyrinthulomycetes	1	1	Labyrinthulomycetes	1	1
Ochrophyta	11	17	Chrysophyceae	3	3
			unclassified Ochrophyta	3	3
			Phaeophyceae	5	11
Peronosporomycetes	5	8	Peronosporomycetes	5	8
Phragmoplastophyta	4	9	Embryophyta	1	3
			unclassified Phragmoplastophyta	3	6
Retaria	7	25	Foraminifera	7	25
Total	623	2201		623	2201

## Sheet: Table S34e
Table S34e: Unicellular eukaryotic taxonomic composition of OTUs obained exclusively in sediment.
Phyla	Number of OTUs	Number of Sequences	Class	Number of OTUs	Number of Sequences
Ascomycota	2	2	unclassified Ascomycota	2	2
Cercozoa	6	6	Granofilosea	1	1
			Thecofilosea	5	5
Chlorophyta	14	25	Chlorodendrophyceae	3	8
			unclassified Chlorophyta	1	1
			Clade_IX	1	1
			Mamiellophyceae	3	6
			Nephroselmidophyceae	2	3
			Prasinophytae	1	1
			Trebouxiophyceae	2	4
			Ulvophyceae	1	1
Ciliophora	46	123	Intramacronucleata	46	123
Cryptophyceae	4	8	Cryptophyceae	4	8
Diatomea	47	76	Bacillariophyceae	5	6
			Coscinodiscophytina	3	6
			unclassified Diatomea	12	18
			Mediophyceae	27	46
Dinoflagellata	58	162	Dinoflagellata	1	1
			unclassified Dinoflagellata	5	5
			Dinophyceae	49	148
			Incertae_Sedis	1	1
			uncultured	2	7
Euglenozoa	1	1	Kinetoplastea	1	1
unclassified Eukaryota	117	425	unclassified Eukaryota	117	425
Florideophycidae	3	4	Nemaliophycidae	1	1
			Rhodymeniophycidae	2	3
Holozoa	1	1	Choanoflagellida	1	1
Marine stramenopile-12	1	1	Marine stramenopile-12A	1	1
Marine stramenopile-3	3	3	unclassified Marine stramenopile-3	1	1
			Marine stramenopile-3I	1	1
			Marine stramenopile-3K	1	1
Ochrophyta	9	15	Phaeophyceae	9	15
Protalveolata	14	16	Syndiniales	14	16
Prymnesiophyceae	5	5	Prymnesiophyceae	4	4
			unclassified Prymnesiophyceae	1	1
Retaria	1	1	Foraminifera	1	1
uncultured	1	1	uncultured	1	1
Total	333	875		333	875

## Sheet: Table S34f
Table S34f: Unicellular eukaryotic taxonomic composition of OTUs shared by all categories.
Phyla	Number of OTUs	Number of Sequences	Class	Number of OTUs	Number of Sequences
Diatomea	6	2886	Mediophyceae	1	1568
			Bacillariophyceae	1	484
			unclassified Diatomea	1	621
			Mediophyceae	3	213
Total	6	2886		6	2886
