# Supplementary material for: Prokaryotic, Fungal, and Unicellular Eukaryotic Core Communities Across Three Sympatric Marine Sponges From the Southwestern Atlantic Coast Are Dominated Largely by Deterministic Assemblage Processes
Source: Front Microbiol. 2021 Jun 8;12:674004. doi: 10.3389/fmicb.2021.674004 (PMC8217869; doi:10.3389/fmicb.2021.674004)
Supplement: Supplementary file 1 [file Data_Sheet_1.zip › data sheet 4/Table_S22.xlsx]

## Sheet: Table S22a
Table S22a: Statistical analyses of the alpha ecological metrics for fungal dataset. Ac: Aplysina caissara, Af: Aplysina fulva, SW: seawater, SD: sediment are shown.
Alpha diversity index		Af - Ac == 0	SD - Ac == 0	SW - Ac == 0	SD - Af == 0	SW - Af == 0	SW - SD == 0
Observed OTUs	Estimate	-64.00	-134.40	279.00	-70.40	343.00	413.40
	Std. Error	58.29	58.29	58.29	58.29	58.29	58.29
	t value	-1098	-2306	4786	-1208	5884	7092
	Pr(>|t|)	0.696	0.138	<0.001	0.631	<0.001	<0.001
CHAO1	Estimate	-101.38	-183.29	216.72	-81.91	318.09	400.00
	Std. Error	80.15	80.15	80.15	80.15	80.15	80.15
	t value	-1265	-2287	2704	-1022	3969	4991
	Pr(>|t|)	0.59683	0.14281	0.06734	0.73932	0.00551	< 0.001
ACE	Estimate	-109.37	-207.72	217.69	-98.34	327.06	425.41
	Std. Error	89.81	89.81	89.81	89.81	89.81	89.81
	t value	-1218	-2313	2424	-1095	3642	4737
	Pr(>|t|)	0.62494	0.13655	0.11248	0.69750	0.01079	0.00123
Shannon (H')	Estimate	-0.3472	-0.8344	12703	-0.4872	16175	21047
	Std. Error	0.4088	0.4088	0.4088	0.4088	0.4088	0.4088
	t value	-0.849	-2041	3108	-1192	3957	5149
	Pr(>|t|)	0.83023	0.21453	0.03124	0.64044	0.00547	< 0.001
Inverse Simpson (D2)	Estimate	-4371	-8995	27804	-4624	32175	36799
	Std. Error	8034	8034	8034	8034	8034	8034
	t value	-0.544	-1120	3461	-0.576	4005	4581
	Pr(>|t|)	0.94683	0.68311	0.01521	0.93796	0.00513	0.00156
Pielou`s evennes	Estimate	-0.04267	-0.10940	0.14460	-0.06674	0.18727	0.25400
	Std. Error	0.05705	0.05705	0.05705	0.05705	0.05705	0.05705
	t value	-0.748	-1918	2535	-1170	3283	4452
	Pr(>|t|)	0.87620	0.25988	0.09195	0.65345	0.02166	0.00193

## Sheet: Table S22b
Table S22b: Statistical analyses of the alpha ecological metrics for unicellular eukaryotic dataset. Ac: Aplysina caissara, Ti: Tedania ignis, SW: seawater, SD: sediment.
Alpha diversity index		SD - Ac == 0	SW - Ac == 0	Ti - Ac == 0	SW - SD == 0	Ti - SD == 0	Ti - SW == 0
Observed OTUs	Estimate	131.00	51.40	28.40	-79.60	-102.60	-23.00
	Std. Error	16.01	16.01	16.01	13.86	13.86	13.86
	t value	8184	3211	1774	-5742	-7401	-1659
	Pr(>|t|)	<0.001	0.0284	0.3240	<0.001	<0.001	0.3784
CHAO1	Estimate	436.72	242.75	102.49	-193.97	-334.23	-140.26
	Std. Error	41.03	41.03	41.03	35.53	35.53	35.53
	t value	10645	5917	2498	-5459	-9407	-3948
	Pr(>|t|)	< 0.001	< 0.001	0.10292	< 0.001	< 0.001	0.00697
ACE	Estimate	516.67	244.05	94.26	-272.62	-422.41	-149.79
	Std. Error	46.96	46.96	46.96	40.67	40.67	40.67
	t value	11002	5197	2007	-6703	-10386	-3683
	Pr(>|t|)	<0.001	<0.001	0.2306	<0.001	<0.001	0.0116
Shannon (H')	Estimate	21373	0.6940	0.8045	-14433	-13328	0.1105
	Std. Error	0.3075	0.3075	0.3075	0.2663	0.2663	0.2663
	t value	6950	2257	2616	-5419	-5004	0.415
	Pr(>|t|)	<0.001	0.1551	0.0838	<0.001	<0.001	0.9749
Inverse Simpson (D2)	Estimate	23945	3112	5082	-20833	-18864	1970
	Std. Error	1621	1621	1621	1404	1404	1404
	t value	14774	1920	3135	-14842	-13439	1403
	Pr(>|t|)	<0.001	0.2629	0.0325	<0.001	<0.001	0.5164
Pielou´s evennes	Estimate	0.30764	0.08964	0.13754	-0.21800	-0.17009	0.04791
	Std. Error	0.04916	0.04916	0.04916	0.04257	0.04257	0.04257
	t value	6258	1823	2798	-5121	-3995	1125
	Pr(>|t|)	< 0.001	0.30235	0.06065	< 0.001	0.00633	0.67946
