# Supplementary material for: Prokaryotic, Fungal, and Unicellular Eukaryotic Core Communities Across Three Sympatric Marine Sponges From the Southwestern Atlantic Coast Are Dominated Largely by Deterministic Assemblage Processes
Source: Front Microbiol. 2021 Jun 8;12:674004. doi: 10.3389/fmicb.2021.674004 (PMC8217869; doi:10.3389/fmicb.2021.674004)
Supplement: Supplementary file 1 [file Data_Sheet_1.zip › data sheet 4/Table_S3.xlsx]

## Sheet: Table S3
Table S3: Permutational multivariate analysis of variance (PERMANOVA) and analysis of similarity (ANOSIM) across different datasets.
	Number of OTUs	PERMANOVA		Anosim
		R2	p	R2	p
Prokaryotic whole group	40.469	0.92	0.0001	0.9995	0.0001
Prokaryotic generalist group	727	0.95	0.0001	0.9376	0.0001
Prokaryotic specialist group	1227	0.88	0.0001	0.9883	0.0001
Fungi whole group	958	0.6	0.0001	0.9215	0.0001
Unicellular eukaryotic group	561	0.36	0.0001	0.7332	0.0001
