# Supplementary material for: Prokaryotic, Fungal, and Unicellular Eukaryotic Core Communities Across Three Sympatric Marine Sponges From the Southwestern Atlantic Coast Are Dominated Largely by Deterministic Assemblage Processes
Source: Front Microbiol. 2021 Jun 8;12:674004. doi: 10.3389/fmicb.2021.674004 (PMC8217869; doi:10.3389/fmicb.2021.674004)
Supplement: Supplementary file 1 [file Data_Sheet_1.zip › data sheet 4/Table_S18.xlsx]

## Sheet: Table S18
Table S18: List of enriched features provided by linear discriminant analysis (LDA) of effect size LEfSe that are differential across sponge species, seawater, and sediment with statistical and biological significance, and ranked according to the effect size (LDA) for the whole the unicellular eukaryotic group.
Category	Taxonomy affiliation (Phylum, Class)	LDA value	p value
Aplysina caissara	unclassified Eukaryota	5.3539	0.00502163
	Florideophycidae	4.82119	0.0107249
Aplysina fulva	Ascomycota	4.63065	0.00127804
	Basidiomycota	4.58444	0.00626295
	Basidiomycota, Malasseziomycetes	4.36883	0.0408223
Seawater	Diatomea	5.1888	0.000940885
	Diatomea, Mediophyceae	5.07535	0.0015141
	Diatomea, unclassified Diatomea	4.78251	0.00127216
	Dinoflagellata	4.77376	0.00762861
	Dinoflagellata, Dinophyceae	4.75461	0.00811271
	Ciliophora, Intramacronucleata	4.61698	0.00654014
	Ciliophora	4.56328	0.0145823
Sediment	Diatomea, Bacillariophyceae	5.16629	0.00421174
	Chlorophyta, Ulvophyceae	4.78993	0.00246287
	Chlorophyta	4.76097	0.00595774
	Florideophycidae, Rhodymeniophycidae	4.72579	0.00174344
