# Supplementary material for: Prokaryotic, Fungal, and Unicellular Eukaryotic Core Communities Across Three Sympatric Marine Sponges From the Southwestern Atlantic Coast Are Dominated Largely by Deterministic Assemblage Processes
Source: Front Microbiol. 2021 Jun 8;12:674004. doi: 10.3389/fmicb.2021.674004 (PMC8217869; doi:10.3389/fmicb.2021.674004)
Supplement: Supplementary file 1 [file Data_Sheet_1.zip › data sheet 4/Table_S14.xlsx]

## Sheet: Table S14
Table S14: OTUs vs. samples table containing all categories and OTU taxonomic assignments for unicellular eukaryotic dataset.
Group	A. caissara	A. caissara	A. caissara	A. caissara	A. caissara	A. fulva	A. fulva	A. fulva	A. fulva	A. fulva	T. ignis	T. ignis	T. ignis	T. ignis	T. ignis	Seawater	Seawater	Seawater	Seawater	Seawater	Sediment	Sediment	Sediment	Sediment	Sediment
Number of OTUs	561	561	561	561	561	561	561	561	561	561	561	561	561	561	561	561	561	561	561	561	561	561	561	561	561
Number of Sequences	119	119	119	119	119	119	119	119	119	119	119	119	119	119	119	119	119	119	119	119	119	119	119	119	119		Taxonomy
Otu00001	0	0	0	0	0	0	0	0	0	0	0	0	0	0	0	0	0	0	0	0	2	2	0	0	1		Eukaryota(100); Diatomea(100); Bacillariophyceae(100); Bacillariophyceae_or(100); Bacillariophyceae_fa(100); Amphora(97);
Otu00002	4	0	2	4	4	25	0	12	16	2	12	11	13	14	0	52	41	41	39	39	0	0	0	0	0		Eukaryota(100); Diatomea(100); Mediophyceae(100); Mediophyceae_or(100); Mediophyceae_fa(100); Chaetoceros(100);
Otu00003	0	0	0	0	0	0	0	0	0	0	0	0	0	0	0	0	0	0	0	0	1	1	4	3	0		Eukaryota(100); Diatomea(100); Bacillariophyceae(100); Bacillariophyceae_or(100); Bacillariophyceae_fa(100); Navicula(99);
Otu00004	0	2	0	0	0	0	0	0	0	0	0	0	0	0	0	0	0	0	0	0	12	8	10	10	8		Eukaryota(100); Diatomea(100); Bacillariophyceae(100); Bacillariophyceae_or(100); Bacillariophyceae_fa(100); Bacillariophyceae_fa_unclassified(100);
Otu00006	0	0	0	0	0	0	0	0	0	0	0	0	0	0	0	1	0	0	0	0	0	0	0	0	0		Eukaryota(100); Diatomea(100); Diatomea_unclassified(100); Diatomea_unclassified(100); Diatomea_unclassified(100); Diatomea_unclassified(100);
Otu00007	1	1	0	0	0	1	0	0	0	0	2	0	0	0	0	1	0	1	1	1	0	0	0	0	0		Eukaryota(100); Diatomea(100); Mediophyceae(100); Mediophyceae_or(100); Mediophyceae_fa(100); Chaetoceros(100);
Otu00008	0	0	0	0	0	0	0	0	0	0	0	0	0	0	0	0	0	0	0	0	1	3	2	0	3		Eukaryota(100); Diatomea(100); Bacillariophyceae(100); Bacillariophyceae_or(100); Bacillariophyceae_fa(100); Bacillariophyceae_fa_unclassified(100);
Otu00016	0	0	0	0	0	0	0	0	0	0	0	0	0	0	0	0	1	1	0	0	0	0	0	0	0		Eukaryota(100); Dinoflagellata(100); Dinophyceae(100); Dinophyceae_unclassified(100); Dinophyceae_unclassified(100); Dinophyceae_unclassified(100);
Otu00018	0	0	0	0	0	0	0	0	0	0	0	0	0	0	0	1	0	0	0	0	0	0	0	0	0		Eukaryota(100); Chlorophyta_ph(100); Chlorodendrophyceae(100); Chlorodendrales(100); Chlorodendrales_fa(100); Tetraselmis(100);
Otu00019	0	0	0	0	0	0	0	0	0	0	0	0	0	0	0	0	0	0	0	0	1	0	0	0	0		Eukaryota(100); Diatomea(100); Bacillariophyceae(100); Bacillariophyceae_or(100); Bacillariophyceae_fa(100); Bacillariophyceae_ge(98);
Otu00020	0	0	0	0	0	0	0	0	0	0	0	0	0	0	0	0	0	1	0	0	0	0	0	0	0		Eukaryota(100); Diatomea(100); Mediophyceae(100); Mediophyceae_or(100); Mediophyceae_fa(100); Chaetoceros(100);
Otu00021	0	0	0	0	0	0	0	0	0	0	0	0	0	0	0	0	0	0	0	0	2	2	1	1	3		Eukaryota(100); Chlorophyta_ph(100); Ulvophyceae(100); Ulvophyceae_or(100); Ulvophyceae_fa(100); Ulvophyceae_ge(100);
Otu00023	0	0	0	0	0	0	0	3	0	0	0	0	0	0	0	0	0	1	0	1	0	0	0	0	0		Eukaryota(100); Chlorophyta_ph(100); Mamiellophyceae(100); Mamiellales(100); Mamiellales_fa(100); Micromonas(100);
Otu00026	0	0	0	0	0	0	0	0	0	0	0	1	0	2	0	0	0	0	0	0	0	0	0	0	0		Eukaryota(100); Eukaryota_unclassified(100); Eukaryota_unclassified(100); Eukaryota_unclassified(100); Eukaryota_unclassified(100); Eukaryota_unclassified(100);
Otu00027	0	0	0	0	0	0	0	0	0	0	0	0	0	0	0	0	0	0	0	0	0	1	0	0	0		Eukaryota(100); Diatomea(100); Bacillariophyceae(100); Bacillariophyceae_or(100); Bacillariophyceae_fa(100); Amphora(99);
Otu00032	0	0	0	0	0	0	0	0	0	0	0	0	0	0	0	0	0	0	0	0	0	1	0	2	0		Eukaryota(100); Diatomea(100); Bacillariophyceae(100); Bacillariophyceae_or(100); Bacillariophyceae_fa(100); Sellaphora(100);
Otu00033	0	0	0	0	0	0	0	0	0	0	0	0	0	0	0	0	0	0	0	1	0	0	0	0	0		Eukaryota(100); Chlorophyta_ph(100); Chlorodendrophyceae(100); Chlorodendrales(100); Chlorodendrales_fa(100); Tetraselmis(100);
Otu00035	0	0	0	0	0	0	0	0	0	0	0	0	0	7	0	0	0	0	0	0	0	0	0	0	0		Eukaryota(100); Eukaryota_unclassified(100); Eukaryota_unclassified(100); Eukaryota_unclassified(100); Eukaryota_unclassified(100); Eukaryota_unclassified(100);
Otu00036	0	0	0	0	0	0	0	0	0	0	0	0	0	0	0	0	0	0	0	0	0	0	0	0	3		Eukaryota(100); Diatomea(100); Bacillariophyceae(100); Bacillariophyceae_or(100); Bacillariophyceae_fa(100); Nitzschia(99);
Otu00039	0	1	0	0	1	0	0	0	0	0	0	0	0	0	0	0	0	0	1	0	0	0	0	0	0		Eukaryota(100); Diatomea(100); Bacillariophyceae(100); Bacillariophyceae_or(100); Bacillariophyceae_fa(100); Nitzschia(90);
Otu00042	0	0	0	0	0	0	0	0	0	0	0	0	0	0	0	0	2	0	2	2	0	0	0	0	0		Eukaryota(100); Ciliophora(100); Intramacronucleata(100); Spirotrichea(100); Oligotrichia(100); Pseudotontonia(100);
Otu00043	0	0	0	0	0	0	0	0	0	0	0	0	0	0	0	0	8	3	11	2	0	0	0	0	0		Eukaryota(100); Eukaryota_unclassified(100); Eukaryota_unclassified(100); Eukaryota_unclassified(100); Eukaryota_unclassified(100); Eukaryota_unclassified(100);
Otu00047	0	0	0	0	0	0	0	0	0	0	0	0	0	0	0	0	0	0	0	0	1	1	0	1	4		Eukaryota(100); Diatomea(100); Bacillariophyceae(100); Bacillariophyceae_or(100); Bacillariophyceae_fa(100); Frustulia(100);
Otu00049	0	0	0	0	0	0	0	0	0	0	1	3	0	1	0	0	0	0	0	0	0	0	0	0	0		Eukaryota(100); Eukaryota_unclassified(100); Eukaryota_unclassified(100); Eukaryota_unclassified(100); Eukaryota_unclassified(100); Eukaryota_unclassified(100);
Otu00051	0	0	0	0	0	0	0	0	0	0	0	0	0	0	0	0	1	0	0	0	0	0	0	0	0		Eukaryota(100); Eukaryota_unclassified(100); Eukaryota_unclassified(100); Eukaryota_unclassified(100); Eukaryota_unclassified(100); Eukaryota_unclassified(100);
Otu00053	0	0	0	0	0	0	0	0	0	0	0	1	0	0	0	0	0	0	0	0	0	0	0	0	0		Eukaryota(100); Eukaryota_unclassified(100); Eukaryota_unclassified(100); Eukaryota_unclassified(100); Eukaryota_unclassified(100); Eukaryota_unclassified(100);
Otu00058	0	0	0	0	0	0	0	0	0	0	0	0	0	0	0	0	1	1	1	1	15	11	9	18	13		Eukaryota(100); Diatomea(100); Bacillariophyceae(100); Bacillariophyceae_or(100); Bacillariophyceae_fa(100); Nitzschia(100);
Otu00061	0	0	0	0	0	0	0	0	0	0	0	0	0	0	0	1	0	0	0	0	0	0	0	0	0		Eukaryota(100); Diatomea(100); Mediophyceae(100); Mediophyceae_or(100); Mediophyceae_fa(100); Chaetoceros(100);
Otu00062	0	0	0	0	0	0	0	0	0	0	0	0	0	0	0	0	0	0	0	0	0	1	0	0	0		Eukaryota(100); Diatomea(100); Bacillariophyceae(100); Bacillariophyceae_or(100); Bacillariophyceae_fa(100); Navicula(100);
Otu00064	69	32	58	74	64	0	0	0	0	0	0	0	0	0	0	0	0	0	0	0	0	0	0	0	0		Eukaryota(100); Eukaryota_unclassified(100); Eukaryota_unclassified(100); Eukaryota_unclassified(100); Eukaryota_unclassified(100); Eukaryota_unclassified(100);
Otu00066	0	0	0	0	0	0	0	0	0	0	0	0	0	0	0	0	0	0	0	0	1	1	2	1	0		Eukaryota(100); Diatomea(100); Bacillariophyceae(100); Bacillariophyceae_or(100); Bacillariophyceae_fa(100); Amphora(100);
Otu00073	0	0	0	0	0	0	0	0	0	0	0	0	0	0	0	0	0	0	0	1	0	0	0	0	0		Eukaryota(100); Dinoflagellata(100); Dinophyceae(100); Dinophyceae_unclassified(100); Dinophyceae_unclassified(100); Dinophyceae_unclassified(100);
Otu00074	0	0	0	0	0	0	0	0	0	0	0	0	0	0	0	1	0	1	0	0	0	0	0	0	0		Eukaryota(100); Dinoflagellata(100); Dinophyceae(100); Dinophyceae_unclassified(100); Dinophyceae_unclassified(100); Dinophyceae_unclassified(100);
Otu00076	0	0	0	0	0	0	0	0	0	0	0	0	0	0	0	0	0	0	0	0	4	2	0	0	0		Eukaryota(100); Dinoflagellata(100); Dinophyceae(100); Gymnodiniphycidae(100); Suessiaceae(100); Suessiaceae_unclassified(100);
Otu00077	0	0	0	0	0	1	0	0	0	0	0	0	0	1	0	4	4	4	6	7	0	1	2	0	0		Eukaryota(100); Diatomea(100); Mediophyceae(100); Mediophyceae_or(100); Mediophyceae_fa(100); Arcocellulus(100);
Otu00079	0	0	0	0	0	0	0	0	0	0	0	0	0	0	0	0	0	0	0	0	0	0	10	3	0		Eukaryota(100); Florideophycidae(100); Rhodymeniophycidae(100); Rhodymeniophycidae_or(100); Rhodymeniophycidae_fa(100); Gracilariopsis(100);
Otu00080	0	0	0	0	0	0	0	0	0	0	0	0	0	0	0	0	0	0	0	0	0	0	0	0	3		Eukaryota(100); Florideophycidae(100); Rhodymeniophycidae(100); Rhodymeniophycidae_or(100); Rhodymeniophycidae_fa(100); Peyssonnelia(100);
Otu00081	0	0	0	0	1	0	0	6	0	0	0	0	0	3	0	33	17	19	11	27	0	0	0	0	0		Eukaryota(100); Diatomea(100); Diatomea_unclassified(100); Diatomea_unclassified(100); Diatomea_unclassified(100); Diatomea_unclassified(100);
Otu00083	0	0	0	0	0	0	0	0	0	0	0	0	0	0	0	0	0	0	0	0	0	0	0	1	0		Eukaryota(100); Diatomea(100); Diatomea_unclassified(100); Diatomea_unclassified(100); Diatomea_unclassified(100); Diatomea_unclassified(100);
Otu00084	0	0	0	0	0	0	0	0	0	0	0	0	0	0	0	0	0	0	0	0	0	0	1	0	0		Eukaryota(100); Diatomea(100); Bacillariophyceae(100); Bacillariophyceae_or(100); Bacillariophyceae_fa(100); Bacillariophyceae_fa_unclassified(97);
Otu00092	0	0	0	0	0	0	0	0	0	0	0	0	0	0	0	0	0	0	0	0	0	1	0	0	0		Eukaryota(100); Diatomea(100); Bacillariophyceae(100); Bacillariophyceae_or(100); Bacillariophyceae_fa(100); Bacillariophyceae_ge(100);
Otu00094	0	0	0	0	0	0	0	0	0	0	1	0	0	0	0	0	0	0	0	0	0	0	0	0	0		Eukaryota(100); Eukaryota_unclassified(100); Eukaryota_unclassified(100); Eukaryota_unclassified(100); Eukaryota_unclassified(100); Eukaryota_unclassified(100);
Otu00096	0	4	0	0	0	0	0	0	0	0	0	0	0	0	0	0	0	0	0	0	3	4	2	5	0		Eukaryota(100); Chlorophyta_ph(100); Ulvophyceae(100); Ulvophyceae_or(100); Ulvophyceae_fa(100); Ulvophyceae_ge(100);
Otu00097	0	0	0	0	0	0	0	0	0	0	0	0	0	0	0	0	0	1	1	0	0	0	0	0	0		Eukaryota(100); Chlorophyta_ph(100); Ulvophyceae(100); Ulvophyceae_or(100); Ulvophyceae_fa(100); Ulvophyceae_ge(100);
Otu00099	0	0	0	0	0	0	0	0	0	0	0	0	0	0	0	0	0	0	0	0	0	1	0	1	1		Eukaryota(100); Diatomea(100); Bacillariophyceae(100); Bacillariophyceae_or(100); Bacillariophyceae_fa(100); Bacillariophyceae_fa_unclassified(100);
Otu00100	0	0	0	0	0	0	0	0	0	0	0	0	0	0	0	0	0	0	0	0	0	0	0	0	1		Eukaryota(100); Diatomea(100); Bacillariophyceae(100); Bacillariophyceae_or(100); Bacillariophyceae_fa(100); Navicula(93);
Otu00105	0	0	0	0	0	0	0	4	0	0	0	0	0	0	0	0	0	0	0	0	0	0	0	0	1		Eukaryota(100); Dinoflagellata(100); Dinophyceae(100); Gymnodiniphycidae(100); Suessiaceae(100); Symbiodinium(100);
Otu00106	0	0	0	0	0	0	0	0	0	0	0	0	0	0	0	0	0	0	0	0	12	18	5	2	2		Eukaryota(100); Florideophycidae(100); Rhodymeniophycidae(100); Rhodymeniophycidae_or(100); Rhodymeniophycidae_fa(100); Peyssonnelia(100);
Otu00112	0	0	0	0	0	0	0	0	0	0	0	0	0	0	0	0	0	0	0	0	0	1	0	0	0		Eukaryota(100); Florideophycidae(100); Rhodymeniophycidae(100); Rhodymeniophycidae_or(100); Rhodymeniophycidae_fa(100); Peyssonnelia(100);
Otu00115	0	0	0	1	0	0	0	2	0	0	2	0	0	0	0	0	0	0	0	0	0	0	0	0	0		Eukaryota(100); Dinoflagellata(100); Dinophyceae(100); Dinophyceae_unclassified(100); Dinophyceae_unclassified(100); Dinophyceae_unclassified(100);
Otu00116	0	0	0	2	1	0	0	0	0	0	0	0	0	0	0	0	0	0	0	0	0	0	0	0	0		Eukaryota(100); Eukaryota_unclassified(100); Eukaryota_unclassified(100); Eukaryota_unclassified(100); Eukaryota_unclassified(100); Eukaryota_unclassified(100);
Otu00120	0	0	0	0	0	0	0	0	0	0	0	1	0	0	0	0	0	0	0	0	0	0	0	0	0		Eukaryota(100); Eukaryota_unclassified(100); Eukaryota_unclassified(100); Eukaryota_unclassified(100); Eukaryota_unclassified(100); Eukaryota_unclassified(100);
Otu00134	0	0	0	0	0	0	0	0	0	0	0	0	0	0	0	0	0	0	0	0	1	0	0	0	0		Eukaryota(100); Diatomea(100); Bacillariophyceae(100); Bacillariophyceae_or(100); Bacillariophyceae_fa(100); Bacillariophyceae_fa_unclassified(100);
Otu00137	0	0	0	0	0	0	0	0	0	0	0	0	0	0	0	0	0	0	0	0	0	0	0	1	0		Eukaryota(100); Diatomea(100); Bacillariophyceae(100); Bacillariophyceae_or(100); Bacillariophyceae_fa(100); Bacillariophyceae_fa_unclassified(100);
Otu00138	0	0	0	0	0	0	0	0	0	0	0	0	0	0	0	0	0	0	0	0	1	1	0	0	0		Eukaryota(100); Diatomea(100); Bacillariophyceae(100); Bacillariophyceae_or(100); Bacillariophyceae_fa(100); Nitzschia(99);
Otu00139	0	0	0	0	0	0	0	1	0	0	0	0	0	0	0	0	0	0	0	0	0	0	0	0	0		Eukaryota(100); Diatomea(100); Mediophyceae(100); Mediophyceae_or(100); Mediophyceae_fa(100); Chaetoceros(100);
Otu00147	0	0	0	0	0	0	0	0	0	0	0	0	0	1	0	0	0	0	0	0	0	0	0	0	0		Eukaryota(100); Eukaryota_unclassified(100); Eukaryota_unclassified(100); Eukaryota_unclassified(100); Eukaryota_unclassified(100); Eukaryota_unclassified(100);
Otu00149	0	0	0	0	0	0	0	0	0	0	0	1	0	1	0	0	0	0	0	0	0	0	0	0	0		Eukaryota(100); Eukaryota_unclassified(100); Eukaryota_unclassified(100); Eukaryota_unclassified(100); Eukaryota_unclassified(100); Eukaryota_unclassified(100);
Otu00150	0	0	0	0	0	0	0	0	1	0	0	0	0	0	0	0	0	0	0	0	0	0	0	0	0		Eukaryota(100); Dinoflagellata(100); Dinophyceae(100); Gymnodiniphycidae(100); Suessiaceae(79); Suessiaceae_unclassified(79);
Otu00151	0	0	0	0	0	0	0	2	0	0	1	0	0	0	0	0	0	1	0	1	0	0	0	0	0		Eukaryota(100); Dinoflagellata(100); Dinophyceae(100); Peridiniphycidae_or(100); Thoracosphaeraceae(100); Scrippsiella(100);
Otu00153	0	0	0	0	0	0	0	0	0	0	0	0	0	0	0	0	0	0	0	0	0	1	0	0	0		Eukaryota(100); Dinoflagellata(100); Dinophyceae(100); Dinophyceae_unclassified(100); Dinophyceae_unclassified(100); Dinophyceae_unclassified(100);
Otu00160	0	0	0	0	0	0	0	0	0	0	0	0	0	0	0	0	0	0	0	0	0	0	1	0	2		Eukaryota(100); Diatomea(100); Bacillariophyceae(100); Bacillariophyceae_or(100); Bacillariophyceae_fa(100); Amphora(100);
Otu00165	1	0	2	1	2	0	0	0	0	0	0	0	0	0	0	0	0	0	0	0	0	0	0	0	0		Eukaryota(100); Eukaryota_unclassified(100); Eukaryota_unclassified(100); Eukaryota_unclassified(100); Eukaryota_unclassified(100); Eukaryota_unclassified(100);
Otu00166	0	1	3	2	2	0	0	0	0	0	0	0	0	0	0	0	0	0	0	0	0	0	0	0	0		Eukaryota(100); Eukaryota_unclassified(100); Eukaryota_unclassified(100); Eukaryota_unclassified(100); Eukaryota_unclassified(100); Eukaryota_unclassified(100);
Otu00167	0	0	0	0	0	0	0	0	0	0	0	0	0	0	0	1	3	11	3	0	0	0	0	0	0		Eukaryota(100); Eukaryota_unclassified(100); Eukaryota_unclassified(100); Eukaryota_unclassified(100); Eukaryota_unclassified(100); Eukaryota_unclassified(100);
Otu00172	0	0	0	0	0	0	0	0	0	0	0	0	0	0	0	0	0	0	0	0	2	0	0	0	1		Eukaryota(100); Eukaryota_unclassified(100); Eukaryota_unclassified(100); Eukaryota_unclassified(100); Eukaryota_unclassified(100); Eukaryota_unclassified(100);
Otu00173	0	0	0	0	0	0	0	0	0	0	1	0	0	0	0	0	0	0	0	0	0	0	0	0	0		Eukaryota(100); Eukaryota_unclassified(100); Eukaryota_unclassified(100); Eukaryota_unclassified(100); Eukaryota_unclassified(100); Eukaryota_unclassified(100);
Otu00198	0	0	0	0	0	0	0	0	0	0	0	0	0	0	0	0	0	0	0	0	0	0	0	1	0		Eukaryota(100); Chlorophyta_ph(100); Ulvophyceae(100); Ulvophyceae_or(100); Ulvophyceae_fa(100); Ulvophyceae_ge(100);
Otu00202	0	0	0	0	0	0	0	0	0	0	0	3	0	0	0	0	0	0	0	0	0	0	0	0	0		Eukaryota(100); Eukaryota_unclassified(100); Eukaryota_unclassified(100); Eukaryota_unclassified(100); Eukaryota_unclassified(100); Eukaryota_unclassified(100);
Otu00204	2	0	0	0	1	0	4	5	8	4	0	1	0	0	0	0	0	0	0	0	0	0	1	0	0		Eukaryota(100); Basidiomycota(100); Malasseziomycetes(100); Malasseziales(100); Malasseziaceae(100); Malassezia(100);
Otu00205	0	0	0	0	0	0	0	0	0	0	0	4	0	11	0	0	0	0	0	0	0	0	0	0	0		Eukaryota(100); Eukaryota_unclassified(100); Eukaryota_unclassified(100); Eukaryota_unclassified(100); Eukaryota_unclassified(100); Eukaryota_unclassified(100);
Otu00220	0	0	0	0	0	0	0	0	0	0	0	0	0	0	0	0	0	0	0	0	1	0	0	0	1		Eukaryota(100); Eukaryota_unclassified(100); Eukaryota_unclassified(100); Eukaryota_unclassified(100); Eukaryota_unclassified(100); Eukaryota_unclassified(100);
Otu00224	0	0	0	0	0	0	0	0	0	0	0	0	0	0	0	0	3	0	1	0	0	0	0	0	0		Eukaryota(100); Dinoflagellata(100); Dinophyceae(100); Gymnodiniphycidae(100); Kareniaceae(100); Karlodinium(100);
Otu00225	0	0	0	1	1	0	0	0	0	0	0	0	0	0	0	0	0	0	0	0	0	0	0	0	0		Eukaryota(100); Eukaryota_unclassified(100); Eukaryota_unclassified(100); Eukaryota_unclassified(100); Eukaryota_unclassified(100); Eukaryota_unclassified(100);
Otu00229	0	0	0	0	0	0	0	0	0	0	0	0	0	0	0	0	0	0	0	0	0	1	0	0	0		Eukaryota(100); Dinoflagellata(100); Dinophyceae(100); Dinophyceae_unclassified(100); Dinophyceae_unclassified(100); Dinophyceae_unclassified(100);
Otu00233	0	0	0	0	0	0	0	0	0	0	0	0	0	1	0	3	8	10	15	7	0	0	0	0	0		Eukaryota(100); Dinoflagellata(100); Dinophyceae(100); Dinophyceae_unclassified(100); Dinophyceae_unclassified(100); Dinophyceae_unclassified(100);
Otu00243	0	0	0	0	0	0	0	0	0	0	0	0	0	0	0	0	0	0	0	0	0	0	1	0	0		Eukaryota(100); Diatomea(100); Bacillariophyceae(100); Bacillariophyceae_or(100); Bacillariophyceae_fa(100); Bacillariophyceae_fa_unclassified(100);
Otu00251	0	0	0	0	0	0	0	0	0	0	0	0	1	0	0	0	0	0	0	0	0	0	0	0	0		Eukaryota(100); Diatomea(100); Bacillariophyceae(100); Bacillariophyceae_or(100); Bacillariophyceae_fa(100); Pleurosigma(100);
Otu00252	0	0	0	0	0	0	0	0	0	0	0	0	0	0	0	0	1	0	0	0	0	0	0	0	0		Eukaryota(100); Diatomea(100); Bacillariophyceae(100); Bacillariophyceae_or(100); Bacillariophyceae_fa(100); Navicula(98);
Otu00260	0	0	1	0	0	0	0	0	0	0	0	0	0	0	0	0	0	0	0	0	0	0	0	0	0		Eukaryota(100); Diatomea(100); Bacillariophyceae(100); Bacillariophyceae_or(100); Bacillariophyceae_fa(100); Bacillariophyceae_fa_unclassified(91);
Otu00266	0	0	0	0	0	0	0	0	0	0	0	0	1	0	0	0	0	0	0	0	0	0	0	0	0		Eukaryota(100); Diatomea(100); Mediophyceae(100); Mediophyceae_or(100); Mediophyceae_fa(100); Chaetoceros(100);
Otu00268	0	0	0	0	0	0	0	0	0	0	0	0	0	0	0	0	0	0	0	0	0	1	0	0	0		Eukaryota(100); Diatomea(100); Bacillariophyceae(100); Bacillariophyceae_or(100); Bacillariophyceae_fa(100); Bacillariophyceae_fa_unclassified(100);
Otu00272	0	0	0	0	0	0	0	0	0	0	0	0	0	0	0	0	0	0	0	0	0	3	0	0	0		Eukaryota(100); Eukaryota_unclassified(100); Eukaryota_unclassified(100); Eukaryota_unclassified(100); Eukaryota_unclassified(100); Eukaryota_unclassified(100);
Otu00277	0	0	0	0	0	0	0	0	6	0	0	0	0	0	0	0	0	0	0	1	0	0	0	0	0		Eukaryota(100); Cryptophyceae_ph(100); Cryptophyceae_cl(100); Cryptomonadales(100); Cryptomonadales_fa(100); Geminigera(100);
Otu00285	0	0	0	0	0	0	0	0	0	0	0	0	0	1	0	0	0	0	0	0	0	0	0	0	0		Eukaryota(100); Eukaryota_unclassified(100); Eukaryota_unclassified(100); Eukaryota_unclassified(100); Eukaryota_unclassified(100); Eukaryota_unclassified(100);
Otu00289	0	0	0	0	0	0	0	0	0	0	0	0	0	0	0	0	0	0	0	0	5	1	1	0	2		Eukaryota(100); Diatomea(100); Bacillariophyceae(100); Bacillariophyceae_or(100); Bacillariophyceae_fa(100); Bacillariophyceae_fa_unclassified(100);
Otu00292	0	0	0	0	0	0	0	0	0	0	0	0	0	0	0	0	0	0	0	0	2	0	2	0	0		Eukaryota(100); Diatomea(100); Bacillariophyceae(100); Bacillariophyceae_or(100); Bacillariophyceae_fa(100); Navicula(100);
Otu00303	1	0	0	0	0	1	0	0	0	0	0	0	0	0	0	0	1	0	0	0	0	0	0	0	0		Eukaryota(100); Diatomea(100); Bacillariophyceae(100); Bacillariophyceae_or(100); Bacillariophyceae_fa(100); Fragilariopsis(99);
Otu00307	0	0	0	0	0	0	0	0	0	0	2	2	0	0	1	0	0	0	0	0	0	0	0	0	0		Eukaryota(100); Eukaryota_unclassified(100); Eukaryota_unclassified(100); Eukaryota_unclassified(100); Eukaryota_unclassified(100); Eukaryota_unclassified(100);
Otu00310	0	0	0	0	0	0	0	0	0	0	0	0	0	0	0	0	0	0	0	0	1	0	0	0	0		Eukaryota(100); Diatomea(100); Diatomea_unclassified(100); Diatomea_unclassified(100); Diatomea_unclassified(100); Diatomea_unclassified(100);
Otu00312	0	0	0	0	0	0	0	0	0	0	0	0	0	0	0	0	0	0	0	0	1	0	0	0	0		Eukaryota(100); Chlorophyta_ph(100); Pedinophyceae(100); Pedinomonadales(100); Pedinomonadales_fa(100); Pedinomonas(100);
Otu00314	0	0	0	0	0	0	0	0	0	0	0	0	0	0	0	0	0	0	0	0	0	0	1	1	0		Eukaryota(100); Dinoflagellata(100); Dinophyceae(100); Dinophyceae_unclassified(100); Dinophyceae_unclassified(100); Dinophyceae_unclassified(100);
Otu00317	0	0	0	0	0	0	0	0	0	0	0	0	0	0	0	0	0	0	0	0	0	1	1	0	0		Eukaryota(100); Dinoflagellata(100); Dinophyceae(100); Dinophyceae_unclassified(100); Dinophyceae_unclassified(100); Dinophyceae_unclassified(100);
Otu00318	0	0	1	0	1	2	0	0	0	3	0	2	2	3	0	0	0	0	0	0	0	0	0	0	0		Eukaryota(100); Dinoflagellata(100); Dinophyceae(100); Peridiniales(100); Peridiniales_fa(100); Blixaea(100);
Otu00319	0	0	0	0	0	0	0	0	0	2	0	0	0	0	0	0	0	0	0	0	0	0	0	0	0		Eukaryota(100); Basidiomycota(100); Agaricomycetes(100); Polyporales(100); Polyporales_unclassified(100); Polyporales_unclassified(100);
Otu00330	0	0	0	0	0	0	0	0	0	0	0	0	0	0	0	0	0	0	0	0	1	0	0	1	2		Eukaryota(100); Diatomea(100); Bacillariophyceae(100); Bacillariophyceae_or(100); Bacillariophyceae_fa(100); Bacillariophyceae_fa_unclassified(100);
Otu00340	0	0	0	0	0	0	0	0	0	0	0	0	0	0	0	0	0	0	0	0	0	2	0	2	4		Eukaryota(100); Diatomea(100); Bacillariophyceae(100); Bacillariophyceae_or(100); Bacillariophyceae_fa(100); Amphora(100);
Otu00343	0	0	0	0	0	0	0	0	0	0	0	0	0	0	0	0	0	0	0	1	0	0	0	0	0		Eukaryota(100); Dinoflagellata(100); Dinophyceae(100); Dinophyceae_unclassified(100); Dinophyceae_unclassified(100); Dinophyceae_unclassified(100);
Otu00346	0	0	0	0	0	0	2	0	3	0	0	0	0	0	0	0	0	0	0	0	0	0	0	0	0		Eukaryota(100); Ascomycota(100); Dothideomycetes(100); Pleosporales(100); Pleosporaceae(63); Curvularia(63);
Otu00351	0	0	0	0	0	0	0	0	0	0	0	0	0	0	0	1	2	0	0	0	0	0	0	0	0		Eukaryota(100); Dinoflagellata(100); Dinophyceae(100); Dinophyceae_unclassified(100); Dinophyceae_unclassified(100); Dinophyceae_unclassified(100);
Otu00353	0	0	0	0	0	0	0	0	0	0	0	0	0	0	0	0	1	0	0	0	0	0	0	0	0		Eukaryota(100); Dinoflagellata(100); Dinophyceae(100); Dinophyceae_unclassified(100); Dinophyceae_unclassified(100); Dinophyceae_unclassified(100);
Otu00359	0	0	0	0	0	0	0	0	0	0	0	0	0	0	0	0	0	0	1	0	0	0	0	0	0		Eukaryota(100); Eukaryota_unclassified(100); Eukaryota_unclassified(100); Eukaryota_unclassified(100); Eukaryota_unclassified(100); Eukaryota_unclassified(100);
Otu00362	0	0	0	0	1	0	0	0	0	0	0	0	0	0	0	0	0	0	0	0	0	0	0	0	0		Eukaryota(100); Basidiomycota(100); Malasseziomycetes(100); Malasseziales(100); Malasseziaceae(100); Malassezia(100);
Otu00363	0	0	0	0	0	0	0	0	0	0	0	0	0	0	0	0	0	0	0	0	1	1	1	0	1		Eukaryota(100); Chlorophyta_ph(100); Chlorophyta_ph_unclassified(100); Chlorophyta_ph_unclassified(100); Chlorophyta_ph_unclassified(100); Chlorophyta_ph_unclassified(100);
Otu00364	0	0	0	0	0	0	0	0	0	0	0	0	0	0	0	0	0	0	0	0	2	0	0	0	0		Eukaryota(100); Chlorophyta_ph(100); Pedinophyceae(100); Pedinomonadales(100); Pedinomonadales_fa(100); Pedinomonas(100);
Otu00370	0	0	0	0	0	0	0	0	0	0	0	0	0	0	0	0	0	0	0	0	0	1	3	2	0		Eukaryota(100); Diatomea(100); Diatomea_unclassified(100); Diatomea_unclassified(100); Diatomea_unclassified(100); Diatomea_unclassified(100);
Otu00374	0	0	0	0	0	0	0	0	0	0	0	0	0	0	0	0	0	0	0	0	2	1	0	1	3		Eukaryota(100); Diatomea(100); Bacillariophyceae(100); Bacillariophyceae_or(100); Bacillariophyceae_fa(100); Navicula(100);
Otu00375	0	0	0	0	0	0	0	0	0	0	0	0	0	0	0	0	0	0	0	0	3	1	1	0	0		Eukaryota(100); Diatomea(100); Bacillariophyceae(100); Bacillariophyceae_or(100); Bacillariophyceae_fa(100); Navicula(100);
Otu00382	0	0	0	0	0	0	0	0	0	0	0	0	0	0	0	0	0	0	0	0	0	0	1	0	0		Eukaryota(100); Eukaryota_unclassified(100); Eukaryota_unclassified(100); Eukaryota_unclassified(100); Eukaryota_unclassified(100); Eukaryota_unclassified(100);
Otu00384	0	0	0	0	0	0	0	0	0	0	0	0	0	1	0	0	0	0	0	0	0	0	0	0	0		Eukaryota(100); Eukaryota_unclassified(100); Eukaryota_unclassified(100); Eukaryota_unclassified(100); Eukaryota_unclassified(100); Eukaryota_unclassified(100);
Otu00387	1	0	0	0	1	0	0	0	0	0	0	0	0	0	0	0	0	0	0	0	0	0	0	0	0		Eukaryota(100); Eukaryota_unclassified(100); Eukaryota_unclassified(100); Eukaryota_unclassified(100); Eukaryota_unclassified(100); Eukaryota_unclassified(100);
Otu00390	0	0	0	0	0	0	0	0	0	0	1	1	0	0	0	0	0	0	0	0	0	0	0	0	0		Eukaryota(100); Eukaryota_unclassified(100); Eukaryota_unclassified(100); Eukaryota_unclassified(100); Eukaryota_unclassified(100); Eukaryota_unclassified(100);
Otu00408	0	0	0	0	0	0	0	0	0	1	0	0	0	0	0	0	0	0	0	0	0	0	0	0	0		Eukaryota(100); Phragmoplastophyta(100); Embryophyta(100); Magnoliophyta_or(100); Magnoliophyta_fa(100); Magnoliophyta_ge(100);
Otu00411	10	69	32	0	0	0	0	0	0	0	0	0	0	0	0	0	0	0	0	0	0	0	0	0	0		Eukaryota(100); Florideophycidae(100); Nemaliophycidae(100); Nemaliophycidae_or(100); Nemaliophycidae_fa(100); Nemaliophycidae_ge(100);
Otu00420	0	0	0	0	0	0	0	0	0	0	0	0	0	0	0	0	0	0	0	0	0	1	0	0	0		Eukaryota(100); Diatomea(100); Bacillariophyceae(100); Bacillariophyceae_or(100); Bacillariophyceae_fa(100); Bacillariophyceae_ge(98);
Otu00423	0	0	0	0	0	0	0	0	0	0	1	0	0	0	0	0	0	0	0	0	0	0	0	0	0		Eukaryota(100); Chlorophyta_ph(100); Trebouxiophyceae(100); Trebouxiophyceae_or(100); Trebouxiophyceae_fa(100); Trebouxiophyceae_ge(100);
Otu00446	0	0	0	0	0	0	0	0	0	0	1	0	0	0	0	0	0	0	0	0	0	0	0	0	0		Eukaryota(100); Eukaryota_unclassified(100); Eukaryota_unclassified(100); Eukaryota_unclassified(100); Eukaryota_unclassified(100); Eukaryota_unclassified(100);
Otu00471	0	0	0	0	0	0	0	0	0	0	0	0	0	0	0	0	0	0	0	0	0	0	0	0	1		Eukaryota(100); Diatomea(100); Bacillariophyceae(100); Bacillariophyceae_or(100); Bacillariophyceae_fa(100); Bacillariophyceae_fa_unclassified(59);
Otu00506	0	0	0	0	0	0	0	0	0	0	0	0	0	0	0	0	0	0	0	0	0	1	0	0	0		Eukaryota(100); Chlorophyta_ph(100); Ulvophyceae(100); Ulvophyceae_or(100); Ulvophyceae_fa(100); Ulvophyceae_ge(100);
Otu00518	0	0	0	0	0	0	0	0	0	0	0	0	0	0	0	1	1	2	1	1	0	0	0	0	0		Eukaryota(100); Dinoflagellata(100); Dinophyceae(100); Gymnodiniphycidae(100); Gymnodiniphycidae_fa(100); Gyrodinium(100);
Otu00519	1	0	0	0	0	0	0	0	0	0	0	0	0	0	0	0	0	0	0	0	0	0	0	0	0		Eukaryota(100); Protalveolata(100); Syndiniales(100); Syndiniales_or(100); Syndiniales_fa(100); Amoebophrya(100);
Otu00532	0	0	0	0	0	0	0	0	0	0	0	0	0	1	0	0	0	0	0	0	0	0	0	0	0		Eukaryota(100); Eukaryota_unclassified(100); Eukaryota_unclassified(100); Eukaryota_unclassified(100); Eukaryota_unclassified(100); Eukaryota_unclassified(100);
Otu00539	0	1	0	0	0	0	0	0	3	0	0	0	0	0	0	0	0	0	0	0	0	0	0	0	0		Eukaryota(100); Basidiomycota(100); Agaricomycetes(100); Agaricales(100); Tricholomataceae(74); Tricholomataceae_ge(54);
Otu00543	0	0	0	0	1	0	0	0	0	0	0	0	0	0	0	0	0	0	0	0	0	0	0	0	0		Eukaryota(100); Eukaryota_unclassified(100); Eukaryota_unclassified(100); Eukaryota_unclassified(100); Eukaryota_unclassified(100); Eukaryota_unclassified(100);
Otu00552	0	0	0	0	0	0	0	0	0	0	0	0	0	0	0	0	0	1	0	0	0	0	0	0	0		Eukaryota(100); Diatomea(100); Mediophyceae(100); Mediophyceae_or(100); Mediophyceae_fa(100); Cyclotella(100);
Otu00554	0	0	0	0	0	1	0	0	0	0	4	3	4	2	0	0	0	0	0	1	0	0	0	0	0		Eukaryota(100); Diatomea(100); Mediophyceae(100); Mediophyceae_or(100); Mediophyceae_fa(100); Thalassiosira(100);
Otu00560	0	0	0	0	0	0	0	0	0	0	0	0	0	0	0	0	1	0	0	0	0	0	0	0	0		Eukaryota(100); Dinoflagellata(100); Dinoflagellata_unclassified(100); Dinoflagellata_unclassified(100); Dinoflagellata_unclassified(100); Dinoflagellata_unclassified(100);
Otu00562	0	0	0	0	0	1	8	8	0	1	0	1	1	0	0	0	0	0	0	0	0	0	0	0	0		Eukaryota(100); Ascomycota(100); Eurotiomycetes(100); Eurotiales(100); Aspergillaceae(100); Aspergillus(100);
Otu00568	0	0	0	0	0	0	0	0	1	0	0	0	0	0	0	0	0	0	0	0	0	0	0	0	0		Eukaryota(100); Ascomycota(100); Eurotiomycetes(100); Eurotiales(100); Aspergillaceae(100); Aspergillaceae_unclassified(72);
Otu00580	0	0	0	0	0	0	0	0	0	0	0	0	1	0	0	0	0	0	0	0	0	0	0	0	0		Eukaryota(100); Eukaryota_unclassified(100); Eukaryota_unclassified(100); Eukaryota_unclassified(100); Eukaryota_unclassified(100); Eukaryota_unclassified(100);
Otu00587	0	0	0	0	0	0	0	0	0	0	0	0	0	0	0	0	0	0	0	0	0	1	0	0	0		Eukaryota(100); Peronosporomycetes(100); Peronosporomycetes_cl(100); Peronosporomycetes_or(100); Peronosporomycetes_fa(100); Halodaphnea(100);
Otu00615	0	0	0	0	0	0	0	0	0	0	0	0	0	0	0	0	0	0	0	0	0	0	2	1	0		Eukaryota(100); Eukaryota_unclassified(100); Eukaryota_unclassified(100); Eukaryota_unclassified(100); Eukaryota_unclassified(100); Eukaryota_unclassified(100);
Otu00617	0	0	0	0	0	0	0	0	0	0	0	0	4	0	0	0	0	0	0	0	0	0	0	0	0		Eukaryota(100); Eukaryota_unclassified(100); Eukaryota_unclassified(100); Eukaryota_unclassified(100); Eukaryota_unclassified(100); Eukaryota_unclassified(100);
Otu00619	0	0	0	0	0	0	0	0	0	0	0	0	0	1	0	0	0	0	0	0	0	0	0	0	0		Eukaryota(100); Eukaryota_unclassified(100); Eukaryota_unclassified(100); Eukaryota_unclassified(100); Eukaryota_unclassified(100); Eukaryota_unclassified(100);
Otu00620	0	0	0	0	0	0	0	0	0	0	0	0	0	0	0	0	0	0	0	0	0	0	1	0	0		Eukaryota(100); Eukaryota_unclassified(100); Eukaryota_unclassified(100); Eukaryota_unclassified(100); Eukaryota_unclassified(100); Eukaryota_unclassified(100);
Otu00644	0	0	0	0	0	0	0	0	0	0	0	0	0	0	0	0	0	0	0	0	1	0	0	0	0		Eukaryota(100); Diatomea(100); Bacillariophyceae(100); Bacillariophyceae_or(100); Bacillariophyceae_fa(100); Bacillariophyceae_fa_unclassified(100);
Otu00647	0	0	0	0	0	0	0	0	0	0	0	0	0	0	0	0	0	0	0	0	0	1	0	0	0		Eukaryota(100); Diatomea(100); Bacillariophyceae(100); Bacillariophyceae_or(100); Bacillariophyceae_fa(100); Bacillariophyceae_fa_unclassified(100);
Otu00649	0	0	0	0	0	0	0	0	0	0	0	0	0	0	0	0	0	0	0	0	0	0	0	1	0		Eukaryota(100); Diatomea(100); Bacillariophyceae(100); Bacillariophyceae_or(100); Bacillariophyceae_fa(100); Bacillariophyceae_fa_unclassified(100);
Otu00650	0	0	0	0	0	0	0	0	0	0	0	0	0	0	0	0	0	1	0	0	0	0	0	0	0		Eukaryota(100); Dinoflagellata(100); Incertae_Sedis(100); Incertae_Sedis_or(100); Incertae_Sedis_fa(100); Haplozoon(100);
Otu00652	0	2	0	1	0	0	0	0	0	0	0	0	0	0	0	0	0	0	0	0	0	0	0	0	0		Eukaryota(100); Ochrophyta_ph(100); Phaeophyceae(100); Ectocarpales(100); Ectocarpales_fa(100); Scytosiphon(98);
Otu00661	0	0	0	0	0	0	0	0	0	0	0	0	0	0	0	0	0	0	0	0	2	1	4	3	2		Eukaryota(100); Diatomea(100); Bacillariophyceae(100); Bacillariophyceae_or(100); Bacillariophyceae_fa(100); Bacillariophyceae_fa_unclassified(100);
Otu00686	0	0	0	0	0	0	0	0	0	0	0	0	0	0	0	0	0	0	0	0	0	0	0	3	2		Eukaryota(100); Diatomea(100); Bacillariophyceae(100); Bacillariophyceae_or(100); Bacillariophyceae_fa(100); Bacillariophyceae_fa_unclassified(100);
Otu00688	0	0	0	0	0	0	0	0	0	0	0	0	0	0	0	0	0	0	0	0	0	0	0	0	1		Eukaryota(100); Diatomea(100); Bacillariophyceae(100); Bacillariophyceae_or(100); Bacillariophyceae_fa(100); Amphora(90);
Otu00703	0	0	1	0	0	0	0	0	0	0	0	0	0	0	0	0	0	0	0	0	0	0	0	0	0		Eukaryota(100); Ascomycota(100); Sordariomycetes(100); Xylariales(100); Xylariaceae(100); Ascotricha(61);
Otu00705	0	0	0	0	0	0	0	0	0	0	4	2	0	1	0	0	1	0	0	2	0	0	0	0	0		Eukaryota(100); Dinoflagellata(100); Dinophyceae(100); Peridiniales(100); Peridiniales_fa(100); Heterocapsa(100);
Otu00708	0	0	0	0	0	0	6	1	0	0	4	1	0	1	0	0	0	0	0	0	0	0	0	0	0		Eukaryota(100); Ascomycota(100); Dothideomycetes(100); Capnodiales(100); Cladosporiaceae(95); Cladosporium(95);
Otu00716	0	0	0	0	0	0	0	0	0	0	24	41	21	31	8	0	0	0	0	0	0	0	0	0	0		Eukaryota(100); Eukaryota_unclassified(100); Eukaryota_unclassified(100); Eukaryota_unclassified(100); Eukaryota_unclassified(100); Eukaryota_unclassified(100);
Otu00719	0	0	0	0	0	0	0	0	0	0	1	0	0	0	0	0	0	0	0	0	0	0	0	0	0		Eukaryota(100); Eukaryota_unclassified(100); Eukaryota_unclassified(100); Eukaryota_unclassified(100); Eukaryota_unclassified(100); Eukaryota_unclassified(100);
Otu00723	0	0	0	0	0	0	0	0	0	0	0	0	1	0	0	0	0	0	0	0	0	0	0	0	0		Eukaryota(100); Eukaryota_unclassified(100); Eukaryota_unclassified(100); Eukaryota_unclassified(100); Eukaryota_unclassified(100); Eukaryota_unclassified(100);
Otu00726	0	0	0	0	0	0	0	0	0	0	0	1	0	0	0	0	0	0	0	0	0	0	0	0	0		Eukaryota(100); Eukaryota_unclassified(100); Eukaryota_unclassified(100); Eukaryota_unclassified(100); Eukaryota_unclassified(100); Eukaryota_unclassified(100);
Otu00728	0	0	0	0	0	0	0	0	0	0	0	1	0	0	0	0	0	0	0	0	0	0	0	0	0		Eukaryota(100); Eukaryota_unclassified(100); Eukaryota_unclassified(100); Eukaryota_unclassified(100); Eukaryota_unclassified(100); Eukaryota_unclassified(100);
Otu00742	0	0	0	0	0	0	0	0	0	0	0	0	0	0	0	0	0	0	0	0	0	1	1	3	1		Eukaryota(100); Diatomea(100); Diatomea_unclassified(100); Diatomea_unclassified(100); Diatomea_unclassified(100); Diatomea_unclassified(100);
Otu00761	0	0	0	0	0	2	0	0	0	0	0	0	0	1	0	0	0	0	0	0	0	0	0	0	0		Eukaryota(100); Diatomea(100); Diatomea_unclassified(100); Diatomea_unclassified(100); Diatomea_unclassified(100); Diatomea_unclassified(100);
Otu00762	0	0	0	0	0	0	0	0	0	0	0	0	0	0	0	0	0	0	0	0	1	0	0	0	0		Eukaryota(100); Diatomea(100); Diatomea_unclassified(100); Diatomea_unclassified(100); Diatomea_unclassified(100); Diatomea_unclassified(100);
Otu00763	0	0	0	0	0	0	0	0	0	0	0	0	0	0	0	0	0	0	0	0	0	0	1	0	1		Eukaryota(100); Diatomea(100); Bacillariophyceae(100); Bacillariophyceae_or(100); Bacillariophyceae_fa(100); Bacillariophyceae_fa_unclassified(100);
Otu00765	0	0	0	0	0	0	0	0	0	0	0	0	0	0	0	0	0	0	0	0	1	0	1	1	2		Eukaryota(100); Diatomea(100); Bacillariophyceae(100); Bacillariophyceae_or(100); Bacillariophyceae_fa(100); Amphora(100);
Otu00775	0	0	0	0	0	0	0	0	0	0	0	0	0	0	0	0	0	0	0	0	0	0	0	0	1		Eukaryota(100); Diatomea(100); Bacillariophyceae(100); Bacillariophyceae_or(100); Bacillariophyceae_fa(100); Bacillariophyceae_fa_unclassified(100);
Otu00784	0	0	0	0	0	0	0	0	0	0	0	0	0	0	0	0	1	0	0	0	0	0	0	0	0		Eukaryota(100); Dinoflagellata(100); Dinophyceae(100); Gymnodiniphycidae(100); Kareniaceae(86); Karlodinium(86);
Otu00787	0	0	0	0	0	0	0	0	0	0	0	0	0	0	0	0	0	0	0	0	0	0	0	0	1		Eukaryota(100); Chlorophyta_ph(100); Ulvophyceae(100); Ulvophyceae_or(100); Ulvophyceae_fa(100); Ulvophyceae_ge(100);
Otu00796	0	0	0	0	0	0	0	0	0	0	0	1	0	0	0	0	0	0	0	0	0	0	0	0	0		Eukaryota(100); Eukaryota_unclassified(100); Eukaryota_unclassified(100); Eukaryota_unclassified(100); Eukaryota_unclassified(100); Eukaryota_unclassified(100);
Otu00807	0	0	0	0	0	0	0	0	0	0	0	0	0	0	0	0	0	0	0	0	0	2	1	3	1		Eukaryota(100); Diatomea(100); Bacillariophyceae(100); Bacillariophyceae_or(100); Bacillariophyceae_fa(100); Navicula(100);
Otu00813	0	0	0	0	0	0	0	0	1	0	0	0	0	0	0	0	0	0	0	0	4	6	1	3	6		Eukaryota(100); Chlorophyta_ph(100); Ulvophyceae(100); Ulvophyceae_or(100); Ulvophyceae_fa(100); Ulvophyceae_ge(100);
Otu00815	0	0	0	0	0	0	0	0	0	0	0	0	0	0	0	0	0	0	0	0	0	0	1	0	0		Eukaryota(100); Chlorophyta_ph(100); Ulvophyceae(100); Ulvophyceae_or(100); Ulvophyceae_fa(100); Ulvophyceae_ge(100);
Otu00818	1	1	0	1	1	1	1	8	0	0	1	1	1	0	0	0	0	0	0	0	0	0	0	0	0		Eukaryota(100); Protalveolata(100); Syndiniales(100); Syndiniales_or(100); Syndiniales_Group_I(100); Syndiniales_Group_I_ge(100);
Otu00822	1	0	0	0	0	1	0	0	0	0	0	0	0	0	0	0	0	0	0	0	0	0	0	0	0		Eukaryota(100); Protalveolata(100); Syndiniales(100); Syndiniales_or(100); Syndiniales_Group_II(100); Syndiniales_Group_II_ge(100);
Otu00825	0	0	0	0	0	0	0	0	0	0	0	0	0	0	0	0	0	0	0	0	1	0	0	0	0		Eukaryota(100); Florideophycidae(100); Corallinophycidae(100); Corallinophycidae_or(100); Corallinophycidae_fa(100); Corallinophycidae_fa_unclassified(100);
Otu00828	0	0	0	0	0	0	0	0	0	0	0	0	0	0	0	0	0	1	0	0	0	0	0	0	0		Eukaryota(100); Dinoflagellata(100); Dinophyceae(100); Dinophyceae_unclassified(100); Dinophyceae_unclassified(100); Dinophyceae_unclassified(100);
Otu00833	0	0	0	0	0	0	0	0	0	0	0	0	0	0	0	0	0	0	0	0	0	0	0	6	0		Eukaryota(100); Eukaryota_unclassified(100); Eukaryota_unclassified(100); Eukaryota_unclassified(100); Eukaryota_unclassified(100); Eukaryota_unclassified(100);
Otu00847	0	0	0	0	0	0	0	0	0	0	0	0	0	0	0	1	0	0	0	0	0	0	0	0	0		Eukaryota(100); Dinoflagellata(100); Dinophyceae(100); Dinophyceae_unclassified(100); Dinophyceae_unclassified(100); Dinophyceae_unclassified(100);
Otu00858	0	0	0	0	0	0	0	0	0	0	0	0	0	1	0	0	0	0	0	0	0	0	0	0	0		Eukaryota(100); Ciliophora(100); Intramacronucleata(100); Spirotrichea(100); Oligotrichia(100); Oligotrichia_unclassified(100);
Otu00862	0	0	0	0	0	0	0	0	1	0	0	0	0	0	0	0	0	0	0	0	0	0	0	0	0		Eukaryota(100); Diatomea(100); Mediophyceae(100); Mediophyceae_or(100); Mediophyceae_fa(100); Mediophyceae_fa_unclassified(100);
Otu00874	0	0	0	0	0	0	0	0	0	0	0	0	0	0	0	0	1	0	0	0	0	0	0	0	0		Eukaryota(100); Prymnesiophyceae(100); Prymnesiophyceae_cl(100); Prymnesiales(100); Prymnesiales_fa(100); Chrysochromulina(100);
Otu00876	0	0	0	0	0	0	0	0	0	0	0	0	0	0	0	0	1	0	0	0	0	0	0	0	0		Eukaryota(100); Prymnesiophyceae(100); Prymnesiophyceae_cl(100); Prymnesiales(100); Prymnesiales_fa(100); Chrysochromulina(66);
Otu00877	0	0	0	0	0	0	0	0	0	0	0	4	0	0	0	0	0	0	0	0	0	0	0	0	0		Eukaryota(100); Basidiomycota(100); Malasseziomycetes(100); Malasseziales(100); Malasseziaceae(100); Malassezia(100);
Otu00889	0	0	1	1	0	0	0	0	0	0	0	0	0	0	0	0	0	0	0	0	0	0	0	0	0		Eukaryota(100); Eukaryota_unclassified(100); Eukaryota_unclassified(100); Eukaryota_unclassified(100); Eukaryota_unclassified(100); Eukaryota_unclassified(100);
Otu00891	1	1	1	1	1	0	0	0	0	0	0	0	0	0	0	0	0	0	0	0	0	0	0	0	0		Eukaryota(100); Eukaryota_unclassified(100); Eukaryota_unclassified(100); Eukaryota_unclassified(100); Eukaryota_unclassified(100); Eukaryota_unclassified(100);
Otu00896	0	0	0	0	0	0	0	0	0	0	0	0	0	0	0	1	0	0	0	0	0	0	0	0	0		Eukaryota(100); Eukaryota_unclassified(100); Eukaryota_unclassified(100); Eukaryota_unclassified(100); Eukaryota_unclassified(100); Eukaryota_unclassified(100);
Otu00952	2	0	0	0	2	0	0	0	0	0	0	0	0	0	0	0	0	0	0	0	0	0	0	0	0		Eukaryota(100); Eukaryota_unclassified(100); Eukaryota_unclassified(100); Eukaryota_unclassified(100); Eukaryota_unclassified(100); Eukaryota_unclassified(100);
Otu00968	0	0	0	0	0	0	0	0	0	0	0	0	0	0	0	0	0	0	0	0	1	0	0	0	0		Eukaryota(100); Cercozoa(100); Chlorarachniophyta(100); Chlorarachniophyta_or(100); Chlorarachniophyta_fa(100); Bigelowiella(100);
Otu00983	0	0	2	0	2	0	0	0	0	0	0	0	0	0	0	0	1	0	0	0	0	0	0	0	0		Eukaryota(100); Eukaryota_unclassified(100); Eukaryota_unclassified(100); Eukaryota_unclassified(100); Eukaryota_unclassified(100); Eukaryota_unclassified(100);
Otu00984	0	0	0	0	0	1	0	1	1	0	0	0	0	0	0	0	0	0	0	0	0	0	0	0	0		Eukaryota(100); Eukaryota_unclassified(100); Eukaryota_unclassified(100); Eukaryota_unclassified(100); Eukaryota_unclassified(100); Eukaryota_unclassified(100);
Otu00993	0	0	0	0	0	0	0	0	0	0	0	0	0	1	0	0	0	0	0	0	0	0	0	0	0		Eukaryota(100); Eukaryota_unclassified(100); Eukaryota_unclassified(100); Eukaryota_unclassified(100); Eukaryota_unclassified(100); Eukaryota_unclassified(100);
Otu00996	0	0	0	0	0	0	0	0	0	0	0	0	0	0	1	0	0	0	0	0	0	0	0	0	0		Eukaryota(100); Eukaryota_unclassified(100); Eukaryota_unclassified(100); Eukaryota_unclassified(100); Eukaryota_unclassified(100); Eukaryota_unclassified(100);
Otu01001	0	0	0	0	0	0	0	0	0	0	0	1	0	0	0	0	0	0	0	0	0	0	0	0	0		Eukaryota(100); Eukaryota_unclassified(100); Eukaryota_unclassified(100); Eukaryota_unclassified(100); Eukaryota_unclassified(100); Eukaryota_unclassified(100);
Otu01003	0	0	0	0	0	0	0	0	0	0	1	0	0	0	0	0	0	0	0	0	0	0	0	0	0		Eukaryota(100); Eukaryota_unclassified(100); Eukaryota_unclassified(100); Eukaryota_unclassified(100); Eukaryota_unclassified(100); Eukaryota_unclassified(100);
Otu01011	0	0	0	0	0	0	0	0	0	0	0	0	0	0	0	0	0	0	0	0	0	0	1	0	0		Eukaryota(100); Eukaryota_unclassified(100); Eukaryota_unclassified(100); Eukaryota_unclassified(100); Eukaryota_unclassified(100); Eukaryota_unclassified(100);
Otu01028	0	0	0	0	0	0	0	0	0	0	0	0	0	0	0	0	0	0	0	0	1	0	0	1	0		Eukaryota(100); Diatomea(100); Diatomea_unclassified(100); Diatomea_unclassified(100); Diatomea_unclassified(100); Diatomea_unclassified(100);
Otu01068	0	0	0	0	0	0	0	0	0	0	0	0	0	0	0	3	0	0	0	1	0	0	0	0	0		Eukaryota(100); Diatomea(100); Mediophyceae(100); Mediophyceae_or(100); Mediophyceae_fa(100); Chaetoceros(100);
Otu01109	0	0	0	0	0	0	0	2	0	0	0	0	0	0	0	0	1	0	0	0	0	0	0	0	0		Eukaryota(100); Ascomycota(100); Dothideomycetes(100); Capnodiales(100); Teratosphaeriaceae(100); Hortaea(100);
Otu01116	0	0	0	0	0	0	0	0	0	0	0	0	0	0	0	0	0	0	0	0	0	0	1	3	0		Eukaryota(100); Diatomea(100); Bacillariophyceae(100); Bacillariophyceae_or(100); Bacillariophyceae_fa(100); Navicula(100);
Otu01122	0	0	0	0	0	0	0	0	0	0	0	0	0	0	0	0	0	0	0	0	0	0	0	0	1		Eukaryota(100); Diatomea(100); Bacillariophyceae(100); Bacillariophyceae_or(100); Bacillariophyceae_fa(100); Bacillariophyceae_fa_unclassified(100);
Otu01178	0	0	0	0	0	0	0	0	0	0	0	0	0	0	0	0	0	0	0	0	0	1	0	0	0		Eukaryota(100); Diatomea(100); Bacillariophyceae(100); Bacillariophyceae_or(100); Bacillariophyceae_fa(100); Amphora(97);
Otu01216	0	0	0	0	0	0	0	0	0	2	0	0	0	0	0	0	0	0	0	0	0	0	0	0	0		Eukaryota(100); Phragmoplastophyta(100); Embryophyta(100); Magnoliophyta_or(100); Magnoliophyta_fa(100); Magnoliophyta_ge(100);
Otu01232	0	0	0	0	0	0	0	0	0	0	0	0	0	0	0	0	0	0	0	0	1	0	0	0	0		Eukaryota(100); Chlorophyta_ph(100); Ulvophyceae(100); Ulvophyceae_or(100); Ulvophyceae_fa(100); Ulvophyceae_ge(100);
Otu01243	0	0	0	0	0	0	0	0	0	0	1	0	0	0	0	0	0	0	0	0	0	0	0	0	0		Eukaryota(100); Eukaryota_unclassified(100); Eukaryota_unclassified(100); Eukaryota_unclassified(100); Eukaryota_unclassified(100); Eukaryota_unclassified(100);
Otu01245	0	0	0	0	0	0	0	0	0	0	0	0	0	0	0	0	0	0	0	0	0	0	1	0	0		Eukaryota(100); Eukaryota_unclassified(100); Eukaryota_unclassified(100); Eukaryota_unclassified(100); Eukaryota_unclassified(100); Eukaryota_unclassified(100);
Otu01253	0	0	0	0	0	0	0	0	0	0	0	0	0	0	0	0	0	0	0	0	0	0	1	0	0		Eukaryota(100); Eukaryota_unclassified(100); Eukaryota_unclassified(100); Eukaryota_unclassified(100); Eukaryota_unclassified(100); Eukaryota_unclassified(100);
Otu01256	0	0	0	0	0	0	0	0	0	0	0	0	0	0	0	0	0	0	0	0	0	0	0	0	1		Eukaryota(100); Eukaryota_unclassified(100); Eukaryota_unclassified(100); Eukaryota_unclassified(100); Eukaryota_unclassified(100); Eukaryota_unclassified(100);
Otu01258	0	0	0	0	0	0	0	0	0	0	0	0	0	0	0	0	0	0	0	0	1	2	0	0	0		Eukaryota(100); Eukaryota_unclassified(100); Eukaryota_unclassified(100); Eukaryota_unclassified(100); Eukaryota_unclassified(100); Eukaryota_unclassified(100);
Otu01268	0	0	0	0	0	0	0	0	0	0	0	0	0	0	0	0	0	0	0	0	0	0	1	0	0		Eukaryota(100); Florideophycidae(100); Corallinophycidae(100); Corallinophycidae_or(100); Corallinophycidae_fa(100); Corallinophycidae_fa_unclassified(100);
Otu01270	0	0	0	0	0	0	0	0	0	0	0	0	0	0	0	1	0	0	0	0	0	0	0	0	0		Eukaryota(100); Ciliophora(100); Intramacronucleata(100); Spirotrichea(100); Choreotrichia(100); Parastrombidinopsis(100);
Otu01285	0	0	0	0	0	0	2	0	2	0	0	0	0	0	0	0	0	0	0	0	0	0	0	0	0		Eukaryota(100); Ascomycota(100); Dothideomycetes(100); Pleosporales(100); Didymellaceae(100); Phoma(100);
Otu01311	0	0	0	0	0	0	0	0	0	0	0	0	0	0	0	0	0	0	0	0	0	0	0	1	0		Eukaryota(100); Cercozoa(100); Thecofilosea(100); Cryomonadida(100); Rhizaspididae(100); Rhogostoma(100);
Otu01316	0	0	0	0	0	0	0	0	0	1	0	0	0	0	0	0	0	0	0	0	0	0	0	0	0		Eukaryota(100); Basidiomycota(100); Malasseziomycetes(100); Malasseziales(100); Malasseziaceae(100); Malassezia(100);
Otu01400	0	0	0	0	0	0	0	0	0	0	0	0	0	0	0	0	0	0	0	0	0	0	0	0	1		Eukaryota(100); Diatomea(100); Bacillariophyceae(100); Bacillariophyceae_or(100); Bacillariophyceae_fa(100); Bacillariophyceae_fa_unclassified(100);
Otu01465	0	0	0	0	0	0	0	0	0	0	0	0	0	0	0	0	0	0	0	0	0	0	0	0	1		Eukaryota(100); Diatomea(100); Bacillariophyceae(100); Bacillariophyceae_or(100); Bacillariophyceae_fa(100); Bacillariophyceae_fa_unclassified(100);
Otu01470	0	0	0	0	0	0	0	0	0	0	0	0	0	0	0	0	0	0	0	0	0	0	0	0	1		Eukaryota(100); Diatomea(100); Bacillariophyceae(100); Bacillariophyceae_or(100); Bacillariophyceae_fa(100); Bacillariophyceae_ge(94);
Otu01483	0	0	0	0	4	0	0	0	0	0	0	0	0	0	0	0	0	0	0	0	0	0	0	0	0		Eukaryota(100); Diatomea(100); Bacillariophyceae(100); Bacillariophyceae_or(100); Bacillariophyceae_fa(100); Bacillariophyceae_fa_unclassified(100);
Otu01485	0	0	0	0	0	0	0	0	0	0	0	0	0	0	0	0	1	0	0	0	0	0	0	0	0		Eukaryota(100); Diatomea(100); Bacillariophyceae(100); Bacillariophyceae_or(100); Bacillariophyceae_fa(100); Cylindrotheca(100);
Otu01491	0	0	0	0	0	0	0	0	0	0	0	0	0	0	0	0	0	0	0	0	0	0	0	0	1		Eukaryota(100); Diatomea(100); Bacillariophyceae(100); Bacillariophyceae_or(100); Bacillariophyceae_fa(100); Navicula(67);
Otu01495	0	0	0	0	0	0	0	0	0	0	0	0	0	0	1	0	0	0	0	0	0	0	0	1	1		Eukaryota(100); Diatomea(100); Bacillariophyceae(100); Bacillariophyceae_or(100); Bacillariophyceae_fa(100); Bacillariophyceae_ge(100);
Otu01504	0	0	0	0	0	0	0	0	0	0	0	0	0	0	0	0	0	0	0	0	0	1	0	0	0		Eukaryota(100); Diatomea(100); Bacillariophyceae(100); Bacillariophyceae_or(100); Bacillariophyceae_fa(100); Bacillariophyceae_fa_unclassified(100);
Otu01514	0	0	0	0	0	0	0	0	0	0	0	0	0	0	0	0	0	0	0	0	0	2	0	0	1		Eukaryota(100); Diatomea(100); Bacillariophyceae(100); Bacillariophyceae_or(100); Bacillariophyceae_fa(100); Bacillariophyceae_fa_unclassified(100);
Otu01574	0	0	0	0	0	0	0	0	0	0	0	0	2	0	0	0	0	0	0	0	0	0	0	0	0		Eukaryota(100); Eukaryota_unclassified(100); Eukaryota_unclassified(100); Eukaryota_unclassified(100); Eukaryota_unclassified(100); Eukaryota_unclassified(100);
Otu01589	0	0	0	0	0	0	0	0	0	0	1	0	0	0	0	0	0	0	0	0	0	0	0	0	0		Eukaryota(100); Eukaryota_unclassified(100); Eukaryota_unclassified(100); Eukaryota_unclassified(100); Eukaryota_unclassified(100); Eukaryota_unclassified(100);
Otu01607	0	0	0	0	0	0	0	0	0	0	0	0	0	0	0	0	0	0	0	0	0	0	1	0	0		Eukaryota(100); Eukaryota_unclassified(100); Eukaryota_unclassified(100); Eukaryota_unclassified(100); Eukaryota_unclassified(100); Eukaryota_unclassified(100);
Otu01609	0	0	0	0	0	0	0	0	0	0	0	0	0	0	0	0	0	0	0	0	0	1	0	0	0		Eukaryota(100); Eukaryota_unclassified(100); Eukaryota_unclassified(100); Eukaryota_unclassified(100); Eukaryota_unclassified(100); Eukaryota_unclassified(100);
Otu01614	0	0	0	0	0	0	0	0	0	0	0	1	0	0	0	0	0	0	0	0	0	0	0	0	0		Eukaryota(100); Eukaryota_unclassified(100); Eukaryota_unclassified(100); Eukaryota_unclassified(100); Eukaryota_unclassified(100); Eukaryota_unclassified(100);
Otu01618	0	0	0	0	0	0	0	0	0	0	0	0	2	0	0	0	0	0	0	0	0	0	0	0	0		Eukaryota(100); Eukaryota_unclassified(100); Eukaryota_unclassified(100); Eukaryota_unclassified(100); Eukaryota_unclassified(100); Eukaryota_unclassified(100);
Otu01619	0	0	0	0	0	0	0	0	0	0	0	0	0	0	0	0	0	0	0	0	0	0	0	1	0		Eukaryota(100); Eukaryota_unclassified(100); Eukaryota_unclassified(100); Eukaryota_unclassified(100); Eukaryota_unclassified(100); Eukaryota_unclassified(100);
Otu01639	0	0	0	0	0	1	0	0	0	0	0	0	31	0	0	0	0	0	0	0	0	0	0	0	0		Eukaryota(100); Eukaryota_unclassified(100); Eukaryota_unclassified(100); Eukaryota_unclassified(100); Eukaryota_unclassified(100); Eukaryota_unclassified(100);
Otu01644	0	0	0	0	0	0	0	0	0	0	0	1	0	0	0	0	0	0	0	0	0	0	0	0	0		Eukaryota(100); Eukaryota_unclassified(100); Eukaryota_unclassified(100); Eukaryota_unclassified(100); Eukaryota_unclassified(100); Eukaryota_unclassified(100);
Otu01648	0	0	0	0	0	0	0	0	0	0	0	0	0	0	0	0	0	0	0	0	0	0	1	0	0		Eukaryota(100); Eukaryota_unclassified(100); Eukaryota_unclassified(100); Eukaryota_unclassified(100); Eukaryota_unclassified(100); Eukaryota_unclassified(100);
Otu01651	0	0	0	0	0	0	0	0	0	0	0	0	0	0	0	0	0	0	0	0	0	0	0	0	2		Eukaryota(100); Eukaryota_unclassified(100); Eukaryota_unclassified(100); Eukaryota_unclassified(100); Eukaryota_unclassified(100); Eukaryota_unclassified(100);
Otu01653	0	0	0	0	0	0	0	0	0	0	0	0	0	0	0	0	0	0	0	0	0	0	0	1	0		Eukaryota(100); Eukaryota_unclassified(100); Eukaryota_unclassified(100); Eukaryota_unclassified(100); Eukaryota_unclassified(100); Eukaryota_unclassified(100);
Otu01674	0	0	1	0	0	2	0	0	0	0	0	0	0	0	0	0	0	0	0	0	0	0	0	0	0		Eukaryota(100); Eukaryota_unclassified(100); Eukaryota_unclassified(100); Eukaryota_unclassified(100); Eukaryota_unclassified(100); Eukaryota_unclassified(100);
Otu01676	0	0	0	0	0	1	0	0	0	0	0	0	0	0	0	0	0	0	4	1	0	0	0	0	0		Eukaryota(100); Eukaryota_unclassified(100); Eukaryota_unclassified(100); Eukaryota_unclassified(100); Eukaryota_unclassified(100); Eukaryota_unclassified(100);
Otu01677	0	0	0	0	0	0	0	0	0	0	0	0	0	0	0	1	0	1	0	0	0	0	0	0	0		Eukaryota(100); Eukaryota_unclassified(100); Eukaryota_unclassified(100); Eukaryota_unclassified(100); Eukaryota_unclassified(100); Eukaryota_unclassified(100);
Otu01679	0	0	0	0	0	0	0	0	0	0	0	0	0	0	0	0	0	0	0	0	0	0	0	1	0		Eukaryota(100); Eukaryota_unclassified(100); Eukaryota_unclassified(100); Eukaryota_unclassified(100); Eukaryota_unclassified(100); Eukaryota_unclassified(100);
Otu01681	1	0	0	0	0	0	0	0	0	0	0	0	0	0	0	0	0	0	0	0	0	0	0	0	0		Eukaryota(100); Eukaryota_unclassified(100); Eukaryota_unclassified(100); Eukaryota_unclassified(100); Eukaryota_unclassified(100); Eukaryota_unclassified(100);
Otu01701	0	0	1	0	0	0	0	0	0	0	0	0	0	0	0	0	0	0	0	0	0	0	0	0	0		Eukaryota(100); Eukaryota_unclassified(100); Eukaryota_unclassified(100); Eukaryota_unclassified(100); Eukaryota_unclassified(100); Eukaryota_unclassified(100);
Otu01744	0	0	0	0	0	0	0	0	0	0	0	1	0	1	0	0	0	0	0	0	0	0	0	0	0		Eukaryota(100); Eukaryota_unclassified(100); Eukaryota_unclassified(100); Eukaryota_unclassified(100); Eukaryota_unclassified(100); Eukaryota_unclassified(100);
Otu01752	0	0	0	0	0	0	0	0	0	0	0	0	0	0	0	0	0	0	0	0	0	0	5	0	0		Eukaryota(100); Eukaryota_unclassified(100); Eukaryota_unclassified(100); Eukaryota_unclassified(100); Eukaryota_unclassified(100); Eukaryota_unclassified(100);
Otu01759	0	0	0	0	0	0	0	0	0	0	0	0	0	0	0	0	0	0	0	0	0	0	0	0	1		Eukaryota(100); Eukaryota_unclassified(100); Eukaryota_unclassified(100); Eukaryota_unclassified(100); Eukaryota_unclassified(100); Eukaryota_unclassified(100);
Otu01764	0	0	2	0	0	0	0	0	0	0	0	0	0	0	0	0	0	0	0	0	0	0	0	0	0		Eukaryota(100); Eukaryota_unclassified(100); Eukaryota_unclassified(100); Eukaryota_unclassified(100); Eukaryota_unclassified(100); Eukaryota_unclassified(100);
Otu01766	0	0	0	0	0	0	0	0	0	0	0	0	0	0	0	0	0	0	0	0	0	0	1	0	0		Eukaryota(100); Eukaryota_unclassified(100); Eukaryota_unclassified(100); Eukaryota_unclassified(100); Eukaryota_unclassified(100); Eukaryota_unclassified(100);
Otu01789	0	0	0	0	0	2	5	0	0	0	0	0	0	0	0	0	0	0	0	0	0	0	0	0	0		Eukaryota(100); Eukaryota_unclassified(100); Eukaryota_unclassified(100); Eukaryota_unclassified(100); Eukaryota_unclassified(100); Eukaryota_unclassified(100);
Otu01803	0	0	0	0	0	0	0	0	0	0	0	0	0	1	0	0	0	0	0	0	0	0	0	0	0		Eukaryota(100); Eukaryota_unclassified(100); Eukaryota_unclassified(100); Eukaryota_unclassified(100); Eukaryota_unclassified(100); Eukaryota_unclassified(100);
Otu01812	1	0	0	0	0	0	0	0	0	0	0	0	0	0	0	0	0	1	0	0	0	0	0	0	0		Eukaryota(100); Eukaryota_unclassified(100); Eukaryota_unclassified(100); Eukaryota_unclassified(100); Eukaryota_unclassified(100); Eukaryota_unclassified(100);
Otu01818	0	0	0	0	0	0	0	0	0	0	0	0	0	0	26	0	0	0	0	0	0	0	0	0	0		Eukaryota(100); Eukaryota_unclassified(100); Eukaryota_unclassified(100); Eukaryota_unclassified(100); Eukaryota_unclassified(100); Eukaryota_unclassified(100);
Otu01831	0	0	0	0	0	0	0	0	0	0	0	0	1	0	0	0	0	0	0	0	0	0	0	0	0		Eukaryota(100); Eukaryota_unclassified(100); Eukaryota_unclassified(100); Eukaryota_unclassified(100); Eukaryota_unclassified(100); Eukaryota_unclassified(100);
Otu01835	0	0	0	0	0	0	0	0	0	0	0	0	0	0	0	0	0	0	1	1	0	0	0	0	0		Eukaryota(100); Eukaryota_unclassified(100); Eukaryota_unclassified(100); Eukaryota_unclassified(100); Eukaryota_unclassified(100); Eukaryota_unclassified(100);
Otu01854	0	0	0	0	0	0	0	0	0	0	0	0	0	0	0	0	0	0	0	0	0	1	0	0	0		Eukaryota(100); Eukaryota_unclassified(100); Eukaryota_unclassified(100); Eukaryota_unclassified(100); Eukaryota_unclassified(100); Eukaryota_unclassified(100);
Otu01855	0	0	0	1	0	0	0	0	0	0	0	0	0	0	0	0	0	0	0	0	0	0	0	0	0		Eukaryota(100); Eukaryota_unclassified(100); Eukaryota_unclassified(100); Eukaryota_unclassified(100); Eukaryota_unclassified(100); Eukaryota_unclassified(100);
Otu01864	0	0	0	0	0	0	0	0	0	0	0	0	0	0	0	0	0	0	0	0	0	0	0	0	1		Eukaryota(100); Eukaryota_unclassified(100); Eukaryota_unclassified(100); Eukaryota_unclassified(100); Eukaryota_unclassified(100); Eukaryota_unclassified(100);
Otu01876	0	0	0	0	0	0	0	0	0	0	0	0	0	0	0	0	0	0	0	0	1	0	0	0	0		Eukaryota(100); Eukaryota_unclassified(100); Eukaryota_unclassified(100); Eukaryota_unclassified(100); Eukaryota_unclassified(100); Eukaryota_unclassified(100);
Otu01878	0	0	0	1	1	0	0	0	0	0	0	0	0	0	0	0	0	0	0	0	0	0	0	0	0		Eukaryota(100); Eukaryota_unclassified(100); Eukaryota_unclassified(100); Eukaryota_unclassified(100); Eukaryota_unclassified(100); Eukaryota_unclassified(100);
Otu01881	0	0	0	0	0	0	0	0	0	0	0	0	9	0	0	0	0	0	0	0	0	0	0	0	0		Eukaryota(100); Eukaryota_unclassified(100); Eukaryota_unclassified(100); Eukaryota_unclassified(100); Eukaryota_unclassified(100); Eukaryota_unclassified(100);
Otu01883	0	0	0	2	1	1	0	2	0	1	0	0	0	0	0	0	0	0	0	1	0	0	0	0	0		Eukaryota(100); Eukaryota_unclassified(100); Eukaryota_unclassified(100); Eukaryota_unclassified(100); Eukaryota_unclassified(100); Eukaryota_unclassified(100);
Otu01886	0	0	0	0	1	0	0	0	0	0	0	0	0	0	0	0	0	0	0	0	0	0	0	0	0		Eukaryota(100); Eukaryota_unclassified(100); Eukaryota_unclassified(100); Eukaryota_unclassified(100); Eukaryota_unclassified(100); Eukaryota_unclassified(100);
Otu01891	0	0	0	0	0	0	0	0	0	0	0	0	0	0	0	0	0	0	0	0	0	0	1	0	0		Eukaryota(100); Eukaryota_unclassified(100); Eukaryota_unclassified(100); Eukaryota_unclassified(100); Eukaryota_unclassified(100); Eukaryota_unclassified(100);
Otu01907	0	0	0	0	0	0	0	0	0	0	0	0	0	0	1	0	0	0	0	0	0	0	0	0	0		Eukaryota(100); Eukaryota_unclassified(100); Eukaryota_unclassified(100); Eukaryota_unclassified(100); Eukaryota_unclassified(100); Eukaryota_unclassified(100);
Otu01936	0	0	0	0	0	0	0	0	0	0	0	0	0	0	0	0	0	0	0	0	1	0	0	0	1		Eukaryota(100); Eukaryota_unclassified(100); Eukaryota_unclassified(100); Eukaryota_unclassified(100); Eukaryota_unclassified(100); Eukaryota_unclassified(100);
Otu01949	0	0	0	0	0	0	0	0	0	0	0	0	0	0	0	0	0	0	0	0	1	0	0	0	0		Eukaryota(100); Eukaryota_unclassified(100); Eukaryota_unclassified(100); Eukaryota_unclassified(100); Eukaryota_unclassified(100); Eukaryota_unclassified(100);
Otu01953	0	0	0	0	1	0	0	0	0	0	0	0	0	0	0	0	0	0	0	0	0	0	0	0	0		Eukaryota(100); Eukaryota_unclassified(100); Eukaryota_unclassified(100); Eukaryota_unclassified(100); Eukaryota_unclassified(100); Eukaryota_unclassified(100);
Otu01961	0	0	0	0	0	0	0	0	0	0	0	0	0	0	0	0	1	0	0	0	0	0	0	0	0		Eukaryota(100); Eukaryota_unclassified(100); Eukaryota_unclassified(100); Eukaryota_unclassified(100); Eukaryota_unclassified(100); Eukaryota_unclassified(100);
Otu01968	0	0	0	0	0	0	0	0	0	0	0	0	0	0	0	1	0	1	0	0	0	0	0	0	0		Eukaryota(100); Eukaryota_unclassified(100); Eukaryota_unclassified(100); Eukaryota_unclassified(100); Eukaryota_unclassified(100); Eukaryota_unclassified(100);
Otu01974	0	0	0	0	0	0	0	0	0	0	0	0	0	1	0	0	0	0	0	0	0	0	0	0	0		Eukaryota(100); Eukaryota_unclassified(100); Eukaryota_unclassified(100); Eukaryota_unclassified(100); Eukaryota_unclassified(100); Eukaryota_unclassified(100);
Otu01981	0	0	1	0	0	0	0	0	0	0	0	0	0	0	0	0	0	0	0	0	0	0	0	0	0		Eukaryota(100); Eukaryota_unclassified(100); Eukaryota_unclassified(100); Eukaryota_unclassified(100); Eukaryota_unclassified(100); Eukaryota_unclassified(100);
Otu01984	0	0	0	0	0	0	0	0	0	0	0	0	0	0	0	0	1	1	0	0	0	0	0	0	0		Eukaryota(100); Eukaryota_unclassified(100); Eukaryota_unclassified(100); Eukaryota_unclassified(100); Eukaryota_unclassified(100); Eukaryota_unclassified(100);
Otu01986	0	0	0	0	0	0	0	0	0	0	0	0	0	0	0	0	0	0	0	0	0	1	0	0	0		Eukaryota(100); Eukaryota_unclassified(100); Eukaryota_unclassified(100); Eukaryota_unclassified(100); Eukaryota_unclassified(100); Eukaryota_unclassified(100);
Otu01990	0	0	0	0	0	0	0	0	0	0	0	1	0	0	0	0	0	0	0	0	0	0	0	0	0		Eukaryota(100); Eukaryota_unclassified(100); Eukaryota_unclassified(100); Eukaryota_unclassified(100); Eukaryota_unclassified(100); Eukaryota_unclassified(100);
Otu01993	0	0	0	0	0	0	0	0	0	0	0	0	0	0	0	0	0	0	0	0	1	0	0	0	0		Eukaryota(100); Eukaryota_unclassified(100); Eukaryota_unclassified(100); Eukaryota_unclassified(100); Eukaryota_unclassified(100); Eukaryota_unclassified(100);
Otu02000	0	0	1	0	0	0	0	0	0	0	0	0	0	0	0	0	0	0	0	0	0	0	0	0	0		Eukaryota(100); Eukaryota_unclassified(100); Eukaryota_unclassified(100); Eukaryota_unclassified(100); Eukaryota_unclassified(100); Eukaryota_unclassified(100);
Otu02011	1	0	1	0	1	0	0	0	0	0	0	0	0	0	0	0	0	0	0	0	0	0	0	0	0		Eukaryota(100); Eukaryota_unclassified(100); Eukaryota_unclassified(100); Eukaryota_unclassified(100); Eukaryota_unclassified(100); Eukaryota_unclassified(100);
Otu02013	0	0	0	0	0	0	0	0	0	0	0	0	0	0	0	0	0	0	0	0	0	1	0	0	0		Eukaryota(100); Eukaryota_unclassified(100); Eukaryota_unclassified(100); Eukaryota_unclassified(100); Eukaryota_unclassified(100); Eukaryota_unclassified(100);
Otu02027	0	0	0	0	0	0	0	0	0	1	0	0	0	0	0	0	0	0	0	0	0	0	0	0	0		Eukaryota(100); Basidiomycota(100); Malasseziomycetes(100); Malasseziales(100); Malasseziaceae(100); Malassezia(100);
Otu02036	0	0	0	0	0	0	0	0	0	0	0	0	0	0	0	0	0	0	0	0	0	0	0	1	0		Eukaryota(100); Eukaryota_unclassified(100); Eukaryota_unclassified(100); Eukaryota_unclassified(100); Eukaryota_unclassified(100); Eukaryota_unclassified(100);
Otu02046	0	0	0	0	0	0	0	0	0	0	0	0	0	0	0	0	0	0	0	0	0	0	0	0	3		Eukaryota(100); Eukaryota_unclassified(100); Eukaryota_unclassified(100); Eukaryota_unclassified(100); Eukaryota_unclassified(100); Eukaryota_unclassified(100);
Otu02061	1	0	0	1	0	0	0	0	0	0	0	0	0	0	0	0	0	0	0	0	0	0	0	0	0		Eukaryota(100); Eukaryota_unclassified(100); Eukaryota_unclassified(100); Eukaryota_unclassified(100); Eukaryota_unclassified(100); Eukaryota_unclassified(100);
Otu02065	0	0	0	0	0	0	0	0	0	0	0	0	1	1	0	0	0	0	1	1	0	0	0	0	0		Eukaryota(100); Chlorophyta_ph(100); Trebouxiophyceae(100); Trebouxiophyceae_or(100); Trebouxiophyceae_fa(100); Trebouxiophyceae_ge(100);
Otu02067	0	0	0	0	0	0	0	0	0	0	0	0	0	0	0	0	0	0	0	0	0	2	1	0	1		Eukaryota(100); Diatomea(100); Bacillariophyceae(100); Bacillariophyceae_or(100); Bacillariophyceae_fa(100); Bacillariophyceae_fa_unclassified(100);
Otu02120	0	0	0	0	0	0	0	0	0	0	1	0	0	0	0	0	0	0	0	0	0	0	0	0	0		Eukaryota(100); Eukaryota_unclassified(100); Eukaryota_unclassified(100); Eukaryota_unclassified(100); Eukaryota_unclassified(100); Eukaryota_unclassified(100);
Otu02122	0	0	0	0	0	0	0	0	0	0	0	0	0	0	0	0	0	0	0	0	0	0	1	0	0		Eukaryota(100); Eukaryota_unclassified(100); Eukaryota_unclassified(100); Eukaryota_unclassified(100); Eukaryota_unclassified(100); Eukaryota_unclassified(100);
Otu02123	0	0	0	0	0	12	32	0	0	0	0	0	0	0	0	0	0	0	0	0	0	0	0	0	0		Eukaryota(100); Eukaryota_unclassified(100); Eukaryota_unclassified(100); Eukaryota_unclassified(100); Eukaryota_unclassified(100); Eukaryota_unclassified(100);
Otu02124	0	0	0	0	0	0	0	0	0	0	0	0	0	0	0	0	0	0	0	0	0	1	0	0	0		Eukaryota(100); Eukaryota_unclassified(100); Eukaryota_unclassified(100); Eukaryota_unclassified(100); Eukaryota_unclassified(100); Eukaryota_unclassified(100);
Otu02134	0	0	0	0	0	0	0	0	0	0	0	0	0	1	0	0	0	0	0	0	0	0	0	0	0		Eukaryota(100); Eukaryota_unclassified(100); Eukaryota_unclassified(100); Eukaryota_unclassified(100); Eukaryota_unclassified(100); Eukaryota_unclassified(100);
Otu02156	0	0	0	0	1	0	0	0	0	0	0	0	0	0	0	0	0	0	0	0	0	0	0	0	0		Eukaryota(100); Eukaryota_unclassified(100); Eukaryota_unclassified(100); Eukaryota_unclassified(100); Eukaryota_unclassified(100); Eukaryota_unclassified(100);
Otu02165	0	0	0	0	0	0	0	0	0	0	0	0	0	0	0	0	0	0	0	1	0	0	0	0	0		Eukaryota(100); Eukaryota_unclassified(100); Eukaryota_unclassified(100); Eukaryota_unclassified(100); Eukaryota_unclassified(100); Eukaryota_unclassified(100);
Otu02169	0	0	2	0	0	0	0	0	0	0	0	0	0	0	0	0	0	0	0	0	0	0	0	0	0		Eukaryota(100); Eukaryota_unclassified(100); Eukaryota_unclassified(100); Eukaryota_unclassified(100); Eukaryota_unclassified(100); Eukaryota_unclassified(100);
Otu02187	1	0	0	0	0	0	9	0	0	0	0	0	0	0	0	0	0	0	0	0	0	0	0	0	0		Eukaryota(100); Eukaryota_unclassified(100); Eukaryota_unclassified(100); Eukaryota_unclassified(100); Eukaryota_unclassified(100); Eukaryota_unclassified(100);
Otu02197	3	1	2	1	4	4	0	1	6	2	0	0	0	0	0	0	0	0	0	0	0	0	0	1	0		Eukaryota(100); Eukaryota_unclassified(100); Eukaryota_unclassified(100); Eukaryota_unclassified(100); Eukaryota_unclassified(100); Eukaryota_unclassified(100);
Otu02206	0	0	0	0	0	0	0	1	0	0	0	0	0	0	0	0	0	0	0	0	0	0	0	0	0		Eukaryota(100); Eukaryota_unclassified(100); Eukaryota_unclassified(100); Eukaryota_unclassified(100); Eukaryota_unclassified(100); Eukaryota_unclassified(100);
Otu02217	0	0	0	0	0	0	0	0	0	0	0	0	0	0	0	0	0	0	0	0	0	1	0	0	0		Eukaryota(100); Dinoflagellata(100); Dinophyceae(100); Dinophyceae_unclassified(100); Dinophyceae_unclassified(100); Dinophyceae_unclassified(100);
Otu02254	0	0	0	0	0	0	0	0	0	0	0	0	0	0	0	0	0	0	0	0	0	1	0	0	0		Eukaryota(100); Dinoflagellata(100); Dinophyceae(100); Dinophyceae_unclassified(100); Dinophyceae_unclassified(100); Dinophyceae_unclassified(100);
Otu02264	0	0	0	0	0	0	0	0	0	0	0	0	0	0	0	0	0	0	0	0	0	1	0	0	0		Eukaryota(100); Dinoflagellata(100); Dinophyceae(100); Dinophyceae_unclassified(100); Dinophyceae_unclassified(100); Dinophyceae_unclassified(100);
Otu02269	0	0	0	0	0	0	0	0	0	0	0	0	0	0	0	0	0	0	0	0	2	0	0	1	0		Eukaryota(100); Dinoflagellata(100); Dinophyceae(100); Dinophyceae_unclassified(100); Dinophyceae_unclassified(100); Dinophyceae_unclassified(100);
Otu02298	0	0	0	0	0	0	0	0	0	0	0	0	0	0	0	0	0	0	0	0	0	0	0	0	1		Eukaryota(100); Diatomea(100); Bacillariophyceae(100); Bacillariophyceae_or(100); Bacillariophyceae_fa(100); Bacillariophyceae_fa_unclassified(100);
Otu02369	0	0	0	0	0	0	0	0	0	0	0	0	0	0	0	0	0	0	1	1	0	0	0	0	0		Eukaryota(100); Ciliophora(100); Intramacronucleata(100); Intramacronucleata_unclassified(100); Intramacronucleata_unclassified(100); Intramacronucleata_unclassified(100);
Otu02370	0	0	0	0	0	0	0	0	0	0	0	0	0	0	0	0	0	1	0	0	0	0	0	0	0		Eukaryota(100); Ciliophora(100); Intramacronucleata(100); Intramacronucleata_unclassified(100); Intramacronucleata_unclassified(100); Intramacronucleata_unclassified(100);
Otu02395	0	0	0	0	0	0	0	1	5	2	0	0	0	1	0	0	0	0	0	0	0	0	0	0	0		Eukaryota(100); Basidiomycota(100); Agaricomycetes(100); Agaricales(100); Schizophyllaceae(100); Schizophyllum(100);
Otu02414	0	0	0	0	1	0	0	4	0	0	0	0	0	0	0	0	0	0	0	0	0	0	0	0	0		Eukaryota(100); Protalveolata(100); Syndiniales(100); Syndiniales_or(100); Syndiniales_fa(100); Amoebophrya(100);
Otu02429	1	0	0	0	0	0	0	0	0	0	0	0	0	0	0	0	0	0	0	0	0	0	0	0	0		Eukaryota(100); Protalveolata(100); Syndiniales(100); Syndiniales_or(100); Syndiniales_fa(93); Syndiniales_fa_unclassified(93);
Otu02433	0	0	0	0	0	2	0	0	0	0	0	0	0	0	0	0	0	0	0	0	0	0	0	0	0		Eukaryota(100); Protalveolata(100); Syndiniales(100); Syndiniales_or(100); Syndiniales_Group_II(100); Syndiniales_Group_II_ge(100);
Otu02434	0	0	0	0	1	0	0	0	0	0	0	0	0	0	0	0	0	0	0	0	0	0	0	0	0		Eukaryota(100); Protalveolata(100); Syndiniales(100); Syndiniales_or(100); Syndiniales_Group_I(100); Syndiniales_Group_I_ge(100);
Otu02435	0	0	0	4	3	1	0	0	0	0	0	0	0	0	0	0	0	0	0	0	0	0	0	0	0		Eukaryota(100); Protalveolata(100); Syndiniales(100); Syndiniales_or(100); Syndiniales_Group_I(100); Syndiniales_Group_I_ge(100);
Otu02446	0	0	0	0	0	0	0	0	0	0	0	0	0	0	0	0	0	0	0	0	1	0	0	1	0		Eukaryota(100); Diatomea(100); Bacillariophyceae(100); Bacillariophyceae_or(100); Bacillariophyceae_fa(100); Bacillariophyceae_fa_unclassified(100);
Otu02454	0	0	0	0	0	0	0	0	0	0	0	0	0	0	0	1	0	0	0	0	0	0	0	0	0		Eukaryota(100); Chlorophyta_ph(100); Clade_VII(100); Subclade_A(100); Subclade_A_fa(100); Subclade_A_ge(100);
Otu02467	0	0	0	0	0	0	0	0	0	0	0	0	0	0	0	0	0	0	0	0	0	0	0	0	1		Eukaryota(100); Chlorophyta_ph(100); Clade_VII(100); Subclade_A(100); Subclade_A_fa(100); Subclade_A_ge(100);
Otu02486	0	0	0	0	0	0	0	0	0	0	0	0	0	0	0	0	0	0	0	0	1	0	1	2	1		Eukaryota(100); Retaria(100); Foraminifera(100); Rotaliida(100); Rotaliidae(100); Ammonia(100);
Otu02492	0	0	0	0	0	0	0	0	0	0	0	0	0	0	0	0	0	0	0	0	0	1	0	0	0		Eukaryota(100); Retaria(100); Foraminifera(100); Rotaliida(100); Rotaliidae(100); Ammonia(100);
Otu02493	0	0	0	0	0	0	0	0	0	0	0	0	0	0	0	0	0	0	0	0	0	0	0	1	0		Eukaryota(100); Retaria(100); Foraminifera(100); Rotaliida(100); Rotaliidae(100); Ammonia(100);
Otu02500	0	0	0	0	0	0	0	0	0	0	0	0	0	0	0	0	0	0	1	0	0	0	0	0	0		Eukaryota(100); Ciliophora(100); Intramacronucleata(100); Spirotrichea(100); Choreotrichia(100); Choreotrichia_unclassified(66);
Otu02514	0	0	0	0	0	0	0	0	0	0	0	0	0	0	0	0	0	0	0	0	0	0	0	0	1		Eukaryota(100); Diatomea(100); Bacillariophyceae(100); Bacillariophyceae_or(100); Bacillariophyceae_fa(100); Bacillariophyceae_fa_unclassified(100);
Otu02517	0	0	0	0	0	0	0	7	6	0	7	0	0	0	0	0	0	0	0	0	0	0	0	0	0		Eukaryota(100); Ascomycota(100); Dothideomycetes(100); Pleosporales(100); Phaeosphaeriaceae(100); uncultured(100);
Otu02525	0	0	0	0	0	3	0	0	0	0	0	3	0	0	0	3	4	1	4	8	0	0	0	0	0		Eukaryota(100); Dinoflagellata(100); Dinophyceae(100); uncultured(100); uncultured_fa(100); uncultured_ge(100);
Otu02533	0	0	0	0	0	0	0	0	0	0	0	0	0	0	0	0	0	0	0	0	0	0	0	0	1		Eukaryota(100); Chlorophyta_ph(100); Chlorophyta_ph_unclassified(100); Chlorophyta_ph_unclassified(100); Chlorophyta_ph_unclassified(100); Chlorophyta_ph_unclassified(100);
Otu02534	0	0	0	0	0	0	0	0	0	0	0	0	0	0	0	0	0	0	0	0	0	0	2	0	0		Eukaryota(100); Chlorophyta_ph(100); Chlorophyta_ph_unclassified(100); Chlorophyta_ph_unclassified(100); Chlorophyta_ph_unclassified(100); Chlorophyta_ph_unclassified(100);
Otu02561	0	0	0	0	0	0	0	0	0	0	0	0	0	0	0	0	0	0	0	0	1	0	0	1	0		Eukaryota(100); Chlorophyta_ph(100); Ulvophyceae(100); Ulvophyceae_or(100); Ulvophyceae_fa(100); Ulvophyceae_ge(100);
Otu02563	0	0	0	0	0	0	0	0	0	0	0	0	0	0	0	0	0	0	0	0	1	0	0	0	0		Eukaryota(100); Chlorophyta_ph(100); Ulvophyceae(100); Ulvophyceae_or(100); Ulvophyceae_fa(100); Ulvophyceae_ge(100);
Otu02566	0	0	0	0	0	0	0	0	0	0	0	0	0	0	0	0	0	0	0	0	1	0	0	0	0		Eukaryota(100); Florideophycidae(100); Corallinophycidae(100); Corallinophycidae_or(100); Corallinophycidae_fa(100); Corallinophycidae_ge(100);
Otu02568	0	0	0	0	0	0	0	0	0	0	0	0	0	0	0	0	0	0	0	0	0	0	4	0	0		Eukaryota(100); Florideophycidae(100); Corallinophycidae(100); Corallinophycidae_or(100); Corallinophycidae_fa(100); Corallinophycidae_ge(100);
Otu02581	0	0	0	0	0	0	0	0	0	0	0	0	0	0	65	0	0	0	0	0	0	0	0	0	0		Eukaryota(100); Florideophycidae(100); Corallinophycidae(100); Corallinophycidae_or(100); Corallinophycidae_fa(100); Amphiroa(100);
Otu02582	0	0	0	0	0	0	0	0	0	0	0	0	0	0	1	0	0	0	0	0	0	0	0	0	0		Eukaryota(100); Florideophycidae(100); Corallinophycidae(100); Corallinophycidae_or(100); Corallinophycidae_fa(100); Amphiroa(100);
Otu02587	0	0	0	0	0	0	0	0	0	0	0	0	0	0	0	0	0	0	0	0	0	1	0	2	0		Eukaryota(100); Florideophycidae(100); Corallinophycidae(100); Corallinophycidae_or(100); Corallinophycidae_fa(100); Corallinophycidae_fa_unclassified(100);
Otu02611	0	0	0	0	0	0	0	9	0	0	0	0	0	0	0	0	0	0	0	0	0	0	0	0	0		Eukaryota(100); Phragmoplastophyta(100); Embryophyta(100); Magnoliophyta_or(100); Magnoliophyta_fa(100); Magnoliophyta_ge(100);
Otu02612	0	0	0	0	0	0	0	0	0	81	0	0	0	0	0	0	0	0	0	0	0	0	0	0	0		Eukaryota(100); Phragmoplastophyta(100); Embryophyta(100); Magnoliophyta_or(100); Magnoliophyta_fa(100); Magnoliophyta_ge(100);
Otu02644	0	0	0	0	0	0	0	0	0	0	0	0	0	0	0	0	0	0	0	0	0	0	1	1	0		Eukaryota(100); Florideophycidae(100); Nemaliophycidae(100); Nemaliophycidae_or(100); Nemaliophycidae_fa(100); Nemaliophycidae_fa_unclassified(100);
Otu02649	1	0	0	0	0	0	0	0	0	0	0	0	0	0	0	0	0	0	0	0	0	0	0	0	0		Eukaryota(100); Cryptophyceae_ph(100); Cryptophyceae_cl(100); Cryptomonadales(100); Cryptomonadales_fa(100); Teleaulax(100);
Otu02660	0	0	0	0	0	0	0	0	0	0	0	0	0	0	0	0	0	0	0	0	0	0	0	1	0		Eukaryota(100); Florideophycidae(100); Rhodymeniophycidae(100); Rhodymeniophycidae_or(100); Rhodymeniophycidae_fa(100); Ceramium(95);
Otu02661	0	0	0	0	0	0	0	0	0	0	0	0	0	0	0	0	0	0	0	0	0	1	0	0	0		Eukaryota(100); Florideophycidae(100); Rhodymeniophycidae(100); Rhodymeniophycidae_or(100); Rhodymeniophycidae_fa(100); Gracilaria(100);
Otu02684	0	0	0	0	0	0	0	0	0	0	0	0	0	0	0	0	0	0	1	0	0	0	0	0	0		Eukaryota(100); Florideophycidae(100); Rhodymeniophycidae(100); Rhodymeniophycidae_or(100); Rhodymeniophycidae_fa(100); Rhodymeniophycidae_fa_unclassified(100);
Otu02686	0	0	0	0	0	0	0	0	0	0	0	0	0	0	1	0	0	0	0	0	0	0	0	0	0		Eukaryota(100); Florideophycidae(100); Rhodymeniophycidae(100); Rhodymeniophycidae_or(100); Rhodymeniophycidae_fa(100); Rhodymeniophycidae_ge(100);
Otu02687	0	0	0	0	0	0	0	0	0	0	0	0	1	0	0	0	0	0	0	0	0	0	0	0	0		Eukaryota(100); Euglenozoa(100); Kinetoplastea(100); Kinetoplastea_unclassified(100); Kinetoplastea_unclassified(100); Kinetoplastea_unclassified(100);
Otu02692	0	0	0	0	0	0	0	0	0	0	0	1	0	0	0	0	0	0	0	0	0	0	0	0	0		Eukaryota(100); Diatomea(100); Mediophyceae(100); Mediophyceae_or(100); Mediophyceae_fa(100); Chaetoceros(100);
Otu02693	0	0	0	1	1	0	0	4	0	2	2	4	1	5	0	0	1	0	1	0	0	0	0	0	0		Eukaryota(100); Diatomea(100); Mediophyceae(100); Mediophyceae_or(100); Mediophyceae_fa(100); Mediophyceae_fa_unclassified(100);
Otu02694	0	0	0	0	0	0	0	0	0	0	0	0	0	0	0	0	0	0	1	0	0	0	0	0	0		Eukaryota(100); Diatomea(100); Mediophyceae(100); Mediophyceae_or(100); Mediophyceae_fa(100); Arcocellulus(100);
Otu02705	0	0	0	0	0	0	0	0	1	0	0	0	0	0	0	0	0	1	0	0	0	0	0	0	0		Eukaryota(100); Diatomea(100); Mediophyceae(100); Mediophyceae_or(100); Mediophyceae_fa(100); Chaetoceros(100);
Otu02730	0	0	0	0	0	0	0	0	0	0	0	0	0	0	0	0	0	0	1	0	0	0	0	0	0		Eukaryota(100); Diatomea(100); Mediophyceae(100); Mediophyceae_or(100); Mediophyceae_fa(100); Arcocellulus(100);
Otu02737	0	0	0	0	0	0	0	0	0	1	0	0	0	0	0	0	0	0	1	0	0	0	0	0	0		Eukaryota(100); Diatomea(100); Mediophyceae(100); Mediophyceae_or(100); Mediophyceae_fa(100); Skeletonema(100);
Otu02771	0	0	0	0	0	0	0	0	0	0	0	0	0	0	0	0	0	1	0	0	0	0	0	0	0		Eukaryota(100); Diatomea(100); Diatomea_unclassified(100); Diatomea_unclassified(100); Diatomea_unclassified(100); Diatomea_unclassified(100);
Otu02772	0	0	0	0	0	0	0	0	0	0	0	0	0	0	0	0	0	0	0	0	0	0	0	0	1		Eukaryota(100); Diatomea(100); Diatomea_unclassified(100); Diatomea_unclassified(100); Diatomea_unclassified(100); Diatomea_unclassified(100);
Otu02774	0	0	0	0	0	0	0	0	0	0	0	1	0	0	0	0	0	0	0	0	0	0	0	0	0		Eukaryota(100); Diatomea(100); Diatomea_unclassified(100); Diatomea_unclassified(100); Diatomea_unclassified(100); Diatomea_unclassified(100);
Otu02777	0	0	0	0	0	0	0	0	0	0	0	0	0	0	0	0	0	0	0	0	0	0	1	0	0		Eukaryota(100); Diatomea(100); Diatomea_unclassified(100); Diatomea_unclassified(100); Diatomea_unclassified(100); Diatomea_unclassified(100);
Otu02779	0	0	0	0	0	0	0	0	0	0	0	0	0	0	0	0	0	0	0	0	0	0	0	1	0		Eukaryota(100); Diatomea(100); Diatomea_unclassified(100); Diatomea_unclassified(100); Diatomea_unclassified(100); Diatomea_unclassified(100);
Otu02786	0	0	0	0	0	0	0	0	0	0	0	0	0	0	0	0	0	0	0	0	0	0	0	0	1		Eukaryota(100); Diatomea(100); Diatomea_unclassified(100); Diatomea_unclassified(100); Diatomea_unclassified(100); Diatomea_unclassified(100);
Otu02788	0	0	0	0	0	0	0	0	0	0	0	0	0	0	0	1	0	0	0	0	0	0	0	0	0		Eukaryota(100); Diatomea(100); Diatomea_unclassified(100); Diatomea_unclassified(100); Diatomea_unclassified(100); Diatomea_unclassified(100);
Otu02841	0	0	0	0	0	0	0	0	0	0	0	0	0	0	0	0	0	0	0	0	0	1	0	0	1		Eukaryota(100); Diatomea(100); Diatomea_unclassified(100); Diatomea_unclassified(100); Diatomea_unclassified(100); Diatomea_unclassified(100);
Otu02861	0	0	0	0	0	0	0	0	0	0	0	0	0	0	0	0	0	0	0	0	0	1	3	1	0		Eukaryota(100); Chlorophyta_ph(100); Pedinophyceae(100); Pedinomonadales(100); Pedinomonadales_fa(100); Pedinomonas(100);
Otu02863	0	0	0	0	0	0	0	0	0	0	0	0	0	0	0	0	0	0	0	0	4	0	1	2	1		Eukaryota(100); Chlorophyta_ph(100); Pedinophyceae(100); Pedinomonadales(100); Pedinomonadales_fa(100); Pedinomonas(100);
Otu02872	0	0	0	0	0	0	0	0	0	0	0	0	0	0	0	0	1	0	0	0	0	0	0	0	0		Eukaryota(100); Diatomea(100); Mediophyceae(100); Mediophyceae_or(100); Mediophyceae_fa(100); Eucampia(100);
Otu02906	0	0	0	0	2	1	0	0	0	0	0	0	0	0	0	0	0	0	0	0	0	0	0	0	0		Eukaryota(100); Dinoflagellata(100); Dinophyceae(100); Gymnodiniphycidae(100); Gymnodiniphycidae_fa(100); Amphidinium(100);
Otu02909	0	0	0	0	0	0	0	0	0	0	0	0	0	0	0	0	0	0	0	1	0	0	0	0	0		Eukaryota(100); Dinoflagellata(100); Dinophyceae(100); Gymnodiniphycidae(100); Gymnodiniphycidae_fa(100); Gyrodinium(100);
Otu02910	0	0	0	0	0	0	0	0	0	0	0	0	1	0	0	0	0	0	0	0	0	0	0	0	0		Eukaryota(100); Dinoflagellata(100); Dinophyceae(100); Gymnodiniphycidae(100); Gymnodinium_clade(100); Woloszynskia(100);
Otu02927	0	0	0	0	0	0	0	0	0	0	0	0	0	0	0	0	0	2	0	0	0	0	0	0	0		Eukaryota(100); Dinoflagellata(100); Dinophyceae(100); Gymnodiniphycidae(100); Gymnodiniphycidae_fa(100); Amphidinium(100);
Otu02939	0	0	0	0	1	0	0	0	0	0	0	0	0	0	0	0	0	0	0	0	0	0	0	0	0		Eukaryota(100); Diatomea(100); Mediophyceae(100); Mediophyceae_or(100); Mediophyceae_fa(100); Chaetoceros(100);
Otu02940	0	0	0	0	0	0	0	0	0	0	0	0	0	0	0	1	0	0	0	0	0	0	0	0	0		Eukaryota(100); Diatomea(100); Mediophyceae(100); Mediophyceae_or(100); Mediophyceae_fa(100); Chaetoceros(100);
Otu02942	0	0	0	0	0	0	0	0	2	0	0	0	0	0	0	0	0	0	0	0	0	0	0	0	0		Eukaryota(100); Diatomea(100); Mediophyceae(100); Mediophyceae_or(100); Mediophyceae_fa(100); Chaetoceros(99);
Otu02952	0	0	0	0	0	0	0	1	0	0	0	0	0	0	0	0	0	0	0	0	0	0	0	0	0		Eukaryota(100); Dinoflagellata(100); Dinophyceae(100); Peridiniales(100); Peridiniales_fa(100); Heterocapsa(100);
Otu02958	0	0	0	0	0	0	0	0	0	0	0	0	0	0	0	0	0	2	0	0	0	0	0	0	0		Eukaryota(100); Diatomea(100); Mediophyceae(100); Mediophyceae_or(100); Mediophyceae_fa(100); Cyclotella(100);
Otu02968	1	0	0	0	0	0	1	0	0	0	0	1	0	0	0	0	1	1	1	0	0	0	0	0	0		Eukaryota(100); Diatomea(100); Mediophyceae(100); Mediophyceae_or(100); Mediophyceae_fa(100); Mediophyceae_fa_unclassified(100);
Otu02972	0	0	0	9	0	0	0	0	0	0	0	0	0	0	0	0	0	0	0	0	0	0	0	0	0		Eukaryota(100); Basidiomycota(100); Agaricomycetes(100); Corticiales(100); Corticiaceae(100); Phlebia(100);
Otu02978	0	0	0	0	0	0	0	0	0	0	0	0	1	0	0	0	0	0	0	0	0	0	0	0	0		Eukaryota(100); Ochrophyta_ph(100); Ochrophyta_ph_unclassified(100); Ochrophyta_ph_unclassified(100); Ochrophyta_ph_unclassified(100); Ochrophyta_ph_unclassified(100);
Otu02991	1	0	0	0	0	0	0	0	0	0	0	0	0	0	0	0	0	0	0	0	0	0	0	0	0		Eukaryota(100); Ochrophyta_ph(100); Phaeophyceae(100); Phaeophyceae_unclassified(100); Phaeophyceae_unclassified(100); Phaeophyceae_unclassified(100);
Otu02996	0	0	0	0	0	0	0	0	0	0	0	0	0	1	0	0	0	0	0	0	0	0	0	0	0		Eukaryota(100); Dinoflagellata(100); Dinophyceae(100); Gymnodiniphycidae(100); Gymnodiniphycidae_fa(100); Katodinium(100);
Otu02997	0	0	0	1	0	0	0	0	0	0	0	0	0	0	0	0	0	0	0	0	0	0	0	0	0		Eukaryota(100); Basidiomycota(100); Agaricomycetes(100); Corticiales(100); Corticiaceae(100); Phlebia(100);
Otu03001	0	0	0	0	0	0	0	0	0	9	0	0	0	0	0	0	0	0	0	0	0	0	0	0	0		Eukaryota(100); Phragmoplastophyta(100); Embryophyta(100); Embryophyta_unclassified(100); Embryophyta_unclassified(100); Embryophyta_unclassified(100);
Otu03002	0	0	0	0	0	0	0	0	0	1	0	0	0	0	0	0	0	0	0	0	0	0	0	0	0		Eukaryota(100); Phragmoplastophyta(100); Embryophyta(100); Embryophyta_unclassified(100); Embryophyta_unclassified(100); Embryophyta_unclassified(100);
Otu03067	0	0	0	0	0	0	0	0	0	0	0	0	0	0	0	0	0	1	0	0	0	0	0	0	0		Eukaryota(100); Diatomea(100); Mediophyceae(100); Mediophyceae_or(100); Mediophyceae_fa(100); Chaetoceros(100);
Otu03112	0	0	0	0	0	0	0	0	0	0	0	0	1	0	0	0	0	0	0	0	0	0	0	0	0		Eukaryota(100); Diatomea(100); Mediophyceae(100); Mediophyceae_or(100); Mediophyceae_fa(100); Mediophyceae_fa_unclassified(100);
Otu03190	0	0	0	0	0	0	0	0	0	0	0	0	0	0	0	0	0	0	0	0	1	0	0	0	0		Eukaryota(100); Diatomea(100); Diatomea_unclassified(100); Diatomea_unclassified(100); Diatomea_unclassified(100); Diatomea_unclassified(100);
Otu03235	0	0	0	0	0	0	0	0	0	0	0	0	0	0	0	0	0	0	0	0	0	0	0	1	0		Eukaryota(100); Diatomea(100); Diatomea_unclassified(100); Diatomea_unclassified(100); Diatomea_unclassified(100); Diatomea_unclassified(100);
Otu03275	0	0	0	0	0	0	0	0	0	0	0	0	0	0	0	0	1	0	0	1	0	0	0	0	0		Eukaryota(100); Dinoflagellata(100); Dinoflagellata_cl(100); Dinoflagellata_or(100); Dinoflagellata_fa(100); Dinoflagellata_ge(100);
Otu03408	0	0	0	0	0	0	0	0	0	0	0	0	0	0	0	0	0	0	0	1	0	0	0	0	0		Eukaryota(100); Cryptophyceae_ph(100); Cryptophyceae_cl(100); Cryptomonadales(100); Cryptomonadales_fa(100); Cryptomonadales_fa_unclassified(100);
Otu03430	0	0	0	0	0	0	0	0	0	0	1	0	0	0	0	0	0	0	0	0	0	0	0	0	0		Eukaryota(100); Dinoflagellata(100); Incertae_Sedis(100); Incertae_Sedis_or(100); Incertae_Sedis_fa(100); Haplozoon(100);
Otu03437	0	0	0	0	0	0	0	0	0	0	0	1	0	0	0	0	0	0	0	0	0	0	0	0	0		Eukaryota(100); Basidiomycota(100); Agaricomycetes(100); Agaricomycetes_unclassified(100); Agaricomycetes_unclassified(100); Agaricomycetes_unclassified(100);
Otu03462	0	0	0	0	0	0	0	1	0	0	0	0	0	0	0	0	0	0	0	0	0	0	0	0	0		Eukaryota(100); Ascomycota(100); Dothideomycetes(100); Dothideomycetes_unclassified(100); Dothideomycetes_unclassified(100); Dothideomycetes_unclassified(100);
Otu03465	0	0	0	0	2	1	0	4	0	0	0	0	0	0	0	0	0	0	0	0	0	0	0	0	0		Eukaryota(100); Eukaryota_unclassified(100); Eukaryota_unclassified(100); Eukaryota_unclassified(100); Eukaryota_unclassified(100); Eukaryota_unclassified(100);
Otu03484	0	0	0	0	0	0	0	0	0	0	0	0	1	0	0	0	0	0	0	0	0	0	0	0	0		Eukaryota(100); Eukaryota_unclassified(100); Eukaryota_unclassified(100); Eukaryota_unclassified(100); Eukaryota_unclassified(100); Eukaryota_unclassified(100);
Otu03495	0	0	0	0	0	0	0	0	0	0	0	0	0	0	0	0	0	0	0	0	0	0	0	0	1		Eukaryota(100); Eukaryota_unclassified(100); Eukaryota_unclassified(100); Eukaryota_unclassified(100); Eukaryota_unclassified(100); Eukaryota_unclassified(100);
Otu03517	0	1	0	0	0	0	0	0	0	0	0	0	0	0	0	0	0	0	0	0	0	0	0	0	0		Eukaryota(100); Eukaryota_unclassified(100); Eukaryota_unclassified(100); Eukaryota_unclassified(100); Eukaryota_unclassified(100); Eukaryota_unclassified(100);
Otu03535	0	0	0	0	0	0	0	0	0	0	1	0	0	0	0	0	0	0	0	0	0	0	0	0	0		Eukaryota(100); Eukaryota_unclassified(100); Eukaryota_unclassified(100); Eukaryota_unclassified(100); Eukaryota_unclassified(100); Eukaryota_unclassified(100);
Otu03560	0	0	0	0	0	0	0	0	0	0	0	0	0	0	0	0	0	0	0	1	0	0	0	0	0		Eukaryota(100); Eukaryota_unclassified(100); Eukaryota_unclassified(100); Eukaryota_unclassified(100); Eukaryota_unclassified(100); Eukaryota_unclassified(100);
Otu03590	0	0	0	0	0	1	0	0	0	0	0	0	0	0	0	0	0	0	0	0	0	0	0	0	0		Eukaryota(100); Eukaryota_unclassified(100); Eukaryota_unclassified(100); Eukaryota_unclassified(100); Eukaryota_unclassified(100); Eukaryota_unclassified(100);
Otu03598	0	0	0	0	0	0	0	0	0	0	1	0	0	0	0	0	0	0	0	0	0	0	0	0	0		Eukaryota(100); Eukaryota_unclassified(100); Eukaryota_unclassified(100); Eukaryota_unclassified(100); Eukaryota_unclassified(100); Eukaryota_unclassified(100);
Otu03639	2	0	0	0	0	32	30	1	5	1	0	0	0	0	0	0	0	0	0	0	0	0	0	0	0		Eukaryota(100); Eukaryota_unclassified(100); Eukaryota_unclassified(100); Eukaryota_unclassified(100); Eukaryota_unclassified(100); Eukaryota_unclassified(100);
Otu03650	0	0	0	0	0	0	2	0	0	0	0	0	0	0	0	0	0	0	0	0	0	0	0	0	0		Eukaryota(100); Ascomycota(100); Saccharomycetes(100); Saccharomycetales(100); Debaryomycetaceae(100); Kurtzmaniella-Candida_clade(100);
Otu03664	1	0	0	0	0	0	0	0	0	0	0	0	0	0	0	0	0	0	0	0	0	0	0	0	0		Eukaryota(100); Holozoa_ph(100); Choanoflagellida(100); Choanoflagellida_unclassified(100); Choanoflagellida_unclassified(100); Choanoflagellida_unclassified(100);
Otu03709	0	0	0	0	0	1	0	0	0	0	0	0	0	0	0	0	0	0	0	0	0	0	0	0	0		Eukaryota(100); Ascomycota(100); Dothideomycetes(100); Capnodiales(100); Capnodiales_unclassified(88); Capnodiales_unclassified(88);
Otu03745	0	0	0	0	0	0	0	0	0	0	0	0	0	0	0	0	0	0	0	0	0	1	0	0	0		Eukaryota(100); Diatomea(100); Diatomea_unclassified(100); Diatomea_unclassified(100); Diatomea_unclassified(100); Diatomea_unclassified(100);
Otu03749	0	0	0	0	0	0	0	0	0	0	0	0	0	0	0	0	0	0	0	0	0	0	0	1	0		Eukaryota(100); Diatomea(100); Diatomea_unclassified(100); Diatomea_unclassified(100); Diatomea_unclassified(100); Diatomea_unclassified(100);
Otu03825	0	0	0	0	0	0	0	0	0	0	0	0	0	0	0	0	0	0	0	0	1	0	0	0	0		Eukaryota(100); Eukaryota_unclassified(100); Eukaryota_unclassified(100); Eukaryota_unclassified(100); Eukaryota_unclassified(100); Eukaryota_unclassified(100);
Otu03859	0	0	0	0	0	0	0	0	0	0	0	0	0	1	0	0	0	0	0	0	0	0	0	0	0		Eukaryota(100); Eukaryota_unclassified(100); Eukaryota_unclassified(100); Eukaryota_unclassified(100); Eukaryota_unclassified(100); Eukaryota_unclassified(100);
Otu03861	0	0	0	0	0	0	0	0	1	0	0	0	0	0	0	0	0	0	0	0	0	0	0	0	0		Eukaryota(100); Eukaryota_unclassified(100); Eukaryota_unclassified(100); Eukaryota_unclassified(100); Eukaryota_unclassified(100); Eukaryota_unclassified(100);
Otu03914	0	0	0	0	0	0	0	0	0	0	0	0	0	0	0	0	0	0	0	0	1	0	0	0	0		Eukaryota(100); Eukaryota_unclassified(100); Eukaryota_unclassified(100); Eukaryota_unclassified(100); Eukaryota_unclassified(100); Eukaryota_unclassified(100);
Otu03988	0	0	0	0	0	0	0	0	0	0	0	0	0	0	1	0	0	0	0	0	0	0	0	0	0		Eukaryota(100); Florideophycidae(100); Corallinophycidae(100); Corallinophycidae_or(100); Corallinophycidae_fa(100); Amphiroa(100);
Otu04105	0	0	0	0	0	0	0	0	0	0	0	0	0	0	0	0	0	0	0	0	0	0	0	1	0		Eukaryota(100); Chlorophyta_ph(100); Ulvophyceae(100); Ulvophyceae_or(100); Ulvophyceae_fa(100); Ulvophyceae_ge(100);
Otu04113	0	0	0	0	0	0	0	0	0	0	0	0	0	0	0	0	0	0	0	0	1	0	0	0	0		Eukaryota(100); Chlorophyta_ph(100); Ulvophyceae(100); Ulvophyceae_or(100); Ulvophyceae_fa(100); Ulvophyceae_ge(100);
Otu04115	0	0	0	0	0	0	0	0	0	0	0	0	0	0	0	0	0	0	0	0	0	0	0	0	1		Eukaryota(100); Chlorophyta_ph(100); Ulvophyceae(100); Ulvophyceae_or(100); Ulvophyceae_fa(100); Ulvophyceae_ge(100);
Otu04117	0	0	0	0	0	0	0	0	0	0	0	0	0	0	0	0	0	0	0	0	0	0	0	1	0		Eukaryota(100); Chlorophyta_ph(100); Ulvophyceae(100); Ulvophyceae_or(100); Ulvophyceae_fa(100); Ulvophyceae_ge(100);
Otu04121	0	0	0	0	0	0	0	0	0	0	0	0	0	0	0	0	0	0	0	0	1	0	0	0	0		Eukaryota(100); Chlorophyta_ph(100); Ulvophyceae(100); Ulvophyceae_or(100); Ulvophyceae_fa(100); Ulvophyceae_ge(100);
Otu04145	0	0	0	0	0	0	0	0	0	0	0	0	0	0	0	0	0	0	0	0	0	1	0	0	0		Eukaryota(100); Chlorophyta_ph(100); Chlorophyta_ph_unclassified(100); Chlorophyta_ph_unclassified(100); Chlorophyta_ph_unclassified(100); Chlorophyta_ph_unclassified(100);
Otu04173	0	0	0	0	0	0	0	0	0	0	0	0	0	0	0	0	0	0	0	0	1	0	0	0	0		Eukaryota(100); Phragmoplastophyta(100); Phragmoplastophyta_unclassified(100); Phragmoplastophyta_unclassified(100); Phragmoplastophyta_unclassified(100); Phragmoplastophyta_unclassified(100);
Otu04186	0	0	0	0	0	0	0	0	1	0	0	0	0	0	0	0	0	0	0	0	0	0	0	0	0		Eukaryota(100); Ascomycota(100); Dothideomycetes(100); Pleosporales(100); Pleosporales_unclassified(100); Pleosporales_unclassified(100);
Otu04248	0	0	0	0	1	0	0	0	0	0	0	0	0	0	0	0	0	0	0	0	0	0	0	0	0		Eukaryota(100); Protalveolata(100); Syndiniales(100); Syndiniales_or(100); Syndiniales_fa(100); Amoebophrya(100);
Otu04254	0	0	0	0	0	0	0	0	0	0	0	0	0	0	0	0	0	0	0	0	1	0	0	1	1		Eukaryota(100); Ochrophyta_ph(100); Phaeophyceae(100); Phaeophyceae_or(100); Phaeophyceae_fa(100); Phaeophyceae_ge(100);
Otu04255	0	0	0	0	0	0	0	3	0	0	0	0	0	0	0	0	0	0	0	0	0	0	0	0	0		Eukaryota(100); Protalveolata(100); Syndiniales(100); Syndiniales_or(100); Syndiniales_Group_II(100); Syndiniales_Group_II_ge(100);
Otu04260	0	0	0	0	0	0	0	1	0	0	0	0	0	0	0	0	0	0	0	0	0	0	0	0	0		Eukaryota(100); Protalveolata(100); Syndiniales(100); Syndiniales_or(100); Syndiniales_Group_II(100); Syndiniales_Group_II_ge(100);
Otu04270	0	0	0	0	0	1	0	0	0	0	0	0	0	0	0	0	0	0	0	0	0	0	0	0	0		Eukaryota(100); Protalveolata(100); Syndiniales(100); Syndiniales_or(100); Syndiniales_Group_II(100); Syndiniales_Group_II_ge(100);
Otu04291	0	0	0	0	0	0	0	0	0	0	0	0	0	0	0	0	4	0	2	0	0	0	0	0	0		Eukaryota(100); Dinoflagellata(100); uncultured(100); uncultured_or(100); uncultured_fa(100); uncultured_ge(100);
Otu04292	1	0	0	0	0	0	0	0	3	0	0	0	0	0	0	0	0	0	0	0	0	0	0	0	0		Eukaryota(100); Protalveolata(100); Syndiniales(100); Syndiniales_or(100); Syndiniales_fa(100); Amoebophrya(100);
Otu04293	0	0	0	0	0	0	0	0	0	0	0	0	0	0	0	1	0	0	0	0	0	0	0	0	0		Eukaryota(100); Ciliophora(100); Intramacronucleata(100); Spirotrichea(100); Oligotrichia(100); Oligotrichia_unclassified(100);
Otu04304	0	1	0	0	0	0	0	0	0	0	0	0	0	0	0	0	0	0	0	0	0	0	0	0	0		Eukaryota(100); Protalveolata(100); Syndiniales(100); Syndiniales_or(100); Syndiniales_fa(100); Amoebophrya(100);
Otu04315	0	0	0	0	0	0	0	0	0	0	22	0	0	0	0	0	0	0	0	0	0	0	0	0	0		Eukaryota(100); Basidiomycota(100); Tremellomycetes(100); Filobasidiales(100); Filobasidiaceae(100); Filobasidium(100);
Otu04358	0	0	0	0	0	0	0	0	0	0	0	0	0	2	0	0	0	0	0	0	0	0	0	0	0		Eukaryota(100); Ciliophora(100); Intramacronucleata(100); Spirotrichea(100); Hypotrichia(100); Hypotrichia_unclassified(100);
Otu04377	0	0	0	0	0	0	0	0	0	0	0	0	0	0	0	0	0	0	0	1	0	0	0	0	0		Eukaryota(100); Ciliophora(100); Intramacronucleata(100); Spirotrichea(100); Oligotrichia(100); Spirotontonia(100);
Otu04396	0	0	0	0	0	0	0	0	0	0	0	0	0	0	0	0	0	0	1	0	0	0	0	0	0		Eukaryota(100); Prymnesiophyceae(100); Prymnesiophyceae_cl(100); Prymnesiales(100); Prymnesiales_fa(100); Chrysochromulina(100);
Otu04439	0	0	0	0	0	0	0	0	0	0	0	0	0	0	0	0	0	0	0	0	0	0	0	0	1		Eukaryota(100); Diatomea(100); Coscinodiscophytina_cl(100); Coscinodiscophytina_cl_unclassified(100); Coscinodiscophytina_cl_unclassified(100); Coscinodiscophytina_cl_unclassified(100);
Otu04457	0	0	0	0	0	0	0	0	1	0	0	0	0	0	0	0	0	0	0	0	0	0	0	0	0		Eukaryota(100); Euglenozoa(100); Kinetoplastea(100); Trypanosomatida(100); Trypanosomatida_fa(100); Trypanosomatida_fa_unclassified(100);
Otu04467	0	0	0	0	0	0	0	0	0	0	0	0	0	0	0	1	0	0	0	0	0	0	0	0	0		Eukaryota(100); Ochrophyta_ph(100); Chrysophyceae(100); Chrysophyceae_unclassified(100); Chrysophyceae_unclassified(100); Chrysophyceae_unclassified(100);
Otu04551	0	0	0	0	0	0	0	0	0	0	0	0	0	0	0	0	0	0	1	0	0	0	0	0	0		Eukaryota(100); Dinoflagellata(100); Dinophyceae(100); Dinophyceae_unclassified(100); Dinophyceae_unclassified(100); Dinophyceae_unclassified(100);
Otu04611	0	0	0	0	0	0	0	0	0	0	0	0	0	0	1	0	0	0	0	0	0	0	0	0	0		Eukaryota(100); Chlorophyta_ph(100); Trebouxiophyceae(100); Trebouxiophyceae_or(100); Trebouxiophyceae_fa(100); Trebouxiophyceae_ge(100);
Otu04630	0	0	0	0	0	0	1	0	0	0	0	0	0	0	0	0	0	0	0	0	0	0	0	0	0		Eukaryota(100); Basidiomycota(100); Malasseziomycetes(100); Malasseziales(100); Malasseziaceae(100); Malassezia(100);
Otu04656	0	0	0	0	0	0	0	0	0	0	0	0	0	0	0	0	0	0	0	0	0	0	0	0	1		Eukaryota(100); Diatomea(100); Bacillariophyceae(100); Bacillariophyceae_or(100); Bacillariophyceae_fa(100); Bacillariophyceae_fa_unclassified(96);
Otu04663	0	0	0	0	0	0	0	0	0	0	0	0	0	0	0	0	0	0	0	0	0	0	0	0	1		Eukaryota(100); Diatomea(100); Bacillariophyceae(100); Bacillariophyceae_or(100); Bacillariophyceae_fa(100); Bacillariophyceae_fa_unclassified(100);
Otu04680	0	0	0	0	0	0	0	0	0	0	0	0	0	0	0	0	0	0	0	0	0	1	0	0	0		Eukaryota(100); Diatomea(100); Bacillariophyceae(100); Bacillariophyceae_or(100); Bacillariophyceae_fa(100); Bacillariophyceae_fa_unclassified(100);
Otu04785	0	0	0	0	0	0	0	0	0	0	0	0	0	0	0	0	0	0	0	0	0	0	1	0	0		Eukaryota(100); Diatomea(100); Bacillariophyceae(100); Bacillariophyceae_or(100); Bacillariophyceae_fa(100); Pleurosigma(100);
Otu04815	0	0	0	0	0	0	0	0	0	0	0	0	0	0	0	0	0	0	0	0	0	0	0	1	0		Eukaryota(100); Diatomea(100); Bacillariophyceae(100); Bacillariophyceae_or(100); Bacillariophyceae_fa(100); Bacillariophyceae_fa_unclassified(100);
Otu04829	0	0	0	0	0	0	0	0	0	0	0	0	0	0	0	0	0	0	0	0	0	0	1	1	0		Eukaryota(100); Diatomea(100); Bacillariophyceae(100); Bacillariophyceae_or(100); Bacillariophyceae_fa(100); Bacillariophyceae_fa_unclassified(100);
Otu04929	0	0	0	0	0	0	0	0	0	0	0	0	1	0	0	0	0	0	0	0	0	0	0	0	0		Eukaryota(100); Diatomea(100); Bacillariophyceae(100); Bacillariophyceae_or(100); Bacillariophyceae_fa(100); Bacillariophyceae_fa_unclassified(100);
Otu04974	0	0	0	0	0	0	0	0	0	0	0	0	0	0	0	0	0	0	0	0	0	0	0	0	1		Eukaryota(100); Diatomea(100); Bacillariophyceae(100); Bacillariophyceae_or(100); Bacillariophyceae_fa(100); Bacillariophyceae_fa_unclassified(100);
Otu05016	0	0	0	0	0	0	0	0	0	0	0	0	0	0	0	0	0	0	0	0	0	0	0	0	2		Eukaryota(100); Diatomea(100); Bacillariophyceae(100); Bacillariophyceae_or(100); Bacillariophyceae_fa(100); Bacillariophyceae_fa_unclassified(100);
Otu05094	0	0	0	0	0	0	0	0	0	0	0	0	0	1	0	0	0	0	0	0	0	0	0	0	0		Eukaryota(100); Eukaryota_unclassified(100); Eukaryota_unclassified(100); Eukaryota_unclassified(100); Eukaryota_unclassified(100); Eukaryota_unclassified(100);
Otu05136	0	0	0	0	0	0	0	0	2	0	0	0	0	0	0	0	0	0	0	0	0	0	0	0	0		Eukaryota(100); Eukaryota_unclassified(100); Eukaryota_unclassified(100); Eukaryota_unclassified(100); Eukaryota_unclassified(100); Eukaryota_unclassified(100);
Otu05157	0	0	0	0	0	0	0	0	0	0	0	0	0	0	0	0	0	0	0	0	0	0	0	0	1		Eukaryota(100); Eukaryota_unclassified(100); Eukaryota_unclassified(100); Eukaryota_unclassified(100); Eukaryota_unclassified(100); Eukaryota_unclassified(100);
Otu05191	0	0	0	0	1	0	0	0	0	0	0	0	0	0	0	0	0	0	0	0	0	0	0	0	0		Eukaryota(100); Eukaryota_unclassified(100); Eukaryota_unclassified(100); Eukaryota_unclassified(100); Eukaryota_unclassified(100); Eukaryota_unclassified(100);
Otu05192	0	0	0	0	0	0	0	0	0	0	0	0	0	1	0	0	0	0	0	0	0	0	0	0	0		Eukaryota(100); Eukaryota_unclassified(100); Eukaryota_unclassified(100); Eukaryota_unclassified(100); Eukaryota_unclassified(100); Eukaryota_unclassified(100);
Otu05201	0	0	0	0	0	0	0	0	0	0	0	0	0	0	6	0	0	0	0	0	0	0	0	0	0		Eukaryota(100); Eukaryota_unclassified(100); Eukaryota_unclassified(100); Eukaryota_unclassified(100); Eukaryota_unclassified(100); Eukaryota_unclassified(100);
Otu05214	0	0	0	0	0	0	0	0	0	0	0	0	0	0	0	0	0	0	0	1	0	0	0	0	0		Eukaryota(100); Eukaryota_unclassified(100); Eukaryota_unclassified(100); Eukaryota_unclassified(100); Eukaryota_unclassified(100); Eukaryota_unclassified(100);
Otu05225	0	0	0	0	0	0	0	0	0	0	0	0	0	1	0	0	0	0	0	0	0	0	0	0	0		Eukaryota(100); Eukaryota_unclassified(100); Eukaryota_unclassified(100); Eukaryota_unclassified(100); Eukaryota_unclassified(100); Eukaryota_unclassified(100);
Otu05233	0	0	0	1	0	0	0	0	0	0	0	0	0	0	0	0	0	0	0	0	0	0	0	0	0		Eukaryota(100); Eukaryota_unclassified(100); Eukaryota_unclassified(100); Eukaryota_unclassified(100); Eukaryota_unclassified(100); Eukaryota_unclassified(100);
Otu05289	0	0	0	0	0	0	0	0	0	0	0	0	1	0	0	0	0	0	0	0	0	0	0	0	0		Eukaryota(100); Eukaryota_unclassified(100); Eukaryota_unclassified(100); Eukaryota_unclassified(100); Eukaryota_unclassified(100); Eukaryota_unclassified(100);
Otu05290	0	0	1	0	0	0	0	0	0	0	0	0	0	0	0	0	0	0	0	0	0	0	0	0	0		Eukaryota(100); Eukaryota_unclassified(100); Eukaryota_unclassified(100); Eukaryota_unclassified(100); Eukaryota_unclassified(100); Eukaryota_unclassified(100);
Otu05321	0	0	0	0	0	0	0	0	0	0	0	0	0	0	0	0	0	0	0	0	0	0	1	0	0		Eukaryota(100); Eukaryota_unclassified(100); Eukaryota_unclassified(100); Eukaryota_unclassified(100); Eukaryota_unclassified(100); Eukaryota_unclassified(100);
Otu05331	0	0	0	0	0	0	0	0	0	0	0	0	3	0	0	0	0	0	0	0	0	0	0	0	0		Eukaryota(100); Eukaryota_unclassified(100); Eukaryota_unclassified(100); Eukaryota_unclassified(100); Eukaryota_unclassified(100); Eukaryota_unclassified(100);
Otu05343	0	0	0	0	0	0	0	0	0	0	0	0	0	0	0	0	0	0	0	0	0	0	1	0	1		Eukaryota(100); Eukaryota_unclassified(100); Eukaryota_unclassified(100); Eukaryota_unclassified(100); Eukaryota_unclassified(100); Eukaryota_unclassified(100);
Otu05404	0	0	0	0	0	0	0	0	0	0	0	0	0	0	0	1	0	0	0	0	0	0	0	0	0		Eukaryota(100); Eukaryota_unclassified(100); Eukaryota_unclassified(100); Eukaryota_unclassified(100); Eukaryota_unclassified(100); Eukaryota_unclassified(100);
Otu05407	0	0	0	0	0	1	0	0	0	0	0	0	0	0	0	0	0	0	0	0	0	0	0	0	0		Eukaryota(100); Eukaryota_unclassified(100); Eukaryota_unclassified(100); Eukaryota_unclassified(100); Eukaryota_unclassified(100); Eukaryota_unclassified(100);
Otu05417	0	0	0	0	0	0	0	0	0	0	0	0	0	1	0	0	0	0	0	0	0	0	0	0	0		Eukaryota(100); Eukaryota_unclassified(100); Eukaryota_unclassified(100); Eukaryota_unclassified(100); Eukaryota_unclassified(100); Eukaryota_unclassified(100);
Otu05440	0	0	0	0	0	0	0	0	0	0	0	0	0	1	0	0	0	0	0	0	0	0	0	0	0		Eukaryota(100); Eukaryota_unclassified(100); Eukaryota_unclassified(100); Eukaryota_unclassified(100); Eukaryota_unclassified(100); Eukaryota_unclassified(100);
Otu05447	0	0	0	0	0	0	0	0	0	0	0	0	0	0	0	0	0	1	0	0	0	0	0	0	0		Eukaryota(100); Eukaryota_unclassified(100); Eukaryota_unclassified(100); Eukaryota_unclassified(100); Eukaryota_unclassified(100); Eukaryota_unclassified(100);
Otu05506	0	0	1	0	0	0	0	0	0	0	0	0	0	0	0	0	0	0	0	0	0	0	0	0	0		Eukaryota(100); Eukaryota_unclassified(100); Eukaryota_unclassified(100); Eukaryota_unclassified(100); Eukaryota_unclassified(100); Eukaryota_unclassified(100);
Otu05532	0	0	0	0	0	0	0	0	0	0	0	0	0	0	0	1	0	0	0	0	0	0	0	0	0		Eukaryota(100); Eukaryota_unclassified(100); Eukaryota_unclassified(100); Eukaryota_unclassified(100); Eukaryota_unclassified(100); Eukaryota_unclassified(100);
Otu05534	0	1	0	0	0	1	0	0	0	0	0	0	0	0	0	0	0	0	0	0	0	0	0	0	0		Eukaryota(100); Eukaryota_unclassified(100); Eukaryota_unclassified(100); Eukaryota_unclassified(100); Eukaryota_unclassified(100); Eukaryota_unclassified(100);
Otu05555	0	0	0	0	0	0	0	0	0	0	0	0	0	0	0	0	0	0	0	0	0	0	1	0	0		Eukaryota(100); Eukaryota_unclassified(100); Eukaryota_unclassified(100); Eukaryota_unclassified(100); Eukaryota_unclassified(100); Eukaryota_unclassified(100);
Otu05557	0	0	0	0	0	0	0	0	0	0	0	0	0	0	0	0	0	0	0	0	0	0	0	1	0		Eukaryota(100); Eukaryota_unclassified(100); Eukaryota_unclassified(100); Eukaryota_unclassified(100); Eukaryota_unclassified(100); Eukaryota_unclassified(100);
Otu05604	0	0	0	0	0	1	0	0	0	0	0	0	0	0	0	0	0	0	0	0	0	0	0	0	0		Eukaryota(100); Eukaryota_unclassified(100); Eukaryota_unclassified(100); Eukaryota_unclassified(100); Eukaryota_unclassified(100); Eukaryota_unclassified(100);
Otu05655	0	0	0	0	0	0	0	0	0	0	0	0	0	0	0	0	0	0	0	0	0	1	0	0	0		Eukaryota(100); Eukaryota_unclassified(100); Eukaryota_unclassified(100); Eukaryota_unclassified(100); Eukaryota_unclassified(100); Eukaryota_unclassified(100);
Otu05689	0	0	0	0	0	0	0	0	0	0	0	0	0	1	0	0	0	0	0	0	0	0	0	0	0		Eukaryota(100); Eukaryota_unclassified(100); Eukaryota_unclassified(100); Eukaryota_unclassified(100); Eukaryota_unclassified(100); Eukaryota_unclassified(100);
Otu05722	0	0	0	0	0	0	0	0	0	0	0	0	1	0	0	0	0	0	0	0	0	0	0	0	0		Eukaryota(100); Eukaryota_unclassified(100); Eukaryota_unclassified(100); Eukaryota_unclassified(100); Eukaryota_unclassified(100); Eukaryota_unclassified(100);
Otu05725	0	0	0	0	0	0	0	0	0	0	0	0	0	0	0	0	0	0	0	0	0	1	0	0	0		Eukaryota(100); Eukaryota_unclassified(100); Eukaryota_unclassified(100); Eukaryota_unclassified(100); Eukaryota_unclassified(100); Eukaryota_unclassified(100);
Otu05735	1	0	0	0	0	0	0	0	0	0	0	0	0	0	0	0	0	0	0	0	0	0	0	0	0		Eukaryota(100); Eukaryota_unclassified(100); Eukaryota_unclassified(100); Eukaryota_unclassified(100); Eukaryota_unclassified(100); Eukaryota_unclassified(100);
Otu05803	0	0	0	0	0	0	0	0	0	0	1	0	0	0	0	0	0	0	0	0	0	0	0	0	0		Eukaryota(100); Eukaryota_unclassified(100); Eukaryota_unclassified(100); Eukaryota_unclassified(100); Eukaryota_unclassified(100); Eukaryota_unclassified(100);
Otu05807	0	0	0	0	0	0	0	0	0	0	0	0	0	0	0	0	0	0	0	0	0	1	0	0	0		Eukaryota(100); Eukaryota_unclassified(100); Eukaryota_unclassified(100); Eukaryota_unclassified(100); Eukaryota_unclassified(100); Eukaryota_unclassified(100);
Otu05850	0	0	0	0	0	0	0	0	0	0	1	0	0	0	0	0	0	0	0	0	0	0	0	0	0		Eukaryota(100); Eukaryota_unclassified(100); Eukaryota_unclassified(100); Eukaryota_unclassified(100); Eukaryota_unclassified(100); Eukaryota_unclassified(100);
Otu05871	0	0	0	0	0	0	0	0	0	0	0	1	0	0	0	0	0	0	0	0	0	0	0	0	0		Eukaryota(100); Eukaryota_unclassified(100); Eukaryota_unclassified(100); Eukaryota_unclassified(100); Eukaryota_unclassified(100); Eukaryota_unclassified(100);
Otu05873	0	0	0	0	0	0	0	0	0	0	0	1	0	0	0	0	0	0	0	0	0	0	0	0	0		Eukaryota(100); Eukaryota_unclassified(100); Eukaryota_unclassified(100); Eukaryota_unclassified(100); Eukaryota_unclassified(100); Eukaryota_unclassified(100);
Otu05904	0	0	0	2	0	0	0	0	0	0	0	0	0	0	0	0	0	0	0	0	0	0	0	0	0		Eukaryota(100); Florideophycidae(100); Corallinophycidae(100); Corallinophycidae_or(100); Corallinophycidae_fa(100); Lithophyllum(100);
Otu06000	0	0	0	0	0	0	0	0	0	0	0	0	0	0	0	0	1	0	0	0	0	0	0	0	0		Eukaryota(100); Dinoflagellata(100); Dinophyceae(100); Gonyaulacales(100); Gonyaulacales_fa(100); Gonyaulacales_fa_unclassified(100);
Otu06084	0	0	0	0	0	0	0	0	0	0	0	0	0	0	0	0	0	0	0	1	0	0	0	0	0		Eukaryota(100); Ciliophora(100); Intramacronucleata(100); Conthreep(100); Phyllopharyngea(100); Ephelota(100);
Otu06175	0	0	0	0	0	0	0	0	3	0	0	0	0	0	0	0	0	0	0	0	0	0	0	0	0		Eukaryota(100); Ascomycota(100); Saccharomycetes(100); Saccharomycetales(100); Saccharomycodaceae(100); Hanseniaspora(100);
Otu06176	0	0	0	0	0	0	0	2	0	0	0	0	0	0	0	0	0	0	0	0	0	0	0	0	0		Eukaryota(100); Ascomycota(100); Saccharomycetes(100); Saccharomycetales(100); Metschnikowiaceae(100); Clavispora-Candida_clade(100);
Otu06177	0	0	0	0	0	1	0	0	0	0	0	0	0	0	0	0	0	0	0	0	0	0	0	0	0		Eukaryota(100); Ascomycota(100); Saccharomycetes(100); Saccharomycetales(100); Incertae_Sedis(100); Candida(100);
Otu06227	0	0	0	0	0	0	0	0	0	0	0	0	0	0	0	0	0	0	0	0	0	0	1	0	0		Eukaryota(100); Diatomea(100); Bacillariophyceae(100); Bacillariophyceae_or(100); Bacillariophyceae_fa(100); Amphora(100);
Otu06443	0	0	0	0	0	0	0	0	0	0	0	0	1	0	0	0	0	0	0	0	0	0	0	0	0		Eukaryota(100); Eukaryota_unclassified(100); Eukaryota_unclassified(100); Eukaryota_unclassified(100); Eukaryota_unclassified(100); Eukaryota_unclassified(100);
Otu06453	0	0	0	0	0	0	0	0	0	0	0	0	0	0	1	0	0	0	0	0	0	0	0	0	0		Eukaryota(100); Eukaryota_unclassified(100); Eukaryota_unclassified(100); Eukaryota_unclassified(100); Eukaryota_unclassified(100); Eukaryota_unclassified(100);
Otu06474	0	0	0	0	0	0	0	0	0	0	0	0	0	0	0	0	0	0	0	0	0	0	0	1	0		Eukaryota(100); Eukaryota_unclassified(100); Eukaryota_unclassified(100); Eukaryota_unclassified(100); Eukaryota_unclassified(100); Eukaryota_unclassified(100);
Otu06523	0	0	0	0	0	1	0	2	0	0	0	0	0	0	0	0	0	0	0	0	0	0	0	0	0		Eukaryota(100); Eukaryota_unclassified(100); Eukaryota_unclassified(100); Eukaryota_unclassified(100); Eukaryota_unclassified(100); Eukaryota_unclassified(100);
Otu06594	0	0	0	0	0	0	0	0	1	0	0	0	0	0	0	0	0	0	0	0	0	0	0	0	0		Eukaryota(100); Eukaryota_unclassified(100); Eukaryota_unclassified(100); Eukaryota_unclassified(100); Eukaryota_unclassified(100); Eukaryota_unclassified(100);
Otu06701	0	0	0	0	0	0	0	0	0	0	0	0	0	0	0	0	0	1	0	0	0	0	0	0	0		Eukaryota(100); Eukaryota_unclassified(100); Eukaryota_unclassified(100); Eukaryota_unclassified(100); Eukaryota_unclassified(100); Eukaryota_unclassified(100);
Otu06743	0	0	0	0	0	0	0	0	0	0	0	0	0	0	0	0	0	0	0	0	0	1	0	0	0		Eukaryota(100); Eukaryota_unclassified(100); Eukaryota_unclassified(100); Eukaryota_unclassified(100); Eukaryota_unclassified(100); Eukaryota_unclassified(100);
Otu06767	0	0	0	0	0	0	0	0	0	0	1	0	0	0	0	0	0	0	0	0	0	0	0	0	0		Eukaryota(100); Eukaryota_unclassified(100); Eukaryota_unclassified(100); Eukaryota_unclassified(100); Eukaryota_unclassified(100); Eukaryota_unclassified(100);
Otu06784	0	0	0	0	0	0	0	0	0	0	0	0	0	0	0	0	0	1	0	0	0	0	0	0	0		Eukaryota(100); Eukaryota_unclassified(100); Eukaryota_unclassified(100); Eukaryota_unclassified(100); Eukaryota_unclassified(100); Eukaryota_unclassified(100);
Otu07397	2	0	0	0	0	0	0	0	2	0	0	0	0	0	0	0	0	0	0	0	0	0	0	0	0		Eukaryota(100); Eukaryota_unclassified(100); Eukaryota_unclassified(100); Eukaryota_unclassified(100); Eukaryota_unclassified(100); Eukaryota_unclassified(100);
Otu07746	0	0	0	0	0	1	1	0	0	0	0	0	0	0	0	0	0	0	0	0	0	0	0	0	0		Eukaryota(100); Eukaryota_unclassified(100); Eukaryota_unclassified(100); Eukaryota_unclassified(100); Eukaryota_unclassified(100); Eukaryota_unclassified(100);
Otu07852	0	0	0	0	0	0	0	0	0	0	0	1	0	0	0	0	0	0	0	0	0	0	0	0	0		Eukaryota(100); Eukaryota_unclassified(100); Eukaryota_unclassified(100); Eukaryota_unclassified(100); Eukaryota_unclassified(100); Eukaryota_unclassified(100);
Otu08062	0	0	0	1	0	0	0	0	0	0	0	0	0	0	0	0	0	0	0	0	0	0	0	0	0		Eukaryota(100); Eukaryota_unclassified(100); Eukaryota_unclassified(100); Eukaryota_unclassified(100); Eukaryota_unclassified(100); Eukaryota_unclassified(100);
Otu08188	0	0	0	0	0	1	0	0	0	0	0	0	0	0	0	0	0	0	0	0	0	0	0	0	0		Eukaryota(100); Eukaryota_unclassified(100); Eukaryota_unclassified(100); Eukaryota_unclassified(100); Eukaryota_unclassified(100); Eukaryota_unclassified(100);
Otu08191	0	0	0	1	0	0	0	0	0	0	0	0	0	0	0	0	0	0	0	0	0	0	0	0	0		Eukaryota(100); Eukaryota_unclassified(100); Eukaryota_unclassified(100); Eukaryota_unclassified(100); Eukaryota_unclassified(100); Eukaryota_unclassified(100);
Otu08326	0	0	0	0	0	0	0	0	1	0	0	0	0	0	0	0	0	0	0	0	0	0	0	0	0		Eukaryota(100); Eukaryota_unclassified(100); Eukaryota_unclassified(100); Eukaryota_unclassified(100); Eukaryota_unclassified(100); Eukaryota_unclassified(100);
Otu08328	0	0	0	0	0	0	0	0	0	0	5	11	3	7	3	0	0	0	0	0	0	0	0	0	0		Eukaryota(100); Eukaryota_unclassified(100); Eukaryota_unclassified(100); Eukaryota_unclassified(100); Eukaryota_unclassified(100); Eukaryota_unclassified(100);
Otu08394	0	0	0	0	0	0	0	0	0	0	1	0	0	0	0	0	0	0	0	0	0	0	0	0	0		Eukaryota(100); Eukaryota_unclassified(100); Eukaryota_unclassified(100); Eukaryota_unclassified(100); Eukaryota_unclassified(100); Eukaryota_unclassified(100);
Otu08396	0	0	0	0	0	1	0	0	0	0	0	0	0	0	0	0	0	0	0	0	0	0	0	0	0		Eukaryota(100); Eukaryota_unclassified(100); Eukaryota_unclassified(100); Eukaryota_unclassified(100); Eukaryota_unclassified(100); Eukaryota_unclassified(100);
Otu08569	0	0	0	0	0	0	0	0	0	0	0	0	0	0	0	0	0	0	0	0	1	0	0	0	0		Eukaryota(100); Eukaryota_unclassified(100); Eukaryota_unclassified(100); Eukaryota_unclassified(100); Eukaryota_unclassified(100); Eukaryota_unclassified(100);
Otu08649	0	0	0	0	0	0	0	0	0	0	0	0	0	0	0	0	0	0	0	0	1	0	0	0	0		Eukaryota(100); Eukaryota_unclassified(100); Eukaryota_unclassified(100); Eukaryota_unclassified(100); Eukaryota_unclassified(100); Eukaryota_unclassified(100);
Otu08745	0	0	0	0	0	0	0	0	0	0	0	0	0	0	0	0	0	0	0	0	0	0	0	0	1		Eukaryota(100); Eukaryota_unclassified(100); Eukaryota_unclassified(100); Eukaryota_unclassified(100); Eukaryota_unclassified(100); Eukaryota_unclassified(100);
Otu09125	0	0	0	0	0	2	0	0	0	0	0	0	0	0	0	0	0	0	0	0	0	0	0	0	0		Eukaryota(100); Eukaryota_unclassified(100); Eukaryota_unclassified(100); Eukaryota_unclassified(100); Eukaryota_unclassified(100); Eukaryota_unclassified(100);
Otu09144	0	0	0	0	0	0	0	0	0	0	0	0	0	0	0	0	0	0	0	1	0	0	0	0	0		Eukaryota(100); Eukaryota_unclassified(100); Eukaryota_unclassified(100); Eukaryota_unclassified(100); Eukaryota_unclassified(100); Eukaryota_unclassified(100);
Otu09370	0	0	0	0	0	0	0	0	0	0	0	0	0	0	0	0	0	0	0	0	0	0	1	0	0		Eukaryota(100); Eukaryota_unclassified(100); Eukaryota_unclassified(100); Eukaryota_unclassified(100); Eukaryota_unclassified(100); Eukaryota_unclassified(100);
Otu09494	0	0	0	0	0	0	0	0	5	0	0	0	0	0	0	0	0	0	0	0	0	0	0	0	0		Eukaryota(100); Eukaryota_unclassified(100); Eukaryota_unclassified(100); Eukaryota_unclassified(100); Eukaryota_unclassified(100); Eukaryota_unclassified(100);
Otu09522	0	0	1	0	0	0	0	0	0	0	0	0	0	0	0	0	0	0	0	0	0	0	0	0	0		Eukaryota(100); Eukaryota_unclassified(100); Eukaryota_unclassified(100); Eukaryota_unclassified(100); Eukaryota_unclassified(100); Eukaryota_unclassified(100);
Otu09584	0	0	0	0	0	0	0	0	0	0	0	0	0	0	0	0	0	0	0	0	0	0	1	0	0		Eukaryota(100); Eukaryota_unclassified(100); Eukaryota_unclassified(100); Eukaryota_unclassified(100); Eukaryota_unclassified(100); Eukaryota_unclassified(100);
Otu09687	0	0	0	0	0	0	0	1	0	0	0	0	0	0	0	0	0	0	0	0	0	0	0	0	0		Eukaryota(100); Eukaryota_unclassified(100); Eukaryota_unclassified(100); Eukaryota_unclassified(100); Eukaryota_unclassified(100); Eukaryota_unclassified(100);
Otu09705	0	0	0	1	0	0	0	0	0	0	0	0	0	0	0	0	0	0	0	0	0	0	0	0	0		Eukaryota(100); Eukaryota_unclassified(100); Eukaryota_unclassified(100); Eukaryota_unclassified(100); Eukaryota_unclassified(100); Eukaryota_unclassified(100);
Otu09772	0	0	0	0	0	0	0	0	0	0	1	0	0	0	0	0	0	0	0	0	0	0	0	0	0		Eukaryota(100); Eukaryota_unclassified(100); Eukaryota_unclassified(100); Eukaryota_unclassified(100); Eukaryota_unclassified(100); Eukaryota_unclassified(100);
Otu09823	0	0	0	0	0	0	0	0	0	0	0	0	0	0	0	0	0	0	0	0	0	0	0	1	0		Eukaryota(100); Eukaryota_unclassified(100); Eukaryota_unclassified(100); Eukaryota_unclassified(100); Eukaryota_unclassified(100); Eukaryota_unclassified(100);
Otu09844	0	0	0	0	0	0	0	0	0	0	0	1	0	1	0	0	0	0	0	0	0	0	0	0	0		Eukaryota(100); Eukaryota_unclassified(100); Eukaryota_unclassified(100); Eukaryota_unclassified(100); Eukaryota_unclassified(100); Eukaryota_unclassified(100);
Otu09996	0	0	0	0	1	0	0	0	0	0	0	0	0	0	0	0	0	0	0	0	0	0	0	0	0		Eukaryota(100); Eukaryota_unclassified(100); Eukaryota_unclassified(100); Eukaryota_unclassified(100); Eukaryota_unclassified(100); Eukaryota_unclassified(100);
Otu10145	0	0	0	0	0	0	0	0	0	0	1	0	0	0	0	0	0	0	0	0	0	0	0	0	0		Eukaryota(100); Eukaryota_unclassified(100); Eukaryota_unclassified(100); Eukaryota_unclassified(100); Eukaryota_unclassified(100); Eukaryota_unclassified(100);
Otu10259	0	0	0	0	0	0	0	0	0	0	0	1	0	0	0	0	0	0	0	0	0	0	0	0	0		Eukaryota(100); Eukaryota_unclassified(100); Eukaryota_unclassified(100); Eukaryota_unclassified(100); Eukaryota_unclassified(100); Eukaryota_unclassified(100);
Otu10371	0	0	0	0	0	0	0	2	0	0	0	0	0	0	0	0	0	0	0	0	0	0	0	0	0		Eukaryota(100); Eukaryota_unclassified(100); Eukaryota_unclassified(100); Eukaryota_unclassified(100); Eukaryota_unclassified(100); Eukaryota_unclassified(100);
Otu10447	0	0	0	0	0	0	0	0	0	0	0	0	0	0	0	0	0	0	1	0	0	0	0	0	0		Eukaryota(100); Eukaryota_unclassified(100); Eukaryota_unclassified(100); Eukaryota_unclassified(100); Eukaryota_unclassified(100); Eukaryota_unclassified(100);
Otu10475	0	0	0	0	0	0	0	0	0	0	0	0	0	0	0	0	0	0	0	0	0	1	0	0	0		Eukaryota(100); Eukaryota_unclassified(100); Eukaryota_unclassified(100); Eukaryota_unclassified(100); Eukaryota_unclassified(100); Eukaryota_unclassified(100);
Otu10586	0	0	1	0	0	0	0	0	0	0	0	0	0	0	0	0	0	0	0	0	0	0	0	0	0		Eukaryota(100); Eukaryota_unclassified(100); Eukaryota_unclassified(100); Eukaryota_unclassified(100); Eukaryota_unclassified(100); Eukaryota_unclassified(100);
Otu10759	0	0	0	0	0	0	0	0	0	0	0	0	0	0	0	0	0	0	0	0	1	0	0	0	0		Eukaryota(100); Eukaryota_unclassified(100); Eukaryota_unclassified(100); Eukaryota_unclassified(100); Eukaryota_unclassified(100); Eukaryota_unclassified(100);
Otu10915	0	0	0	0	0	0	0	0	0	0	0	0	1	0	0	0	0	0	0	0	0	0	0	0	0		Eukaryota(100); Eukaryota_unclassified(100); Eukaryota_unclassified(100); Eukaryota_unclassified(100); Eukaryota_unclassified(100); Eukaryota_unclassified(100);
Otu11072	0	0	0	0	0	0	0	0	0	0	0	0	1	0	0	0	0	0	0	0	0	0	0	0	0		Eukaryota(100); Eukaryota_unclassified(100); Eukaryota_unclassified(100); Eukaryota_unclassified(100); Eukaryota_unclassified(100); Eukaryota_unclassified(100);
Otu11543	0	0	0	0	0	2	0	0	0	0	0	0	0	0	0	0	0	0	0	0	0	0	0	0	0		Eukaryota(100); Eukaryota_unclassified(100); Eukaryota_unclassified(100); Eukaryota_unclassified(100); Eukaryota_unclassified(100); Eukaryota_unclassified(100);
Otu11558	0	0	0	0	0	0	9	0	25	0	0	0	0	0	0	0	0	0	0	0	0	0	0	0	0		Eukaryota(100); Eukaryota_unclassified(100); Eukaryota_unclassified(100); Eukaryota_unclassified(100); Eukaryota_unclassified(100); Eukaryota_unclassified(100);
Otu11591	0	0	0	0	0	0	0	0	0	0	0	0	0	0	0	0	0	0	0	0	0	1	0	0	0		Eukaryota(100); Eukaryota_unclassified(100); Eukaryota_unclassified(100); Eukaryota_unclassified(100); Eukaryota_unclassified(100); Eukaryota_unclassified(100);
Otu11775	0	0	0	0	0	0	0	1	0	0	0	0	0	0	0	0	0	0	0	0	0	0	0	0	0		Eukaryota(100); Eukaryota_unclassified(100); Eukaryota_unclassified(100); Eukaryota_unclassified(100); Eukaryota_unclassified(100); Eukaryota_unclassified(100);
Otu11877	0	0	0	0	0	0	0	0	0	0	0	0	0	0	2	0	0	0	0	0	0	0	0	0	0		Eukaryota(100); Eukaryota_unclassified(100); Eukaryota_unclassified(100); Eukaryota_unclassified(100); Eukaryota_unclassified(100); Eukaryota_unclassified(100);
Otu12072	0	0	0	0	0	0	0	0	0	0	0	0	1	0	0	0	0	0	0	0	0	0	0	0	0		Eukaryota(100); Eukaryota_unclassified(100); Eukaryota_unclassified(100); Eukaryota_unclassified(100); Eukaryota_unclassified(100); Eukaryota_unclassified(100);
Otu12198	0	0	0	1	0	0	0	0	0	0	0	0	0	0	0	0	0	0	0	0	0	0	0	0	0		Eukaryota(100); Eukaryota_unclassified(100); Eukaryota_unclassified(100); Eukaryota_unclassified(100); Eukaryota_unclassified(100); Eukaryota_unclassified(100);
Otu12233	0	0	0	0	0	0	0	0	0	0	0	0	0	0	0	0	0	0	0	0	0	0	1	0	0		Eukaryota(100); Eukaryota_unclassified(100); Eukaryota_unclassified(100); Eukaryota_unclassified(100); Eukaryota_unclassified(100); Eukaryota_unclassified(100);
Otu12284	0	0	0	0	2	0	0	0	0	0	0	0	0	0	0	0	0	0	0	0	0	0	0	0	0		Eukaryota(100); Eukaryota_unclassified(100); Eukaryota_unclassified(100); Eukaryota_unclassified(100); Eukaryota_unclassified(100); Eukaryota_unclassified(100);
Otu12321	0	0	0	0	0	0	0	0	0	0	1	0	0	0	0	0	0	0	0	0	0	0	0	0	0		Eukaryota(100); Eukaryota_unclassified(100); Eukaryota_unclassified(100); Eukaryota_unclassified(100); Eukaryota_unclassified(100); Eukaryota_unclassified(100);
Otu12326	3	0	0	0	0	0	0	0	0	0	0	0	0	0	0	0	0	0	0	0	0	0	0	0	0		Eukaryota(100); Eukaryota_unclassified(100); Eukaryota_unclassified(100); Eukaryota_unclassified(100); Eukaryota_unclassified(100); Eukaryota_unclassified(100);
Otu12741	0	0	0	0	0	1	0	0	0	0	0	0	0	0	0	0	0	0	0	0	0	0	0	0	0		Eukaryota(100); Eukaryota_unclassified(100); Eukaryota_unclassified(100); Eukaryota_unclassified(100); Eukaryota_unclassified(100); Eukaryota_unclassified(100);
Otu12872	0	0	0	0	0	0	0	0	0	0	0	0	0	2	0	0	0	0	0	0	0	0	0	0	0		Eukaryota(100); Ascomycota(100); Dothideomycetes(100); Dothideomycetes_unclassified(100); Dothideomycetes_unclassified(100); Dothideomycetes_unclassified(100);
Otu12915	0	0	0	0	0	0	0	0	0	2	0	0	0	0	0	0	0	0	0	0	0	0	0	0	0		Eukaryota(100); Ascomycota(100); Ascomycota_unclassified(100); Ascomycota_unclassified(100); Ascomycota_unclassified(100); Ascomycota_unclassified(100);
Otu12954	0	0	0	0	0	0	0	0	3	0	0	0	0	0	0	0	0	0	0	0	0	0	0	0	0		Eukaryota(100); Basidiomycota(100); Agaricomycetes(100); Agaricomycetes_unclassified(100); Agaricomycetes_unclassified(100); Agaricomycetes_unclassified(100);
Otu12983	0	0	0	0	0	0	3	0	0	0	0	0	0	0	0	0	0	0	0	0	0	0	0	0	0		Eukaryota(100); Basidiomycota(100); Agaricomycetes(100); Agaricomycetes_unclassified(100); Agaricomycetes_unclassified(100); Agaricomycetes_unclassified(100);
Otu13379	0	0	0	0	0	0	0	0	0	0	0	0	0	0	0	0	1	0	0	0	0	0	0	0	0		Eukaryota(100); Dinoflagellata(100); Dinoflagellata_unclassified(100); Dinoflagellata_unclassified(100); Dinoflagellata_unclassified(100); Dinoflagellata_unclassified(100);
Otu13500	0	0	0	0	0	0	0	0	0	0	0	0	0	0	0	0	0	0	0	0	0	0	1	0	0		Eukaryota(100); Diatomea(100); Bacillariophyceae(100); Bacillariophyceae_or(100); Bacillariophyceae_fa(100); Bacillariophyceae_fa_unclassified(100);
Otu13689	0	0	0	0	0	0	0	0	0	0	0	0	0	0	0	0	0	0	0	0	0	0	0	1	0		Eukaryota(100); Diatomea(100); Bacillariophyceae(100); Bacillariophyceae_or(100); Bacillariophyceae_fa(100); Bacillariophyceae_fa_unclassified(100);
Otu13719	0	0	0	0	0	0	0	0	0	0	1	0	0	0	0	0	0	0	0	0	0	0	0	0	0		Eukaryota(100); Diatomea(100); Bacillariophyceae(100); Bacillariophyceae_or(100); Bacillariophyceae_fa(100); Bacillariophyceae_fa_unclassified(100);
Otu14252	0	0	0	0	0	0	0	0	0	0	0	0	0	0	0	0	0	0	1	0	0	0	0	0	0		Eukaryota(100); Chlorophyta_ph(100); Prasinophytae(100); Pseudoscourfieldiales(100); Pseudoscourfieldiales_fa(100); Prasinoderma(100);
Otu14321	0	0	0	0	0	0	0	0	0	0	0	0	0	0	0	0	0	1	0	0	0	0	0	0	0		Eukaryota(100); Ochrophyta_ph(100); Chrysophyceae(100); Ochromonadales(100); Ochromonadales_fa(100); Paraphysomonas(100);
Otu14607	0	0	0	0	0	0	0	0	0	0	0	0	0	0	0	0	0	0	0	0	0	0	1	0	0		Eukaryota(100); Diatomea(100); Bacillariophyceae(100); Bacillariophyceae_or(100); Bacillariophyceae_fa(100); Nitzschia(100);
Otu14959	0	0	0	0	0	0	0	0	0	0	0	0	0	0	0	0	0	0	0	0	0	0	1	0	0		Eukaryota(100); Diatomea(100); Diatomea_unclassified(100); Diatomea_unclassified(100); Diatomea_unclassified(100); Diatomea_unclassified(100);
Otu15043	0	0	0	0	0	0	0	0	0	0	0	0	0	0	0	0	0	0	0	0	0	0	0	1	0		Eukaryota(100); Diatomea(100); Diatomea_unclassified(100); Diatomea_unclassified(100); Diatomea_unclassified(100); Diatomea_unclassified(100);
Otu15430	0	0	0	0	0	0	0	0	0	0	0	0	0	0	0	0	0	0	0	0	0	0	0	0	1		Eukaryota(100); Diatomea(100); Diatomea_unclassified(100); Diatomea_unclassified(100); Diatomea_unclassified(100); Diatomea_unclassified(100);
Otu15800	0	0	0	0	0	0	3	0	0	0	0	0	0	0	0	0	0	0	0	0	0	0	0	0	0		Eukaryota(100); Ascomycota(100); Eurotiomycetes(100); Chaetothyriales(100); Trichomeriaceae(100); Knufia(100);
Otu15805	0	0	0	0	0	0	0	11	0	0	0	0	0	0	0	0	0	0	0	0	0	0	0	0	0		Eukaryota(100); Basidiomycota(100); Ustilaginomycetes(100); Ustilaginales(100); Ustilaginaceae(100); Moesziomyces(100);
Otu15820	0	0	0	0	0	0	0	0	0	0	0	0	0	0	0	0	0	0	0	0	0	0	1	0	0		Eukaryota(100); Aphelidea(100); Aphelidea_cl(100); Aphelidea_or(100); Aphelidea_fa(100); uncultured(100);
Otu15958	0	0	0	0	0	0	0	0	0	0	0	0	0	0	0	0	0	0	0	0	0	0	1	0	0		Eukaryota(100); Retaria(100); Foraminifera(100); Rotaliida(100); Rotaliidae(100); Ammonia(100);
Otu16223	0	0	0	1	0	0	0	0	0	0	0	0	0	0	0	0	0	0	0	0	0	0	0	0	0		Eukaryota(100); Protalveolata(100); Syndiniales(100); Syndiniales_or(100); Syndiniales_or_unclassified(100); Syndiniales_or_unclassified(100);
Otu16242	1	0	0	0	0	0	0	0	0	0	0	0	0	0	0	0	0	0	0	0	0	0	0	0	0		Eukaryota(100); Protalveolata(100); Syndiniales(100); Syndiniales_or(100); Syndiniales_fa(100); uncultured(100);
Otu16294	0	0	0	0	1	0	0	0	0	0	0	0	0	0	0	0	0	0	0	0	0	0	0	0	0		Eukaryota(100); Protalveolata(100); Syndiniales(100); Syndiniales_or(100); Syndiniales_or_unclassified(100); Syndiniales_or_unclassified(100);
Otu16331	0	0	0	0	0	0	0	1	0	0	0	0	0	0	0	0	0	0	0	0	0	0	0	0	0		Eukaryota(100); Protalveolata(100); Syndiniales(100); Syndiniales_or(100); Syndiniales_fa(100); Amoebophrya(100);
Otu16365	0	0	0	0	1	0	0	0	0	0	0	0	0	0	0	0	0	0	0	0	0	0	0	0	0		Eukaryota(100); Protalveolata(100); Syndiniales(100); Syndiniales_or(100); Syndiniales_Group_I(100); Syndiniales_Group_I_ge(100);
Otu17761	0	0	0	1	0	0	0	0	0	0	0	0	0	0	0	0	0	0	0	0	0	0	0	0	0		Eukaryota(100); Florideophycidae(100); Rhodymeniophycidae(100); Rhodymeniophycidae_or(100); Rhodymeniophycidae_fa(100); Rhodymeniophycidae_ge(100);
Otu17791	0	0	0	0	0	0	0	0	0	0	0	0	0	0	0	0	0	0	0	0	0	0	0	1	0		Eukaryota(100); Florideophycidae(100); Rhodymeniophycidae(100); Rhodymeniophycidae_or(100); Rhodymeniophycidae_fa(100); Rhodymeniophycidae_ge(100);
Otu17925	0	0	0	0	0	0	0	0	0	0	0	0	0	0	0	0	0	0	0	0	0	0	1	0	0		Eukaryota(100); Dinoflagellata(100); Dinophyceae(100); Gymnodiniphycidae(100); Gymnodiniphycidae_fa(100); Amphidinium(100);
Otu18117	0	0	0	0	0	0	0	0	3	0	0	0	0	0	0	0	0	0	0	0	0	0	0	0	0		Eukaryota(100); Basidiomycota(100); Microbotryomycetes(100); Leucosporidiales(100); Leucosporidiaceae(100); Leucosporidium(100);
Otu18119	0	0	0	0	0	2	0	0	0	0	0	0	0	0	0	0	0	0	0	0	0	0	0	0	0		Eukaryota(100); Basidiomycota(100); Microbotryomycetes(100); Leucosporidiales(100); Leucosporidiaceae(100); Leucosporidium(100);
Otu18257	0	0	0	0	0	0	0	0	0	0	0	0	0	0	0	0	0	0	0	0	1	0	0	0	0		Eukaryota(100); Peronosporomycetes(100); Peronosporomycetes_cl(100); Peronosporomycetes_or(100); Peronosporomycetes_fa(100); Peronosporomycetes_fa_unclassified(100);
Otu18373	0	0	0	0	0	0	0	0	0	0	0	0	0	0	0	0	0	0	0	0	1	0	0	0	0		Eukaryota(100); Chlorophyta_ph(100); Chlorophyta_ph_unclassified(100); Chlorophyta_ph_unclassified(100); Chlorophyta_ph_unclassified(100); Chlorophyta_ph_unclassified(100);
Otu18751	0	0	0	0	0	0	0	0	0	0	3	0	0	0	0	0	0	0	0	0	0	0	0	0	0		Eukaryota(100); Basidiomycota(100); Tremellomycetes(100); Filobasidiales(100); Filobasidiales_unclassified(100); Filobasidiales_unclassified(100);
Otu18854	0	0	0	0	0	0	0	0	0	0	0	0	2	0	0	0	0	0	0	0	0	0	0	0	0		Eukaryota(100); Ciliophora(100); Intramacronucleata(100); Spirotrichea(100); Oligotrichia(100); Oligotrichia_ge(100);
Otu18954	0	0	0	0	0	0	0	0	0	0	1	0	1	0	0	0	0	0	0	0	0	0	0	0	0		Eukaryota(100); Ciliophora(100); Intramacronucleata(100); Spirotrichea(100); Spirotrichea_unclassified(100); Spirotrichea_unclassified(100);
Otu18968	0	0	0	0	0	0	0	0	0	0	1	0	0	0	0	0	0	0	0	0	0	0	0	0	0		Eukaryota(100); Ciliophora(100); Intramacronucleata(100); Spirotrichea(100); Hypotrichia(100); Hypotrichia_ge(100);
Otu19019	0	0	0	0	0	0	0	0	0	0	0	0	0	0	0	0	0	0	1	0	0	0	0	0	0		Eukaryota(100); Ciliophora(100); Intramacronucleata(100); Spirotrichea(100); Hypotrichia(100); Hypotrichia_unclassified(100);
Otu19100	0	0	0	0	0	0	0	0	0	0	0	0	0	0	0	0	0	0	0	0	0	0	0	0	1		Eukaryota(100); Ciliophora(100); Intramacronucleata(100); Spirotrichea(100); Hypotrichia(100); Hypotrichia_unclassified(100);
Otu19227	0	0	0	0	0	1	0	0	0	0	0	0	0	0	0	0	0	0	0	0	0	0	0	0	0		Eukaryota(100); Ciliophora(100); Intramacronucleata(100); Intramacronucleata_unclassified(100); Intramacronucleata_unclassified(100); Intramacronucleata_unclassified(100);
Otu19284	0	0	0	0	0	0	0	0	0	0	0	0	0	0	0	1	0	0	0	0	0	0	0	0	0		Eukaryota(100); Cercozoa(100); Imbricatea(100); Marimonadida(100); Marimonadida_fa(100); Pseudopirsonia(100);
Otu19510	0	0	0	0	0	0	0	0	0	0	0	0	0	0	0	0	0	0	0	0	0	0	0	0	1		Eukaryota(100); Ciliophora(100); Ciliophora_unclassified(100); Ciliophora_unclassified(100); Ciliophora_unclassified(100); Ciliophora_unclassified(100);
Otu19522	0	0	0	0	0	0	0	0	0	0	0	0	1	0	0	0	0	0	0	0	0	0	0	0	0		Eukaryota(100); Ciliophora(100); Ciliophora_unclassified(100); Ciliophora_unclassified(100); Ciliophora_unclassified(100); Ciliophora_unclassified(100);
Otu19539	1	0	0	0	0	0	0	4	0	0	0	0	0	0	0	0	0	0	0	0	0	0	0	0	0		Eukaryota(100); Basidiomycota(100); Agaricomycetes(100); Trechisporales(100); Hydnodontaceae(100); Trechispora(100);
Otu19548	0	0	0	0	0	0	0	0	0	0	0	0	0	1	0	0	0	0	0	0	0	0	0	0	0		Eukaryota(100); Mucoromycota(100); Incertae_Sedis(100); Mucorales(100); Mucoraceae(100); Mucor(100);
