# Supplementary material for: Prokaryotic, Fungal, and Unicellular Eukaryotic Core Communities Across Three Sympatric Marine Sponges From the Southwestern Atlantic Coast Are Dominated Largely by Deterministic Assemblage Processes
Source: Front Microbiol. 2021 Jun 8;12:674004. doi: 10.3389/fmicb.2021.674004 (PMC8217869; doi:10.3389/fmicb.2021.674004)
Supplement: Supplementary file 1 [file Data_Sheet_1.zip › data sheet 4/Table_S4.xlsx]

## Sheet: Table S4a
Table S4a: Relative abundance of the prokaryotic composition for phylum. Ac: Aplysina caissara, Af: Aplysina fulva, Ti: Tedania ignis, SW: seawater, SD: sediment.
Phylum	Ac	Af	Ti	SW	SD	Sum	Average
Proteobacteria	14.3496	16.1501	23.0963	52.3553	28.16	134.111	26.8223
unclassified Bacteria	8.61688	8.85403	66.176	0.464878	6.14992	90.2617	18.0523
Chloroflexi	29.6584	28.8715	0.370571	0.0632411	1.87865	60.8424	12.1685
Cyanobacteria	0.151168	0.264059	0.911449	28.4796	11.4525	41.2587	8.25174
Crenarchaeota	13.5067	11.4031	0.330906	0.0909784	9.53166	34.8633	6.97266
Acidobacteriota	11.4866	11.3582	1.40933	0.0626864	4.87095	29.1877	5.83754
Bacteroidota	1.28729	1.2063	2.96262	10.9058	7.43887	23.8008	4.76017
Actinobacteriota	6.53103	3.3662	0.810485	3.31794	5.25983	19.2855	3.8571
Planctomycetota	0.145344	0.0757229	0.603287	0.796616	12.8141	14.4351	2.88701
Gemmatimonadota	2.90632	3.87601	0.200264	0.0269052	0.879273	7.88877	1.57775
PAUC34f	2.99119	4.8066	0.0183066	0.00499272	0.0635185	7.88461	1.57692
Dadabacteria	1.76825	2.16934	0.0959712	0.0183066	0.222731	4.2746	0.85492
Verrucomicrobiota	0.192774	0.461549	0.758339	0.69482	1.79793	3.90542	0.781083
Myxococcota	0.773871	0.764995	0.176409	0.110949	1.93218	3.75841	0.751682
Nitrospirota	0.93669	1.32307	0.0618542	0.00887594	0.533944	2.86443	0.572887
AncK6	1.12253	1.44595	0.0124818	0.000277373	0.00194161	2.58318	0.516635
NB1-j	0.00859857	0.00915332	0.0199709	0.0113723	2.45004	2.49913	0.499827
Others	0.023022	0.155606	0.380556	0.89647	0.997434	2.45309	0.490618
Nitrospinota	1.12225	1.13002	0.00693433	0.00138687	0.041606	2.3022	0.46044
Desulfobacterota	0.0244088	0.0227446	0.759725	0.206366	1.27065	2.28389	0.456778
Deinococcota	0.795784	0.305111	0.00277373	0.00166424	0.155329	1.26066	0.252132
Spirochaetota	0.591082	0.483739	0.000277373	0.00138687	0.133417	1.2099	0.24198
Latescibacterota	0.016365	0.00693433	0.100132	0.0152555	1.0052	1.14389	0.228777
Poribacteria	0.527287	0.555024	0.000554747	0	0.00110949	1.08397	0.216795
Bdellovibrionota	0.0219125	0.120657	0.0246862	0.481243	0.434089	1.08259	0.216518
Entotheonellaeota	0.309826	0.296512	0.0255183	0.00110949	0.447403	1.08037	0.216074
Firmicutes	0.0355038	0.243811	0.366965	0.346717	0.0540878	1.04708	0.209417
Methylomirabilota	0.0984675	0.24714	0.317315	0.00915332	0.018584	0.690659	0.138132
Thermoplasmatota	0.00083212	0.0269052	0	0.625754	0.00305111	0.656543	0.131309
Taxonomies affiliations encompassed by the others	Ac	Af	Ti	SW	SD	Sum	Average
Nanoarchaeota	0.000277373	0.000277373	0.163095	0.0407739	0.206088	0.410512	0.0821025
SAR324 clade	0	0.000554747	0.00083212	0.329519	0.0216351	0.352541	0.0705083
Marinimicrobia	0.000554747	0	0.00360585	0.323972	0.00110949	0.329242	0.0658484
Patescibacteria	0	0.00166424	0.0149782	0.00665696	0.259344	0.282643	0.0565287
RCP2-54	0.0166424	0.0796061	0.085431	0.00138687	0.00305111	0.186117	0.0372235
Calditrichota	0	0	0	0.00249636	0.162263	0.16476	0.0329519
Campilobacterota	0.000554747	0.0241315	0.043825	0.0762777	0.0130365	0.157825	0.0315651
Dependentiae	0.00277373	0.00721171	0.0474308	0.00249636	0.0341169	0.0940295	0.0188059
Schekmanbacteria	0	0.0363359	0	0.00138687	0.0249636	0.0626864	0.0125373
Fusobacteriota	0	0	0.00471535	0.0224672	0.0291242	0.0563068	0.0112614
Deferrisomatota	0	0	0	0.00332848	0.046044	0.0493724	0.00987449
Elusimicrobiota	0.00110949	0.000277373	0.000554747	0.00110949	0.0443797	0.0474308	0.00948617
Margulisbacteria	0.000554747	0	0.00138687	0.0363359	0.00166424	0.0399418	0.00798835
Hydrogenedentes	0	0.000277373	0.000277373	0.00499272	0.0294016	0.034949	0.00698981
WPS-2	0	0	0	0.0269052	0.00527009	0.0321753	0.00643506
MBNT15	0.000277373	0.00083212	0.00138687	0.000277373	0.0224672	0.025241	0.00504819
Zixibacteria	0	0	0	0.00110949	0.0202482	0.0213577	0.00427155
unclassified Archaea	0	0.000277373	0.000554747	0.00221899	0.0169198	0.0199709	0.00399418
Fibrobacterota	0	0	0.00249636	0.00166424	0.00859857	0.0127592	0.00255183
Sumerlaeota	0	0	0	0.000554747	0.0122044	0.0127592	0.00255183
Sva0485	0	0	0	0.00360585	0.00804382	0.0116497	0.00232994
Armatimonadota	0.000277373	0.00305111	0.0041606	0.00138687	0.00110949	0.00998544	0.00199709
WS2	0	0	0	0.000554747	0.00748908	0.00804382	0.00160876
Acetothermia	0	0	0	0	0.00665696	0.00665696	0.00133139
Modulibacteria	0	0	0	0.000277373	0.00582484	0.00610221	0.00122044
FCPU426	0	0	0.00554747	0	0	0.00554747	0.00110949
Aenigmarchaeota	0	0	0	0.000277373	0.00166424	0.00194161	0.000388323
Halanaerobiaeota	0	0	0	0	0.00194161	0.00194161	0.000388323
Synergistota	0	0	0.000277373	0.00138687	0.000277373	0.00194161	0.000388323
Asgardarchaeota	0	0	0	0.000554747	0.00110949	0.00166424	0.000332848
Euryarchaeota	0	0.000277373	0	0.00138687	0	0.00166424	0.000332848
Thermotogota	0	0.00083212	0	0.000554747	0	0.00138687	0.000277373
WS1	0	0	0	0	0.00110949	0.00110949	0.000221899
LCP-89	0	0	0	0.000277373	0.000277373	0.000554747	0.000110949
Halobacterota	0	0	0	0.000277373	0	0.000277373	5.54747e-05

## Sheet: Table S4b
Table S4b: Relative abundance of the prokaryotic composition for class . Ac: Aplysina caissara, Af: Aplysina fulva, Ti: Tedania ignis, SW: seawater, SD: sediment.
Class	Ac	Af	Ti	SW	SD	Sum	Average
unclassified Bacteria	8.61688	8.85403	66.176	0.464878	6.14992	90.2617	18.0523
Alphaproteobacteria (Proteobacteria)	7.62111	5.95853	2.44144	43.2639	7.64607	66.931	13.3862
Gammaproteobacteria (Proteobacteria)	6.72519	10.1702	16.4086	9.05596	20.4898	62.8497	12.5699
Cyanobacteriia (Cyanobacteria)	0.148395	0.264059	0.892865	28.479	11.3842	41.1686	8.23371
Nitrososphaeria (Crenarchaeota)	13.5067	11.4031	0.330352	0.0826572	9.51779	34.8406	6.96812
Dehalococcoidia (Chloroflexi)	12.4172	15.6039	0.0735039	0.0122044	0.128979	28.2358	5.64715
Bacteroidia (Bacteroidota)	0.124263	0.226059	2.9335	10.7643	6.63421	20.6823	4.13647
Vicinamibacteria (Acidobacteriota)	7.89765	8.87733	0.602455	0.018584	2.1036	19.4996	3.89992
Others	1.35358	2.80424	2.93932	2.84252	8.14756	18.0872	3.61745
Anaerolineae (Chloroflexi)	8.50343	7.96755	0.0723944	0.0410512	1.39602	17.9804	3.59609
Acidimicrobiia (Actinobacteriota)	6.34907	2.84946	0.187504	3.21309	5.0371	17.6362	3.52724
PAUC34f (PAUC34f)	2.99119	4.8066	0.0183066	0.00499272	0.0635185	7.88461	1.57692
Planctomycetes (Planctomycetota)	0.107898	0.0599126	0.369184	0.396089	6.78122	7.71431	1.54286
TK17 (Chloroflexi)	4.61355	2.65862	0.00554747	0	0.00582484	7.28354	1.45671
BD2-11(Gemmatimonadota)	2.40288	3.14403	0.0266278	0.0221899	0.429096	6.02482	1.20496
unclassified Chloroflexi	3.12295	1.70862	0.0174745	0.00110949	0.143125	4.99327	0.998655
unclassified Proteobacteria	0.00332848	0.0213577	4.24631	0.0355038	0.0241315	4.33063	0.866126
Thermoanaerobaculia (Acidobacteriota)	2.67499	0.761112	0.0260731	0.0122044	0.80466	4.27904	0.855808
Dadabacteriia (Dadabacteria)	1.76825	2.16934	0.0959712	0.0183066	0.222731	4.2746	0.85492
Verrucomicrobiae (Verrucomicrobiota)	0.191388	0.457943	0.73393	0.670689	1.32834	3.38229	0.676458
OM190 (Planctomycetota)	0.00859857	0.00249636	0.0360585	0.203315	2.90188	3.15235	0.630469
Rhodothermia (Bacteroidota)	1.15803	0.976631	0.00693433	0.138964	0.778864	3.05943	0.611885
Nitrospiria (Nitrospirota)	0.93669	1.32307	0.0618542	0.00443797	0.518133	2.84419	0.568837
AncK6 (AncK6)	1.12253	1.44595	0.0124818	0.000277373	0.00194161	2.58318	0.516635
NB1-j (NB1-j)	0.00859857	0.00915332	0.0199709	0.0113723	2.45004	2.49913	0.499827
P9X2b3D02 (Nitrospinota)	1.11865	1.13002	0.000554747	0.000554747	0.0166424	2.26642	0.453283
Polyangia (Myxococcota)	0.018584	0.124263	0.0923653	0.0904237	1.68809	2.01373	0.402746
Phycisphaerae (Planctomycetota)	0.0241315	0.00388323	0.13203	0.10457	1.67589	1.9405	0.388101
JG30-KF-CM66 (Chloroflexi)	0.918938	0.726995	0.00221899	0	0.0446571	1.69281	0.338562
PAUC43f(Gemmatimonadota)	0.442133	0.638791	0.00443797	0.00194161	0.328687	1.41599	0.283198
bacteriap25 (Myxococcota)	0.686776	0.605783	0.0288468	0	0.0202482	1.34165	0.268331
Acidobacteriae (Acidobacteriota)	0.191942	0.606338	0.372512	0.00582484	0.0909784	1.2676	0.253519
Deinococci (Deinococcota)	0.795784	0.305111	0.00277373	0.00166424	0.155329	1.26066	0.252132
Spirochaetia (Spirochaetota)	0.591082	0.483739	0.000277373	0.00110949	0.0588031	1.13501	0.227002
Poribacteria (Poribacteria)	0.527287	0.555024	0.000554747	0	0.00110949	1.08397	0.216795
Entotheonellia (Entotheonellaeota)	0.309826	0.296512	0.0255183	0.00110949	0.447403	1.08037	0.216074
Desulfobacteria (Desulfobacterota)	0.000554747	0.000277373	0.603287	0.0352264	0.38333	1.02268	0.204535
Taxonomies affiliations encompassed by the others	Ac	Af	Ti	SW	SD	Sum	Average
Latescibacterota (Latescibacterota)	0.0158103	0.00693433	0.0879273	0.0122044	0.835448	0.958325	0.191665
Actinobacteria (Actinobacteriota)	0.104292	0.336731	0.375841	0.0937522	0.0338395	0.944456	0.188891
Subgroup_21 (Acidobacteriota)	0.216351	0.437695	0.00166424	0.00471535	0.258512	0.918938	0.183788
Subgroup_22 (Acidobacteriota)	0.00194161	0.0041606	0.0244088	0.00693433	0.848762	0.886208	0.177242
Bdellovibrionia (Bdellovibrionota)	0.020803	0.102351	0.023022	0.442965	0.257402	0.846543	0.169309
Blastocatellia (Acidobacteriota)	0.0632411	0.116497	0.20276	0.00554747	0.435476	0.823521	0.164704
Methylomirabilia (Methylomirabilota)	0.0984675	0.24714	0.317315	0.00915332	0.018584	0.690659	0.138132
Thermoplasmata (Thermoplasmatota)	0.00083212	0.0263505	0	0.625754	0.00221899	0.655156	0.131031
unclassified Planctomycetota	0.00138687	0.00194161	0.0138687	0.0510367	0.579433	0.647667	0.129533
Bacilli (Firmicutes)	0.0330074	0.181402	0.100409	0.308439	0.0144234	0.637681	0.127536
Thermoleophilia (Actinobacteriota)	0.0496498	0.161431	0.209972	0.00637959	0.166424	0.593856	0.118771
Pla3_lineage (Planctomycetota)	0.000554747	0	0.0130365	0.0363359	0.542265	0.592192	0.118438
Desulfobulbia (Desulfobacterota)	0	0.00610221	0.00277373	0.0396644	0.542542	0.591082	0.118216
Subgroup_11 (Acidobacteriota)	0.299286	0.187504	0.0119271	0.000277373	0.0424381	0.541433	0.108287
Subgroup_5 (Acidobacteriota)	0.103183	0.274877	0.106234	0.00138687	0.0174745	0.503155	0.100631
Nanoarchaeia (Nanoarchaeota)	0.000277373	0.000277373	0.163095	0.0407739	0.206088	0.410512	0.0821025
Clostridia (Firmicutes)	0.00110949	0.037168	0.261008	0.0246862	0.0382775	0.362249	0.0724499
SAR324 clade	0	0.000554747	0.00083212	0.329519	0.0216351	0.352541	0.0705083
Gemmatimonadetes (Gemmatimonadota)	0.0599126	0.0521462	0.163373	0.00249636	0.0685112	0.346439	0.0692878
Marinimicrobia (SAR406 clade)	0.000554747	0	0.00360585	0.323972	0.00110949	0.329242	0.0658484
Desulfuromonadia (Desulfobacterota)	0	0.000277373	0.00083212	0.109008	0.21857	0.328687	0.0657375
Myxococcia (Myxococcota)	0.00776645	0.00859857	0.0490951	0.0202482	0.166424	0.252132	0.0504265
Kiritimatiellae (Verrucomicrobiota)	0.000277373	0	0.00499272	0.0122044	0.224395	0.241869	0.0483739
Oligoflexia (Bdellovibrionota)	0.00110949	0.0183066	0.00166424	0.0382775	0.176687	0.236045	0.0472089
unclassified Acidobacteriota	0.0266278	0.0826572	0.0280147	0.000554747	0.0898689	0.227723	0.0455447
RCP2-54	0.0166424	0.0796061	0.085431	0.00138687	0.00305111	0.186117	0.0372235
KD4-96 (Chloroflexi)	0.00305111	0.00748908	0.0363359	0.00693433	0.130643	0.184453	0.0368906
Latescibacteria (Latescibacterota)	0.000554747	0	0.00748908	0.00305111	0.164205	0.1753	0.03506
TK10 (Chloroflexi)	0.041606	0.0815477	0.0435476	0.00083212	0.00332848	0.170862	0.0341724
Gracilibacteria (Patescibacteria)	0	0.000554747	0.00110949	0.00471535	0.159212	0.165592	0.0331184
Calditrichia (Calditrichota)	0	0	0	0.00249636	0.162263	0.16476	0.0329519
Campylobacteria (Campilobacterota)	0.000554747	0.0241315	0.043825	0.0762777	0.0130365	0.157825	0.0315651
unclassified Myxococcota	0.0607447	0.0263505	0.00610221	0.000277373	0.0574163	0.150891	0.0301782
Chloroflexia (Chloroflexi)	0.00582484	0.0884821	0.0305111	0.00110949	0.020803	0.14673	0.0293461
BD7-11 (Planctomycetota)	0	0	0.0346717	0.00194161	0.105124	0.141738	0.0283475
Desulfovibrionia (Desulfobacterota)	0.00970806	0	0.120103	0.00305111	0.000277373	0.133139	0.0266278
Omnitrophia (Verrucomicrobiota)	0	0	0	0.00221899	0.099577	0.101796	0.0203592
vadinHA49 (Planctomycetota)	0	0.00443797	0	0.00110949	0.0901463	0.0956938	0.0191388
Babeliae (Dependentiae)	0.00277373	0.00721171	0.0474308	0.00249636	0.0341169	0.0940295	0.0188059
unclassified Desulfobacterota	0.00554747	0.00610221	0.0105402	0.0113723	0.0582484	0.0918106	0.0183621
Pla4_lineage (Planctomycetota)	0.00277373	0.00305111	0.00360585	0.00194161	0.0779419	0.0893142	0.0178628
uncultured (Desulfobacterota)	0.00748908	0.00943069	0.0205256	0.00138687	0.0468761	0.0857083	0.0171417
Vampirivibrionia (Cyanobacteria)	0.00277373	0	0.018584	0.000554747	0.0604674	0.0823799	0.016476
AT-s3-28 (Acidobacteriota)	0	0	0	0.000277373	0.0801609	0.0804382	0.0160876
Holophagae (Acidobacteriota)	0.0108176	0.00527009	0.0282921	0.00194161	0.0316206	0.0779419	0.0155884
unclassified Verrucomicrobiota	0	0	0	0.000554747	0.0768324	0.0773871	0.0154774
unclassified Actinobacteriota	0.0199709	0.0122044	0.0227446	0.00277373	0.0194161	0.0771098	0.015422
Saccharimonadia (Patescibacteria)	0	0.00110949	0.00610221	0.00110949	0.0682338	0.076555	0.015311
Leptospirae (Spirochaetota)	0	0	0	0.000277373	0.0723944	0.0726718	0.0145344
Chlamydiae (Verrucomicrobiota)	0.00110949	0.00360585	0.014146	0.00443797	0.0479856	0.0712849	0.014257
Subgroup_26 (Acidobacteriota)	0	0	0.000277373	0.00194161	0.0626864	0.0649053	0.0129811
Schekmanbacteria (Schekmanbacteria)	0	0.0363359	0	0.00138687	0.0249636	0.0626864	0.0125373
Ktedonobacteria (Chloroflexi)	0.0116497	0.0127592	0.0352264	0	0.00249636	0.0621316	0.0124263
028H05-P-BN-P5 (Planctomycetota)	0	0	0.00083212	0.000277373	0.0560294	0.0571389	0.0114278
Fusobacteriia (Fusobacteriota)	0	0	0.00471535	0.0224672	0.0291242	0.0563068	0.0112614
AKAU4049 (Gemmatimonadota)	0	0	0	0.000277373	0.0529783	0.0532557	0.0106511
Defferrisomatia (Deferrisomatota)	0	0	0	0.00332848	0.046044	0.0493724	0.00987449
S0134 (Gemmatimonadota)	0.00138687	0.0410512	0.00582484	0	0	0.0482629	0.00965259
Negativicutes (Firmicutes)	0.00138687	0.0241315	0.00554747	0.0130365	0.00138687	0.0454892	0.00909784
Margulisbacteria (Margulisbacteria)	0.000554747	0	0.00138687	0.0363359	0.00166424	0.0399418	0.00798835
AD3 (Chloroflexi)	0.00748908	0.00249636	0.0263505	0	0.00138687	0.0377228	0.00754455
Nitrospinia (Nitrospinota)	0.00360585	0	0.00637959	0.00083212	0.0249636	0.0357812	0.00715623
Hydrogenedentia (Hydrogenedentes)	0	0.000277373	0.000277373	0.00499272	0.0294016	0.034949	0.00698981
WPS-2	0	0	0	0.0269052	0.00527009	0.0321753	0.00643506
Lineage_IIb (Elusimicrobiota)	0	0	0	0.000554747	0.0316206	0.0321753	0.00643506
Syntrophobacteria (Desulfobacterota)	0.00110949	0.000554747	0.00166424	0.00665696	0.020803	0.0307884	0.00615769
Lentisphaeria (Verrucomicrobiota)	0	0	0.00527009	0.00471535	0.020803	0.0307884	0.00615769
Gitt-GS-136 (Chloroflexi)	0	0.0102628	0.0196935	0	0.000277373	0.0302337	0.00604674
MB-A2-108 (Actinobacteriota)	0.00804382	0.00637959	0.0138687	0	0.00083212	0.0291242	0.00582484
Parcubacteria (Patescibacteria)	0	0	0.00360585	0.000554747	0.0238541	0.0280147	0.00560294
MBNT15 (MBNT15)	0.000277373	0.00083212	0.00138687	0.000277373	0.0224672	0.025241	0.00504819
Zixibacteria (Zixibacteria)	0	0	0	0.00110949	0.0202482	0.0213577	0.00427155
Bathyarchaeia (Crenarchaeota)	0	0	0.000554747	0.00804382	0.0122044	0.020803	0.0041606
unclassified Archaea	0	0.000277373	0.000554747	0.00221899	0.0169198	0.0199709	0.00399418
SJA-28 (Bacteroidota)	0.00443797	0.00305111	0.0113723	0.000554747	0	0.0194161	0.00388323
Thermodesulfovibrionia (Nitrospirota)	0	0	0	0.00443797	0.0130365	0.0174745	0.0034949
Ignavibacteria (Bacteroidota)	0	0	0	0.00110949	0.0144234	0.0155329	0.00310658
Kryptonia (Bacteroidota)	0	0	0.00637959	0	0.00665696	0.0130365	0.00260731
Sumerlaeia (Sumerlaeota)	0	0	0	0.000554747	0.0122044	0.0127592	0.00255183
OLB14 (Chloroflexi)	0.0108176	0.00138687	0	0	0.000277373	0.0124818	0.00249636
Sva0485 (Sva0485)	0	0	0	0.00360585	0.00804382	0.0116497	0.00232994
P2-11E (Chloroflexi)	0.00194161	0.00138687	0.00776645	0	0	0.0110949	0.00221899
unclassified Latescibacterota	0	0	0.00471535	0	0.00554747	0.0102628	0.00205256
Fibrobacteria (Fibrobacterota)	0	0	0.00138687	0.00138687	0.00665696	0.00943069	0.00188614
Subgroup_25 (Acidobacteriota)	0.000554747	0.0041606	0.00277373	0	0.000554747	0.00804382	0.00160876
Chthonomonadetes (Armatimonadota)	0.000277373	0.00305111	0.00305111	0.00110949	0.000554747	0.00804382	0.00160876
WS2	0	0	0	0.000554747	0.00748908	0.00804382	0.00160876
unclassified Bacteroidota	0.000554747	0.000554747	0.00221899	0.00083212	0.00332848	0.00748908	0.00149782
Acetothermiia (Acetothermia)	0	0	0	0	0.00665696	0.00665696	0.00133139
unclassified Cyanobacteria	0	0	0	0	0.00637959	0.00637959	0.00127592
Moduliflexia (Modulibacteria)	0	0	0	0.000277373	0.00582484	0.00610221	0.00122044
FCPU426 (FCPU426)	0	0	0.00554747	0	0	0.00554747	0.00110949
Subgroup_18 (Acidobacteriota)	0	0.000554747	0.00194161	0.00110949	0.00166424	0.00527009	0.00105402
ABY1 (Patescibacteria)	0	0	0	0.000277373	0.00499272	0.00527009	0.00105402
Elusimicrobia (Elusimicrobiota)	0	0	0	0	0.00471535	0.00471535	0.000943069
Lineage_IIc (Elusimicrobiota)	0	0	0	0	0.00471535	0.00471535	0.000943069
CPR2 (Patescibacteria)	0	0	0.0041606	0	0	0.0041606	0.00083212
Brocadiae (Planctomycetota)	0	0	0	0	0.0041606	0.0041606	0.00083212
Aminicenantia (Acidobacteriota)	0	0	0	0.00138687	0.00249636	0.00388323	0.000776645
Coriobacteriia (Actinobacteriota)	0	0	0	0.00194161	0.00166424	0.00360585	0.000721171
Kapabacteria (Bacteroidota)	0	0	0.00221899	0	0.00138687	0.00360585	0.000721171
Lineage_IIa (Elusimicrobiota)	0.00110949	0.000277373	0.000554747	0.000554747	0.00110949	0.00360585	0.000721171
Chitinivibrionia (Fibrobacterota)	0	0	0.00110949	0.000277373	0.00194161	0.00332848	0.000665696
unclassified Patescibacteria	0	0	0	0	0.00305111	0.00305111	0.000610221
BMS9AB35 (Nitrospirota)	0	0	0	0	0.00277373	0.00277373	0.000554747
unclassified Elusimicrobiota	0	0	0	0	0.00221899	0.00221899	0.000443797
unclassified Crenarchaeota	0	0	0	0.000277373	0.00166424	0.00194161	0.000388323
Halanaerobiia (Halanaerobiaeota)	0	0	0	0	0.00194161	0.00194161	0.000388323
Fimbriimonadia (Armatimonadota)	0	0	0.00110949	0.000277373	0.000554747	0.00194161	0.000388323
Synergistia (Synergistota)	0	0	0.000277373	0.00138687	0.000277373	0.00194161	0.000388323
unclassified Firmicutes	0	0.00110949	0	0.000554747	0	0.00166424	0.000332848
Methanobacteria (Euryarchaeota)	0	0.000277373	0	0.00138687	0	0.00166424	0.000332848
Aenigmarchaeia (Aenigmarchaeota)	0	0	0	0.000277373	0.00110949	0.00138687	0.000277373
Sericytochromatia (Cyanobacteria)	0	0	0	0	0.00138687	0.00138687	0.000277373
unclassified Spirochaetota	0	0	0	0	0.00138687	0.00138687	0.000277373
Thermotogae (Thermotogota)	0	0.00083212	0	0.000554747	0	0.00138687	0.000277373
Lokiarchaeia (Asgardarchaeota)	0	0	0	0.000277373	0.00083212	0.00110949	0.000221899
WCHB1-81 (Actinobacteriota)	0	0	0.000554747	0	0.000554747	0.00110949	0.000221899
WS1	0	0	0	0	0.00110949	0.00110949	0.000221899
Thermoplasmatota (Thermoplasmatota)	0	0	0	0	0.00083212	0.00083212	0.000166424
N9D0 (Chloroflexi)	0	0	0	0	0.00083212	0.00083212	0.000166424
Spirochaetota (Spirochaetota)	0	0	0	0	0.00083212	0.00083212	0.000166424
unclassified Aenigmarchaeota	0	0	0	0	0.000554747	0.000554747	0.000110949
unclassified Asgardarchaeota	0	0	0	0.000277373	0.000277373	0.000554747	0.000110949
unclassified Thermoplasmatota	0	0.000554747	0	0	0	0.000554747	0.000110949
LCP-89 (LCP-89)	0	0	0	0.000277373	0.000277373	0.000554747	0.000110949
Methanosarcinia (Halobacterota)	0	0	0	0.000277373	0	0.000277373	5.54747e-05
