# Supplementary material for: Prokaryotic, Fungal, and Unicellular Eukaryotic Core Communities Across Three Sympatric Marine Sponges From the Southwestern Atlantic Coast Are Dominated Largely by Deterministic Assemblage Processes
Source: Front Microbiol. 2021 Jun 8;12:674004. doi: 10.3389/fmicb.2021.674004 (PMC8217869; doi:10.3389/fmicb.2021.674004)
Supplement: Supplementary file 1 [file Data_Sheet_1.zip › data sheet 4/Table_S25.xlsx]

## Sheet: Table S25a
Table S25a: Results from BLASTn of the fungal unclassified OTUs associated with sponge species. Ac: Aplysina caissara, Af: Aplysina fulva.
OTU_ID	Sequence	Phylum	Class	Order	Family	Genus	Species	Ac*	Af*	Accession	Identity	E-value	Organism	Strain	Classification	Authors	Title	Journal	Host	Isolation Souce	Country
Otu02308	AACCACTTGTGCATTTAGAGGAATTAAAAGTCGTAACAAGGTCTCCGTTGGTGAACCAGCGGAGGGATCATTACCGAGTCTTCGCACTCAAATAACCCTTCTGTGGACCTAAATAAAACCGTTGCCTCGGCGGGCGGCCCCACCTGTGGGCCGGACAGCCCGGTTGCCTCCAGGCGCCGGCGCCAGCCGCTGGCCCAAAATAAAAACTCTAGTAACCTTTACCTTCTGAGTTTTAACGCAAATAAAGTCAAAACTTTCAACAACGGATCTCTTGGCTCTGGAATAGATGAAGAAAGAAGC	Ascomycota	Sordariomycetes	unclassified Sordariomycetes	unclassified Sordariomycetes	unclassified Sordariomycetes	unclassified Sordariomycetes	0	4	NR_120141.1	76573	1.80e-33	Colletotrichum alienum	C824	Eukaryota; Fungi; Dikarya; Ascomycota; Pezizomycotina; Sordariomycetes; Hypocreomycetidae; Glomerellales; Glomerellaceae; Colletotrichum; Colletotrichum gloeosporioides species complex.	Schoch,C.L., Robbertse,B., Robert,V., Vu,D., Cardinali,G., Irinyi,L., Meyer,W., Nilsson,R.H., Hughes,K., Miller,A.N., Kirk,P.M., Abarenkov,K., Aime,M.C., Ariyawansa,H.A., Bidartondo,M., Boekhout,T., Buyck,B., Cai,Q., Chen,J., Crespo,A., Crous,P.W., Damm,U., De Beer,Z.W., Dentinger,B.T., Divakar,P.K., Duenas,M., Feau,N., Fliegerova,K., Garcia,M.A., Ge,Z.W., Griffith,G.W., Groenewald,J.Z., Groenewa…	Finding needles in haystacks: linking scientific names, reference specimens and molecular data for Fungi	Database (Oxford) 2014 (2014)	Malus x domestica alienum		New Zealand
Otu05339	ATTGTTCAGTGAGAGGAAGTAAAAGTCGTCACAAGGTCTCCGTAGGTGAACCTGCGGAGGGATCATTAATGAGTGTCAATGGTGGCTAACCCCGCCGACCTCCAACCCATTGTTGTTACTACCTGGTTGCCTCGGGGTGAAAGCCTGACGTCTTCGAATTCTCGGAACGTTCGGCCTAGCCCCGGCGGACACACATAACTCTGTTTTAACTACATGTCTGAATACAAATCAATTTATACAAAACTTTCAAAAACGGATATATTGGTTCTGGCATAGATGAAGAACGCAGC	Ascomycota	unclassified Ascomycota	unclassified Ascomycota	unclassified Ascomycota	unclassified Ascomycota	unclassified Ascomycota	0	1	NR_156223.1	76736	1.74e-33	Brunneosphaerella nitidae	CPC 15231	Eukaryota; Fungi; Dikarya; Ascomycota; Pezizomycotina; Dothideomycetes; Dothideomycetidae; Mycosphaerellales; Mycosphaerellaceae; Brunneosphaerella.	Crous,P.W., Schoch,C.L., Hyde,K.D., Wood,A.R., Gueidan,C., de Hoog,G.S. and Groenewald,J.Z.	Phylogenetic lineages in the Capnodiales	Stud. Mycol. 64, 17-47S7 (2009)	Protea nitida nitidae		South Africa
Otu01459	CTTGGTCATTTAGAGGAAGTAAAAGTCGTAACAAGGTCTCCGTTGGTGAACCAGCGGAGGGATCATTACCGAGTCTTCGCACTCAAATAACCCTTCTGTGGACCTAAATAAAACCGTTGCCTCGGCGGGCGGCCCCATCTGTGGGCCGGACAGCCCGGTCGCCTCCAGGCGCCGGCGCCAGCCGCTGGCCCAAAATAAAAACTCTAGTAACCTTTACCCTCTGAGTTTTAACGCAAATAGAGTCAAAACTTTCAACAACGGATCTCTTAGCTCTGGCATCGATGAAGAACGCAGC	Ascomycota	unclassified Ascomycota	unclassified Ascomycota	unclassified Ascomycota	unclassified Ascomycota	unclassified Ascomycota	0	6	NR_155358.1	77181	8.17e-37	Memnoniella longistipitata	ATCC 22699	Eukaryota; Fungi; Dikarya; Ascomycota; Pezizomycotina; Sordariomycetes; Hypocreomycetidae; Hypocreales; Stachybotryaceae; Memnoniella.	Haugland,R.A., Vesper,S.J. and Harmon,S.M.		Mycologia 93 (1), 54-65 (2001)
Otu01052	CTTGGTCATTTAGAGGAAGTAAAAGTCGTAACAAGGTCTCCGTTGGTGAACCAGCGGAGGGATCATTACCGAGTCTTCGCACTCGAATAACCCTTCTGTGGACCTAAATAAAACCGTTGCCTCGGCGGGCGGCCCCACCTGTGGGCCGGACAGCCCGGTTGCCTCCAGGCGCCGGCGCCTGCCGCTGGCCCAAAATAAAAACTCTAGTAACCTTTACCTTCTGAGTTTTAACGCAAATAAAGTCAAAACTTTCAACAACGGATCTCTTGGCTCTGGCATCGATGAGAACGCAGC	Ascomycota	unclassified Ascomycota	unclassified Ascomycota	unclassified Ascomycota	unclassified Ascomycota	unclassified Ascomycota	0	5	NR_167685.1	77377	2.26e-37	Epichloe hybrida	Lp1	Eukaryota; Fungi; Dikarya; Ascomycota; Pezizomycotina; Sordariomycetes; Hypocreomycetidae; Hypocreales; Clavicipitaceae; Epichloe.	Campbell,M.A., Tapper,B.A., Johnson,R.D., Mace,W., Ram,A., Lukito,Y., Dupont,P.-Y., Johnson,L.J., Scott,D.B., Ganley,A.R.D. and Cox,M.P.	Epichloe hybrida sp. nov., an emerging model system for investigating fungal allopolyploidy	Mycologia (2017) In press
Otu02162	CTTGTTCATTTAGAGGAAGTAAAAGTCGTAACAAGGTCTCCGTAGGTGAACCTGCGGAGGGATCATTAGTGAGATAGGGTCTCGTCCTCGGACAGGCCCGACCTCCCAACCCTTTGTTGACCAAACCAATACGTTGCTTCGGCGGACCGGTCGCAAGACCGCCGGGATGGGTCACACCGTCTTGGAGCGCGTCCGCCAATGGCCTTATATTAAACTCTTGTTGTAACCATGTCGTCTAATACTTGATTGTCGAATGACAAACAAAAAATTGCAACAACGGATATCTTGGTTCTGGACGAGATGAAGAAAGACGC	Ascomycota	unclassified Ascomycota	unclassified Ascomycota	unclassified Ascomycota	unclassified Ascomycota	unclassified Ascomycota	0	4	NR_121502.1	77439	1.87e-43	Knufia perforans	CBS 885.95	Eukaryota; Fungi; Dikarya; Ascomycota; Pezizomycotina; Eurotiomycetes; Chaetothyriomycetidae; Chaetothyriales; Trichomeriaceae; Knufia.	Schoch,C.L., Robbertse,B., Robert,V., Vu,D., Cardinali,G., Irinyi,L., Meyer,W., Nilsson,R.H., Hughes,K., Miller,A.N., Kirk,P.M., Abarenkov,K., Aime,M.C., Ariyawansa,H.A., Bidartondo,M., Boekhout,T., Buyck,B., Cai,Q., Chen,J., Crespo,A., Crous,P.W., Damm,U., De Beer,Z.W., Dentinger,B.T., Divakar,P.K., Duenas,M., Feau,N., Fliegerova,K., Garcia,M.A., Ge,Z.W., Griffith,G.W., Groenewald,J.Z., Groenewa…	Finding needles in haystacks: linking scientific names, reference specimens and molecular data for Fungi	Database (Oxford) 2014 (2014)
Otu00227	GACAGCTTGGTCATTTAGAGGAAGTAAAAGTCGTAACAAGGTCTCCGTTGGTGAACCAGCGGAGGGATCATTACCGAGTCTTCGCACTCAAATAACCCTTCTGTGGACCTAAATAAAACCGTTGCCTCGGCGGGCGGCCCCATCTGTGGGCCGGACAGCCCGGTCGCCTCCAGGCGCCGGCGCCAGCCGCTGGCCCAAAATAAAAACTCTAGTAACCTTTACCTTCTGAGTTTTAACGCAAATAAAGTCAAAACTTTCAACAACGGATCTCTTGGCTCTGGCATCGATGAAGAACGCAGC	Ascomycota	Sordariomycetes	unclassified Sordariomycetes	unclassified Sordariomycetes	unclassified Sordariomycetes	unclassified Sordariomycetes	0	283	NR_137822.1	77603	3.84e-40	Chaetopsina pini	CPC 21622	Eukaryota; Fungi; Dikarya; Ascomycota; Pezizomycotina; Sordariomycetes; Hypocreomycetidae; Hypocreales; Nectriaceae; Chaetopsina.	Crous,P.W., Wingfield,M.J., Guarro,J., Cheewangkoon,R., van der Bank,M., Swart,W.J., Stchigel,A.M., Cano-Lira,J.F., Roux,J., Madrid,H., Damm,U., Wood,A.R., Shuttleworth,L.A., Hodges,C.S., Munster,M., de Jesus Yanez-Morales,M., Zuniga-Estrada,L., Cruywagen,E.M., de Hoog,G.S., Silvera,C., Najafzadeh,J., Davison,E.M., Davison,P.J.N., Barrett,M.D., Barrett,R.L., Manamgoda,D.S., Minnis,A.M., Kleczewsk…	Fungal Planet description sheets 154-213: Higher order classification of taxonomic novelties	Persoonia 31, 186-296 (2013)	Pinus caribaea	needle litter	Thailand: Chiang Mai, Boa Keaw Silvicultural Research Station
Otu05244	CTTGTTCATTTAGAGGAAGTAAAAGTCGTAACAAGGTCTCCGTAGGTGAACCTGCGGAGGGATCATTAATGAGATAGGGTCTCGTCCTCGGACAGGCCCGACCTCCCAACCCTTTGTTGACCAAACCAATACGTTGCTTCGGCGGACCGGTCGCAAGACCGCCGGGATGGGTCACACCGCCTTGGAGCGCGTCCGCCGATGGCCTTATATTAAACTCTTGTTGTAACCATGTCGTCTAATACTTGATTGTCGAATGACAAACAAAAAATTTCAACAACGGATATCTTGGTGCTGGGATAGATGAAGAATGAAGC	Ascomycota	unclassified Ascomycota	unclassified Ascomycota	unclassified Ascomycota	unclassified Ascomycota	unclassified Ascomycota	0	1	NR_121502.1	78528	3.98e-50	Knufia perforans	CBS 885.95	Eukaryota; Fungi; Dikarya; Ascomycota; Pezizomycotina; Eurotiomycetes; Chaetothyriomycetidae; Chaetothyriales; Trichomeriaceae; Knufia.	Schoch,C.L., Robbertse,B., Robert,V., Vu,D., Cardinali,G., Irinyi,L., Meyer,W., Nilsson,R.H., Hughes,K., Miller,A.N., Kirk,P.M., Abarenkov,K., Aime,M.C., Ariyawansa,H.A., Bidartondo,M., Boekhout,T., Buyck,B., Cai,Q., Chen,J., Crespo,A., Crous,P.W., Damm,U., De Beer,Z.W., Dentinger,B.T., Divakar,P.K., Duenas,M., Feau,N., Fliegerova,K., Garcia,M.A., Ge,Z.W., Griffith,G.W., Groenewald,J.Z., Groenewa…	Finding needles in haystacks: linking scientific names, reference specimens and molecular data for Fungi	Database (Oxford) 2014 (2014)
Otu01210	CTTGGTCATTTAGAGGAAGTAAAAGTCGTAACAAGGTCTCCGTAGGTGAACCTGCGGAGGGATCATTAATGAGATAGGGTCTCGTCCTCGGACAGGCCCGACCTCCCAACCCTTTGTTGACCAAACCAATACGTTGCTTCGGCGGACCGGTCGCAAGACCGCCGGGATGGGTCACACCGTCTTGGAGCGCGTCCGCCGATGGCCTTATATTAAACTCTTGTTGTAACCATGTCGTCTAGTACTTGATTGTCGAATGACAAACAAAAAATTGCAACAACGGAGCTCTTGGTGCTGGCCGCGATGAAGAACGCAGC	Ascomycota	unclassified Ascomycota	unclassified Ascomycota	unclassified Ascomycota	unclassified Ascomycota	unclassified Ascomycota	0	7	NR_121502.1	78614	8.56e-52	Knufia perforans	CBS 885.95	Eukaryota; Fungi; Dikarya; Ascomycota; Pezizomycotina; Eurotiomycetes; Chaetothyriomycetidae; Chaetothyriales; Trichomeriaceae; Knufia.	Schoch,C.L., Robbertse,B., Robert,V., Vu,D., Cardinali,G., Irinyi,L., Meyer,W., Nilsson,R.H., Hughes,K., Miller,A.N., Kirk,P.M., Abarenkov,K., Aime,M.C., Ariyawansa,H.A., Bidartondo,M., Boekhout,T., Buyck,B., Cai,Q., Chen,J., Crespo,A., Crous,P.W., Damm,U., De Beer,Z.W., Dentinger,B.T., Divakar,P.K., Duenas,M., Feau,N., Fliegerova,K., Garcia,M.A., Ge,Z.W., Griffith,G.W., Groenewald,J.Z., Groenewa…	Finding needles in haystacks: linking scientific names, reference specimens and molecular data for Fungi	Database (Oxford) 2014 (2014)
Otu01751	CTTGGTCATTTAGAGGAAGTAAAAGTCGTAACAAGGTCTCCGTAGGTGAACCTGCGGAGGGATCATTAATGAGATAGGGTCTCGTCCTCGGACAGGCCCGACCTCCCAACCCTTTGTTGACCAAACCAATACGTTGCTTCGGCGGACCGGTCGCAAGACCGCCGGGATGGGTCACACCGTCTTGGAGCGCGTCCGCCGATGGCCTTATATTAAACTCTTGTTGCAACCATGTCGTCTAATACTTGATTGTCGAATGACAAACAAAAAATTTCAACAACGGATCTCTTGGTTCTGGACGCGATGAAGAAAGCCGC	Ascomycota	unclassified Ascomycota	unclassified Ascomycota	unclassified Ascomycota	unclassified Ascomycota	unclassified Ascomycota	0	4	NR_121502.1	79141	1.84e-53	Knufia perforans	CBS 885.95	Eukaryota; Fungi; Dikarya; Ascomycota; Pezizomycotina; Eurotiomycetes; Chaetothyriomycetidae; Chaetothyriales; Trichomeriaceae; Knufia.	Schoch,C.L., Robbertse,B., Robert,V., Vu,D., Cardinali,G., Irinyi,L., Meyer,W., Nilsson,R.H., Hughes,K., Miller,A.N., Kirk,P.M., Abarenkov,K., Aime,M.C., Ariyawansa,H.A., Bidartondo,M., Boekhout,T., Buyck,B., Cai,Q., Chen,J., Crespo,A., Crous,P.W., Damm,U., De Beer,Z.W., Dentinger,B.T., Divakar,P.K., Duenas,M., Feau,N., Fliegerova,K., Garcia,M.A., Ge,Z.W., Griffith,G.W., Groenewald,J.Z., Groenewa…	Finding needles in haystacks: linking scientific names, reference specimens and molecular data for Fungi	Database (Oxford) 2014 (2014)
Otu01460	CTTGGGCATTTAGAGGAAGTAAAAGTCGTAACAAGGTCTCCGTAGGTGAACCTGCGGAGGGATCATTAATGAGATAGGGTCTCGTCCTCGGACAGGCCCGACCTCCCAACCCTTTGTTGACCAAACCAATACGTTGCTTCGGCGGACCGGTCGCAAGACCGCCGGGATGGGTCACACCGTCTTGGAGCGCGTCCGCCGATGGCCTTATATTAAACTCTTGTTGTAACCATGTCGTCTAATACTTGATTGTCGAATGACAAACAAAAACTTGCAACAACGGATCTCTTGGGTCTGGCATCGATGAAGAAAGCAGC	Ascomycota	unclassified Ascomycota	unclassified Ascomycota	unclassified Ascomycota	unclassified Ascomycota	unclassified Ascomycota	0	4	NR_121502.1	79217	3.95e-55	Knufia perforans	CBS 885.95	Eukaryota; Fungi; Dikarya; Ascomycota; Pezizomycotina; Eurotiomycetes; Chaetothyriomycetidae; Chaetothyriales; Trichomeriaceae; Knufia.	Schoch,C.L., Robbertse,B., Robert,V., Vu,D., Cardinali,G., Irinyi,L., Meyer,W., Nilsson,R.H., Hughes,K., Miller,A.N., Kirk,P.M., Abarenkov,K., Aime,M.C., Ariyawansa,H.A., Bidartondo,M., Boekhout,T., Buyck,B., Cai,Q., Chen,J., Crespo,A., Crous,P.W., Damm,U., De Beer,Z.W., Dentinger,B.T., Divakar,P.K., Duenas,M., Feau,N., Fliegerova,K., Garcia,M.A., Ge,Z.W., Griffith,G.W., Groenewald,J.Z., Groenewa…	Finding needles in haystacks: linking scientific names, reference specimens and molecular data for Fungi	Database (Oxford) 2014 (2014)
Otu00247	CTTGGTCATTTAGAGGAAGTAAAAGTCGTAACAAGGTCTCCGTAGGTGAACCTGCGGAGGGATCATTAATGAGTGTCAATGGTGGCTAACCCCGCCGACCTCCAACCCATTGTTGTTACTACCTGGTTGCCTCGGGGTGAAAGCCTGACGTCTTCGAATTCTCGGAACGTTCGGCCTAGCCCCGGCGGACACACATAACTCTGTTTTAACTACATGTCTGAATACAAATCAATTTATACAAAACTTTCAACAACGGATCTCTTGGTTCTGGCATCGATGAAGAACGCAGC	Ascomycota	unclassified Ascomycota	unclassified Ascomycota	unclassified Ascomycota	unclassified Ascomycota	unclassified Ascomycota	0	243	NR_154918.1	79322	1.32e-44	Ramularia unterseheri	CBS 124884	Eukaryota; Fungi; Dikarya; Ascomycota; Pezizomycotina; Dothideomycetes; Dothideomycetidae; Mycosphaerellales; Mycosphaerellaceae; Ramularia.	Videira,S.I., Groenewald,J.Z., Verkley,G.J., Braun,U. and Crous,P.W.	The rise of Ramularia from the Mycosphaerella labyrinth	Fungal Biol 119 (9), 823-843 (2015)	Fagus sylvatica unterseheri	leaf litter	Germany: Greifswald
Otu02266	CTTGGTATTTAGAGGAAGTAAAAGTCGTAACAAGGTCTCCGTAGGTGAACCTGCGGAGGGATCATTCATGAATGACTACGGTCTTCAACCATTCTACCCTCGTGGAGTATCAGTCGTGCCTTCGGCCCTCCGGGCCGGCTTTAATGCAGTTGACTTTGTCTGACACATTGATGAAAATCAAAACTCTCAACAACGGATCTCTTGGTTCTGGCATCGATGAAGAACGCAGC	Ascomycota	unclassified Ascomycota	unclassified Ascomycota	unclassified Ascomycota	unclassified Ascomycota	unclassified Ascomycota	0	3	NR_121541.1	79325	4.84e-38	Archaeorhizomyces finlayi	Ny9 finlayi	Eukaryota; Fungi; Dikarya; Ascomycota; Taphrinomycotina; Archaeorhizomycetales; Archaeorhizomycetaceae; Archaeorhizomyces.	Schoch,C.L., Robbertse,B., Robert,V., Vu,D., Cardinali,G., Irinyi,L., Meyer,W., Nilsson,R.H., Hughes,K., Miller,A.N., Kirk,P.M., Abarenkov,K., Aime,M.C., Ariyawansa,H.A., Bidartondo,M., Boekhout,T., Buyck,B., Cai,Q., Chen,J., Crespo,A., Crous,P.W., Damm,U., De Beer,Z.W., Dentinger,B.T., Divakar,P.K., Duenas,M., Feau,N., Fliegerova,K., Garcia,M.A., Ge,Z.W., Griffith,G.W., Groenewald,J.Z., Groenewa…	Finding needles in haystacks: linking scientific names, reference specimens and molecular data for Fungi	Database (Oxford) 2014 (2014)
Otu05364	CTTGGTCATTTAGAGGAAGTAAAAGTCGTAACAAGGTCTCCGTAGGTGAACCTGCGGAGGGATCATTCCCGAGTAGGGGGTCCACGAGGCCCCGGCTCCCACCCTTTGCGTACGTACCCTGTTGCTTTGGCGGGCCCCAGAGGGCTTGCGCACCCCGCTGGTGTGTGCCCGCCAAAGGACCCGGAAACCCTTCTATCGGTGCCGTCTGAGTCCTAGCTAAATGTCGTAAAACTTTCAACAACGGATCTCTTGGTTCTGGCATCGATGAAGAACGCAGC	Ascomycota	unclassified Ascomycota	unclassified Ascomycota	unclassified Ascomycota	unclassified Ascomycota	unclassified Ascomycota	0	2	NR_156215.1	79570	2.10e-47	Madagascaromyces intermedius	CBS 124154;	Eukaryota; Fungi; Dikarya; Ascomycota; Pezizomycotina; Dothideomycetes; Dothideomycetidae; Mycosphaerellales; Mycosphaerellaceae; Madagascaromyces.	Crous,P.W., Wingfield,M.J. and Groenewald,J.Z.	Niche sharing reflects a poorly understood biodiversity phenomenon	Persoonia 22, 83-94 (2009)	Eucalyptus camaldulensis intermedius		Madagascar
Otu00427	CTTGGTCATTTAGAGGAAGTAAAAGTCGTAACAAGGTTTCCGTAGGTGAACCTGCGGAAGGATCATTACCGAGTAGGGGGTCCACGAGGCCCCGGCTCCCACCCTTTGCGTACGTACCCTGTTGCTTTGGCGGGCCCCAGAGGGCTTGCGCACCCCGCTGGTGTGTGCCCGCCAAAGGACCCGGAAACCCTTCTATCGGTGCCGTCTGAGTCCTAGCTAAATGTCGTAAAACTTTCAACAACGGATCTCTTGGTTCTGGCATCGATGAAGAACGCAGC	Ascomycota	Lecanoromycetes	unclassified Lecanoromycetes	unclassified Lecanoromycetes	unclassified Lecanoromycetes	unclassified Lecanoromycetes	0	98	NR_144915.1	79672	1.62e-48	Thermoascus crustaceus	CBS 181.67	Eukaryota; Fungi; Dikarya; Ascomycota; Pezizomycotina; Eurotiomycetes; Eurotiomycetidae; Eurotiales; Thermoascaceae; Thermoascus.	Morgenstern,I., Powlowski,J., Ishmael,N., Darmond,C., Marqueteau,S., Moisan,M.C., Quenneville,G. and Tsang,A.	A molecular phylogeny of thermophilic fungi	Fungal Biol 116 (4), 489-502 (2012)
Otu01205	CTTGGTCATTTAGAGGAAGTAAAAGTCGTAACAAGGTCTCCGTAGGTGAACCTGCGGAGGGATCATTCATGAATGACTACGGTCTTCAACCATTCTACCCTCGTGGAGTATTAGTCGTGCCTTCGGCCCTCTGGGCCGGCTTTAATGCAGTTGACTTTGTCTGACACATTGATGAAAATCAAAACTATCAACAACGGATCTCTTGGTTCTGGCATCGATGAAGAATGCAGCCTGTCTCTTATACACACTC	Ascomycota	unclassified Ascomycota	unclassified Ascomycota	unclassified Ascomycota	unclassified Ascomycota	unclassified Ascomycota	0	5	NR_121541.1	79747	1.14e-39	Archaeorhizomyces finlayi	Ny9 finlayi	Eukaryota; Fungi; Dikarya; Ascomycota; Taphrinomycotina; Archaeorhizomycetales; Archaeorhizomycetaceae; Archaeorhizomyces.	Schoch,C.L., Robbertse,B., Robert,V., Vu,D., Cardinali,G., Irinyi,L., Meyer,W., Nilsson,R.H., Hughes,K., Miller,A.N., Kirk,P.M., Abarenkov,K., Aime,M.C., Ariyawansa,H.A., Bidartondo,M., Boekhout,T., Buyck,B., Cai,Q., Chen,J., Crespo,A., Crous,P.W., Damm,U., De Beer,Z.W., Dentinger,B.T., Divakar,P.K., Duenas,M., Feau,N., Fliegerova,K., Garcia,M.A., Ge,Z.W., Griffith,G.W., Groenewald,J.Z., Groenewa…	Finding needles in haystacks: linking scientific names, reference specimens and molecular data for Fungi	Database (Oxford) 2014 (2014)
Otu02160	TTTACTGTACCGGTGCCCACCGAGACTTCCACCTAAGCCTTCGTCGGCAGCGTCAGTGTGTATAAGAGACAGCTTGGTCATTTAGAGGAAGTAAAAGTCGTAACAAGGTCTCCGTAGGTGAACCTGCGGAGGGATCATTCATGAATGACTACGGTCTTCAACCATTCTACCCTCGTGGAGTATCAGTCGTGCCTTCGGCCCTCTGGGCCGGCTTTAATGCAGTTGACTTTGTCTGACACATTGATGAAAATCAAAACTTTCAACAACGGATCTCTTGGTTCTGGCATCGTGAAAACGCAGC	Ascomycota	unclassified Ascomycota	unclassified Ascomycota	unclassified Ascomycota	unclassified Ascomycota	unclassified Ascomycota	0	2	NR_121541.1	79747	4.99e-39	Archaeorhizomyces finlayi	Ny9 finlayi	Eukaryota; Fungi; Dikarya; Ascomycota; Taphrinomycotina; Archaeorhizomycetales; Archaeorhizomycetaceae; Archaeorhizomyces.	Schoch,C.L., Robbertse,B., Robert,V., Vu,D., Cardinali,G., Irinyi,L., Meyer,W., Nilsson,R.H., Hughes,K., Miller,A.N., Kirk,P.M., Abarenkov,K., Aime,M.C., Ariyawansa,H.A., Bidartondo,M., Boekhout,T., Buyck,B., Cai,Q., Chen,J., Crespo,A., Crous,P.W., Damm,U., De Beer,Z.W., Dentinger,B.T., Divakar,P.K., Duenas,M., Feau,N., Fliegerova,K., Garcia,M.A., Ge,Z.W., Griffith,G.W., Groenewald,J.Z., Groenewa…	Finding needles in haystacks: linking scientific names, reference specimens and molecular data for Fungi	Database (Oxford) 2014 (2014)
Otu05219	ATTGTTCATTGAGAGGCAGTAAAAGTCGTAACAAGGTTTCCGTAGGCGAACCTGCGGAAGGATCATTAAAGAGCAAGGGTCCCTCGGGGCCCGACCTCCCACCCCTTGTCGTCGCGAATAATCGTTGCTTTGGCGCGGCCCGTTTGGGGCTCACCCCCCGCCGCGACCGGGCTTCGGCCCGGGCAGCGCCCGCCAGAGACCAACTTCAACTCCTTCAGCAACACTGCAGTCAGAGTATAAAACATAATCAAACACAAATTGCAACAACGGAGATCTTGTTGCGGGCAGCTATGAAGAAAGCCTC	Ascomycota	unclassified Ascomycota	unclassified Ascomycota	unclassified Ascomycota	unclassified Ascomycota	unclassified Ascomycota	1	0	NR_159837.1	79779	2.31e-47	Elsinoe banksiigena		Eukaryota; Fungi; Dikarya; Ascomycota; Pezizomycotina; Dothideomycetes; Dothideomycetidae; Myriangiales; Elsinoaceae; Elsinoe.	Crous,P.W. and Groenewald,J.Z.	Fungal Planet description sheets June 2018	Unpublished		Banksia marginata banksiigena	Australia: New South Wales
Otu05247	CTTGTTCAGTGAGAGGCAGTAAAAGTCGTCACAAGGTTTCCGTAGGTGAACCTGCGGAAGGATCATTAAAGAGCAAGGGTCCCTCGGGGCCCGACCTCCCACCCCTTGTCGTCGCGAATAATCGTTGCTTTGGCGCGGCCCGTTTGGGGCTCACCCCCCGCCGCGACCGGGCTTCGGCCCGGGCGGCGCCCGCCAGAGACCAACTTCAACTCCTTCAGCAACACTGCAGTCAGAGTATAAAACATAATCAAACAAAAATTGCAACACCGGAGATCTTGTTGCGGGAATAGATGAAGAAGGACGC	Ascomycota	unclassified Ascomycota	unclassified Ascomycota	unclassified Ascomycota	unclassified Ascomycota	unclassified Ascomycota	1	0	NR_159837.1	79779	2.31e-47	Elsinoe banksiigena		Eukaryota; Fungi; Dikarya; Ascomycota; Pezizomycotina; Dothideomycetes; Dothideomycetidae; Myriangiales; Elsinoaceae; Elsinoe.	Crous,P.W. and Groenewald,J.Z.	Fungal Planet description sheets June 2018	Unpublished		Banksia marginata banksiigena	Australia: New South Wales
Otu04000	CTTGTTCATTGAGAGGAAGTAAAAGTCGTAACAAGGTTTCCGTAGGTGAACCTGCGGAAGGATCATTATCAAATAGGCCGGAGGGAAACCTCCAGCGTCTATATCCTCTGATTAACTTACCTTTTGTTGCTTTGGCGGACCGGGTGTCATGCCCCGGCGGTCAGGTGCAAGCCTGCCTGCCGAGCGTCCGCCAGAGACCCAATTAAACTCTTTTAAAATGAATACGATCGTCTGAATGAAAAAAACAAATAGCTAGAAATTTCAACAACGGAGCTCTTGGTGCGGGAAGAGATGAAGAAAGAAGC	Ascomycota	Lecanoromycetes	Ostropales	unclassified Ostropales	unclassified Ostropales	unclassified Ostropales	0	1	NR_159835.1	80000	4.99e-49	Cyanodermella banksiae		Eukaryota; Fungi; Dikarya; Ascomycota; Pezizomycotina; Lecanoromycetes; OSLEUM clade; Ostropomycetidae; Ostropales; Stictidaceae; Cyanodermella.	Crous,P.W. and Groenewald,J.Z.	Fungal Planet description sheets June 2018	Unpublished		Banksia ericifolia subsp. macrantha banksiae	Australia: New South Wales
Otu02165	TTTTTTCTGTAACGCTACGGAGAACACCGAGATCTACACCTAAGCCTTCGTCGGCAGCGTCAGATGTGTATACAGAGACAGCTTGGTCATTTAGAGGAAGTAAAAGTCGTAACAAGGTTTCCGTAGGTGAACCTGCGGAAGGATCATTAATAATTTGGCGAACCTAACGTTAGTTAGGTTTTGCGATCACTTATTTAAAACCCAACTCTTAAATGTATAATTTATGTATTTCTTGATAAGAAAAATAAAGATCACTTTCAACAACGGATCTCTTGGCTCTCGCATCGATGAAGAACGCAGC	Ascomycota	unclassified Ascomycota	unclassified Ascomycota	unclassified Ascomycota	unclassified Ascomycota	unclassified Ascomycota	3	0	NR_121476.1	80263	1.39e-39	Redeckera megalocarpum	clone=Hsp140-12	Eukaryota; Fungi; Fungi incertae sedis; Mucoromycota; Glomeromycotina; Glomeromycetes; Diversisporales; Diversisporaceae; Redeckera.	Schoch,C.L., Robbertse,B., Robert,V., Vu,D., Cardinali,G., Irinyi,L., Meyer,W., Nilsson,R.H., Hughes,K., Miller,A.N., Kirk,P.M., Abarenkov,K., Aime,M.C., Ariyawansa,H.A., Bidartondo,M., Boekhout,T., Buyck,B., Cai,Q., Chen,J., Crespo,A., Crous,P.W., Damm,U., De Beer,Z.W., Dentinger,B.T., Divakar,P.K., Duenas,M., Feau,N., Fliegerova,K., Garcia,M.A., Ge,Z.W., Griffith,G.W., Groenewald,J.Z., Groenewa…	Finding needles in haystacks: linking scientific names, reference specimens and molecular data for Fungi	Database (Oxford) 2014 (2014)			Guadeloupe
Otu01383	AACGACTTGGTCATTTAGAGGAAGTAAAAGTCGTAACAAGGTTTCCGTAGGTGAACCTGCGGAAGGATCATTATCGAGGTTCAATGCGTCTGAGCTGGCTCCGGCAAGTGCTCGACGCCTCGTCCACTCAACCCTTGTGCACCTGAGAGGGGCGGCGGGGTCGAAAGACCCTCTGCCGTGCTTCGACCCTTTACACATACACTCTTGTCTTTTGAATGTACATGCTTCGCTTCGGCGAATAGAAACAAATACAACTTTCAACAACGGATCTCTTGGCTCTCGCATCGATGAAGAACGCAGC	Ascomycota	unclassified Ascomycota	unclassified Ascomycota	unclassified Ascomycota	unclassified Ascomycota	unclassified Ascomycota	5	0	NR_163282.1	80488	2.27e-52	Tubulicrinis martinicensis		Eukaryota; Fungi; Dikarya; Basidiomycota; Agaricomycotina; Agaricomycetes; Hymenochaetales; Tubulicrinaceae; Tubulicrinis.	Gruhn,G., Hallenberg,N. and Courtecuisse,R.	Tubulicrinis martinicus (Basidiomycota), a new species from Martinique (France)	Unpublished
Otu00379	CTTGGTCATTTAGAGGAAGTAAAAGTCGTAACAAGGTTTCCGTAGGTGAACCTGCGGAAGGATCATTACAGTTTAGGCGTGTGCTTAAGTGCACCGCTCATCTACACTGTGCGTACGCAACGTATATCTCCGGGGACGCAAGTCTCCGGAACTCAACTCAACAAACAGTTTTTGATGTCAGTCATGAATTATACAAATATTCAAAACTTTCAACAACGGATCTCTTGGTTCTCGCATCGATGAAGAACGCAGC	Ascomycota	unclassified Ascomycota	unclassified Ascomycota	unclassified Ascomycota	unclassified Ascomycota	unclassified Ascomycota	125	0	NR_073356.2	80534	6.86e-47	[Candida] subhashii	UAMH 10744	Eukaryota; Fungi; Dikarya; Ascomycota; Saccharomycotina; Saccharomycetes; Saccharomycetales; Saccharomycetales incertae sedis; Candida.	Schoch,C.L., Robbertse,B., Robert,V., Vu,D., Cardinali,G., Irinyi,L., Meyer,W., Nilsson,R.H., Hughes,K., Miller,A.N., Kirk,P.M., Abarenkov,K., Aime,M.C., Ariyawansa,H.A., Bidartondo,M., Boekhout,T., Buyck,B., Cai,Q., Chen,J., Crespo,A., Crous,P.W., Damm,U., De Beer,Z.W., Dentinger,B.T., Divakar,P.K., Duenas,M., Feau,N., Fliegerova,K., Garcia,M.A., Ge,Z.W., Griffith,G.W., Groenewald,J.Z., Groenewa…	Finding needles in haystacks: linking scientific names, reference specimens and molecular data for Fungi	Database (Oxford) 2014 (2014)
Otu04861	CTTGGTCATTTAGAGGAAGTAAAAGTCGTCACAAGGTTTTCGTAGGTGAACCTGCGAAAGGATCATTAACGAGTTAGGGTCCTCTAGGCCCGACCTCCCAACCCTTTGCTTACCGAACCTCTGTTGCTTCGGCGGGCCCGTCTCACGACCGCCGGAGGACCGCCGCAGGGCGCGTCCTCTAGCCCGTGTCCGCCGATAGCCAACTACAAAACTCTGTATAAATCATGTCTCATGTCTAAGTCAAATTGAATTAAAAGCACAAATTGCAACACCGGAGATATTGGGGCGGGCATGTATGAAGAAAGACGC	Ascomycota	Eurotiomycetes	Chaetothyriales	Herpotrichiellaceae	unclassified Herpotrichiellaceae	unclassified Herpotrichiellaceae	2	0	NR_163358.1	80645	2.34e-52	Exophiala lignicola		Eukaryota; Fungi; Dikarya; Ascomycota; Pezizomycotina; Eurotiomycetes; Chaetothyriomycetidae; Chaetothyriales; Herpotrichiellaceae; Exophiala.	Crous,P.W., Schumacher,R.K., Akulov,A., Thangavel,R., Hernandez-Restrepo,M., Carnegie,A.J., Cheewangkoon,R., Wingfield,M.J., Summerell,B.A., Quaedvlieg,W., Coutinho,T.A., Roux,J., Wood,A.R., Giraldo,A. and Groenewald,J.Z.	New and Interesting Fungi. 2	Fungal Syst Evol (2019) In press		cf. Quercus sp. lignicola	Ukraine
Otu05252	CTTGTTCATTGAGAGGAAGTAAAAGTCGTAACAAGGTTTCCGTAGGTGAACCTGCGGAAGGATCATTAAAGAGCAAGGGTCCCTCGGGGCCCGACCTCCCACCCCTTGTCGTCGCGAATAATCGTTGCTTTGGCGCGGCCCGTTTGGAGCTCACCCCCCGCCGCGACCGGGCTTCGGCCCGGGCAGCGCCCGCCAGAGACCAACTTCAACTCCTTCAGCAACACTGCAGTCAGAGTATAAAACATAATCAAACAAAAATTGCAACACCGGATATCTTGGTTCGGGACGATATGAAGAAAGCCGC	Ascomycota	unclassified Ascomycota	unclassified Ascomycota	unclassified Ascomycota	unclassified Ascomycota	unclassified Ascomycota	1	0	NR_159837.1	80727	1.07e-50	Elsinoe banksiigena		Eukaryota; Fungi; Dikarya; Ascomycota; Pezizomycotina; Dothideomycetes; Dothideomycetidae; Myriangiales; Elsinoaceae; Elsinoe.	Crous,P.W. and Groenewald,J.Z.	Fungal Planet description sheets June 2018	Unpublished		Banksia marginata banksiigena	Australia: New South Wales
Otu04779	ATTGTGCAGTGAGAGGCAGTAAAAGTCGTCACAAGGTTTTCGTAGGTGAACCTGCGAAAGGATCATTAACGAGTGAGGGTCCTCTAGGCCCGACCTCCCAACCCTTTGCTTACCGAACCTCTGTTGCTTCGGCGGGCCCGTCTCACGACCGCCGGAGGACCGCCGCAGGGCGCGTCCTCTAGCCCGTGTCCGCCGATAGCCAACTACAAAACTCTGTATAAATCATGTCTCATGTCTAAGTCAAATTGAATTAAAAGCACAAATTGCAACACCGGAGATATTGTTTCGGGCATATATGAAGAACGACTC	Ascomycota	Eurotiomycetes	Chaetothyriales	Herpotrichiellaceae	unclassified Herpotrichiellaceae	unclassified Herpotrichiellaceae	1	0	NR_163358.1	80783	1.81e-53	Exophiala lignicola		Eukaryota; Fungi; Dikarya; Ascomycota; Pezizomycotina; Eurotiomycetes; Chaetothyriomycetidae; Chaetothyriales; Herpotrichiellaceae; Exophiala.	Crous,P.W., Schumacher,R.K., Akulov,A., Thangavel,R., Hernandez-Restrepo,M., Carnegie,A.J., Cheewangkoon,R., Wingfield,M.J., Summerell,B.A., Quaedvlieg,W., Coutinho,T.A., Roux,J., Wood,A.R., Giraldo,A. and Groenewald,J.Z.	New and Interesting Fungi. 2	Fungal Syst Evol (2019) In press		cf. Quercus sp. lignicola	Ukraine
Otu00387	CTTGGTCATTTAGAGGAAGTAAAAGTCGTAACAAGGTTTCCGTAGGTGAACCTGCAGAAGGATCATTACCGAGTAAGGGGTCCACGAGGCCTTAGCTCCCACCCTCTGCGTACGTACTCTGTTGCTTTGGCGGGCCCCAGGGAGCTCACGCACCCTGCGCCGGCTCCGGCTGGTGCGTGCTCGCCAAGGGACCTAGAAACCCTTCTGTCGGTGCCGTCTGAGTTTTGGCTAAATGTCGTAAAACTTTCAACAACGGATCTCTTGGTTCTGGCATCGATGAAGAACGCAGC	Ascomycota	Lecanoromycetes	unclassified Lecanoromycetes	unclassified Lecanoromycetes	unclassified Lecanoromycetes	unclassified Lecanoromycetes	0	108	NR_119741.1	81004	6.07e-53	Umbilicaria maculata	U. maculata 4	Eukaryota; Fungi; Dikarya; Ascomycota; Pezizomycotina; Lecanoromycetes; OSLEUM clade; Umbilicariomycetidae; Umbilicariales; Umbilicariaceae; Umbilicaria.	Schoch,C.L., Robbertse,B., Robert,V., Vu,D., Cardinali,G., Irinyi,L., Meyer,W., Nilsson,R.H., Hughes,K., Miller,A.N., Kirk,P.M., Abarenkov,K., Aime,M.C., Ariyawansa,H.A., Bidartondo,M., Boekhout,T., Buyck,B., Cai,Q., Chen,J., Crespo,A., Crous,P.W., Damm,U., De Beer,Z.W., Dentinger,B.T., Divakar,P.K., Duenas,M., Feau,N., Fliegerova,K., Garcia,M.A., Ge,Z.W., Griffith,G.W., Groenewald,J.Z., Groenewa…	Finding needles in haystacks: linking scientific names, reference specimens and molecular data for Fungi	Database (Oxford) 2014 (2014)			Poland: Tatra Mountains
Otu00660	AATAAAGACAGCTTGGTCATTTAGAGGAAGTAAAAGTCGTAACAAGGTTTCCGTAGGTGAACCTGCAGAAGGATCATTACCGAGTAAGGGGTCCACGAGGCCTTAGCTCCCACCCTCTGCGTACGTACTCTGTTGCTTTGGCGGGCCCCAGGGAGCTCACGCACCCTGCGCCGGCTCCGGCTGGTGCGTGCTCGCCAAGGGACCTAGAAACCCTTCTGTCGGTGCCGTCTGAGTTTTGGCTAAATGTCGTAAAACTTTCAACAACGGATCTCTTGGTTCTGGCATCGATGAAGAACGCAGC	Ascomycota	unclassified Ascomycota	unclassified Ascomycota	unclassified Ascomycota	unclassified Ascomycota	unclassified Ascomycota	0	35	NR_119741.1	81004	6.32e-53	Umbilicaria maculata	U. maculata 4	Eukaryota; Fungi; Dikarya; Ascomycota; Pezizomycotina; Lecanoromycetes; OSLEUM clade; Umbilicariomycetidae; Umbilicariales; Umbilicariaceae; Umbilicaria.	Schoch,C.L., Robbertse,B., Robert,V., Vu,D., Cardinali,G., Irinyi,L., Meyer,W., Nilsson,R.H., Hughes,K., Miller,A.N., Kirk,P.M., Abarenkov,K., Aime,M.C., Ariyawansa,H.A., Bidartondo,M., Boekhout,T., Buyck,B., Cai,Q., Chen,J., Crespo,A., Crous,P.W., Damm,U., De Beer,Z.W., Dentinger,B.T., Divakar,P.K., Duenas,M., Feau,N., Fliegerova,K., Garcia,M.A., Ge,Z.W., Griffith,G.W., Groenewald,J.Z., Groenewa…	Finding needles in haystacks: linking scientific names, reference specimens and molecular data for Fungi	Database (Oxford) 2014 (2014)			Poland: Tatra Mountains
Otu01683	CTTGTTCATTTAGAGGAAGTAAAAGTCGTCACAAGGTTTCCGTAGGTGAACCTGCGGAAGGATCATTAAAGAGCAAGGGTCCCTCGGGGCCCGACCTCCCACCCCTTGTCGTCGCGAATAATCGTTGCTTTGGCGCGGCCCGTTTGGGGCTCACCCCCCGCCGCGACCGGGCTTCGGCCCGGGCAGCGCCCGCCAGAGACCAACTTCAACTCCTTCAGCAACACTGCAGTCAGAGTATAAAACATAATCAAACAAAAATTGCAACAACGGAGCTCTTGGTGCGCGCCGCGATGAAGAACGCGGC	Ascomycota	unclassified Ascomycota	unclassified Ascomycota	unclassified Ascomycota	unclassified Ascomycota	unclassified Ascomycota	4	0	NR_159837.1	81091	4.94e-54	Elsinoe banksiigena		Eukaryota; Fungi; Dikarya; Ascomycota; Pezizomycotina; Dothideomycetes; Dothideomycetidae; Myriangiales; Elsinoaceae; Elsinoe.	Crous,P.W. and Groenewald,J.Z.	Fungal Planet description sheets June 2018	Unpublished		Banksia marginata banksiigena	Australia: New South Wales
Otu05226	CTTGGTCATTTAGAGGAAGTAAAAGTCGTCACAAGGTTTCCGTAGGTGAACCTGCGGAAGGATCATTAAAGAGCAAGGGTCCCTCGGGGCCCGACCTCCCACCCCTTGTCGTCGCGAATAATCGTTGCTTTGGCGCGGCCCGTTTGGGGCTCACCCCCCGCCGCGACCGGGCTTCGGCCCGGGCAGCGCCCGCCAGAGACCAACTTCAACTCCTTCAGCAACACTGCAGTCAGAGTATAAAACATAATCAAACAAAAATTGCAACACCGGAGCTCTTGGGTCGGGAAGCGATGAAGAACGCCTC	Ascomycota	unclassified Ascomycota	unclassified Ascomycota	unclassified Ascomycota	unclassified Ascomycota	unclassified Ascomycota	1	0	NR_159837.1	81091	4.94e-54	Elsinoe banksiigena		Eukaryota; Fungi; Dikarya; Ascomycota; Pezizomycotina; Dothideomycetes; Dothideomycetidae; Myriangiales; Elsinoaceae; Elsinoe.	Crous,P.W. and Groenewald,J.Z.	Fungal Planet description sheets June 2018	Unpublished		Banksia marginata banksiigena	Australia: New South Wales
Otu02167	CTTGGTCATTTAGAGGAATTAAAAGTCGTAACAAGGTCTCCGTAGGTGAACCTGCGGAGGGATCATTCATGAATGACTACGGTCTTCAACCATTCTACCCTCGTGGAGTATCAGTCGTGCCTTCGGCCCTCTGGGCCGGCTTTAATGCTGTAGACTTTGTCTGACATGATTATTAAAAATCAAAACTTTCAACAAAGGATCTCTTGGCTCTTGCATCGATGAAGAACGCAGC	Ascomycota	unclassified Ascomycota	unclassified Ascomycota	unclassified Ascomycota	unclassified Ascomycota	unclassified Ascomycota	0	1	NR_126144.2	81224	8.07e-46	Archaeorhizomyces borealis	NS99-600	Eukaryota; Fungi; Dikarya; Ascomycota; Taphrinomycotina; Archaeorhizomycetales; Archaeorhizomycetaceae; Archaeorhizomyces.	Menkis,A., Urbina,H., James,T.Y. and Rosling,A.	Archaeorhizomyces borealis sp. nov. and a sequence-based classification of related soil fungal species	Fungal Biol 118 (12), 943-955 (2014)	Pinus sylvestris borealis	root tip	Lithuania
Otu03131	CTTGTTCATTTAGAGGAAGTAAAAGTCGTAACGAGGTTTCCGTAGGTGAACCTGCGGAAGGATCATTACAGAGGAGCCCGCGCGTCCGCGTACGGGCTCCACGAGATAGAACCTCTGTCTTTGTTTACCACCGTTTCCTCGGCGGGTCCGCCCGCCAGCGAGGACAACCCAAAACCTTCTGTAGTTAGCAGTAACCGTCTGAAAACAAATCGTTTAAAACTTTCAACAACGGATCTCTTGGTTCCGGGATGCGATGAAGAAAGACGC	Ascomycota	unclassified Ascomycota	unclassified Ascomycota	unclassified Ascomycota	unclassified Ascomycota	unclassified Ascomycota	0	3	NR_156402.1	81224	9.41e-46	Muritestudina chiangraiensis	MFLUCC 17-2551	Eukaryota; Fungi; Dikarya; Ascomycota; Pezizomycotina; Dothideomycetes; Pleosporomycetidae; Pleosporales; Testudinaceae; Muritestudina.	Wanasinghe,D.N., Jeewon,R., Tibpromma,S., Jones,E.B.G. and Hyde,K.D.	Saprobic Dothideomycetes in Thailand: Muritestudina gen. et sp. nov. (Testudinaceae) a new terrestrial pleosporalean ascomycete, with hyaline and muriform ascospores	Stud Fungi 2 (1), 219-234 (2017)		dead twigs chiangraiensis	Thailand
Otu00850	CTTGGTCATTTAGAGGAAGTAAAAGTCGTAACAAGGTTTCCGTAGGTGAACCTGCGGAAGGATCATTACCGAGTCAGGGTGTAACAGCCCGCACTCCAACCCCTTGTGTACCTTCTCTGTTGCTTTGGCGGGCCCGCGGTGTCATGCCGCCGCCGGCTTCGGCTGGCCAGCGCCCGCCGGAGGATCGTCAAACCAAACTCTTGCCATATCGGTGACCGTCTGAGCAAAAAATTCAATAATCAAAACTTTCAACAACGGATCTCTTGGTTCTGGCATCGATGAAGAACGCAGC	Ascomycota	unclassified Ascomycota	unclassified Ascomycota	unclassified Ascomycota	unclassified Ascomycota	unclassified Ascomycota	5	0	NR_121294.1	81373	1.31e-59	Scleroconidioma sphagnicola	UAMH 9731	Eukaryota; Fungi; Dikarya; Ascomycota; Pezizomycotina; Dothideomycetes; Dothideomycetidae; Dothideales; Dothideaceae; Scleroconidioma.	Schoch,C.L., Robbertse,B., Robert,V., Vu,D., Cardinali,G., Irinyi,L., Meyer,W., Nilsson,R.H., Hughes,K., Miller,A.N., Kirk,P.M., Abarenkov,K., Aime,M.C., Ariyawansa,H.A., Bidartondo,M., Boekhout,T., Buyck,B., Cai,Q., Chen,J., Crespo,A., Crous,P.W., Damm,U., De Beer,Z.W., Dentinger,B.T., Divakar,P.K., Duenas,M., Feau,N., Fliegerova,K., Garcia,M.A., Ge,Z.W., Griffith,G.W., Groenewald,J.Z., Groenewa…	Finding needles in haystacks: linking scientific names, reference specimens and molecular data for Fungi	Database (Oxford) 2014 (2014)
Otu00036	CTTGGTCATTTAGAGGAAGTAAAAGTCGTAACAAGGTCTCCGTAGGTGAACCTGCGGAGGGATCATTCATGAATGACTACGGTCTTCAACCATTCTACCCTCGTGGAGTATCAGTCGTGCCTTCGGCCCTCTGGGCCGGCTTTAATGCAGTCGACTTTGTCTGACACATTGATGAAAATCAAAACTTTCAACAAAGGATCTCTTGGCTCTTGCATCGATGAAGAACGCAGC	Ascomycota	unclassified Ascomycota	unclassified Ascomycota	unclassified Ascomycota	unclassified Ascomycota	unclassified Ascomycota	1	2624	NR_121541.1	81435	2.23e-46	Archaeorhizomyces finlayi	Ny9 finlayi	Eukaryota; Fungi; Dikarya; Ascomycota; Taphrinomycotina; Archaeorhizomycetales; Archaeorhizomycetaceae; Archaeorhizomyces.	Schoch,C.L., Robbertse,B., Robert,V., Vu,D., Cardinali,G., Irinyi,L., Meyer,W., Nilsson,R.H., Hughes,K., Miller,A.N., Kirk,P.M., Abarenkov,K., Aime,M.C., Ariyawansa,H.A., Bidartondo,M., Boekhout,T., Buyck,B., Cai,Q., Chen,J., Crespo,A., Crous,P.W., Damm,U., De Beer,Z.W., Dentinger,B.T., Divakar,P.K., Duenas,M., Feau,N., Fliegerova,K., Garcia,M.A., Ge,Z.W., Griffith,G.W., Groenewald,J.Z., Groenewa…	Finding needles in haystacks: linking scientific names, reference specimens and molecular data for Fungi	Database (Oxford) 2014 (2014)
Otu05236	CTTGGTCATTTAGAGGAAGTAAAAGTCGTAACAAGGTTTCCGTAGGTGAACCTGCGGAAGGATCATTAAAGAGCAAGGGTCCCTCGGGGCCCGACCTCCCACCCCTTGTCGTCGCGAATAATCGTTGCTTTGGCGCGGCCCGTTTGGGGCTCACCCCCCGCCGCGACCGGGCTTCGGCCCGGGCAGCGCCCGCCAGAGACCAACTTCAACTCCTTCAGCAACACTGCAGTCAGAGTATAAAACATAATCAAACAAAAATTGCAACAACGGATATCTTGGTGCTCGACGAGATGAAGAAAGACGC	Ascomycota	unclassified Ascomycota	unclassified Ascomycota	unclassified Ascomycota	unclassified Ascomycota	unclassified Ascomycota	1	0	NR_159837.1	81496	1.07e-50	Elsinoe banksiigena		Eukaryota; Fungi; Dikarya; Ascomycota; Pezizomycotina; Dothideomycetes; Dothideomycetidae; Myriangiales; Elsinoaceae; Elsinoe.	Crous,P.W. and Groenewald,J.Z.	Fungal Planet description sheets June 2018	Unpublished		Banksia marginata banksiigena	Australia: New South Wales
Otu00239	CTTGGTCATTTAGAGGAAGTAAAAGTCGTAACAAGGTCTCCGTAGGTGAACCTGCGGAGGGATCATTCTTGAATGGCCTTACTGGCCTTCATCCTTCTACCCTTGTGGAGTTAGATGTGCCTTCGGCCCATGTGGCCGATTTTTATGCCGTAGACGGTGTCTGACGTGATTATAAAAATCAAACCTTTCAACAAAGGATCTCTTGGCTCTTGCATCGATGAAGAACGCAGC	Ascomycota	unclassified Ascomycota	unclassified Ascomycota	unclassified Ascomycota	unclassified Ascomycota	unclassified Ascomycota	0	240	NR_121541.1	81702	4.80e-48	Archaeorhizomyces finlayi	Ny9 finlayi	Eukaryota; Fungi; Dikarya; Ascomycota; Taphrinomycotina; Archaeorhizomycetales; Archaeorhizomycetaceae; Archaeorhizomyces.	Schoch,C.L., Robbertse,B., Robert,V., Vu,D., Cardinali,G., Irinyi,L., Meyer,W., Nilsson,R.H., Hughes,K., Miller,A.N., Kirk,P.M., Abarenkov,K., Aime,M.C., Ariyawansa,H.A., Bidartondo,M., Boekhout,T., Buyck,B., Cai,Q., Chen,J., Crespo,A., Crous,P.W., Damm,U., De Beer,Z.W., Dentinger,B.T., Divakar,P.K., Duenas,M., Feau,N., Fliegerova,K., Garcia,M.A., Ge,Z.W., Griffith,G.W., Groenewald,J.Z., Groenewa…	Finding needles in haystacks: linking scientific names, reference specimens and molecular data for Fungi	Database (Oxford) 2014 (2014)
Otu05119	CTTGGTCATTTAGAGGAAGTAAAAGTCGTAACAAGGTTTCCGTAGGTGAACCTGCGGAAGGATCATTACAGAGGAGCCCGCGCGTCCGCGTACGGGCTCCACGAGATAGAGCCTCTGTCTTTGTTTACCACCGTTTCCTCGGCGGGTCCGCCCGCCAGCGAGGACAACCCAAAACCTTCTGTAGTTAGCAGTAGCCGTCTGAAAACAAATCGTTTAAAACTTTCAACAACGGATCTCTTGGTCCTGGCATCGATGAAAACGATC	Ascomycota	unclassified Ascomycota	unclassified Ascomycota	unclassified Ascomycota	unclassified Ascomycota	unclassified Ascomycota	0	2	NR_156402.1	81707	5.55e-48	Muritestudina chiangraiensis	MFLUCC 17-2551	Eukaryota; Fungi; Dikarya; Ascomycota; Pezizomycotina; Dothideomycetes; Pleosporomycetidae; Pleosporales; Testudinaceae; Muritestudina.	Wanasinghe,D.N., Jeewon,R., Tibpromma,S., Jones,E.B.G. and Hyde,K.D.	Saprobic Dothideomycetes in Thailand: Muritestudina gen. et sp. nov. (Testudinaceae) a new terrestrial pleosporalean ascomycete, with hyaline and muriform ascospores	Stud Fungi 2 (1), 219-234 (2017)		dead twigs chiangraiensis	Thailand
Otu04821	CTTGTGCATTTAGAGGAAGTAAAAGTCGTAACAAGGTTTTCGTAGGTGAACCTGCGAAAGGATCATTAACGAGTTAGGGTCCTCTGGGCCCGACCTCCCAACCCTTTGCTTACCGAACCTCTGTTGCTTCGGCGGGCCCGTCTCACGACCGCCGGAGGACCGCCGCAGGGCGCGTCCTCTAGCCCGTGTCCGCCGATAGCCAACTACAAAACTCTGTATAAATCATGTCTCATGTCTAAGTCAAATTGAATTAAAAGCAAAAATTGCAACACCGGAGCTCTTGGTTCGGGACTAGATGAAGAAAGACGC	Ascomycota	Eurotiomycetes	Chaetothyriales	Herpotrichiellaceae	unclassified Herpotrichiellaceae	unclassified Herpotrichiellaceae	1	0	NR_163358.1	81720	2.32e-57	Exophiala lignicola		Eukaryota; Fungi; Dikarya; Ascomycota; Pezizomycotina; Eurotiomycetes; Chaetothyriomycetidae; Chaetothyriales; Herpotrichiellaceae; Exophiala.	Crous,P.W., Schumacher,R.K., Akulov,A., Thangavel,R., Hernandez-Restrepo,M., Carnegie,A.J., Cheewangkoon,R., Wingfield,M.J., Summerell,B.A., Quaedvlieg,W., Coutinho,T.A., Roux,J., Wood,A.R., Giraldo,A. and Groenewald,J.Z.	New and Interesting Fungi. 2	Fungal Syst Evol (2019) In press		cf. Quercus sp. lignicola	Ukraine
Otu05392	CTTGGTCATTTAGAGGAAGTAAAAGTTGTAACAAGGTCTCCGTAGGTGAACCTGCGGAGGGATCATTCTTGAAAGGCCTCATGGCCTTCATCCCTCTACCCTTGTGGATTAGGATGTGCCTTCGGCCCTAGTGGCCGGCTTTTATGCTGTAGACTTTGTCTGACACATTGATGAAAATCAAAACTTTCAACAAAGGATCTCTTGGCTCTTGCATCGATGAAGAACGCAGC	Ascomycota	unclassified Ascomycota	unclassified Ascomycota	unclassified Ascomycota	unclassified Ascomycota	unclassified Ascomycota	0	2	NR_126144.2	81893	1.33e-48	Archaeorhizomyces borealis	NS99-600	Eukaryota; Fungi; Dikarya; Ascomycota; Taphrinomycotina; Archaeorhizomycetales; Archaeorhizomycetaceae; Archaeorhizomyces.	Menkis,A., Urbina,H., James,T.Y. and Rosling,A.	Archaeorhizomyces borealis sp. nov. and a sequence-based classification of related soil fungal species	Fungal Biol 118 (12), 943-955 (2014)	Pinus sylvestris borealis	root tip	Lithuania
Otu03118	CTTGGTCATTTAGAGGAAGTAAAAGTCGTAACAAGGTCTCCGTAGGTGAACCTGCGGAGGGATCATTCATGCATGACTACGGTCTTCAACCATTCTACCCTTGTGGATTAAGATGTGCCTTCGGCCCTAGTGGCCGGCTTTTATGCTGTAGACTTTGTCTGACATGATTATTAAAAATCAAAACTTTCAACAAAGGATCTCTTGGCTCTTGCATCGATGAAGAACGCAGC	Ascomycota	unclassified Ascomycota	unclassified Ascomycota	unclassified Ascomycota	unclassified Ascomycota	unclassified Ascomycota	0	1	NR_126144.2	81967	1.33e-48	Archaeorhizomyces borealis	NS99-600	Eukaryota; Fungi; Dikarya; Ascomycota; Taphrinomycotina; Archaeorhizomycetales; Archaeorhizomycetaceae; Archaeorhizomyces.	Menkis,A., Urbina,H., James,T.Y. and Rosling,A.	Archaeorhizomyces borealis sp. nov. and a sequence-based classification of related soil fungal species	Fungal Biol 118 (12), 943-955 (2014)	Pinus sylvestris borealis	root tip	Lithuania
Otu05238	CTTGGTCATTTAGAGGAAGTAAAAGTCGTAACAAGGTCTCCGTAGGTGAACCTGCGGAGGGATCATTCTTGAATGGCCTTACTGGCCTTCATCCTTCTACCCTCGTGGAGTATCAGTCGTGCCTTCGGCCCTCTGGGCCGGCTTTAATGCAGTTGACTTTGTCTGACACATTGATGAAAATCAAAACTTTCAACAACGGATCTCTTGGTTCTGGCATCGATGAAGAACGCAGC	Ascomycota	unclassified Ascomycota	unclassified Ascomycota	unclassified Ascomycota	unclassified Ascomycota	unclassified Ascomycota	0	1	NR_126144.2	81967	1.04e-49	Archaeorhizomyces borealis	NS99-600	Eukaryota; Fungi; Dikarya; Ascomycota; Taphrinomycotina; Archaeorhizomycetales; Archaeorhizomycetaceae; Archaeorhizomyces.	Menkis,A., Urbina,H., James,T.Y. and Rosling,A.	Archaeorhizomyces borealis sp. nov. and a sequence-based classification of related soil fungal species	Fungal Biol 118 (12), 943-955 (2014)	Pinus sylvestris borealis	root tip	Lithuania
Otu01331	CTTGGTCATTTAGAGGAAGTAAAAGTCGCAACAAGGTCTCCGTTGGTGAACCAGCGGAGGGATCATTACCGAGTTTTCCAAACTCCCAACCCATGTGAACATACCTTCTGTTGCCTCGGCAGGGCCGGCCCCGGGGGAGACCCCCCCGGGCGCAGCGGCCTGCCGGCGGACCACAACGCAACTCTTGTATGTACAGTGTCTTCTGAGTACCAAAACATAATAGTTAAAACTTTCAACAGCGGATCTCTTGGTTCTGGCATCGATGAAGAACGCAGC	Ascomycota	Sordariomycetes	unclassified Sordariomycetes	unclassified Sordariomycetes	unclassified Sordariomycetes	unclassified Sordariomycetes	0	6	NR_164430.1	82069	1.23e-59	Emericellopsis robusta	CBS 105.70	Eukaryota; Fungi; Dikarya; Ascomycota; Pezizomycotina; Sordariomycetes; Hypocreomycetidae; Hypocreales; Hypocreales incertae sedis; Emericellopsis.	Vu,D., Groenewald,M., de Vries,M., Gehrmann,T., Stielow,B., Eberhardt,U., Al-Hatmi,A., Groenewald,J.Z., Cardinali,G., Houbraken,J., Boekhout,T., Crous,P.W., Robert,V. and Verkley,G.J.M.	Large-scale generation and analysis of filamentous fungal DNA barcodes boosts coverage for kingdom fungi and reveals thresholds for fungal species and higher taxon delimitation	Stud. Mycol. 92, 135-154 (2019)			Netherlands
Otu04780	CTTGTGCATTGAGAGGAAGTAAAAGTCGTAACAAGGTTTTCGTAGGTGAACCTGCGAAAGGATCATTAGCGAGTTAGGGTCCTCTAGGCCCGACCTCCCAACCCTTTGCTTACCGAACCTCTGTTGCTTCGGCGGGCCCGTCTCACGACCGCCGGAGGACCGCCGCAGGGCGCGTCCTCTAGCCCGTGTCCGCCGATAGCCAACTACAAAACTCTGTATAAATCATGTCTCATGTCTAAGTCAAATTGAATTAAAAGCAAAAATTGCAACAACGGAGATCTTGGTGCTGGCAGCTATGAAGAAGGCCTC	Ascomycota	Eurotiomycetes	Chaetothyriales	Herpotrichiellaceae	unclassified Herpotrichiellaceae	unclassified Herpotrichiellaceae	1	0	NR_163358.1	82079	4.99e-59	Exophiala lignicola		Eukaryota; Fungi; Dikarya; Ascomycota; Pezizomycotina; Eurotiomycetes; Chaetothyriomycetidae; Chaetothyriales; Herpotrichiellaceae; Exophiala.	Crous,P.W., Schumacher,R.K., Akulov,A., Thangavel,R., Hernandez-Restrepo,M., Carnegie,A.J., Cheewangkoon,R., Wingfield,M.J., Summerell,B.A., Quaedvlieg,W., Coutinho,T.A., Roux,J., Wood,A.R., Giraldo,A. and Groenewald,J.Z.	New and Interesting Fungi. 2	Fungal Syst Evol (2019) In press		cf. Quercus sp. lignicola	Ukraine
Otu03314	CTTGTGCATTGAGAGGAAGTAAAAGTCGTAACAAGGTTTTCGTAGGTGAACCTGCGAAGGGATCATTAACGAGTTAGGGTCCTCTAGGCCCGACCTCCCAACCCTTTGCTTACCGAACCTCTGTTGCTTCGGCGGGCCCGTCTCACGACCGCCGGAGGACCGCCGCAGGGCGCGTCCTCTAGCCCGTGTCCGCCGATAGCCAACTACAAAACTCTGTATAAATCATGTCTCATGTCTAAGTCAAATTGAATTAAAAGCAAAACTTTCAACACCGGATATCTTGATTCTGGACGAGATGAAGAAAGCCGC	Ascomycota	Eurotiomycetes	Chaetothyriales	Herpotrichiellaceae	unclassified Herpotrichiellaceae	unclassified Herpotrichiellaceae	1	0	NR_163358.1	82143	4.99e-59	Exophiala lignicola		Eukaryota; Fungi; Dikarya; Ascomycota; Pezizomycotina; Eurotiomycetes; Chaetothyriomycetidae; Chaetothyriales; Herpotrichiellaceae; Exophiala.	Crous,P.W., Schumacher,R.K., Akulov,A., Thangavel,R., Hernandez-Restrepo,M., Carnegie,A.J., Cheewangkoon,R., Wingfield,M.J., Summerell,B.A., Quaedvlieg,W., Coutinho,T.A., Roux,J., Wood,A.R., Giraldo,A. and Groenewald,J.Z.	New and Interesting Fungi. 2	Fungal Syst Evol (2019) In press		cf. Quercus sp. lignicola	Ukraine
Otu01677	TACCTAAGCCTTCGTCGGCAGCGTCAATGTGTATAAGAGACAGCTTGGTCATTTAGAGGAAGTAAAAGTCGTAACAAGGTCTCCGTTGGTGAACCAGCGGAGGGATCATTACTGAGTTCTCGGGCTCCCAACCACCGTGAACATACCACTGTTGCTTCGGCGGGCTACCGGTTCGCCGGGACCCCCGCCGGAGACACCACAAACTCTTGTATTCTAAGGAATCTTCTGAGTCGTCTTACAAATAAGAATTAAAACTTTCAGCAACGGATCTCTTGGCTCTGGCATCGATGAAGAACGCAGC	Ascomycota	unclassified Ascomycota	unclassified Ascomycota	unclassified Ascomycota	unclassified Ascomycota	unclassified Ascomycota	0	4	NR_121495.1	82197	1.36e-54	Ilyonectria cyclaminicola	CBS 302.93	Eukaryota; Fungi; Dikarya; Ascomycota; Pezizomycotina; Sordariomycetes; Hypocreomycetidae; Hypocreales; Nectriaceae; Ilyonectria.	Schoch,C.L., Robbertse,B., Robert,V., Vu,D., Cardinali,G., Irinyi,L., Meyer,W., Nilsson,R.H., Hughes,K., Miller,A.N., Kirk,P.M., Abarenkov,K., Aime,M.C., Ariyawansa,H.A., Bidartondo,M., Boekhout,T., Buyck,B., Cai,Q., Chen,J., Crespo,A., Crous,P.W., Damm,U., De Beer,Z.W., Dentinger,B.T., Divakar,P.K., Duenas,M., Feau,N., Fliegerova,K., Garcia,M.A., Ge,Z.W., Griffith,G.W., Groenewald,J.Z., Groenewa…	Finding needles in haystacks: linking scientific names, reference specimens and molecular data for Fungi	Database (Oxford) 2014 (2014)	Cyclamen sp. cyclaminicola	bulb	Netherlands: Roelofarendsveen
Otu05082	CTTGGTCATTTAGAGGAAGTAAAAGTCGTAACAAGGTCTCCGTAGGTGAACCTGCGGAGGGATCATTCTTGAATGGCCTCATGGCCTTCATCCTTCTACCCTTGTGGATTAAGATGTGCCTTCGGCCCTAGTGGCCGGCTTTTATGCTGTAGACGGTGTCTGACGTGATTATAAAAATCAAACCTTTCAACAAAGGATCTCTTGGCTCTTGCATCGATGAAGAACGCAGC	Ascomycota	unclassified Ascomycota	unclassified Ascomycota	unclassified Ascomycota	unclassified Ascomycota	unclassified Ascomycota	0	2	NR_126144.2	82231	2.85e-50	Archaeorhizomyces borealis	NS99-600	Eukaryota; Fungi; Dikarya; Ascomycota; Taphrinomycotina; Archaeorhizomycetales; Archaeorhizomycetaceae; Archaeorhizomyces.	Menkis,A., Urbina,H., James,T.Y. and Rosling,A.	Archaeorhizomyces borealis sp. nov. and a sequence-based classification of related soil fungal species	Fungal Biol 118 (12), 943-955 (2014)	Pinus sylvestris borealis	root tip	Lithuania
Otu05307	CTTGTGCATTTAGAGGCATTAAAAGTCGTAACAAGGTTTCCGTAGGTGAACCTGCGGAAGGATCATTAAAGAGCAAGGGTCCCTCGGGGCCCGACCTCCCACCCCTTGTCGTCGCGAATAATCGTTGCTTTGGCGCGGCCCGTTTGGGGCTCACCCCCCGCCGCGACCGGGCTTCGGCCCGGGCAGCGCCCGCCGGAGACCAACTTCAACTCCTTCAGCAACACTGCAGTCAGAGTATAAAACATAATCAAACAAAAATTTCAACAACGGATATCTTGGTTCTGGAAGAGATGAAGAAAGCAGC	Ascomycota	unclassified Ascomycota	unclassified Ascomycota	unclassified Ascomycota	unclassified Ascomycota	unclassified Ascomycota	1	0	NR_159837.1	82374	1.05e-60	Elsinoe banksiigena		Eukaryota; Fungi; Dikarya; Ascomycota; Pezizomycotina; Dothideomycetes; Dothideomycetidae; Myriangiales; Elsinoaceae; Elsinoe.	Crous,P.W. and Groenewald,J.Z.	Fungal Planet description sheets June 2018	Unpublished		Banksia marginata banksiigena	Australia: New South Wales
Otu01380	CTTCGACGGCAGCGTCAGATGGGTATAAGAGGCAGCTTGGTCATTTAGAGGAAGTAAAAGTCGTAACAAGGTTTCCGTAGGTGAACCTGCGGAAGGATCATTACAGAGGAGCCCGCGCGTCCGCGTACGGGCTCCACGAGATGGAACCTCTGTCTTTGTTTACCACCGTTTCCTCGGCGGGTCCGCCCGCCAGCGAGGACAACCCAAAACCTTCTGTAGTTAGCAGTAACCGTCTGAAAACAAATCGTTTAAAACTTTCAACAACGGATCTCTTGGTCCTGGCATCGATGAAGAACGCAGC	Ascomycota	Lecanoromycetes	unclassified Lecanoromycetes	unclassified Lecanoromycetes	unclassified Lecanoromycetes	unclassified Lecanoromycetes	0	6	NR_156402.1	82400	2.27e-52	Muritestudina chiangraiensis	MFLUCC 17-2551	Eukaryota; Fungi; Dikarya; Ascomycota; Pezizomycotina; Dothideomycetes; Pleosporomycetidae; Pleosporales; Testudinaceae; Muritestudina.	Wanasinghe,D.N., Jeewon,R., Tibpromma,S., Jones,E.B.G. and Hyde,K.D.	Saprobic Dothideomycetes in Thailand: Muritestudina gen. et sp. nov. (Testudinaceae) a new terrestrial pleosporalean ascomycete, with hyaline and muriform ascospores	Stud Fungi 2 (1), 219-234 (2017)		dead twigs chiangraiensis	Thailand
Otu02303	CTTGGTCATTTAGAGGAAGTAAAAGTCGTAACAAGGTTTCCGTAGGTGAACCTGCGGAAGGATCATTACAGAGGAGCCCGCGCGTCCGCGTACGGGCTCCACGAGATAGAACCTCTGTCTTTGTTTACCACCGTTTCCTCGGCGGGTCCGCCCGCCGGCGAGGACAACCCAAAACCTTTTGTAGTTATCAGTAACCGTCTGAAAACAAATCGTTTAAAACTTTCAACAACGGATCTCTTGGTCCTGGCATCGATGAAGAACGCAGC	Ascomycota	Lecanoromycetes	unclassified Lecanoromycetes	unclassified Lecanoromycetes	unclassified Lecanoromycetes	unclassified Lecanoromycetes	0	3	NR_156402.1	82400	2.00e-52	Muritestudina chiangraiensis	MFLUCC 17-2551	Eukaryota; Fungi; Dikarya; Ascomycota; Pezizomycotina; Dothideomycetes; Pleosporomycetidae; Pleosporales; Testudinaceae; Muritestudina.	Wanasinghe,D.N., Jeewon,R., Tibpromma,S., Jones,E.B.G. and Hyde,K.D.	Saprobic Dothideomycetes in Thailand: Muritestudina gen. et sp. nov. (Testudinaceae) a new terrestrial pleosporalean ascomycete, with hyaline and muriform ascospores	Stud Fungi 2 (1), 219-234 (2017)		dead twigs chiangraiensis	Thailand
Otu04038	CCGTCAGAGACAGCGTCATAGTGTATAAGAACCAGCTTGGTCATTTAGAGGAAGTAAAAGTCGTAACAAGGTTTCCGTAGGTGAACCTGCGGAAGGATCATTACAGAGGAGCCCGCGCGTCCGCGTACGGGCTCCACGAGATAGAACCTCTGTCTTTGGTTACCACCGTTTCCTCGGCGGGTCCGCCCGCCAGCGAGGACAACCCAAAACCTTCTGTAGTTAGCAGTAACCGTCTGAAAACAAATCGTTTAAAACTTTCAACAACGGATCTCTTGGTCCTGGCATCGATGAAGAAAGCAGC	Ascomycota	Lecanoromycetes	unclassified Lecanoromycetes	unclassified Lecanoromycetes	unclassified Lecanoromycetes	unclassified Lecanoromycetes	0	1	NR_156402.1	82400	2.27e-52	Muritestudina chiangraiensis	MFLUCC 17-2551	Eukaryota; Fungi; Dikarya; Ascomycota; Pezizomycotina; Dothideomycetes; Pleosporomycetidae; Pleosporales; Testudinaceae; Muritestudina.	Wanasinghe,D.N., Jeewon,R., Tibpromma,S., Jones,E.B.G. and Hyde,K.D.	Saprobic Dothideomycetes in Thailand: Muritestudina gen. et sp. nov. (Testudinaceae) a new terrestrial pleosporalean ascomycete, with hyaline and muriform ascospores	Stud Fungi 2 (1), 219-234 (2017)		dead twigs chiangraiensis	Thailand
Otu04039	CTTCGTCGGAAGCGTCAGATGTCTATAAGGGACAGCTTGGTCATTTAGAGGAAGTAAAAGTCGTAACAAGGTTTCCGTAGGTGAACCTGCGGAAGGATCATTACAGAGGAGCCCGCGCGTCCGCGTACGGGCTCCACGAGATAGAGCCTCTGTCTTTGTTTACCACCGTTTCCTCGGCGGGTCCGCCCGCCAGCGAGGACAACCCAAAACCTTCTGTAGTTAGCAGTAACCGTCTGAAAACAAATCGTTTAAAACTTTCAACAACGGATCTCTTGGTCCTGGCATCGATGAAGAACGCAGC	Ascomycota	Lecanoromycetes	unclassified Lecanoromycetes	unclassified Lecanoromycetes	unclassified Lecanoromycetes	unclassified Lecanoromycetes	0	1	NR_156402.1	82400	2.27e-52	Muritestudina chiangraiensis	MFLUCC 17-2551	Eukaryota; Fungi; Dikarya; Ascomycota; Pezizomycotina; Dothideomycetes; Pleosporomycetidae; Pleosporales; Testudinaceae; Muritestudina.	Wanasinghe,D.N., Jeewon,R., Tibpromma,S., Jones,E.B.G. and Hyde,K.D.	Saprobic Dothideomycetes in Thailand: Muritestudina gen. et sp. nov. (Testudinaceae) a new terrestrial pleosporalean ascomycete, with hyaline and muriform ascospores	Stud Fungi 2 (1), 219-234 (2017)		dead twigs chiangraiensis	Thailand
Otu04043	CCTTCGTCGGAAGCGTCAGATGGTATAAGATGCAGCTTGGTCATTTAGAGGAAGTAAAAGTCGTAACAAGGTTTCCGTAGGTGTACCTGCGGAAGGATCATTACAGAGGAGCCCGCGCGTCCGCGTACGGGCTCCACGAGATAGAACCTCTGTCTTTGTTTACCACCGTTTCCTCGGCGGGTCCGCCCGCCAGCGAGGACAACCCAAAACCTTCTGTAGTTAGCAGTAACCGTCTGAAAACAAATCGTTTAAAACTTTCAACAACGGATCTCTTGGTCCTGGCATCGATGAAGAACGCAGC	Ascomycota	Lecanoromycetes	unclassified Lecanoromycetes	unclassified Lecanoromycetes	unclassified Lecanoromycetes	unclassified Lecanoromycetes	0	1	NR_156402.1	82400	2.27e-52	Muritestudina chiangraiensis	MFLUCC 17-2551	Eukaryota; Fungi; Dikarya; Ascomycota; Pezizomycotina; Dothideomycetes; Pleosporomycetidae; Pleosporales; Testudinaceae; Muritestudina.	Wanasinghe,D.N., Jeewon,R., Tibpromma,S., Jones,E.B.G. and Hyde,K.D.	Saprobic Dothideomycetes in Thailand: Muritestudina gen. et sp. nov. (Testudinaceae) a new terrestrial pleosporalean ascomycete, with hyaline and muriform ascospores	Stud Fungi 2 (1), 219-234 (2017)		dead twigs chiangraiensis	Thailand
Otu04934	CTTGTGCATTTAGAGGCATTAAAAGTCGTAACAAGGTTTTCGTAGGTGAACCTGCGAAAGGATCATTAACGAGTTAGGGTCCTCTAGGCCCGACCTCCCAACCCTTTGCTTACCGAACCTCTGTTGCTTCGGCGGGCCCGTCTCACGACCGCCGGAGGACCGCCGCAGGGCGCGTCCTCTAGCCCGTGTCCGCCGATAGCCAACTACAAAACTCTGTATAAATCATGTCTCAGGTCTAAGTCAAATTGAATTAAAAGCAAACATTTCAACAACGGATATCTTGGTTCTGGAAGAGATGAAGAAAGCAGC	Ascomycota	Eurotiomycetes	Chaetothyriales	Herpotrichiellaceae	unclassified Herpotrichiellaceae	unclassified Herpotrichiellaceae	1	0	NR_163358.1	82456	2.31e-62	Exophiala lignicola		Eukaryota; Fungi; Dikarya; Ascomycota; Pezizomycotina; Eurotiomycetes; Chaetothyriomycetidae; Chaetothyriales; Herpotrichiellaceae; Exophiala.	Crous,P.W., Schumacher,R.K., Akulov,A., Thangavel,R., Hernandez-Restrepo,M., Carnegie,A.J., Cheewangkoon,R., Wingfield,M.J., Summerell,B.A., Quaedvlieg,W., Coutinho,T.A., Roux,J., Wood,A.R., Giraldo,A. and Groenewald,J.Z.	New and Interesting Fungi. 2	Fungal Syst Evol (2019) In press		cf. Quercus sp. lignicola	Ukraine
Otu00152	CTTGGTCATTTAGAGGAAGTAAAAGTCGTAACAAGGTCTCCGTTGGTGAACCAGCGGAGGGATCATTAGAGGAGTTCTACTCTCTAAACCCACTGCGTACATACATGTTGTTGCTTCGGCAGGCGGCTTTCAGAGCCTTTAGCCCCTTGAGGGCGCCTGCCGGAGACCCAAAACTCTGTTTTCATACTGTGGCCCTCTGAGTTTGTTACAAATACAAGTAAAAACTTTCAACAACGGATCTCTTGGTTCTGGCATCGATGAAGAACGCAGC	Ascomycota	unclassified Ascomycota	unclassified Ascomycota	unclassified Ascomycota	unclassified Ascomycota	unclassified Ascomycota	527	0	NR_155911.1	82500	3.35e-60	Thyronectria caraganae	TCA1	Eukaryota; Fungi; Dikarya; Ascomycota; Pezizomycotina; Sordariomycetes; Hypocreomycetidae; Hypocreales; Nectriaceae; Thyronectria.	Voglmayr,H., Akulov,O.Y. and Jaklitsch,W.M.	Reassessment of Allantonectria, phylogenetic position of Thyronectroidea, and Thyronectria caraganae sp. nov.	Mycol. Prog. 15 (9), 921-937 (2016)	Caragana arborescens		Ukraine
Otu00986	CTTGGTCATTTAGAGGAAGTAAAAGTCGTAACAAGGTTTCCGTAGGTGAACCTGCGGAAGGATCATTACAGAGGAGCCCGCGCGTCCGCGTACGGGCTCCACGAGATAGAACCTCTGTCTTTGTTTACCGCCGTTTCCCCGGCGGGTCCGCCCGCCAGCGAGGACAACCCAAAACCTTCCGTAGTTAGCAGTAACCGTCCGAAAACAAATCGTTTAAAACTTTCAACAACGGATCTCTTGGTCCTGGCATCGATGAAGAACGCAC	Ascomycota	Lecanoromycetes	unclassified Lecanoromycetes	unclassified Lecanoromycetes	unclassified Lecanoromycetes	unclassified Lecanoromycetes	0	12	NR_156402.1	82661	5.54e-53	Muritestudina chiangraiensis	MFLUCC 17-2551	Eukaryota; Fungi; Dikarya; Ascomycota; Pezizomycotina; Dothideomycetes; Pleosporomycetidae; Pleosporales; Testudinaceae; Muritestudina.	Wanasinghe,D.N., Jeewon,R., Tibpromma,S., Jones,E.B.G. and Hyde,K.D.	Saprobic Dothideomycetes in Thailand: Muritestudina gen. et sp. nov. (Testudinaceae) a new terrestrial pleosporalean ascomycete, with hyaline and muriform ascospores	Stud Fungi 2 (1), 219-234 (2017)		dead twigs chiangraiensis	Thailand
Otu02142	TTAATGATCCGGCGACAACGGAGATCTACACCTAAGCCTTCGTCGGCAGCGTCAGATTGTATAAGAGACAGCTTGGTCATTTAGAGGAAGTAAAAGTCGTAACAAGGTCTCCGTAGGTGAACCTGCGGAGGGATCATTCTTGAAAGGCTTCATGGCCTTCATCCTTCTACCCTTGTGGATTAAGATGTGCCTTCGGCCCTAGTGGCCGGCTTTTATGCTGTAGACTTTGTCTGACACATTGATGAAAATCAAAACTTTCAACAAAGGATCTCTTGGCTCTTGCATCGATGAAGAACGCAGC	Ascomycota	unclassified Ascomycota	unclassified Ascomycota	unclassified Ascomycota	unclassified Ascomycota	unclassified Ascomycota	0	2	NR_126144.2	82716	8.18e-52	Archaeorhizomyces borealis	NS99-600	Eukaryota; Fungi; Dikarya; Ascomycota; Taphrinomycotina; Archaeorhizomycetales; Archaeorhizomycetaceae; Archaeorhizomyces.	Menkis,A., Urbina,H., James,T.Y. and Rosling,A.	Archaeorhizomyces borealis sp. nov. and a sequence-based classification of related soil fungal species	Fungal Biol 118 (12), 943-955 (2014)	Pinus sylvestris borealis	root tip	Lithuania
Otu05120	CTTGGTCATTTAGAGGAAGTAAAAGTCGTAACAAGGTCTCCGTAGGTGAACCTGCGGAGGGATCATTATTGAATGGCCTCATGGCCTTCATCCTTCTACCCTTGTGGATTATGATGTGCCTTCGGCCCTAGTGGCCGGCTTTTATGCTGTAGACTTTGTCTGACATGATTATTAAGAATCAAAACTTTCAACAAAGGACCTCTTGGCTCTTGCGTCGATGAAGAACGCAGC	Ascomycota	unclassified Ascomycota	unclassified Ascomycota	unclassified Ascomycota	unclassified Ascomycota	unclassified Ascomycota	0	1	NR_126144.2	82716	1.71e-52	Archaeorhizomyces borealis	NS99-600	Eukaryota; Fungi; Dikarya; Ascomycota; Taphrinomycotina; Archaeorhizomycetales; Archaeorhizomycetaceae; Archaeorhizomyces.	Menkis,A., Urbina,H., James,T.Y. and Rosling,A.	Archaeorhizomyces borealis sp. nov. and a sequence-based classification of related soil fungal species	Fungal Biol 118 (12), 943-955 (2014)	Pinus sylvestris borealis	root tip	Lithuania
Otu05301	CTTGTTATGTAGAGGAAGTAAAAGTCGTACCAAGGTTTTCGTAGGTGAACCTGCGAAAGGATCATTAACGAGTTAGGGTCCTCTAGGCCCGACCTCCCAACCCTTTGCTTACCGAACCTCTGTTGCTTCGGCGGGCCCGTCTCACGACCGCCGGAGGACCGCCGCAGGGCGCGTCCTCTAGCCCGTGTCCGCCGATAGCCAACTACAAAACTCTGTATAAATCATGTCTCATGTCTAAGTCAAATTGAATTAAAAGCACAACTTGCAACAACGGAGATCTTGGGGCGGGCATCGATGAAGAACGCAGC	Ascomycota	Eurotiomycetes	Chaetothyriales	Herpotrichiellaceae	unclassified Herpotrichiellaceae	unclassified Herpotrichiellaceae	2	0	NR_163358.1	82746	1.78e-63	Exophiala lignicola		Eukaryota; Fungi; Dikarya; Ascomycota; Pezizomycotina; Eurotiomycetes; Chaetothyriomycetidae; Chaetothyriales; Herpotrichiellaceae; Exophiala.	Crous,P.W., Schumacher,R.K., Akulov,A., Thangavel,R., Hernandez-Restrepo,M., Carnegie,A.J., Cheewangkoon,R., Wingfield,M.J., Summerell,B.A., Quaedvlieg,W., Coutinho,T.A., Roux,J., Wood,A.R., Giraldo,A. and Groenewald,J.Z.	New and Interesting Fungi. 2	Fungal Syst Evol (2019) In press		cf. Quercus sp. lignicola	Ukraine
Otu00313	CTTGGTCATTTAGAGGAAGTAAAAGTCGTAACAAGGTCTCCGTTGGTGAACCAGCGGAGGGATCATTACCGAGTTTTCCAAACTCCCAACCCATGTGAACATACCTTCTGTTGCCTCGGCAGGGCCGGCCCCGGGGGAGACCCCCCCGGGCGCAGCGGCCTGCCGGCGGACCACAACGCAACTCTTGTTTGTACAGTGTCTTCTGAGTACCAAAACATAATAGTTAAAACTTTCAACAACGGATCTCTTGGTTCTGGCATCGATGAAGAACGCAGC	Ascomycota	unclassified Ascomycota	unclassified Ascomycota	unclassified Ascomycota	unclassified Ascomycota	unclassified Ascomycota	0	164	NR_164430.1	82759	5.67e-63	Emericellopsis robusta	CBS 105.70	Eukaryota; Fungi; Dikarya; Ascomycota; Pezizomycotina; Sordariomycetes; Hypocreomycetidae; Hypocreales; Hypocreales incertae sedis; Emericellopsis.	Vu,D., Groenewald,M., de Vries,M., Gehrmann,T., Stielow,B., Eberhardt,U., Al-Hatmi,A., Groenewald,J.Z., Cardinali,G., Houbraken,J., Boekhout,T., Crous,P.W., Robert,V. and Verkley,G.J.M.	Large-scale generation and analysis of filamentous fungal DNA barcodes boosts coverage for kingdom fungi and reveals thresholds for fungal species and higher taxon delimitation	Stud. Mycol. 92, 135-154 (2019)			Netherlands
Otu01550	CTTGTTCATTTAGAGGAAGTAAAAGTCGTCACAAGGTTTTCGTAGGTGAACCTGCGAAAGGATCATTAACGAGTTAGGGTCCTCTAGGCCCGACCTCCCAACCCTTTGCTTACCGAACCTCTGTTGCTTCGGCGGGCCCGTCTCACGACCGCCGGAGGACCGCCGCAGGGCGCGTCCTCTAGCCCGTGTCCGCCGATAGCCAACTACAAAACTCTGTATAAATCATGTCTCATGTCTAAGTCAAATTGAATTAAAAGCAAAAATTGCAACAACGGAGCTCTTGGTGCTAGCAGCGATGAAGAAAGAAGC	Ascomycota	Eurotiomycetes	Chaetothyriales	Herpotrichiellaceae	unclassified Herpotrichiellaceae	unclassified Herpotrichiellaceae	3	0	NR_163358.1	82796	2.31e-62	Exophiala lignicola		Eukaryota; Fungi; Dikarya; Ascomycota; Pezizomycotina; Eurotiomycetes; Chaetothyriomycetidae; Chaetothyriales; Herpotrichiellaceae; Exophiala.	Crous,P.W., Schumacher,R.K., Akulov,A., Thangavel,R., Hernandez-Restrepo,M., Carnegie,A.J., Cheewangkoon,R., Wingfield,M.J., Summerell,B.A., Quaedvlieg,W., Coutinho,T.A., Roux,J., Wood,A.R., Giraldo,A. and Groenewald,J.Z.	New and Interesting Fungi. 2	Fungal Syst Evol (2019) In press		cf. Quercus sp. lignicola	Ukraine
Otu04662	CTTGTTCATTTAGAGGCAGTAAAAGTCGTAACAAGGTTTTCGTAGGTGAACCTGCGAAAGGATCATTAACGAGTTAGGGTCCTCTAGGCCCGACCTCCCAACCCTTTGCTTACCGAACCTCTGTTGCTTCGGCGGGCCCGTCTCACGACCGCCGGAGGACCGCCGCAGGGCGCGTCCTCTAGCCCGTGTCCGCCGATAGCCAACTACAAAACTCTGTATAAATCATGTCCCATGTCTAAGTCAAATTGAATTAAAAGCAAAAATTGCAACAACGGATCTCTTGGTTCGGGAAGCGATGAAGAAAGCCGC	Ascomycota	Eurotiomycetes	Chaetothyriales	Herpotrichiellaceae	unclassified Herpotrichiellaceae	unclassified Herpotrichiellaceae	1	0	NR_163358.1	82796	2.31e-62	Exophiala lignicola		Eukaryota; Fungi; Dikarya; Ascomycota; Pezizomycotina; Eurotiomycetes; Chaetothyriomycetidae; Chaetothyriales; Herpotrichiellaceae; Exophiala.	Crous,P.W., Schumacher,R.K., Akulov,A., Thangavel,R., Hernandez-Restrepo,M., Carnegie,A.J., Cheewangkoon,R., Wingfield,M.J., Summerell,B.A., Quaedvlieg,W., Coutinho,T.A., Roux,J., Wood,A.R., Giraldo,A. and Groenewald,J.Z.	New and Interesting Fungi. 2	Fungal Syst Evol (2019) In press		cf. Quercus sp. lignicola	Ukraine
Otu01155	CTTCGTCGGCTCCGTCAGAGGTGTGTAAGAGACAGCTTGGTCATTTAGAGGAAGTAAAAGTCGTAACAAGGTTTCCGTAGGTGAACCTGCGGAAGGATCATTACAGAGGAGCCCGCGCGTCCGCGTACGGGCTCCACGAGATAGAACCTCTGTCTTTGTTTACCACCGTTTCCTCGGCGGGTCCGCCCGCCAGCGAGGACAACCCAAAACCTTCTGTAGTTAGCAGTAACCGTCTGAAAACAAATCGTTTAAAACTTTCAACAACGGATCTCTTGGTCCTGGCATCGATGAAGAACGCAGC	Ascomycota	Lecanoromycetes	unclassified Lecanoromycetes	unclassified Lecanoromycetes	unclassified Lecanoromycetes	unclassified Lecanoromycetes	0	6	NR_156402.1	82800	4.89e-54	Muritestudina chiangraiensis	MFLUCC 17-2551	Eukaryota; Fungi; Dikarya; Ascomycota; Pezizomycotina; Dothideomycetes; Pleosporomycetidae; Pleosporales; Testudinaceae; Muritestudina.	Wanasinghe,D.N., Jeewon,R., Tibpromma,S., Jones,E.B.G. and Hyde,K.D.	Saprobic Dothideomycetes in Thailand: Muritestudina gen. et sp. nov. (Testudinaceae) a new terrestrial pleosporalean ascomycete, with hyaline and muriform ascospores	Stud Fungi 2 (1), 219-234 (2017)		dead twigs chiangraiensis	Thailand
Otu04042	CTTGGTCATTTAGAGGAAGTAAAAGTCGTAACAAGGTTTCCGTAGGTGAACCTGCGGAAGGATCATTACAGAGGAGCCCGCGCGTCCGCGTACGGGCTCCACGAGATAGAACCTCTGTCTTTGTTTACCACCGTTTCCTCGGCGGGTCCGCCCGCCTGCGAGGACAACCCAAACCTTCTGTAGTTAGCAGTAACCGTCTGAAAACAAATCATTTAAAACTTTCAACAACGGATCTCTTGGTCCTGGCATCGATGAAGAACGCAGC	Ascomycota	Lecanoromycetes	unclassified Lecanoromycetes	unclassified Lecanoromycetes	unclassified Lecanoromycetes	unclassified Lecanoromycetes	0	1	NR_156402.1	82800	1.54e-53	Muritestudina chiangraiensis	MFLUCC 17-2551	Eukaryota; Fungi; Dikarya; Ascomycota; Pezizomycotina; Dothideomycetes; Pleosporomycetidae; Pleosporales; Testudinaceae; Muritestudina.	Wanasinghe,D.N., Jeewon,R., Tibpromma,S., Jones,E.B.G. and Hyde,K.D.	Saprobic Dothideomycetes in Thailand: Muritestudina gen. et sp. nov. (Testudinaceae) a new terrestrial pleosporalean ascomycete, with hyaline and muriform ascospores	Stud Fungi 2 (1), 219-234 (2017)		dead twigs chiangraiensis	Thailand
Otu00021	CTTGGTCATTTAGAGGAAGTAAAAGTCGTAACAAGGTTTCCGTAGGTGAACCTGCGGAAGGATCATTACAGAGGAGCCCGCGCGTCCGCGTACGGGCTCCACGAGATAGAACCTCTGTCTTTGTTTACCACCGTTTCCTCGGCGGGTCCGCCCGCCAGCGAGGACAACCCAAAACCTTCTGTAGTTAGCAGTAACCGTCTGAAAACAAATCGTTTAAAACTTTCAACAACGGATCTCTTGGTCCTGGCATCGATGAAGAACGCAGC	Ascomycota	unclassified Ascomycota	unclassified Ascomycota	unclassified Ascomycota	unclassified Ascomycota	unclassified Ascomycota	1	4205	NR_156402.1	82800	4.30e-54	Muritestudina chiangraiensis	MFLUCC 17-2551	Eukaryota; Fungi; Dikarya; Ascomycota; Pezizomycotina; Dothideomycetes; Pleosporomycetidae; Pleosporales; Testudinaceae; Muritestudina.	Wanasinghe,D.N., Jeewon,R., Tibpromma,S., Jones,E.B.G. and Hyde,K.D.	Saprobic Dothideomycetes in Thailand: Muritestudina gen. et sp. nov. (Testudinaceae) a new terrestrial pleosporalean ascomycete, with hyaline and muriform ascospores	Stud Fungi 2 (1), 219-234 (2017)		dead twigs chiangraiensis	Thailand
Otu00695	CTTGGTCATTTAGAGGAAGTAAAAGTCGTAACAAGGTCTCCGTTGGTGAACCAGCGGAGGGATCATTACTGAGTTCTCGAACTCCCAACCACTGTGAACATACCACTGTTGCTTCGGCGGGCTACCGGTTCGCCGGGACCCCCGCCGGAGACACCACAAACTCTTGTATTCTAAGGAATCTCCTGAGTCATCTTACAAATAAGAATTAAAACTTTCAGCAACGGATCTCTTGGCTCTGGCATCAATAAAGAACGCAGC	Ascomycota	unclassified Ascomycota	unclassified Ascomycota	unclassified Ascomycota	unclassified Ascomycota	unclassified Ascomycota	0	12	NR_121496.1	82955	1.48e-58	Neonectria major	CBS 240.29	Eukaryota; Fungi; Dikarya; Ascomycota; Pezizomycotina; Sordariomycetes; Hypocreomycetidae; Hypocreales; Nectriaceae; Neonectria.	Schoch,C.L., Robbertse,B., Robert,V., Vu,D., Cardinali,G., Irinyi,L., Meyer,W., Nilsson,R.H., Hughes,K., Miller,A.N., Kirk,P.M., Abarenkov,K., Aime,M.C., Ariyawansa,H.A., Bidartondo,M., Boekhout,T., Buyck,B., Cai,Q., Chen,J., Crespo,A., Crous,P.W., Damm,U., De Beer,Z.W., Dentinger,B.T., Divakar,P.K., Duenas,M., Feau,N., Fliegerova,K., Garcia,M.A., Ge,Z.W., Griffith,G.W., Groenewald,J.Z., Groenewa…	Finding needles in haystacks: linking scientific names, reference specimens and molecular data for Fungi	Database (Oxford) 2014 (2014)	Alnus incana major	canker	Norway
Otu05227	CTTGGCATTTAGAGGAAGTAAAAGTCGTAACAAGGTCTCCATAGGTGAACCTGCGGAGGGATCATTCTTGAATGGCCTCGTGGCCTTCATCCTTCTACCCTTGTGGATTAAGATGTGCCTTCGGCCCTAGTGGCCGGCTTTTATGCTGTAGACTTTGTCTGACATGATTATTAAAAATCAAAACTTTCAACAAAGGATCTCTTGGCTCTTGCATCGATGAAGAACGCAC	Ascomycota	unclassified Ascomycota	unclassified Ascomycota	unclassified Ascomycota	unclassified Ascomycota	unclassified Ascomycota	0	1	NR_126144.2	82988	1.70e-52	Archaeorhizomyces borealis	NS99-600	Eukaryota; Fungi; Dikarya; Ascomycota; Taphrinomycotina; Archaeorhizomycetales; Archaeorhizomycetaceae; Archaeorhizomyces.	Menkis,A., Urbina,H., James,T.Y. and Rosling,A.	Archaeorhizomyces borealis sp. nov. and a sequence-based classification of related soil fungal species	Fungal Biol 118 (12), 943-955 (2014)	Pinus sylvestris borealis	root tip	Lithuania
Otu02299	CTTGGTCATTTAGAGGAAGTAAAAGTCGTAACAAGGTTTCCGTAGGTGAACCTGCGGAAGGATCATTACAGAGGAGCCCGCGCGTCCGCGTACGGGCCCCACGAGATAGAACCTCTGTCTTTGGTTACCACCGTTTCCTCGGCGGGTCCGCCCGCCAGCGTGGACAACCCAAAACCTTCTGTAGTTAGCAGTAACCGTCTGAAAACAAATCGTTTAAAACTTTCAACAACGGATCTCTTGGTCCTGGCATCGATGAAGAACGCAGC	Ascomycota	Lecanoromycetes	unclassified Lecanoromycetes	unclassified Lecanoromycetes	unclassified Lecanoromycetes	unclassified Lecanoromycetes	0	2	NR_156402.1	83200	9.24e-56	Muritestudina chiangraiensis	MFLUCC 17-2551	Eukaryota; Fungi; Dikarya; Ascomycota; Pezizomycotina; Dothideomycetes; Pleosporomycetidae; Pleosporales; Testudinaceae; Muritestudina.	Wanasinghe,D.N., Jeewon,R., Tibpromma,S., Jones,E.B.G. and Hyde,K.D.	Saprobic Dothideomycetes in Thailand: Muritestudina gen. et sp. nov. (Testudinaceae) a new terrestrial pleosporalean ascomycete, with hyaline and muriform ascospores	Stud Fungi 2 (1), 219-234 (2017)		dead twigs chiangraiensis	Thailand
Otu00094	CTTGGTCATTTAGAGGAAGTAAAAGTCGTAACAAGGTCTCCGTTGGTGAACCAGCGGAGGGATCATTACTGAGTTCTCGAACTCCCAACCACTGTGAACATACCACTGTTGCTTCGGCGGGCTACCGGTTCGCCGGGACCCCCGCCGGAGACACCACAAACTCTTGTATTCTAAGGAATCTTCTGAGTCGTCTTACAAATAAGAATTAAAACTTTCAGCAACGGATCTCTTGGCTCTGGCATCGATGAAGAACGCAGC	Ascomycota	Sordariomycetes	unclassified Sordariomycetes	unclassified Sordariomycetes	unclassified Sordariomycetes	unclassified Sordariomycetes	0	334	NR_121495.1	83333	1.15e-59	Ilyonectria cyclaminicola	CBS 302.93	Eukaryota; Fungi; Dikarya; Ascomycota; Pezizomycotina; Sordariomycetes; Hypocreomycetidae; Hypocreales; Nectriaceae; Ilyonectria.	Schoch,C.L., Robbertse,B., Robert,V., Vu,D., Cardinali,G., Irinyi,L., Meyer,W., Nilsson,R.H., Hughes,K., Miller,A.N., Kirk,P.M., Abarenkov,K., Aime,M.C., Ariyawansa,H.A., Bidartondo,M., Boekhout,T., Buyck,B., Cai,Q., Chen,J., Crespo,A., Crous,P.W., Damm,U., De Beer,Z.W., Dentinger,B.T., Divakar,P.K., Duenas,M., Feau,N., Fliegerova,K., Garcia,M.A., Ge,Z.W., Griffith,G.W., Groenewald,J.Z., Groenewa…	Finding needles in haystacks: linking scientific names, reference specimens and molecular data for Fungi	Database (Oxford) 2014 (2014)	Cyclamen sp. cyclaminicola	bulb	Netherlands: Roelofarendsveen
Otu00766	CTTGGTCATTTAGAGGAAGTAAAAGTCGTAACAAGGTTTCCGTAGGTGAACCTGCGGAAGGATCATTACCGAGTTAGGGTTGTCCCCTGGACGCCCGACCTCCCAACCCTGTGTCTATGTTACCTCTCAGTTGCTTCGGCGCGACCGTCCCCCCTCTGTCTGGGAGCGGACGCCGGACCTGTACTGGTCTGGACAGCGTCCGCCGATGGCCACAACCAAAAACTCTTGACCTAATACTGTCGTCTGAATTATTATTGTAAAATAAATCAAAACTTTCAACAACGGATCTCTTGGTTCGGGCATCGATGAAGAACGCAGC	Ascomycota	unclassified Ascomycota	unclassified Ascomycota	unclassified Ascomycota	unclassified Ascomycota	unclassified Ascomycota	0	2	NR_121501.1	83333	2.34e-77	Knufia cryptophialidica	DAOM 216555	Eukaryota; Fungi; Dikarya; Ascomycota; Pezizomycotina; Eurotiomycetes; Chaetothyriomycetidae; Chaetothyriales; Trichomeriaceae; Knufia.	Schoch,C.L., Robbertse,B., Robert,V., Vu,D., Cardinali,G., Irinyi,L., Meyer,W., Nilsson,R.H., Hughes,K., Miller,A.N., Kirk,P.M., Abarenkov,K., Aime,M.C., Ariyawansa,H.A., Bidartondo,M., Boekhout,T., Buyck,B., Cai,Q., Chen,J., Crespo,A., Crous,P.W., Damm,U., De Beer,Z.W., Dentinger,B.T., Divakar,P.K., Duenas,M., Feau,N., Fliegerova,K., Garcia,M.A., Ge,Z.W., Griffith,G.W., Groenewald,J.Z., Groenewa…	Finding needles in haystacks: linking scientific names, reference specimens and molecular data for Fungi	Database (Oxford) 2014 (2014)
Otu02984	CCTTAGGCCTACGTCGGCAGCTTCAATTGTGTATAAAAAACAGCTTGGTCATTTAGAGGAAGTAAAAGTCGTAACAAGGTCTCCGTTGGTGAACCAGCGGAGGGATCATTACTGAGTTCTCGAACTCCCAACCACTGTGAACATACCACTGTTGCTTCGGCGGGCTACCGGTTCGCCGGGACCCCCGCCGGAGACACCACAAACTCTTGTATTCTAAGGAATCTTCTGAGTCGTCTTACAAATAAGAATTAAAACTTTCAGCAACGGATCTCTTGGCTCTGGCATCGATGAAGAACGCAGC	Ascomycota	unclassified Ascomycota	unclassified Ascomycota	unclassified Ascomycota	unclassified Ascomycota	unclassified Ascomycota	0	2	NR_121495.1	83333	1.35e-59	Ilyonectria cyclaminicola	CBS 302.93	Eukaryota; Fungi; Dikarya; Ascomycota; Pezizomycotina; Sordariomycetes; Hypocreomycetidae; Hypocreales; Nectriaceae; Ilyonectria.	Schoch,C.L., Robbertse,B., Robert,V., Vu,D., Cardinali,G., Irinyi,L., Meyer,W., Nilsson,R.H., Hughes,K., Miller,A.N., Kirk,P.M., Abarenkov,K., Aime,M.C., Ariyawansa,H.A., Bidartondo,M., Boekhout,T., Buyck,B., Cai,Q., Chen,J., Crespo,A., Crous,P.W., Damm,U., De Beer,Z.W., Dentinger,B.T., Divakar,P.K., Duenas,M., Feau,N., Fliegerova,K., Garcia,M.A., Ge,Z.W., Griffith,G.W., Groenewald,J.Z., Groenewa…	Finding needles in haystacks: linking scientific names, reference specimens and molecular data for Fungi	Database (Oxford) 2014 (2014)	Cyclamen sp. cyclaminicola	bulb	Netherlands: Roelofarendsveen
Otu05321	CCCCCAAGCCTTCGTCGGCAGGATCGAAGTGTATAAGAGACAGCTTGGTCATTTAGAGGAAGTAAAAGTCGTAACAAGGTCTCCGTTGGTGAACCAGCGGAGGGATCATTACTGAGTTCTCGAACTCCCAACCACTGTGAACATACCACTGTTGCTTCGGCGGGCTACCGGTTCGCCGGGACCCCCGCCGGAGACACCACAAACTCTTGTATTCTAAGGAATCTTCTGAGTCGTCTTACAAATAAGAATTAAAACTTTCAGCAACGGATCTCTTGGCTCTGGCATCGATGAAGAACGCAGC	Ascomycota	unclassified Ascomycota	unclassified Ascomycota	unclassified Ascomycota	unclassified Ascomycota	unclassified Ascomycota	0	2	NR_121495.1	83333	1.35e-59	Ilyonectria cyclaminicola	CBS 302.93	Eukaryota; Fungi; Dikarya; Ascomycota; Pezizomycotina; Sordariomycetes; Hypocreomycetidae; Hypocreales; Nectriaceae; Ilyonectria.	Schoch,C.L., Robbertse,B., Robert,V., Vu,D., Cardinali,G., Irinyi,L., Meyer,W., Nilsson,R.H., Hughes,K., Miller,A.N., Kirk,P.M., Abarenkov,K., Aime,M.C., Ariyawansa,H.A., Bidartondo,M., Boekhout,T., Buyck,B., Cai,Q., Chen,J., Crespo,A., Crous,P.W., Damm,U., De Beer,Z.W., Dentinger,B.T., Divakar,P.K., Duenas,M., Feau,N., Fliegerova,K., Garcia,M.A., Ge,Z.W., Griffith,G.W., Groenewald,J.Z., Groenewa…	Finding needles in haystacks: linking scientific names, reference specimens and molecular data for Fungi	Database (Oxford) 2014 (2014)	Cyclamen sp. cyclaminicola	bulb	Netherlands: Roelofarendsveen
Otu02253	ACCTAGGCGTGCGTCGGCAGCGTCAGATGTGTATAAGAGACGACTTGGTCATTTAGAGGAAGTAAAAGTCGTAACAAGGTCTCCGTTGGTGAACCAGCGGAGGGATCATTACTGAGTTCTCGAACTCCCAACCACTGTGAACATACCACTGTTGCTTCGGCGGGCTACCGGTTCGCCGGGACCCCCGCCGGAGACACCACAAACTCTTGTATTCTAAGGAATCTTCTGAGTCGTCTTACAAATAAGAATTAAAACTTTCAGCAACGGATCTCTTGGCTCTGGCATCGATGAAGAACGCAGC	Ascomycota	unclassified Ascomycota	unclassified Ascomycota	unclassified Ascomycota	unclassified Ascomycota	unclassified Ascomycota	0	2	NR_121495.1	83396	3.75e-60	Ilyonectria cyclaminicola	CBS 302.93	Eukaryota; Fungi; Dikarya; Ascomycota; Pezizomycotina; Sordariomycetes; Hypocreomycetidae; Hypocreales; Nectriaceae; Ilyonectria.	Schoch,C.L., Robbertse,B., Robert,V., Vu,D., Cardinali,G., Irinyi,L., Meyer,W., Nilsson,R.H., Hughes,K., Miller,A.N., Kirk,P.M., Abarenkov,K., Aime,M.C., Ariyawansa,H.A., Bidartondo,M., Boekhout,T., Buyck,B., Cai,Q., Chen,J., Crespo,A., Crous,P.W., Damm,U., De Beer,Z.W., Dentinger,B.T., Divakar,P.K., Duenas,M., Feau,N., Fliegerova,K., Garcia,M.A., Ge,Z.W., Griffith,G.W., Groenewald,J.Z., Groenewa…	Finding needles in haystacks: linking scientific names, reference specimens and molecular data for Fungi	Database (Oxford) 2014 (2014)	Cyclamen sp. cyclaminicola	bulb	Netherlands: Roelofarendsveen
Otu03067	CTTGGTCATTTAGAGGAAGTAAAAGTCGTAACAAGGTCTCCGTAGGTGAACCTGCGGAGGGATCATTCTTGAATGGCCTCATGGCCTTCATCCTTCTACCCTTGTGGATTAAGATGTGCCTTCGGCCCTAGTGGCCGGCTTTTATGCTGTAGACTTTGTCTGACATGATTATTAAAAATCAAAACTTTCAACAAAGGATCTCTTGGCTCTCGCATCGATGAGACGCACCTGTCTCTTATACAATCTCCGAG	Ascomycota	unclassified Ascomycota	unclassified Ascomycota	unclassified Ascomycota	unclassified Ascomycota	unclassified Ascomycota	0	1	NR_126144.2	83402	4.04e-54	Archaeorhizomyces borealis	NS99-600	Eukaryota; Fungi; Dikarya; Ascomycota; Taphrinomycotina; Archaeorhizomycetales; Archaeorhizomycetaceae; Archaeorhizomyces.	Menkis,A., Urbina,H., James,T.Y. and Rosling,A.	Archaeorhizomyces borealis sp. nov. and a sequence-based classification of related soil fungal species	Fungal Biol 118 (12), 943-955 (2014)	Pinus sylvestris borealis	root tip	Lithuania
Otu03161	CTTGGTCATTTAGAGGAAGTAAAAGTCGTAACAAGGTCTCCGTAGGTGAACCTGCGGAGGGATCATTCTTGAATGGCCTTACTGGACTTCATCCTTCTACCCTTGTAGATTAAGATGTGCCTTCGGCCCTCTGGGCCGGCTTTAATGCAGTCGACTTTGTCTGACACATTGATGAAAATCAAAACTTTCAACAAAGGATCTCTTGGCTCTTGCATCGATGAAGAACGCAGC	Ascomycota	unclassified Ascomycota	unclassified Ascomycota	unclassified Ascomycota	unclassified Ascomycota	unclassified Ascomycota	0	2	NR_126144.2	83471	7.92e-56	Archaeorhizomyces borealis	NS99-600	Eukaryota; Fungi; Dikarya; Ascomycota; Taphrinomycotina; Archaeorhizomycetales; Archaeorhizomycetaceae; Archaeorhizomyces.	Menkis,A., Urbina,H., James,T.Y. and Rosling,A.	Archaeorhizomyces borealis sp. nov. and a sequence-based classification of related soil fungal species	Fungal Biol 118 (12), 943-955 (2014)	Pinus sylvestris borealis	root tip	Lithuania
Otu01394	CATCAGATTGGAATAAGTGACAGCTTGGTCATTTAGAGGAAGTAAAAGTCGTAACAAGGTCTCCGTTGGTGAACCAGCGGAGGGATCATTACAGAGTTATCACAACTCCCAAACCCATGTGAACCTTTACCATTTGTTGCCTCGGCGGCGCCCGCCCCCCCGTTCCGCGGGGAAGGCGATGCCCGCCGGCGGACCAAAATAACTCTTTGCTGTATCGTGGCACTCTGAGTATACAAAAGCATAATAGTTAAAACTTTCAACAACGGATCTCTTGGTTCTGGCATCGATGAAGAACGCAGC	Ascomycota	unclassified Ascomycota	unclassified Ascomycota	unclassified Ascomycota	unclassified Ascomycota	unclassified Ascomycota	6	0	NR_154100.1	83505	1.03e-65	Ijuhya vitellina	41ED	Eukaryota; Fungi; Dikarya; Ascomycota; Pezizomycotina; Sordariomycetes; Hypocreomycetidae; Hypocreales; Bionectriaceae; Ijuhya.	Ashrafi,S., Helaly,S., Schroers,H.J., Stadler,M., Richert-Poeggeler,K.R., Dababat,A.A. and Maier,W.	Ijuhya vitellina sp. nov., a novel source for chaetoglobosin A, is a destructive parasite of the cereal cyst nematode Heterodera filipjevi	PLoS ONE 12 (7), E0180032 (2017)	Heterodera filipjevi		Turkey
Otu04794	CTTGTGCATTTAGAGGAAGTAAAAGTCGTAACAAGGTTTTCGTAGGTGAACCTGCGAAAGGATCATTAACGAGTTAGGGTCCTCTAGGCCCGACCTCCCAACCCTTTGCTTACCGAGCCTCTGTTGCTTCGGCGGGCCCGTCTCACGACCGCCGGAGGACCGCCGCAGGGCGCGTCCTCTAGCCCGTGTCCGCCGATAGCCAACTACAAAACTCTGTATAAATCATGTCTCATGCCTAAGTCAAATTGAATTAAAAGCAAAAATTTCAACAACGGATTTATTGGTTCTGGCAGAGATGAAGAACGAAGC	Ascomycota	Eurotiomycetes	Chaetothyriales	Herpotrichiellaceae	unclassified Herpotrichiellaceae	unclassified Herpotrichiellaceae	1	0	NR_163358.1	83509	2.29e-67	Exophiala lignicola		Eukaryota; Fungi; Dikarya; Ascomycota; Pezizomycotina; Eurotiomycetes; Chaetothyriomycetidae; Chaetothyriales; Herpotrichiellaceae; Exophiala.	Crous,P.W., Schumacher,R.K., Akulov,A., Thangavel,R., Hernandez-Restrepo,M., Carnegie,A.J., Cheewangkoon,R., Wingfield,M.J., Summerell,B.A., Quaedvlieg,W., Coutinho,T.A., Roux,J., Wood,A.R., Giraldo,A. and Groenewald,J.Z.	New and Interesting Fungi. 2	Fungal Syst Evol (2019) In press		cf. Quercus sp. lignicola	Ukraine
Otu01773	CTTGGTCATTTAGAGGAAGTAAAAGTCGTAACAAGGTCTCCGTAGGTGAACCTGCGGAGGGATCATTCTTGAATGGCCTCATGGCCTTCATCCTTCTACCCTTGTGGATTAAGATGTGCCTTCGGCCCTAGTGGCCGGCTTTTATGCTGTAGACTTTGTCTGACACATTGATGAAAATCAAAACTTTCAACAAAGGATCTCTTGGCTCTTGCATCGATGAAGAACGCAGCCTGCCTCTTAAACACATCTC	Ascomycota	unclassified Ascomycota	unclassified Ascomycota	unclassified Ascomycota	unclassified Ascomycota	unclassified Ascomycota	0	3	NR_126144.2	83539	3.11e-55	Archaeorhizomyces borealis	NS99-600	Eukaryota; Fungi; Dikarya; Ascomycota; Taphrinomycotina; Archaeorhizomycetales; Archaeorhizomycetaceae; Archaeorhizomyces.	Menkis,A., Urbina,H., James,T.Y. and Rosling,A.	Archaeorhizomyces borealis sp. nov. and a sequence-based classification of related soil fungal species	Fungal Biol 118 (12), 943-955 (2014)	Pinus sylvestris borealis	root tip	Lithuania
Otu00625	CTTGGTCATTTAGAGGAAGTAAAAGTCGTAACAAGGTCTCCGTTGGTGAACCAGCGGAGGGATCATTACAGAGTTATCACAACTCCCAAACCCATGTGAACCTTTACCATTTGTTGCCTCGGCGGCGCCCGCCCCCCCGTTCCGCGGGGAAGGCGATGCCCGCCGGCGGACCAAAATAACTCTTTGCTGTATCGTGGCACTCTGAGTATACAAAAACATAATAGTTAAAACTTTCAACAACGGATCTCTTGGTTCTGGCATCGATGAAGAACGCAGC	Ascomycota	Sordariomycetes	unclassified Sordariomycetes	unclassified Sordariomycetes	unclassified Sordariomycetes	unclassified Sordariomycetes	51	0	NR_154100.1	83849	2.03e-67	Ijuhya vitellina	41ED	Eukaryota; Fungi; Dikarya; Ascomycota; Pezizomycotina; Sordariomycetes; Hypocreomycetidae; Hypocreales; Bionectriaceae; Ijuhya.	Ashrafi,S., Helaly,S., Schroers,H.J., Stadler,M., Richert-Poeggeler,K.R., Dababat,A.A. and Maier,W.	Ijuhya vitellina sp. nov., a novel source for chaetoglobosin A, is a destructive parasite of the cereal cyst nematode Heterodera filipjevi	PLoS ONE 12 (7), E0180032 (2017)	Heterodera filipjevi		Turkey
Otu01955	CTTGGTCATTTAGAGGAAGTAAAAGTCGTAACAAGGTCTCCGTTGGTGAACCAGCGGAGGGATCATTATAGAGTTTACAAAACTCCCAAACCCGTGTGGACATACCTCAAGTTGCCTCGGCAGCATCGCGCTTACCCGGTCGCGCCCTACCCTGTAGGGAGCTACCCTGTACGCGCGGGTAAGCCTGTCAGTGGACCCCTAAACTCTTGTTTATTCTTGAATCTCTGAACCTATAACTTAATACGTTAAAACTTTCAACAACGGATCTCTTGGTTCTGGACTCGATGAAGAAAGCCGC	Ascomycota	Sordariomycetes	Xylariales	unclassified Xylariaceae	unclassified Xylariaceae	unclassified Xylariaceae	2	0	NR_153510.1	83893	1.31e-74	Anthostomelloides leucospermi		Eukaryota; Fungi; Dikarya; Ascomycota; Pezizomycotina; Sordariomycetes; Xylariomycetidae; Xylariales; Xylariales incertae sedis; Anthostomelloides.	Marincowitz,S., Crous,P.W., Groenewald,J.Z. and Wingfield,M.J.		(in) MICROFUNGI OCCURRING ON PROTEACEAE IN THE FYNBOS. CBS BIODIVERSITY SERIES 7. Centraalbureau voor Schimmelcultures, Utrecht, The Netherlands (2008)	Leucospermum oleifolium leucospermi		South Africa
Otu00012	CTTGGTCATTTAGAGGAAGTAAAAGTCGTAACAAGGTCTCCGTAGGTGAACCTGCGGAGGGATCATTCTTGAATGGCCTTACTGGCCTTCATCCTTCTACCCTTGTGGATTAAGATGTGCCTTCGGCCCTAGTGGCCGGCTTTTATGCTGTAGACTTTGTCTGACATGATTATTAAAAATCAAAACTTTCAACAAAGGATCTCTTGGCTCTTGCATCGATGAAGAACGCAGC	Ascomycota	unclassified Ascomycota	unclassified Ascomycota	unclassified Ascomycota	unclassified Ascomycota	unclassified Ascomycota	4	7269	NR_126144.2	83951	1.71e-57	Archaeorhizomyces borealis	NS99-600	Eukaryota; Fungi; Dikarya; Ascomycota; Taphrinomycotina; Archaeorhizomycetales; Archaeorhizomycetaceae; Archaeorhizomyces.	Menkis,A., Urbina,H., James,T.Y. and Rosling,A.	Archaeorhizomyces borealis sp. nov. and a sequence-based classification of related soil fungal species	Fungal Biol 118 (12), 943-955 (2014)	Pinus sylvestris borealis	root tip	Lithuania
Otu00276	CTTGGTCATTTAGAGGAAGTAAAAGTCGTAACAAGGTTTCCGTAGGTGAACCTGCGGAAGGATCATTAAAGAGCAAGGGTCCCTCGGGGCCCGACCTCCCACCCCTTGTCGTCGCGAATAATCGTTGCTTTGGCGCGGCCCGTTTGGGGCTCACCCCCCGCCGCGACCGGGCTTCGGCCCGGGCAGCGCCCGCCAGAGACCAACTTCAACTCCTTCAGCAACACTGCAGTCAGAGTATAAAACATAATCAAACAAAACTTTCAACAACGGATCTCTTGGTTCTGGCATCGATGAAGAACGCAGC	Ascomycota	unclassified Ascomycota	unclassified Ascomycota	unclassified Ascomycota	unclassified Ascomycota	unclassified Ascomycota	209	0	NR_159837.1	84173	4.83e-69	Elsinoe banksiigena		Eukaryota; Fungi; Dikarya; Ascomycota; Pezizomycotina; Dothideomycetes; Dothideomycetidae; Myriangiales; Elsinoaceae; Elsinoe.	Crous,P.W. and Groenewald,J.Z.	Fungal Planet description sheets June 2018	Unpublished		Banksia marginata banksiigena	Australia: New South Wales
Otu00716	CTTGGTCATTTAGAGGAAGTAAAAGTCGTAACAAGGTTTCCGTAGGTGAACCTGCGGAAGGATCATTATTGATTTTAAGCAAAACCTAAGCTTTATATAAAAGTTAGGTTTTGCGAACATATTTAAAACCCCACTCTTTTAAATAAATTTTCGTTCATTTATATTATGAATAAAAAAAAGATCACTTTCAACAATGGATCTCTTGGCTCTCGCATCGATGAAGAACGCAGCCTGTCTCTATACACATCTC	Ascomycota	unclassified Ascomycota	unclassified Ascomycota	unclassified Ascomycota	unclassified Ascomycota	unclassified Ascomycota	0	33	NR_121399.1	84454	1.86e-57	Funneliformis mosseae	BEG12	Eukaryota; Fungi; Fungi incertae sedis; Mucoromycota; Glomeromycotina; Glomeromycetes; Glomerales; Glomeraceae; Funneliformis.	Schoch,C.L., Robbertse,B., Robert,V., Vu,D., Cardinali,G., Irinyi,L., Meyer,W., Nilsson,R.H., Hughes,K., Miller,A.N., Kirk,P.M., Abarenkov,K., Aime,M.C., Ariyawansa,H.A., Bidartondo,M., Boekhout,T., Buyck,B., Cai,Q., Chen,J., Crespo,A., Crous,P.W., Damm,U., De Beer,Z.W., Dentinger,B.T., Divakar,P.K., Duenas,M., Feau,N., Fliegerova,K., Garcia,M.A., Ge,Z.W., Griffith,G.W., Groenewald,J.Z., Groenewa…	Finding needles in haystacks: linking scientific names, reference specimens and molecular data for Fungi	Database (Oxford) 2014 (2014)
Otu00557	GCCTTCGTCGGCAGCGTCAGTCGTGTATAAGAGACAGCTTGGTCATTTAGAGGAAGTAAAAGTCGTAACAAGGTTTCCGTAGGTGAACCTGCGGAAGGATCATTATCGTGGGGCTCCGGCCCCGTCGAGATATCACCCTTGCCTTTTTCGAGCACCGTTCCGTTTCCTCGGCAGGCCCGCCTGCCAACGGGGACCCCAACCAAACCCTTTTGCGTACCTGCAACCGTCTGAGAAACAAGCGAAACAATCAAAACTTTCAACAATGGATCTCTTGGTTCTGGCATCGATGAAGAACGCAGC	Ascomycota	unclassified Ascomycota	unclassified Ascomycota	unclassified Ascomycota	unclassified Ascomycota	unclassified Ascomycota	51	0	NR_145181.1	85338	1.02e-70	Corynespora torulosa	CPC 15989	Eukaryota; Fungi; Dikarya; Ascomycota; Pezizomycotina; Dothideomycetes; Pleosporomycetidae; Pleosporales; Corynesporascaceae; Corynespora.	Crous,P.W., Wingfield,M.J., Guarro,J., Cheewangkoon,R., van der Bank,M., Swart,W.J., Stchigel,A.M., Cano-Lira,J.F., Roux,J., Madrid,H., Damm,U., Wood,A.R., Shuttleworth,L.A., Hodges,C.S., Munster,M., de Jesus Yanez-Morales,M., Zuniga-Estrada,L., Cruywagen,E.M., de Hoog,G.S., Silvera,C., Najafzadeh,J., Davison,E.M., Davison,P.J.N., Barrett,M.D., Barrett,R.L., Manamgoda,D.S., Minnis,A.M., Kleczewsk…	Fungal Planet description sheets 154-213: Higher order classification of taxonomic novelties	Persoonia 31, 186-296 (2013)	Musa acuminata AAA Group torulosum		Mexico: Colima, Tecoman
Otu05394	ACCATTAGTGGACAGCGTCAGATGTGTAAAAGGGAAAGCTTGGTCATTTAGAGGAAGTAAAAGTCGTAACAAGGTTTCCGTAGGTGAACCTGCGGAAGGATCATTATCGTGGGGCTCCGGCCCCGTCGAGATATCACCCTTGCCTTTTTCGAGCACCGTTCCGTTTCCTCGGCAGGCCCGCCTGCCAACGGGGACCCCAACCAAACCCTTTTGCGTACCTGCAACCGTCTGAGAAACAAGCGAAACAATCAAAACTTTCAACAATGGATCTCTTGGTTCTGGCATCGATGAAGAACGCAGC	Ascomycota	unclassified Ascomycota	unclassified Ascomycota	unclassified Ascomycota	unclassified Ascomycota	unclassified Ascomycota	2	0	NR_145181.1	85338	1.03e-70	Corynespora torulosa	CPC 15989	Eukaryota; Fungi; Dikarya; Ascomycota; Pezizomycotina; Dothideomycetes; Pleosporomycetidae; Pleosporales; Corynesporascaceae; Corynespora.	Crous,P.W., Wingfield,M.J., Guarro,J., Cheewangkoon,R., van der Bank,M., Swart,W.J., Stchigel,A.M., Cano-Lira,J.F., Roux,J., Madrid,H., Damm,U., Wood,A.R., Shuttleworth,L.A., Hodges,C.S., Munster,M., de Jesus Yanez-Morales,M., Zuniga-Estrada,L., Cruywagen,E.M., de Hoog,G.S., Silvera,C., Najafzadeh,J., Davison,E.M., Davison,P.J.N., Barrett,M.D., Barrett,R.L., Manamgoda,D.S., Minnis,A.M., Kleczewsk…	Fungal Planet description sheets 154-213: Higher order classification of taxonomic novelties	Persoonia 31, 186-296 (2013)	Musa acuminata AAA Group torulosum		Mexico: Colima, Tecoman
Otu02265	CTTGGTCATTTAGAGGAAGTAAAAGTCGTAACAAGGTCTCCGCAGGTGAACCTGCGGAGGGATCATTACCGAGCGAAGGGCCTCTGGCCCGACCTCCAACCCTTTGTAATTGAAGACCTCTGTTGCCTCGGGGGCGACCCGGCCCTGGCTGCCGGGGCCCCCGACGGACCCCTCTAGAACGCTGCATCTATGCGTCGGATTTTGTAAGCAAATTGATTAAAACTTTCAACAACGGATCTCTTGGTTCTGGAAGCGATGAAGAACGCCGC	Ascomycota	unclassified Ascomycota	unclassified Ascomycota	unclassified Ascomycota	unclassified Ascomycota	unclassified Ascomycota	1	0	NR_137772.1	85714	1.51e-73	Penidiella aggregata	CBS 128772	Eukaryota; Fungi; Dikarya; Ascomycota; Pezizomycotina; Dothideomycetes; Dothideomycetidae; Mycosphaerellales; Teratosphaeriaceae; Penidiella.	Crous,P.W. and Groenewald,J.Z.	Why everlastings don't last	Persoonia 26, 70-84 (2011)	Phaenocoma prolifera	leaf bracts	South Africa
Otu02264	CTTGGTCATTTAGAGGAAGTAAAAGTAGTAACAAGGTTTCCGTAGGTGAACCTGCGGAAGGATCATTACCGAGAACCGGCGCCCTCGTGGCCCGACCCTCAAACCACCGCGTACCGAACTTGAACGTTGCCTCGGCGGGGCCCCCAGGGGACCCGCCGCAGGACGCAAACAAGACCGTTTCGTGTGACGAACGTCTGAGATTCTTCTTCGCGAATGCGATAAAGTAAAACTTGTAACAATGGATCTCTTGGCTCCGGCATCGATGAAGAACGCAGC	Ascomycota	unclassified Ascomycota	unclassified Ascomycota	unclassified Ascomycota	unclassified Ascomycota	unclassified Ascomycota	0	3	NR_137930.1	85764	4.29e-79	Arxiella dolichandrae		Eukaryota; Fungi; Dikarya; Ascomycota; Pezizomycotina; Dothideomycetes; Dothideomycetes incertae sedis; Muyocopronales; Muyocopronales incertae sedis; Arxiella.		Direct Submission	Submitted (12-JUL-2016) National Center for Biotechnology Information, NIH, Bethesda, MD 20894, USA	Dolichandra unguis-cati dolichandrae	leaves	South Africa: KwaZulu-Natal, Pietermaritzburg
Otu05389	ACACACAAGCGGGAAACAGAGACAGCTTGGTCATTTAGAGGAAGTAAAAGTCGTAACAAGGTTTCCGTAGGTGAACCCGCGGAAGGATCATTACCGAGAACCGGCGCCCTCGTGGCCCGACCCTCAAACCACCGCGTACCGAACTTGAACGTTGCTTCGGCGGGGCCCCCAGGGGACCCGCCGCAGGACGCAAACAAGACCGTTTCGTGTGACGAACGTCTGATATTCTTCTTCGCGAATGCGATAAAGTACAACTTTTAACAATGGATCTCTTGGCTCCGGCATCGGTGAAGAACGCAGC	Ascomycota	unclassified Ascomycota	unclassified Ascomycota	unclassified Ascomycota	unclassified Ascomycota	unclassified Ascomycota	0	2	NR_137930.1	85764	4.72e-79	Arxiella dolichandrae		Eukaryota; Fungi; Dikarya; Ascomycota; Pezizomycotina; Dothideomycetes; Dothideomycetes incertae sedis; Muyocopronales; Muyocopronales incertae sedis; Arxiella.		Direct Submission	Submitted (12-JUL-2016) National Center for Biotechnology Information, NIH, Bethesda, MD 20894, USA	Dolichandra unguis-cati dolichandrae	leaves	South Africa: KwaZulu-Natal, Pietermaritzburg
Otu02261	CTTGGTCATTTAGAGGAAGTAAAAGTCGTAACAAGGCCTCCGTAGGTGAACCTGCGGAGGGATCATTACCGAGCGAAGGGCCTCTGGCCCGACCTCCAACCCTTTGTAATTGAAGACCTCTGTTGCCTCGGGGGCGACCCGGCCCTGGCTGCCGGGGCCCCCCGACGGACCCCTCTAGAACGCTGCATCTATGTGTCGGATTTTGTAAGCAAATTGATTAAAACTTTCAACAACGGATCTCTTGGTTCTGGCATCGATGAAGAACGCAGC	Ascomycota	unclassified Ascomycota	unclassified Ascomycota	unclassified Ascomycota	unclassified Ascomycota	unclassified Ascomycota	1	0	NR_137772.1	85870	3.26e-75	Penidiella aggregata	CBS 128772	Eukaryota; Fungi; Dikarya; Ascomycota; Pezizomycotina; Dothideomycetes; Dothideomycetidae; Mycosphaerellales; Teratosphaeriaceae; Penidiella.	Crous,P.W. and Groenewald,J.Z.	Why everlastings don't last	Persoonia 26, 70-84 (2011)	Phaenocoma prolifera	leaf bracts	South Africa
Otu01744	AAGCGTAAGAGGTGAATGGGAACAGCTTGGTCATTTAGAGGAAGTAAAAGTCGTAACAAGGTTTCCGTAGGTGAACCTGCGGAAGGATCATTACCGAGAACCGGCGCCCTCGTGGCCCGACCCTCAAACCACCGCGTACCGAACTTGAACGTTGCCTCGGCGGGGCCCCCAGGGGACCCGCCGCAGGACGCAAACAAGACCGTTTCGTGTGACGAACGTCTGATATTCTTCTTCGCGAATACGATAAAGTACAACTTTTAACAATGGATCTCTTGGCTCCGGAATCGATGAAGAACGCAGC	Ascomycota	unclassified Ascomycota	unclassified Ascomycota	unclassified Ascomycota	unclassified Ascomycota	unclassified Ascomycota	0	2	NR_137930.1	86111	1.01e-80	Arxiella dolichandrae		Eukaryota; Fungi; Dikarya; Ascomycota; Pezizomycotina; Dothideomycetes; Dothideomycetes incertae sedis; Muyocopronales; Muyocopronales incertae sedis; Arxiella.		Direct Submission	Submitted (12-JUL-2016) National Center for Biotechnology Information, NIH, Bethesda, MD 20894, USA	Dolichandra unguis-cati dolichandrae	leaves	South Africa: KwaZulu-Natal, Pietermaritzburg
Otu02259	AAACAGCTTGGTCATTTAGAGGAAGTAAAAGTCGTAACAAGGTCTCCGCTGGTGAACCAGCGGAGGGATCATTTCCGAGTCTTCGCACTCAAATAACCCTTCTGTGGACCTAAATAAAACCGTTGCCTCGGCGGGCGGCCCCATCTGTGGGCCGGACAGCCCGGTCGCCTCCAGGCGCCGGCGCCAGCCGCTGGCCCAAAATAAAAACTCTAGTAACCTTTACCTTCTGAGTTTTAACGCAAATAAAGTCAAAACTTGCAACAACGGATATATTGGCTCTGGCATCGATGAAGAAAGCAGC	Ascomycota	unclassified Ascomycota	unclassified Ascomycota	unclassified Ascomycota	unclassified Ascomycota	unclassified Ascomycota	0	1	NR_167685.1	86260	6.50e-33	Epichloe hybrida	Lp1	Eukaryota; Fungi; Dikarya; Ascomycota; Pezizomycotina; Sordariomycetes; Hypocreomycetidae; Hypocreales; Clavicipitaceae; Epichloe.	Campbell,M.A., Tapper,B.A., Johnson,R.D., Mace,W., Ram,A., Lukito,Y., Dupont,P.-Y., Johnson,L.J., Scott,D.B., Ganley,A.R.D. and Cox,M.P.	Epichloe hybrida sp. nov., an emerging model system for investigating fungal allopolyploidy	Mycologia (2017) In press
Otu02168	CTTGGTCATTTAGAGGAGTAAAAGTCGTAACAAGGTTTCCGTAGGTGAACCTGCGGAAGGATCATTAAGAATTGATAATACTTGTGAAATTTACACAGCAAACAATAATTTTATAGTCAAAACAAAAATAATCAAAACTTTTAACAATGGATCTCTTGGTTCTCGCATCGATGAAGAACGCAGCCTGTCTCTTATACACTCTCCGAGCCCACGAGACATCTCAGGATCTCGTATGCCGTCTTCTGCTTGCA	Ascomycota	unclassified Ascomycota	unclassified Ascomycota	unclassified Ascomycota	unclassified Ascomycota	unclassified Ascomycota	1	0	NR_163519.1	86316	6.75e-52	Galactomyces pseudocandidus	CBS 626.83	Eukaryota; Fungi; Dikarya; Ascomycota; Saccharomycotina; Saccharomycetes; Saccharomycetales; Dipodascaceae; Galactomyces.	Groenewald,M., Coutinho,T., Smith,M.T. and van der Walt,J.P.	Species reassignment of Geotrichum bryndzae, Geotrichum phurueaensis, Geotrichum silvicola and Geotrichum vulgare based on phylogenetic analyses and mating compatibility	Int. J. Syst. Evol. Microbiol. 62 (12), 3072-3080 (2012)		stomach pseudocandidum	France
Otu04792	CTTGTTCATTGAGAGGAAGTAAAAGTCGTAACAAGGTCTCCGTAGGTGAACCTGCGGAGGGATCATTAATGAGATAGGGTCTCGTCCTCGGACAGGCCCGACCTCCCAACCCTTTGTTGACCAAACCAATACGTTGCTTCGGCGGACCGGTCGCAAGACCGCCGGGATGGGTCACACCGTCTTGGAGCGCGTCCGCCGATGGCCTTATATTAAACTCTTGTTGTAACCATGTCGTCTAATACTTGACTGTCGAATGACAAACAAAAAATTGCAACAACGGATCTCTTGGTTCTGGACGAGATGAAGAAAGAGGC	Ascomycota	Eurotiomycetes	unclassified Eurotiomycetes	unclassified Eurotiomycetes	unclassified Eurotiomycetes	unclassified Eurotiomycetes	0	2	NR_120229.1	86400	3.17e-31	Catenulostroma corymbiae		Eukaryota; Fungi; Dikarya; Ascomycota; Pezizomycotina; Dothideomycetes; Dothideomycetidae; Mycosphaerellales; Teratosphaeriaceae; Catenulostroma.	Schoch,C.L., Robbertse,B., Robert,V., Vu,D., Cardinali,G., Irinyi,L., Meyer,W., Nilsson,R.H., Hughes,K., Miller,A.N., Kirk,P.M., Abarenkov,K., Aime,M.C., Ariyawansa,H.A., Bidartondo,M., Boekhout,T., Buyck,B., Cai,Q., Chen,J., Crespo,A., Crous,P.W., Damm,U., De Beer,Z.W., Dentinger,B.T., Divakar,P.K., Duenas,M., Feau,N., Fliegerova,K., Garcia,M.A., Ge,Z.W., Griffith,G.W., Groenewald,J.Z., Groenewa…	Finding needles in haystacks: linking scientific names, reference specimens and molecular data for Fungi	Database (Oxford) 2014 (2014)	Corymbia sp. corymbiae	leaves	Australia: Northern Territory, Darwin, just off Arnhem Highway
Otu01385	GATAAGGTGTGTATAAGCGAAGGCTTGGTCATTTAGAGGAAGTAAAAGTCGTAACAAGGTTTCCGTAGGTGAACCTGCGGAAGGATCATTACCGAGAACCGGCGCCCTCGTGGCCCGACCCTCAAACCACCGCGTACCGAACTTGAACGTTGCCTCGGCGGGGCCCCCAGGGGACCCGCCGCAGGACGCAAACAAGACCGTTTCGTGTGACGAACGTCTGATATTCTTCTTCGCGAATGCGATAAAGGACAACTTTTAACAATGGATCTCTTGGCTCCGGCATCGATGAAGAACGCAGC	Ascomycota	unclassified Ascomycota	unclassified Ascomycota	unclassified Ascomycota	unclassified Ascomycota	unclassified Ascomycota	0	4	NR_137930.1	86458	2.16e-82	Arxiella dolichandrae		Eukaryota; Fungi; Dikarya; Ascomycota; Pezizomycotina; Dothideomycetes; Dothideomycetes incertae sedis; Muyocopronales; Muyocopronales incertae sedis; Arxiella.		Direct Submission	Submitted (12-JUL-2016) National Center for Biotechnology Information, NIH, Bethesda, MD 20894, USA	Dolichandra unguis-cati dolichandrae	leaves	South Africa: KwaZulu-Natal, Pietermaritzburg
Otu01745	AGGGTAAGATTGAATAAGAGCCGGCTTGGTCATTTAGAGGAAGTAAAAGTCGTAACAAGGTTTCCGTAGGTGAACCTGCGGAAGGATCATTACCGAGAACCGGCGCCCTCGTGGCCCGACCCTCAAACCACCGCGTACCGAACTTGAACGTTGCCTCGGCGGGGCCCCCAGGGGACCCGCCGCAGGACGCAAACAGGACCGTTTCGTGTGACGAACGTCTGATATTCTTCTTCGCGAATGCGATAAAGTACAACTTTTAACAATGGATCTCTGGGCTCCGGCATCGATGAAGAACGCAGC	Ascomycota	unclassified Ascomycota	unclassified Ascomycota	unclassified Ascomycota	unclassified Ascomycota	unclassified Ascomycota	0	3	NR_137930.1	86458	2.17e-82	Arxiella dolichandrae		Eukaryota; Fungi; Dikarya; Ascomycota; Pezizomycotina; Dothideomycetes; Dothideomycetes incertae sedis; Muyocopronales; Muyocopronales incertae sedis; Arxiella.		Direct Submission	Submitted (12-JUL-2016) National Center for Biotechnology Information, NIH, Bethesda, MD 20894, USA	Dolichandra unguis-cati dolichandrae	leaves	South Africa: KwaZulu-Natal, Pietermaritzburg
Otu02143	TCGTCAGTGGGGAATAAGGGACGGCTTGGTCATTTAGAGGAAGTAAAAGTCGTAACAAGGTTTCCGTAGGTGAACCTGCGGAAGGATCATTACCGAGAACCGGCGCCCTCGTGGCCCGACCCCCAAACCACCGCGTACCGAACTTGAACGTTGCCTCGGCGGGGCCCCCAGGGGACCCGCCGCAGGACGCAAACAAGACCGTTTCGTGTGACGAACGTCTGATATTCTTCTTCGCGAATGCGATAAAGTACAACTTTTAACAATGGATCTCTTGGCTCCGGCATCGATGAAGAACGCAGC	Ascomycota	unclassified Ascomycota	unclassified Ascomycota	unclassified Ascomycota	unclassified Ascomycota	unclassified Ascomycota	0	4	NR_137930.1	86458	2.17e-82	Arxiella dolichandrae		Eukaryota; Fungi; Dikarya; Ascomycota; Pezizomycotina; Dothideomycetes; Dothideomycetes incertae sedis; Muyocopronales; Muyocopronales incertae sedis; Arxiella.		Direct Submission	Submitted (12-JUL-2016) National Center for Biotechnology Information, NIH, Bethesda, MD 20894, USA	Dolichandra unguis-cati dolichandrae	leaves	South Africa: KwaZulu-Natal, Pietermaritzburg
Otu02937	GGAGACAATGGGAATAATAGGCGGCTTGGTCATTTAGAGGAAGTAAAAGTCGTAACAAGGTTTCCGTAGGTGAACCTGCGGAAGGATCATTACCGAGAACCGGCGCCCTCGTGGCCCGACCCTCAAACCACCGCGTACCGAACTTGAACGTTGCCTCGGCGGGGCCCCCAGGGGACCCGCCGCAGGACGCAAACAAGACCGTTTCGTGTGACGAACGTCTGATATTCTTCTTCGCGAATGCGATAAAGTACAACTTTTAACAATGGATCTCTTGGCCCCGGCATCGATGAAGAACGCAGC	Ascomycota	unclassified Ascomycota	unclassified Ascomycota	unclassified Ascomycota	unclassified Ascomycota	unclassified Ascomycota	0	2	NR_137930.1	86458	2.17e-82	Arxiella dolichandrae		Eukaryota; Fungi; Dikarya; Ascomycota; Pezizomycotina; Dothideomycetes; Dothideomycetes incertae sedis; Muyocopronales; Muyocopronales incertae sedis; Arxiella.		Direct Submission	Submitted (12-JUL-2016) National Center for Biotechnology Information, NIH, Bethesda, MD 20894, USA	Dolichandra unguis-cati dolichandrae	leaves	South Africa: KwaZulu-Natal, Pietermaritzburg
Otu02966	GCGTCGGTTGGTTTGAAGCGCCAGCTTGGTCATTTAGAGGAAGTAAAAGTCGTAACAAGGTTTCCGTAGGTGAACCTGCGGAAGGATCATTACCGAGAACCGGCGCCCTCGTGGCCCGACCCTCAAACCACCGCGTACCGAACTTGAACGTTGCCTCGGCGGGGCCCCCAGGGGACCCGCCGCAGGACGCAAACAAGACCGTTTCGTGTGACGAACGTCTGATATTCTTCTTCGCGAATGCGATAAAGTACAGCTTTTAACAATGGATCTCTTGGCTCCGGCATCGATGAAGAACGCAGC	Ascomycota	unclassified Ascomycota	unclassified Ascomycota	unclassified Ascomycota	unclassified Ascomycota	unclassified Ascomycota	0	1	NR_137930.1	86458	2.17e-82	Arxiella dolichandrae		Eukaryota; Fungi; Dikarya; Ascomycota; Pezizomycotina; Dothideomycetes; Dothideomycetes incertae sedis; Muyocopronales; Muyocopronales incertae sedis; Arxiella.		Direct Submission	Submitted (12-JUL-2016) National Center for Biotechnology Information, NIH, Bethesda, MD 20894, USA	Dolichandra unguis-cati dolichandrae	leaves	South Africa: KwaZulu-Natal, Pietermaritzburg
Otu05388	GCGTCAGATGTGAATAAGAGAAGGCTTGGTCATTTAGAGGAAGTAAAAGTCGTAACAAGGTTTCCGTAGGTGAACCTGCGGAAGGATCATTACCGAGAACCGGCGCCCTCGTGGCCCGACCCTCAAACCACCGCGTACCGAACTTGAACGTTGCCTCGGCGGGGCCCCCAGGGGACCCGCCGCAGGACGCAAACAAGACCGTTTCGTGTGACGAACGTCTGATATTCTTCTTCGCGAATGCGACAAGGTACAACTTTTAACAATGGATCTCTTGGCTCCGGCATCGATGAAGAACGCAGC	Ascomycota	unclassified Ascomycota	unclassified Ascomycota	unclassified Ascomycota	unclassified Ascomycota	unclassified Ascomycota	0	1	NR_137930.1	86458	2.17e-82	Arxiella dolichandrae		Eukaryota; Fungi; Dikarya; Ascomycota; Pezizomycotina; Dothideomycetes; Dothideomycetes incertae sedis; Muyocopronales; Muyocopronales incertae sedis; Arxiella.		Direct Submission	Submitted (12-JUL-2016) National Center for Biotechnology Information, NIH, Bethesda, MD 20894, USA	Dolichandra unguis-cati dolichandrae	leaves	South Africa: KwaZulu-Natal, Pietermaritzburg
Otu05390	GAGTCAGAGGTGTAAAAGAGACAGCTTGGTCATTTAGAGGAAGTAAAAGTCGTAACAAGGTTTCCGTAGGTGAACCTGCGGAAGGATCATTACCGAGAACCGGCGCCCTCGTGGCCCGACCCTCAAACCACCGCGTACCGAACTTGAACGTTGCCTCGGCGGGGCCCCCAGGGGACCCGCCGCAGGACGCAAACAAGACCGTTTCGTGTGACGAACGTCTGATATTCTTCTTCGCGAATGCGATAAAGTACAAATTTTAACAATGGATCTCTTGGCTCCGGCATCGATGAAGAACGCAGC	Ascomycota	unclassified Ascomycota	unclassified Ascomycota	unclassified Ascomycota	unclassified Ascomycota	unclassified Ascomycota	0	1	NR_137930.1	86458	2.17e-82	Arxiella dolichandrae		Eukaryota; Fungi; Dikarya; Ascomycota; Pezizomycotina; Dothideomycetes; Dothideomycetes incertae sedis; Muyocopronales; Muyocopronales incertae sedis; Arxiella.		Direct Submission	Submitted (12-JUL-2016) National Center for Biotechnology Information, NIH, Bethesda, MD 20894, USA	Dolichandra unguis-cati dolichandrae	leaves	South Africa: KwaZulu-Natal, Pietermaritzburg
Otu05245	CTTGGTCATTTAGAGGAAGTAAAAGTCGTAACAAGGTTTCCGTAGGTGAACCTGCGGAAGGATCATTATTGAGTTGCAAAACTCCCAACCATTGTGAACATACCTATCGTTGCTTCGGCGGGTGAGGCCCATCGCGGCCGCGCCGCCCCGTCAGGGGAGGCAGCCCGCCGGAGGCGTCCAAACTCTAGTATCCATTTGGCCTCTCTGAGTAGCTTATACAATAAGTCAAAACTTTCATCAACGGATCTCTTGGTTCTGGCATCGATGAAGAACGCAGC	Ascomycota	unclassified Ascomycota	unclassified Ascomycota	unclassified Ascomycota	unclassified Ascomycota	unclassified Ascomycota	2	0	NR_160077.1	86477	2.00e-82	Schizothecium curvisporum	CBS 506.50	Eukaryota; Fungi; Dikarya; Ascomycota; Pezizomycotina; Sordariomycetes; Sordariomycetidae; Sordariales; Lasiosphaeriaceae; Schizothecium.	Vu,D., Groenewald,M., de Vries,M., Gehrmann,T., Stielow,B., Eberhardt,U., Al-Hatmi,A., Groenewald,J.Z., Cardinali,G., Houbraken,J., Boekhout,T., Crous,P.W., Robert,V. and Verkley,G.J.M.	Large-scale generation and analysis of filamentous fungal DNA barcodes boosts coverage for kingdom fungi and reveals thresholds for fungal species and higher taxon delimitation	Stud. Mycol. 92, 135-154 (2019)			USA: California
Otu05234	CAGCGTCAGATGTGGATAGGAGACAGCTTGTTCATTGAGAGGAAGTAAAAGTCGTAACAAGGTTTCCGTAGGTGAACCTGCGGAAGGATCATTACGCGTATCAGGGTGCCGACCGGCGCCCTTTTGCACACCCACTCTTTGCCTATGTGTACCCTTCCATCGCTTCCTCGGCGGGCTCGCCCGCCGGCAGGAACCAAGCAAACCCTTTGCATCCTACGCGAAAACTTCTGATAACCACCTAAATAAGTCACAACTTTCAACAATGGATCTCTTGGTTCTGGACGAGATGAAGAAAGACGC	Ascomycota	unclassified Ascomycota	unclassified Ascomycota	unclassified Ascomycota	unclassified Ascomycota	unclassified Ascomycota	2	0	NR_157477.1	86486	1.70e-73	Periconia epilithographicola	19; PL5-1B	Eukaryota; Fungi; Dikarya; Ascomycota; Pezizomycotina; Dothideomycetes; Pleosporomycetidae; Pleosporales; Massarineae; Periconiaceae; Periconia.	Coronado-Ruiz,C., Avendano,R., Escudero-Leyva,E., Conejo-Barboza,G., Chaverri,P. and Chavarria,M.	Two new cellulolytic fungal species isolated from a 19(th)-century art collection	Sci Rep 8 (1), 7492 (2018)		19th century art lamina	Costa Rica
Otu05393	CGTCGGCAGCGTCAGATGTATAAAAGAGACAGCTTGGTCATTTAGAGGAAGTAAAAGTCGTAACAAGGTCTCCGTGGGTGAACCTGCGGAGGGATCATTACCGAGCGAAGGGCCTCTGGCCCGACCTCCAACCCTTTGTAATTGAAGACCTCTGTTGCCTCGGGGGCGACCCGGCCCTGGCTGCCGGGGCCCCCGACGGACCCCTCTAGAACGCTGCATCTATGCGTCGGATTTTGTAAGCAAATTGATTAAAACTTTCAACAACGGATCTCTTGGTTCTGGCATCGATGAAGAACGCAGC	Ascomycota	unclassified Ascomycota	unclassified Ascomycota	unclassified Ascomycota	unclassified Ascomycota	unclassified Ascomycota	1	0	NR_137772.1	86545	1.70e-78	Penidiella aggregata	CBS 128772	Eukaryota; Fungi; Dikarya; Ascomycota; Pezizomycotina; Dothideomycetes; Dothideomycetidae; Mycosphaerellales; Teratosphaeriaceae; Penidiella.	Crous,P.W. and Groenewald,J.Z.	Why everlastings don't last	Persoonia 26, 70-84 (2011)	Phaenocoma prolifera	leaf bracts	South Africa
Otu02939	CCAGCTTGGTCATTTAGAGGAAGTAAAAGTCGTAACAAGGTCTCCGTTGGTGAACCAGCGGAGGGATCATTACCGGGCCTTCGCACTCAAATAACCCTTCTGTGGACCTAAATAAAACCGTTGCCTCGGCGGGCGGCCCCATCTGTGGGCCGGACAGCCCGGTCGCCTCCAGGCGCCGGCGCCAGCCGCTGGCCCAAAATAAAAACTCTAGTAACCTTTACCTTCTGAGTTTTAACGCAAATAAAGTCAAAAATTTCAACAACGGATCTCTTGGCTCTGGCAGCGATGAAGAAAGCCGC	Ascomycota	unclassified Ascomycota	unclassified Ascomycota	unclassified Ascomycota	unclassified Ascomycota	unclassified Ascomycota	0	2	NR_137137.1	86923	4.99e-34	Striatibotrys eucylindrospora	ATCC 18851	Eukaryota; Fungi; Dikarya; Ascomycota; Pezizomycotina; Sordariomycetes; Hypocreomycetidae; Hypocreales; Stachybotryaceae; Striatibotrys.	Haugland,R.A., Vesper,S.J. and Harmon,S.M.		Mycologia 93 (1), 54-65 (2001)
Otu00533	CTTGGTCATTTAGAGGAAGTAAAAGTCGTAACAAGGTCTCCGTAGGTGAACCTGCGGAGGGATCATTACCGAGCGAAGGGCCTCTGGCCCGACCTCCAACCCTTTGTAATTGAAGACCTCTGTTGCCTCGGGGGCGACCCGGCCCTGGCTGCCGGGGCCCCCGACGGACCCCTCTAGAACGCTGCATCTATGCGTCGGATTTTGTAAGCAAATTGATTAAAACTTTCAACAACGGATCTCTTGGTTCTGGCATCGATGAAGAACGCAGC	Ascomycota	Dothideomycetes	unclassified Dothideomycetes	unclassified Dothideomycetes	unclassified Dothideomycetes	unclassified Dothideomycetes	55	0	NR_137772.1	86957	3.23e-80	Penidiella aggregata	CBS 128772	Eukaryota; Fungi; Dikarya; Ascomycota; Pezizomycotina; Dothideomycetes; Dothideomycetidae; Mycosphaerellales; Teratosphaeriaceae; Penidiella.	Crous,P.W. and Groenewald,J.Z.	Why everlastings don't last	Persoonia 26, 70-84 (2011)	Phaenocoma prolifera	leaf bracts	South Africa
Otu02007	CTTGTTCATTGAGAGGAAGTAAAAGTCGTCACAAGGTTTCCGTAGGTGAACCTGCGGAAGGATCATTAACGAGTGCGGCCCCTTCGGGGTGCCAACCTCCCACCCGTGTCTACCGTACCACGTTGCTTCGGCGGGCCCGCCCCCATACTGGGGGGCCGTCGGGGGGCATCTGCCTCCGGGCGTGCGCCCGCCGGAGACTCCCACACGAACGCTGTCTGAAGACTGCCGTCTGAGTGGATTGATCAAATCAGTTAAAAATTGCAACACCGGAGATCTTGGTGCCGGAATAGATGAAGAAAGACGC	Ascomycota	Eurotiomycetes	Eurotiales	Aspergillaceae	unclassified Aspergillaceae	unclassified Aspergillaceae	1	0	NR_154681.1	86957	3.63e-90	Aspergillus sclerotialis	CBS 366.77	Eukaryota; Fungi; Dikarya; Ascomycota; Pezizomycotina; Eurotiomycetes; Eurotiomycetidae; Eurotiales; Aspergillaceae; Aspergillus; Aspergillus subgen. Polypaecilum.	Greiner,K., Persoh,D., Weig,A. and Rambold,G.	Phialosimplex salinarum, a new species of Eurotiomycetes from a hypersaline habitat	IMA Fungus 5 (2), 161-172 (2014)
Otu04736	GACAGCTTGGTCATTTAGAGGAAGTAAGAGTCGTAACAAGGTCTCCGTTGGTGAACCAGCGGAGGGATCATTACCGAGTCTTCGCACTCAAATAACCCTTCTGTGGACCTAAATAAAACCGTTGCCTCGGCGGGCGGCCCCACCTGTGGGCCGGACAGCCCGGTTGCCTCCAGGCGCCGGCGCCAGCCGCTGGCCCAAAATAAAAACTCTAGTAACCTTTACCTTCTGAGTTTTAACGCAAATGAAGTCAAAACTTTCAACAACGGATCTCTTGGCGCGGGAAGCGATGAAGAAAGCATC	Ascomycota	Sordariomycetes	unclassified Sordariomycetes	unclassified Sordariomycetes	unclassified Sordariomycetes	unclassified Sordariomycetes	0	2	NR_167685.1	87023	1.39e-34	Epichloe hybrida	Lp1	Eukaryota; Fungi; Dikarya; Ascomycota; Pezizomycotina; Sordariomycetes; Hypocreomycetidae; Hypocreales; Clavicipitaceae; Epichloe.	Campbell,M.A., Tapper,B.A., Johnson,R.D., Mace,W., Ram,A., Lukito,Y., Dupont,P.-Y., Johnson,L.J., Scott,D.B., Ganley,A.R.D. and Cox,M.P.	Epichloe hybrida sp. nov., an emerging model system for investigating fungal allopolyploidy	Mycologia (2017) In press
Otu02180	AACCAGCTTGGTCATTTAGAGGAAGTAAAAGTCGTAACAAGGTCTCCGTTGGTGAACCAGCGGAGGGATCATTACCGAGTCTTCGCACTCAAATAGCCCTTCTGTGGACCTAAATAAAACCGTTGCCTCGGCGGGCGGCCCCACCTGTGGGCCGGACAGCCCGGTTGCCTCCAGGCGCCGGCGCCAGCCGCTGGCCCAAAATAAAAACTCTAGTAACCTTTACCTTCTGAGTTTTAACGCAAATAAAGTCAAAACTTTCAACAACGGATCTCTTGGCTCTGGAAGCGATGAAGAACGCCGC	Ascomycota	unclassified Ascomycota	unclassified Ascomycota	unclassified Ascomycota	unclassified Ascomycota	unclassified Ascomycota	0	3	NR_167685.1	87023	1.40e-34	Epichloe hybrida	Lp1	Eukaryota; Fungi; Dikarya; Ascomycota; Pezizomycotina; Sordariomycetes; Hypocreomycetidae; Hypocreales; Clavicipitaceae; Epichloe.	Campbell,M.A., Tapper,B.A., Johnson,R.D., Mace,W., Ram,A., Lukito,Y., Dupont,P.-Y., Johnson,L.J., Scott,D.B., Ganley,A.R.D. and Cox,M.P.	Epichloe hybrida sp. nov., an emerging model system for investigating fungal allopolyploidy	Mycologia (2017) In press
Otu05384	CTTGTGCATTGAGAGGAAGTAAAAGTCGTAACAAGGTTTCCGTAGGTGAACCTGCGGAAGGATCATTACTGAGAACCGGCGCCCTCGTGGCCCGACCCTCAAACCACCGAGTACCTTACCCCAACGTTGCCTCGGCGGGTGCGGCCTCGCGCCGCCCCGCCGGCGGACAAAACCACAACAGCTTTGTATGACGATTGTCTGATATTACTCTTCGCGAATGCGATAAAGTACAACTTTCAACAATGGATCTCTTGGCTCCGGACGATATGAAGAAAGCCGC	Ascomycota	unclassified Ascomycota	unclassified Ascomycota	unclassified Ascomycota	unclassified Ascomycota	unclassified Ascomycota	0	1	NR_137930.1	87234	3.35e-85	Arxiella dolichandrae		Eukaryota; Fungi; Dikarya; Ascomycota; Pezizomycotina; Dothideomycetes; Dothideomycetes incertae sedis; Muyocopronales; Muyocopronales incertae sedis; Arxiella.		Direct Submission	Submitted (12-JUL-2016) National Center for Biotechnology Information, NIH, Bethesda, MD 20894, USA	Dolichandra unguis-cati dolichandrae	leaves	South Africa: KwaZulu-Natal, Pietermaritzburg
Otu00647	CTTGGTCATTTAGAGGAAGTAAAAGTCGTAACAAGGTTTCCGTAGGTGAACCTGCGGAAGGATCATTAAGAATTGATAATATTTGTGAAATTTACACAGCAAACAATAATTTTATAGTCAAAACAAAAATAATCAAAACTTTTAACAATGGATCTCTTGGTTCTCGCATCGATGAAGAACGCAGCCTGTCTCTTAACACATCTCCGAGCCCACGAGACATCTCAGGATCTCGTATGCCGTCTTCTGCTTGA	Ascomycota	unclassified Ascomycota	unclassified Ascomycota	unclassified Ascomycota	unclassified Ascomycota	unclassified Ascomycota	34	0	NR_163519.1	87368	8.67e-56	Galactomyces pseudocandidus	CBS 626.83	Eukaryota; Fungi; Dikarya; Ascomycota; Saccharomycotina; Saccharomycetes; Saccharomycetales; Dipodascaceae; Galactomyces.	Groenewald,M., Coutinho,T., Smith,M.T. and van der Walt,J.P.	Species reassignment of Geotrichum bryndzae, Geotrichum phurueaensis, Geotrichum silvicola and Geotrichum vulgare based on phylogenetic analyses and mating compatibility	Int. J. Syst. Evol. Microbiol. 62 (12), 3072-3080 (2012)		stomach pseudocandidum	France
Otu05102	AAAGCTTGGTCATTTAGAGGAAGTAAAAGTCGTAACAAGGTCTCCGTTGGTGAACCAGCGGAGGGATCATTACCGAGTCTTCGCACTCAAATAACCCTTCTGTGGACCTAAATAAAACCGTTGCCTCGGCGGGCGGCCCCACCTGTGGACCGGACAGCCCGGTTGCCTCCAGGCGCCGGCGCCAGCCGCTGGCCCAAAATAAAAACTCTAGTAACCTTTACCTTCTGAGTTTTAACGCAAATAAAGTCAAAAATTTCAACAACGGATCTCTTGGCTCTGGCCGCGATGAAGAAAGCCGC	Ascomycota	unclassified Ascomycota	unclassified Ascomycota	unclassified Ascomycota	unclassified Ascomycota	unclassified Ascomycota	0	1	NR_167685.1	87407	2.98e-36	Epichloe hybrida	Lp1	Eukaryota; Fungi; Dikarya; Ascomycota; Pezizomycotina; Sordariomycetes; Hypocreomycetidae; Hypocreales; Clavicipitaceae; Epichloe.	Campbell,M.A., Tapper,B.A., Johnson,R.D., Mace,W., Ram,A., Lukito,Y., Dupont,P.-Y., Johnson,L.J., Scott,D.B., Ganley,A.R.D. and Cox,M.P.	Epichloe hybrida sp. nov., an emerging model system for investigating fungal allopolyploidy	Mycologia (2017) In press
Otu04032	CTTGGTCATTTAGAGGAAGTAAAAGTCGTAACAAGGTTTCCGTAGGTGAACCTGCGGAAGGATCATTACAAGAAGTCTCAGGGCTATATGCCCTGAAACCTTCCACCCTTTGTTTATTGAACTTATCTTGTTGTTGCCTCGGCGGGGGTTGTTGCGCATCTTTTTGCGTATCCTCCCCCCGCCGGCGTACAGCTCTATAAACTTTTGATGCAAACTATATAGTCAGAGCCATTTTGGCATTTTGATAAATAAATCAAAAATTTCAACGACGGATCTCTTGGTTCTGGACGCGATGAAGAAAGACTC	Ascomycota	Dothideomycetes	Pleosporales	Pleosporales_fam_Incertae_sedis	Pseudorobillarda	unclassified Pseudorobillarda	1	0	NR_137846.1	87437	2.30e-57	Pseudorobillarda eucalypti	NTCL085	Eukaryota; Fungi; Dikarya; Ascomycota; Pezizomycotina; Dothideomycetes; Pleosporomycetidae; Pleosporales; Pleosporales incertae sedis; Pseudorobillarda.	Tangthirasunun,N., Silar,P., Bhat,D.J., Chukeatirote,E., Wijayawardene,D.N.N., Maharachchikumbura,S.S.N. and Hyde,K.D.	Morphology and phylogeny of Pseudorobillarda eucalypti sp. nov., from Thailand	Phytotaxa 176, 251-259 (2014)		dead leaf eucalypti	Thailand
Otu02304	CTTGGTCATTTAGAGGAAGTAAAAGTCGTAACAAGGTTTCCGCAGGTGAACCTGCGGAAGGATCATTACGCGTATCAGGGTGCCGACCGGCGCCCTTTTGCACACCCACCCTTTGCCTATGTGTACCCTTCCATCGCTTCCTCGGCGGGCTCGCCCGCCGGCAGGAACCAAGCAAACCCTTTGCATCCTACGCGAAAACTTCTGATAACCACCTAAACAAGTCACAACTTTCAACAATGGATATCTTGGTTCTGGCATCGATGAAGAACGCAGC	Ascomycota	Lecanoromycetes	unclassified Lecanoromycetes	unclassified Lecanoromycetes	unclassified Lecanoromycetes	unclassified Lecanoromycetes	3	0	NR_157477.1	87452	3.29e-80	Periconia epilithographicola	19; PL5-1B	Eukaryota; Fungi; Dikarya; Ascomycota; Pezizomycotina; Dothideomycetes; Pleosporomycetidae; Pleosporales; Massarineae; Periconiaceae; Periconia.	Coronado-Ruiz,C., Avendano,R., Escudero-Leyva,E., Conejo-Barboza,G., Chaverri,P. and Chavarria,M.	Two new cellulolytic fungal species isolated from a 19(th)-century art collection	Sci Rep 8 (1), 7492 (2018)		19th century art lamina	Costa Rica
Otu01717	AAGACACGCTTGGTCATTTAGAGGAAGTAAAAGTCGTAACAAGGTTTCCGTAGGTGAACCTGCGGAAGGATCATTACAACAAGGCCACGGGCCCCCGAAGCTCCGGCGGAAGGGGCACCGGCCTGACTTATATACCCACCCTTTGCCTATGTGTACCTCTATCGCTTCCTCGGCGAGTTCGCCCGCCGCCAGGAACCCACGCCAACCTTTGCATTATACATCAACACTTCTGATACCCACCAAAACTATTACAACTTTTAACAATGGATCTCTTGGTTCTGGCATCGATGAAGAACGCAGC	Ascomycota	Dothideomycetes	Pleosporales	Periconiaceae	Periconia	unclassified Periconia	2	0	NR_160097.1	87546	4.68e-84	Periconia prolifica	CBS 209.64	Eukaryota; Fungi; Dikarya; Ascomycota; Pezizomycotina; Dothideomycetes; Pleosporomycetidae; Pleosporales; Massarineae; Periconiaceae; Periconia.	Vu,D., Groenewald,M., de Vries,M., Gehrmann,T., Stielow,B., Eberhardt,U., Al-Hatmi,A., Groenewald,J.Z., Cardinali,G., Houbraken,J., Boekhout,T., Crous,P.W., Robert,V. and Verkley,G.J.M.	Large-scale generation and analysis of filamentous fungal DNA barcodes boosts coverage for kingdom fungi and reveals thresholds for fungal species and higher taxon delimitation	Stud. Mycol. 92, 135-154 (2019)			USA: California
Otu05310	CTTGGTCATTTAGAGGAAGTAAAAGTCGTAACAAGGTCTCCGTTGGTGAACCAGCGGAGGGATCATTACCGAGTCTTCGCACTCAAATAACCCTTCTGTGGACCTAAATAAAACCGTTGCCTCGGCGGGCGGCCCCACCTGTGGGCCGGACAGCCCGGTTGCCTCCAGGCGCCGGCGCCAGCCGCTGGCCCAAAATAAAAACTCTAGTAACCTTTACCCTCTGAGTTTTAACGCAAATAAAGTCAAAAATTGCAACAACGGAGATCTTGGCGCTGGAATAGATGAAGAAAGAAGC	Ascomycota	unclassified Ascomycota	unclassified Ascomycota	unclassified Ascomycota	unclassified Ascomycota	unclassified Ascomycota	0	2	NR_167685.1	87786	2.94e-36	Epichloe hybrida	Lp1	Eukaryota; Fungi; Dikarya; Ascomycota; Pezizomycotina; Sordariomycetes; Hypocreomycetidae; Hypocreales; Clavicipitaceae; Epichloe.	Campbell,M.A., Tapper,B.A., Johnson,R.D., Mace,W., Ram,A., Lukito,Y., Dupont,P.-Y., Johnson,L.J., Scott,D.B., Ganley,A.R.D. and Cox,M.P.	Epichloe hybrida sp. nov., an emerging model system for investigating fungal allopolyploidy	Mycologia (2017) In press
Otu05309	CTTGGTCATTTAGAGGAAGTAAAAGTCGTAACAAGGTTTCCGTAGGTGAACCTGCGGAAGGATCATTACCGATTTTTAGCGAACCTGGTCGCTTTTGACCTAGGTCTCGCGAAACTCGTATTTAAAACCCACGCTTCTTTAAATAATAAAGTTATCGTATCAATTATGATAAAAAAAAGGATCACTTTCAACAACGGATCTCTTGGCTCTCGCATCGATGAAGAACGCAGC	Ascomycota	unclassified Ascomycota	unclassified Ascomycota	unclassified Ascomycota	unclassified Ascomycota	unclassified Ascomycota	2	0	NR_121384.1	87931	1.67e-72	Rhizophagus prolifer	clone=pHS116-IIC6	Eukaryota; Fungi; Fungi incertae sedis; Mucoromycota; Glomeromycotina; Glomeromycetes; Glomerales; Glomeraceae; Rhizophagus.	Schoch,C.L., Robbertse,B., Robert,V., Vu,D., Cardinali,G., Irinyi,L., Meyer,W., Nilsson,R.H., Hughes,K., Miller,A.N., Kirk,P.M., Abarenkov,K., Aime,M.C., Ariyawansa,H.A., Bidartondo,M., Boekhout,T., Buyck,B., Cai,Q., Chen,J., Crespo,A., Crous,P.W., Damm,U., De Beer,Z.W., Dentinger,B.T., Divakar,P.K., Duenas,M., Feau,N., Fliegerova,K., Garcia,M.A., Ge,Z.W., Griffith,G.W., Groenewald,J.Z., Groenewa…	Finding needles in haystacks: linking scientific names, reference specimens and molecular data for Fungi	Database (Oxford) 2014 (2014)		soil of banana plantation prolifer	/country=Guadeloupe: Capesterre-Belle-Eau,Neufchateau
Otu05311	CTTGTTCATTTAGAGGAAGTAAAAGTCGTAACAAGGTTTCCGTAGGTGAACCTGCAGAAGGATCATTACCGAGTAAGGGGTCCACGAGGCCTTAGCTCCCACCCTCTGCGTACGTACTCTGTTGCTTTGGCGGGCCCCAGGGAGCTCACGCACCCTGCGCCGGCTCCGGCTGGTGCGTGCTCGCCAAGGGACCTAGAAACCCTTCTGTCGGTGCCGTCTGAGTTTTGGCTAAATGTCGTAAAACTTTCAACAACGGAGATCTTGGTGCTGGAGGAGATGAAGAAAGAGGC	Ascomycota	unclassified Ascomycota	unclassified Ascomycota	unclassified Ascomycota	unclassified Ascomycota	unclassified Ascomycota	0	1	NR_156297.1	87970	6.20e-38	Aspergillus iranicus	DTO 203-D7 iranicus	Eukaryota; Fungi; Dikarya; Ascomycota; Pezizomycotina; Eurotiomycetes; Eurotiomycetidae; Eurotiales; Aspergillaceae; Aspergillus.	Houbraken,J. and Arzanlou,M.	Two new Aspergillus species from Iran	Unpublished			Iran
Otu02117	TTTGTTCATTGGAGGAAGTAAAAGTCGTACCAAGGTTTCCGTAGGTGAACCTGCGGAAGGATCATTAACCTTTCAAAAAACAGGGTGCGTCGCGGCCCCCCTCCGGGGGCGGTTTGGGGTCCTCCCCTTCACGCGCGCACGACTGCATCCTTACTTTACGAGCACCTTCTGTTCTCCCTCGGCGGGGCAACCTGCCGTTGGAACCGAATAAACCCTTTTTTGCATCCAGCATTACCCGTTCCGAAACAAACAATCGTTACAAATTGCAATACTGGAGATATTGTCGCGGGGATAGATGAAGAAGGACGC	Ascomycota	Dothideomycetes	Pleosporales	Didymosphaeriaceae	Pseudopithomyces	unclassified Pseudopithomyces	4	0	NR_161121.1	87973	3.70e-90	Pseudopithomyces angolensis		Eukaryota; Fungi; Dikarya; Ascomycota; Pezizomycotina; Dothideomycetes; Pleosporomycetidae; Pleosporales; Massarineae; Didymosphaeriaceae; Pseudopithomyces.	Groenewald,J.Z. and Crous,P.W.	Fungal Planet description sheets: 785-867	Unpublished		leaf spot of unknown host plant angolensis	Angola
Otu00717	CTTGGTCATTTAGAGGAAGTAAAAGTCGTAACAAGGTCTCCGTTGGTGAACCAGCGGAGGGATCATTACCGAGTTTTCACAACTCCCAACCCTTGCGAACCGTACCCCATTCTGTTCTCGTTGCTTCCTGGCGGGGGCGACCGCCCATCTTGGGCGCGACCCCCTGCCAGGGGCGGCGGGCCACCTGAACCTTTTTTACAAACAAAGCACACGAGTCCTGTCTGAGCAAAAACAAAACAATACATTAAAACTTTCAACAACGGATCTCTTGGCTCTGGCATCGATGAAGAACGCAGC	Ascomycota	Sordariomycetes	Ophiostomatales	Ophiostomataceae	unclassified Ophiostomataceae	unclassified Ophiostomataceae	35	0	NR_158859.1	87973	7.62e-92	Ophiostoma acarorum	CMW 41812	Eukaryota; Fungi; Dikarya; Ascomycota; Pezizomycotina; Sordariomycetes; Sordariomycetidae; Ophiostomatales; Ophiostomataceae; Ophiostoma.	Chang,R., Duong,T.A., Taerum,S., Wingfield,M.J., Zhou,X. and de Beer,Z.W.	Ophiostomatoid fungi associated with conifer-infesting beetles and their phoretic mites in Yunnan, China	MycoKeys 28, 19-64 (2017)	Pinus kesiya acarorum		China
Otu00110	CTTGGTCATTTAGAGGAAGTAAAGGTCGTAACAAGGTTTCCGTAGGTGAACCTGCGGAAGGATCATTATCGTGGGGCTCCGGCCCCGTCGAGATATCACCCTTGCCTTTTTCGAGCACCGTTCCGTTTCCTCGGCAGGCCCGCCTGCCAACGGGGACCCCAACCAAACCCTTTTGCGTACCTGCAACCGTCTGAGAAACAAGCGAAACAATCAAAACTTTCAACAATGGATCTCTTGGTTCTGGCATCGATGAAGAACGCAGC	Ascomycota	Dothideomycetes	Pleosporales	unclassified Pleosporales	unclassified Pleosporales	unclassified Pleosporales	802	2	NR_160118.1	88053	1.16e-69	Pleospora iqbalii	CBS 362.69	Eukaryota; Fungi; Dikarya; Ascomycota; Pezizomycotina; Dothideomycetes; Pleosporomycetidae; Pleosporales; Pleosporineae; Pleosporaceae; Pleospora.	Vu,D., Groenewald,M., de Vries,M., Gehrmann,T., Stielow,B., Eberhardt,U., Al-Hatmi,A., Groenewald,J.Z., Cardinali,G., Houbraken,J., Boekhout,T., Crous,P.W., Robert,V. and Verkley,G.J.M.	Large-scale generation and analysis of filamentous fungal DNA barcodes boosts coverage for kingdom fungi and reveals thresholds for fungal species and higher taxon delimitation	Stud. Mycol. 92, 135-154 (2019)			Pakistan
Otu02949	GACAGCTTGTTCATTTAGAGGAAGTAAAAGTCGTAACAAGGTCTCCGTTGGTGAACCAGCGGAGGGATCATTACCGAGTCTTCGCACTCAAATAACCCTTCTGTGGACCTAAATAAAACCGTTGCCTCGGCGGGCGGCCCCATCTGTGGGCCGGACAGCCCGGTCGCCTCCAGGCGCCGGCGCCAGCCGCTGGCCCAAAATAAAAACTCTAGTAACCTTTACCTTCTGAGTTTTAACGCAAATAAAGTCAAAAATTTCAACAACGGAGATCTTGGCTCTGGAAGAGATGAAGAAAGAGGC	Ascomycota	unclassified Ascomycota	unclassified Ascomycota	unclassified Ascomycota	unclassified Ascomycota	unclassified Ascomycota	0	2	NR_167685.1	88095	3.87e-35	Epichloe hybrida	Lp1	Eukaryota; Fungi; Dikarya; Ascomycota; Pezizomycotina; Sordariomycetes; Hypocreomycetidae; Hypocreales; Clavicipitaceae; Epichloe.	Campbell,M.A., Tapper,B.A., Johnson,R.D., Mace,W., Ram,A., Lukito,Y., Dupont,P.-Y., Johnson,L.J., Scott,D.B., Ganley,A.R.D. and Cox,M.P.	Epichloe hybrida sp. nov., an emerging model system for investigating fungal allopolyploidy	Mycologia (2017) In press
Otu05011	ATTGTTCCTTTCGCGGCAGTACAAGTCGTAACACGGTTTCCGTAGGTGACCCTGCGGAAGGATCATTACCGAGTTAGGGTGTCTCCCCGGAGCGCCCGACCTCCCAACCCTTTGTCTATGATACCCAATAGTTGCTTCGGCGTGCCGAGGGGTCGTACCCTCGCCGGATCTCCGGTCTGGAGCGTGCCCGCCGATGGCCTCAACTTAACACTTGAACCCAAAACCTGTCGTCTGAAAACATTTATGATTTACAATCAAAAACAAAAATTGCAACAACGGAGCTCTTGGTTCGGGAAGCGATGAAGAAAGCAGC	Ascomycota	Eurotiomycetes	Chaetothyriales	Chaetothyriales_fam_Incertae_sedis	Strelitziana	unclassified Strelitziana	0	2	NR_132838.1	88179	6.14e-103	Strelitziana australiensis		Eukaryota; Fungi; Dikarya; Ascomycota; Pezizomycotina; Eurotiomycetes; Chaetothyriomycetidae; Chaetothyriales; Chaetothyriales incertae sedis; Strelitziana.	Cheewangkoon,R., Groenewald,J.Z., Summerell,B.A., Hyde,K.D., To-Anun,C. and Crous,P.W.	Myrtaceae, a cache of fungal biodiversity	Persoonia 23, 55-85 (2009)	Eucalyptus sp. australiensis		Australia
Otu05239	CTTGGTCATTTAGAGGAAGTAAAAGTCGTAACAAGGTCTCCGTAGGTGAACCTGCGGAGGGATCATTAATGAGATAGGGTCTCGTCCTCGGACAGGCCCGACCTCCCAACCCTTTGTCGACCAAACCAATACGTTGCTTCGGCGGACCGGTCGCAAGACCGCCGGGATGGGTCACACCGTCTTGGAGCGCGTCCGCCGATGGCCTTATATTAAACTCTTGTTGTAACCATGTCGTCTATACTTGATTGTCGAATGACAAACAAAAAATTGCGACAACGGATATCTTAGTGCTGGACGAGATGAAGAAAGACGC	Ascomycota	unclassified Ascomycota	unclassified Ascomycota	unclassified Ascomycota	unclassified Ascomycota	unclassified Ascomycota	0	1	NR_132838.1	88276	2.40e-42	Strelitziana australiensis		Eukaryota; Fungi; Dikarya; Ascomycota; Pezizomycotina; Eurotiomycetes; Chaetothyriomycetidae; Chaetothyriales; Chaetothyriales incertae sedis; Strelitziana.	Cheewangkoon,R., Groenewald,J.Z., Summerell,B.A., Hyde,K.D., To-Anun,C. and Crous,P.W.	Myrtaceae, a cache of fungal biodiversity	Persoonia 23, 55-85 (2009)	Eucalyptus sp. australiensis		Australia
Otu03292	CTTGTGCAGTGAGAGGCATTAAAAGTCGTCACAAGGTTTCCGTAGGTGAACCTGCGGAAGGATCATTACCGAGTGCGGACCCTCTGGGTCCAACCTCCCATCCGTGTCTATCCATACCCTGTTGCTTCGGCGGGCCCGCTTGGCTGTCCCCCTCCCCAGGAGGGGAGGGGGCCGCCGGCCGCCGGGGGGCTACCCTGCCCCCGGGCCCGTGCCCGCCGGGGACACCAACACTGAACACTGTCTGAAGGTTGCAGGCTGAGTTTTCGTAAAGAAAAATTGTTAGAAATTGCAACACCGGAGATCTTGTGGCCGGGCGATATGAAGAACGACTC	Ascomycota	Eurotiomycetes	Eurotiales	Aspergillaceae	Aspergillus	unclassified Aspergillus	0	2	NR_135335.1	88278	1.12e-85	Aspergillus vitricola	NRRL 5125	Eukaryota; Fungi; Dikarya; Ascomycota; Pezizomycotina; Eurotiomycetes; Eurotiomycetidae; Eurotiales; Aspergillaceae; Aspergillus.	Peterson,S.W.	Phylogenetic analysis of Aspergillus species using DNA sequences from four loci	Mycologia 100 (2), 205-226 (2008)
Otu01160	CTTGTGCATTTAGAGGAAGTAAAAGTCGTAACAAGGTTTCCGTAGGTGAACCTGCGGAAGGATCATTAACCTTTCAAAAAACAGGGTGCGTCGCGGCCCCCCTCCGGGGGCGGTTTGGGGTCCACCCCTTCACGCGCGCACGACTGCATCCTTACTTTACGAGCACCTTCTGTTCTCCCTCGGCGGGGCAACCTGCCGTTGGAACCGAATAAACCCTTTTTTGCATCCAGCATTACCCGTTCCGAAACAAACAATCGTTAAAAATTGCAACACTGGAGATCTTGGCGCGGGACTAGATGAAGAAAGCCGC	Ascomycota	unclassified Ascomycota	unclassified Ascomycota	unclassified Ascomycota	unclassified Ascomycota	unclassified Ascomycota	10	0	NR_161121.1	88316	7.98e-92	Pseudopithomyces angolensis		Eukaryota; Fungi; Dikarya; Ascomycota; Pezizomycotina; Dothideomycetes; Pleosporomycetidae; Pleosporales; Massarineae; Didymosphaeriaceae; Pseudopithomyces.	Groenewald,J.Z. and Crous,P.W.	Fungal Planet description sheets: 785-867	Unpublished		leaf spot of unknown host plant angolensis	Angola
Otu00673	CTTGGTCATTTAGAGGAAGTAAAAGTCGTAACAAGGTTTCCGTAGGTGAACCTGCGGAAGGATCATTAAGAATTATAATTATTTGTGAAATTTACACAGCAAACAATAATTTTATAGTCAAAACAAAAAAAATTAAAACTTTTAACAATGGATCTCTTGGTTCTCGCATCGATGAAGAACGCAGCCTGTCTCTTAACACATCTCCGAGCCCACGAGACGCTCATGAATCTCGTATGCCGTCTTCTGCTTGA	Ascomycota	unclassified Ascomycota	unclassified Ascomycota	unclassified Ascomycota	unclassified Ascomycota	unclassified Ascomycota	45	0	NR_163519.1	88360	4.01e-59	Galactomyces pseudocandidus	CBS 626.83	Eukaryota; Fungi; Dikarya; Ascomycota; Saccharomycotina; Saccharomycetes; Saccharomycetales; Dipodascaceae; Galactomyces.	Groenewald,M., Coutinho,T., Smith,M.T. and van der Walt,J.P.	Species reassignment of Geotrichum bryndzae, Geotrichum phurueaensis, Geotrichum silvicola and Geotrichum vulgare based on phylogenetic analyses and mating compatibility	Int. J. Syst. Evol. Microbiol. 62 (12), 3072-3080 (2012)		stomach pseudocandidum	France
Otu03933	CTTGTGCAGTGAGAGGCAGTAAAAGTCGTCACAAGGTTTCCGTAGGTGAACCTGCGGAAGGATCATTAACCTTTCAAAAAACAGGGTGCGTCGCGGCCCCCCTCCGGGGGCGGTTTGGGGTCCTCCCCTTCACGCGCGCACGACTGCATCCTTACTTTACGAGCACCTTCTGTTCTCCCTCGGCGGGGCAACCTGCCGTTGGAACCGAATAAACCCTTTTTTGCATCCAGCATTACCCGTTCCGAAACAAACAATCTTTAAAAATTGCAACAATGGAGCTCTTGGCGCGGGGCGCTATGAAGAACGAAGC	Ascomycota	Dothideomycetes	Pleosporales	Didymosphaeriaceae	unclassified Didymosphaeriaceae	unclassified Didymosphaeriaceae	1	0	NR_161121.1	88475	4.77e-94	Pseudopithomyces angolensis		Eukaryota; Fungi; Dikarya; Ascomycota; Pezizomycotina; Dothideomycetes; Pleosporomycetidae; Pleosporales; Massarineae; Didymosphaeriaceae; Pseudopithomyces.	Groenewald,J.Z. and Crous,P.W.	Fungal Planet description sheets: 785-867	Unpublished		leaf spot of unknown host plant angolensis	Angola
Otu00184	CTTGGTCATTTAGAGGAAGTAAAAGTCGTAACAAGGTTTTCGTAGGTGAACCTGCGAAAGGATCATTAACGAGTTAGGGTCCTCTAGGCCCGACCTCCCAACCCTTTGCTTACCGAACCTCTGTTGCTTCGGCGGGCCCGTCTCACGACCGCCGGAGGACCGCCGCAGGGCGCGTCCTCTAGCCCGTGTCCGCCGATAGCCAACTACAAAACTCTGTATAAATCATGTCTCATGTCTAAGTCAAATTGAATTAAAAGCAAAACTTTCAACAACGGATCTCTTGGTTCTGGCATCGATGAAGAACGCAGC	Ascomycota	Eurotiomycetes	Chaetothyriales	Herpotrichiellaceae	unclassified Herpotrichiellaceae	unclassified Herpotrichiellaceae	394	0	NR_169978.1	88530	1.03e-90	Cladophialophora cabanerensis	P6481	Eukaryota; Fungi; Dikarya; Ascomycota; Pezizomycotina; Eurotiomycetes; Chaetothyriomycetidae; Chaetothyriales; Herpotrichiellaceae; Cladophialophora.	Macia-Vicente,J.G.	Role of root-associated fungi on plant nutrition	Unpublished	Arabidopsis thaliana cabanerensis	surface-sterilized, asymptomatic roots from a plant grown under controlled conditions, inoculated with rhizospheric soil collected from a heathland	Spain: Cabaneros National Park
Otu00258	CTTGGTCATTTAGAGGAAGTAAAAGTCGTAACAAGGTTTCCGTAGGTGAACCTGCGGAAGGATCATTGTCTACGCCGCGCTTGTCCGCGGTCAGGGGGGCTCCTCTCCGGGGGAGCTCTGTCTGAACCCTCTGTCATTGTCGTACCTCGCGTTTCCTCGGCGGGCCCGCTCGCCAACGAGGACCCCAAATCAAACCTATTGCAGTGCCTGCAGTAAACGTCCCACAAAAAATAGAAATCAAAACTTTCAACAACGGATCTCTTGGTTCTGGCATCGATGAAGAACGCAGC	Ascomycota	Lecanoromycetes	unclassified Lecanoromycetes	unclassified Lecanoromycetes	unclassified Lecanoromycetes	unclassified Lecanoromycetes	243	1	NR_163338.1	88532	1.65e-68	Anteaglonium gordoniae	MFLUCC 17-2431	Eukaryota; Fungi; Dikarya; Ascomycota; Pezizomycotina; Dothideomycetes; Pleosporomycetidae; Pleosporales; Anteagloniaceae; Anteaglonium.	Jayasiri,S.C., Hyde,K.D., Jones,E.B.G., McKenzie,E.H.C., Jeewon,R., Phillips,A.J.L., Bhat,D.J., Wanasinghe,D.N., Liu,J.K., Lu,Y.Z., Kang,J.C., Xu,J. and Karunarathna,S.C.	Diversity, morphology and molecular phylogeny of Dothideomycetes on decaying wild seed pods and fruits	Mycosphere 10 (1), 1-186 (2019)	Gordonia sp. gordoniae	plant	Thailand
Otu00334	ATAAGGGAAAGCTTGGTCATTTAGAGGAAGTAAAAGTCGTAACAAGGTTTCCGTAGGTGAACCTGCGGAAGGATCATTGTCTACGCCGCGCTTGTCCGCGGTCAGGGGGGCTCCTCTCCGGGGGAGCTCTGTCTGAACCCTCTGTCATTGTCGTACCTCGCGTTTCCTCGGCGGGCCCGCTCGCCAACGAGGACCCCAAATCAAACCTATTGCAGTGCCTGCAGTAAACGTCCCACAAAAAATAGAAATCAAAACTTTCAACAACGGATCTCTTGGTTCTGGCATCGATGAAGAACGCAGC	Ascomycota	unclassified Ascomycota	unclassified Ascomycota	unclassified Ascomycota	unclassified Ascomycota	unclassified Ascomycota	144	1	NR_163338.1	88532	1.72e-68	Anteaglonium gordoniae	MFLUCC 17-2431	Eukaryota; Fungi; Dikarya; Ascomycota; Pezizomycotina; Dothideomycetes; Pleosporomycetidae; Pleosporales; Anteagloniaceae; Anteaglonium.	Jayasiri,S.C., Hyde,K.D., Jones,E.B.G., McKenzie,E.H.C., Jeewon,R., Phillips,A.J.L., Bhat,D.J., Wanasinghe,D.N., Liu,J.K., Lu,Y.Z., Kang,J.C., Xu,J. and Karunarathna,S.C.	Diversity, morphology and molecular phylogeny of Dothideomycetes on decaying wild seed pods and fruits	Mycosphere 10 (1), 1-186 (2019)	Gordonia sp. gordoniae	plant	Thailand
Otu01686	GCAGCATACGATGGTAATAAGAGACAGCTTGGTCATTTAGAGAAGTAAAAGTCGTAACAAGGTTTCCGTAGGTGAACCTGCGGAAGGATCATTACGCGTATCAGGGTGCCGACCGGCGCCCTTTTGCACACCCACCCTTTGCCTATGTGTACCCTTCCATCGCTTCCTCGGCGGGCTCGCCCGCCGGCAGGAACCAAGCAAACCCTTTGCATCCTACGCGAAAACTTCTGATAACCACCTAAATAAGTCACAACTTTCAACAATGGATCTCTTGGTTCTGGCATCGATGAAGAACGCAGC	Ascomycota	Dothideomycetes	Pleosporales	unclassified Pleosporales	unclassified Pleosporales	unclassified Pleosporales	5	0	NR_157477.1	88550	1.30e-84	Periconia epilithographicola	19; PL5-1B	Eukaryota; Fungi; Dikarya; Ascomycota; Pezizomycotina; Dothideomycetes; Pleosporomycetidae; Pleosporales; Massarineae; Periconiaceae; Periconia.	Coronado-Ruiz,C., Avendano,R., Escudero-Leyva,E., Conejo-Barboza,G., Chaverri,P. and Chavarria,M.	Two new cellulolytic fungal species isolated from a 19(th)-century art collection	Sci Rep 8 (1), 7492 (2018)		19th century art lamina	Costa Rica
Otu03279	CTTGGGCATTTAGAGGCAGTAAAAGTCGTCACAAGGTTTCCGTAGGTGAACCTGCGGAAGGATCATTAACCTTTCAAAAAACAGGGTGCGTCGCGGCCCCCCTCCGGGGGCGGTTTGGGGTCCTCCCCTTCACGCGCGCACGACTGCATCCTTACTTTACGAGCACCTTCTGTTCTCCCTCGGCGGGGCAACCTGCCGTGGGAACCGAATAAACCCTATTTTGCATCCAGCATTACCCGTTCCGAAACAAACAATCGGTAAAAATTGCAACAATGGATATCTTGGCTCCGGAAGAGATGAAGAAAGAAGC	Ascomycota	Dothideomycetes	Pleosporales	Didymosphaeriaceae	unclassified Didymosphaeriaceae	unclassified Didymosphaeriaceae	1	0	NR_161121.1	88581	2.22e-92	Pseudopithomyces angolensis		Eukaryota; Fungi; Dikarya; Ascomycota; Pezizomycotina; Dothideomycetes; Pleosporomycetidae; Pleosporales; Massarineae; Didymosphaeriaceae; Pseudopithomyces.	Groenewald,J.Z. and Crous,P.W.	Fungal Planet description sheets: 785-867	Unpublished		leaf spot of unknown host plant angolensis	Angola
Otu01719	AAGCGTTAGATGGATATAAGAGACAGCTTGGTCATTTAGAGGAAGTAAAAGTCGTAACGAGGTTTCCGTAGGTGAACCTGCGGAAGGATCATTACGCGTATCAGGGTGCCGACCGGCGCCCTTTTGCACACCCACCCTTTGCCTATGTGTACCCCTCCATCGCTTCCTCGGCGGGCTCGCCCGCCGGCAGGAACCAAGCAAACCCTTTGCATCCTACGCGAAAACTTCTGATAACCACCTAAATAAGTCACAACTTTCAACAATGGATCTCTTGGTTCTGGCATCGATGAAGAACGCAGC	Ascomycota	Dothideomycetes	Pleosporales	unclassified Pleosporales	unclassified Pleosporales	unclassified Pleosporales	5	0	NR_157477.1	88593	3.61e-85	Periconia epilithographicola	19; PL5-1B	Eukaryota; Fungi; Dikarya; Ascomycota; Pezizomycotina; Dothideomycetes; Pleosporomycetidae; Pleosporales; Massarineae; Periconiaceae; Periconia.	Coronado-Ruiz,C., Avendano,R., Escudero-Leyva,E., Conejo-Barboza,G., Chaverri,P. and Chavarria,M.	Two new cellulolytic fungal species isolated from a 19(th)-century art collection	Sci Rep 8 (1), 7492 (2018)		19th century art lamina	Costa Rica
Otu00096	CTTGGTCATTTAGAGGAAGTAAAAGTCGTAACAAGGTTTCCGTAGGTGAACCTGCGGAAGGATCATTACGCGTATCAGGGTGCCGACCGGCGCCCTTTTGCACACCCACCCTTTGCCTATGTGTACCCTTCCATCGCTTCCTCGGCGGGCTCGCCCGCCGGCAGGAACCAAGCAAACCCTTTGCATCCTACGCGAAAACTTCTGATAACCACCTAAATAAGTCACAACTTTCAACAATGGATCTCTTGGTTCTGGCATCGATGAAGAACGCAGC	Ascomycota	unclassified Ascomycota	unclassified Ascomycota	unclassified Ascomycota	unclassified Ascomycota	unclassified Ascomycota	901	1	NR_157477.1	88593	3.27e-85	Periconia epilithographicola	19; PL5-1B	Eukaryota; Fungi; Dikarya; Ascomycota; Pezizomycotina; Dothideomycetes; Pleosporomycetidae; Pleosporales; Massarineae; Periconiaceae; Periconia.	Coronado-Ruiz,C., Avendano,R., Escudero-Leyva,E., Conejo-Barboza,G., Chaverri,P. and Chavarria,M.	Two new cellulolytic fungal species isolated from a 19(th)-century art collection	Sci Rep 8 (1), 7492 (2018)		19th century art lamina	Costa Rica
Otu00196	CTTGGTCATTTAGAGGAAGTAAAAGTCGTAACAAGGTCTCCGTTGGTGAACCAGCGGAGGGATCATTACTGAGTTGCAAAACTCCCAACCATTGTGAACATACCTATCGTTGCTTCGGCGGGTGAGGCCCATCGCGGCCGCGCCGCCCCGTCAGGGGAGGCAGCCCGCCGGAGGCGTCCAAACTCTAGTATCCATTTGGCCTCTCTGAGTAGCTTATACAATAAGTCAAAACTTTCAACAACGGATCTCTTGGTTCTGGCATCGATGAAGAACGCAGC	Ascomycota	Sordariomycetes	Sordariales	unclassified Sordariales	unclassified Sordariales	unclassified Sordariales	359	0	NR_160077.1	88612	1.97e-92	Schizothecium curvisporum	CBS 506.50	Eukaryota; Fungi; Dikarya; Ascomycota; Pezizomycotina; Sordariomycetes; Sordariomycetidae; Sordariales; Lasiosphaeriaceae; Schizothecium.	Vu,D., Groenewald,M., de Vries,M., Gehrmann,T., Stielow,B., Eberhardt,U., Al-Hatmi,A., Groenewald,J.Z., Cardinali,G., Houbraken,J., Boekhout,T., Crous,P.W., Robert,V. and Verkley,G.J.M.	Large-scale generation and analysis of filamentous fungal DNA barcodes boosts coverage for kingdom fungi and reveals thresholds for fungal species and higher taxon delimitation	Stud. Mycol. 92, 135-154 (2019)			USA: California
Otu02670	GTTGTGCATTGAGAGGAAGTAAAAGTCGTCACAAGGTTTCCGTAGGTGAACCTGCGGAAGGATCATTAACCTTTCAAAAAACGGGGTGCGTCGCGGCCCCCCTCCGGGGGCGGTTTGGGGTCCTCCCCTTCACGCGCGCACGACTGCATCCTTACTTTACGAGCACCTTCTGTTCTCCCTCGGCGGGGCAACCTGCCGTTGGAACCGAATAAACCCTTTTTTGCATCCAGCATTACCCGTTCCGAAACAAACAATCGTTACAAATTGCAACACTGGAGATCTTGCCTCGGGCAGAGATGGAGAACGACTC	Ascomycota	Dothideomycetes	Pleosporales	Didymosphaeriaceae	Pseudopithomyces	unclassified Pseudopithomyces	2	0	NR_161121.1	88660	1.71e-93	Pseudopithomyces angolensis		Eukaryota; Fungi; Dikarya; Ascomycota; Pezizomycotina; Dothideomycetes; Pleosporomycetidae; Pleosporales; Massarineae; Didymosphaeriaceae; Pseudopithomyces.	Groenewald,J.Z. and Crous,P.W.	Fungal Planet description sheets: 785-867	Unpublished		leaf spot of unknown host plant angolensis	Angola
Otu01688	TTTGTTCAGTGAGAGGCAGTAAAAGTCGTCACAAGGTTTCCGTAGGTGAGCCTGCGGAAGGATCATTAACCTTTCAAAAAACAGGGTGCGTCGCGGCCCCCCTCCGGGGGCGGTTTGGGGTCCTCCCCTTCACGCGCGCACGACTGCATCCTTACTTTACGAGCACCTTCTGTTCTCCCTCGGCGGGGCATCCTGCCGTTGGAACCGAATAAACCCTTTTTTGCATCCAGCATTACCCGTTCCGAAACAAACAATCGTTACAAATTGCAACAATGGAGCTCTTGTCGCGGGAATATATGAAGAACGACGC	Ascomycota	Dothideomycetes	Pleosporales	Didymosphaeriaceae	Pseudopithomyces	unclassified Pseudopithomyces	4	0	NR_161121.1	88660	1.71e-93	Pseudopithomyces angolensis		Eukaryota; Fungi; Dikarya; Ascomycota; Pezizomycotina; Dothideomycetes; Pleosporomycetidae; Pleosporales; Massarineae; Didymosphaeriaceae; Pseudopithomyces.	Groenewald,J.Z. and Crous,P.W.	Fungal Planet description sheets: 785-867	Unpublished		leaf spot of unknown host plant angolensis	Angola
Otu04180	CTTGTGCATTGAGAGGAAGTAAAAGTCGTAACAAGGTTTCCGTAGGTGAACCTGCGGAAGGATCATTAACCTTTCAAAAAACAGGGTGCGTCGCGGCCCCCCTCCGGGGGCGGTTTGGGGTCCTCCCCTTCACGCGCGCACGACTGCATCCTTACTTTACGAGCACCTTCTGTTCTCCCTCGGCGGGGCAACCTGCCGTTGGAACCGAATAAACCCTTTTTGCATCCAGCATTACCCGTTCCGAAGCAAACAATCGTTAAAAATTGCAACACTGGAGCTCTTGGCGCGGGCAGCAATGAAGAAAGAAGC	Ascomycota	Dothideomycetes	Pleosporales	Didymosphaeriaceae	unclassified Didymosphaeriaceae	unclassified Didymosphaeriaceae	1	0	NR_161121.1	88660	1.71e-93	Pseudopithomyces angolensis		Eukaryota; Fungi; Dikarya; Ascomycota; Pezizomycotina; Dothideomycetes; Pleosporomycetidae; Pleosporales; Massarineae; Didymosphaeriaceae; Pseudopithomyces.	Groenewald,J.Z. and Crous,P.W.	Fungal Planet description sheets: 785-867	Unpublished		leaf spot of unknown host plant angolensis	Angola
Otu01828	CTTGTGCATTTAGAGGCAATAAAAGTCGTCACAAGGTTTCCGTAGGTGAACCTGCGGAAGGATCATTACCGAGTGCGGACCCTCTGGGTCCAACCTCCCATCCGTGTCTATCCATACCCTGTTGCTTCGGCGGGCCCGCTTGGCTGTCCCCCTCCCCAGGAGGGGAGGGGGCCGCCGGCCGCCGGGGGGCTACCCTGCCCCCGGGCCCGTGCCCGCCGGGGACACCAACACTGAACACTGTCTGAAGGTTGCAGGCGGAGTTTTCGTAAAGAAAAATTGGTAAAAATTGCAACAACGGAGATATTGGGTCCGGAAGAGATGAAGAAAGCAGC	Ascomycota	Eurotiomycetes	Eurotiales	Aspergillaceae	unclassified Aspergillaceae	unclassified Aspergillaceae	0	4	NR_135335.1	88727	1.44e-89	Aspergillus vitricola	NRRL 5125	Eukaryota; Fungi; Dikarya; Ascomycota; Pezizomycotina; Eurotiomycetes; Eurotiomycetidae; Eurotiales; Aspergillaceae; Aspergillus.	Peterson,S.W.	Phylogenetic analysis of Aspergillus species using DNA sequences from four loci	Mycologia 100 (2), 205-226 (2008)
Otu04058	CTTGTTCAGTTAGAGGAATTAAAAGTCGTCACAAGGTTTCCGTAGGTGAACCTGCGGAAGGATCATTAACCTTTCAAAAAACAGGGTGCGTCGCGGCCCCCCTCCGGGGGCGGTTTGGGGTCCTCCCCTTCACGCGCGCACGACTGCATCCTTACTTTACGAGCACCTTCTGTTCTCCCTCGGCGGGGCAACCTGCCGTTGGAACCGAATAAACCCTTTTTTGCATCCAGCATTACCCGTTCCGAAACAAACAATCGTTAGAAATTTCAACAATGGAGATATTGGCGCTGGAAGATATGAAGAACGAAGC	Ascomycota	Dothideomycetes	Pleosporales	Didymosphaeriaceae	Pseudopithomyces	unclassified Pseudopithomyces	1	0	NR_161121.1	88814	1.02e-95	Pseudopithomyces angolensis		Eukaryota; Fungi; Dikarya; Ascomycota; Pezizomycotina; Dothideomycetes; Pleosporomycetidae; Pleosporales; Massarineae; Didymosphaeriaceae; Pseudopithomyces.	Groenewald,J.Z. and Crous,P.W.	Fungal Planet description sheets: 785-867	Unpublished		leaf spot of unknown host plant angolensis	Angola
Otu04980	CTTGGTCAGTTAGAGGAAGTAAAAGTCGTCACAAGGTTTCCGTAGGTGAACCTGCGGAAGGATCATTACCGAGTTAGGGTGTCCCCCCGGAGCGCCCGACCTCCCAACCCTTTGTCTATGATACCCAATAGTTGCTTCGGCGTGCCGAGGGGTCGTACCCTCGCCGGATCTCCGGTCTGGAGCGTGCCCGCCGATGGCCTCAACTTAACACTTGAACCCAAAACCTGTCGTCTGAAAACATTTATGATTTACAATCAAAAACACAACTTGCAACACCGGAGACCTTGGGGCGGGCATAGATGAAGAACGCAGC	Ascomycota	Eurotiomycetes	Chaetothyriales	Chaetothyriales_fam_Incertae_sedis	Strelitziana	unclassified Strelitziana	0	1	NR_132838.1	88818	7.89e-107	Strelitziana australiensis		Eukaryota; Fungi; Dikarya; Ascomycota; Pezizomycotina; Eurotiomycetes; Chaetothyriomycetidae; Chaetothyriales; Chaetothyriales incertae sedis; Strelitziana.	Cheewangkoon,R., Groenewald,J.Z., Summerell,B.A., Hyde,K.D., To-Anun,C. and Crous,P.W.	Myrtaceae, a cache of fungal biodiversity	Persoonia 23, 55-85 (2009)	Eucalyptus sp. australiensis		Australia
Otu02281	CTTGGTCATTTAGAGGAAGTAAAAGTCGCAACAAGGTTTCCGTAGGTGAACCTGCGGAAGGATCATTAACCTTTCAAAAAACAGGGTGCGTCGCGGCCCCCCTCCGGGGGCGGTTTGGGGTCCTCCCCTTCACGCGCGCACGACTGCATCCTTACTTTACGAGCACCTTCTGTTCTCCCTCGGCGGGGCAACCTGCCGTTGGAACCGAATAAACCCTTTTTTGCATCCGGCATTACCCGTTCCGAAACAAACAATCGTTACGAATTGCAACAATGGAGATCTTGGCGCGGGCCGCGATGAAGAACGAAGC	Ascomycota	Dothideomycetes	Pleosporales	Didymosphaeriaceae	unclassified Didymosphaeriaceae	unclassified Didymosphaeriaceae	1	0	NR_161121.1	88851	2.85e-96	Pseudopithomyces angolensis		Eukaryota; Fungi; Dikarya; Ascomycota; Pezizomycotina; Dothideomycetes; Pleosporomycetidae; Pleosporales; Massarineae; Didymosphaeriaceae; Pseudopithomyces.	Groenewald,J.Z. and Crous,P.W.	Fungal Planet description sheets: 785-867	Unpublished		leaf spot of unknown host plant angolensis	Angola
Otu04055	CTTGGTCATTTAGAGGAAGTAAAAGTCGTAACAAGGTTTCCGTAGGTGAACCTGCGGAAGGATCATTACAAGAAGTCTCAGGGCTATATGCCCTGAAACCTTCCACCCTTTGTTTATTGAACTTATCTTGTTGTTGCCTCGGCGGGGGTTGTTGCGCACCTTTTTGCGTATCCTCCCCCGCCGGCGTACAGCTCTATAAACTTTTGATGTAAACTATATGGTCAGAGCCATTTTGGCATTTTGATAAATAAATCAAAACTTTCAACACCGGATATCTTGGGTCTGGCATAGATGAAGAAAGAAGC	Ascomycota	Dothideomycetes	Pleosporales	Pleosporales_fam_Incertae_sedis	Pseudorobillarda	unclassified Pseudorobillarda	1	0	NR_137846.1	88889	2.27e-62	Pseudorobillarda eucalypti	NTCL085	Eukaryota; Fungi; Dikarya; Ascomycota; Pezizomycotina; Dothideomycetes; Pleosporomycetidae; Pleosporales; Pleosporales incertae sedis; Pseudorobillarda.	Tangthirasunun,N., Silar,P., Bhat,D.J., Chukeatirote,E., Wijayawardene,D.N.N., Maharachchikumbura,S.S.N. and Hyde,K.D.	Morphology and phylogeny of Pseudorobillarda eucalypti sp. nov., from Thailand	Phytotaxa 176, 251-259 (2014)		dead leaf eucalypti	Thailand
Otu02717	CTTGTTCAGTGAGAGGAAGTAAAAGTCGTCACAAGGTTTCCGTAGGTGAACCTGCGGAAGGATCATTAACCTTTCAAAAAACAGGGTGCGTCGCGGCCCCCCTCCGGGGGCGGTTTGGGGTCCTCCCCTTCACGCGCGCACGACTGCATCCTTACTTTACGAGCACCTTCTGTTCTCCCTCGGCGGGGCAACCTGCCGTTGGAACCGAATAAACCCTTTTTTGCATCCAGCATTACCCGTTCCGAAACAAACAATCGTAACAACTTGCAACACTGGAGATCTTGCCGCGGGTATAGATGAAGAAGGAGGC	Ascomycota	Dothideomycetes	Pleosporales	Didymosphaeriaceae	unclassified Didymosphaeriaceae	unclassified Didymosphaeriaceae	2	0	NR_161121.1	88927	4.77e-94	Pseudopithomyces angolensis		Eukaryota; Fungi; Dikarya; Ascomycota; Pezizomycotina; Dothideomycetes; Pleosporomycetidae; Pleosporales; Massarineae; Didymosphaeriaceae; Pseudopithomyces.	Groenewald,J.Z. and Crous,P.W.	Fungal Planet description sheets: 785-867	Unpublished		leaf spot of unknown host plant angolensis	Angola
Otu02153	CTTGTTCATTTAGAGGAAGTAAAAGTCGTAACAAGGTTTCCGTAGGTGAACCTGCGGAAGGATCATTACCGAGTGCGGACCCTCTGGGTCCAACCTCCCATCCGTGTCTATCCATACCCTGTTGCTTCGGCGGGCCCGCTTGGCTGTCCCCCTCCCCAGGAGGGGAGGGGGCCGCCGGCCGCCGGGGGGCTACCCTGCCCCCGGGCCCGTGCCCGCCGGGGACACCAACACTGAACACTGTCTGAAGGTTGCAGTCCGAGTTTTCGTAAAGAAAAATTGTTAAAAATTGCAACACCGGAGATCTTGTTGCCGGACGAGATGAAGAAAGACTC	Ascomycota	unclassified Ascomycota	unclassified Ascomycota	unclassified Ascomycota	unclassified Ascomycota	unclassified Ascomycota	0	3	NR_135335.1	88930	6.68e-88	Aspergillus vitricola	NRRL 5125	Eukaryota; Fungi; Dikarya; Ascomycota; Pezizomycotina; Eurotiomycetes; Eurotiomycetidae; Eurotiales; Aspergillaceae; Aspergillus.	Peterson,S.W.	Phylogenetic analysis of Aspergillus species using DNA sequences from four loci	Mycologia 100 (2), 205-226 (2008)
Otu00859	CTTGGTCATTTAGAGGAAGTAAAAGTCGTAACAAGGTTTCCGTAGGTGAACCTGCGGAAGGATCATTAAGAATTGATAATATTTGTGAAATTTACACAGCAAACAATAATCATACAATCAAAACAAAAATAATCAAAACTTTTAACAATGGATCCCTTGGTTCTCGCATCGATGAAGAACGCAGCCTGTCTCTTATACACTCTCCGAGCCCACGAGACATCTCAGGATCTCGTATGCCGTCTTCTGCTTGA	Ascomycota	unclassified Ascomycota	unclassified Ascomycota	unclassified Ascomycota	unclassified Ascomycota	unclassified Ascomycota	21	0	NR_163519.1	88947	8.61e-61	Galactomyces pseudocandidus	CBS 626.83	Eukaryota; Fungi; Dikarya; Ascomycota; Saccharomycotina; Saccharomycetes; Saccharomycetales; Dipodascaceae; Galactomyces.	Groenewald,M., Coutinho,T., Smith,M.T. and van der Walt,J.P.	Species reassignment of Geotrichum bryndzae, Geotrichum phurueaensis, Geotrichum silvicola and Geotrichum vulgare based on phylogenetic analyses and mating compatibility	Int. J. Syst. Evol. Microbiol. 62 (12), 3072-3080 (2012)		stomach pseudocandidum	France
Otu05237	CTTGGTCATTTAGAGGAAGTAAAAGTCGTAACAAGGTTTCCGTAGGTGAACCTGCGGAAGGATCATTAAGAATTGATAATATTTGTGAAGTTTACACAGCAAACAATAATCATACAATCAAAACAAAAATAATCGAAACTTTTAACAATGGATCTCTTGGTTCTCGCATCGATGAAGAACGCAGCCTGTCTCTTATCACATCTCCGAGCCCACGAGACGCTCATGAATCTCGTATGCCGTCTTCTGCTTGA	Ascomycota	unclassified Ascomycota	unclassified Ascomycota	unclassified Ascomycota	unclassified Ascomycota	unclassified Ascomycota	2	0	NR_163519.1	88947	8.61e-61	Galactomyces pseudocandidus	CBS 626.83	Eukaryota; Fungi; Dikarya; Ascomycota; Saccharomycotina; Saccharomycetes; Saccharomycetales; Dipodascaceae; Galactomyces.	Groenewald,M., Coutinho,T., Smith,M.T. and van der Walt,J.P.	Species reassignment of Geotrichum bryndzae, Geotrichum phurueaensis, Geotrichum silvicola and Geotrichum vulgare based on phylogenetic analyses and mating compatibility	Int. J. Syst. Evol. Microbiol. 62 (12), 3072-3080 (2012)		stomach pseudocandidum	France
Otu04660	CTTGTCATTTAGAGGAAGTAAAAGTCGTACCAAGGTTTCCGTAGGTGAACCTGCGGAAGGATCATTACCGAGTTAGGGTGTCTCCCCGGAGCGCCCGACCTCCCAACCCTTTGTCTATGATACCCAATAGTTGCTTCGGCGTGCCGAGGGGTCGTACCCTCGCCGGATCTCCGGTCTGGAGCGTGCCCGCCGATGGCCTCAACTTAACACTTGAACCCAAAACCTGTCGTCTGAAAACATTTATGATTTACAATCAAAAACAAAAATTGCAACAACGGAGATCTTGTGGCTGGAAGAGATGAAGAAAGAGGC	Ascomycota	Eurotiomycetes	Chaetothyriales	Chaetothyriales_fam_Incertae_sedis	Strelitziana	unclassified Strelitziana	0	2	NR_132838.1	88961	1.32e-104	Strelitziana australiensis		Eukaryota; Fungi; Dikarya; Ascomycota; Pezizomycotina; Eurotiomycetes; Chaetothyriomycetidae; Chaetothyriales; Chaetothyriales incertae sedis; Strelitziana.	Cheewangkoon,R., Groenewald,J.Z., Summerell,B.A., Hyde,K.D., To-Anun,C. and Crous,P.W.	Myrtaceae, a cache of fungal biodiversity	Persoonia 23, 55-85 (2009)	Eucalyptus sp. australiensis		Australia
Otu00888	ATTGTTCATTTAGAGGCAGTAAAAGTCGTAACAAGGTTTCCGTAGGTGAACCTGCGGAAGGATCATTAACCTTTCAAAAAACAGGGTGCGTCGCGGCCCCCCTCCGGGGGCGGTTTGGGGTCCTCCCCTTCACGCGCGCACGACTGCATCCTTACTTTACGAGCACCTTCTGTTCTCCCTCGGCGGGGCAACCTGCCGTTGGAACCGAATAAACCCTTTTTTGCATCCAGCATTACCCGTTCCGAAACAAACAATCGTTAAAAATTGCAACACTGGAGCTCTTGTCTCGGGAAGCTATGAAGAAAGCCTC	Ascomycota	Dothideomycetes	Pleosporales	Didymosphaeriaceae	Pseudopithomyces	unclassified Pseudopithomyces	19	0	NR_161121.1	89003	3.68e-95	Pseudopithomyces angolensis		Eukaryota; Fungi; Dikarya; Ascomycota; Pezizomycotina; Dothideomycetes; Pleosporomycetidae; Pleosporales; Massarineae; Didymosphaeriaceae; Pseudopithomyces.	Groenewald,J.Z. and Crous,P.W.	Fungal Planet description sheets: 785-867	Unpublished		leaf spot of unknown host plant angolensis	Angola
Otu05336	CTTGGTCATTTAGAGGAAGTAAAAGTCGTAACAAGGTTTCCGTAGGTGAACCTGCGGAAGGATCATTAACCTTTCAAAAAACAGGGTGCGTCGCGGCCCCCCTCCGGGGGCGGTTTGGGGTCCTCCCCTTCACGCGCGCACGACTGCATCCTTACTTTACGAGCACCTTCTGTTCTCCCTCGGCGGGGCAACCTGCCGTTGGAACCGAATAAACCCTTTTTTGCATCCAGCATTACCCGTTCCGAAACAAACAATCGTTACAAATTGCAACAATGGAGACCTTGGCGCGGGACGCGATGAAGAAAGAGGC	Ascomycota	unclassified Ascomycota	unclassified Ascomycota	unclassified Ascomycota	unclassified Ascomycota	unclassified Ascomycota	1	0	NR_161121.1	89003	3.68e-95	Pseudopithomyces angolensis		Eukaryota; Fungi; Dikarya; Ascomycota; Pezizomycotina; Dothideomycetes; Pleosporomycetidae; Pleosporales; Massarineae; Didymosphaeriaceae; Pseudopithomyces.	Groenewald,J.Z. and Crous,P.W.	Fungal Planet description sheets: 785-867	Unpublished		leaf spot of unknown host plant angolensis	Angola
Otu05334	CTTGTTCATTTAGAGGAAGTAAAAGTCGTAACAAGGTTTCCGTAGGTGAACCTGCGGAAGGATCATTAACCTTTCAAAAAACAGGGTGCGTCGCGGCCCCCCTCCGGGGGCGGTTTGGGGTCCTCCCCTTCACGCGCGCACGACTGCATCCTTACTTTACGAGCACCTTCTGTTCTCCCTCGGCGGGGCAACCTGCCGTTGGAACCGAATAAACCCTTTTTTGCATCCAGCATTACCCGTTCCGAAACAAACAATCGGGACAAATTGCAACAGTGGAGCTCTTGGCTCTGGACGAGATGAAGAAAGAAGC	Ascomycota	unclassified Ascomycota	unclassified Ascomycota	unclassified Ascomycota	unclassified Ascomycota	unclassified Ascomycota	1	0	NR_161121.1	89041	3.68e-95	Pseudopithomyces angolensis		Eukaryota; Fungi; Dikarya; Ascomycota; Pezizomycotina; Dothideomycetes; Pleosporomycetidae; Pleosporales; Massarineae; Didymosphaeriaceae; Pseudopithomyces.	Groenewald,J.Z. and Crous,P.W.	Fungal Planet description sheets: 785-867	Unpublished		leaf spot of unknown host plant angolensis	Angola
Otu02305	CTTGTACATTTAGAGGCAGTAAAAGTCGTAACAAGGTTTCCGTAGGTGAACCTGCGGAAGGATCATTAACCTTTCAAAAAGCAGGGTGCGTCGCGGCCCCCCTCCGGGGGCGGTTTGGGGTCCTCCCCTTCACGCGCGCACGACTGCATCCTTACTTTACGAGCACCTTCTGTTCTCCCTCGGCGGGGCAACCTGCCGTTGGAACCGAATAAACCCTTTTTTGCATCCAGCATTACCCGTTCCGAAACAAACAATCGTTAAAAATTGCAACAATGGAGATCTTGGCGCTGGACGAGATGAAGAATGAGGC	Ascomycota	Dothideomycetes	Pleosporales	Didymosphaeriaceae	unclassified Didymosphaeriaceae	unclassified Didymosphaeriaceae	2	0	NR_161121.1	89078	3.68e-95	Pseudopithomyces angolensis		Eukaryota; Fungi; Dikarya; Ascomycota; Pezizomycotina; Dothideomycetes; Pleosporomycetidae; Pleosporales; Massarineae; Didymosphaeriaceae; Pseudopithomyces.	Groenewald,J.Z. and Crous,P.W.	Fungal Planet description sheets: 785-867	Unpublished		leaf spot of unknown host plant angolensis	Angola
Otu01150	CTTGTGCATTTAGAGGCAGTAAAAGTCGTCACAAGGTTTCCGTAGGTGAACCTGCGGAAGGATCATTAACCTTTCAAAAAACAGGGTGCGTCGCGGCCCCCCTCCGGGGGCGGTTTGGGGTCCCCCCCTTCACGCGCGCACGACTGCATCCTTACTTTACGAGCACCTTCTGTTCTCCCTCGGCGGGGCAACCTGCCGTTGGAACCGAATAAACCCTTTTTTGCATCCAGCATTACCCGTTCCGAAACAAACAATCGTTAAAAATTGCAACAATGGAGCTCTTGGCGCGGGCCGCGATGAAGAACGAAGC	Ascomycota	Dothideomycetes	Pleosporales	Didymosphaeriaceae	Pseudopithomyces	unclassified Pseudopithomyces	10	0	NR_161121.1	89153	2.20e-97	Pseudopithomyces angolensis		Eukaryota; Fungi; Dikarya; Ascomycota; Pezizomycotina; Dothideomycetes; Pleosporomycetidae; Pleosporales; Massarineae; Didymosphaeriaceae; Pseudopithomyces.	Groenewald,J.Z. and Crous,P.W.	Fungal Planet description sheets: 785-867	Unpublished		leaf spot of unknown host plant angolensis	Angola
Otu01746	ATTGTTCATTGAGAGGCAGTAAAAGTCGTAACAAGGTTTCCGTAGGTGAACCTGCGGAAGGATCATTACCGAGTGCGGACCCTCTGGGTCCAACCTCCCATCCGTGTCTATCCATACCCTGTTGCTTCGGCGGGCCCGCTTGGCTGTCCCCCTCCCCAGGAGGGGAGGGGGCCGCCGGCCGCCGGGGGGCTACCCTGCCCCCGGGCCCGTGCCCGCCGGGGACACCAACACTGAACACTGGCTGAAGGTTGCAGGCTGAGTTTTCGTAAAGAAAAATTGTGAGAAATTGCAACAACGGAGCTCTTGTTGCCGGCAGCTATGAAGAAAGCCTC	Ascomycota	unclassified Ascomycota	unclassified Ascomycota	unclassified Ascomycota	unclassified Ascomycota	unclassified Ascomycota	0	3	NR_135335.1	89219	1.44e-89	Aspergillus vitricola	NRRL 5125	Eukaryota; Fungi; Dikarya; Ascomycota; Pezizomycotina; Eurotiomycetes; Eurotiomycetidae; Eurotiales; Aspergillaceae; Aspergillus.	Peterson,S.W.	Phylogenetic analysis of Aspergillus species using DNA sequences from four loci	Mycologia 100 (2), 205-226 (2008)
Otu04057	CTTGGGCATTGAGAGGCAGTAAAAGTCGTAACAAGGTTTCCGTAGGTGAACCTGCGGAAGGATCATTAACCTTTCAAAAAACAGGGTGCGTCGCGGCCCCCCTCCGGGGGCGGTTTGGGGTCCTCCCCTTCACGCGCGCACGACTGCATCCTTACTTTACGAGCACCTTCTGTTCTCCCTCGGCGGGGCAACCTGCCGTTGGAACCGAATAAACCCTTTTTTGCATCCAGCATTACCCGTTCCGAAACAAACAATCGTTAAAAATTTCAACAATGGAGCTATTGGCGCGCGCAGAGATGAAGAAAGCAGC	Ascomycota	Dothideomycetes	Pleosporales	Didymosphaeriaceae	unclassified Didymosphaeriaceae	unclassified Didymosphaeriaceae	1	0	NR_161121.1	89226	1.70e-98	Pseudopithomyces angolensis		Eukaryota; Fungi; Dikarya; Ascomycota; Pezizomycotina; Dothideomycetes; Pleosporomycetidae; Pleosporales; Massarineae; Didymosphaeriaceae; Pseudopithomyces.	Groenewald,J.Z. and Crous,P.W.	Fungal Planet description sheets: 785-867	Unpublished		leaf spot of unknown host plant angolensis	Angola
Otu05335	CTTGGTCATTTAGAGGAAGTAAAAGTCGTAACAAGGTTTCCGTAGGTGAACCTGCGGAAGGATCATTAACCTTTCAAAAAACAGGGTGCGTCGCGGCCCCCCTCCGGGGGCGGTTTGGGGTCCTCCCCTTCACGCGCGCACGACTGCATCCTTACTTTACGAGCACCTTCTGTTCTCCCTCGGCGGGGCAACCTGCCGTTGGAACCGAATGAACCCTTTTTTGCATCCAGCATTACCCGTTCCGAAACAAACAATCGTTAAAAATTGCAACAATGGAGATATTGTCTCTGGCATAGATGAAGAAAGCAGC	Ascomycota	unclassified Ascomycota	unclassified Ascomycota	unclassified Ascomycota	unclassified Ascomycota	unclassified Ascomycota	2	0	NR_161121.1	89226	1.70e-98	Pseudopithomyces angolensis		Eukaryota; Fungi; Dikarya; Ascomycota; Pezizomycotina; Dothideomycetes; Pleosporomycetidae; Pleosporales; Massarineae; Didymosphaeriaceae; Pseudopithomyces.	Groenewald,J.Z. and Crous,P.W.	Fungal Planet description sheets: 785-867	Unpublished		leaf spot of unknown host plant angolensis	Angola
Otu02315	CTTGTGCAGTGAGAGGCAGTAAAAGTCGTCACAAGGTTTCCGTAGGTGAACCTGCGGAAGGATCATTAACCTTTCAAAAAGCAGGGTGCGTCGCGGCCCCCCTCCGGGGGCGGTTTGGGGTCCTCCCCTTCACGCGCGCACGACTGCATCCTTACTTTACGAGCACCTTCTGTTCTCCCTCGGCGGGGCAACCTGCCGTTGGAACCGAATAAACCCTTTTTTGCATCCAGCAGTACCCGTTCCGAAACAAACAATCGTTACAAATTGCAACAATGGAGATCTTGTCGCGGGCAGCGATGAAGAAAGCCTC	Ascomycota	Dothideomycetes	Pleosporales	Didymosphaeriaceae	unclassified Didymosphaeriaceae	unclassified Didymosphaeriaceae	3	0	NR_161121.1	89273	1.02e-95	Pseudopithomyces angolensis		Eukaryota; Fungi; Dikarya; Ascomycota; Pezizomycotina; Dothideomycetes; Pleosporomycetidae; Pleosporales; Massarineae; Didymosphaeriaceae; Pseudopithomyces.	Groenewald,J.Z. and Crous,P.W.	Fungal Planet description sheets: 785-867	Unpublished		leaf spot of unknown host plant angolensis	Angola
Otu01154	CTTGTTCATTTAGAGGAAGTAAAAGTCGTAACAAGGTTTCCGTAGGTGAACCTGCGGAAGGATCATTAACCTTTCAAAAAACAGGGTGCGTCGCGGCCCCCCTCCGGGGGCGGTTTGGGGTCCTCCCCTTCACGCGCGCACGACTGCATCATTACTTTACGAGCACCTTCTGTTCTCCCTCGGCGGGGCAACCTGCCGTTGGAACCGAATAAACCCTTTTTTGCATCCAGCATTACCCGTTCCGAAACAAACAATCGTTACAAATTGCAACAATGGAGATCTTGGCCCGGGAATAGATGAAGAAAGACGC	Ascomycota	Dothideomycetes	Pleosporales	Didymosphaeriaceae	unclassified Didymosphaeriaceae	unclassified Didymosphaeriaceae	7	0	NR_161121.1	89347	7.92e-97	Pseudopithomyces angolensis		Eukaryota; Fungi; Dikarya; Ascomycota; Pezizomycotina; Dothideomycetes; Pleosporomycetidae; Pleosporales; Massarineae; Didymosphaeriaceae; Pseudopithomyces.	Groenewald,J.Z. and Crous,P.W.	Fungal Planet description sheets: 785-867	Unpublished		leaf spot of unknown host plant angolensis	Angola
Otu05088	CTTGTCATTTAGAGGAAGTAAAAGTCGTAACAAGGTTTCCGTAGGTGAACCTGCGGAAGGATCATTAACCTTTCAAAAAACAGGGTGCGTCGCGGCCCCCCTCCGGGGGCGGTTTGGGGTCCTCCCCTTCACGCGCGCACGACTGCATCCTTACTTTACGAGCACCTTCTGTTCTCCCTCGGCGGGGCAACCTGCCGTTGGAACCTAATAAACCCTTTTTTGCATCCAGCATTACCCGTTCCGAAACAAACAATCGTTATAAATTGCAACAATGGAGCTCTTGGCTCGGGAAGAGATGAAGAAAGAGGC	Ascomycota	unclassified Ascomycota	unclassified Ascomycota	unclassified Ascomycota	unclassified Ascomycota	unclassified Ascomycota	2	0	NR_161121.1	89347	7.89e-97	Pseudopithomyces angolensis		Eukaryota; Fungi; Dikarya; Ascomycota; Pezizomycotina; Dothideomycetes; Pleosporomycetidae; Pleosporales; Massarineae; Didymosphaeriaceae; Pseudopithomyces.	Groenewald,J.Z. and Crous,P.W.	Fungal Planet description sheets: 785-867	Unpublished		leaf spot of unknown host plant angolensis	Angola
Otu03896	CTTGTGCAGTGAGAGGAAGTAAAAGTCGTCACAAGGTTTCCGTAGGTGAACCTGCGGAAGGATCATTAACCTTTCAAAAAACAGGGTGCGTCGCGGCCCCCCTCCGGGGGCGGTTTGGGGTCCTCCCCTTCACGCGCGCACGACTGCATCCTTACTTTACGAGCACCTTCTGTTCTCCCTCGGCGGGGCAACCTGCCGTTGGAACCGAATAAACCCTTTTTTGCATCCAGCATTACCCGTTCCGAAACAAACAATCGGTAAAAATTGCAACAATGGAGCTCTTGGCTCGGGGCGCGATGAAGAACGCATC	Ascomycota	Dothideomycetes	Pleosporales	Didymosphaeriaceae	unclassified Didymosphaeriaceae	unclassified Didymosphaeriaceae	1	0	NR_161121.1	89420	6.12e-98	Pseudopithomyces angolensis		Eukaryota; Fungi; Dikarya; Ascomycota; Pezizomycotina; Dothideomycetes; Pleosporomycetidae; Pleosporales; Massarineae; Didymosphaeriaceae; Pseudopithomyces.	Groenewald,J.Z. and Crous,P.W.	Fungal Planet description sheets: 785-867	Unpublished		leaf spot of unknown host plant angolensis	Angola
Otu03963	CTTGTTCATTTAGAGGAAGTAAAAGTCGTAACAAGGTTTCCGTAGGTGAACCTGCGGAAGGATCATTAACCTTTCAAAAAACAGGGTGCGTCGCGGCCCCCCTCCGGGGGCGGTTTGGGGTCCTCCCCTCCACGCGCGCACGACTGCATCCTTACTTTACGAGCACCTTCTGTTCTCCCTCGGCGGGGCAACCTGCCGTTGGAACCGAATAAACCCTTTTTTGCATCCAGCATTACCCGTTCCGAAACAAACAATCGTTACAAATTGCAACAATGGATCCCTTGGCGCTGGACGAGATGAAGAAAGAGGC	Ascomycota	Dothideomycetes	Pleosporales	Didymosphaeriaceae	unclassified Didymosphaeriaceae	unclassified Didymosphaeriaceae	2	0	NR_161121.1	89420	7.92e-97	Pseudopithomyces angolensis		Eukaryota; Fungi; Dikarya; Ascomycota; Pezizomycotina; Dothideomycetes; Pleosporomycetidae; Pleosporales; Massarineae; Didymosphaeriaceae; Pseudopithomyces.	Groenewald,J.Z. and Crous,P.W.	Fungal Planet description sheets: 785-867	Unpublished		leaf spot of unknown host plant angolensis	Angola
Otu01777	CTTGGTCATTTAGAGGAAGTAAAAGTCGTAACAAGGTTTCCGTAGGTGAACCTGCGGAAGGATCATTAACCTTTCAAAAAACAGGGTGCGTCGCGGCCCCCCTCCGGGGGCGGTTTGGGGTCCTCCCCTTCACGCGCGCACGACTGCATCCTTACTTTACGAGCACCTTCTGTTCTCCCTCGGCGGGGCAACCTGCCGTTGGAACCGAATAAACCCTTTTTTGCATCCAGCATTACCCGTTCCGAAACAAACAATCGTTAAAAATTGCAACAATGGATATCTTGGCGCTGGACGAGATGAAGAAAGAGGC	Ascomycota	unclassified Ascomycota	unclassified Ascomycota	unclassified Ascomycota	unclassified Ascomycota	unclassified Ascomycota	3	0	NR_161121.1	89420	7.92e-97	Pseudopithomyces angolensis		Eukaryota; Fungi; Dikarya; Ascomycota; Pezizomycotina; Dothideomycetes; Pleosporomycetidae; Pleosporales; Massarineae; Didymosphaeriaceae; Pseudopithomyces.	Groenewald,J.Z. and Crous,P.W.	Fungal Planet description sheets: 785-867	Unpublished		leaf spot of unknown host plant angolensis	Angola
Otu00777	CTTGGTCATTTAGAGGAAGTAAAAGTCGTAACAAGGTTTCCGTAGGTGAACCTGCGGAAGGATCATTAAGAATTGATAATATTTGTGAAATTTACACAGCAAACAATAATCATACAATCAAAACAAAAATAATCAAAACTTTTAACAATGGATCTCTTGGTTCTCGCATCGATGAAGAACGCAGCCTGTCTCTTATACACATTCCGAGCCCACGAGACGCTCATGAATCTCGTATGCCGTCTTCTGCTTGA	Ascomycota	unclassified Ascomycota	unclassified Ascomycota	unclassified Ascomycota	unclassified Ascomycota	unclassified Ascomycota	26	0	NR_163519.1	89474	1.85e-62	Galactomyces pseudocandidus	CBS 626.83	Eukaryota; Fungi; Dikarya; Ascomycota; Saccharomycotina; Saccharomycetes; Saccharomycetales; Dipodascaceae; Galactomyces.	Groenewald,M., Coutinho,T., Smith,M.T. and van der Walt,J.P.	Species reassignment of Geotrichum bryndzae, Geotrichum phurueaensis, Geotrichum silvicola and Geotrichum vulgare based on phylogenetic analyses and mating compatibility	Int. J. Syst. Evol. Microbiol. 62 (12), 3072-3080 (2012)		stomach pseudocandidum	France
Otu01197	CTTGTGCATTTAGAGGCATTAAAAGTCGTAACAAGGTTTCCGTAGGTGAACCTGCGGAAGGATCATTAACCTTTCAAAAAACAGGGTGCGTCGCGGCCCCCCTCCGGGGGCGGTTTGGGGTCCTCCCCTTCACGCGCGCACGACTGCATCCTTACTTTACGAGCACCTCCTGCTCTCCCTCGGCGGGGCAACCTGCCGTTGGAACCGAATAAACCCTTTTTTGCATCCAGCATTACCCGTTCCGAAACAAACAATCGTTAAAAATTTCAACAATGGATATCTTGGCTCTGGAAGAGATGAAGAAAGCAGC	Ascomycota	Dothideomycetes	Pleosporales	Didymosphaeriaceae	Pseudopithomyces	unclassified Pseudopithomyces	8	0	NR_161121.1	89562	3.66e-100	Pseudopithomyces angolensis		Eukaryota; Fungi; Dikarya; Ascomycota; Pezizomycotina; Dothideomycetes; Pleosporomycetidae; Pleosporales; Massarineae; Didymosphaeriaceae; Pseudopithomyces.	Groenewald,J.Z. and Crous,P.W.	Fungal Planet description sheets: 785-867	Unpublished		leaf spot of unknown host plant angolensis	Angola
Otu01687	CTTGTTCATTTAGGGGAAGTAAAAGTCGTAACAAGGTTTCCGTAGGTGAACCTGCGGAAGGACCATTAACCTTTCAAAAAACAGGGTGCGTCGCGGCCCCCCTCCGGGGGCGGTTTGGGGTCCTCCCCTTCACGCGCGCACGACTGCATCCTTACTTTACGAGCACCTTCTGTTCTCCCTCGGCGGGGCAACCTGCCGTTGGAACCGAATAAACCCTTTTTTGCATCCAGCATTACCCGTTCCGAAACAAACAATCGTGACAAATTGCAACAATGGAGCTCTTGGCGCGGGCAGCGATGAAGAAAGCAGC	Ascomycota	Dothideomycetes	Pleosporales	Didymosphaeriaceae	Pseudopithomyces	unclassified Pseudopithomyces	6	0	NR_161121.1	89562	3.66e-100	Pseudopithomyces angolensis		Eukaryota; Fungi; Dikarya; Ascomycota; Pezizomycotina; Dothideomycetes; Pleosporomycetidae; Pleosporales; Massarineae; Didymosphaeriaceae; Pseudopithomyces.	Groenewald,J.Z. and Crous,P.W.	Fungal Planet description sheets: 785-867	Unpublished		leaf spot of unknown host plant angolensis	Angola
Otu01781	CTTGGTCATTTAGAGGAAGTAAAAGTCGTAACAAGGTTTCCGTAGGTGAACCTGCGGAAGGATCATTAACCTTTCAAAAAACAGGGTGCGTCGCGGCCCCCCTCCGGGGGCGGTTTGGGGTCCTCCCCTTCACGCGCGCACGACTGCATCCTTACTTTACGAGCACCCTCTGTTCTCCCTCGGCGGGACAACCTGCCGTTGGAACCGAATAAACCCTTTTTTGCATCCAGCATTACCCGTTCCGAAACAAACAATCGTTAAAAATTTCAACAATGGATATCTTGGCTCTGGAAGAGATGAAGAACGAAGC	Ascomycota	unclassified Ascomycota	unclassified Ascomycota	unclassified Ascomycota	unclassified Ascomycota	unclassified Ascomycota	3	0	NR_161121.1	89562	3.66e-100	Pseudopithomyces angolensis		Eukaryota; Fungi; Dikarya; Ascomycota; Pezizomycotina; Dothideomycetes; Pleosporomycetidae; Pleosporales; Massarineae; Didymosphaeriaceae; Pseudopithomyces.	Groenewald,J.Z. and Crous,P.W.	Fungal Planet description sheets: 785-867	Unpublished		leaf spot of unknown host plant angolensis	Angola
Otu05317	CTTGGTCATTTAGAGGAAGTAAAAGTCGTAACAAGGTTTCCGTAGGTGAACCTGCGGAAGGATCATTAGTGATTGCCCTCGTGGCGTTACATCCACACACACCTGTGCACTGTTGAACCCCTCTGGGTTTTTTTACAAACATAGTGTAATGAACGTATCTTTATCATAACAAGCAAAACTTTCAACAACGGATCTCTTGGTTCTTGCATCGATGAAGAACGCAGCCTGTCACTTATACACACATCCGATC	Ascomycota	unclassified Ascomycota	unclassified Ascomycota	unclassified Ascomycota	unclassified Ascomycota	unclassified Ascomycota	1	0	NR_136945.1	89565	5.02e-78	Prillingera fragicola	JCM 1530	Eukaryota; Fungi; Dikarya; Basidiomycota; Agaricomycotina; Tremellomycetes; Trichosporonales; Trichosporonales incertae sedis; Prillingera.	Sugita,T., Takashima,M., Ikeda,R., Nakase,T. and Shinoda,T.	Phylogenetic and taxonomic heterogeneity of Cryptococcus humicolus by analysis of the sequences of the internal transcribed spacer regions and 18S rDNA, and the phylogenetic relationships of C. humicolus, C. curvatus, and the genus Trichosporon	Microbiol. Immunol. 44 (6), 455-461 (2000)
Otu03395	CTTGTTCATTGAGAGGAAGTAAAAGTCGTCACAAGGTTTCCGTAGGTGAACCTGCGGAAGGATCATTACCGAGTGCGGACCCTCTGGGTCCAACCTCCCATCCGTGTCTACCCATACCCTGTTGCTTCGGCGGGCCCGCTTGGCTGTCCCCCTCCCCAGGAGGGGAGGGGGCCGCCGGCCGCCGGGGGGCTACCCTGCCCCCGGGCCCGTGCCCGCCGGGGACACCAACACTGAACACTGTCTGAAGGTTGCAGTCTGAGTTTTCGTAAAGAAGAATTGTTAAAAATTGCAACACCGGAGATCTTGGTGCCGGGATAGATGAAGAAAGACGC	Ascomycota	Eurotiomycetes	Eurotiales	Aspergillaceae	Aspergillus	unclassified Aspergillus	0	1	NR_135335.1	89591	3.09e-91	Aspergillus vitricola	NRRL 5125	Eukaryota; Fungi; Dikarya; Ascomycota; Pezizomycotina; Eurotiomycetes; Eurotiomycetidae; Eurotiales; Aspergillaceae; Aspergillus.	Peterson,S.W.	Phylogenetic analysis of Aspergillus species using DNA sequences from four loci	Mycologia 100 (2), 205-226 (2008)
Otu02368	CTTGTGCATTGAGAGGCAGTAAAAGTCGTAACAAGGTTTCCGTAGGTGAACCTGCGGAAGGATCATTACCGAGTGCGGACCCTCTGGGTCCAACCTCCCATCCGTGTCTATCCATACCCTGTTGCTTCGGCGGGCCCGCTTGGCTGTCCCCCTCCCCAGGAGGGGAGGGGGCCGCCGGCCGCCGGGGGGCTACCCTGCCCCCGGGCCCGTGCCCGCCGGGGACACCAACACTGAACACTGTCTGAAGGTTGCAGGCTGAGTTTTCGTAAAGAAAAATTGGTAGAAATTGCAACAACGGAGATCTTGGTGCCGGCAGCTATGAAGAAAGCCTC	Ascomycota	Eurotiomycetes	unclassified Eurotiomycetes	unclassified Eurotiomycetes	unclassified Eurotiomycetes	unclassified Eurotiomycetes	0	2	NR_135335.1	89591	3.09e-91	Aspergillus vitricola	NRRL 5125	Eukaryota; Fungi; Dikarya; Ascomycota; Pezizomycotina; Eurotiomycetes; Eurotiomycetidae; Eurotiales; Aspergillaceae; Aspergillus.	Peterson,S.W.	Phylogenetic analysis of Aspergillus species using DNA sequences from four loci	Mycologia 100 (2), 205-226 (2008)
Otu01395	CTTGTTCATTTAGAGGAAGTAAAAGTCGTAACAAGGTTTCCGTAGGTGAACCTGCGGAAGGATCATTACCGAGTGCGGACCCACTGGGTCCAACCTCCCATCCGTGTCTATCCATACCCTGCTGCTTCGGCGGGCCCGCTTGGCTGTCCCTCTCCCCAGGAGGGGAGGGGGCCGCCGGCCGCCGGGGGGCTACCCTGCCCCCGGGCCCGTGCCCGCCGGGGACACCAACACTGAACACTGTCTGAAGGTTGCAGGCTGAGTTTTCGTAAAGAAAAATTGTTAAAAATTGCAACAACGGAGATCTTGGTTCCGGAATAGATGAAGAAAGACGC	Ascomycota	unclassified Ascomycota	unclassified Ascomycota	unclassified Ascomycota	unclassified Ascomycota	unclassified Ascomycota	0	6	NR_135335.1	89591	3.09e-91	Aspergillus vitricola	NRRL 5125	Eukaryota; Fungi; Dikarya; Ascomycota; Pezizomycotina; Eurotiomycetes; Eurotiomycetidae; Eurotiales; Aspergillaceae; Aspergillus.	Peterson,S.W.	Phylogenetic analysis of Aspergillus species using DNA sequences from four loci	Mycologia 100 (2), 205-226 (2008)
Otu02318	CTTGGTCATTTAGAGGAAGTAAAAGTCGTAACAAGGTTTCCGTAGGTGAACCTGCGGAAGGATCATTACCTAGAGTTTGTAGGCTTTGCCTGCTATCTCTTACCCATGTCTTTTGAGTACCTTCGTTTCCTCGGCGGGTCCGCCCGCCAGCGAGGACAACCCAAAACCTTCTGTAGTTAGCAGTAACCGTCTGAAAACAAATCGTTTAAAACTTTCAACAACGGATCTCTTGGTCCTGGCATCGATGAAGAACGCAGC	Ascomycota	Dothideomycetes	Pleosporales	Didymellaceae	unclassified Didymellaceae	unclassified Didymellaceae	0	3	NR_135942.1	89615	1.10e-89	Ascochyta phacae	CBS 184.55	Eukaryota; Fungi; Dikarya; Ascomycota; Pezizomycotina; Dothideomycetes; Pleosporomycetidae; Pleosporales; Pleosporineae; Didymellaceae; Ascochyta.	Simon,U.K., Groenewald,J.Z. and Crous,P.W.	Cymadothea trifolii, an obligate biotrophic leaf parasite of Trifolium, belongs to Mycosphaerellaceae as shown by nuclear ribosomal DNA analyses	Persoonia 22, 49-55 (2009)
Otu04777	CTTGTTCATTTAGAGGAAGTAAAAGTCGTAACAAGGTCTCCGTTGGTGAACCAGCGGAGGGATCATTACAGAGTTGCAAAACTCCCAAACCATTGTGAACCTACCTACAACCGTTGCTTCGGCGGGCGGGCCCCGGGGTCTCCCCGGGCGCCCCTCCGGCCCCTCGCGGGGGCCCGCCGGAGGTACGCAACCCTCTGTATTTGCATGGCCTCTCTGAGTCTCTGTACTGAATAAGTCAAAACTTTCAACGACGGATCTCTTGGTTCTGGACGCTATGAAGAAAGACGG	Ascomycota	Sordariomycetes	Sordariales	unclassified Sordariales	unclassified Sordariales	unclassified Sordariales	2	0	NR_159782.1	89619	7.31e-97	Chaetomium nepalense	CBS 288.83	Eukaryota; Fungi; Dikarya; Ascomycota; Pezizomycotina; Sordariomycetes; Sordariomycetidae; Sordariales; Chaetomiaceae; Chaetomium.	Vu,D., Groenewald,M., de Vries,M., Gehrmann,T., Stielow,B., Eberhardt,U., Al-Hatmi,A., Groenewald,J.Z., Cardinali,G., Houbraken,J., Boekhout,T., Crous,P.W., Robert,V. and Verkley,G.J.M.	Large-scale generation and analysis of filamentous fungal DNA barcodes boosts coverage for kingdom fungi and reveals thresholds for fungal species and higher taxon delimitation	Stud. Mycol. 92, 135-154 (2019)			Nepal
Otu03278	CTTGGTCATTTAGAGGAAGTAAAAGTCGTAACAAGGTTTCCGTAGGTGAACCTGCGGAAGGATCATTAACCTTTCAAAAAACAGGGTGCGTCGCGGCCCCCCTCCGGGGGCGGTTTGGGGTCCTCCCCTTCACGCGCGCACGACTGCATCCTTACTTTACGAGCACCTTCTGTTCTCCCTCGGCGGGGCAACCTGCCGTTGGAACCGAATAAATCCTTTTTTGCATCCAGCATTACCCGTTCCGAAACAAACAATCGTTAAAAATTTCAACAATGGAGATCTTGGCTCTGGACGAAATGAAGAACGCAGC	Ascomycota	Dothideomycetes	Pleosporales	Didymosphaeriaceae	unclassified Didymosphaeriaceae	unclassified Didymosphaeriaceae	1	0	NR_161121.1	89632	3.66e-100	Pseudopithomyces angolensis		Eukaryota; Fungi; Dikarya; Ascomycota; Pezizomycotina; Dothideomycetes; Pleosporomycetidae; Pleosporales; Massarineae; Didymosphaeriaceae; Pseudopithomyces.	Groenewald,J.Z. and Crous,P.W.	Fungal Planet description sheets: 785-867	Unpublished		leaf spot of unknown host plant angolensis	Angola
Otu01720	ATTGTGCATTGAGAGGAAGTAAAAGTCGTCACAAGGTTTCCGTAGGTGAACCTGCGGAAGGATCATTAACCTTTCAAAAAACAGGGTGCGTCGCGGCCCCCCTCCGGGGGCGGTTTGGGGTCCTCCCCTTCACGCGCGCACGACTGCATCCTTACTTTACGAGCACCTTCTGTTCTCCCTCGGCGGGGCAACCTGCCGTTGGAACCGAATAAACCCTTTTTTGCATCCAGCATTACCCGTTCCGAAACAAACAATCGTTAAAAATTTCAACACTGGGGATCTTGGCGCGGGAGGAGATGAAGAAGGAGGC	Ascomycota	Dothideomycetes	Pleosporales	Didymosphaeriaceae	Pseudopithomyces	unclassified Pseudopithomyces	2	0	NR_161121.1	89668	1.03e-90	Pseudopithomyces angolensis		Eukaryota; Fungi; Dikarya; Ascomycota; Pezizomycotina; Dothideomycetes; Pleosporomycetidae; Pleosporales; Massarineae; Didymosphaeriaceae; Pseudopithomyces.	Groenewald,J.Z. and Crous,P.W.	Fungal Planet description sheets: 785-867	Unpublished		leaf spot of unknown host plant angolensis	Angola
Otu02629	TTTGTCCAGTTAGAGGAAGTAAAAGTCGTCACAAGGTTTCCGTAGGTGAACCTGCGGAAGGATCATTAGCCTTTCAAAAAACAGGGTGCGTCGCGGCCCCCCTCCGGGGGCGGTTTGGGGTCCTCCCCTTCACGCGCGCACGACTGCATCCTTACTTTACGAGCACCTTCTGTTCTCCCTCGGCGGGGCAACCTGCCGTTGGAACCGAATAAACCCTTTTTTGCATCCAGCATTACCCGTTCCGAAACAAACAATCGTTATAAATTTCAACACTGGAGATCTTGGCGCGGGTCGAGATGAAGAATGACGC	Ascomycota	Dothideomycetes	Pleosporales	Didymosphaeriaceae	unclassified Didymosphaeriaceae	unclassified Didymosphaeriaceae	3	0	NR_161121.1	89668	1.03e-90	Pseudopithomyces angolensis		Eukaryota; Fungi; Dikarya; Ascomycota; Pezizomycotina; Dothideomycetes; Pleosporomycetidae; Pleosporales; Massarineae; Didymosphaeriaceae; Pseudopithomyces.	Groenewald,J.Z. and Crous,P.W.	Fungal Planet description sheets: 785-867	Unpublished		leaf spot of unknown host plant angolensis	Angola
Otu04673	CTTGTGCATTGAGAGGAAGTAAAAGTCGTCACAAGGTTTCCGTAGGTGAACCTGCGGAAGGATCATTACCGAGTGCGGACCCTCTGGGTCCAACCTCCCATCCGTGTCTATCCATACCCTGTTGCTTCGGCGGGCCCGCTTGGCTGTCCCCCTCCCCAGGAGGGGAGGGGGCCGCCGGCCGCCGGGGGGCTACCCTGCCCCCGGGCCCGTGCCCGCCGGGGACACCAACACTGAACACTGTCTGAAGGTTGCAGTCTGAGTTTTCGTAAAGAAAAATTGTTAAAAATTGCAACACCGGAGCTCTTGCTGCCGGACGAAATGAAGAATGCCGC	Ascomycota	Eurotiomycetes	Eurotiales	Aspergillaceae	unclassified Aspergillaceae	unclassified Aspergillaceae	0	2	NR_135335.1	89668	3.09e-91	Aspergillus vitricola	NRRL 5125	Eukaryota; Fungi; Dikarya; Ascomycota; Pezizomycotina; Eurotiomycetes; Eurotiomycetidae; Eurotiales; Aspergillaceae; Aspergillus.	Peterson,S.W.	Phylogenetic analysis of Aspergillus species using DNA sequences from four loci	Mycologia 100 (2), 205-226 (2008)
Otu05257	CTTGGGCATTTAGAGGCAGTAAAAGTCGTAACAAGGTTTCCGTAGGTGAACCTGCGGAAGGATCATTACCGAGTGCGGACCCTCTGGGTCCAACCTCCCATCCGTGTCTATCCATACCCTGTTGCTTCGGCGGGCCCGCTTGGCTGTCCCCCTCCCCAGGAGGGGAGGGGGCCGCCGGCCGCCGGGGGGCTACCCTGCCCCCGGGCCCGTGCCCGCCGGGGACACCAACACTGAACACTGTCTGAAGGTTGCAGGCTGAGTTTTCGTAAAGAAAAATTGTGAAAAATTGCAACAACGGATATCTTGGTGCCGGACGAGATGAAGAAGGACGC	Ascomycota	unclassified Ascomycota	unclassified Ascomycota	unclassified Ascomycota	unclassified Ascomycota	unclassified Ascomycota	0	1	NR_135335.1	89668	3.09e-91	Aspergillus vitricola	NRRL 5125	Eukaryota; Fungi; Dikarya; Ascomycota; Pezizomycotina; Eurotiomycetes; Eurotiomycetidae; Eurotiales; Aspergillaceae; Aspergillus.	Peterson,S.W.	Phylogenetic analysis of Aspergillus species using DNA sequences from four loci	Mycologia 100 (2), 205-226 (2008)
Otu01501	CTTGTGCATTGAGAGGAAGTAAAAGTCGTAACAAGGTTTCCGTAGGTGAACCTGCGGAAGGATCATTAACCTTTCAAAAAACAGGGTGCGTCGCGGCCCCCCTCCGGGGGCGGTTTGGGGTCCTCCCCTTCACGCGCGCACGACTGCATCCTTACTTTACGAGCACCTTCTGTTCTCCCTCGGCGGGGCAACCTGCCGTTGGAACCGAATAAACCCTTTTTTGCATCCAGCATTACCCGTTCCGAAACAAACAATCGTTAAAAATTGCAACAATGGAGATCTTGGCGCGGGCAGCGATGAAGAAAGCCGC	Ascomycota	Dothideomycetes	Pleosporales	Didymosphaeriaceae	unclassified Didymosphaeriaceae	unclassified Didymosphaeriaceae	7	0	NR_161121.1	89691	1.70e-98	Pseudopithomyces angolensis		Eukaryota; Fungi; Dikarya; Ascomycota; Pezizomycotina; Dothideomycetes; Pleosporomycetidae; Pleosporales; Massarineae; Didymosphaeriaceae; Pseudopithomyces.	Groenewald,J.Z. and Crous,P.W.	Fungal Planet description sheets: 785-867	Unpublished		leaf spot of unknown host plant angolensis	Angola
Otu01714	CTTGTTCATTTAGAGGAAGTAAAAGTCGTAACAAGGTTTCCGTAGGTGAACCTGCGGAAGGATCATTAACCTTTCAAAAAACAGGGTGCGTCGCGGCCCCCCTCCGGGGGCGGTTTGGGGTCCTCCCCTTCACGCGCGCACGACTGCATCCTTACTTTACGAGCACCTTCTGTTCTCCCTCGGCGGGGCAACCTGCCGTTGGAACCGAATAAACCCTTTTTTGCATCCAGCATTACCCGTTCCGAAACAAACAATCGTTAAAAATTGCAACAATGGATATCTTGGCGCGGGAAGCGATGAAGAAAGAAGC	Ascomycota	Dothideomycetes	Pleosporales	Didymosphaeriaceae	unclassified Didymosphaeriaceae	unclassified Didymosphaeriaceae	3	0	NR_161121.1	89691	1.70e-98	Pseudopithomyces angolensis		Eukaryota; Fungi; Dikarya; Ascomycota; Pezizomycotina; Dothideomycetes; Pleosporomycetidae; Pleosporales; Massarineae; Didymosphaeriaceae; Pseudopithomyces.	Groenewald,J.Z. and Crous,P.W.	Fungal Planet description sheets: 785-867	Unpublished		leaf spot of unknown host plant angolensis	Angola
Otu02295	CTTGAGCAGTTAGAGGCAGTAAAAGTCGTCACAAGGTTTCCGTAGGTGAACCTGCGGAAGGATCATTAACCTTTCAAAAAACAGGGTGCGTCGCGGCCCCCCTCCGGGGGCGGTTTGGGGTCCTCCCCTTCACGCGCGCACGACTGCATCCTTACTTTACGAGCACCTTCTGTTCTCCCTCGGCGGGGCAACCTGCCGTTGGAACCGAATAAACCCTTTTTTGCATCCAGCATTACCCGTTCCGAAACAAACAATCGTTACAACTTGCAACACTGGAGATCTTGTCTCGGGCAGAGATGAAGAACGACTC	Ascomycota	Dothideomycetes	Pleosporales	Didymosphaeriaceae	unclassified Didymosphaeriaceae	unclassified Didymosphaeriaceae	3	0	NR_161121.1	89691	1.70e-98	Pseudopithomyces angolensis		Eukaryota; Fungi; Dikarya; Ascomycota; Pezizomycotina; Dothideomycetes; Pleosporomycetidae; Pleosporales; Massarineae; Didymosphaeriaceae; Pseudopithomyces.	Groenewald,J.Z. and Crous,P.W.	Fungal Planet description sheets: 785-867	Unpublished		leaf spot of unknown host plant angolensis	Angola
Otu04013	CTTGGTCATTTAGAGGAAGTAAAAGTCGTAACAAGGTTTCCGTAGGTGAACCTGCGGAAGGATCATTAACCTTTCAAAAAACAGGGTGCGTCGCGGCCCCCCTCCGGGGGCGGTTGGGGTCCTCCCCTTCACGCGCGCACGACTGCATCCTTACCTTACGAGCACCTTCTGTTCTCCCTCGGCGGGGCAACCTGCCGTTGGAACCGAATAAACCCTTTTTTGCATCCAGCATTACCCGTTCCGAAACAAACAATCGTTACAAATTTCAACAATGGATCTCTTGGCGCTCGACGCGATGAAGAAAGCCGC	Ascomycota	Dothideomycetes	Pleosporales	unclassified Pleosporales	unclassified Pleosporales	unclassified Pleosporales	1	0	NR_161121.1	89691	1.70e-98	Pseudopithomyces angolensis		Eukaryota; Fungi; Dikarya; Ascomycota; Pezizomycotina; Dothideomycetes; Pleosporomycetidae; Pleosporales; Massarineae; Didymosphaeriaceae; Pseudopithomyces.	Groenewald,J.Z. and Crous,P.W.	Fungal Planet description sheets: 785-867	Unpublished		leaf spot of unknown host plant angolensis	Angola
Otu05318	CTTGGTCATTTAGAGGAAGTAAAAGTCGTAACAAGGTTTCCGTAGGTGAACCTGCGGAAGGATCATTAACCTTTCAAAAAACAGGGTGCGTCGCGGCCCCCCTCCGGGGGCGGTTTGGGGTCCTCCCCTTCACGCGCGCACGACTGCATCCTTACTTTACGAGCACCTTCTGTTCTCCCTCGGCGGGGCAACCTGCCGTTGGAACCTAATAAACCCTTTTTTGCATCCAGCATTACCCGTTCCGAAACAAACAATCGTTACAAATTGCAACAATGGAGCTCTTGGCGCGGGAAGCGATGAAGAAAGAATC	Ascomycota	unclassified Ascomycota	unclassified Ascomycota	unclassified Ascomycota	unclassified Ascomycota	unclassified Ascomycota	1	0	NR_161121.1	89691	1.70e-98	Pseudopithomyces angolensis		Eukaryota; Fungi; Dikarya; Ascomycota; Pezizomycotina; Dothideomycetes; Pleosporomycetidae; Pleosporales; Massarineae; Didymosphaeriaceae; Pseudopithomyces.	Groenewald,J.Z. and Crous,P.W.	Fungal Planet description sheets: 785-867	Unpublished		leaf spot of unknown host plant angolensis	Angola
Otu02287	CTTGGTCATTTAGAGGAAGTAAAAGTCGTAACAAGGTTTCCGTAGGTGAACCTGCGGAAGGATCATTAACCTTTCAAAAAACAGGGTGCGTCGCGGCCCCCCTCCGGGGGCGGTTTGGGGTCCTCCCCTTCACGCGCGCACGACTGCATCCTTACTTTACGAGCACCTTCTGTTCTCCCTCGGCGGGGCAACCTGCCGTTGGAACCGAATAAACCCTTTTTTGCATCCAGCATTACCCGTTCCGAAACAAACAATCGTTACAAATTGCAAAAATGGATACCTTGGCTCTGGACGCGATGAAGAACGAGGC	Ascomycota	Dothideomycetes	Pleosporales	Didymosphaeriaceae	unclassified Didymosphaeriaceae	unclassified Didymosphaeriaceae	3	0	NR_161121.1	89761	1.32e-99	Pseudopithomyces angolensis		Eukaryota; Fungi; Dikarya; Ascomycota; Pezizomycotina; Dothideomycetes; Pleosporomycetidae; Pleosporales; Massarineae; Didymosphaeriaceae; Pseudopithomyces.	Groenewald,J.Z. and Crous,P.W.	Fungal Planet description sheets: 785-867	Unpublished		leaf spot of unknown host plant angolensis	Angola
Otu02126	CTTGTTCATTTAGAGGAAGTAAAAGTCGTAACAAGGCTTCCGTAGGTGAACCTGCGGAAGGATCATTAACCTTTCAAAAAACAGGGTGCGTCGCGGCCCCCCTCCGGGGGCGGTTTGGGGTCCTCCCCTTCACGCGCGCACGACTGCATCCTTACTTTACGAGCACCTTCTGTTCTCCCTCGGCGGGGCAACCTGCCGTTGGAACCTAATAAACCCTTTTTTGCATCCAGCATTACCCGTTCCGAAACAAACAATCGGTACAAATTGCAACAATGGAGATCTTGGCTCTGGCAGCGATGAAGAACGCCGC	Ascomycota	Dothideomycetes	Pleosporales	Didymosphaeriaceae	unclassified Didymosphaeriaceae	unclassified Didymosphaeriaceae	3	0	NR_161121.1	89796	3.66e-100	Pseudopithomyces angolensis		Eukaryota; Fungi; Dikarya; Ascomycota; Pezizomycotina; Dothideomycetes; Pleosporomycetidae; Pleosporales; Massarineae; Didymosphaeriaceae; Pseudopithomyces.	Groenewald,J.Z. and Crous,P.W.	Fungal Planet description sheets: 785-867	Unpublished		leaf spot of unknown host plant angolensis	Angola
Otu02965	CTTGGTCATTTAGAGGAAGTAAAAGTCGTAACAAGGTTTCCGTAGGTGAACCTGCGGAAGGATCATTAACCTTTCAAAAAACAGGGTGCGTCGCGGCCCCCCTCCGGGGGCGGTTTGGGGTCCTCCCCTTCACGCGCGCACGACTGCATCCTTACTTTACGAGCACCTTCTGTTCTCCCTCGGCGGGGCAACCTGCCGTTGGAACCTAATAAACCCTTTTTTGCATCCAGCATTACCCGTTCCGAAACAAACAATCGTTACAACTTGCAACACTGGAGCTCTTGTCTCTGGCCGCTATGAAGAACGCCGC	Ascomycota	unclassified Ascomycota	unclassified Ascomycota	unclassified Ascomycota	unclassified Ascomycota	unclassified Ascomycota	2	0	NR_161121.1	89796	3.66e-100	Pseudopithomyces angolensis		Eukaryota; Fungi; Dikarya; Ascomycota; Pezizomycotina; Dothideomycetes; Pleosporomycetidae; Pleosporales; Massarineae; Didymosphaeriaceae; Pseudopithomyces.	Groenewald,J.Z. and Crous,P.W.	Fungal Planet description sheets: 785-867	Unpublished		leaf spot of unknown host plant angolensis	Angola
Otu02255	AACAGCTTGGTCATTTAGAGGAAGTAAAAGTCGTAACAAGGTTTCCGTAGGTGAACCTGCGGAAGGATCATTACTGAGTTATGCCCTCACGGGTAGACCTCCCACCCTTGTGTATCTATACCATGTTGCTTTGGCAGGTTGCTCGACCCCTTCGGGGGACAGCCTCAGCGCCCTCGGGCCTGAGAGTCGCTTGCCGGAGGAAAAACAAACTCTGAATTGTTAGTGTCGTCTGAGTTACTACACAATAGTTACAAATTTCAAAGCCGGATATATTGGTTCGGGAATAGATGAAGAAAGAGGC	Ascomycota	unclassified Ascomycota	unclassified Ascomycota	unclassified Ascomycota	unclassified Ascomycota	unclassified Ascomycota	3	0	NR_157488.1	89811	2.15e-92	Clarireedia bennettii	CBS 309.37	Eukaryota; Fungi; Dikarya; Ascomycota; Pezizomycotina; Leotiomycetes; Helotiales; Rutstroemiaceae; Clarireedia.		Direct Submission	Submitted (23-JUL-2018) National Center for Biotechnology Information, NIH, Bethesda, MD 20894, USA
Otu01761	CTTGGCCATTTAGAGGAAGTAAAAGTCGTAACAAGGTTTCCGTAGGTGAACCTGCGGAAGGATCATTACCGAGTGCGGACCCTCTGGGTCCAACCTCCCATCCGTGTCTATCCATACCCTGTTGCTTCGGCGGGCCCGCTTGGCTGTCCCCCTCCCCAGGAGGGGAGGGGGCCGCCGGCCGCCGGGGGGCTACCCTGCCCCCGGGCCCGTGCCCGCCGGGGACACCAACACTGAACACTGTCTGAAGGTTGCAGGCGGAGTTTTCGTAAAGAAAAATTGGGACAACTTGCAACACCGGATATCTTGGGTCCGGCATCTATGAAGAACGCAGC	Ascomycota	unclassified Ascomycota	unclassified Ascomycota	unclassified Ascomycota	unclassified Ascomycota	unclassified Ascomycota	0	3	NR_135335.1	89818	1.43e-94	Aspergillus vitricola	NRRL 5125	Eukaryota; Fungi; Dikarya; Ascomycota; Pezizomycotina; Eurotiomycetes; Eurotiomycetidae; Eurotiales; Aspergillaceae; Aspergillus.	Peterson,S.W.	Phylogenetic analysis of Aspergillus species using DNA sequences from four loci	Mycologia 100 (2), 205-226 (2008)
Otu05081	ATTGTTCATTTAGAGGAAGTAAAAGTCGTAACAAGGTTTCCGTAGGTGAACCTGCGGAAGGATCATTAACCTTTCAAAAAACAGGGTGCGTCGCGGCCCCCCTCCGGGGGCGGTTTGGGGTCCTCCCCTTCACGCGCGCACGACTGCATCCTTACCTTACGAGCACCTTCTGTTCTCCCTCGGCGGGGCAACCTGCCGTTGGAACCGAATAAACCCTTTTTTGCATCCAGCATTACCCGTTCCGAAACAAACAATCGTGACAACTTGCAACAATGGAGCTCTTGTCTCGGGAAGCGATGAAGAACGCATC	Ascomycota	unclassified Ascomycota	unclassified Ascomycota	unclassified Ascomycota	unclassified Ascomycota	unclassified Ascomycota	1	0	NR_161121.1	89831	1.02e-100	Pseudopithomyces angolensis		Eukaryota; Fungi; Dikarya; Ascomycota; Pezizomycotina; Dothideomycetes; Pleosporomycetidae; Pleosporales; Massarineae; Didymosphaeriaceae; Pseudopithomyces.	Groenewald,J.Z. and Crous,P.W.	Fungal Planet description sheets: 785-867	Unpublished		leaf spot of unknown host plant angolensis	Angola
Otu00409	CTTGGTCATTTAGAGGAAGTAAAAGTCGTAACAAGGTTTCCGTAGGTGAACCTGCGGAAGGATCATTACTGAGAACCGGCGCCCTCGTGGCCCGACCCTCAAACCACCGAGTACCTTACCCCAACGTTGCCTCGGCGGGTGCGGCCTCGCGCCGCCCCGCCGGCGGACAAAACCACAACAGCTTTGTATGACGATTGTCTGATATTACTCTTCGCGAATGCGATAAAGTACAACTTTCAACAATGGATCTCTTGGCTCCGGCATCGATGAAGAACGCAGC	Ascomycota	unclassified Ascomycota	unclassified Ascomycota	unclassified Ascomycota	unclassified Ascomycota	unclassified Ascomycota	0	113	NR_137930.1	89860	3.28e-100	Arxiella dolichandrae		Eukaryota; Fungi; Dikarya; Ascomycota; Pezizomycotina; Dothideomycetes; Dothideomycetes incertae sedis; Muyocopronales; Muyocopronales incertae sedis; Arxiella.		Direct Submission	Submitted (12-JUL-2016) National Center for Biotechnology Information, NIH, Bethesda, MD 20894, USA	Dolichandra unguis-cati dolichandrae	leaves	South Africa: KwaZulu-Natal, Pietermaritzburg
Otu02620	CTTGTTCATTTAGAGGCAGTAAAAGTCGTAACAAGGTTTCCGTAGGTGAACCTGCGGACGGATCATTAACCTTTCAAAAAACAGGGTGCGTCGCGGCCCCCCTCCGGGGGCGGTTTGGGGTCCTCCCCTTCACGCGCGCACGACTGCATCCTTACTTTACGAGCACCTTCTGTTCTCCCTCGGCGGGGCAACCTGCCGTTGGAACCGAATAAACCCTTTTTTGCATCCAGCATTACCCGTTCCGAAACAAACAATCGTTACAACTTGCAACAATGGAGCTATTGACTCTGGAAGCGATGAAGAAAGCAGC	Ascomycota	Dothideomycetes	Pleosporales	Didymosphaeriaceae	unclassified Didymosphaeriaceae	unclassified Didymosphaeriaceae	2	0	NR_161121.1	89899	7.86e-102	Pseudopithomyces angolensis		Eukaryota; Fungi; Dikarya; Ascomycota; Pezizomycotina; Dothideomycetes; Pleosporomycetidae; Pleosporales; Massarineae; Didymosphaeriaceae; Pseudopithomyces.	Groenewald,J.Z. and Crous,P.W.	Fungal Planet description sheets: 785-867	Unpublished		leaf spot of unknown host plant angolensis	Angola
Otu03891	CTTGTTCATTGAGAGGCAGTAAAAGTCGTAACAAGGCTTCCGTAGGTGAACCTGCGGAAGGATCATTAACCTTTCAAAAAACAGGGTGCGTCGCGGCCCCCCTCCGGGGGCGGTTTGGGGTCCTCCCCTTCACGCGCGCACGACTGCATCCTTACTTTACGAGCACCTTCTGTTCTCCCTCGGCGGGGCAACCTGCCGTTGGAACCGAATAAACCCTTTTTTGCATCCAGCAGTACCCGTTCCGAAACAAACAATCGTTACAAATTGCAACAATGGAGCTCTTGGCGCGGGCAGCGATGAAGAACGCAGC	Ascomycota	Dothideomycetes	Pleosporales	Didymosphaeriaceae	unclassified Didymosphaeriaceae	unclassified Didymosphaeriaceae	2	0	NR_161121.1	89899	7.86e-102	Pseudopithomyces angolensis		Eukaryota; Fungi; Dikarya; Ascomycota; Pezizomycotina; Dothideomycetes; Pleosporomycetidae; Pleosporales; Massarineae; Didymosphaeriaceae; Pseudopithomyces.	Groenewald,J.Z. and Crous,P.W.	Fungal Planet description sheets: 785-867	Unpublished		leaf spot of unknown host plant angolensis	Angola
Otu02250	CTTGGTCATTTAGAGGAAGTAAAAGTCGTAACAAGGTTTCCGTAGGTGAACCTGCGGAAGGATCATTAACCTTTCAAAAAACAGGGTGCGTCGCGGCCCCCCTCCGGGGGCGGTTTGGGATCCTCCCCTTCACGCGCGCACGACTGCATCCTTACTTTACGAGCACCTTCTGTTCTCCCTCGGCGGGGCAGCCTGCCGTTGGAACCGAATAAACCCTTTTTTGCATCCAGCATTACCCGTTCCGAAACAAACAATCGTTAAAACTTTCAACAATGGAGCTCTTGGCGCTGGAAGCGATGAAGAAAGCAGC	Ascomycota	unclassified Ascomycota	unclassified Ascomycota	unclassified Ascomycota	unclassified Ascomycota	unclassified Ascomycota	3	0	NR_161121.1	89899	7.86e-102	Pseudopithomyces angolensis		Eukaryota; Fungi; Dikarya; Ascomycota; Pezizomycotina; Dothideomycetes; Pleosporomycetidae; Pleosporales; Massarineae; Didymosphaeriaceae; Pseudopithomyces.	Groenewald,J.Z. and Crous,P.W.	Fungal Planet description sheets: 785-867	Unpublished		leaf spot of unknown host plant angolensis	Angola
Otu05297	ATTGTTCCTTTAGCGGCATTACAAGTCGTAACACGGTTTCCGTAGGTGACCCTGCGGAAGGATCATTCCCGAGTGCGGACCCTCTGGGTCCAACCTCCCATCCGTGTCTATCCATACCCTGTTGCTTCGGCGGGCCCGCTTGGCTGTCCCCCTCCCCAGGAGGGGAGGGGGCCGCCGGCCGCCGGGGGGCTACCCTGCCCCCGGGCCCGTGCCCGCCGGGGACACCAACACTGAACACTGTCTGAAGGTTGCAGTCGGAGTTTTCGTAAAGAAAAATTGGGAAAACTTGCAACAACGGAGCTCTTGGGGCCGGCATAGATGAAGAAAGAAGC	Ascomycota	Eurotiomycetes	Eurotiales	Aspergillaceae	Aspergillus	unclassified Aspergillus	0	2	NR_135335.1	89963	6.64e-93	Aspergillus vitricola	NRRL 5125	Eukaryota; Fungi; Dikarya; Ascomycota; Pezizomycotina; Eurotiomycetes; Eurotiomycetidae; Eurotiales; Aspergillaceae; Aspergillus.	Peterson,S.W.	Phylogenetic analysis of Aspergillus species using DNA sequences from four loci	Mycologia 100 (2), 205-226 (2008)
Otu02046	CTTGTTCATTTAGAGGCAGTAAAAGTCGTAACAAGGTTTCCGTAGGTGAACCTGCGGAAGGATCATTACCGAGTGCGGACCCTCTGGGTCCAACCTCCCATCCGTGTCTATCCATACCCTGTTGCTTCGGCGGGCCCGCTTGGCTGTCCCCCTCCCCAGGAGGGGAGGGGGCCGCCGGCCGCCGGGGGGCTACCCTGCCCCCGGGCCCGTGCCCGCCGGGGACACCAACACTGAACACTGTCTGAAGGTTGCAGTCTGAGTTTTCGTAAAGAAAAATTGTTAGAAATTGCAACACCGGAGCTCTTGTTTCCGGAAGAGATGAAGAAAGCCGC	Ascomycota	Eurotiomycetes	Eurotiales	Aspergillaceae	unclassified Aspergillaceae	unclassified Aspergillaceae	0	2	NR_135335.1	89963	6.64e-93	Aspergillus vitricola	NRRL 5125	Eukaryota; Fungi; Dikarya; Ascomycota; Pezizomycotina; Eurotiomycetes; Eurotiomycetidae; Eurotiales; Aspergillaceae; Aspergillus.	Peterson,S.W.	Phylogenetic analysis of Aspergillus species using DNA sequences from four loci	Mycologia 100 (2), 205-226 (2008)
Otu03346	CTTGGTCATTTAGAGGAAGTAAAAGTCGTAACAAGGTTTCCGTAGGTGAACCTGCGGAAGGATCATTACCGAGTTAGGGTGTCTCCCCGGGGCGCCCGACCTCCCAACCCTTTGTCTATGATACCCAATAGTTGCTTCGGCGTGCCGAGGGGTCGTACCCTCGCCGGATCTCCGGTCTGGAGCGTGCCCGCCGATGGCCTCAACTTAACACTTGAACCCAAAACCTGTCGTCTGGGAACATTTATGATTTACAATCAAAAACAAAAATTGCAACAACGGATCTCTTGGTGCTGGACTAGATGAAGAACGACGC	Ascomycota	Eurotiomycetes	Chaetothyriales	Chaetothyriales_fam_Incertae_sedis	Strelitziana	unclassified Strelitziana	0	2	NR_132838.1	90000	2.82e-111	Strelitziana australiensis		Eukaryota; Fungi; Dikarya; Ascomycota; Pezizomycotina; Eurotiomycetes; Chaetothyriomycetidae; Chaetothyriales; Chaetothyriales incertae sedis; Strelitziana.	Cheewangkoon,R., Groenewald,J.Z., Summerell,B.A., Hyde,K.D., To-Anun,C. and Crous,P.W.	Myrtaceae, a cache of fungal biodiversity	Persoonia 23, 55-85 (2009)	Eucalyptus sp. australiensis		Australia
Otu01157	CTTGGTCATTTAGAGGAAGTAAAAGTCGTAACAAGGTTTCCGTAGGTGAACCTGCGGAAGGATCATTAGTGATTGCCCTCGTGGCGTTACATCCACACACACCTGTGCACTGTTGAGCCCCTCTGGGTTTTTTTACAAACATAGTGTAATGAACGTATCTTTATCATAACAAACAAAACTTTCAACAACGGATCTCTTGGCACTCGCATCGATGAAGAACGCAGCCTGTCCCTTATACAAAACTCCGGGC	Ascomycota	unclassified Ascomycota	unclassified Ascomycota	unclassified Ascomycota	unclassified Ascomycota	unclassified Ascomycota	5	0	NR_136945.1	90000	1.08e-79	Prillingera fragicola	JCM 1530	Eukaryota; Fungi; Dikarya; Basidiomycota; Agaricomycotina; Tremellomycetes; Trichosporonales; Trichosporonales incertae sedis; Prillingera.	Sugita,T., Takashima,M., Ikeda,R., Nakase,T. and Shinoda,T.	Phylogenetic and taxonomic heterogeneity of Cryptococcus humicolus by analysis of the sequences of the internal transcribed spacer regions and 18S rDNA, and the phylogenetic relationships of C. humicolus, C. curvatus, and the genus Trichosporon	Microbiol. Immunol. 44 (6), 455-461 (2000)
Otu02456	CTTGTGCATTGAGAGGAAGTAAAAGTCGTAACAAGGTTTCCGTAGGTGAACCTGCGGAAGGATCATTACCGAGTGCGGACCCTCTGGGTCCAACCTCCCATCCGTGTCTATCCATACCCTGTTGCTTCGGCGGGCCCGCTTGGCTGTCCCCCTCCCCAGGAGGGGAGGGGGCCGCCGGCCGCCGGGGGGCTACCCTGCCCCCGGGCCCGTGCCCGCCGGGGACACCAACACTGAACACTGTCTGAAGGTTGCAGTCTGAGTTTTCGTAAAGAAAAATTGTTAAAAATTGCAACACCGGATATCTTGGTGCCGGACGAGATGAAGAAAGCCGC	Ascomycota	unclassified Ascomycota	unclassified Ascomycota	unclassified Ascomycota	unclassified Ascomycota	unclassified Ascomycota	0	3	NR_135335.1	90000	6.64e-93	Aspergillus vitricola	NRRL 5125	Eukaryota; Fungi; Dikarya; Ascomycota; Pezizomycotina; Eurotiomycetes; Eurotiomycetidae; Eurotiales; Aspergillaceae; Aspergillus.	Peterson,S.W.	Phylogenetic analysis of Aspergillus species using DNA sequences from four loci	Mycologia 100 (2), 205-226 (2008)
Otu02974	CTTGTTCATTTAGAGGCAGTAAAAGTCGTAACAAGGTTTCCGTAGGTGAACCTGCGGAAGGATCATTACCGAGTGCGGACCCTCTGGGTCCAACCTCCCATCCGTGTCTATCCATACCCTGTTGCTTCGGCGGGCCCGCTTGGCTGTCCCCCTCCCCAGGAGGGGAGGGGGCCGCCGGCCGCCGGGGGGCTACCCTGCCCCCGGGCCCGTGCCCGCCGGGGACACCAACACTGAACACTGTCTGAAGGTTGCAGTCGGAGTTTTCGTAAAGAAAAATTGTTAAAGACTGCAACACCGGAGCTCTTGGTTCTGGAAGCGATGAAGAAAGCCTC	Ascomycota	unclassified Ascomycota	unclassified Ascomycota	unclassified Ascomycota	unclassified Ascomycota	unclassified Ascomycota	0	1	NR_135335.1	90000	6.64e-93	Aspergillus vitricola	NRRL 5125	Eukaryota; Fungi; Dikarya; Ascomycota; Pezizomycotina; Eurotiomycetes; Eurotiomycetidae; Eurotiales; Aspergillaceae; Aspergillus.	Peterson,S.W.	Phylogenetic analysis of Aspergillus species using DNA sequences from four loci	Mycologia 100 (2), 205-226 (2008)
Otu02310	ATTGTTCAGTGAGAGGCAGTAAAAGTCGTCACAAGGTTTCCGTAGGTGAACCTGCGGAAGGATCATTAACCTTTCAAAAAACAGGGTGCGTCGCGGCCCCCCTCCGGGGGCGGTTTGGGGTCCTCCCCTTCACGCGCGCACGACTGCATCCTTACTTTACGAGCACCTTCTGTTCTCCCTCGGCGGGGCAACCTGCCGTTGGAACCGAATAAACCCTTTTTTGCATCCAGCATTACCCGTTCCGAAACAAACAATCGTTACAAATTTCAACAATGGAGATCTTGGCGCGGGAATAGATGAAGAACGACGC	Ascomycota	Dothideomycetes	Pleosporales	Didymosphaeriaceae	Pseudopithomyces	unclassified Pseudopithomyces	3	0	NR_161121.1	90034	3.66e-100	Pseudopithomyces angolensis		Eukaryota; Fungi; Dikarya; Ascomycota; Pezizomycotina; Dothideomycetes; Pleosporomycetidae; Pleosporales; Massarineae; Didymosphaeriaceae; Pseudopithomyces.	Groenewald,J.Z. and Crous,P.W.	Fungal Planet description sheets: 785-867	Unpublished		leaf spot of unknown host plant angolensis	Angola
Otu00960	CTTGTTCATTTAGAGGAAGTAAAAGTCGTAACAAGGTTTCCGTAGGTGAACCTGCGGAAGGATCATTAACCTTTCAAAAAACAGGGTGCGTCGCGGCCCCCCTCCGGGGGCGGTTTGGGGTCCTCCCCTTCACGCGCGCACGACTGCATCCTTACTTTACGAGCACCTTCTGTTCTCCCTCGGCGGGGCAACCTGCCGTTGGAACCGAATAAACCCTTTTTTGCATCCAGCATTACCCGTTCCGAAACAAACAATCGTTACAAATTGCAACAATGAAGCTCTTGGCTCTGGACGCGATGAAGAAAGAGGC	Ascomycota	Dothideomycetes	Pleosporales	Didymosphaeriaceae	unclassified Didymosphaeriaceae	unclassified Didymosphaeriaceae	15	0	NR_161121.1	90034	3.66e-100	Pseudopithomyces angolensis		Eukaryota; Fungi; Dikarya; Ascomycota; Pezizomycotina; Dothideomycetes; Pleosporomycetidae; Pleosporales; Massarineae; Didymosphaeriaceae; Pseudopithomyces.	Groenewald,J.Z. and Crous,P.W.	Fungal Planet description sheets: 785-867	Unpublished		leaf spot of unknown host plant angolensis	Angola
Otu01328	CTTGTTCATTTAGAGGAAGTAAAAGTCGTAACAAGGTTTCCGTAGGTGAACCTGCGGAAGGATCATTAACCTTTCAAAAAACAGGGTGCGTCGCGGCCCCCCTCCGGGGGCGGTTTGGGGTCCTCCCCTTCACGCGCGCACGACTGCATCCTTACTTTACGAGCACCTTCTGTTCTCCCTCGGCGGGGCAACCTGCCGTTGGAACCGAATAAACCCTTTTTTGCATCCAGCATTACCCGTTCCGAAACAAACAATCGTTAAAACTTTCAGCAATGGAGATCTTGGCGCTGGAATAGATGAAGAAAGAAGC	Ascomycota	Dothideomycetes	Pleosporales	Didymosphaeriaceae	unclassified Didymosphaeriaceae	unclassified Didymosphaeriaceae	7	0	NR_161121.1	90034	3.66e-100	Pseudopithomyces angolensis		Eukaryota; Fungi; Dikarya; Ascomycota; Pezizomycotina; Dothideomycetes; Pleosporomycetidae; Pleosporales; Massarineae; Didymosphaeriaceae; Pseudopithomyces.	Groenewald,J.Z. and Crous,P.W.	Fungal Planet description sheets: 785-867	Unpublished		leaf spot of unknown host plant angolensis	Angola
Otu02284	CTTGTTCATTGAGAGGAAGTAAAAGTCGTAACAAGGTTTCCGTAGGTGAACCTGCGGAAGGATCATTAACCTTTCAAAAAGCAGGGTGCGTCGCGGCCCCCCTCCGGGGGCGGTTTGGGGTCCTCCCCTTCACGCGCGCACGACTGCATCCTTACTTTACGAGCACCTTCTGTTCTCCCTCGGCGGGGCAACCTGCCGTTGGAACCGAATAAACCCTTTTTTGCATCCAGCATTACCCGTTCCGAAACAAACAATCGTTACAAATTGCAACAGTGGAGATCTTGGCGCTGGCAGCGATGAAGAAAGCCGC	Ascomycota	Dothideomycetes	Pleosporales	Didymosphaeriaceae	unclassified Didymosphaeriaceae	unclassified Didymosphaeriaceae	2	0	NR_161121.1	90034	3.66e-100	Pseudopithomyces angolensis		Eukaryota; Fungi; Dikarya; Ascomycota; Pezizomycotina; Dothideomycetes; Pleosporomycetidae; Pleosporales; Massarineae; Didymosphaeriaceae; Pseudopithomyces.	Groenewald,J.Z. and Crous,P.W.	Fungal Planet description sheets: 785-867	Unpublished		leaf spot of unknown host plant angolensis	Angola
Otu05225	CTTGGTCATTTAGAGGAAGTAAAAGTCGTAACAAGGTTTCCGTAGGTGAACCTGCGGAAGGATCATTAACCTTTCAAAAAACAGGGTGCGTCGCGGCCCCCCTCCGGGGGCGGTTTGGGGTCCTCCCCTTCACGCGCGCACGACTGCATCCTTACTCTACGAGCACCTTCTGTTCTCCCTCGGCGGGGCAACCTGCCGTTGGAACCTAATAAACCCTTTTTTGCATCCAGCATTACCCGTTCCGAAACAAACAATCGGTACAAATTTCAACAATGGATCTCTTGGCTCGGGCCGCGATGAAGAAAGCTGC	Ascomycota	unclassified Ascomycota	unclassified Ascomycota	unclassified Ascomycota	unclassified Ascomycota	unclassified Ascomycota	2	0	NR_161121.1	90034	3.66e-100	Pseudopithomyces angolensis		Eukaryota; Fungi; Dikarya; Ascomycota; Pezizomycotina; Dothideomycetes; Pleosporomycetidae; Pleosporales; Massarineae; Didymosphaeriaceae; Pseudopithomyces.	Groenewald,J.Z. and Crous,P.W.	Fungal Planet description sheets: 785-867	Unpublished		leaf spot of unknown host plant angolensis	Angola
Otu01308	CTTGTGCATTGAGAGGAAGTAAAAGTCGTCACAAGGTTTCCGTAGGTGAACCTGCGGAAGGATCATTAACCTTTCAAAAAACAGGGTGCGTCGCGGCCCCCCTCCGGGGGCGGTTTGGGGTCCTCCCCTTCACGCGCGCACGACTGCATCCTTACTTTACGAGCACCTTCTGTTCTCCCTCGGCGGGGCAACCTGCCGTTGGAACCTAATAAACCCTTTTTTGCATCCAGCATTACCCGTTCCGAAACAAACAATCGTTAAAACTTTCAACACTGGAGATCTTGGCGCGGGGCGAGATGAAGAAAGACGC	Ascomycota	Dothideomycetes	Pleosporales	Didymosphaeriaceae	unclassified Didymosphaeriaceae	unclassified Didymosphaeriaceae	8	0	NR_161121.1	90037	2.22e-92	Pseudopithomyces angolensis		Eukaryota; Fungi; Dikarya; Ascomycota; Pezizomycotina; Dothideomycetes; Pleosporomycetidae; Pleosporales; Massarineae; Didymosphaeriaceae; Pseudopithomyces.	Groenewald,J.Z. and Crous,P.W.	Fungal Planet description sheets: 785-867	Unpublished		leaf spot of unknown host plant angolensis	Angola
Otu01504	CTTGGTCATTTAGAGGAAGTAAAAGTCGTAACAAGGTTTCCGTAGGTGAACCTGCGGAAGGATCATTAGCCTTTCAAAAAACAGGGTGCGTCGCGGCCCCCCTCCGGGGGCGGTTTGGGGTCCTCCCCTTCACGCGCGCACGACCGCATCCTTACTTTACGAGCACCTTCTGTTCTCCCTCGGCGGGGCAACCTGCCGTTGGAACCGAATAAACCCTTTTTTGCATCCAGCATTACCCGTTCCGAAACAAACAATCGTTACAAATTTCAACAATGGATCTCTTGGCTCTGGACGAGATGAAGAAGGAGGC	Ascomycota	Dothideomycetes	Pleosporales	Didymosphaeriaceae	unclassified Didymosphaeriaceae	unclassified Didymosphaeriaceae	5	0	NR_161121.1	90102	3.66e-100	Pseudopithomyces angolensis		Eukaryota; Fungi; Dikarya; Ascomycota; Pezizomycotina; Dothideomycetes; Pleosporomycetidae; Pleosporales; Massarineae; Didymosphaeriaceae; Pseudopithomyces.	Groenewald,J.Z. and Crous,P.W.	Fungal Planet description sheets: 785-867	Unpublished		leaf spot of unknown host plant angolensis	Angola
Otu05087	CTTGGTCATTTAGAGGAAGTAAAAGTCGTAACAAGGTTTCCGTAGGTGAACCTGCGGAAGGATCATTAACCTTTCAAAAAACAGGGTGCGTCGCGGCCCCCCTCCGGGGGCGGTTTGGGGTCCTCCCCTTCACGCGCGCACGACTGCATCCTTACTTTACGAGCACCTTCTGTTCTCCCTCGGCGGGGCAACCTGCCGTTGGAACCGAATAAACCCTTTTTTGCATCCAGCATTACCCGTTCCGAAACAAACAATCTTTACAACTTGCAACACTGGATATCTTGGCGCGGGCAGCGATGAAGAACGCCCC	Ascomycota	unclassified Ascomycota	unclassified Ascomycota	unclassified Ascomycota	unclassified Ascomycota	unclassified Ascomycota	1	0	NR_161121.1	90136	7.86e-102	Pseudopithomyces angolensis		Eukaryota; Fungi; Dikarya; Ascomycota; Pezizomycotina; Dothideomycetes; Pleosporomycetidae; Pleosporales; Massarineae; Didymosphaeriaceae; Pseudopithomyces.	Groenewald,J.Z. and Crous,P.W.	Fungal Planet description sheets: 785-867	Unpublished		leaf spot of unknown host plant angolensis	Angola
Otu02107	CTTGTTCATTGAGAGGAAGTAAAAGTCGTCACAAGGTTTCCGTAGGTGAACCTGCGGAAGGATCATTAACCTTTCAAAAAACAGGGTGCGTCGCGGCCCCCCTCCGGGGGCGGTTTGGGGTCCTCCCCTTCACGCGCGCACGACTGCATCCTTACTTTACGAGCACCCTCTGTTCTCCCTCGGCGGGGCAACCTGCCGTTGGAACCGAATAAACCCTTTTTTGCATCCAGCATTACCCGTTCCGAAACAAACAATCGTTAAAACTTGCAACAATGGATATCTTGGCGCTGGCCTCGATGAAGAAAGCAGC	Ascomycota	Dothideomycetes	Pleosporales	Didymosphaeriaceae	Pseudopithomyces	unclassified Pseudopithomyces	4	0	NR_161121.1	90169	2.19e-102	Pseudopithomyces angolensis		Eukaryota; Fungi; Dikarya; Ascomycota; Pezizomycotina; Dothideomycetes; Pleosporomycetidae; Pleosporales; Massarineae; Didymosphaeriaceae; Pseudopithomyces.	Groenewald,J.Z. and Crous,P.W.	Fungal Planet description sheets: 785-867	Unpublished		leaf spot of unknown host plant angolensis	Angola
Otu03132	CTTGGTCATTTAGAGGAAGTAAAAGTCGTCACAAGGTTTCCGTAGGTGAACCTGCGGAAGGATCATTACCGAGTGCGGACCCTCTGGGTCCAACCTCCCATCCGTGTCTATCCATACCCTGTTGCTTCGGCGGGCCCGCTTGGCTGTCCCCCTCCCCAGGAGGGGAGGGGGCCGCCGGCCGCCGGGGGGCTACCCTGCCCCCGGGCCCGTGCCCGCCGGGGACACCAACACTGAACACTGTCTGAAGGTTGCAGGCTGAGTTTTCGGACAGAAAAATTGTTAAAAATTTCAACAACGGATATCTTGGTTCCGGACGCGATGAAGAAAGCAGC	Ascomycota	unclassified Ascomycota	unclassified Ascomycota	unclassified Ascomycota	unclassified Ascomycota	unclassified Ascomycota	0	2	NR_135335.1	90182	3.07e-96	Aspergillus vitricola	NRRL 5125	Eukaryota; Fungi; Dikarya; Ascomycota; Pezizomycotina; Eurotiomycetes; Eurotiomycetidae; Eurotiales; Aspergillaceae; Aspergillus.	Peterson,S.W.	Phylogenetic analysis of Aspergillus species using DNA sequences from four loci	Mycologia 100 (2), 205-226 (2008)
Otu03414	CTTGGTCATTTAGAGGAAGTAAAAGTCGTCACAAGGTTTCCGTAGGTGAACCTGCGGAAGGATCGTTACTGAGTTATGCCCTCACGGGTAGACCTCCCACCCTTGTGTATCTATACCATGTTGCTTTGGCAGGTTGCACGACCCCTTCGGGGGACAGCCTCAGCGCCCTCGGGCCTGAGAGTCGCTTGCCGGAGGAAAAACAAACTCTGAATTGTTAGTGTCGTCTGAGTTACTACACAATAGTTAAAAATTGCAACAACGGATATCTTGGGTCTGGAAGAGATGAAGAACGACGC	Ascomycota	Leotiomycetes	Helotiales	unclassified Helotiales	unclassified Helotiales	unclassified Helotiales	1	0	NR_157488.1	90226	1.26e-94	Clarireedia bennettii	CBS 309.37	Eukaryota; Fungi; Dikarya; Ascomycota; Pezizomycotina; Leotiomycetes; Helotiales; Rutstroemiaceae; Clarireedia.		Direct Submission	Submitted (23-JUL-2018) National Center for Biotechnology Information, NIH, Bethesda, MD 20894, USA
Otu02251	CTTGGTCATTTAGAGGAAGTAAAAGTCGTAACAAGGTTTCCGTAGGTGAACCTGCGGAAGGATCATTAACCTTTCAAAAAACAGGGTGCGTCGCGGCCCCCCTCCGGGGGCGGTTTGGGGTCCTCCCCTTCACGCGCGCACGACTGCATCCTTACTTTGCGAGCACCTTCTGTTCTCCCTCGGCGGGGCAACCTGCTGTTGGAACCGAATAAACCCTTTTTTGCATCCAGCATTACCCGTTCCGAAACAAACAATCGTTAAAAATTGCAACAATGGATCTCTTGGCTCTGGAAGCGATGAAGAACGCAGC	Ascomycota	unclassified Ascomycota	unclassified Ascomycota	unclassified Ascomycota	unclassified Ascomycota	unclassified Ascomycota	1	0	NR_161121.1	90236	1.69e-103	Pseudopithomyces angolensis		Eukaryota; Fungi; Dikarya; Ascomycota; Pezizomycotina; Dothideomycetes; Pleosporomycetidae; Pleosporales; Massarineae; Didymosphaeriaceae; Pseudopithomyces.	Groenewald,J.Z. and Crous,P.W.	Fungal Planet description sheets: 785-867	Unpublished		leaf spot of unknown host plant angolensis	Angola
Otu03116	CTTGTTCATTTAGAGGAAGTAAAAGTCGTAACAAGGTTTCCGTAGGTGAACCTGCGGAAGGATCATTAACCTTTCAAAAAACAGGGTGCGTCGCGGCCCCCCTCCGGGGGCGGTTTGGGGTCCTCCCCTTCACGCGCGCACGACTGCATCCTTACTTTACGAGCGCCTTCTGTTCTCCCTCGGCGGGGCAACCTGCCGTTGGAACCGAATAAACCCTTTTTTGCATCCAGCATTACCCGTTCCGAAACAAACAATCGGTACAACTTGCAACAATGGATCTCTTGGCGCAGGCATAGATGAAGAACGAAGC	Ascomycota	unclassified Ascomycota	unclassified Ascomycota	unclassified Ascomycota	unclassified Ascomycota	unclassified Ascomycota	1	0	NR_161121.1	90236	1.69e-103	Pseudopithomyces angolensis		Eukaryota; Fungi; Dikarya; Ascomycota; Pezizomycotina; Dothideomycetes; Pleosporomycetidae; Pleosporales; Massarineae; Didymosphaeriaceae; Pseudopithomyces.	Groenewald,J.Z. and Crous,P.W.	Fungal Planet description sheets: 785-867	Unpublished		leaf spot of unknown host plant angolensis	Angola
Otu00063	CTTGGTCATTTAGAGGAAGTAAAAGTCGTAACAAGGTTTCCGTAGGTGAACCTGCGGAAGGATCATTACAAGAAGTCTCAGGGCTATATGCCCTGAAACCTTCCACCCTTTGTTTATTGAACTTATCTTGTTGTTGCCTCGGCGGGGGTTGTTGCGCATCTTTTTGCGTATCCTCCCCCCGCCGGCGTACAGCTCTATAAACCTTTGATGTAAACTATATAGTCAGAGCCATTTTGGCATTTTGATAAATAAATCAAAACTTTCAACAACGGATCTCTTGGTTCTGGCATCGATGAAGAACGCAGC	Ascomycota	Dothideomycetes	Pleosporales	Pleosporales_fam_Incertae_sedis	Pseudorobillarda	unclassified Pseudorobillarda	1821	1	NR_137846.1	90244	4.87e-69	Pseudorobillarda eucalypti	NTCL085	Eukaryota; Fungi; Dikarya; Ascomycota; Pezizomycotina; Dothideomycetes; Pleosporomycetidae; Pleosporales; Pleosporales incertae sedis; Pseudorobillarda.	Tangthirasunun,N., Silar,P., Bhat,D.J., Chukeatirote,E., Wijayawardene,D.N.N., Maharachchikumbura,S.S.N. and Hyde,K.D.	Morphology and phylogeny of Pseudorobillarda eucalypti sp. nov., from Thailand	Phytotaxa 176, 251-259 (2014)		dead leaf eucalypti	Thailand
Otu04651	CTTGGGCATTGAGAGGAAAGTAAAAGTCGTAACAAGGTTTCCGTAGGTGAACCTGCGGAAGGATCATTACCGAGTTAGGGTGTCTCCCCGGAGCGCCCGACCTCCCAACCCTTTGCCTATGATACCCAATAGTTGCTTCGGCGTGCCGAGGGGTCGTACCCTCGCCGGATCTCCGGTCTGGAGCGTGCCCGCCGATGGCCTCAACTTAACACTTGAACCCAAAACCTGTCGTCTGAAAACATTTATGATTTACAATCAAAAACACAACTTTCAACACCGGATATCTTGGTTCTGGCATAGATGAAGAAAGAAGC	Ascomycota	Eurotiomycetes	Chaetothyriales	Chaetothyriales_fam_Incertae_sedis	Strelitziana	unclassified Strelitziana	0	2	NR_132838.1	90291	7.86e-112	Strelitziana australiensis		Eukaryota; Fungi; Dikarya; Ascomycota; Pezizomycotina; Eurotiomycetes; Chaetothyriomycetidae; Chaetothyriales; Chaetothyriales incertae sedis; Strelitziana.	Cheewangkoon,R., Groenewald,J.Z., Summerell,B.A., Hyde,K.D., To-Anun,C. and Crous,P.W.	Myrtaceae, a cache of fungal biodiversity	Persoonia 23, 55-85 (2009)	Eucalyptus sp. australiensis		Australia
Otu03890	CTTGTTCATTGAGAGGAAGTAAAAGTCGTCACAAGGTTTCCGTAGGTGAACCTGCGGAAGGATCATTAACCTTTCAAAAAACAGGGTGCGTCGCGGCCCCCCTCCGGGGGCGGTTTGGGGTCCTCCCCTTCACGCGCGCACGACTGCATCCTTACTTTACGAGCACCTTCTGTTCTCCCTCGGCGGGGCAACCTGCCGTTGGAACCGAATAAACCCTTTTTTGCATCCAGCATTACCCGTTCCGAAACAAACAATCGTTACAAATTTCAACACTGGAGCTCTTGGCGCTGGAAGCGATGAAGAAAGAAGC	Ascomycota	Dothideomycetes	Pleosporales	Didymosphaeriaceae	unclassified Didymosphaeriaceae	unclassified Didymosphaeriaceae	2	0	NR_161121.1	90311	1.02e-100	Pseudopithomyces angolensis		Eukaryota; Fungi; Dikarya; Ascomycota; Pezizomycotina; Dothideomycetes; Pleosporomycetidae; Pleosporales; Massarineae; Didymosphaeriaceae; Pseudopithomyces.	Groenewald,J.Z. and Crous,P.W.	Fungal Planet description sheets: 785-867	Unpublished		leaf spot of unknown host plant angolensis	Angola
Otu05012	ATTGTGCCCTGCGCGGCAGTAAAAGTCGTCACACGGTTTCCGTAGGTGACCTGCGGAAGGATCATTACCGAGTGCGGATCCTCTGGGTCCAACCTCCCATCCGTGTCTATCCATACCCTGTTGCTTCGGCGGGCCCGCTTGGCTGTCCCCCTCCCCAGGAGGGGAGGGGGCCGCCGGCCGCCGGGGGGCTACCCTGCCCCCGGGCCCGTGCCCGCCGGGGACACCAACACTGAACACTGTCTGAAGGTTGCAGTCTGAGTTTTCGTAAAGAAAAATTGGTAAAAATTGCAACAACGGAGCTCTTGGTGCCGGCCGCGATGAAGAAAGACGC	Ascomycota	Eurotiomycetes	Eurotiales	Aspergillaceae	Aspergillus	unclassified Aspergillus	0	1	NR_135335.1	90335	1.42e-94	Aspergillus vitricola	NRRL 5125	Eukaryota; Fungi; Dikarya; Ascomycota; Pezizomycotina; Eurotiomycetes; Eurotiomycetidae; Eurotiales; Aspergillaceae; Aspergillus.	Peterson,S.W.	Phylogenetic analysis of Aspergillus species using DNA sequences from four loci	Mycologia 100 (2), 205-226 (2008)
Otu04632	ATTGGTCAGTGCGAGGAAGTACAAGTCGTCACAAGGTTTCCGTAGGTGAACCTGCGGAAGGATCATTACCGAGTGCGGACCCTCTGGGTCCAACCTCCCATCCGTGTCTATCCATACCCTGTTGCTTCGGCGGGCCCGCTTGGCTGTCCCCCTCCCCAGGAGGGGAGGGGGCCGCCGGCCGCCGGGGGGCTACCCTGCCCCCGGGCCCGTGCCCGCCGGGGACACCAACACTGAACACTGTCTGAAGGTTGCAGTCTGAGTTTTCGTAAAGAAAAATTGTTAAAAATTGCAACAACGGAGCTCTTGTTGCCGGAAGCTATGAAGAAAGCCGC	Ascomycota	Eurotiomycetes	Eurotiales	Aspergillaceae	unclassified Aspergillaceae	unclassified Aspergillaceae	0	2	NR_135335.1	90335	1.43e-94	Aspergillus vitricola	NRRL 5125	Eukaryota; Fungi; Dikarya; Ascomycota; Pezizomycotina; Eurotiomycetes; Eurotiomycetidae; Eurotiales; Aspergillaceae; Aspergillus.	Peterson,S.W.	Phylogenetic analysis of Aspergillus species using DNA sequences from four loci	Mycologia 100 (2), 205-226 (2008)
Otu02986	CTTGTGCATTTAGAGGAAGTAAAAGTCGTAACAAGGTTTCCGTAGGTGGACCTACGGAAGGATCATTACCGAGTGTGGACCCTCTGGGTCCAACCCCCCATCCGTGTCTATCCATACCCTGTTGCTTCGGCGGGCCCGCTTGGCTGTCCCCCTCCCCAGGAGGGGAGGGGGCCGCCGGCCGCCGGGGGGCTACCCTGCCCCCGGGCCCGTGCCCGCCGGGGACACCAACACTGAACACTGTCTGAAGGTTGCAGTCTGAGTTTTCGTAAAGAAAAATTGTTACAAATTTCAACACCGGATCTCTTGGTTCCGGAAGAGATGAAGAAAGCCGC	Ascomycota	unclassified Ascomycota	unclassified Ascomycota	unclassified Ascomycota	unclassified Ascomycota	unclassified Ascomycota	0	2	NR_135335.1	90335	1.43e-94	Aspergillus vitricola	NRRL 5125	Eukaryota; Fungi; Dikarya; Ascomycota; Pezizomycotina; Eurotiomycetes; Eurotiomycetidae; Eurotiales; Aspergillaceae; Aspergillus.	Peterson,S.W.	Phylogenetic analysis of Aspergillus species using DNA sequences from four loci	Mycologia 100 (2), 205-226 (2008)
Otu01476	CTTAGTCATTTAGAGGAAGTAAAAGTCGTAACAAGGTTTCCGTAGGTGAACCTGCGGAAGGATCATTACCGAGTGCGGACCCTCTGGGTCCAACCTCCCACCCGTGTCTATCCATACCCTGTTGCTTCGGCGGGCCCGCTTGGCTGTCCCCCTCCCCAGGAGGGGAGGGGGCCGCCGGCCGCCGGGGGGCTACCCTGCCCCCGGGCCCGTGCCCGCCGGGGACACCAACACTGAACACTGTCTGAAGGTTGCAGTCTGAGTTTTCGTAAAGAAAAATTGTTAAAAATTGCAACAACGGATCTCTTGGTGCCGGACGAGATGAAGAAGGCCGC	Ascomycota	unclassified Ascomycota	unclassified Ascomycota	unclassified Ascomycota	unclassified Ascomycota	unclassified Ascomycota	0	7	NR_135335.1	90370	1.43e-94	Aspergillus vitricola	NRRL 5125	Eukaryota; Fungi; Dikarya; Ascomycota; Pezizomycotina; Eurotiomycetes; Eurotiomycetidae; Eurotiales; Aspergillaceae; Aspergillus.	Peterson,S.W.	Phylogenetic analysis of Aspergillus species using DNA sequences from four loci	Mycologia 100 (2), 205-226 (2008)
Otu02132	CTTGTTCATTTAGAGGAAGTAAAAGTCGTAACAAGGTTTCCGTAGGTGAACCTGCGGAAGGATCATTAACCTTTCAAAAAGCAGGGTGCGTCGCGGCCCCCCTCCGGGGGCGGTTTGGGGTCCTCCCCTTCACGCGCGCACGACTGCATCCTTACTTTACGAGCACCTTCTGTTCTCCCTCGGCGGGGCAACCTGCCGTTGGAACCGAATAAACCCTTTTTTGCATCCAGCATTACCCGTTCCGAAACAAACAATCGTGAAAACTTTCAAAAATGGATCTATTGGCTCTGGAATAGATGAAGAAAGAAGC	Ascomycota	Dothideomycetes	Pleosporales	Didymosphaeriaceae	unclassified Didymosphaeriaceae	unclassified Didymosphaeriaceae	2	0	NR_161121.1	90378	7.86e-102	Pseudopithomyces angolensis		Eukaryota; Fungi; Dikarya; Ascomycota; Pezizomycotina; Dothideomycetes; Pleosporomycetidae; Pleosporales; Massarineae; Didymosphaeriaceae; Pseudopithomyces.	Groenewald,J.Z. and Crous,P.W.	Fungal Planet description sheets: 785-867	Unpublished		leaf spot of unknown host plant angolensis	Angola
Otu02273	CTTGGGCATTTAGAGGAAGTAAAAGTCGTAACAAGGTTTCCGTAGGTGAACCTGCGGAAGGATCATTAACCTTTCAAAAAACAGGGTGCGTCGCGGCCCCCCTCCGGGGGCGGTTTGGGGTCCTCCCCTTCACGCGCGCACGACTGCATCCTTACTTTACGAGCACCTTCTGTTCTCCCTCGGCGGGGCAACCTGCCGTTGGAACCGAATAAACCCTTTTTTGCATCCAGCATTACCCGTTCCGAAACAAACAATCGTGACAAATTGCAACAATGGATCTCTTGGCTCGGGCAGAGATGAAGAAAGACGC	Ascomycota	Dothideomycetes	Pleosporales	Didymosphaeriaceae	unclassified Didymosphaeriaceae	unclassified Didymosphaeriaceae	3	0	NR_161121.1	90378	7.86e-102	Pseudopithomyces angolensis		Eukaryota; Fungi; Dikarya; Ascomycota; Pezizomycotina; Dothideomycetes; Pleosporomycetidae; Pleosporales; Massarineae; Didymosphaeriaceae; Pseudopithomyces.	Groenewald,J.Z. and Crous,P.W.	Fungal Planet description sheets: 785-867	Unpublished		leaf spot of unknown host plant angolensis	Angola
Otu02309	CTTGGGCATTAGAGGAAGTAAAAGTCGTAACAAGGTTTCCGTAGGTGAACCTGCGGAAGGATCATTAACCTTTCAAAAAACAGGGTGCGTCGCGGCCCCCCTCCGGGGGCGGTTTGGGGTCCTCCCCTTCACGCGCGCACGACTGCATCCTTACTTTACGAGCACCTTCTGTTCTCCCTCGGCGGGGCAACCTGCCGTTGGAACCTAATAAACCCTTTTTTGCATCCAGCATTACCCGTTCCGAAACAAACAATCGTTACAAATTGCAACAATGGATCTCTTGGCTCTGGAAGAGATGAAGAAAGAATC	Ascomycota	Dothideomycetes	Pleosporales	Didymosphaeriaceae	unclassified Didymosphaeriaceae	unclassified Didymosphaeriaceae(75)	2	0	NR_161121.1	90378	7.84e-102	Pseudopithomyces angolensis		Eukaryota; Fungi; Dikarya; Ascomycota; Pezizomycotina; Dothideomycetes; Pleosporomycetidae; Pleosporales; Massarineae; Didymosphaeriaceae; Pseudopithomyces.	Groenewald,J.Z. and Crous,P.W.	Fungal Planet description sheets: 785-867	Unpublished		leaf spot of unknown host plant angolensis	Angola
Otu03959	CTTGTGCATTTAGAGGAAGTAAAAGTCGTAACAAGGTTTCCGTAGGTGAACCTGCGGAAGGATCATTAACCTTTCAAAAAACAGGGTACGTCGCGGCCCCCCTCCGGGGGCGGTTTGGGGTCCTCCCCTTCACGCGCGCACGACTGCATCCTTACTTTACGAGCACCTTCTGTTCTCCCTCGGCGGGGCAACCTGCCGTTGGAACCTAATAAACCCTTTTTTGCGTCCAGCATTACCCGTTCCGAAACAAACAATCGTTACAACTGTCAACAATGGATCTCTTGGCTCTGCAGCGATGAAGAAAGCCGC	Ascomycota	Dothideomycetes	Pleosporales	unclassified Pleosporales	unclassified Pleosporales	unclassified Pleosporales	1	0	NR_161121.1	90378	7.84e-102	Pseudopithomyces angolensis		Eukaryota; Fungi; Dikarya; Ascomycota; Pezizomycotina; Dothideomycetes; Pleosporomycetidae; Pleosporales; Massarineae; Didymosphaeriaceae; Pseudopithomyces.	Groenewald,J.Z. and Crous,P.W.	Fungal Planet description sheets: 785-867	Unpublished		leaf spot of unknown host plant angolensis	Angola
Otu01680	CTTGGTCATTTAGAGGAAGTAAAAGTCGTAACAAGGTTTCCGTAGGTGAACCTGCGGAAGGATCATTAACCTTTCAAAAAGCAGGGTGCGTCGCGGCCCCCCTCCGGGGGCGGTTTGGGGTCCTCCCCTTCACGCGCGCACGACTGCATCCTTGCTTTGCGAGCACCTTCTGTTCTCCCTCGGCGGGGCAACCTGCCGTTGGAACCGAATAAACCCTTTTTTGCATCCAGCATTACCCGTTCCGAAACAAACAATCGTTACAAATTTCAACAATGGATCTCTTGGCTCTGGACGCGATGAAGAAAGAGGC	Ascomycota	unclassified Ascomycota	unclassified Ascomycota	unclassified Ascomycota	unclassified Ascomycota	unclassified Ascomycota	3	0	NR_161121.1	90378	7.86e-102	Pseudopithomyces angolensis		Eukaryota; Fungi; Dikarya; Ascomycota; Pezizomycotina; Dothideomycetes; Pleosporomycetidae; Pleosporales; Massarineae; Didymosphaeriaceae; Pseudopithomyces.	Groenewald,J.Z. and Crous,P.W.	Fungal Planet description sheets: 785-867	Unpublished		leaf spot of unknown host plant angolensis	Angola
Otu02141	CTTGTTCATTTAGAGGAAGTAAAAGTCGTAACAAGGTTTCCGTAGGTGAACCTGCGGAAGGATCATTACCGAGTGCGGACCCTCTGGGTCCAACCTCCCATCCGTGTCTATCCATACCCTGTTGCTTCGGCGGGCCCGCTTGGCTGTCCCCCTCCCCAGGAGGGGAGGGGGCCGCCGGCCGCCGGGGGGCTACCCTGCCCCCGGGCCCGTGCCCGCCGGGGACACCAACACTGAACACTGTCTGAAGGTTGCAGTCTGAGTTTTCGTAAAGAAAAATTGTTAAAACTTGTAACACCGGAGCTCTTGGTGCCGGGCGCGATGAAGAACGCCGC	Ascomycota	unclassified Ascomycota	unclassified Ascomycota	unclassified Ascomycota	unclassified Ascomycota	unclassified Ascomycota	0	3	NR_135335.1	90441	3.07e-96	Aspergillus vitricola	NRRL 5125	Eukaryota; Fungi; Dikarya; Ascomycota; Pezizomycotina; Eurotiomycetes; Eurotiomycetidae; Eurotiales; Aspergillaceae; Aspergillus.	Peterson,S.W.	Phylogenetic analysis of Aspergillus species using DNA sequences from four loci	Mycologia 100 (2), 205-226 (2008)
Otu03906	ATTGTTCAGTGAGAGGCAGTAAAAGTCGTCACAAGGTTTCCGTAGGTGAACCTGCGGAAGGATCATTAACCTTTCAAAAAACAGGGTGCGTCGCGGCCCCCCTCCGGGGGCGGTTTGGGGTCCTCCCCTTCACGCGCGCACGACTGCATCCTTACTTTACGAGCACCTTCTGTTCTCCCTCGGCGGGGCAACCTGCCGTTGGAACCGAATAAACCCTTTTTTGCATCCAGCATTACCCGTTCCGAAACAAACAATCGTTAAAACTTTCAGCAATGGATATATTGTCTCTGGCATAGATGAAGAACGCAGC	Ascomycota	Dothideomycetes	Pleosporales	Didymosphaeriaceae	Pseudopithomyces	unclassified Pseudopithomyces	2	0	NR_161121.1	90508	4.70e-104	Pseudopithomyces angolensis		Eukaryota; Fungi; Dikarya; Ascomycota; Pezizomycotina; Dothideomycetes; Pleosporomycetidae; Pleosporales; Massarineae; Didymosphaeriaceae; Pseudopithomyces.	Groenewald,J.Z. and Crous,P.W.	Fungal Planet description sheets: 785-867	Unpublished		leaf spot of unknown host plant angolensis	Angola
Otu03880	CTTGGGCATTGAGAGGCAGTAAAAGTCGTCACAAGGTTTCCGTAGGTGAACCTGCGGAAGGATCATTAACCTTTCAAAAAACAGGGTGCGTCGCGGCCCCCCTCCGGGGGCGGTTTGGGGTCCTCCCCTTCACGCGCGCACGACTGCATCCTTACTTTACGAGCACCTTCTGTTCTCCCTCGGCGGGGCAACCTGCCGTTGGAACCGAATAAACCCTTTTTTGCATCCAGCATTACCCGTTCCGAAACAAACAATCGGTAAAACTTGCAACAATGGAGTTCTTGGCGCTGGCATCGATGAAGAACGCAGC	Ascomycota	Dothideomycetes	Pleosporales	Didymosphaeriaceae	unclassified Didymosphaeriaceae	unclassified Didymosphaeriaceae	1	0	NR_161121.1	90508	4.70e-104	Pseudopithomyces angolensis		Eukaryota; Fungi; Dikarya; Ascomycota; Pezizomycotina; Dothideomycetes; Pleosporomycetidae; Pleosporales; Massarineae; Didymosphaeriaceae; Pseudopithomyces.	Groenewald,J.Z. and Crous,P.W.	Fungal Planet description sheets: 785-867	Unpublished		leaf spot of unknown host plant angolensis	Angola
Otu00522	CTTGGTCATTTAGAGGAAGTAAAAGTCGTAACAAGGTTTCCGTAGGTGAACCTGCGGAAGGATCATTAACGAGTGCGGCCCCTTCGGGGTGCCAACCTCCCACCCGTGTCTACCGTACCACGTTGCTTCGGCGGGCCCGCCCCCATACTGGGGGGCCGTCGGGGGGCATCTGCCTCCGGGCGTGCGCCCGCCGGAGACTCCCACACGAACGCTGTCTGAAGACTGCCGTCTGAGTGGATTGATCAAATCAGTTAAAACTTTCAACAACGGATCTCTTGGTTCCGGCATCGATGAAGAACGCAGC	Ascomycota	Eurotiomycetes	Eurotiales	Aspergillaceae	unclassified Aspergillaceae	unclassified Aspergillaceae	76	0	NR_154681.1	90554	2.73e-111	Aspergillus sclerotialis	CBS 366.77	Eukaryota; Fungi; Dikarya; Ascomycota; Pezizomycotina; Eurotiomycetes; Eurotiomycetidae; Eurotiales; Aspergillaceae; Aspergillus; Aspergillus subgen. Polypaecilum.	Greiner,K., Persoh,D., Weig,A. and Rambold,G.	Phialosimplex salinarum, a new species of Eurotiomycetes from a hypersaline habitat	IMA Fungus 5 (2), 161-172 (2014)
Otu05111	AGAGCTTGGTCATTTAGAGGAAGTAAAAGTCGTAACAAGGTTTCCGTAGGTGAACCTGCGGAAGGATCGTTACTGAGTTATGCCCTCACGGGTAGACCTCCCACCCTTGTGTATCTATACCATGTTGCTTTGGCAGGTTGCTCGACCCCTTCGGGGGACAGCCTCAGCGCCCTCGGGCCTGAGGGTCGCTTGCCGGAGGAAAAACAAACTCTGAATTGTTAGTGTCGTCTGAGTTACTACACAATAGTTAAAAATTTCAAAACCGGATCTCTTGGTTCTGGACGCGATGAAGAAAGAAGC	Ascomycota	unclassified Ascomycota	unclassified Ascomycota	unclassified Ascomycota	unclassified Ascomycota	unclassified Ascomycota	1	0	NR_157488.1	90566	9.89e-96	Clarireedia bennettii	CBS 309.37	Eukaryota; Fungi; Dikarya; Ascomycota; Pezizomycotina; Leotiomycetes; Helotiales; Rutstroemiaceae; Clarireedia.		Direct Submission	Submitted (23-JUL-2018) National Center for Biotechnology Information, NIH, Bethesda, MD 20894, USA
Otu05349	CTTGGTCATTTAGAGGAAGTAAAAGTCGTAACAAGGTTTCCGTAGGTGAACCTGCGGAAGGATCATTAACCTTTCAAAAAGCAGGGTGCGTCGCGGCCCCCCTCCGGGGGCGGTTTGGGGTCCTCCCCTTCACGCGCGCACGACTGCATCCTTACTTTACGAGCACCTTCTGTTCTCCCTCGGCGGGGCAACCTGCCGTTGGAACCGAATAAACCCTTTTTTGCATCCAGCATTACCCGTTCCGAAACAAACAATCGGTAAAACTTGCAACAATGGAGCTCTTGGCGCTGGCAGCGATGAAGAACGCAGC	Ascomycota	unclassified Ascomycota	unclassified Ascomycota	unclassified Ascomycota	unclassified Ascomycota	unclassified Ascomycota	1	0	NR_161121.1	90572	3.63e-105	Pseudopithomyces angolensis		Eukaryota; Fungi; Dikarya; Ascomycota; Pezizomycotina; Dothideomycetes; Pleosporomycetidae; Pleosporales; Massarineae; Didymosphaeriaceae; Pseudopithomyces.	Groenewald,J.Z. and Crous,P.W.	Fungal Planet description sheets: 785-867	Unpublished		leaf spot of unknown host plant angolensis	Angola
Otu03133	TCAGATTTGAATAAGAAACAGCTTGTTCATTTAGAGGAAGTAAAAGTCGTAACAAGGTTTCCGTAGGTGAACCTGCGGAAGGATCATTACAGAGAAATTGCCCTTCGGGGTAGATCTCCCACCCTATGTTTACATTACTTTTGTTGCTTTGGCAGGCCCGTCTTTTGACCACTGGCTTCGGCTGGTCAGTGTCTGCCAGAGAACCCCTAAACTCTTGATATTTTGTTGTCTGAGTAAAATATATAATAGTTAAAACTTTCAACAACGGATCTCTTGGTTCTGGCACGGATGAAGAACGAAG	Ascomycota	unclassified Ascomycota	unclassified Ascomycota	unclassified Ascomycota	unclassified Ascomycota	unclassified Ascomycota	0	3	NR_164216.1	90647	7.62e-102	Aotearoamyces nothofagi	FZ0327	Eukaryota; Fungi; Dikarya; Ascomycota; Pezizomycotina; Leotiomycetes; Leotiales; Tympanidaceae; Aotearoamyces.	Johnston,P.R. and Park,D.	Barcoding New Zealand's fungi	Unpublished			New Zealand
Otu02166	CTTGTTCATTTAGAGGAAGTAAAAGTCGTAACAAGGTTTCCGTAGGTGAACCTGCGGAAGGATCATTACTGAGTTATGCCCTCACGGGTAGACCTCCCACCCTTGTGTATCTATACCATGTTGCTTTGGCAGGTTGCTCGACCCCTTCGGGGGACAGCCTCAGCGCCCTCGGGCCTGAGAGTCGCTTGCCGGAGGAAAAACAAACTCTGAATTGTTAGTGTCGTCTGAGTTACTACACAATAGTTAAAAATTGCAACAACGGAGCTCTTGGTGCGGGACGCGATGAAGAACGCCGC	Ascomycota	unclassified Ascomycota	unclassified Ascomycota	unclassified Ascomycota	unclassified Ascomycota	unclassified Ascomycota	2	0	NR_157488.1	90672	2.09e-97	Clarireedia bennettii	CBS 309.37	Eukaryota; Fungi; Dikarya; Ascomycota; Pezizomycotina; Leotiomycetes; Helotiales; Rutstroemiaceae; Clarireedia.		Direct Submission	Submitted (23-JUL-2018) National Center for Biotechnology Information, NIH, Bethesda, MD 20894, USA
Otu02989	CTTGTTCATTTAGAGGAAGTAAAAGTCGTAACAAGGTTTCCGTAGGTGAACCTGCGGAAGGATCATTACCGAGTGCGGACCCTCTGGGTCCGACCTCCCATCCGTGTCTATCCATACCCTGTTGCTTCGGCGGGCCCGCTTGGCTGTCCCCCTCCCCAGGAGGGGAGGGGGCCGCCGGCCGCCGGGGGGGTACCCTGCCCCCGGGCCCGTGCCCGCCGGGGACACCAACACTGAACACTGTCTGAAGGTTGCAGTCTGAGTTTCCGTAAAGAAAAATTGTTAAAAATTTCAAAAACGGGTATATTGGTTCCGGCATAGATGAAGAAGGAAGC	Ascomycota	unclassified Ascomycota	unclassified Ascomycota	unclassified Ascomycota	unclassified Ascomycota	unclassified Ascomycota	0	3	NR_135335.1	90706	3.07e-96	Aspergillus vitricola	NRRL 5125	Eukaryota; Fungi; Dikarya; Ascomycota; Pezizomycotina; Eurotiomycetes; Eurotiomycetidae; Eurotiales; Aspergillaceae; Aspergillus.	Peterson,S.W.	Phylogenetic analysis of Aspergillus species using DNA sequences from four loci	Mycologia 100 (2), 205-226 (2008)
Otu03902	CTTGTTCATTGAGAGGCAGTAAAAGTCGTCACAAGGTTTCCGTAGGTGAACCTGCGGAAGGATCATTAACCTTTCAAAAAACAGGGTGCGTCGCGGCCCCCCTCCGGGGGCGGTTTGGGGTCCTCCCCTTCACGCGCGCACGACTGCATCCTTACTTTACGAGCACCTTCTGTTCTCCCTCGGCGGGGCAACCTGCCGTTGGAACCGAATAAACCCTTTTTTGCATCCAGCATTACCCGTTCCGAAACAAACAATCGTTACAACTTGCAACAATGGAGATCTTGGCTCGGGCATAGATGAAGAACGACGC	Ascomycota	Dothideomycetes	Pleosporales	Didymosphaeriaceae	unclassified Didymosphaeriaceae	unclassified Didymosphaeriaceae	1	0	NR_161121.1	90722	1.69e-103	Pseudopithomyces angolensis		Eukaryota; Fungi; Dikarya; Ascomycota; Pezizomycotina; Dothideomycetes; Pleosporomycetidae; Pleosporales; Massarineae; Didymosphaeriaceae; Pseudopithomyces.	Groenewald,J.Z. and Crous,P.W.	Fungal Planet description sheets: 785-867	Unpublished		leaf spot of unknown host plant angolensis	Angola
Otu03962	CTTGTCATTTAGAGGAAGTAAAAGTCGTAACAAGGTTTCCGTAGGTGAACCTGCGGAAGGATCATTAACCTTTCAAAAAACAGGGTGCGTCGCGGCCCCCCTCCGGGGGCGGTTTGGGGTCCTCCCCTTCACGCGCGCACGACTGCATCCTTACTTTACGAGCACCTTCTGTTCTCCCTCGGCGGGGCAACCTGCCGTTGGAACCGAATAAACCCTTTTTGCATCCAGCATTACCCGTTCCGAAACAAACAATCGTTACAAATTTCAACAATGGATCTCTTGGCTCTGGACGCGATGAAGAAAGAATC	Ascomycota	Dothideomycetes	Pleosporales	unclassified Pleosporales	unclassified Pleosporales	unclassified Pleosporales	1	0	NR_161121.1	90722	1.68e-103	Pseudopithomyces angolensis		Eukaryota; Fungi; Dikarya; Ascomycota; Pezizomycotina; Dothideomycetes; Pleosporomycetidae; Pleosporales; Massarineae; Didymosphaeriaceae; Pseudopithomyces.	Groenewald,J.Z. and Crous,P.W.	Fungal Planet description sheets: 785-867	Unpublished		leaf spot of unknown host plant angolensis	Angola
Otu05072	CTTGGTCATTTAGAGGAAGTAAAAGTCGTAACAAGGTTTCCGTAGGTGAACCTGCGGAAGGATCATTAACCTTTCAAAAAACAGGGTGCGTCGCGGCCCCCCTCCGGGGGCGGTTTGGGGTCCTCCCCTTCACGCGCGCACGACCGCATCCTTACTTTACGAGCACCTTCTGTTCTCCCTCGGCGGGGCAACCTGCCGTTGGAACCGGATAAACCCTTTTTTGCATCCAGCATTACCCGTTCCGAAACAAACAATCGTTACAAATTTCAACAATGGATCTCTTGGCTCTGGATTCGATGAAGAAAGACGC	Ascomycota	unclassified Ascomycota	unclassified Ascomycota	unclassified Ascomycota	unclassified Ascomycota	unclassified Ascomycota	2	0	NR_161121.1	90722	1.69e-103	Pseudopithomyces angolensis		Eukaryota; Fungi; Dikarya; Ascomycota; Pezizomycotina; Dothideomycetes; Pleosporomycetidae; Pleosporales; Massarineae; Didymosphaeriaceae; Pseudopithomyces.	Groenewald,J.Z. and Crous,P.W.	Fungal Planet description sheets: 785-867	Unpublished		leaf spot of unknown host plant angolensis	Angola
Otu03388	CTTGTTCAGTGAGAGGAAGTAAAAGTCGTCACAAGGTTTCCGTAGGTGAACCTGCGGAAGGATCATTACCGAGTGCGGACCCTCTGGGTCCAACCTCCCATCCGTGTCTATCCATACCCTGTTGCTTCGGCGGGCCCGCTTGGCTGTCCCCCTCCCCAGGAGGGGAGGGGGCCGCCGGCCGCCGGGGGGCTACCCTGCCCCCGGGCCCGTGCCCGCCGGGGACACCAACACTGAACACTGTCTGAAGGTTGCAGTCTGAGTTTTCGTAAAGAAAAATTGTTACAACTTTCAACACCGGAGCTCTTGGTGCCGGAAGCTATGAAGAACGACGC	Ascomycota	Eurotiomycetes	Eurotiales	Aspergillaceae	unclassified Aspergillaceae	unclassified Aspergillaceae	0	1	NR_135335.1	90775	2.37e-97	Aspergillus vitricola	NRRL 5125	Eukaryota; Fungi; Dikarya; Ascomycota; Pezizomycotina; Eurotiomycetes; Eurotiomycetidae; Eurotiales; Aspergillaceae; Aspergillus.	Peterson,S.W.	Phylogenetic analysis of Aspergillus species using DNA sequences from four loci	Mycologia 100 (2), 205-226 (2008)
Otu04658	CTTGTTCATTTAGAGGAAGTAAAAGTCGTCACAAGGTTTCCGTAGGTGAACCTGCGGAAGGATCATTACCGAGTGCGGACCCTCTGGGTCCAACCTCCCATCCGTGTCTATCCATACCCTGTTGCTTCGGCGGGCCCGCTTGGCTGTCCCCCTCCCCAGGAGGGGAGGGGGCCGCCGGCCGCCGGGGGGCTACCCTGCCCCCGGGCCCGTGCCCGCCGGGGACACCAACACTGAACACTGTCTGAAGGTTGCAGGCTGAGTTTTCGTAAAGAAAAATTGGTAAAAATTTCAACAACGGATCTCTTGGTTCCGGACGAGATGAAGAAAGAGGC	Ascomycota	Eurotiomycetes	unclassified Eurotiomycetes	unclassified Eurotiomycetes	unclassified Eurotiomycetes	unclassified Eurotiomycetes	0	2	NR_135335.1	90775	3.07e-96	Aspergillus vitricola	NRRL 5125	Eukaryota; Fungi; Dikarya; Ascomycota; Pezizomycotina; Eurotiomycetes; Eurotiomycetidae; Eurotiales; Aspergillaceae; Aspergillus.	Peterson,S.W.	Phylogenetic analysis of Aspergillus species using DNA sequences from four loci	Mycologia 100 (2), 205-226 (2008)
Otu05080	CTTGGTCATTTAGAGGAAGTAAAAGTCGTAACAAGGTTTCCGTAGGCGAACCTGCGGAAGGATCATTACCGAGTGCGGACCCTCTGGGTCCAACCTCCCATCCGTGTCTATCCATACCCTGTTGCTTCGGCGGGCCCGCTTGGCTGTCCCCCTCCCCAGGAGGGGAGGGGGCCGCCGGCCGCCGGGGGGCTACCCTGCCCCCGGGCCCGTGCCCGCCGGGGACACCAACACTGAACACTGTCTGAAGGTTGCAGTCTGAGTTTTCGTAAAGAAAAATTGTTAAAAATTGCAACAACGGATATCTTGGTGCCGGCCGAGATGAAGAACGACGC	Ascomycota	unclassified Ascomycota	unclassified Ascomycota	unclassified Ascomycota	unclassified Ascomycota	unclassified Ascomycota	0	1	NR_135335.1	90775	2.37e-97	Aspergillus vitricola	NRRL 5125	Eukaryota; Fungi; Dikarya; Ascomycota; Pezizomycotina; Eurotiomycetes; Eurotiomycetidae; Eurotiales; Aspergillaceae; Aspergillus.	Peterson,S.W.	Phylogenetic analysis of Aspergillus species using DNA sequences from four loci	Mycologia 100 (2), 205-226 (2008)
Otu00774	CTTGTGCATTGAGAGGAAGTAAAAGTCGTAACAAGGTTTCCGTAGGTGAACCTGCGGAAGGATCATTAACCTTTCAAAAAACAGGGTGCGTCGCGGCCCCCCTCCGGGGGCGGTTTGGGGTCCTCCCCTTCACGCGCGCACGACTGCATCCTTACTTTACGAGCACCTTCTGTTCTCCCTCGGCGGGGCAACCTGCCGTTGGAACCGAATAAACCCTTTTTTGCATCCAGCATTACCCGTTCCGAAACAAACAATCGTTACAACTTTCAACACTGGATCTCTTGGCTCTGGACTATATGAAGAAAGACGC	Ascomycota	Dothideomycetes	Pleosporales	Didymosphaeriaceae	Pseudopithomyces	unclassified Pseudopithomyces	25	0	NR_161121.1	90785	1.69e-103	Pseudopithomyces angolensis		Eukaryota; Fungi; Dikarya; Ascomycota; Pezizomycotina; Dothideomycetes; Pleosporomycetidae; Pleosporales; Massarineae; Didymosphaeriaceae; Pseudopithomyces.	Groenewald,J.Z. and Crous,P.W.	Fungal Planet description sheets: 785-867	Unpublished		leaf spot of unknown host plant angolensis	Angola
Otu05086	CTTGGTCATTTAGAGGAAGTAAAAGTCGTAACAAGGTTTCCGTAGGTGAACCTGCGGAAGGATCATTAACCTTTCAAAAAACAGGGTGCGTCGCGGCCCCCCTCCGGGGGCGGTTTGGGGTCCTCCCCTTCACGCGCGCACGACTGCATCCTTACTTTACGAGCACCTTCTGTTCTCCCTCGGCGGGGCAACCTGCCGTTGGAACCGAATAAACCCTTTTTTGCATCCAGCATTACCCGTTCCGAAACAAACAATCGTTAAAACTTTCAATAATGGATCTCTTGGCTCTGGATTCGATGACGAACGAGGC	Ascomycota	unclassified Ascomycota	unclassified Ascomycota	unclassified Ascomycota	unclassified Ascomycota	unclassified Ascomycota	0	1	NR_161121.1	90785	1.31e-104	Pseudopithomyces angolensis		Eukaryota; Fungi; Dikarya; Ascomycota; Pezizomycotina; Dothideomycetes; Pleosporomycetidae; Pleosporales; Massarineae; Didymosphaeriaceae; Pseudopithomyces.	Groenewald,J.Z. and Crous,P.W.	Fungal Planet description sheets: 785-867	Unpublished		leaf spot of unknown host plant angolensis	Angola
Otu03952	CTTGTGCATTAGAGGAAGTAAAAGTCGTAACAAGGTTTCCGTAGGTGAACCTGCGGAAGGATCATTAACCTTTCAAAAAACAGGGTGCGTCGCGGCCCCCCTCCGGGGGCGGTTTGGGGTCCTCCCCTTCACGCGCGCACGACTGCATCCTTACTTTACGAGCACCTTCTGTTCTCCCTCGGCGGGGCAACCTGCCGTTGGAACCGAATAAACCCTTTTTTGCATCCAGCATTACCCGTTCCGAAACAAACAATCGTTAAAAATTTCAACAATGGATCTCTTGGCGCTGGCGTCGATGAAGAACGAAGC	Ascomycota	Dothideomycetes	Pleosporales	unclassified Pleosporales	unclassified Pleosporales	unclassified Pleosporales	1	0	NR_161121.1	90909	7.78e-107	Pseudopithomyces angolensis		Eukaryota; Fungi; Dikarya; Ascomycota; Pezizomycotina; Dothideomycetes; Pleosporomycetidae; Pleosporales; Massarineae; Didymosphaeriaceae; Pseudopithomyces.	Groenewald,J.Z. and Crous,P.W.	Fungal Planet description sheets: 785-867	Unpublished		leaf spot of unknown host plant angolensis	Angola
Otu03287	CTTTGTCCTTTAGAGGAAATAAAAGTCGTAACAAGGTTTCCGTAGGTGACCCTGCGGAAGGATCATTACCGAGTGCGGACCCTCTGGGTCCAACCTCCCATCCGTGTCTATCCATACCCTGTTGCTTCGGCGGGCCCGCTTGGCTGTCCCCCTCCCCAGGAGGGGAGGGGGCCGCCGGCCGCCGGGGGGCTACCCTGCCCCCGGGCCCGTGCCCGCCGGGGACACCAACACTGAACACTGGCTGAAGGTTGCAGGTTGAGTTTTCGTAAAGAAAAATTGGGAAAACTTTCAAAAACGGATCTATTGGTTCCGGCATCGATGAAGAACGCAGC	Ascomycota	Eurotiomycetes	Eurotiales	Aspergillaceae	unclassified Aspergillaceae	unclassified Aspergillaceae	0	2	NR_135335.1	90909	1.42e-99	Aspergillus vitricola	NRRL 5125	Eukaryota; Fungi; Dikarya; Ascomycota; Pezizomycotina; Eurotiomycetes; Eurotiomycetidae; Eurotiales; Aspergillaceae; Aspergillus.	Peterson,S.W.	Phylogenetic analysis of Aspergillus species using DNA sequences from four loci	Mycologia 100 (2), 205-226 (2008)
Otu01017	CTTGTGCATTTAGAGGCATTAAAAGTCGTAACAAGGTTTCCGTAGGTGAACCTGCGGAAGGATCATTACCGAGTGCGGACCCTCTGGGTCCAACCTCCCATCCGTGTCTATCCATACCCTGTTGCTTCGGCGGGCCCGCTTGGCTGTCCCCCTCCCCAGGAGGGGAGGGGGCCGCCGGCCGCCGGGGGGCTACCCTGCCCCCGGGCCCGTGCCCGCCGGGGACACCAACACTGAACACTGTCTGAAGGTTGCAGTCGGAGTTTTCGTAAAGAAAAATTGTTAAAAATTTCAACAACGGATATCTTGGTTCCGGAAGAGATGAAGAAAGCAGC	Ascomycota	unclassified Ascomycota	unclassified Ascomycota	unclassified Ascomycota	unclassified Ascomycota	unclassified Ascomycota	0	9	NR_135335.1	90909	1.42e-99	Aspergillus vitricola	NRRL 5125	Eukaryota; Fungi; Dikarya; Ascomycota; Pezizomycotina; Eurotiomycetes; Eurotiomycetidae; Eurotiales; Aspergillaceae; Aspergillus.	Peterson,S.W.	Phylogenetic analysis of Aspergillus species using DNA sequences from four loci	Mycologia 100 (2), 205-226 (2008)
Otu05382	TCAGATGGGTATAAGGGCCATCTTGGTCATTTAGAGGAAGTAAAAGTCGTAACAAGGTCTCCGTTGGTGAACCAGCGGAGGGATCATTACAGAGTTTAACGACTCCCAAACCACTGTTAACGTACCCGTACCGTTGCCTCGGCGGGCGGCCCCTGGGAGGGGTCGCAGCCCCCCTCGCGGGGGCGCCCGCCGCAGGTCCCCAAACTATACGATTATTGAGTGGCACTTCTGAGCAAACTTCCAAACAATCAAAACTTTCAACAACGGATCTCTTGGTTCTGGACTCGATGAAGAAAGCAGC	Ascomycota	unclassified Ascomycota	unclassified Ascomycota	unclassified Ascomycota	unclassified Ascomycota	unclassified Ascomycota	0	1	NR_165996.1	90909	5.97e-93	Phialemonium inflatum	CBS 259.39	Eukaryota; Fungi; Dikarya; Ascomycota; Pezizomycotina; Sordariomycetes; Sordariomycetidae; Sordariales; Cephalothecaceae; Phialemonium.	Vu,D., Groenewald,M., de Vries,M., Gehrmann,T., Stielow,B., Eberhardt,U., Al-Hatmi,A., Groenewald,J.Z., Cardinali,G., Houbraken,J., Boekhout,T., Crous,P.W., Robert,V. and Verkley,G.J.M.	Large-scale generation and analysis of filamentous fungal DNA barcodes boosts coverage for kingdom fungi and reveals thresholds for fungal species and higher taxon delimitation	Stud. Mycol. 92, 135-154 (2019)			USA: Washington
Otu01830	CTTGTGCATTGAGAGGAAGTAAAAGTCGTAACAAGGTCTCCGTAGGTGAACCTGCGGAGGGATCATTAACGAGTAAGGGTCTTCCCGGCCCGATCTCCCAACCCTTTGTCTACCCGACCATCGTTGCTTCGGCGAGCCCGTCCTCACGGACCGCCGGAGGGCCCTCGCGCCCTCTGGCCCGCGCCCGTCGACAGCCCCCACATTTAAAATCTTAACTAAACGTGTCTTGAATCTAAGTATTATCGTTAAATAAAAACAAAAATTGCAACACCGGAGCTCTTGGTTCTGGACGATATGAAGAAAGACGC	Ascomycota	Eurotiomycetes	Chaetothyriales	Herpotrichiellaceae	Exophiala	unclassified Exophiala	4	0	NR_137766.1	90977	6.08e-98	Exophiala cancerae	CBS 120420	Eukaryota; Fungi; Dikarya; Ascomycota; Pezizomycotina; Eurotiomycetes; Chaetothyriomycetidae; Chaetothyriales; Herpotrichiellaceae; Exophiala.	Pie,M.R., Boeger,W.A., Patella,L., Vicente,V.A., Ribeiro,R.O. and Ostrensky,A.	Specific primers for the detection of the black-yeast fungus associated with lethargic crab disease (LCD)	Dis. Aquat. Org. 94 (1), 73-75 (2011)	mangrove crab cancerae
Otu02630	CTTGTTCATTTAGAGGCAGTAAAGGTCGTAACAAGGTTTCCGTAGGTGAACCTGCGGAAGGATCATTAACCTTTCAAAAAGCAGGGTGCGTCGCGGCCCCCCTCCGGGGGCGGTTTGGGGTCCTCCCCTTCACGCGCGCACGACTGCATCCTTACTTTACGAGCACCTTCTGTTCTCCCTCGGCGGGGCAACCTGCCGTTGGAACCGAATAAACCCTTTTTTGCATCCAGCATTACCCGTTCCGAAACAAACAATCGTTACAAATTTCAACACTGGATCTCTTGGCTCTGGAAGCGATGAAGAAAGCCGC	Ascomycota	Dothideomycetes	Pleosporales	Didymosphaeriaceae	Pseudopithomyces	unclassified Pseudopithomyces	1	1	NR_161121.1	91065	3.63e-105	Pseudopithomyces angolensis		Eukaryota; Fungi; Dikarya; Ascomycota; Pezizomycotina; Dothideomycetes; Pleosporomycetidae; Pleosporales; Massarineae; Didymosphaeriaceae; Pseudopithomyces.	Groenewald,J.Z. and Crous,P.W.	Fungal Planet description sheets: 785-867	Unpublished		leaf spot of unknown host plant angolensis	Angola
Otu05071	CTTGGTCATTCAGAGGAAGTAAAAGTCGTAACAAGGTTTCCGTAGGTGAACCTGCGAAAGGATCATTACCGAGTGCGGACCCTCTGGGTCCAACCTCCCACCCGTGTCTATCCATACCCTGTTGCTTCGGCGGGCCCGCTTGGCTGTCCCCCTCCCCAGGAGGGGAGGGGGCCGCCGGCCGCCGGGGGGCTACCCAGCCCCCGGGCCCGTGCCCGCCGGGGACACCAACACTGAACACTGTCTGAAGGTTGCAGTCTGAGTTTTCGTAAAGAAAAATTGTTAAAAATTGCAACAACGGATCTCTTGGTTCCGGATGCGATGAAGAAAGCCGC	Ascomycota	unclassified Ascomycota	unclassified Ascomycota	unclassified Ascomycota	unclassified Ascomycota	unclassified Ascomycota	0	1	NR_135335.1	91111	6.59e-98	Aspergillus vitricola	NRRL 5125	Eukaryota; Fungi; Dikarya; Ascomycota; Pezizomycotina; Eurotiomycetes; Eurotiomycetidae; Eurotiales; Aspergillaceae; Aspergillus.	Peterson,S.W.	Phylogenetic analysis of Aspergillus species using DNA sequences from four loci	Mycologia 100 (2), 205-226 (2008)
Otu04855	CTTGGGCATTTAGAGGCAGTAAAAGTCGTCACAAGGTTTCCGTAGGTGAACCTGCGGAAGGATCATTACCGAGTGCGGACCCTCTGGGTCCAACCTCCCATCCGTGTCTATCCATACCCTGTTGCTTCGGCGGGCCCGCTTGGCTGTCCCCCTCCCCAGGAGGGGAGGGGGCCGCCGGCCGCCGGGGGGCTACCCTGCCCCCGGGCCCGTGCCCGCCGGGGACACCAACACTGAACACTGTCTGAAGGTTGCAGGCTGAGTTTTCGTAAAGAAAAATTGGTAAAAATTGCAACAACGGATCTCTTGGTTCCGGAAGCGATGAAGAACGACGC	Ascomycota	Eurotiomycetes	Eurotiales	Aspergillaceae	unclassified Aspergillaceae	unclassified Aspergillaceae	0	2	NR_135335.1	91144	5.09e-99	Aspergillus vitricola	NRRL 5125	Eukaryota; Fungi; Dikarya; Ascomycota; Pezizomycotina; Eurotiomycetes; Eurotiomycetidae; Eurotiales; Aspergillaceae; Aspergillus.	Peterson,S.W.	Phylogenetic analysis of Aspergillus species using DNA sequences from four loci	Mycologia 100 (2), 205-226 (2008)
Otu03166	CTTGTTCATTTAGAGGAAGTAAAAGTCGTCACAAGGTTTCCGTAGGTGAACCTGCGGAAGGATCATTACCGAGTGTGGACCCTCTGGGTCCAACCTCCCATCCGTGTCTATCCATACCCTGTTGCTTCGGCGGGCCCGCTTGGCTGTCCCCCTCCCCAGGAGGGGAGGGGGCCGCCGGCCGCCGGGGGGCTACCCTGCCCCCGGGCCCGTGCCCGCCGGGGACACCAACACTGAACACTGTCCGAAGGTTGCAGTCTGAGTTTTCGTAAAGAAAAATTGTTAAAAATTTCAACACCGGATCTCTTGGTTCCGGAAGCGATGAAGAACGACGC	Ascomycota	unclassified Ascomycota	unclassified Ascomycota	unclassified Ascomycota	unclassified Ascomycota	unclassified Ascomycota	0	3	NR_135335.1	91144	5.09e-99	Aspergillus vitricola	NRRL 5125	Eukaryota; Fungi; Dikarya; Ascomycota; Pezizomycotina; Eurotiomycetes; Eurotiomycetidae; Eurotiales; Aspergillaceae; Aspergillus.	Peterson,S.W.	Phylogenetic analysis of Aspergillus species using DNA sequences from four loci	Mycologia 100 (2), 205-226 (2008)
Otu00141	CTTGGTCATTTAGAGGAAGTAAAAGTCGTAACAAGGTCTCCGTTGGTGAACCAGCGGAGGGATCATTACAGAGTTGCAAAACTCCCAAACCATTGTGAACCTACCTACAACCGTTGCTTCGGCGGGCGGGCCCCGGGGTCTCCCCGGGCGCCCCTCCGGCCCCTCGCGGGGGCCCGCCGGAGGTACGCAACCCTCTGTATTTGCATGGCCTCTCTGAGTCTCTGTACTGAATAAGTCAAAACTTTCAACAACGGATCTCTTGGTTCTGGCATCGATGAAGAACGCAGC	Ascomycota	Sordariomycetes	Sordariales	unclassified Sordariales	unclassified Sordariales	unclassified Sordariales	626	0	NR_159782.1	91246	1.20e-109	Chaetomium nepalense	CBS 288.83	Eukaryota; Fungi; Dikarya; Ascomycota; Pezizomycotina; Sordariomycetes; Sordariomycetidae; Sordariales; Chaetomiaceae; Chaetomium.	Vu,D., Groenewald,M., de Vries,M., Gehrmann,T., Stielow,B., Eberhardt,U., Al-Hatmi,A., Groenewald,J.Z., Cardinali,G., Houbraken,J., Boekhout,T., Crous,P.W., Robert,V. and Verkley,G.J.M.	Large-scale generation and analysis of filamentous fungal DNA barcodes boosts coverage for kingdom fungi and reveals thresholds for fungal species and higher taxon delimitation	Stud. Mycol. 92, 135-154 (2019)			Nepal
Otu04679	CTTGTGCATTGAGAGGAAGTAAAAGTCGTAACAAGGTCTCCGTAGGTGAACCTGCGGAGGGATCATTAACGAGTAAGGGTCTTCCCGGCCCGATCTCCCAACCCTTTGTCTACCCGACCATCGTTGCTTCGGCGAGCCCGTCCTCACGGACCGCCGGAGGGCCCTCGCGCCCTCTGGCCCGCGCCCGTCGACAGCCCCCACATTTAAAATCTTAACTAAACGTGTCTTGAATCTAAGTATTATTGTTAAATAAAAACAGAAATTGCAACAACGGAGATCTTGTTGCTGGCAGCGATGAAGAAGGCCTC	Ascomycota	Eurotiomycetes	Chaetothyriales	Herpotrichiellaceae	Exophiala	unclassified Exophiala	2	0	NR_137766.1	91288	1.31e-99	Exophiala cancerae	CBS 120420	Eukaryota; Fungi; Dikarya; Ascomycota; Pezizomycotina; Eurotiomycetes; Chaetothyriomycetidae; Chaetothyriales; Herpotrichiellaceae; Exophiala.	Pie,M.R., Boeger,W.A., Patella,L., Vicente,V.A., Ribeiro,R.O. and Ostrensky,A.	Specific primers for the detection of the black-yeast fungus associated with lethargic crab disease (LCD)	Dis. Aquat. Org. 94 (1), 73-75 (2011)	mangrove crab cancerae
Otu01039	CTTGTGCATTGAGAGGAAGTAAAAGTCGTAACAAGGTTTCCGTAGGTGAACCTGCGGAAGGATCATTACCGAGTGCGGACCCTCTGGGTCCAACCTCCCATCCGTGTCTATCCATACCCTGTTGCTTCGGCGGGCCCGCTTGGCTGTCCCCCTCCCCAGGAGGGGAGGGGGCCGCCGGCCGCCGGGGGGCTACCCTGCCCCCGGGCCCGTGCCCGCCGGGGACACCAACACTGAACACTGTCTGAAGGTTGCAGTCTGAGTTTTCGTAAAGAAAAATTGTTAAAACTTTCAACACCGGATCTCTTGGTTCCGGACTATATGAAGAAAGACGC	Ascomycota	Eurotiomycetes	Eurotiales	Aspergillaceae	unclassified Aspergillaceae	unclassified Aspergillaceae	0	9	NR_135335.1	91513	1.42e-99	Aspergillus vitricola	NRRL 5125	Eukaryota; Fungi; Dikarya; Ascomycota; Pezizomycotina; Eurotiomycetes; Eurotiomycetidae; Eurotiales; Aspergillaceae; Aspergillus.	Peterson,S.W.	Phylogenetic analysis of Aspergillus species using DNA sequences from four loci	Mycologia 100 (2), 205-226 (2008)
Otu04034	CTTGTTCATTTAGAGGAAGTAAAAGTCGTAACAAGGTTTCCGTAGGTGAACCTGCGGAAGGATCATTACATGGCGGAGGAGGTGGGCATTTGGCGACACCGCCAGGTGCGATGCCTCCACGCTCTCCTACCCTTGTCTATTGGCACCCTTTGTCGTTCCCTCGGCGGGCCCTGAATCCGCCGACGGGCAACTTTACCAAACCTTTTTTTGCAGTTAGCATCCAATTCTTCTGATCAAAACGTTTAAATCGTTAAAAATTTCAACACTGGATATCTTGGTTCTGGAATAGATGAAGAAGGAAGC	Ascomycota	Dothideomycetes	Pleosporales	Pleosporales_fam_Incertae_sedis	unclassified Pleosporales_fam_Incertae_sedis	unclassified Pleosporales_fam_Incertae_sedis	1	0	NR_132923.1	91544	5.93e-103	Latorua caligans	CBS 576.65	Eukaryota; Fungi; Dikarya; Ascomycota; Pezizomycotina; Dothideomycetes; Pleosporomycetidae; Pleosporales; Latoruaceae; Latorua.	Crous,P.W., Carris,L.M., Giraldo,A., Groenewald,J.Z., Hawksworth,D.L., Hernandez-Restrepo,M., Jaklitsch,W.M., Lebrun,M.H., Schumacher,R.K., Stielow,J.B., van der Linde,E.J., Vilcane,J., Voglmayr,H. and Wood,A.R.	The Genera of Fungi - fixing the application of the type species of generic names - G 2: Allantophomopsis, Latorua, Macrodiplodiopsis, Macrohilum, Milospium, Protostegia, Pyricularia, Robillarda, Rotula, Septoriella, Torula, and Wojnowicia	IMA Fungus 6 (1), 163-198 (2015)		soil, A horizon, 5 cm depth	Brazil: Recife, Caruaru
Otu00570	CTTGGTCATTTAGAGGAAGTAAAAGTCGTAACAAGGTTTCCGTAGGTGAACCTGCGGAAGGATCATTAACCTTTCAAAAAACAGGGTGCGTCGCGGCCCCCCTCCGGGGGCGGTTTGGGGTCCTCCCCTTCACGCGCGCTCGACTGCATCCTTACTTTACGAGCACCTTCTGTTCTCCCTCGGCGGGGCAACCTGCCGTTGGAACCTAATAAACCCTTTTTTGCATCCAGCATTACCCGTTCCGAAACAAACAATCGTTACAACTTTCAACAATGAATCTCTTGGCTCTGGCATCGATGAAGAACGCAGC	Ascomycota	unclassified Ascomycota	unclassified Ascomycota	unclassified Ascomycota	unclassified Ascomycota	unclassified Ascomycota	54	0	NR_161121.1	91582	3.61e-110	Pseudopithomyces angolensis		Eukaryota; Fungi; Dikarya; Ascomycota; Pezizomycotina; Dothideomycetes; Pleosporomycetidae; Pleosporales; Massarineae; Didymosphaeriaceae; Pseudopithomyces.	Groenewald,J.Z. and Crous,P.W.	Fungal Planet description sheets: 785-867	Unpublished		leaf spot of unknown host plant angolensis	Angola
Otu01845	ATTGGTCATTGAGAGGCAGTAAAAGTCGTAACAAGGTCTCCGTAGGTGAACCTGCGGAGGGATCATTAACGAGTAAGGGTCTTCCCGGCCCGATCTCCCAACCCTTTGTCTACCCGACCATCGTTGCTTCGGCGAGCCCGTCCTCACGGACCGCCGGAGGGCCCTCGCGCCCTCTGGCCCGCGCCCGTCGACAGCCCCCACATTTAAAATCTTAACTAAACGTGTCTTGAATCTAAGTATTACTGTTAAATAAAAACAAAAATTGCAACACCGGATCTCTTGGTGCGGGCAGCGATGAAGAAGGCCTC	Ascomycota	Eurotiomycetes	Chaetothyriales	Herpotrichiellaceae	Exophiala	unclassified Exophiala	5	0	NR_137766.1	91667	2.81e-101	Exophiala cancerae	CBS 120420	Eukaryota; Fungi; Dikarya; Ascomycota; Pezizomycotina; Eurotiomycetes; Chaetothyriomycetidae; Chaetothyriales; Herpotrichiellaceae; Exophiala.	Pie,M.R., Boeger,W.A., Patella,L., Vicente,V.A., Ribeiro,R.O. and Ostrensky,A.	Specific primers for the detection of the black-yeast fungus associated with lethargic crab disease (LCD)	Dis. Aquat. Org. 94 (1), 73-75 (2011)	mangrove crab cancerae
Otu01674	TGTTACCGCGCCCGTATGTCGAGGGTGCGGTTTTTTTGTGAGCGGACCGGCGCCCGCCGGGCTCTACGCCTAGGCCTCCGTCGGGAGCGTCGGATGTGGATAAGGGGCAGCTTGGTCATTTAGAGGAAGTAAAAGTCGTAACAAGGTTTCCGTAGGTGAACCTGCGGAAGGATCATTAAAATTAATTTATTACATTGTTTTTGAAGCAAACACTAATAACCATTAATATTCAATAACCTAAAAAAAATCAAAACTTTCAACAACGGATCTCTTGGTTCTCGCATCGATGAAGAACGCAGC	Ascomycota	Lecanoromycetes	unclassified Lecanoromycetes	unclassified Lecanoromycetes	unclassified Lecanoromycetes	unclassified Lecanoromycetes	3	0	NR_155007.1	91667	3.68e-70	[Candida] pseudointermedia		Eukaryota; Fungi; Dikarya; Ascomycota; Saccharomycotina; Saccharomycetes; Saccharomycetales; Metschnikowiaceae; Clavispora; Clavispora/Candida clade.	Vu,D., Groenewald,M., Szoke,S., Cardinali,G., Eberhardt,U., Stielow,B., de Vries,M., Verkleij,G.J., Crous,P.W., Boekhout,T. and Robert,V.	DNA barcoding analysis of more than 9 000 yeast isolates contributes to quantitative thresholds for yeast species and genera delimitation	Stud. Mycol. 85, 91-105 (2016)		food	Japan
Otu04766	ATTGGTATAAGAGACAGCTTGTTCATTGAGAGGAAGTAAAAGTCGTAACAAGGTCTCCGTTGGTGAACCAGCGGAGGGATCATTACCGAGTTTACACTCCATAACCCTTATGTGAACCGTACCTATCGTTGCTTCGGCGGGAACGCCCCGGCGCCCCGAGCCCGGACCCAGGCGCCCGCCGGAGGCCCCAAACTCTTGTGTTTTTCCTGCAGTATTCTCTGAGTGGCATAACGCAAAAAATAAATCAAAACTTTTAACAACGGATCTCTTGGCTCTGGACTATATGAAGAAAGACGC	Ascomycota	Sordariomycetes	Hypocreales	Stachybotryaceae	Stachybotrys	unclassified Stachybotrys	2	0	NR_156604.1	91667	4.52e-99	Stachybotrys limonispora	CBS 128809	Eukaryota; Fungi; Dikarya; Ascomycota; Pezizomycotina; Sordariomycetes; Hypocreomycetidae; Hypocreales; Stachybotryaceae; Stachybotrys.	Lombard,L., Houbraken,J., Decock,C., Samson,R.A., Meijer,M., Reblova,M., Groenewald,J.Z. and Crous,P.W.	Generic hyper-diversity in Stachybotriaceae	Persoonia 36, 156-246 (2016)		soil limonispora	USA
Otu00092	CTTGGTCATTTAGAGGAAGTAAAAGTCGTAACAAGGTTTCCGTAGGTGAACCTGCGGAAGGATCATTAAAATTAATTTATTACATTGTTTTTGAAGCAAACACTAATAACCATTAATATTCAATAACCTAAAAAAAATCAAAACTTTCAACAACGGATCTCTTGGTTCTCGCATCGATGAAGAACGCAGC	Ascomycota	unclassified Ascomycota	unclassified Ascomycota	unclassified Ascomycota	unclassified Ascomycota	unclassified Ascomycota	1169	2	NR_155007.1	91667	2.24e-70	[Candida] pseudointermedia		Eukaryota; Fungi; Dikarya; Ascomycota; Saccharomycotina; Saccharomycetes; Saccharomycetales; Metschnikowiaceae; Clavispora; Clavispora/Candida clade.	Vu,D., Groenewald,M., Szoke,S., Cardinali,G., Eberhardt,U., Stielow,B., de Vries,M., Verkleij,G.J., Crous,P.W., Boekhout,T. and Robert,V.	DNA barcoding analysis of more than 9 000 yeast isolates contributes to quantitative thresholds for yeast species and genera delimitation	Stud. Mycol. 85, 91-105 (2016)		food	Japan
Otu01449	AGGGGTATAAGAGCAACTTGGTCATTTAGAGGAAGTAAAAGTCGTAACAAGGTCTCCGTTGGTGAGCCAGCGGAGGGATCATTACAGAGTTTAACGACTCCCAAACCACTGTTAACGTACCCGTACCGTTGCCTCGGCGGGCGGCCCCTGGGAGGGGTCGCAGCCCCCCTCGCGGGGGCGCCCGCCGCAGGTCCCCAAACTATACGATTATTGAGTGGCACTTCTGAGCAAACTTCCAAACAATCAAAACTTTCAACAACGGATCTCTTGGTTCTGGCATCGATGAAGAACGCAGC	Ascomycota	unclassified Ascomycota	unclassified Ascomycota	unclassified Ascomycota	unclassified Ascomycota	unclassified Ascomycota	0	4	NR_165996.1	91700	2.71e-96	Phialemonium inflatum	CBS 259.39	Eukaryota; Fungi; Dikarya; Ascomycota; Pezizomycotina; Sordariomycetes; Sordariomycetidae; Sordariales; Cephalothecaceae; Phialemonium.	Vu,D., Groenewald,M., de Vries,M., Gehrmann,T., Stielow,B., Eberhardt,U., Al-Hatmi,A., Groenewald,J.Z., Cardinali,G., Houbraken,J., Boekhout,T., Crous,P.W., Robert,V. and Verkley,G.J.M.	Large-scale generation and analysis of filamentous fungal DNA barcodes boosts coverage for kingdom fungi and reveals thresholds for fungal species and higher taxon delimitation	Stud. Mycol. 92, 135-154 (2019)			USA: Washington
Otu01678	GTGTGTATAAAGGAAGGCTTGGTCATTTAGAGGAAGTAAAAGTCGTAACAAGGTCTCCGTTGGTGAACCAGCGGAGGGATCATTACAGAGTTTAACGACTCCCAAACCACTGTTAACGTACCCGTACCGTTGCCTCGGCGGGCGGCCCCTGGGAGGGGTCGCAGCCCCCCTCGCGGGGGCGCCCGCCGCAGGTCCCCAAACTATACGATTATTGAGTGGCACTTCTGAGCAAACTTCCAAACAATCAAAACTTTCAACAACGGATCTCTTGGTTCTGGCAGCGATGAAGAACGCAGC	Ascomycota	unclassified Ascomycota	unclassified Ascomycota	unclassified Ascomycota	unclassified Ascomycota	unclassified Ascomycota	0	5	NR_165996.1	91700	2.72e-96	Phialemonium inflatum	CBS 259.39	Eukaryota; Fungi; Dikarya; Ascomycota; Pezizomycotina; Sordariomycetes; Sordariomycetidae; Sordariales; Cephalothecaceae; Phialemonium.	Vu,D., Groenewald,M., de Vries,M., Gehrmann,T., Stielow,B., Eberhardt,U., Al-Hatmi,A., Groenewald,J.Z., Cardinali,G., Houbraken,J., Boekhout,T., Crous,P.W., Robert,V. and Verkley,G.J.M.	Large-scale generation and analysis of filamentous fungal DNA barcodes boosts coverage for kingdom fungi and reveals thresholds for fungal species and higher taxon delimitation	Stud. Mycol. 92, 135-154 (2019)			USA: Washington
Otu04640	ATTGGTCCTTTAGCGGCATTACAAGTCGTAACACGGTTTCCGTAGTTGACCCTGCGGAATGATCCTTCCCGAGTTAGGGTCTCCTCCGTGAGGCCCGACCTCCCAACCCTGTGTCTAACAAACCTGTTTGTGTTGCTTCGGCGGAACGGCAGTGACCTATTCGCCCCCCTGTCACCGGGGGGGACGGTTGTCCGTCGCCGGGGGACTTACGGTCTCACGACCGCCCCTGGAGAGCGTCCGCCGATGGCCCCCAACCAAAAAAACTACCAAACCCAAATTGTGAAACATAACTTCTGAATCAGACCGTTTGAATACACCAATCAAAAAACACAACTTGCAACAACGGCGCTCTTGGTGCGGGCATAGATGAAGAACGAAGC	Ascomycota	Eurotiomycetes	Chaetothyriales	Trichomeriaceae	Trichomeriaceae_unclassified	Trichomeriaceae_unclassified	1	0	NR_156672.1	91716	3.37e-131	Trichomerium eucalypti		Eukaryota; Fungi; Dikarya; Ascomycota; Pezizomycotina; Eurotiomycetes; Chaetothyriomycetidae; Chaetothyriales; Trichomeriaceae.		Direct Submission	Submitted (17-MAY-2018) National Center for Biotechnology Information, NIH, Bethesda, MD 20894, USA		Eucalyptus tereticornis eucalypti	Australia: New South Wales
Otu01034	CTTGTTCATTTAGAGGAAGTAAAAGTCGTAACAAGGTTTCCGTAGGTGAACCTGCGGAAGGACCATTACTGAGTTATGCCCTCACGGGTAGACCTCCCACCCTTGTGTATCTATACCATGTTGCTTTGGCAGGTTGCTCGACCCCTTCGGGGGACAGCCTCAGCGCCCTCGGGCCTGAGAGTCGCTTGCCGGAGGAAAAACAAACTCTGAATTGTTAGTGTCGTCTGAGTTACTACACAATAGTTAAAACTTTCAACAACGGATCTCTTGGTTCTGGACGAGATGAAGAAAGACGC	Ascomycota	Leotiomycetes	Helotiales	unclassified Helotiales	unclassified Helotiales	unclassified Helotiales	5	0	NR_157488.1	91760	9.68e-101	Clarireedia bennettii	CBS 309.37	Eukaryota; Fungi; Dikarya; Ascomycota; Pezizomycotina; Leotiomycetes; Helotiales; Rutstroemiaceae; Clarireedia.		Direct Submission	Submitted (23-JUL-2018) National Center for Biotechnology Information, NIH, Bethesda, MD 20894, USA
Otu05283	CTTGTGCATTGAGAGGCAGTAAAAGTCGTCACAAGGTTTCCGTAGGTGAACCTGCGGAAGGATCATTACCGAGTGCGGACCCTCTGGGTCCAACCTCCCATCCGTGTCTATTCATACCCTGTTGCTTCGGCGGGCCCGCTTGGCTGTCCCCCCCCTCCTGGGGAGGGGGCTGCCGGCCGCCGGGGGGCTACCCTGCCCCCGGGCCCGTGCCCGCCGGGGACACCAACACTGAACACTGTCTGAAGGTTGCAGTCTGAGTTTTCATAAAGAAAAATTGTTAAAAATTGCAACACCGGAGATCTTGGTTCCGGACGAGATGAAGAAGGACGC	Ascomycota	Eurotiomycetes	Eurotiales	Aspergillaceae	Aspergillus	unclassified Aspergillus	0	2	NR_135335.1	91822	1.09e-100	Aspergillus vitricola	NRRL 5125	Eukaryota; Fungi; Dikarya; Ascomycota; Pezizomycotina; Eurotiomycetes; Eurotiomycetidae; Eurotiales; Aspergillaceae; Aspergillus.	Peterson,S.W.	Phylogenetic analysis of Aspergillus species using DNA sequences from four loci	Mycologia 100 (2), 205-226 (2008)
Otu00469	CTTGGTCATTTAGAGGAAGTAAAAGTCGTAACAAGGTTTCCGTAGGTGAACCTGCGGAAGGATCATTACAGAGAAATTGCCCTTCGGGGTAGATCTCCCACCCTATGTTTACATTACTTTTGTTGCTTTGGCAGGCCCGTCTTTTGACCACTGGCTTCGGCTGGTCAGTGTCTGCCAGAGAACCCCTAAACTCTTGATATTTTGTTGTCTGAGTAAAATATATAATAGTTAAAACTTTCAACAACGGATCTCTTGGTTCTGGCATCGATGAAGAACGCAGC	Ascomycota	Leotiomycetes	Helotiales	unclassified Helotiales	unclassified Helotiales	unclassified Helotiales	0	70	NR_164216.1	91844	4.20e-109	Aotearoamyces nothofagi	FZ0327	Eukaryota; Fungi; Dikarya; Ascomycota; Pezizomycotina; Leotiomycetes; Leotiales; Tympanidaceae; Aotearoamyces.	Johnston,P.R. and Park,D.	Barcoding New Zealand's fungi	Unpublished			New Zealand
Otu05215	AAAGATGGTGATAAGAGACAGCTTGGTCATTTAGAGGAAGTAAAAGTCGTAACAAGGTTTCCGTAGGTGAACCAGCGGAGGGATCATTACAGAGTTTAACGACTCCCAAACCACTGTTAACGTACCCGTACCGTTGCCTCGGCGGGCGGCCCCTGGGAGGGGTCGCAGCCCCCCTCGCGGGGGCGCCCGCCGCAGGTCCCCAAACTATACGATTATTGAGTGGCACTTCTGAGCAAACTTCCAAACAATCAAAACTTTCAACAACGGATCTCTTGGTTCTGGCATCGATGAAGAACGCAGC	Ascomycota	unclassified Ascomycota	unclassified Ascomycota	unclassified Ascomycota	unclassified Ascomycota	unclassified Ascomycota	0	1	NR_165996.1	92095	5.93e-98	Phialemonium inflatum	CBS 259.39	Eukaryota; Fungi; Dikarya; Ascomycota; Pezizomycotina; Sordariomycetes; Sordariomycetidae; Sordariales; Cephalothecaceae; Phialemonium.	Vu,D., Groenewald,M., de Vries,M., Gehrmann,T., Stielow,B., Eberhardt,U., Al-Hatmi,A., Groenewald,J.Z., Cardinali,G., Houbraken,J., Boekhout,T., Crous,P.W., Robert,V. and Verkley,G.J.M.	Large-scale generation and analysis of filamentous fungal DNA barcodes boosts coverage for kingdom fungi and reveals thresholds for fungal species and higher taxon delimitation	Stud. Mycol. 92, 135-154 (2019)			USA: Washington
Otu02322	CTTGGTCATTGAGAGGAAGTAAAAGTCGTAACAAGGTCTCCGTAGGTGAACCTGCGGAGGGATCATTAACGAGTAAGGGTCTTCCCGGCCCGATCTCCCAACCCTTTGTCTACTCGACCATCGTTGCTTCGGCGAGCCCGTCCTCACGGACCGCCGGAGGGCCCTCGCGCCCTCTGGCCCGCGCCCGTCGACAGCCCCCACATTTAAAATCTTAACTAAACGTGTCTTGAATCTAAGTATTATTGTTAAATAAAAACGCAATTTTCAACAACGGATATCTTGGTGCGGGCAGCGATGAAGAACGCCGC	Ascomycota	Eurotiomycetes	Chaetothyriales	Herpotrichiellaceae	Exophiala	unclassified Exophiala	1	0	NR_137766.1	92135	1.30e-104	Exophiala cancerae	CBS 120420	Eukaryota; Fungi; Dikarya; Ascomycota; Pezizomycotina; Eurotiomycetes; Chaetothyriomycetidae; Chaetothyriales; Herpotrichiellaceae; Exophiala.	Pie,M.R., Boeger,W.A., Patella,L., Vicente,V.A., Ribeiro,R.O. and Ostrensky,A.	Specific primers for the detection of the black-yeast fungus associated with lethargic crab disease (LCD)	Dis. Aquat. Org. 94 (1), 73-75 (2011)	mangrove crab cancerae
Otu04774	CTTGTGCATTTAGAGGAAGTAAAAGTCGTCACAAGGTCTCCGTTGGTGAACCAGCGGAGGGATCATTACAGAGTTGCAAAACTCCCTAAACCATTGTGAACGTTACCTAAACCGTTGCTTCGGCGGGCGGCCCGGGTCCTTCCCGGCGCCCCCCGGCCCTCGCGGGCGCCCGCCGGAGGTAAACCAAACTATTGCATTAATGGCCTCTCTGAGTCTTCTGTACTGAATAAGTCAAAACTTTCAACAACGGATCTCTTGGGTCGGGAATCGATGAAGAAGGCAGC	Ascomycota	Sordariomycetes	Sordariales	Chaetomiaceae	unclassified Chaetomiaceae	unclassified Chaetomiaceae	1	0	NR_169944.1	92419	5.49e-108	Botryotrichum domesticum	UAMH 11929	Eukaryota; Fungi; Dikarya; Ascomycota; Pezizomycotina; Sordariomycetes; Sordariomycetidae; Sordariales; Chaetomiaceae; Botryotrichum.	Schultes,N.P., Strzalkowski,N. and Li,D.-W.	Botryotrichum domesticum sp. nov., a new hyphomycete from an indoor environment	Unpublished		dust from swab sample domesticum	USA: Massachusetts, Boston Schultes
Otu00125	CTTGGTCATTTAGAGGAAGTAAAAGTCGTAACAAGGTTTCCGTAGGTGAACCTGCGGAAGGATCATTAAAAAAATGAGGTATTTTATACCTCTTGTATTTAAAACCAACTCTTTTTTTATTAAATATAAATTTTTTAAGAAAATAAAAACTTTCAACAATGGATCTCTTGGTTCTCGCATCGATGAAGAACGCAGC	Ascomycota	unclassified Ascomycota	unclassified Ascomycota	unclassified Ascomycota	unclassified Ascomycota	unclassified Ascomycota	680	0	NR_168408.1	92424	2.98e-74	Dentiscutata savannicola	Att1455-2 savannicola	Eukaryota; Fungi; Fungi incertae sedis; Mucoromycota; Glomeromycotina; Glomeromycetes; Diversisporales; Gigasporaceae; Dentiscutata.	Krueger,C., Walker,C. and Schuessler,A.	Scutellospora savannicola: redescription, epitypification, DNA barcoding and transfer to Dentiscutata	Mycol. Prog. 0 (2014) In press
Otu02577	CCTTCATCGGCGGCGTAAGTCGTGTATAAGAGACAGCTTGGTCATTTAGAGGAAGTAAAAGTCGTAACAAGGTTTCCGTAGGTGAACCTGCGGAAGGATCATTACCGAGTGAGGGCCTCCGGGCTCGATCTCCAACCCCATTGTTATCCGACCCCGTTGCCTCGGGGGTGACCCGGCCTTCGGGCTCGGGCCCCCCGGCGGACCCCAATCAACACTGCATCCATGCGTCCGAGTCAATATTGAATCAATCAAAACTTTCAACAACGGATCTCTTGGTTCTGGCATCGATGAAGAACGCAGC	Ascomycota	unclassified Ascomycota	unclassified Ascomycota	unclassified Ascomycota	unclassified Ascomycota	unclassified Ascomycota	1	0	NR_145095.1	92481	9.78e-106	Parateratosphaeria marasasii	CBS 122899	Eukaryota; Fungi; Dikarya; Ascomycota; Pezizomycotina; Dothideomycetes; Dothideomycetidae; Mycosphaerellales; Teratosphaeriaceae; Parateratosphaeria.	Crous,P.W., Summerell,B.A., Mostert,L. and Groenewald,J.Z.	Host specificity and speciation of Mycosphaerella and Teratosphaeria species associated with leaf spots of Proteaceae	Persoonia 20, 59-86 (2008)	Protea sp.		South Africa
Otu02696	TGTGTTAAGAGACAGCTTGTTCATTTAGAGGAAGTAAAAGTCGTAACGAGGTCTCCGTTGGTGAACCAGCGGAGGGATCATTACAGAGTTGCAAAACTCCCTAAACCATTGTGAACGTTACCTAAACCGTTGCTTCGGCGGGCGGCCCGGGTCCTTCCCGGCGCCCCCCGGCCCTCGCGGGCGCCCGCCGGAGGTAAACCAAACTATTGCATTAATGGCCTCTCTGAGTCTTCTGTACTGAATAAGTCAAAAATTTCAACAACGGATATCTTGGTTCTGGCATAGATGAAGAAAGAAGC	Ascomycota	Sordariomycetes	Sordariales	Chaetomiaceae	unclassified Chaetomiaceae	unclassified Chaetomiaceae	3	0	NR_169944.1	92620	2.70e-106	Botryotrichum domesticum	UAMH 11929	Eukaryota; Fungi; Dikarya; Ascomycota; Pezizomycotina; Sordariomycetes; Sordariomycetidae; Sordariales; Chaetomiaceae; Botryotrichum.	Schultes,N.P., Strzalkowski,N. and Li,D.-W.	Botryotrichum domesticum sp. nov., a new hyphomycete from an indoor environment	Unpublished		dust from swab sample domesticum	USA: Massachusetts, Boston Schultes
Otu01214	CTTGTTCCTTTCGCGGCATTACAAGTCGTAACACGGTTTCCGTCGTTGACCATGCGGAATGATCCTTCCCGAGTTAGGGTCTCCTCCGTGAGGCCCGGCCTCCCAACCCTGTGTCTAACAAACCTGTTTGTGTTGCTTCGGCGGAACGGCAGTGACCTATTCGCCCCCCTGTCACCGGGGGGGACGGTTGTCCGTCGCCGGGGGACTTACGGTCTCACGACCGCCCCTGGAGAGCGTCCGCCGATGGCCCCCAACCAAAAAAACCACCAAACCCAAATTGTGAAACATAACTTCTGAATCAGACCGTTTGAGTATACCAATCAAAAAACAAAACTTTCAAAAACGGATCTCTTGGTTCTGGACTAGATGAAGAAAGAAGC	Ascomycota	Eurotiomycetes	Chaetothyriales	Trichomeriaceae	Trichomeriaceae_unclassified	Trichomeriaceae_unclassified	5	0	NR_156672.1	92661	3.37e-131	Trichomerium eucalypti		Eukaryota; Fungi; Dikarya; Ascomycota; Pezizomycotina; Eurotiomycetes; Chaetothyriomycetidae; Chaetothyriales; Trichomeriaceae.		Direct Submission	Submitted (17-MAY-2018) National Center for Biotechnology Information, NIH, Bethesda, MD 20894, USA		Eucalyptus tereticornis eucalypti	Australia: New South Wales
Otu03924	CTTGGTCATTTAGAGGAAGTAAAAGTCGTAACAAGGTCTCCGTAGGTGAACCTGCGGAGGGATCATTACCAAGTACAACCCGTCTCCGGACGGGCTGCTACCAACCCTTTGTTGTCCGACCACGTTGCCTCCGGGGCGACCCTGCCTTCTGGCGGGGGCCCCGGGTGGACAATTCAAACTCTTGCGTAACTTTGCAGTCTGAGTAAATTTAATCAATAAATTAAAACTTTCAACAACGGATCTCTTGGTTCTGGCATCGATGAAGAACGCAGC	Ascomycota	Dothideomycetes	Capnodiales	Cladosporiaceae	unclassified Cladosporiaceae	unclassified Cladosporiaceae	0	2	NR_156279.1	92674	1.46e-108	Cladosporium cycadicola	CPC 17251	Eukaryota; Fungi; Dikarya; Ascomycota; Pezizomycotina; Dothideomycetes; Dothideomycetidae; Cladosporiales; Cladosporiaceae; Cladosporium.	Crous,P.W., Shivas,R.G., Quaedvlieg,W., van der Bank,M., Zhang,Y., Summerell,B.A., Guarro,J., Wingfield,M.J., Wood,A.R., Alfenas,A.C., Braun,U., Cano-Lira,J.F., Garcia,D., Marin-Felix,Y., Alvarado,P., Andrade,J.P., Armengol,J., Assefa,A., den Breeyen,A., Camele,I., Cheewangkoon,R., De Souza,J.T., Duong,T.A., Esteve-Raventos,F., Fournier,J., Frisullo,S., Garcia-Jimenez,J., Gardiennet,A., Gene,J., …	Fungal Planet description sheets: 214-280	Persoonia 32, 184-306 (2014)	Cycas media	leaves	Australia: Queensland
Otu01903	CTTGGTCATTTAGAGGAAGTAAAAGTCGTAACAAGGTCTCCGTTGGTGAACCAGCGGAGGGATCATTACAGAGTTGCAAAACTCCCTAAACCATTGTGAACGTTACCTAAACCGTTGCTTCGGCGGGCGGCCCGGGTCCTACCCGGCGCCCCCCGGCCCTCGCGGGCGCCCGCCGGAGGTAAACCAAACTATTGCATTAATGGCCTCTCTGAGTCTTCTGTACTGAATAAGTCAAAACTTTCAACAACGGAGCTCTTGGTTCGGGAAGCGATGAAGAACGCCTC	Ascomycota	Sordariomycetes	Sordariales	Chaetomiaceae	unclassified Chaetomiaceae	unclassified Chaetomiaceae	4	0	NR_169944.1	92701	5.49e-108	Botryotrichum domesticum	UAMH 11929	Eukaryota; Fungi; Dikarya; Ascomycota; Pezizomycotina; Sordariomycetes; Sordariomycetidae; Sordariales; Chaetomiaceae; Botryotrichum.	Schultes,N.P., Strzalkowski,N. and Li,D.-W.	Botryotrichum domesticum sp. nov., a new hyphomycete from an indoor environment	Unpublished		dust from swab sample domesticum	USA: Massachusetts, Boston Schultes
Otu00185	CTTGGTCATTTAGAGGAAGTAAAAGTCGTAACAAGGTCTCCGTTGGTGAACCAGCGGAGGGATCATTACCGAGTTTACAACTCCCAAACCCATGTGAACCTTACCTATCGTTGCCTCGGCGGGACTGCCCCGGTGCCTCTGCTGCCCGGACCAAGGCGCCCGCCGGAGGACCCTAAACTCTTTGTATTTTCAGTGGTATCTTCTGAGTTGTACAAGCAAATAAATTAAAACTTTCAACAACGGATCTCTTGGTTCTGGCATCGATGAAGAACGCAGC	Ascomycota	Sordariomycetes	Hypocreales	unclassified Hypocreales	unclassified Hypocreales	unclassified Hypocreales	387	0	NR_154100.1	92908	1.91e-112	Ijuhya vitellina	41ED	Eukaryota; Fungi; Dikarya; Ascomycota; Pezizomycotina; Sordariomycetes; Hypocreomycetidae; Hypocreales; Bionectriaceae; Ijuhya.	Ashrafi,S., Helaly,S., Schroers,H.J., Stadler,M., Richert-Poeggeler,K.R., Dababat,A.A. and Maier,W.	Ijuhya vitellina sp. nov., a novel source for chaetoglobosin A, is a destructive parasite of the cereal cyst nematode Heterodera filipjevi	PLoS ONE 12 (7), E0180032 (2017)	Heterodera filipjevi		Turkey
Otu00941	CTTGGTCATTTAAGGAAGTAAAAGTCGTAACAAGGTTTCCGTAGGTGAACCTGCGGAAGGATCATTACTGAGTTATGCCCTCACGGGTAGACCTCCCACCCTTGTGTATCTATACCATGTTGCTTTGGCAGGTTGCTCGACCCCTTCGGGGGACAGCCTCAGCGCCCTCGGGCCTGAGAGTCGCTTGCCGGAGGAAAAACAAACTCTGTATTGTTAGTGTCGTCTGAGTTACTACACAATAGTTAAAACTTTCAACGACGGATCTCTTGGTTCTGGCATCGATGAAGAACGCAGC	Ascomycota	Leotiomycetes	Helotiales	unclassified Helotiales	unclassified Helotiales	unclassified Helotiales	14	0	NR_157488.1	92989	4.42e-109	Clarireedia bennettii	CBS 309.37	Eukaryota; Fungi; Dikarya; Ascomycota; Pezizomycotina; Leotiomycetes; Helotiales; Rutstroemiaceae; Clarireedia.		Direct Submission	Submitted (23-JUL-2018) National Center for Biotechnology Information, NIH, Bethesda, MD 20894, USA
Otu00059	CTTGGTCATTTAGAGGAAGTAAAAGTCGTAACAAGGTTTCCGTAGGTGAACCTGCGGAAGGATCATTACCGAGTTAGGGTGTCTCCCCGGAGCGCCCGACCTCCCAACCCTTTGTCTATGATACCCAATAGTTGCTTCGGCGTGCCGAGGGGTCGTACCCTCGCCGGATCTCCGGTCTGGAGCGTGCCCGCCGATGGCCTCAACTTAACACTTGAACCCAAAACCTGTCGTCTGAAAACATTTATGATTTACAATCAAAAACAAAACTTTCAACAACGGATCTCTTGGTTCTGGCATCGATGAAGAACGCAGC	Ascomycota	Eurotiomycetes	Chaetothyriales	Chaetothyriales_fam_Incertae_sedis	Strelitziana	unclassified Strelitziana	0	1757	NR_132838.1	92994	1.65e-128	Strelitziana australiensis		Eukaryota; Fungi; Dikarya; Ascomycota; Pezizomycotina; Eurotiomycetes; Chaetothyriomycetidae; Chaetothyriales; Chaetothyriales incertae sedis; Strelitziana.	Cheewangkoon,R., Groenewald,J.Z., Summerell,B.A., Hyde,K.D., To-Anun,C. and Crous,P.W.	Myrtaceae, a cache of fungal biodiversity	Persoonia 23, 55-85 (2009)	Eucalyptus sp. australiensis		Australia
Otu00305	CTTGGTCATTTAGAGGAAGTAAAAGTCGTAACAAGGTCTCCGTAGGTGAACCTGCGGAGGGATCATTACTGAGTTAGGGGCTTCGGCCCCGACCTCCAACCCTTTGTGAACCAACTCTGTTGCTTCGGGGGCGACCCTGCCGTTTGCGCGGTGGCGGCGCCCCCGGAGGCCAAATCAAACACTGCGTAACTTTGTAGTCGGAGTCTGATTAAATAAATCAAAACTTTCAACAACGGATCTCTTGGTTCTGGCATCGATGAAGAACGCAGC	Ascomycota	Dothideomycetes	Capnodiales	Mycosphaerellaceae	unclassified Mycosphaerellaceae	unclassified Mycosphaerellaceae	0	197	NR_156004.1	93015	4.02e-109	Zasmidium podocarpi	CBS 142529	Eukaryota; Fungi; Dikarya; Ascomycota; Pezizomycotina; Dothideomycetes; Dothideomycetidae; Mycosphaerellales; Mycosphaerellaceae; Zasmidium.	Crous,P.W. and Groenewald,J.Z.	Fungal Planet Description sheets	Unpublished	Podocarpus sp. podocarpi	leaf litter	Australia: Western Australia
Otu00287	CTTGGTCATTTAGAGGAAGTAAAAGTCGTAACAAGGTCTCCGTTGGTGAACCAGCGGAGGGATCATTACCGAGTTTACAACTCCCAAACCCCTGTGAACATACCTTAATGTTGCCTCGGCGGATCAGCCCGCGCCCCGTAAAACGGGACGACCCGCCAGAGGACCCAACAAACTCTTTTGAATTTTTCAGTATCTTCTGAGTGAAAAAAACAATAAATCAAAACTTTCAACAACGGGTCTCTTGGTTCTGGCATCGATGAAGAACGCAGC	Ascomycota	Sordariomycetes	Hypocreales	Nectriaceae	unclassified Nectriaceae	unclassified Nectriaceae	0	173	NR_159860.1	93023	1.46e-103	Fusarium nurragi	CBS 393.96	Eukaryota; Fungi; Dikarya; Ascomycota; Pezizomycotina; Sordariomycetes; Hypocreomycetidae; Hypocreales; Nectriaceae; Fusarium.	Vu,D., Groenewald,M., de Vries,M., Gehrmann,T., Stielow,B., Eberhardt,U., Al-Hatmi,A., Groenewald,J.Z., Cardinali,G., Houbraken,J., Boekhout,T., Crous,P.W., Robert,V. and Verkley,G.J.M.	Large-scale generation and analysis of filamentous fungal DNA barcodes boosts coverage for kingdom fungi and reveals thresholds for fungal species and higher taxon delimitation	Stud. Mycol. 92, 135-154 (2019)			Australia: Victoria
Otu01471	CTTGGTCATTTAGAGGAAGTAAAAGTCGTAACAAGGTCTCCGTAGGTGAACCTGCGGAGGGATCATTAACGAGTAAGGGTCTTCCCGGCCCGATCTCCCAACCCTTTGTCTACCCGACCATCGTTGCTTCGGCGAGCCCGTCCTCACGGACCGCCGGAGGGCCCTCGCGCCCTCTGGCCCGCGCCCGTCGACAGCCCCCACATTTAAAATCTTAACTAAACGTGTCTTGAATCTAAGTATTATTGTTAAATAAAAACAAAAATTTCAACAACGGATATCTTGGTGCGGGACGAGATGAAGAAAGACGC	Ascomycota	Eurotiomycetes	Chaetothyriales	Herpotrichiellaceae	Exophiala	unclassified Exophiala	4	0	NR_137766.1	93089	1.31e-99	Exophiala cancerae	CBS 120420	Eukaryota; Fungi; Dikarya; Ascomycota; Pezizomycotina; Eurotiomycetes; Chaetothyriomycetidae; Chaetothyriales; Herpotrichiellaceae; Exophiala.	Pie,M.R., Boeger,W.A., Patella,L., Vicente,V.A., Ribeiro,R.O. and Ostrensky,A.	Specific primers for the detection of the black-yeast fungus associated with lethargic crab disease (LCD)	Dis. Aquat. Org. 94 (1), 73-75 (2011)	mangrove crab cancerae
Otu01396	ATTGGTCCTTTAGCGGCATTACAAGTCGTCACACGGTTTCCGTAGGTGACCCTGCGGAATGATCATTCCCGAGTTAGGGTCTCCTCCGTGAGGCCCGACCTCCCAACCCTGTGTCTAACAAACCTGTTTGTGTTGCTTCGGCGGAACGGCAGTGACCTATTCGCCCCCCTGTCACCGGGGGGGACGGTTGTCCGTCGCCGGGGGACTTACGGTCTCACGACCGCCCCTGGAGAGCGTCCGCCGATGGCCCCCAACCAAAAAAACTACCAAACCCAAATTGTGAAACATAACTTCTGAATCAGACCGTTTGAATATACCAATCAAAAAACAAAACTTGCAACAACGGAGCTCTTGGTGCGGGCATAGATGAAGAACGAAGC	Ascomycota	Eurotiomycetes	Chaetothyriales	Trichomeriaceae	Trichomeriaceae_unclassified	Trichomeriaceae_unclassified	5	0	NR_156672.1	93195	1.55e-139	Trichomerium eucalypti		Eukaryota; Fungi; Dikarya; Ascomycota; Pezizomycotina; Eurotiomycetes; Chaetothyriomycetidae; Chaetothyriales; Trichomeriaceae.		Direct Submission	Submitted (17-MAY-2018) National Center for Biotechnology Information, NIH, Bethesda, MD 20894, USA		Eucalyptus tereticornis eucalypti	Australia: New South Wales
Otu03130	CTTGTTCATTTAGAGGAAGTAAAAGTCGTAACAAGGTTTCCGTAGGTGAACCTGCGGAAGGATCATTATTGTGCCTTCGGGGGCAAGCTTTCCCTCTGGACAGCTGGAACGGCGCCCTGGCGGCCCGTTCGGGCTGGCGGCGGCGGGTTGGGGAGCCCAGTGGGCTTCCGAGCCGGCACGTCGATCGAGCTTGCCCTGTCTGAACACCCCCCTTGCTTTTTGCGTACCCCCCGTTTCCTCGGCAGGCTTGCCTGTCCGCAGGACCTTTTTAAACCCGTTGCACTGTCGTCTGCGTCGGATTTGTATCAATGGTTAAAAATTGCAACAACGGAGCTCTTGGTCCTGGCAGCGATGAAGAAAGACGC	Ascomycota	unclassified Ascomycota	unclassified Ascomycota	unclassified Ascomycota	unclassified Ascomycota	unclassified Ascomycota	2	0	NR_152485.1	93258	1.34e-30	Cyberlindnera maclurae		Eukaryota; Fungi; Dikarya; Ascomycota; Saccharomycotina; Saccharomycetes; Saccharomycetales; Phaffomycetaceae; Cyberlindnera.		Direct Submission	Submitted (08-DEC-2017) National Center for Biotechnology Information, NIH, Bethesda, MD 20894, USA		fruit	USA
Otu00132	CTTGGTCATTTAGAGGAAGTAAAAGTCGTAACAAGGTCTCCGTTGGTGAACCAGCGGAGGGATCATTACCGAGTTTACACTCCATAACCCTTATGTGAACCGTACCTATCGTTGCTTCGGCGGGAACGCCCCGGCGCCCCGAGCCCGGACCCAGGCGCCCGCCGGAGGCCCCAAACTCTTGTGTTTTTCCTGCAGTATTCTCTGAGTGGCATAACGCAAAAAATAAATCAAAACTTTTAACAACGGATCTCTTGGCTCTGGCATCGATGAAGAACGCAGC	Ascomycota	Sordariomycetes	Hypocreales	Stachybotryaceae	Stachybotrys	unclassified Stachybotrys	671	0	NR_156604.1	93284	4.18e-109	Stachybotrys limonispora	CBS 128809	Eukaryota; Fungi; Dikarya; Ascomycota; Pezizomycotina; Sordariomycetes; Hypocreomycetidae; Hypocreales; Stachybotryaceae; Stachybotrys.	Lombard,L., Houbraken,J., Decock,C., Samson,R.A., Meijer,M., Reblova,M., Groenewald,J.Z. and Crous,P.W.	Generic hyper-diversity in Stachybotriaceae	Persoonia 36, 156-246 (2016)		soil limonispora	USA
Otu00462	CTTGGTCATTTAGAGGAAGTAAAAGTCGTAACAAGGTCTCCGTAGGTGGACCTGCGGAGGGATCATTACCGAGTGAGGGCCTCCGGGCTCGACCTCCAACCCCATGTTATCCGACCCTGTTGCCTCGGGGGCGACCCGGCCCGGCGCCGGGGCCCCCGGTGGACCACTCAACGCTGCATCGTTGCGTCCGAGTCTAGATATTGAATCAATCAAAACTTTCAACAACGGATCTCTTGGTTCTGGCATCGATGAAGAACGCAGC	Ascomycota	Dothideomycetes	Capnodiales	unclassified Capnodiales	unclassified Capnodiales	unclassified Capnodiales	0	84	NR_137022.1	93309	1.41e-108	Teratosphaeria encephalarti	CBS 123540	Eukaryota; Fungi; Dikarya; Ascomycota; Pezizomycotina; Dothideomycetes; Dothideomycetidae; Mycosphaerellales; Teratosphaeriaceae; Teratosphaeria.	Crous,P.W., Wood,A.R., Okada,G. and Groenewald,J.Z.	Foliicolous microfungi occurring on Encephalartos	Persoonia 21, 135-146 (2008)	Encephalartos altensteinii	living leaves	South Africa
Otu04988	CTTGTGCATTGAGAGGCAGTAAAAGTCGTAACAAGGTTTCCGTAGGTGAACCTGCGGAAGGATCATTACCGAGTTAGGGTGTCCTCGCGACGCCCGACCTCCCAACCCTTTGTCTATGATACCACACAGTTGCTTCGGCGTGCCGAGGGGTTATACCCTCGCCGGGCTTTCCGGCCGTGAGCGCGCACGTCGATGGCCTCTTCTAAACTATTGAACCCAAAACCTGTCGTCTGAAAACATTTTATGATTTATAATCAAAAACAAAAATTGCAACACCGGATCTCTTGGTTCGGGAAGCGATGAAGAACGAAGC	Ascomycota	Eurotiomycetes	Chaetothyriales	Chaetothyriales_fam_Incertae_sedis	Strelitziana	unclassified Strelitziana	0	1	NR_132838.1	93312	3.54e-130	Strelitziana australiensis		Eukaryota; Fungi; Dikarya; Ascomycota; Pezizomycotina; Eurotiomycetes; Chaetothyriomycetidae; Chaetothyriales; Chaetothyriales incertae sedis; Strelitziana.	Cheewangkoon,R., Groenewald,J.Z., Summerell,B.A., Hyde,K.D., To-Anun,C. and Crous,P.W.	Myrtaceae, a cache of fungal biodiversity	Persoonia 23, 55-85 (2009)	Eucalyptus sp. australiensis		Australia
Otu00981	GACAGCTTGGTCATTTAGAGGAAGTAAAGTCGTAACAAGGTTTCCGTAGGTGAACCTGCGGAAGGATCATTACTGAGTTATGCCCTCACGGGTAGACCTCCCACCCTTGTGTATCTATACCATGTTGCTTTGGCAGGTTGCTCGACCCCTTCGGGGGACAGCCTCAGCGCCCTCGGGCCTGAGAGTCGCTTGCCGGAGGAAAAACAAACTCTGAATTGTTAGTGTCGTCTGAGTTACTACACAATGGTTAAAACTTTCAACAACGGATCTCTTGGTTCTGGCATCGATGAAGAACGCAGC	Ascomycota	Leotiomycetes	Helotiales	unclassified Helotiales	unclassified Helotiales	unclassified Helotiales	15	0	NR_157488.1	93358	9.68e-111	Clarireedia bennettii	CBS 309.37	Eukaryota; Fungi; Dikarya; Ascomycota; Pezizomycotina; Leotiomycetes; Helotiales; Rutstroemiaceae; Clarireedia.		Direct Submission	Submitted (23-JUL-2018) National Center for Biotechnology Information, NIH, Bethesda, MD 20894, USA
Otu00503	CTTGGTCATTGAGAGGCAGTAAAAGTCGTCACAAGGTTTCCGTAGGTGAACCTGCGGAAGGATCATTACCGAGTGCGGACCCTCTGGGTCCAACCTCCCATCCGTGTCTATCCATACCCTGTTGCTTCGGCGGGCCCGCTTGGCTGTCCCCCTCCCCAGGAGGGGAGGGGGCCGCCGGCCGCCGGGGGGCTACCCTGCCCCCGGGCCCGTGCCCGCCGGGGACACCAACACTGAACACTGTCTGAAGGTTGCAGTCTGAGTTTTCGTAAAGAAAAATTGTTAAAACTTTCAACAACGGATCTCTTGGTTCCGGCATCGATGAAGAACGCAGC	Ascomycota	Eurotiomycetes	Eurotiales	Aspergillaceae	unclassified Aspergillaceae	unclassified Aspergillaceae	2	67	NR_135335.1	93455	3.00e-111	Aspergillus vitricola	NRRL 5125	Eukaryota; Fungi; Dikarya; Ascomycota; Pezizomycotina; Eurotiomycetes; Eurotiomycetidae; Eurotiales; Aspergillaceae; Aspergillus.	Peterson,S.W.	Phylogenetic analysis of Aspergillus species using DNA sequences from four loci	Mycologia 100 (2), 205-226 (2008)
Otu00082	CTTGGTCATTTAGAGGAAGTAAAAGTCGTAACAAGGTTTCCGTAGGTGAACCTGCGGAAGGATCATTACCGAGTGCGGACCCTCTGGGTCCAACCTCCCATCCGTGTCTATCCATACCCTGTTGCTTCGGCGGGCCCGCTTGGCTGTCCCCCTCCCCAGGAGGGGAGGGGGCCGCCGGCCGCCGGGGGGCTACCCTGCCCCCGGGCCCGTGCCCGCCGGGGACACCAACACTGAACACTGTCTGAAGGTTGCAGTCTGAGTTTTCGTAAAGAAAAATTGTTAAAACTTTCAACAACGGATCTCTTGGTTCCGGCATCGATGAAGAACGCAGC	Ascomycota	unclassified Ascomycota	unclassified Ascomycota	unclassified Ascomycota	unclassified Ascomycota	unclassified Ascomycota	2	1175	NR_135335.1	93455	3.00e-111	Aspergillus vitricola	NRRL 5125	Eukaryota; Fungi; Dikarya; Ascomycota; Pezizomycotina; Eurotiomycetes; Eurotiomycetidae; Eurotiales; Aspergillaceae; Aspergillus.	Peterson,S.W.	Phylogenetic analysis of Aspergillus species using DNA sequences from four loci	Mycologia 100 (2), 205-226 (2008)
Otu01311	CTTGGTCATTTAGAGGAAGTAAAAGTCGTAACAAGGTTTCCGTAGGTGAACCTGCGGAAGGATCATTAAAAAACTGAGGTATTCGTACCTCTTTTGTATTTTAAACCTTACACTATAAAACCTAAACAATTTTATATAAAATGAAAGACTTTCAACAATGGATCTCTTGGTTCTCGCATCGATGAAGAACGCAGCCTGTCCTTATACACATCTCCGAGCCCACGAGACATCTCAGGATCTCGTATGCCGT	Ascomycota	unclassified Ascomycota	unclassified Ascomycota	unclassified Ascomycota	unclassified Ascomycota	unclassified Ascomycota	5	1	NR_168761.1	93467	3.88e-79	Racocetra crispa	CMPC739.2	Eukaryota; Fungi; Fungi incertae sedis; Mucoromycota; Glomeromycotina; Glomeromycetes; Diversisporales; Gigasporaceae; Racocetra.	de Souza,F.A., da Silva,I.R., de Barros Barreto,M.B.B., Oehl,F., Goto,B.T. and Maia,L.C.	Racocetra crispa (Glomeromycotina) delimited by integrative evidence based on morphology, long continuous nuclear rDNA sequencing and phylogeny	Mycol. Prog. 17 (9), 999-1011 (2018)			Brazil
Otu00735	ATGTGTATATGAGAAAGCTTGGTCATTTAGAGGAAGTAAAAGTCGTAACAAGGTCTCCGTTGGTGAACCAGCGGAGGGATCATTACAGAGTTGCAAAACTCCCTAAACCATTGTGAACGTTACCTAAACCGTTGCCTCGGCGGGCGGCCCGGGCCCTTCCCGGCGCCCCCCGGCCCTCGCGGGCGCCCGCCGGAGGTAAACCAAACTATTGCATTAATGGCCTCTCTGAGTCTTCTGTACTGAATAAGTCAAAACTTTCAACAACGGATCTCTTGGTTCTGGCATCGATGAAGAACGCAGC	Ascomycota	Sordariomycetes	Sordariales	Chaetomiaceae	unclassified Chaetomiaceae	unclassified Chaetomiaceae	28	0	NR_169944.1	93502	5.81e-113	Botryotrichum domesticum	UAMH 11929	Eukaryota; Fungi; Dikarya; Ascomycota; Pezizomycotina; Sordariomycetes; Sordariomycetidae; Sordariales; Chaetomiaceae; Botryotrichum.	Schultes,N.P., Strzalkowski,N. and Li,D.-W.	Botryotrichum domesticum sp. nov., a new hyphomycete from an indoor environment	Unpublished		dust from swab sample domesticum	USA: Massachusetts, Boston Schultes
Otu04741	ATGGGTATAAGAGCCGGCTTGGTCATTTAGAGGAAGTAAAAGTCGTAACAAGGTCTCCGTTGGTGAACCAGCGGAGGGATCATTACAGAGTTGCAAAACTCCCTAAACCATTGTGAACGTTACCTAAACCGTTGCTTCGGCGGGCGGCCCGGGTCCTTCCCGGCGCCCCCCGGCCCTCGCGGGCGCCCGCCGGAGGTAAACCAAACTATTGCATTAATGGCCTCTCTGAGTCTTCTGTACCGAATAAGTCAAAACTTTCAACTACGGATCTCTTGGTTCTGGCATCGATGAAGAACGCAGC	Ascomycota	Sordariomycetes	Sordariales	Chaetomiaceae	unclassified Chaetomiaceae	unclassified Chaetomiaceae	2	0	NR_169944.1	93502	5.81e-113	Botryotrichum domesticum	UAMH 11929	Eukaryota; Fungi; Dikarya; Ascomycota; Pezizomycotina; Sordariomycetes; Sordariomycetidae; Sordariales; Chaetomiaceae; Botryotrichum.	Schultes,N.P., Strzalkowski,N. and Li,D.-W.	Botryotrichum domesticum sp. nov., a new hyphomycete from an indoor environment	Unpublished		dust from swab sample domesticum	USA: Massachusetts, Boston Schultes
Otu05292	CTTGTTCATTGAGAGGAAGTAAAAGTCGTCACAAGGTTTCCGTAGGTGAACCTGCGGAAGGATCATTACCGAGTTAGGGTGTCCTCGCGACGCCCGACCTCCCAACCCTTTGTCTATGATACCACACAGTTGCTTCGGCGTGCCGAGGGGTCATACCCTCGCCGGGCTTTCCGGCCGGGAGCGCGCACGTCGATGGCCTCTTCTAAACTATTGAACCCAAAACCTGTCGTCTGAAAACATTTTATGATTTATAATCAAAAACAAAACTTGCAACACCGGAGATCTTGGTGCGGAACTAGATGAAGAAAGAGGC	Ascomycota	Eurotiomycetes	Chaetothyriales	Chaetothyriales_fam_Incertae_sedis	Strelitziana	unclassified Strelitziana	0	1	NR_132838.1	93528	1.65e-128	Strelitziana australiensis		Eukaryota; Fungi; Dikarya; Ascomycota; Pezizomycotina; Eurotiomycetes; Chaetothyriomycetidae; Chaetothyriales; Chaetothyriales incertae sedis; Strelitziana.	Cheewangkoon,R., Groenewald,J.Z., Summerell,B.A., Hyde,K.D., To-Anun,C. and Crous,P.W.	Myrtaceae, a cache of fungal biodiversity	Persoonia 23, 55-85 (2009)	Eucalyptus sp. australiensis		Australia
Otu02970	CTTGTTCATTTAGAGGCAGTAAAAGTCGTAACAAGGTTTCCGTAGGTGAACCTGCGGAAGGATCATTACCGAGTGTTTGGGCGCCCCTTCTCGGGGTGTCCGTCCTCCCATCCGTGTCTATTTGTACCCTGTTGCTTCGGCGGGCCCGCCCCCTGTGGCCGCCGGGGGGCTTCCCTTGCCCCCGGGCCCGTGCCCGCCGGAGACCTCAACCATGAACACTGTCTGAAGGTTGCAGTCTGAGTACCGATAATAAAAATCGTTAAAAATTGCAACAACGGAGCTCTTGGGGCCGGAAGAGATGAAGAAAGAGGC	Ascomycota	unclassified Ascomycota	unclassified Ascomycota	unclassified Ascomycota	unclassified Ascomycota	unclassified Ascomycota	0	2	NR_131285.1	93574	6.12e-103	Aspergillus penicillioides	NRRL 4548	Eukaryota; Fungi; Dikarya; Ascomycota; Pezizomycotina; Eurotiomycetes; Eurotiomycetidae; Eurotiales; Aspergillaceae; Aspergillus; Aspergillus subgen. Aspergillus.	Peterson,S.W.	Phylogenetic analysis of Aspergillus species using DNA sequences from four loci	Mycologia 100 (2), 205-226 (2008)
Otu00060	CTTGGTCATTTAGAGGAAGTAAAAGTCGTAACAAGGTCTCCGTAGGTGAACCTGCGGAGGGATCATTACCGAGTGAGGGCCTCCGGGCTCGATCTCCAACCCCATTGTTATCCGACCCTGTTGCCTCGGGGGTGACCCGGCCTTCGGGCTCGGGGCCCCCGGCGGACCCCAATCAACACTGCATCCATGCGTCCGAGTCAATATTGAATCAATCAAAACTTTCAACAACGGATCTCTTGGTTCTGGCATCGATGAAGAACGCAGC	Ascomycota	Dothideomycetes	Capnodiales	unclassified Capnodiales	unclassified Capnodiales	unclassified Capnodiales	2054	0	NR_154848.1	93680	2.37e-111	Catenulostroma lignicola	FMR 11491	Eukaryota; Fungi; Dikarya; Ascomycota; Pezizomycotina; Dothideomycetes; Dothideomycetidae; Mycosphaerellales; Teratosphaeriaceae; Catenulostroma.	Hernandez-Restrepo,M., Gene,J., Castaneda-Ruiz,R.F., Mena-Portales,J., Crous,P.W. and Guarro,J.	Phylogeny of saprobic microfungi from Southern Europe	Stud. Mycol. 86, 53-97 (2017)		dead wood lignicola	Spain: Galicia, Las Fragas del Eume Natural Park
Otu00175	CTTGGTCATTTAGAGGAAGTAAAAGTCGTAACAAGGTTTCCGTAGGTGAACCTGCGGAAGGATCATTACTGAGTTATGCCCTCACGGGTAGACCTCCCACCCTTGTGTATCTATACCATGTTGCTTTGGCAGGTTGCTCGACCCCTTCGGGGGACAGCCTCAGCGCCCTCGGGCCTGAGAGTCGCTTGCCGGAGGAAAAACAAACTCTGAATTGTTAGTGTCGTCTGAGTTACTACACAATAGTTAAAACTTTCAACAACGGATCTCTTGGTTCTGGCATCGATGAAGAACGCAGC	Ascomycota	unclassified Ascomycota	unclassified Ascomycota	unclassified Ascomycota	unclassified Ascomycota	unclassified Ascomycota	432	0	NR_157488.1	93727	2.05e-112	Clarireedia bennettii	CBS 309.37	Eukaryota; Fungi; Dikarya; Ascomycota; Pezizomycotina; Leotiomycetes; Helotiales; Rutstroemiaceae; Clarireedia.		Direct Submission	Submitted (23-JUL-2018) National Center for Biotechnology Information, NIH, Bethesda, MD 20894, USA
Otu01770	CTTGGTCATTTAGAGGAAGTAAAAGTCGTAACAAGGTTTCCGTAGGTGAACCTGCGGAAGGATCATTACCGAGTGCGGACCCTCTGGGTCCAACCTCCCATCCGTGTCTATTCATACCCTGTTGCTTCGGCGGGCCCGCTTGGCTGTCCCCCCCCTCCTGGGGAGGGGGCTGCCGGCCGCCGGGGGGCTACCCTGCCCCCGGGCCCGTGCCCGCCGGGGACACCAACACTGAACACTGTCTGAAGGTTGCAGTCTGAGTTTTCATAAAGAAAAATTGTTAAAAATATCAACAACGGATCTCTTGGTTCCGGAAGCGATGAAGAACGCAGC	Ascomycota	unclassified Ascomycota	unclassified Ascomycota	unclassified Ascomycota	unclassified Ascomycota	unclassified Ascomycota	0	4	NR_135335.1	93773	2.31e-112	Aspergillus vitricola	NRRL 5125	Eukaryota; Fungi; Dikarya; Ascomycota; Pezizomycotina; Eurotiomycetes; Eurotiomycetidae; Eurotiales; Aspergillaceae; Aspergillus.	Peterson,S.W.	Phylogenetic analysis of Aspergillus species using DNA sequences from four loci	Mycologia 100 (2), 205-226 (2008)
Otu05338	CTTGGTCATTTAGAGGAGGTAAAAGTCGTAACAAGGTTTCCGTAGGTGAACCTGCGGAAGGATCATTATCAAGTTACAGCGGAGGCGCCCTCGGGTGTCCTCCTGTCTGCAACCCTTGTCTTTTGCGTACTGTATGTTTCCTCGGCGGGTTCGCCCGCCGATAGGACGTTCATAAACCCTTCGTAGTTGCAATCAGTGTCAGAAAAAACTATGATAGTTACAACTTTCAACAACGGATCTCTTGGTTCTGGAATCGATGAAGAACGCAGC	Ascomycota	unclassified Ascomycota	unclassified Ascomycota	unclassified Ascomycota	unclassified Ascomycota	unclassified Ascomycota	2	0	NR_170043.1	93774	1.87e-107	Neopyrenochaeta maesuayensis		Eukaryota; Fungi; Dikarya; Ascomycota; Pezizomycotina; Dothideomycetes; Pleosporomycetidae; Pleosporales; Pleosporineae; Neopyrenochaetaceae; Neopyrenochaeta.	Li,W.-J., McKenzie,E.H.C., Liu,J.-K., Bhat,D.J., Dai,D.-Q., Camporesi,E., Tian,Q., Maharachchikumbura,S.S.N., Luo,Z.-L., Shang,Q.-J., Zhang,J.-F., Tangthirasunun,N., Karunarathna,S.C., Xu,J.-C. and Hyde,K.D.	Taxonomy and phylogeny of hyaline-spored coelomycetes	Fungal Divers. 100 (1), 279-801 (2020)			Thailand
Otu01829	CTTGTCCCTTTCGCGGCATTACAAGTCGTAACACGGTTTCCGTAGGTGACCATGCGGAAGGATCATTCCCGAGTTAGGGTCTCCTCCGTGAGGCCCGACCTCCCAACCCTGTGTCTAACAAACCTGTTTGTGTTGCTTCGGCGGAACGGCAGTGACCTATTCGCCCCCCTGTCACCGGGGGGGACGGTTGTCCGTCGCCGGGGGACTTACGGTCTCACGACCGCCCCTGGAGAGCGTCCGCCGATGGCCCCCAACCAAAAAAACTACCAAACCCAAATTGTGAAACATAACTTCTGAATCAGACCGTTTGAATATACCAATCAAAAAACAAAACTTTCAACAACGGATCTCTTGGTTCTGGCCTAAATGAAGAACGAAGC	Ascomycota	Eurotiomycetes	Chaetothyriales	Trichomeriaceae	Trichomeriaceae_unclassified	Trichomeriaceae_unclassified	3	0	NR_156672.1	93787	7.14e-143	Trichomerium eucalypti		Eukaryota; Fungi; Dikarya; Ascomycota; Pezizomycotina; Eurotiomycetes; Chaetothyriomycetidae; Chaetothyriales; Trichomeriaceae.		Direct Submission	Submitted (17-MAY-2018) National Center for Biotechnology Information, NIH, Bethesda, MD 20894, USA		Eucalyptus tereticornis eucalypti	Australia: New South Wales
Otu00107	CTTGGTCATTTAGAGGAAGTAAAAGTCGTAACAAGGTTTCCGTAGGTGAACCTGCGGAAGGATCATTACCGAGTGTTTGGATGCCCCTTCTTGGGGTGTCCGTCCTCCCATCCGTGTCTATTGTACCCTGTTGCTTCGGCGGGCCCGCCCTCTTTTGTGGCCGCCGGGGGCTTCTGCCCCCGGGCCCGCGCCCGCCGGAGACCTCTCAACCATTGAACACTGTCTGAAGGTTGCAGTCTGAGTACCGATAAAGCAAATCGTTAAAACTTTCAACAACGGATCTCTTGGTTCCGGCATCGATGAAGAACGCAGC	Ascomycota	unclassified Ascomycota	unclassified Ascomycota	unclassified Ascomycota	unclassified Ascomycota	unclassified Ascomycota	763	0	NR_131285.1	93846	7.89e-107	Aspergillus penicillioides	NRRL 4548	Eukaryota; Fungi; Dikarya; Ascomycota; Pezizomycotina; Eurotiomycetes; Eurotiomycetidae; Eurotiales; Aspergillaceae; Aspergillus; Aspergillus subgen. Aspergillus.	Peterson,S.W.	Phylogenetic analysis of Aspergillus species using DNA sequences from four loci	Mycologia 100 (2), 205-226 (2008)
Otu01848	CTTGGGCATTGAGAGGAAGTAAAAGTCGTAACAAGGTTTCCGTAGGTGAACCTGCGGAAGGATCATTACCGAGTTAGGGTGTCCTCGCGACGCCCGACCTCCCAACCCTTTGTCTATGATACCACACAGTTGCTTCGGCGTGCCGAGGGGTCATACCCTCGCCGGGCTTTCCGGCCGGGAGCGCGCACGTCGATGGCCTCTTCTAAACTATTGAACCCAAAACCTGTCGTCTGAAAACATTTTATGATTTATAATCAAAAACAAAAATTGCAACACCGGATATCTTGGTTCGGGCCAAGATGAAGAATGCAGC	Ascomycota	Eurotiomycetes	Chaetothyriales	Chaetothyriales_fam_Incertae_sedis	Strelitziana	unclassified Strelitziana	0	3	NR_132838.1	93949	1.64e-133	Strelitziana australiensis		Eukaryota; Fungi; Dikarya; Ascomycota; Pezizomycotina; Eurotiomycetes; Chaetothyriomycetidae; Chaetothyriales; Chaetothyriales incertae sedis; Strelitziana.	Cheewangkoon,R., Groenewald,J.Z., Summerell,B.A., Hyde,K.D., To-Anun,C. and Crous,P.W.	Myrtaceae, a cache of fungal biodiversity	Persoonia 23, 55-85 (2009)	Eucalyptus sp. australiensis		Australia
Otu02982	CTTGTTCATTTAGAGGAAGTAAAAGTCGTAACAAGGTTTCCGTAGGTGAACCTGCGGAAGGATCATTACCGAGTGTTTGGGCGCCCCTTCTCGGGGTGTCCGTCCTCCCATCCGTGTCTATTTGTACCCTGTTGCTTCGGCGGGCCCGCCCTCTGTGGCCGCCGGGGGGCTTCCCTTGCCCCCGGGCCCGTGCCCGCCGGAGACCTCAACCATGAACACTGTCTGAAGGTTGCAGTCTGAGTACCGATAATAAAAATCGTTAAAAATTGCATCAACGGAGATATTGGTTCCGGGATAGATGAAGAAGGAAGC	Ascomycota	unclassified Ascomycota	unclassified Ascomycota	unclassified Ascomycota	unclassified Ascomycota	unclassified Ascomycota	0	2	NR_131285.1	93976	1.32e-104	Aspergillus penicillioides	NRRL 4548	Eukaryota; Fungi; Dikarya; Ascomycota; Pezizomycotina; Eurotiomycetes; Eurotiomycetidae; Eurotiales; Aspergillaceae; Aspergillus; Aspergillus subgen. Aspergillus.	Peterson,S.W.	Phylogenetic analysis of Aspergillus species using DNA sequences from four loci	Mycologia 100 (2), 205-226 (2008)
Otu05327	CTTGGTCATTTAGAGGCAGTAAAAGTCGTAACAAGGTTTCCGTAGGTGAACCTGCGGAAGGATCATTACCGAGTGTTTGGGCGCCCCTTCTCGGGGTGTCCGTCCTCCCATCCGTGTCTATTTGTACCCTGTTGCTTCGGCGGGCCCGCCCTCTGTGGCCGCCGGGGGGCTTCCCTTGCCCCCGGGCCCGTGCCCGCCGGAGACCTCAACCATGAACACTGTCTGAAGGTTGCAGTCTGAGTACCGATAATAAAAATCGTTAAAAATTGCATCACCGGATATCTTGGGTCCGGAATAGATGAAGAAAGAAGC	Ascomycota	unclassified Ascomycota	unclassified Ascomycota	unclassified Ascomycota	unclassified Ascomycota	unclassified Ascomycota	0	1	NR_131285.1	93976	1.32e-104	Aspergillus penicillioides	NRRL 4548	Eukaryota; Fungi; Dikarya; Ascomycota; Pezizomycotina; Eurotiomycetes; Eurotiomycetidae; Eurotiales; Aspergillaceae; Aspergillus; Aspergillus subgen. Aspergillus.	Peterson,S.W.	Phylogenetic analysis of Aspergillus species using DNA sequences from four loci	Mycologia 100 (2), 205-226 (2008)
Otu04015	CGTCAGATGGGCATAAGTGACAGCTTGTTCATTGAGAGGAAGTAAAAGTCGTAACAAGGTCTCCGTAGGTGAACCTGCGGAGGGATCATTACAAGTGACCCCCGGTCTAACCGACCGGGATGCTCATAACCCTTTGTTGTCCGACCACGTTGCCTCCGGGGCGACCCTGCCTTCTGGCGGGGGCCCCGGGTGGACAATTCAAACTCTTGCGTAACTTTGCAGTCTGAGTAAATTTAATTAATAAATTAAAACTTTCAACAACGGATCTCTTGGTTCTGGACGAGATGAAGAAAGACGC	Ascomycota	Dothideomycetes	Capnodiales	Cladosporiaceae	Cladosporium	unclassified Cladosporium	0	2	NR_152307.1	93985	2.67e-111	Cladosporium chasmanthicola	CPC 21300	Eukaryota; Fungi; Dikarya; Ascomycota; Pezizomycotina; Dothideomycetes; Dothideomycetidae; Cladosporiales; Cladosporiaceae; Cladosporium.	Bensch,K., Groenewald,J.Z. and Crous,P.W.	Cladosporium for GOPHY 1	Unpublished	Chasmanthe aethiopica chasmanthicola		South Africa: Western Cape, Brackenfell
Otu02991	CTTGTTCATTGAGAGGAAGTAAAAGTCGTCACAAGGTCTCCGTAGGTGAACCTGCGGAAGGATCATTACCGAGTGTTTGGGCGCCCCTTCTCGGGGTGTCCGTCCTCCCATCCGTGTCTATTTGTACCCTGTTGCTTCGGCGGGCCCGCCCTCTGTGGCCGCCGGGGGGCTTCCCTTGCCCCCGGGCCCGTGCCCGCCGGAGACCTCAACCATGAACACTGTCTGAAGGTTGCAGTCTGAGTACCGATAATAAAAATCGTTAAAAATTGCATCAACGGAGATCTTGGGGCCGGCAGCGATGAAGAACGCCGC	Ascomycota	unclassified Ascomycota	unclassified Ascomycota	unclassified Ascomycota	unclassified Ascomycota	unclassified Ascomycota	0	1	NR_131285.1	94048	2.83e-106	Aspergillus penicillioides	NRRL 4548	Eukaryota; Fungi; Dikarya; Ascomycota; Pezizomycotina; Eurotiomycetes; Eurotiomycetidae; Eurotiales; Aspergillaceae; Aspergillus; Aspergillus subgen. Aspergillus.	Peterson,S.W.	Phylogenetic analysis of Aspergillus species using DNA sequences from four loci	Mycologia 100 (2), 205-226 (2008)
Otu00458	CTTGGTCATTTAGAGGAAGTAAAAGTCGTAACAAGGTCTCCGTAGGTGAACCTGCGGAGGGATCATTACTGAGTGAGGGCCTCCGGGTCCGACCTCCAACCCCATGTTATCTGACCCTGTTGCCTCGGGGGTGACCCGGCCGCCTTCGGGCGATTTGGGGCCCCCGGTGGACCACTCAACACTGCATCTTTGCGTCTGAGTCAATTATTGAATCAATCAAAACTTTCAACAACGGATCTCTTGGTTCTGGCATCGATGAAGAACGCAGC	Ascomycota	Dothideomycetes	Capnodiales	unclassified Capnodiales	unclassified Capnodiales	unclassified Capnodiales	91	0	NR_137772.1	94074	1.43e-113	Penidiella aggregata	CBS 128772	Eukaryota; Fungi; Dikarya; Ascomycota; Pezizomycotina; Dothideomycetes; Dothideomycetidae; Mycosphaerellales; Teratosphaeriaceae; Penidiella.	Crous,P.W. and Groenewald,J.Z.	Why everlastings don't last	Persoonia 26, 70-84 (2011)	Phaenocoma prolifera	leaf bracts	South Africa
Otu05379	ATTGGGCCGTTAGAGGCATTACAAGTCGTCACAAGGTTTCCGTAGGTGAACCTGCGGAAGGATCATTCCCGAGTGTTTGGGCGCCCCTTCTCGGGGTGTCCGTCCTCCCATCCGTGTCTATTTGTACCCTGTTGCTTCGGCGGGCCCGCCCTCTATGGCCGCCGGGGGGCTTCCCTTGCCCCCGGGCCCGTGCCCGCCGGAGACCTCGACCATGAACACTGTCTGAAGGTTGCAGTCTGAGTACCGATAATAAAAATCGTTAAAAATTTCAAAAACGGATCTATTGGTTCCGGCCGCGATGAAGAACGCAGC	Ascomycota	unclassified Ascomycota	unclassified Ascomycota	unclassified Ascomycota	unclassified Ascomycota	unclassified Ascomycota	0	1	NR_131285.1	94118	6.08e-108	Aspergillus penicillioides	NRRL 4548	Eukaryota; Fungi; Dikarya; Ascomycota; Pezizomycotina; Eurotiomycetes; Eurotiomycetidae; Eurotiales; Aspergillaceae; Aspergillus; Aspergillus subgen. Aspergillus.	Peterson,S.W.	Phylogenetic analysis of Aspergillus species using DNA sequences from four loci	Mycologia 100 (2), 205-226 (2008)
Otu05345	CTTGGTCATTTAGAGGAAGTAAAAGTCGTAACAAGGTTTCCGTAGGTGAACCTGCGGAAGGATCATTATCAAGTTACAGCGGAGGCGCCCTCGGGTGTCCTCCTGTCTGCAACCCTTGTCTTTTGCGTACTGTACGTTTCCTCGGCGGGTTCGCCCGCCGATAGGACATTCATAAACCCTTCGTAGTTGCAATCAGCGTCAGAAAAAACTATAATAGTTACATCTTTCAACAACGGATCTCTTGGCTCTGGCAGCGATGAAGAACGCAGC	Ascomycota	unclassified Ascomycota	unclassified Ascomycota	unclassified Ascomycota	unclassified Ascomycota	unclassified Ascomycota	1	0	NR_170043.1	94163	4.02e-109	Neopyrenochaeta maesuayensis		Eukaryota; Fungi; Dikarya; Ascomycota; Pezizomycotina; Dothideomycetes; Pleosporomycetidae; Pleosporales; Pleosporineae; Neopyrenochaetaceae; Neopyrenochaeta.	Li,W.-J., McKenzie,E.H.C., Liu,J.-K., Bhat,D.J., Dai,D.-Q., Camporesi,E., Tian,Q., Maharachchikumbura,S.S.N., Luo,Z.-L., Shang,Q.-J., Zhang,J.-F., Tangthirasunun,N., Karunarathna,S.C., Xu,J.-C. and Hyde,K.D.	Taxonomy and phylogeny of hyaline-spored coelomycetes	Fungal Divers. 100 (1), 279-801 (2020)			Thailand
Otu05378	CTTGGTCATTTAGAGGAAGTAAAAGTCGTAACAAGGTTTCCGTAGGTGAACCTGCGGAAGGATCATTATCAAGTTACGGCGGAGGCGCCCTCGGGTGTCCTCCTGTCTGCAACCCTTGTCTTTTGCGTACTGTATGTTTCCTCGGCGGGTTCGCCGCCGATAGGACATTCATAAACCCTTCGTAGTCGCAATCAGCGTCAGAAAAAACTATAATAGTTACAACTTTCAACAACGGATCTCTTGGTTCTGGAATCGATGAAGAAAGCAGC	Ascomycota	unclassified Ascomycota	unclassified Ascomycota	unclassified Ascomycota	unclassified Ascomycota	unclassified Ascomycota	1	0	NR_170043.1	94163	4.00e-109	Neopyrenochaeta maesuayensis		Eukaryota; Fungi; Dikarya; Ascomycota; Pezizomycotina; Dothideomycetes; Pleosporomycetidae; Pleosporales; Pleosporineae; Neopyrenochaetaceae; Neopyrenochaeta.	Li,W.-J., McKenzie,E.H.C., Liu,J.-K., Bhat,D.J., Dai,D.-Q., Camporesi,E., Tian,Q., Maharachchikumbura,S.S.N., Luo,Z.-L., Shang,Q.-J., Zhang,J.-F., Tangthirasunun,N., Karunarathna,S.C., Xu,J.-C. and Hyde,K.D.	Taxonomy and phylogeny of hyaline-spored coelomycetes	Fungal Divers. 100 (1), 279-801 (2020)			Thailand
Otu00049	CTTGGTCATTTAGAGGAAGTAAAAGTCGTAACAAGGTTTCCGTAGGTGAACCTGCGGAAGGATCATTACCGAGTGTTTGGATGCCCCTTCTTGGGGTGTCCGTCCTCCCATCCGTGTCTATTGTACCCTGTTGCTTCGGCGGGCCCGCCCTCTTTTGTGGCCGCCGGGGGGCTTCTGCCCCCGGGCCCGCGCCCGCCGGAGACCTCTCAACCATTGAACACTGTCTGAAGGTTGCAGTCTGAGTACCGATAAAGCAAATCGTTAAAACTTTCAACAACGGATCTCTTGGTTCCGGCATCGATGAAGAACGCAGC	Ascomycota	Eurotiomycetes	Eurotiales	unclassified Eurotiales	unclassified Eurotiales	unclassified Eurotiales	30	6	NR_131285.1	94231	1.70e-108	Aspergillus penicillioides	NRRL 4548	Eukaryota; Fungi; Dikarya; Ascomycota; Pezizomycotina; Eurotiomycetes; Eurotiomycetidae; Eurotiales; Aspergillaceae; Aspergillus; Aspergillus subgen. Aspergillus.	Peterson,S.W.	Phylogenetic analysis of Aspergillus species using DNA sequences from four loci	Mycologia 100 (2), 205-226 (2008)
Otu02990	CTTGGTCATTTAGAGGAAGTAAAAGTCGTAACAAGGTTTCCGTAGGTGGACCTGCGGAAGGATCATTAAAAAAATGAGGTATTTTATACCTCTTGTATTTAAAACCAACTCGAAAATATAATTTTATTCTAAAAAGAAAAAAAACTTTCAACAATGGATCTCTTGGCTCTCGCATCGATGAAGAACGCAGC	Ascomycota	unclassified Ascomycota	unclassified Ascomycota	unclassified Ascomycota	unclassified Ascomycota	unclassified Ascomycota	0	1	NR_168422.1	94330	2.23e-80	Dentiscutata savannicola	Att1455-2 savannicola	Eukaryota; Fungi; Fungi incertae sedis; Mucoromycota; Glomeromycotina; Glomeromycetes; Diversisporales; Gigasporaceae; Dentiscutata.	Krueger,C., Walker,C. and Schuessler,A.	Scutellospora savannicola: redescription, epitypification, DNA barcoding and transfer to Dentiscutata	Mycol. Prog. 0 (2014) In press
Otu00423	CTTGGTCATTTAGAGGAAGTAAAAGTCGTAACAAGGTCTCCGTAGGTGAACCTGCGGAGGGATCATTACCGAGTGAGGGCCTTCGGGCTCGACCTCCAACCCCATGTCATCCGACCCTGTTGCCTCGGGGGAGACCCGGCCCGTTGGGCGCCAGGGGCCCCCGGTGGACCACTCAACGCTGCATCATTGCGTCCGAGTCGTATTTGAATCAATCAAAACTTTCAACAACGGATCTCTTGGTTCTGGCATCGATGAAGAACGCAGC	Ascomycota	Dothideomycetes	Capnodiales	unclassified Capnodiales	unclassified Capnodiales	unclassified Capnodiales	0	89	NR_137022.1	94403	1.09e-114	Teratosphaeria encephalarti	CBS 123540	Eukaryota; Fungi; Dikarya; Ascomycota; Pezizomycotina; Dothideomycetes; Dothideomycetidae; Mycosphaerellales; Teratosphaeriaceae; Teratosphaeria.	Crous,P.W., Wood,A.R., Okada,G. and Groenewald,J.Z.	Foliicolous microfungi occurring on Encephalartos	Persoonia 21, 135-146 (2008)	Encephalartos altensteinii	living leaves	South Africa
Otu00243	CTTGGTCATTTAGAGGAAGTAAAAGTCGTAACAAGGTCTCCGTTGGTGAACCAGCGGAGGGATCATTACAGAGTTGCAAAACTCCCTAAACCATTGTGAACCTACCTTCTACCGTTGCTTCGGCGGGCGGGCCCAGCGCCCCCCCGGCCCCCCCGCGGGCGCCCGCCGGAGGATGCCAAAACTCGTGATACCAGTGGCCTCTCTGAGTATTCTGTACTGAATAAGTCAAAACTTTCAACAACGGATCTCTTGGTTCTGGCATCGATGAAGAACGCAGC	Ascomycota	Sordariomycetes	Sordariales	Chaetomiaceae	unclassified Chaetomiaceae	unclassified Chaetomiaceae	256	0	NR_157440.1	94424	1.15e-114	Acrophialophora levis	CBS 484.70	Eukaryota; Fungi; Dikarya; Ascomycota; Pezizomycotina; Sordariomycetes; Sordariomycetidae; Sordariales; Chaetomiaceae; Acrophialophora.	Zhang,Y., Wu,W. and Cai,L.	A phylogenetic assessment and taxonomic revision of thermotolerant genera Acrophialophora and Taifanglania	Unpublished		compost
Otu00127	CTTGGTCATTTAGAGGAAGTAAAAGTCGTAACAAGGTCTCCGTAGGTGAACCTGCGGAGGGATCATTAACGAGTAAGGGTCTTCCCGGCCCGATCTCCCAACCCTTTGTCTACCCGACCATCGTTGCTTCGGCGAGCCCGTCCTCACGGACCGCCGGAGGGCCCTCGCGCCCTCTGGCCCGCGCCCGTCGACAGCCCCCACATTTAAAATCTTAACTAAACGTGTCTTGAATCTAAGTATTATTGTTAAATAAAAACAAAACTTTCAACAACGGATCTCTTGGTTCTGGCATCGATGAAGAACGCAGC	Ascomycota	Eurotiomycetes	Chaetothyriales	Herpotrichiellaceae	Exophiala	unclassified Exophiala	673	0	NR_137766.1	94444	2.75e-116	Exophiala cancerae	CBS 120420	Eukaryota; Fungi; Dikarya; Ascomycota; Pezizomycotina; Eurotiomycetes; Chaetothyriomycetidae; Chaetothyriales; Herpotrichiellaceae; Exophiala.	Pie,M.R., Boeger,W.A., Patella,L., Vicente,V.A., Ribeiro,R.O. and Ostrensky,A.	Specific primers for the detection of the black-yeast fungus associated with lethargic crab disease (LCD)	Dis. Aquat. Org. 94 (1), 73-75 (2011)	mangrove crab cancerae
Otu02297	CTTGGTCATTTAGAGGAAGTAAAAGTCGTAACAAGGTTTCCGTAGGTGAACCTGCGGAAGGATCATTAAAAAATTGAGGTATTCGTACCTCTTTTGTATTTTAAACCTTACACTATAAAACCTAAAAAGTTTTATATAAATGAAAAACTTTCAACAATGGGTCTCTTGGTTCTCGCATCGATGAAGAACGCAGCCTGTCTCTTATAACATCTCCGAGCCCACGAGACATCTCAGGATCTCGTATGCCGT	Ascomycota	Lecanoromycetes	unclassified Lecanoromycetes	unclassified Lecanoromycetes	unclassified Lecanoromycetes	unclassified Lecanoromycetes	4	0	NR_168761.1	94444	6.42e-82	Racocetra crispa	CMPC739.2	Eukaryota; Fungi; Fungi incertae sedis; Mucoromycota; Glomeromycotina; Glomeromycetes; Diversisporales; Gigasporaceae; Racocetra.	de Souza,F.A., da Silva,I.R., de Barros Barreto,M.B.B., Oehl,F., Goto,B.T. and Maia,L.C.	Racocetra crispa (Glomeromycotina) delimited by integrative evidence based on morphology, long continuous nuclear rDNA sequencing and phylogeny	Mycol. Prog. 17 (9), 999-1011 (2018)			Brazil
Otu00262	CTTGGTCATTTAGAGGAAGTAAAAGTCGTAACAAGGTCTCCGTTGGTGAACCAGCGGAGGGATCATTACTGAGTTTTCTAAACTCCCAAACCCTTGAGAACATACCTTCGTTGCCTCGGCGGAAGCGTCGCCCTGGGATGGCCTACCCTGTAGCGCCTTACCCCTGGACGCCCCCCCGCCGGTGGTCTTCTAAACTCTGTTTTATTGTGTCACTTCTGAGGATTATTATAAAATTAGTTAAAACTTTCAACAACGGATCTCTTGGTTCTGGCATCGATGAAGAACGCAGC	Ascomycota	Sordariomycetes	Xylariales	Diatrypaceae	unclassified Diatrypaceae	unclassified Diatrypaceae	3	0	NR_165918.1	94444	2.05e-97	Peroneutypa polysporae	NFCCI-4392	Eukaryota; Fungi; Dikarya; Ascomycota; Pezizomycotina; Sordariomycetes; Xylariomycetidae; Xylariales; Diatrypaceae; Peroneutypa.	Dayarathne,M.C., Jones,E.B.G., Maharachchikumbura,S.S.N., Devadatha,B., Sarma,V.V., Khongphinitbunjong,K., Chomnunti,P. and Hyde,K.D.	Morpho-molecular characterization of microfungi associated with marine based habitats	Mycosphere 11 (1), 1-188 (2020)	Suaeda monoica polysporae		India
Otu01652	CTTGTTCATTTAGAGGCATTAAAAGTCGTTACAAGGTTTCCGTAGGTGAACCTGCGGAAGGATCATTACAAGGAACGCTGGTCCAACCAGCATCCTCTAACCCAATGCGTACCAACCTTGTTGCCTCGGCGTGCCAGCGCCGTCGATGGTGCTGCCGGCCCCGGCTGGATAGCGCACGCCAGAGGAACCGCAAACTCCAGCTTTAACAAGTGCGGTCTGAGCTTGAACCTAATGCGTTTAAAACTTTCAACAACGGATATCTTGGTTCTGGAAGAGATGAAGAAAGCAGC	Ascomycota	unclassified Ascomycota	unclassified Ascomycota	unclassified Ascomycota	unclassified Ascomycota	unclassified Ascomycota	0	5	NR_164055.1	94444	3.79e-25	Muyocopron laterale	CBS 141029	Eukaryota; Fungi; Dikarya; Ascomycota; Pezizomycotina; Dothideomycetes; Dothideomycetes incertae sedis; Muyocopronales; Muyocopronaceae; Muyocopron.	Hernandez-Restrepo,M., Bezerra,J., Tan,Y., Wiederhold,N., Crous,P., Guarro,J. and Gene,J.	Re-evaluation of Mycoleptodiscus species and morphologically similar fungi	Persoonia (2019) In press			Australia
Otu01780	CTTGGTCATTTAGAGGAAGTAAAAGTCGTAACAAGGTTTCCGTAGGTGAACCTGCGGAAGGATCATTAAAAAATTGAGGTATTCGTACCTCTTTTGTATCTTAAACCTTACACTATAAAACCTAAAAAATTTTATATAAAATGAAAAACTTTCAACAATGGATCTCTTGGTTCTCGCATCGATGAAGAACGCAGCCTGCTCTTATACACATCTCCGAGCCCACGAGACATCTCAGGATCTCGTATGCCGT	Ascomycota	unclassified Ascomycota	unclassified Ascomycota	unclassified Ascomycota	unclassified Ascomycota	unclassified Ascomycota	1	0	NR_168761.1	94444	1.79e-82	Racocetra crispa	CMPC739.2	Eukaryota; Fungi; Fungi incertae sedis; Mucoromycota; Glomeromycotina; Glomeromycetes; Diversisporales; Gigasporaceae; Racocetra.	de Souza,F.A., da Silva,I.R., de Barros Barreto,M.B.B., Oehl,F., Goto,B.T. and Maia,L.C.	Racocetra crispa (Glomeromycotina) delimited by integrative evidence based on morphology, long continuous nuclear rDNA sequencing and phylogeny	Mycol. Prog. 17 (9), 999-1011 (2018)			Brazil
Otu05077	CTTGGTCATTTAGAGGAAGTAAAAGTCGTAACAAGGTTTCCGTAGGTGAACCTGCGGAAGGATCATTAAAAAATTGAGGTATTCGTACCTCTTTTGTATTTTAAACCTTACACTATAAAACCTAAAAAATTTTATATAAAATGAAAAACTTCCAACAATGGATCTCTTGGTTCTCGCATCGATGAAGAACGCAGCCTGTCTCTTATACAAATCCCGAGCCCACGAAACATCTCAGGACCTCGTATGCCGT	Ascomycota	unclassified Ascomycota	unclassified Ascomycota	unclassified Ascomycota	unclassified Ascomycota	unclassified Ascomycota	1	0	NR_168761.1	94444	1.79e-82	Racocetra crispa	CMPC739.2	Eukaryota; Fungi; Fungi incertae sedis; Mucoromycota; Glomeromycotina; Glomeromycetes; Diversisporales; Gigasporaceae; Racocetra.	de Souza,F.A., da Silva,I.R., de Barros Barreto,M.B.B., Oehl,F., Goto,B.T. and Maia,L.C.	Racocetra crispa (Glomeromycotina) delimited by integrative evidence based on morphology, long continuous nuclear rDNA sequencing and phylogeny	Mycol. Prog. 17 (9), 999-1011 (2018)			Brazil
Otu05112	CTACATACTATAACAATAAGTAATTTATGTATTTTTTAAAGAAACGGCGACCACCGAAAGCTACAACTAAGCCTTCGTCAGCAGCGTCAGCTGTGTACAGAGACAGCTTGGTCATTTAGAGGAAGTAAAAGTCGTAACAAGGTTTCCGTAGGTGAACCTGCGGAAGGATCATTAAAAAATTGAGGTATTCGTACCTCTTTTGTATTTTAAACCTTACACTATAAAACCTAAAAAATTTTATATAGAATGAAAAACTTTCAACAATGGATCTCTTGGTTCTCGCATCGATGAAGAACGCAGCCTGTATCATATACACATCTCCGAGCCCACGAGACATGTCCAGATCTCGAATGCCG	Ascomycota	unclassified Ascomycota	unclassified Ascomycota	unclassified Ascomycota	unclassified Ascomycota	unclassified Ascomycota	1	0	NR_168761.1	94444	2.61e-82	Racocetra crispa	CMPC739.2	Eukaryota; Fungi; Fungi incertae sedis; Mucoromycota; Glomeromycotina; Glomeromycetes; Diversisporales; Gigasporaceae; Racocetra.	de Souza,F.A., da Silva,I.R., de Barros Barreto,M.B.B., Oehl,F., Goto,B.T. and Maia,L.C.	Racocetra crispa (Glomeromycotina) delimited by integrative evidence based on morphology, long continuous nuclear rDNA sequencing and phylogeny	Mycol. Prog. 17 (9), 999-1011 (2018)			Brazil
Otu05285	CTTGTGCATTGAGAGGAAGTAAAAGTCGTAACAAGGTTTCCGTAGGTGAACCTGCGGAAGGATCATTACCGAGTTAGGGTGTCCTCGCGACGCCCGACCTCCCAACCCTTTGTCTATGATACCACACAGTTGCTTCGGCGTGCCGAGGGGTCATACCCTCGCCGGGCTTTCCGGCCGGGAGCGCGCACGTCGATGGCCTCTTCTAAACTATTGAACCCAAAACCTGTCGTCTGAAAACATTTTATGATTTATAATCAAAAACAAAAATTGCAACAACGGAGATCTTGGTGCTGGCAGCGATGAAGAAAGCCGC	Ascomycota	Eurotiomycetes	Chaetothyriales	Chaetothyriales_fam_Incertae_sedis	Strelitziana	unclassified Strelitziana	0	1	NR_132838.1	94481	1.64e-133	Strelitziana australiensis		Eukaryota; Fungi; Dikarya; Ascomycota; Pezizomycotina; Eurotiomycetes; Chaetothyriomycetidae; Chaetothyriales; Chaetothyriales incertae sedis; Strelitziana.	Cheewangkoon,R., Groenewald,J.Z., Summerell,B.A., Hyde,K.D., To-Anun,C. and Crous,P.W.	Myrtaceae, a cache of fungal biodiversity	Persoonia 23, 55-85 (2009)	Eucalyptus sp. australiensis		Australia
Otu03937	CTTGGTCATTTAGAGGAAGTAAAGGTCGTAACAAGGTCTCCGTAGGTGAACCTGCGGAGGGATCATTACACAAATATGAAGGCGGGCTGGAATCTCTCGGGGTTACAGCCTTGCTGAATTATTCACCCTTGTCTTTTGCGTACTTCTTGTTTCCTTGGTGGGTTCGCCCGCCGATAGGACATTCATAAACCCTTCGTAGTTGCAATCAGCGTCAGAAAAAACTATAATAGTTACAACTTTCAACAACGGATCTCTTGGTTCTGGCATCGATGAAGAACGCAGC	Ascomycota	Dothideomycetes	Pleosporales	Pleosporaceae	Alternaria	unclassified Alternaria	2	0	NR_163686.1	94531	3.27e-110	Alternaria alstroemeriae	CBS 118809	Eukaryota; Fungi; Dikarya; Ascomycota; Pezizomycotina; Dothideomycetes; Pleosporomycetidae; Pleosporales; Pleosporineae; Pleosporaceae; Alternaria.	Vu,D., Groenewald,M., de Vries,M., Gehrmann,T., Stielow,B., Eberhardt,U., Al-Hatmi,A., Groenewald,J.Z., Cardinali,G., Houbraken,J., Boekhout,T., Crous,P.W., Robert,V. and Verkley,G.J.M.	Large-scale generation and analysis of filamentous fungal DNA barcodes boosts coverage for kingdom fungi and reveals thresholds for fungal species and higher taxon delimitation	Stud. Mycol. 92, 135-154 (2019)			Australia
Otu02457	CCGGCAGGGTCAGAGTTGTATAAGAGACAGCTTGGTCATTTAGAGGAAGTAAAAGTCGTAACAAGGTTTCCGTAGGTGAACCTGCGGAAGGATCATTATCAAGTTACAGCGGAGGCGCCCTCGGGTGTCCTCCTGTCTGCAACTCTTGTCTTTTGCGTACTGTATGTTTCCTCGGCGGGTCCGCCCGCCGATAGGACATTCATAAACCCTTCGTAGTTGCAATCAGCGTCAGAAAAAACTACAATAGTTACAACTTTCAACAACGGATCTCTTGGTTCTGGCATCGATGAAGAACGCAGC	Ascomycota	unclassified Ascomycota	unclassified Ascomycota	unclassified Ascomycota	unclassified Ascomycota	unclassified Ascomycota	2	0	NR_170043.1	94553	9.68e-111	Neopyrenochaeta maesuayensis		Eukaryota; Fungi; Dikarya; Ascomycota; Pezizomycotina; Dothideomycetes; Pleosporomycetidae; Pleosporales; Pleosporineae; Neopyrenochaetaceae; Neopyrenochaeta.	Li,W.-J., McKenzie,E.H.C., Liu,J.-K., Bhat,D.J., Dai,D.-Q., Camporesi,E., Tian,Q., Maharachchikumbura,S.S.N., Luo,Z.-L., Shang,Q.-J., Zhang,J.-F., Tangthirasunun,N., Karunarathna,S.C., Xu,J.-C. and Hyde,K.D.	Taxonomy and phylogeny of hyaline-spored coelomycetes	Fungal Divers. 100 (1), 279-801 (2020)			Thailand
Otu03877	CTTGTGCATTTAGAGGAAGTAAAAGTCGTAACAAGGTTTCCGTAGGTGAACCTGCGGAAGGATCATTACATTCAGTAGCTTGCTACTGTTAGGGGGGTCTATTAGTCTGTATAGTATCACTACTGATGAGCAGCACGACCTCCTGTCTCTACCCTTGTCTTTTGCGCACTCATGTTTCCTCGGCGGTTTGATACCCGCCGGCTGGATCAATCTATAACCTTTTTAATTTTCAATCAGCGTCTGAGAAACATAATAATTAGAAATTTCAACACCGGATATCTTGGTTCTGGAAGAGATGAAGAAAGCCGC	Ascomycota	Dothideomycetes	Pleosporales	Phaeosphaeriaceae	unclassified Phaeosphaeriaceae	unclassified Phaeosphaeriaceae	0	2	NR_165861.1	94604	9.85e-121	Neosetophoma poaceicola	MFLUCC 16-0886	Eukaryota; Fungi; Dikarya; Ascomycota; Pezizomycotina; Dothideomycetes; Pleosporomycetidae; Pleosporales; Pleosporineae; Phaeosphaeriaceae; Neosetophoma.	Thambugala,K.M., Wanasinghe,D.N., Phillips,A.J.L., Camporesi,E., Bulgakov,T.S., Phukhamsakda,C., Ariyawansa,H.A., Goonasekara,I.D., Phookamsak,R., Dissanayake,A., Tennakoon,D.S., Tibpromma,S., Chen,Y.Y., Liu,Z.Y. and Hyde,K.D.	Mycosphere notes 1-50: Grass (Poaceae) inhabiting Dothideomycetes	Mycosphere 8 (4), 697-796 (2017)			Thailand
Otu03884	CTTGGTCCTTTCGCGGAATTAAAAGTCGTAACAAGGTTTCCGTGGGTGACCCTGCGGAAGGATCATTACCTAAAGTTTGTAGGCTTTGCCTGCTATCTCTTACCCATGTCTTTTGAGTACCTTCGTTTCCTCGGCGGGTCCGCCCGCCGATCGGACAACCATAAACCATTTGCGGTCGCAATCAGCGTCTGAAAAAACTTTAATAGTTACAACTTTCAACAACGGATCTCTTGGTTCTGGCATCGATGAAGAACGCAGC	Ascomycota	Dothideomycetes	Pleosporales	Didymellaceae	Didymella	unclassified Didymella	0	1	NR_158275.1	94715	8.36e-106	Didymella keratinophila		Eukaryota; Fungi; Dikarya; Ascomycota; Pezizomycotina; Dothideomycetes; Pleosporomycetidae; Pleosporales; Pleosporineae; Didymellaceae; Didymella.	Valenzuela-Lopez,N.M.A., Stchigel,A.M., Cano-Lira,J.F., Guarro,J., Crous,P. and Sutton,D.A.	Coelomycetous Dothideomycetes with emphasis on the families Cucurbitariaceae and Didymellaceae	Stud Mycol 0 (2017) In press			USA
Otu05308	AAGACAGCTTGTTCATTTAGAGGAAGTAAAAGTCGTAACAAGGTTTCCGTAGGTGAACCCGCGGAAGGATCATTACCGAGTACCGGGTTGGTATTTATGCCTCCCGTTCTCCCACCCTTTGTTTACCTGTTCTTGTTGCCTCGGCGGGCCTGCGGGCCCCGCCTGCTGCCGGCTTCGGCTGGCTAGCGCCCGCCAGGGGACCAACCAAACTCTATTTTAACGTGTCGTCTGAGTACAACATCAATAAGTTAAAACTTTCAACAACGGAGATCTTGGTGCTGGAAGAGATGAAGAAAGCAGC	Ascomycota	unclassified Ascomycota	unclassified Ascomycota	unclassified Ascomycota	unclassified Ascomycota	unclassified Ascomycota	0	2	NR_160349.1	94717	9.65e-116	Pseudoarthrographis phlogis		Eukaryota; Fungi; Dikarya; Ascomycota; Pezizomycotina; Dothideomycetes; Dothideomycetes incertae sedis; Pseudoarthrographis.	Crous,P.W. and Groenewald,J.Z.	Fungal Planet description sheets June 2018	Unpublished		Phlox subulata Pseudoarthrographis phlogis	New Zealand
Otu03282	TCGGAAGCGTTAGGTGTTTATAAGAGACATCTTGTTCATTTAGAGGAAGTAAAAGTCGTAACAAGGTTTCCGTAGGTGAACCTGCGGAAGGATCATTATCAAGTTACAGCGGAGGCGCCCTCGGGTGTCCTCCTGTCTGCAACCCTTGTCTTTTGCGTACTGTATGTTTCCTCGGTGGGTTCGCCCGCCGATAGGACATTCATAAACCCTTCGTAGTTGCAATCAGCGTCAGAAATAACTATAATAGTTACAACTTTCAACAACGGATCTCTTGGTTCTGGAAGAGATGAAGAAAGACGC	Ascomycota	Dothideomycetes	Pleosporales	unclassified Pleosporales	unclassified Pleosporales	unclassified Pleosporales	1	0	NR_170043.1	94841	4.50e-109	Neopyrenochaeta maesuayensis		Eukaryota; Fungi; Dikarya; Ascomycota; Pezizomycotina; Dothideomycetes; Pleosporomycetidae; Pleosporales; Pleosporineae; Neopyrenochaetaceae; Neopyrenochaeta.	Li,W.-J., McKenzie,E.H.C., Liu,J.-K., Bhat,D.J., Dai,D.-Q., Camporesi,E., Tian,Q., Maharachchikumbura,S.S.N., Luo,Z.-L., Shang,Q.-J., Zhang,J.-F., Tangthirasunun,N., Karunarathna,S.C., Xu,J.-C. and Hyde,K.D.	Taxonomy and phylogeny of hyaline-spored coelomycetes	Fungal Divers. 100 (1), 279-801 (2020)			Thailand
Otu04659	CTTGTTCATTTAGAGGCAGTAAAAGTCGTCACAAGGTTTCCGTAGGTGAACCTGCGGAAGGATCATTACCGAGTGCGGACCCTCTGGGTCCAACCTCCCATCCGTGTCTATTCATACCCTGTTGCTTCGGCGGGCCCGCTTGGCTGTCCCCCCCCTCCTGGGGAGGGGGCTGCCGGCCGCCGGGGGGCTACCCTGCCCCCGGGCCCGTGCCCGCCGGGGACACCAACACTGAACACTGTCTGAAGGTTGCAGTCTGAGTTTTCATAAAGAAAAATTGTTAAAACTTTCAACAATGGATCTCTTGGTTCCGGCATCGATGAAGAACGCAGC	Ascomycota	Eurotiomycetes	Eurotiales	Aspergillaceae	Aspergillus	unclassified Aspergillus	0	2	NR_135335.1	94872	2.29e-117	Aspergillus vitricola	NRRL 5125	Eukaryota; Fungi; Dikarya; Ascomycota; Pezizomycotina; Eurotiomycetes; Eurotiomycetidae; Eurotiales; Aspergillaceae; Aspergillus.	Peterson,S.W.	Phylogenetic analysis of Aspergillus species using DNA sequences from four loci	Mycologia 100 (2), 205-226 (2008)
Otu02184	CTTGGTCATTTAGAGGAAGTAAAAGTCGTAACAAGGTTTCCGTAGGTGAACCTGCGGAAGGATCATTACCGAGTGTTTGGGCGCCCCTTCTCGGGGTGTCCGTCCTCCCATCCGTGTCTATTTGTACCCTGTTGCTTCGGCGGGCCCGCCCTCTGTGGCCGCCGGGGGGCTTCCCTTGCCCCCGGGCCCGTGCCCGCCGGAGACCTCAACCATGAACACTGTCTGAAGGTTGCAGGCTGAGTACCGATAATAAAAATCGTTACAACTTTCGACAACGGATCTCTTGGCTCTCGCATCGATGAAGAACGCAGC	Ascomycota	unclassified Ascomycota	unclassified Ascomycota	unclassified Ascomycota	unclassified Ascomycota	unclassified Ascomycota	0	2	NR_131285.1	94902	2.81e-111	Aspergillus penicillioides	NRRL 4548	Eukaryota; Fungi; Dikarya; Ascomycota; Pezizomycotina; Eurotiomycetes; Eurotiomycetidae; Eurotiales; Aspergillaceae; Aspergillus; Aspergillus subgen. Aspergillus.	Peterson,S.W.	Phylogenetic analysis of Aspergillus species using DNA sequences from four loci	Mycologia 100 (2), 205-226 (2008)
Otu03128	CTTGGTCATTTCGAGGAAGTAAAAGTCGTAACAAGGTTTCCGTAGGTGAACCTGCGGAAGGATCATTACCGAGTGTTTGGGCGCCCCTTCTCGGGGTGTCCGTCCTCCCATCCGTGTCTATTTGTACCCTGTTGCTTCGGCGGGCCCGCCCTCTGTGGCCGCCGGGGGGCTTCCCTTGCCCCCGGGCCCGTGCCCGCCGGAGACCTCAACCATGAACACTGTCTGAAGGTTGCAGTCTGAGTACCGATAATAAAAATCGTTACAACTTGCAACAACGGAGCTCTTGGTGCCGGCAGCGATGAAGAACGAAGC	Ascomycota	unclassified Ascomycota	unclassified Ascomycota	unclassified Ascomycota	unclassified Ascomycota	unclassified Ascomycota	0	3	NR_131285.1	94902	2.81e-111	Aspergillus penicillioides	NRRL 4548	Eukaryota; Fungi; Dikarya; Ascomycota; Pezizomycotina; Eurotiomycetes; Eurotiomycetidae; Eurotiales; Aspergillaceae; Aspergillus; Aspergillus subgen. Aspergillus.	Peterson,S.W.	Phylogenetic analysis of Aspergillus species using DNA sequences from four loci	Mycologia 100 (2), 205-226 (2008)
Otu02985	TTCGACAGCTTAAGATGTGAAAAAAGGACAGCTTGGTCATTTAGAGGAAGTAAAAGTCGTAACAAGGTTTCCGTAGGTGTACCTGCGGAAGGATCATTATCAAGTTACAGCGGAGGCGCCCTCGGGTGTCCTCCTGTCTGCAACCCTTGTCTTTTGCGTACTGTATGTTCCCTCGGCGGGTTCGCCCGCCGATAGGACATTCATAAACCCTTCGTAGTTGCAATCAGCGTCAGAAAAAACTATAATAGTTACAACTTTCAACAACGGATCTCTTGGTTCTGGCATCGATGAAGAACGCAGC	Ascomycota	unclassified Ascomycota	unclassified Ascomycota	unclassified Ascomycota	unclassified Ascomycota	unclassified Ascomycota	1	0	NR_170043.1	94942	2.09e-112	Neopyrenochaeta maesuayensis		Eukaryota; Fungi; Dikarya; Ascomycota; Pezizomycotina; Dothideomycetes; Pleosporomycetidae; Pleosporales; Pleosporineae; Neopyrenochaetaceae; Neopyrenochaeta.	Li,W.-J., McKenzie,E.H.C., Liu,J.-K., Bhat,D.J., Dai,D.-Q., Camporesi,E., Tian,Q., Maharachchikumbura,S.S.N., Luo,Z.-L., Shang,Q.-J., Zhang,J.-F., Tangthirasunun,N., Karunarathna,S.C., Xu,J.-C. and Hyde,K.D.	Taxonomy and phylogeny of hyaline-spored coelomycetes	Fungal Divers. 100 (1), 279-801 (2020)			Thailand
Otu02988	TAGGAAGCGTCAGATAGTTATAAGGGACAGCTTGGTCATTTAGAGGAAGTAAAAGTCGTAACAAGGTTTCCGTAGGTGAACCTGCGGAAGGATCATTATCAAGTTACAGCGGAGGCGCCCTCGGGTGTCCTCCTGTCTGCAACCCTTGTCTTTTGCGTACTGTATGTTTCCTCGGCGGGTTCGCCCGCCGATAGGACATTCATAAATCCTTCGTAGTTGCAATCAGCGTCAGAAAAAACTATAATAGTTACAACTTTCAACAACGGATCTCTTGGTTCTGGAATCGATGAAGAACGCAGC	Ascomycota	unclassified Ascomycota	unclassified Ascomycota	unclassified Ascomycota	unclassified Ascomycota	unclassified Ascomycota	2	0	NR_170043.1	94942	2.08e-112	Neopyrenochaeta maesuayensis		Eukaryota; Fungi; Dikarya; Ascomycota; Pezizomycotina; Dothideomycetes; Pleosporomycetidae; Pleosporales; Pleosporineae; Neopyrenochaetaceae; Neopyrenochaeta.	Li,W.-J., McKenzie,E.H.C., Liu,J.-K., Bhat,D.J., Dai,D.-Q., Camporesi,E., Tian,Q., Maharachchikumbura,S.S.N., Luo,Z.-L., Shang,Q.-J., Zhang,J.-F., Tangthirasunun,N., Karunarathna,S.C., Xu,J.-C. and Hyde,K.D.	Taxonomy and phylogeny of hyaline-spored coelomycetes	Fungal Divers. 100 (1), 279-801 (2020)			Thailand
Otu03111	TTGGGCAGGTTAAAGGTTGAATAAGGGACAGCTTGGTCATTTAGAGGAAGTAAAAGTCGTAACAAGGTTTCCGTAGGTGAACCTGCGGAAGGATCATTATCAAGTTACAGCGGAGGCGCCCTCGGGTGTCCTCCTGTCTGCAACCCTTGTCTTTTGCGTACTGTATGTTTCCTCGGCGGGTTCGCCCGCCGATAGGACATTCATAAACCCTTCGTAGTTGCAATCAGCGTCAGAAAAAACTACAATAGTTACAACTTTCAACAACGGATCTCTTGGTTCTGGATCGATGAAGAACGCAGC	Ascomycota	unclassified Ascomycota	unclassified Ascomycota	unclassified Ascomycota	unclassified Ascomycota	unclassified Ascomycota	2	0	NR_170043.1	94942	2.08e-112	Neopyrenochaeta maesuayensis		Eukaryota; Fungi; Dikarya; Ascomycota; Pezizomycotina; Dothideomycetes; Pleosporomycetidae; Pleosporales; Pleosporineae; Neopyrenochaetaceae; Neopyrenochaeta.	Li,W.-J., McKenzie,E.H.C., Liu,J.-K., Bhat,D.J., Dai,D.-Q., Camporesi,E., Tian,Q., Maharachchikumbura,S.S.N., Luo,Z.-L., Shang,Q.-J., Zhang,J.-F., Tangthirasunun,N., Karunarathna,S.C., Xu,J.-C. and Hyde,K.D.	Taxonomy and phylogeny of hyaline-spored coelomycetes	Fungal Divers. 100 (1), 279-801 (2020)			Thailand
Otu03168	TGTGCAGCAGAAGAGGGAGAGAAGGGACAGCTTGGTCATTTAGAGGAAGTAAAAGTCGTAACAAGGTTTCCGTAGGTGAACCTGCGGAAGGATCATTATCAAGTTACAGCGGAGGCGCCCTCGGGTGTCCTCCTGTCTGCAACCCTTGTCTTTTGCGTACTGTATGTTTCCTCGGCGGGTTCGCCCGCCGATAGGACATTCATAAACCCTTCGTAGTTGTAATCAGCGTCAGAAAAAACTACAATAGTTACAACTTTCAACAACGGATCTCTTGGTTCTGGCATCGATGAAGAACGCAGC	Ascomycota	unclassified Ascomycota	unclassified Ascomycota	unclassified Ascomycota	unclassified Ascomycota	unclassified Ascomycota	3	0	NR_170043.1	94942	2.08e-112	Neopyrenochaeta maesuayensis		Eukaryota; Fungi; Dikarya; Ascomycota; Pezizomycotina; Dothideomycetes; Pleosporomycetidae; Pleosporales; Pleosporineae; Neopyrenochaetaceae; Neopyrenochaeta.	Li,W.-J., McKenzie,E.H.C., Liu,J.-K., Bhat,D.J., Dai,D.-Q., Camporesi,E., Tian,Q., Maharachchikumbura,S.S.N., Luo,Z.-L., Shang,Q.-J., Zhang,J.-F., Tangthirasunun,N., Karunarathna,S.C., Xu,J.-C. and Hyde,K.D.	Taxonomy and phylogeny of hyaline-spored coelomycetes	Fungal Divers. 100 (1), 279-801 (2020)			Thailand
Otu05340	CCGGAAGCTGAAGATGTGTATAAGAGGAACTTGGTCATTTAGAGGAAGTAAAAGTCGTAACAAGGTTTCCGTAGGTGAACCTGCGGAAGGATCATTATCAAGTTACAGCGGAGGCGCCCTCGGGTGTCCTCCTGTCTGCAACCCTTGTCTTTTGCGTACTGTATGTTTCCTCGGCGGGTTCGCCCGCCGATAGGACATTCATAAACCCTTCGTAGTTGCAATCAGCGTTAGAAAAAACTACAATAGTTACAACTTTCAACAACGGATCTCTTGGTTCTGGCATCGATGAAGAACGCAGC	Ascomycota	unclassified Ascomycota	unclassified Ascomycota	unclassified Ascomycota	unclassified Ascomycota	unclassified Ascomycota	2	0	NR_170043.1	94942	2.07e-112	Neopyrenochaeta maesuayensis		Eukaryota; Fungi; Dikarya; Ascomycota; Pezizomycotina; Dothideomycetes; Pleosporomycetidae; Pleosporales; Pleosporineae; Neopyrenochaetaceae; Neopyrenochaeta.	Li,W.-J., McKenzie,E.H.C., Liu,J.-K., Bhat,D.J., Dai,D.-Q., Camporesi,E., Tian,Q., Maharachchikumbura,S.S.N., Luo,Z.-L., Shang,Q.-J., Zhang,J.-F., Tangthirasunun,N., Karunarathna,S.C., Xu,J.-C. and Hyde,K.D.	Taxonomy and phylogeny of hyaline-spored coelomycetes	Fungal Divers. 100 (1), 279-801 (2020)			Thailand
Otu05354	TGGGGAGGGTCGAATGTGTATAAGAGACAGCTTGGTCATTTAGAGGAAGTAAAAGTCGTAACAAGGTTTCCGTAGGTGAACCTGCGGAAGGATCATTATCAAGTTACAGCGGAGGCGCCCTCGGGTGTCCTCCTGTCTGCAACCCTTATCTTTTGCGTACTGTATGTTTCCTCGGCGGGTTCGCCCGCCGATAGGACATTCATAAACCCTTCGTAGTTGCAATCAACGTCAGAAAAAACTATAATAGTTACAACTTTCAACAACGGATCTCTTGGTTCTGGCATCGATGAAGAACGCAGC	Ascomycota	unclassified Ascomycota	unclassified Ascomycota	unclassified Ascomycota	unclassified Ascomycota	unclassified Ascomycota	2	0	NR_170043.1	94942	2.08e-112	Neopyrenochaeta maesuayensis		Eukaryota; Fungi; Dikarya; Ascomycota; Pezizomycotina; Dothideomycetes; Pleosporomycetidae; Pleosporales; Pleosporineae; Neopyrenochaetaceae; Neopyrenochaeta.	Li,W.-J., McKenzie,E.H.C., Liu,J.-K., Bhat,D.J., Dai,D.-Q., Camporesi,E., Tian,Q., Maharachchikumbura,S.S.N., Luo,Z.-L., Shang,Q.-J., Zhang,J.-F., Tangthirasunun,N., Karunarathna,S.C., Xu,J.-C. and Hyde,K.D.	Taxonomy and phylogeny of hyaline-spored coelomycetes	Fungal Divers. 100 (1), 279-801 (2020)			Thailand
Otu00394	CTTGGTCATTTAGAGGAAGTAAAAGTCGTAACAAGGTTTCCGTAGGTGAACCTGCGGAAGGATCATTAAAAAATTGAGGTATTCGTACCTCTTTTGTATTTTAAACCTTACACTATAAAACCTAAAAAATTTTATATAAAATGAAAAACTTTCAACAATGGATCTCTTGGTTCTCGCATCGATGAAGAACGCAGCCTGTCTCTTATACACATTCCGAGCCCACGAGACATCTCAGGATCTCGTATGCCGT	Ascomycota	Lecanoromycetes	unclassified Lecanoromycetes	unclassified Lecanoromycetes	unclassified Lecanoromycetes	unclassified Lecanoromycetes	95	0	NR_168761.1	94949	3.85e-84	Racocetra crispa	CMPC739.2	Eukaryota; Fungi; Fungi incertae sedis; Mucoromycota; Glomeromycotina; Glomeromycetes; Diversisporales; Gigasporaceae; Racocetra.	de Souza,F.A., da Silva,I.R., de Barros Barreto,M.B.B., Oehl,F., Goto,B.T. and Maia,L.C.	Racocetra crispa (Glomeromycotina) delimited by integrative evidence based on morphology, long continuous nuclear rDNA sequencing and phylogeny	Mycol. Prog. 17 (9), 999-1011 (2018)			Brazil
Otu00439	CTTGGTCATTTAGAGGAAGTAAAAGTCGTAACAAGGTTTCCGTAGGTGAACCTGCGGAAGGATCATTAAAAAATTGAGGTATTCGTACCTCTTTTGTATTTTAAACCTTACACTATAAAACCTAAAAAATTTTATATAAAATGAAAAACTTTCAACAATGGATCTCTTGGTTCTCGCATCGATGAAGAACGCAGCCTGTCTCTTAACACATCTCCGAGCCCACGAGACATCTCAGGATATCGTATGCCGT	Ascomycota	unclassified Ascomycota	unclassified Ascomycota	unclassified Ascomycota	unclassified Ascomycota	unclassified Ascomycota	93	0	NR_168761.1	94949	3.85e-84	Racocetra crispa	CMPC739.2	Eukaryota; Fungi; Fungi incertae sedis; Mucoromycota; Glomeromycotina; Glomeromycetes; Diversisporales; Gigasporaceae; Racocetra.	de Souza,F.A., da Silva,I.R., de Barros Barreto,M.B.B., Oehl,F., Goto,B.T. and Maia,L.C.	Racocetra crispa (Glomeromycotina) delimited by integrative evidence based on morphology, long continuous nuclear rDNA sequencing and phylogeny	Mycol. Prog. 17 (9), 999-1011 (2018)			Brazil
Otu03932	CTTGTTCATTGAGAGGCAGTAAAAGTCGTCACAAGGTTTCCGTAGGTGAACCTGCGGAAGGATCATTACATTCAGTAGCTTGCTACTGTTAGGGGGGTCTATTAGTCTGTATAGTATCACTACTGATGAGCAGCACGACCTCCTGTCTCTACCCTTGTCTTTTGCGCACTCATGTTTCCTCGGCGGTTTGATACCCGCCGGCTGGATCAATCTATAACCTTTTTAATTTTCAATCAGCGTCTGAAAAACATAATAATTACAAATTTCAACAACGGAGCTCTTGGTGCGGGAATAGATGAAGAATGACGC	Ascomycota	Dothideomycetes	Pleosporales	Phaeosphaeriaceae	unclassified Phaeosphaeriaceae	unclassified Phaeosphaeriaceae	0	1	NR_165861.1	94964	2.12e-122	Neosetophoma poaceicola	MFLUCC 16-0886	Eukaryota; Fungi; Dikarya; Ascomycota; Pezizomycotina; Dothideomycetes; Pleosporomycetidae; Pleosporales; Pleosporineae; Phaeosphaeriaceae; Neosetophoma.	Thambugala,K.M., Wanasinghe,D.N., Phillips,A.J.L., Camporesi,E., Bulgakov,T.S., Phukhamsakda,C., Ariyawansa,H.A., Goonasekara,I.D., Phookamsak,R., Dissanayake,A., Tennakoon,D.S., Tibpromma,S., Chen,Y.Y., Liu,Z.Y. and Hyde,K.D.	Mycosphere notes 1-50: Grass (Poaceae) inhabiting Dothideomycetes	Mycosphere 8 (4), 697-796 (2017)			Thailand
Otu02677	TTTGTTCATTTAGAGGAAGTAAAAGTCGTAACAAGGTTTCCGTAGGTGAACCTGCGGAAGGATCATTACCTAGAGTTTGTAGGCTTTGCCTGCTATCTCTTACCCATGTCTTTTGAGTACCTTCGTTTCCTCGGCGGGTCCGCCCGCCGATCGGACAACCATAAACCATTTGCAGTCGCAATCAGCGTCTGAAAAAACTTTAATAGTTAAAACTTTCAACAACGGATATCTTGGTTCTGGAATAGATGAAGAAAGAAGC	Ascomycota	Dothideomycetes	Pleosporales	Didymellaceae	Didymella	unclassified Didymella	0	1	NR_158275.1	94979	1.40e-103	Didymella keratinophila		Eukaryota; Fungi; Dikarya; Ascomycota; Pezizomycotina; Dothideomycetes; Pleosporomycetidae; Pleosporales; Pleosporineae; Didymellaceae; Didymella.	Valenzuela-Lopez,N.M.A., Stchigel,A.M., Cano-Lira,J.F., Guarro,J., Crous,P. and Sutton,D.A.	Coelomycetous Dothideomycetes with emphasis on the families Cucurbitariaceae and Didymellaceae	Stud Mycol 0 (2017) In press			USA
Otu02316	CTTGTTCATTGAGAGGAAGTAAAAGTCGTAACAAGGTCTCCGTAGGTGAACCTGCGGAGGGATCATTACACAAATATGAAGGCGGGCTGGCACCTCTCGGGGTGGCCAGCCCTGCTGAATTATTCACCCGTGTCTTTTGCGTACTTCTTGTTTCCTTGGTGGGCTCGCCCACCACAAGGACCAACCCATAAGCCTTTTTGTAATGGCAATCAGCGTCAGTAACAATGTAATAATTACAACTTTCAACAACGGATATCTTGGTTCTGGACGAGATGAAGAAAGACGC	Ascomycota	Dothideomycetes	Pleosporales	Pleosporaceae	Alternaria	unclassified Alternaria	0	4	NR_136014.1	94979	5.57e-103	Alternaria pseudorostrata	EGS 42-060 pseudorostrata	Eukaryota; Fungi; Dikarya; Ascomycota; Pezizomycotina; Dothideomycetes; Pleosporomycetidae; Pleosporales; Pleosporineae; Pleosporaceae; Alternaria; Alternaria sect. Porri.	Lawrence,D.P., Park,M.S. and Pryor,B.M.	Nimbya and Embellisia revisited, with nov. comb for Alternaria celosiae and A. perpunctulata	Mycol. Prog. 11, 799-815 (2012)
Otu02715	TTCGTCGGCAGCGTCGGATGTGTATAAAAGACAGCTTGTTCATTTAGAGGAAGTAAAAGTCGTAACAAGGTCTCCGTTGGTGAACCAGCGGAGGGATCACTACCGAGTTTACAACTCCCAAACCCCTGTGAACATACCTTACTGTTGCCTCGGCGGATCGGCCCGCGCTCGGTAAAACGGGACGGCCCGCCAGAGGACCCCCTAAACTCTGTTTTTATTTGTAACTTCTGAGTAAAACCATAAATAAATCAAAAATTTCAACAACGGATCTCTTGGTTCTGGCAGCGATGAAGAAAGACGC	Ascomycota	Sordariomycetes	Hypocreales	Nectriaceae	Fusarium	unclassified Fusarium	2	0	NR_120263.1	95200	3.49e-110	Fusarium circinatum		Eukaryota; Fungi; Dikarya; Ascomycota; Pezizomycotina; Sordariomycetes; Hypocreomycetidae; Hypocreales; Nectriaceae; Fusarium; Fusarium fujikuroi species complex.	Schoch,C.L., Robbertse,B., Robert,V., Vu,D., Cardinali,G., Irinyi,L., Meyer,W., Nilsson,R.H., Hughes,K., Miller,A.N., Kirk,P.M., Abarenkov,K., Aime,M.C., Ariyawansa,H.A., Bidartondo,M., Boekhout,T., Buyck,B., Cai,Q., Chen,J., Crespo,A., Crous,P.W., Damm,U., De Beer,Z.W., Dentinger,B.T., Divakar,P.K., Duenas,M., Feau,N., Fliegerova,K., Garcia,M.A., Ge,Z.W., Griffith,G.W., Groenewald,J.Z., Groenewa…	Finding needles in haystacks: linking scientific names, reference specimens and molecular data for Fungi	Database (Oxford) 2014 (2014)	Pinus radiata		USA
Otu04768	CTTGTGCATTTAGAGGAAGTAAAAGTCGTAACAAGGTCTCCATTGGTGAACCAGCGGAGGGATCATTACCGAGTTTACAACTCCCAAACCCCTGTGAACATACCTTACTGTTGCCTCGGCGGATCGGCCCGCGCCCGGTAAAACGGGACGGCCCGCCAGAGGACCCCCTAAACTCTGTTTTTATTTGTAACTTCTGAGTAAAACCATAAATAAATCAAAACTTTCAACAACGGATCTCTTGGTTCTGGCACGAGATGAAGGAAGACGC	Ascomycota	Sordariomycetes	Hypocreales	Nectriaceae	Fusarium	unclassified Fusarium	1	0	NR_120263.1	95200	1.11e-109	Fusarium circinatum		Eukaryota; Fungi; Dikarya; Ascomycota; Pezizomycotina; Sordariomycetes; Hypocreomycetidae; Hypocreales; Nectriaceae; Fusarium; Fusarium fujikuroi species complex.	Schoch,C.L., Robbertse,B., Robert,V., Vu,D., Cardinali,G., Irinyi,L., Meyer,W., Nilsson,R.H., Hughes,K., Miller,A.N., Kirk,P.M., Abarenkov,K., Aime,M.C., Ariyawansa,H.A., Bidartondo,M., Boekhout,T., Buyck,B., Cai,Q., Chen,J., Crespo,A., Crous,P.W., Damm,U., De Beer,Z.W., Dentinger,B.T., Divakar,P.K., Duenas,M., Feau,N., Fliegerova,K., Garcia,M.A., Ge,Z.W., Griffith,G.W., Groenewald,J.Z., Groenewa…	Finding needles in haystacks: linking scientific names, reference specimens and molecular data for Fungi	Database (Oxford) 2014 (2014)	Pinus radiata		USA
Otu02703	TCGTCGGCAGCGTCGGATGTGTAAAAGAGACAGCTTGTGCATTGAGAGGAAGTAAAAGTCGTAACAAGGTCTCCGTTGGTGAACCAGCGGAGGGATCATTACCGAGTTATACAACTCATCAACCCTGTGAACATACCTAAAACGTTGCCTCGGCGGGAACAGACGGCCCCGTAACACGGGCCGCCCCCGCCAGAGGACCCCCTAACTCTGTTTCTATAATGTTTTTTCTGAGTAAACAAGCAAATAAATCAAAACTTTCAACACCGGATCTCTTGGCTCTGGCACTATATGAAGAAAGACGC	Ascomycota	Sordariomycetes	Hypocreales	Nectriaceae	Fusarium	unclassified Fusarium	3	0	NR_163531.1	95219	1.26e-109	Fusarium solani	GJS 09-1466	Eukaryota; Fungi; Dikarya; Ascomycota; Pezizomycotina; Sordariomycetes; Hypocreomycetidae; Hypocreales; Nectriaceae; Fusarium; Fusarium solani species complex.	Schroers,H.J., Samuels,G.J., Zhang,N., Short,D.P., Juba,J.H. and Geiser,D.M.	Epitypification of Fusisporium (Fusarium) solani and its assignment to a common phylogenetic species in the Fusarium solani species complex	Mycologia (2016) In press
Otu03280	CTTGGTCATTTAGAGGAAGTAGAAGTCGTAACAAGGTCTCCGTAGGCGAACCTGCGGAGGGATCATTCATGAATGACTACGGTCTTCAACCATTCTACCCTCGTGGAGTATCAGTCGTGCCTTCGGCCCTCTGGGCCGGCTTTAATGCAGTCGACTTTGTCTGACACATTGATGAAAATCAAAACTTTCAACAAAGGATCTCTAGGCTCTTGCATCGATGAAGAACGCAGC	Ascomycota	Archaeorhizomycetes	unclassified Archaeorhizomycetes	unclassified Archaeorhizomycetes	unclassified Archaeorhizomycetes	unclassified Archaeorhizomycetes	0	2	NR_160445.1	95238	2.31e-21	Terfezia cistophila	j474	Eukaryota; Fungi; Dikarya; Ascomycota; Pezizomycotina; Pezizomycetes; Pezizales; Pezizaceae; Terfezia.	Bordallo,J.-J., Rodriguez,A., Kaounas,V., Camello,F., Honrubia,M. and Morte,A.	Two new Terfezia species from Southern Europe	Phytotaxa 230 (3), 239-249 (2015)		Ascocarp	Greece: Nea Makri Attica
Otu05261	CAGCGGAAGAGAAAGATGTATAAAGGACATGGCTTGGTCATTTAGAGGAAGTAAAAGTCGTAACAAGGTCTCCGTTGGTGAACCAGCGGAGGGATCATTACCGAGTTATTACAACTCATCAACCCTGTGAACATACCTAAAACGTTGCCTCGGCGGGAACAGACGGCCCCGTAACACGGGCCGCCCCCGCCAGAGGACCCCCTAACTCTGTTTCTATAATGTTTTTTCTGAGTAAACAAGCAAATAAATCAAAACTTTCAACAACGGATCTCTTGGCTCTGGCACCGAGAAAAACCCCAGC	Ascomycota	Sordariomycetes	Hypocreales	Nectriaceae	Fusarium	unclassified Fusarium	1	0	NR_163531.1	95238	3.49e-110	Fusarium solani	GJS 09-1466	Eukaryota; Fungi; Dikarya; Ascomycota; Pezizomycotina; Sordariomycetes; Hypocreomycetidae; Hypocreales; Nectriaceae; Fusarium; Fusarium solani species complex.	Schroers,H.J., Samuels,G.J., Zhang,N., Short,D.P., Juba,J.H. and Geiser,D.M.	Epitypification of Fusisporium (Fusarium) solani and its assignment to a common phylogenetic species in the Fusarium solani species complex	Mycologia (2016) In press
Otu01648	TCGTCGGCAGCGACAGATGTGTATAAGGTACAGCTTGTTCATTTAGAGGAAGTAAAAGTCGTAACAAGGTCTCCGTTGGTGAACCAGCGGAGGGATCATTACCGAGTTATACAACTCATCAACCCTGTGAACATACCTAAAACGTTGCCTCGGCGGGAACAGACGGCCCCGTAACACGGGCCGCCCCCGCCAGAGGACCCCCTAACTCTGTTTCTATAATGTTTTTTCTGAGTAAGCAAGCAAATAAATCAAAAATTTCAACAACGGATCTCTTGGCTCTGGCACTAGATGAAGAACGACGC	Ascomycota	Sordariomycetes	Hypocreales	Nectriaceae	Fusarium	unclassified Fusarium	5	0	NR_163531.1	95257	9.75e-111	Fusarium solani	GJS 09-1466	Eukaryota; Fungi; Dikarya; Ascomycota; Pezizomycotina; Sordariomycetes; Hypocreomycetidae; Hypocreales; Nectriaceae; Fusarium; Fusarium solani species complex.	Schroers,H.J., Samuels,G.J., Zhang,N., Short,D.P., Juba,J.H. and Geiser,D.M.	Epitypification of Fusisporium (Fusarium) solani and its assignment to a common phylogenetic species in the Fusarium solani species complex	Mycologia (2016) In press
Otu04734	AAGCTGTTTATCAGAGACAGCTTGGTCATTTAGAGGAAGTAAAAGTCGTAACAAGGTCTCCGTTGGTGAACCAGCGGAGGGATCATTACCGAGTTCACAAACTCCCAACCCTTTGTGAACCTTACCTATCGTTGCTTCGGCGGGACCGCCCCGGCGCCTTCGGGCAACGGAACCAGGCGCCCGCCGGAGGCCCCAAACTCTTATGTCTTTAGTGGTTTTCTCCTCTGAGTGACACATAAACAAATAAATAAAAAATTGTAACAACGGATATCTTGGCGCTGGACGAGATGAAGAACGACGC	Ascomycota	Sordariomycetes	Hypocreales	Stachybotryaceae	unclassified Stachybotryaceae	unclassified Stachybotryaceae	1	0	NR_154239.1	95257	9.72e-111	Neomyrothecium humicola	CBS 310.96	Eukaryota; Fungi; Dikarya; Ascomycota; Pezizomycotina; Sordariomycetes; Hypocreomycetidae; Hypocreales; Stachybotryaceae; Neomyrothecium.	Lombard,L., Houbraken,J., Decock,C., Samson,R.A., Meijer,M., Reblova,M., Groenewald,J.Z. and Crous,P.W.	Generic hyper-diversity in Stachybotriaceae	Persoonia 36, 156-246 (2016)		soil humicola	Papua New Guinea
Otu00358	CTTGGTCATTTAGAGGAAGTAAAAGTCGTAACAAGGTTTCCGTAGGTGAACCTGCGGAAGGATCATTACAAATCTCGGTGGGTCCGTGAGCGGTTGCGGACGCACACATTGGCACAGGGCCGTGAGAGCAGTCCTGATGTTTACGCTTGAGAGTATGACAGAGTTAGTGGTGATGGGAGAATATAGACAACTTTTAACAATGGATCTCTCGGCTCTTGCATCGATGAAGAACGCAGC	Ascomycota	unclassified Ascomycota	unclassified Ascomycota	unclassified Ascomycota	unclassified Ascomycota	unclassified Ascomycota	135	0	NR_157428.1	95294	6.52e-32	Gordonomyces mucovaginatus	CPC 18172	Eukaryota; Fungi; Dikarya; Ascomycota; Pezizomycotina; Dothideomycetes; Pleosporomycetidae; Pleosporales; Pleosporales incertae sedis; Gordonomyces.	Crous,P.W., Summerell,B.A., Swart,L., Denman,S., Taylor,J.E., Bezuidenhout,C.M., Palm,M.E., Marincowitz,S. and Groenewald,J.Z.	Fungal pathogens of Proteaceae	Persoonia 27, 20-45 (2011)	Leucadendron laureolum	leaf litter	South Africa
Otu00397	CTTGGTCATTTAGAGGAAGTAAAAGTCGTAACAAGGTTTCCGTAGGTGAACCTGCGGAAGGATCATTACAAATCTCGGTGGGTCCGTGAGCGATCGCGGACACACACATTGGCACAGGGCTGTGAGAGCAGTCCTGATGTTTACGCTTGTGAGTATGACAGAGTTAAGTGATGGGAGAATATAGACAACTTTTAACAATGGATCTCTTGGCTCTTGCATCGATGAAGAACGCAGC	Ascomycota	unclassified Ascomycota	unclassified Ascomycota	unclassified Ascomycota	unclassified Ascomycota	unclassified Ascomycota	81	0	NR_157428.1	95294	6.46e-32	Gordonomyces mucovaginatus	CPC 18172	Eukaryota; Fungi; Dikarya; Ascomycota; Pezizomycotina; Dothideomycetes; Pleosporomycetidae; Pleosporales; Pleosporales incertae sedis; Gordonomyces.	Crous,P.W., Summerell,B.A., Swart,L., Denman,S., Taylor,J.E., Bezuidenhout,C.M., Palm,M.E., Marincowitz,S. and Groenewald,J.Z.	Fungal pathogens of Proteaceae	Persoonia 27, 20-45 (2011)	Leucadendron laureolum	leaf litter	South Africa
Otu02938	CTTGGTCATTTAGAGGAAGTAAAAGTCGTAACAAGGTTTCCGTAGGTGAACCTGCGGAAGGACCATTACCGAGTGTTTGGGCGCCCCTTCTCGGGGTGTCCGTCCTCCCATCCGTGTCTATTTGTACCCTGTTGCTTCGGCGGGCCCGCCCTCTGTGGCCGCCGAGGGGCTTCCCTTGCCCCCGGGCCCGTGCCCGCCGGAGACCTCAACCATGAACACTGTCTGAAGGTTGCAGTCTGAGTACCGATAATAAAAATCGTTAAAACTTGCAACACCGGATATCTTGGTTCCGGCATCGATGAAGAACGCAGC	Ascomycota	unclassified Ascomycota	unclassified Ascomycota	unclassified Ascomycota	unclassified Ascomycota	unclassified Ascomycota	0	2	NR_131285.1	95294	6.03e-113	Aspergillus penicillioides	NRRL 4548	Eukaryota; Fungi; Dikarya; Ascomycota; Pezizomycotina; Eurotiomycetes; Eurotiomycetidae; Eurotiales; Aspergillaceae; Aspergillus; Aspergillus subgen. Aspergillus.	Peterson,S.W.	Phylogenetic analysis of Aspergillus species using DNA sequences from four loci	Mycologia 100 (2), 205-226 (2008)
Otu05076	CTTGGTCATTTAGAGGAAGTAAAAGTCGTAACAAGGTTTCCGTAGGTGAACCTGCGGAAGGATCATTACCGAGTGTTTGGGCGCCCCTTCTCGGGGTGTCCGTCCTCCCATCCGTGCCTATTTGTACCCTGTTGCTTCGGCGGGCCCGCCCCCTGTGGCCGCCGGGGGGCTTCCCTTGCCCCCGGGCCCGTGCCCGCCGGAGACCTCAACCATGAACACTGTCTGAAGGTTGCAGTCTGAGTACCGATAATAAAAATCGCTAAAACTTTCAACAACGGATCTCTTGGTTCCGGCATGGATGAAGAACGAAGC	Ascomycota	unclassified Ascomycota	unclassified Ascomycota	unclassified Ascomycota	unclassified Ascomycota	unclassified Ascomycota	0	2	NR_131285.1	95294	6.03e-113	Aspergillus penicillioides	NRRL 4548	Eukaryota; Fungi; Dikarya; Ascomycota; Pezizomycotina; Eurotiomycetes; Eurotiomycetidae; Eurotiales; Aspergillaceae; Aspergillus; Aspergillus subgen. Aspergillus.	Peterson,S.W.	Phylogenetic analysis of Aspergillus species using DNA sequences from four loci	Mycologia 100 (2), 205-226 (2008)
Otu05222	TCGGAGGCTTCAGATGTTACTAAGAGCCAGCTTGGTCATTTAGAGGAAGTAAAAGTCGTAACAAGGTTTCCGTAGGTGAACCTGCGGAAGGATCATTATCAAGTTACAGCGGAGGCGCCCTCGGGTGTCCTCCTGTCTGCAACCCTTGTCTTTTGCGTACTGTATGTTTCCTCGGCGGGTTCGCCCGCCGATAGGACATTCATAAACCCTTCGTAGTTGCAATCAACGTCAGAAAAAACTATAATAGTTACAACTTTCAACAACGGATCTCTTGGTTCTGGCATCGATGAAGAACGCAGC	Ascomycota	unclassified Ascomycota	unclassified Ascomycota	unclassified Ascomycota	unclassified Ascomycota	unclassified Ascomycota	2	0	NR_170043.1	95331	4.47e-114	Neopyrenochaeta maesuayensis		Eukaryota; Fungi; Dikarya; Ascomycota; Pezizomycotina; Dothideomycetes; Pleosporomycetidae; Pleosporales; Pleosporineae; Neopyrenochaetaceae; Neopyrenochaeta.	Li,W.-J., McKenzie,E.H.C., Liu,J.-K., Bhat,D.J., Dai,D.-Q., Camporesi,E., Tian,Q., Maharachchikumbura,S.S.N., Luo,Z.-L., Shang,Q.-J., Zhang,J.-F., Tangthirasunun,N., Karunarathna,S.C., Xu,J.-C. and Hyde,K.D.	Taxonomy and phylogeny of hyaline-spored coelomycetes	Fungal Divers. 100 (1), 279-801 (2020)			Thailand
Otu05344	ACGGAGGGGTCAAATGTTATAAAGAAACAGCTTGGTCATTTAGAGGAAGTAAAAGTCGTAACAAGGTTTCCGTAGGTGAACCTGCGGAAGGATCATTATCAAGTTACAGCGGAGGCGCCCTCGGGTGTCCTCCTGTCTGCAACCCTTGTCTTTTGCGTACTGTATGTTTCCTCGGCGGGTTCGCCCGCCGATAGGACATTCATAAACCCTTCGTAGTTGCAATCAGCGTCAGAAAAAACTACAATAGTTACAACTTTCAACAACGGATCTCTTGGTTCTGGCATCGATGAAGAACGCAGC	Ascomycota	unclassified Ascomycota	unclassified Ascomycota	unclassified Ascomycota	unclassified Ascomycota	unclassified Ascomycota	1	0	NR_170043.1	95331	4.47e-114	Neopyrenochaeta maesuayensis		Eukaryota; Fungi; Dikarya; Ascomycota; Pezizomycotina; Dothideomycetes; Pleosporomycetidae; Pleosporales; Pleosporineae; Neopyrenochaetaceae; Neopyrenochaeta.	Li,W.-J., McKenzie,E.H.C., Liu,J.-K., Bhat,D.J., Dai,D.-Q., Camporesi,E., Tian,Q., Maharachchikumbura,S.S.N., Luo,Z.-L., Shang,Q.-J., Zhang,J.-F., Tangthirasunun,N., Karunarathna,S.C., Xu,J.-C. and Hyde,K.D.	Taxonomy and phylogeny of hyaline-spored coelomycetes	Fungal Divers. 100 (1), 279-801 (2020)			Thailand
Otu05356	CGGGGAGGGTAGAATGTGTAAAAGAGAGAGCTTGGTCATTTAGAGGAAGTAAAAGTCGTAACAAGGTTTCCGTAGGTGAACCTGCGGAAGGATCATTATCAAGTTACAGCGGAGGCGCCCTCGGGTGTCCTCCTGTCTGCAACCCTTGTCTTTTGCGTACTGTATGTTTCCTCGGCGGGTTCGCCCGCCGATAGGACATTCATAAACCCTTCGTAGTTGCAATCAGCGTCAGAAAAAACTACAATAGTTACAACTTTCAACAACGGATCTCTTGGTTCTGGCATCGATGAAGAACGCAGC	Ascomycota	unclassified Ascomycota	unclassified Ascomycota	unclassified Ascomycota	unclassified Ascomycota	unclassified Ascomycota	1	0	NR_170043.1	95331	4.47e-114	Neopyrenochaeta maesuayensis		Eukaryota; Fungi; Dikarya; Ascomycota; Pezizomycotina; Dothideomycetes; Pleosporomycetidae; Pleosporales; Pleosporineae; Neopyrenochaetaceae; Neopyrenochaeta.	Li,W.-J., McKenzie,E.H.C., Liu,J.-K., Bhat,D.J., Dai,D.-Q., Camporesi,E., Tian,Q., Maharachchikumbura,S.S.N., Luo,Z.-L., Shang,Q.-J., Zhang,J.-F., Tangthirasunun,N., Karunarathna,S.C., Xu,J.-C. and Hyde,K.D.	Taxonomy and phylogeny of hyaline-spored coelomycetes	Fungal Divers. 100 (1), 279-801 (2020)			Thailand
Otu05358	GTCGGCAGAGTAAGATGTAAAAAGAGACAGCTTGGTCATTTAGAGGAAGTAAAAGTCGTAACAAGGTTTCCGTAGGTGAACCTGCGGAAGGATCATTATCAAGTTACAGCGGAGGCGCCCTCGGGTGTCCTCCTGTCTGCAACCCTTGTCTTTTGCGTACTGTATGTTTCCTCGGCGGGTTCGCCCGCCGATAGGACATTCATAAACCCTTCGTAGTTGCAATCAACGTCAGAAAAAACTATAATAGTTACAACTTTCAACAACGGATCTCTTGGTTCTGGCATCGATGAAGAACGCAGC	Ascomycota	unclassified Ascomycota	unclassified Ascomycota	unclassified Ascomycota	unclassified Ascomycota	unclassified Ascomycota	1	0	NR_170043.1	95331	4.47e-114	Neopyrenochaeta maesuayensis		Eukaryota; Fungi; Dikarya; Ascomycota; Pezizomycotina; Dothideomycetes; Pleosporomycetidae; Pleosporales; Pleosporineae; Neopyrenochaetaceae; Neopyrenochaeta.	Li,W.-J., McKenzie,E.H.C., Liu,J.-K., Bhat,D.J., Dai,D.-Q., Camporesi,E., Tian,Q., Maharachchikumbura,S.S.N., Luo,Z.-L., Shang,Q.-J., Zhang,J.-F., Tangthirasunun,N., Karunarathna,S.C., Xu,J.-C. and Hyde,K.D.	Taxonomy and phylogeny of hyaline-spored coelomycetes	Fungal Divers. 100 (1), 279-801 (2020)			Thailand
Otu02138	TTCGGCAGAGTCAAATGGGTATAAGATACAGCTTGGTCATTTAGAGGAAGTAAAAGTCGTAACAAGGTTTCCGTAGGTGAACCTGCGGAAGGATCATTATCAAGTTACAGCGGAGGCGCCCTCGGGTGTCCTCCTGTCTGCAACCCTTGTCTTTTGCGTACTGTATGTTTCCTCGGCGGGTTCGCCCGCCGATAGGACATTCATAAACCCTTCGTAGTTGCAATCAGCGTCAGGAAAAACTATAATAGTTACAACTTTCAACAACGGATCTCTTGGTTCTGGCATCGATGAAGAAAGCAGC	Ascomycota	unclassified Ascomycota	unclassified Ascomycota	unclassified Ascomycota	unclassified Ascomycota	unclassified Ascomycota	2	0	NR_170043.1	95349	4.49e-114	Neopyrenochaeta maesuayensis		Eukaryota; Fungi; Dikarya; Ascomycota; Pezizomycotina; Dothideomycetes; Pleosporomycetidae; Pleosporales; Pleosporineae; Neopyrenochaetaceae; Neopyrenochaeta.	Li,W.-J., McKenzie,E.H.C., Liu,J.-K., Bhat,D.J., Dai,D.-Q., Camporesi,E., Tian,Q., Maharachchikumbura,S.S.N., Luo,Z.-L., Shang,Q.-J., Zhang,J.-F., Tangthirasunun,N., Karunarathna,S.C., Xu,J.-C. and Hyde,K.D.	Taxonomy and phylogeny of hyaline-spored coelomycetes	Fungal Divers. 100 (1), 279-801 (2020)			Thailand
Otu00013	CTTGGTCATTTAGAGGAAGTAAAAGTCGTAACAAGGTTTCCGTAGGTGAACCTGCGGAAGGATCATTACCTAGAGTTTGTAGGCTTTGCCTGCTATCTCTTACCCATGTCTTTTGAGTACCTTCGTTTCCTCGGCGGGTCCGCCCGCCGATCGGACAACCATAAACCATTTGCAGTCGCAATCAGCGTCTGAAAAAACTTTAATAGTTACAACTTTCAACAACGGATCTCTTGGTTCTGGCATCGATGAAGAACGCAGC	Ascomycota	Dothideomycetes	Pleosporales	Didymellaceae	Didymella	unclassified Didymella	571	6738	NR_136125.1	95367	1.07e-114	Didymella rosea	BRIP 50788	Eukaryota; Fungi; Dikarya; Ascomycota; Pezizomycotina; Dothideomycetes; Pleosporomycetidae; Pleosporales; Pleosporineae; Didymellaceae; Didymella.	Pearce,T.L., Scott,J.B., Crous,P.W., Pethybridge,S.J. and Hay,F.	Tan spot of pyrethrum is caused by a Didymella species complex	Plant Pathol. (2015) In press			Australia
Otu00780	CTTGGTCATTAGAGGAAGTAAAAGTCGTAACAAGGTTTCCGTAGGTGAACCTGCGGAAGGATCATTACCTAGAGTTTGTAGACTTCGGTCTGCTACCTCTTACCCATGTCTTTTGAGTACCTTCGTTTCCTCGGCGGGTCCGCCCGCCGATTGGACAACATTCAAACCCTTTGCAGTTGCAATCAGCGTCTGAAGAACATAATAGTTACAACTTTCAACGACGGATCTCTTGGTTCTGGCATCGATGAAGAACGCAGC	Ascomycota	unclassified Ascomycota	unclassified Ascomycota	unclassified Ascomycota	unclassified Ascomycota	unclassified Ascomycota	24	0	NR_165920.1	95385	2.95e-115	Epicoccum phragmospora	CGMCC3.19339	Eukaryota; Fungi; Dikarya; Ascomycota; Pezizomycotina; Dothideomycetes; Pleosporomycetidae; Pleosporales; Pleosporineae; Didymellaceae; Epicoccum.	Raza,M., Zhang,Z.-F., Hyde,K.D., Diao,Y.-Z. and Cai,L.	Culturable plant pathogenic fungi associated with sugarcane in southern China	Fungal Divers. 99 (1), 1-104 (2019)	Saccharum officinarum phragmospora	Single spore	China
Otu04763	AATGAGTATAAGACACAGCTTGGTCATTTAGAGGAAGTAAAAGTCGTAACAAGGTCTCCGTTGGTGAACCAGCGGAGGGATCATTACCGAGTTTACAAACTCCCAAACCCTTTGTGAACCTTACCATAACGTTGCTTCGGCGGGACCGCCCCGGCGCCCTCGCGGCCCGGACCCAGGCGCCCGCCGGAGGCCCCAAACTCTTATGTCTTTAGTGGTTTTCTCCTCTGAGTGACACATAAACAAATAAATAAAAACTTTTAACAACGGATCTCTTGGCTCTGGACTCGATGAAGAACGAGGC	Ascomycota	Sordariomycetes	Hypocreales	Stachybotryaceae	unclassified Stachybotryaceae	unclassified Stachybotryaceae	1	0	NR_153551.1	95489	4.46e-119	Albifimbria viridis	CBS 449.71	Eukaryota; Fungi; Dikarya; Ascomycota; Pezizomycotina; Sordariomycetes; Hypocreomycetidae; Hypocreales; Stachybotryaceae; Albifimbria.	Lombard,L., Houbraken,J., Decock,C., Samson,R.A., Meijer,M., Reblova,M., Groenewald,J.Z. and Crous,P.W.	Generic hyper-diversity in Stachybotriaceae	Persoonia 36, 156-246 (2016)			India
Otu01299	CTTGGTCATTTAGAGGAAGTAAAAGTCGTAACAAGGTTTCCGTAGGTGAACCTGCGGAAGGATCATTACCGAGTTAGGGTCTCCTCCGTGAGGCCCGACCTCCCAACCCTGTGTCTAATAAACCTGTTTGTGTTGCTTCGGCGGAACGGCAGTGACCTAATCTCCCCCTTCACCGGGGGGGACGGTTGTCCGTCGCCGGGGGATTCACGGTCTCAACGACCGCCCCTGGAGAGCGTCCGCCGATGGCCCCCAACCAAAAAAACTACCAAACCCAAATTGTGAAAAATAACTTCTGAATCAGACCTTTTGATATACCAATCAAAAACAAAACTTTCAACAACGGATCTCTTGGTTCTGGCATCGATGAAGAACGCAGC	Ascomycota	Eurotiomycetes	Chaetothyriales	Trichomeriaceae	Trichomeriaceae_unclassified	Trichomeriaceae_unclassified	0	4	NR_156672.1	95522	9.03e-152	Trichomerium eucalypti		Eukaryota; Fungi; Dikarya; Ascomycota; Pezizomycotina; Eurotiomycetes; Chaetothyriomycetidae; Chaetothyriales; Trichomeriaceae.		Direct Submission	Submitted (17-MAY-2018) National Center for Biotechnology Information, NIH, Bethesda, MD 20894, USA		Eucalyptus tereticornis eucalypti	Australia: New South Wales
Otu00524	CTTGGTCATTTAGAGGAAGTAAAAGTCGTAACAAGGTTTCCGTAGGTGAACCTGCGGAAGGATCATTACCGAGTGTTTGGGCGCCCCTTCTCGGGGTGTCCGTCCTCCCATCCGTGTCTATTTGTACCCTGTTGCTTCGGCGGGCCCGCCCTCTGTGGCCGCCGGGGGGCTTCCCTTGCCCCCGGGCCCGTGCCCGCCGGAGACCTCAACCATGAACACTGTCTGAAGGTTGCAGTCTGAGTACCGATAATAAAAATCGTTAAAAATTTCAACAACGGATCTCTTGGTTCCGGACGCGATGAAGAAAGCCGC	Ascomycota	unclassified Ascomycota	unclassified Ascomycota	unclassified Ascomycota	unclassified Ascomycota	unclassified Ascomycota	4	66	NR_131285.1	95582	2.81e-111	Aspergillus penicillioides	NRRL 4548	Eukaryota; Fungi; Dikarya; Ascomycota; Pezizomycotina; Eurotiomycetes; Eurotiomycetidae; Eurotiales; Aspergillaceae; Aspergillus; Aspergillus subgen. Aspergillus.	Peterson,S.W.	Phylogenetic analysis of Aspergillus species using DNA sequences from four loci	Mycologia 100 (2), 205-226 (2008)
Otu01647	TTCAGCGGCAGCGTCGATGTGTATAGGGGACAGCTTGTTCATTTAGAGGAAGTAAAAGTCGTAACAAGGTCTCCGTTGGTGAACCAGCGGAGGGATCATTACCGAGTTATACAACTCATCAACCCTGTGAACATACCTAAAACGTTGCCTCGGCGGGAACAGACGGCCCCGTAACACGGGCCGCCCCCGCCAGAGGACCCCCTAACTCTGTTTCTATAACGTTTTTTCTGAGTAAACAAGCAAATAAATCAAAACTTTCAACAACGGATCTCTTGGCTCTGGACTCGATGAAGAAAGCCGC	Ascomycota	Sordariomycetes	Hypocreales	Nectriaceae	Fusarium	unclassified Fusarium	6	0	NR_163531.1	95600	2.70e-111	Fusarium solani	GJS 09-1466	Eukaryota; Fungi; Dikarya; Ascomycota; Pezizomycotina; Sordariomycetes; Hypocreomycetidae; Hypocreales; Nectriaceae; Fusarium; Fusarium solani species complex.	Schroers,H.J., Samuels,G.J., Zhang,N., Short,D.P., Juba,J.H. and Geiser,D.M.	Epitypification of Fusisporium (Fusarium) solani and its assignment to a common phylogenetic species in the Fusarium solani species complex	Mycologia (2016) In press
Otu03928	CTTGTGCATTTAGAGGAAGTAAAAGTCGTAACAAGGTTTCCGTAGGTGAACCTGCGGAAGGATCATTACATTCAGTAGCTTGCTACTGTTAGGGGGGTCTATTAGTCTGTATAGTATCACTACTGATGAGCAGCACGACCTCCTGTCTCTACCCTTGTCTTTTGCGCACTCATGTTTCCTCGGCGGTTTGATACCCGCCGGCTGGCTCAATCTATAACCTTTTTAATTTTCAATCAGCGTCTGAAAAACATAATAATTACAAATTTCAACAACGGATCTCTTGGTTCGGGAAGCGATGAAGAAAGACGC	Ascomycota	Dothideomycetes	Pleosporales	Phaeosphaeriaceae	unclassified Phaeosphaeriaceae	unclassified Phaeosphaeriaceae	0	1	NR_165861.1	95683	9.78e-126	Neosetophoma poaceicola	MFLUCC 16-0886	Eukaryota; Fungi; Dikarya; Ascomycota; Pezizomycotina; Dothideomycetes; Pleosporomycetidae; Pleosporales; Pleosporineae; Phaeosphaeriaceae; Neosetophoma.	Thambugala,K.M., Wanasinghe,D.N., Phillips,A.J.L., Camporesi,E., Bulgakov,T.S., Phukhamsakda,C., Ariyawansa,H.A., Goonasekara,I.D., Phookamsak,R., Dissanayake,A., Tennakoon,D.S., Tibpromma,S., Chen,Y.Y., Liu,Z.Y. and Hyde,K.D.	Mycosphere notes 1-50: Grass (Poaceae) inhabiting Dothideomycetes	Mycosphere 8 (4), 697-796 (2017)			Thailand
Otu05074	CTTGGTCATTTAGAGGAAGTAAAAGTCGTAACAAGGTTTCCGTAGGTGAACCTGCGGAAGGATCATTACCGAGTGTTTGGGCGCCCCTTCTCGGGGTGTCCGTCCTCCCATCCGTGTCTATTTGTACCCTGTTGCTTCGGCGGGCCCGCCCTCTGTGGCCGCCGGGGGGCTTCCCTTGCCCCCGGGCCCGTGCCCGCCGGAGACCTCAACCATGAACACTGTCTGAAGGTTGCAGTCTGAGTACCGATAATAAAAATCGGGAAAACTTTCAACAACGGATATCTTGGGTCCGGCATCGATGAAGAACGCAGC	Ascomycota	unclassified Ascomycota	unclassified Ascomycota	unclassified Ascomycota	unclassified Ascomycota	unclassified Ascomycota	0	1	NR_131285.1	95686	1.30e-114	Aspergillus penicillioides	NRRL 4548	Eukaryota; Fungi; Dikarya; Ascomycota; Pezizomycotina; Eurotiomycetes; Eurotiomycetidae; Eurotiales; Aspergillaceae; Aspergillus; Aspergillus subgen. Aspergillus.	Peterson,S.W.	Phylogenetic analysis of Aspergillus species using DNA sequences from four loci	Mycologia 100 (2), 205-226 (2008)
Otu05075	CTTGGTCATTTAGAGGAAGTAAAAGTCGTAACAAGGTTTCCGTAGGTGAACCTGCGGAAGGATCATTACCGAGTGTTTGGGCGCCCCTTCTCGGGGTGTCCGTCCTCCCATCCGTGTCTATTTGTACCCTGTTGCTTCGGCGGGCCCGCCCCCTGTGGCCGCCGGGGGGCTTCCCTTGCCCCCGGGCCCGTGCCCGCCGGAGACCTCAACCATGAACACTGTCTGAAGGTTGCGGTCTGAGTACCGATAATAAAAATCGTTAAAACTTTCAACAACGGATCTCTTGGTTCTCGCATCGATGAAGAACGCAGC	Ascomycota	unclassified Ascomycota	unclassified Ascomycota	unclassified Ascomycota	unclassified Ascomycota	unclassified Ascomycota	0	1	NR_131285.1	95686	1.30e-114	Aspergillus penicillioides	NRRL 4548	Eukaryota; Fungi; Dikarya; Ascomycota; Pezizomycotina; Eurotiomycetes; Eurotiomycetidae; Eurotiales; Aspergillaceae; Aspergillus; Aspergillus subgen. Aspergillus.	Peterson,S.W.	Phylogenetic analysis of Aspergillus species using DNA sequences from four loci	Mycologia 100 (2), 205-226 (2008)
Otu01198	CTTGGTCATTTAGAGGAAGTAAAAGTCGTAACAAGGTTTCCGTAGGTGAACCTGCGGAAGGATCATTACCTAGAGTTTGTAGACTTCGGTCTGCTACCTCTTACCCATGTCTTTTGAGTACCTTCGTTTCCTCGGCGGGTCCGCCCGCCGATTGGACAACATTCAAACCCTTTGCAGTTGCAATCAGCGTCTGAAAAAACATAATAGTTAAAAATTTCAACAACGGATATCTTGGTTCTGGCATCGATGAAGAACGATTC	Ascomycota	unclassified Ascomycota	unclassified Ascomycota	unclassified Ascomycota	unclassified Ascomycota	unclassified Ascomycota	9	0	NR_165920.1	95703	2.98e-115	Epicoccum phragmospora	CGMCC3.19339	Eukaryota; Fungi; Dikarya; Ascomycota; Pezizomycotina; Dothideomycetes; Pleosporomycetidae; Pleosporales; Pleosporineae; Didymellaceae; Epicoccum.	Raza,M., Zhang,Z.-F., Hyde,K.D., Diao,Y.-Z. and Cai,L.	Culturable plant pathogenic fungi associated with sugarcane in southern China	Fungal Divers. 99 (1), 1-104 (2019)	Saccharum officinarum phragmospora	Single spore	China
Otu00098	CTTGGTCATTTAGAGGAAGTAAAAGTCGTAACAAGGTTTCCGTAGGTGAACCTGCGGAAGGATCATTATCAAGTTACAGCGGAGGCGCCCTCGGGTGTCCTCCTGTCTGCAACCCTTGTCTTTTGCGTACTGTATGTTTCCTCGGCGGGTTCGCCCGCCGATAGGACATTCATAAACCCTTCGTAGTTGCAATCAGCGTCAGAAAAAACTATAATAGTTACAACTTTCAACAACGGATCTCTTGGTTCTGGCATCGATGAAGAACGCAGC	Ascomycota	Dothideomycetes	Pleosporales	unclassified Pleosporales	unclassified Pleosporales	unclassified Pleosporales	790	1	NR_170043.1	95720	8.58e-116	Neopyrenochaeta maesuayensis		Eukaryota; Fungi; Dikarya; Ascomycota; Pezizomycotina; Dothideomycetes; Pleosporomycetidae; Pleosporales; Pleosporineae; Neopyrenochaetaceae; Neopyrenochaeta.	Li,W.-J., McKenzie,E.H.C., Liu,J.-K., Bhat,D.J., Dai,D.-Q., Camporesi,E., Tian,Q., Maharachchikumbura,S.S.N., Luo,Z.-L., Shang,Q.-J., Zhang,J.-F., Tangthirasunun,N., Karunarathna,S.C., Xu,J.-C. and Hyde,K.D.	Taxonomy and phylogeny of hyaline-spored coelomycetes	Fungal Divers. 100 (1), 279-801 (2020)			Thailand
Otu00894	TCGGTAGCGTATGAGGTGTTTAAGAGACAGCTTGGTCATTTAGAGGAAGTAAAAGTCGTAACAAGGTTTCCGTAGGTGAACCTGCGGAAGGATCATTATCAAGTTACAGCGGAGGCGCCCTCGGGTGTCCTCCTGTCTGCAACCCTTGTCTTTTGCGTACTGTATGTTTCCTCGGCGGGTTCGCCCGCCGATAGGACATTCATAAACCCTTCGTAGTTGCAATCAGCGTCAGAAAAAACTATAATAGTTACAACTTTCAACAACGGATCTCTTGGTTCTGGCATCGATGAAGAACGCAGC	Ascomycota	unclassified Ascomycota	unclassified Ascomycota	unclassified Ascomycota	unclassified Ascomycota	unclassified Ascomycota	19	0	NR_170043.1	95720	9.61e-116	Neopyrenochaeta maesuayensis		Eukaryota; Fungi; Dikarya; Ascomycota; Pezizomycotina; Dothideomycetes; Pleosporomycetidae; Pleosporales; Pleosporineae; Neopyrenochaetaceae; Neopyrenochaeta.	Li,W.-J., McKenzie,E.H.C., Liu,J.-K., Bhat,D.J., Dai,D.-Q., Camporesi,E., Tian,Q., Maharachchikumbura,S.S.N., Luo,Z.-L., Shang,Q.-J., Zhang,J.-F., Tangthirasunun,N., Karunarathna,S.C., Xu,J.-C. and Hyde,K.D.	Taxonomy and phylogeny of hyaline-spored coelomycetes	Fungal Divers. 100 (1), 279-801 (2020)			Thailand
Otu01015	TCGGCAGAGTCAGATGTATTTAGGCGACAGCTTGGTCATTTAGAGGAAGTAAAAGTCGTAACAAGGTTTCCGTAGGTGAACCTGCGGAAGGATCATTATCAAGTTACAGCGGAGGCGCCCTCGGGTGTCCTCCTGTCTGCAACCCTTGTCTTTTGCGTACTGTATGTTTCCTCGGCGGGTTCGCCCGCCGATAGGACATTCATAAACCCTTCGTAGTTGCAATCAGCGTCAGAAAAAACTATAATAGTTACAACTTTCAACAACGGATCTCTTGGTTCTGGCATCGATGAAGAACGCAGC	Ascomycota	unclassified Ascomycota	unclassified Ascomycota	unclassified Ascomycota	unclassified Ascomycota	unclassified Ascomycota	11	0	NR_170043.1	95720	9.61e-116	Neopyrenochaeta maesuayensis		Eukaryota; Fungi; Dikarya; Ascomycota; Pezizomycotina; Dothideomycetes; Pleosporomycetidae; Pleosporales; Pleosporineae; Neopyrenochaetaceae; Neopyrenochaeta.	Li,W.-J., McKenzie,E.H.C., Liu,J.-K., Bhat,D.J., Dai,D.-Q., Camporesi,E., Tian,Q., Maharachchikumbura,S.S.N., Luo,Z.-L., Shang,Q.-J., Zhang,J.-F., Tangthirasunun,N., Karunarathna,S.C., Xu,J.-C. and Hyde,K.D.	Taxonomy and phylogeny of hyaline-spored coelomycetes	Fungal Divers. 100 (1), 279-801 (2020)			Thailand
Otu02987	TGGGAAGGGTAGAAGGGGTATAAGAAACACCTTGGTCATTTAGAGGAAGTAAAAGTCGTAACAAGGTTTCCGTAGGTGAACCTGCGGAAGGATCATTATCAAGTTACAGCGGAGGCGCCCTCGGGTGTCCTCCTGTCTGCAACCCTTGTCTTTTGCGTACTGTATGTTTCCTCGGCGGGTTCGCCCGCCGATAGGACATTCATAAACCCTTCGTAGTTGCAATCAGCGTCAGAAAAAACTATAATAGTTACAACTTTCAACAACGGATCTCTTGGTTCTGGCATCGATGAAGAACGCAGC	Ascomycota	unclassified Ascomycota	unclassified Ascomycota	unclassified Ascomycota	unclassified Ascomycota	unclassified Ascomycota	2	0	NR_170043.1	95720	9.61e-116	Neopyrenochaeta maesuayensis		Eukaryota; Fungi; Dikarya; Ascomycota; Pezizomycotina; Dothideomycetes; Pleosporomycetidae; Pleosporales; Pleosporineae; Neopyrenochaetaceae; Neopyrenochaeta.	Li,W.-J., McKenzie,E.H.C., Liu,J.-K., Bhat,D.J., Dai,D.-Q., Camporesi,E., Tian,Q., Maharachchikumbura,S.S.N., Luo,Z.-L., Shang,Q.-J., Zhang,J.-F., Tangthirasunun,N., Karunarathna,S.C., Xu,J.-C. and Hyde,K.D.	Taxonomy and phylogeny of hyaline-spored coelomycetes	Fungal Divers. 100 (1), 279-801 (2020)			Thailand
Otu02669	CTTGTTCATTTAGAGGAAGTAAAAGTCGTAACAAGGTTTCTGTAGGTGAACCTGCGGAAGGATCATTACCTAGAGTTTGTAGGCTTTGCCTGCTATCTCTTACCCATGCCTTTTGAGTACCTTCGTTTCCTCGGCGGGTCCGCCCGCCGATCGGACAACCATAAACCATTTGCAGTTGCAATCAGCGTCTGAAAAAACTTTAATAGTTACAACTTTCAACAACGGATCTCTTGGTTCTGGAATCGATGAAGAAAGACGC	Ascomycota	Dothideomycetes	Pleosporales	Didymellaceae	Didymella	unclassified Didymella	0	2	NR_158275.1	95816	6.46e-107	Didymella keratinophila		Eukaryota; Fungi; Dikarya; Ascomycota; Pezizomycotina; Dothideomycetes; Pleosporomycetidae; Pleosporales; Pleosporineae; Didymellaceae; Didymella.	Valenzuela-Lopez,N.M.A., Stchigel,A.M., Cano-Lira,J.F., Guarro,J., Crous,P. and Sutton,D.A.	Coelomycetous Dothideomycetes with emphasis on the families Cucurbitariaceae and Didymellaceae	Stud Mycol 0 (2017) In press			USA
Otu02161	CTTGTTCATTTAGAGGAAGTAAAAGTCGTTACACGGTTTCCGTAGGTGAACCTGCGGAAGGATCATTACAAGGAACGCTGGTCCAACCAGCATCCTCTAACCCAATGCGTACCAACCTTGTTGCCTCGGCGTGCCAGCGCCGTCGATGGTGCTGTCGGCCCCGGCTGGATAGCGCACGCCAGAGGAACCGCAAACTCCAGCTTTAACAAGTGCGGTCTGAGCTTGAACCTAATGCGTTTAAAACTTTCAACAACGGATCTCCTGGTTCTGGACTAGATGAAGAAAGACGC	Ascomycota	unclassified Ascomycota	unclassified Ascomycota	unclassified Ascomycota	unclassified Ascomycota	unclassified Ascomycota	0	4	NR_164055.1	95833	8.14e-27	Muyocopron laterale	CBS 141029	Eukaryota; Fungi; Dikarya; Ascomycota; Pezizomycotina; Dothideomycetes; Dothideomycetes incertae sedis; Muyocopronales; Muyocopronaceae; Muyocopron.	Hernandez-Restrepo,M., Bezerra,J., Tan,Y., Wiederhold,N., Crous,P., Guarro,J. and Gene,J.	Re-evaluation of Mycoleptodiscus species and morphologically similar fungi	Persoonia (2019) In press			Australia
Otu05217	CTTGTGCATTGAGAGGAAGTAAAAGTCGTAACAAGGTTTCCGTAGGTGAACCTGCGGAAGGATCATTACTGTGCCTTCGGGGGCAAGCTTTCCCTCTGGACAGCTGGAACGGCGCCTTGGCGGCCCGTTCGGGCTGGCGGCGGCGGGTTGGGGAGCCCAGTGGGCTTCCGAGCCGGCACGTCGATCGAGCTTGCCCTGTCTGAACACCCCCCTTGCTTTTTGCGTACCCCCCGTTTCCTCGGCAGGCTTGCCTGTCCGCAGGACCTTTTTAAACCCGTTGCACTGTCGTCTGCGTCGGATTTGTATCAATGGTTACAACTGTCAACCACGGATCTCTTGGGCCTGGCGATATGAAGAACGCCGC	Ascomycota	unclassified Ascomycota	unclassified Ascomycota	unclassified Ascomycota	unclassified Ascomycota	unclassified Ascomycota	2	0	NR_154966.1	95833	1.04e-26	Wickerhamomyces alni		Eukaryota; Fungi; Dikarya; Ascomycota; Saccharomycotina; Saccharomycetes; Saccharomycetales; Phaffomycetaceae; Wickerhamomyces.	Vu,D., Groenewald,M., Szoke,S., Cardinali,G., Eberhardt,U., Stielow,B., de Vries,M., Verkleij,G.J., Crous,P.W., Boekhout,T. and Robert,V.	DNA barcoding analysis of more than 9 000 yeast isolates contributes to quantitative thresholds for yeast species and genera delimitation	Stud. Mycol. 85, 91-105 (2016)		plant	Canada
Otu05348	ATTGGACAGCTTGTTCATTTAGAGGAAGTAAAAGTCGTCACAAGGTTTCCGTAGGTGAACCTGCGGAAGGGTCATTACAAGGAACGCTGGTCCAACCAGCATCCTCTAACCCAATGCGTACCAACCTTGTTGCCTCGGCGTGCCAGCGCCGTCGATGGTGCTGCCGGCCCCGGCTGGATAGCGCACGCCAGAGGAACCGCAAACTCCAGCTTTAACAAGTGCGGTCTGAGCTTGAACCTAATGCGTTTAAAACTTCCAACAACGGATCTCTTGATTCGGGTATCGATGAAGAAAGCAGC	Ascomycota	unclassified Ascomycota	unclassified Ascomycota	unclassified Ascomycota	unclassified Ascomycota	unclassified Ascomycota	0	1	NR_164055.1	95833	8.41e-27	Muyocopron laterale	CBS 141029	Eukaryota; Fungi; Dikarya; Ascomycota; Pezizomycotina; Dothideomycetes; Dothideomycetes incertae sedis; Muyocopronales; Muyocopronaceae; Muyocopron.	Hernandez-Restrepo,M., Bezerra,J., Tan,Y., Wiederhold,N., Crous,P., Guarro,J. and Gene,J.	Re-evaluation of Mycoleptodiscus species and morphologically similar fungi	Persoonia (2019) In press			Australia
Otu01907	AGGGGTATAAGGGACAGCTTGGTCATTTAGAGGAAGTAAAAGTCGTAACAAGGTCTCCGTTGGTGAACCAGCGGAGGGATCATTACCGAGTTTACAAACTCCCAAACCCTTTGTGAACCTTACCATATTGTTGCTTCGGCGGGACCGCCCCGGCGCCTTCGGGCCCGGAACCAGGCGCCCGCCGGAGGCCCCAAACTCTTATGTCTTTAGTGGTTTTCTCCTCTGAGTGACACATAACCAAATAAATAAAAACTTTCAACAACGGATATCTCGGGTCTGGACGAGATGAAGAAAGAGAC	Ascomycota	Sordariomycetes	Hypocreales	Stachybotryaceae	unclassified Stachybotryaceae	unclassified Stachybotryaceae	0	5	NR_153551.1	95849	4.42e-119	Albifimbria viridis	CBS 449.71	Eukaryota; Fungi; Dikarya; Ascomycota; Pezizomycotina; Sordariomycetes; Hypocreomycetidae; Hypocreales; Stachybotryaceae; Albifimbria.	Lombard,L., Houbraken,J., Decock,C., Samson,R.A., Meijer,M., Reblova,M., Groenewald,J.Z. and Crous,P.W.	Generic hyper-diversity in Stachybotriaceae	Persoonia 36, 156-246 (2016)			India
Otu00087	CTTGGTCATTTAGAGGAAGTAAAAGTCGTAACAAGGTCTCCGTAGGTGAACCTGCGGAGGGATCATTACAAGTGACCCCCGGTCTAACCGACCGGGATGCTCATAACCCTTTGTTGTCCGACCACGTTGCCTCCGGGGCGACCCTGCCTTCTGGCGGGGGCCCCGGGTGGACAATTCAAACTCTTGCGTAACTTTGCAGTCTGAGTAAATTTAATTAATAAATTAAAACTTTCAACAACGGATCTCTTGGTTCTGGCATCGATGAAGAACGCAGC	Ascomycota	Dothideomycetes	Capnodiales	Cladosporiaceae	Cladosporium	unclassified Cladosporium	0	1060	NR_152307.1	95956	4.01e-124	Cladosporium chasmanthicola	CPC 21300	Eukaryota; Fungi; Dikarya; Ascomycota; Pezizomycotina; Dothideomycetes; Dothideomycetidae; Cladosporiales; Cladosporiaceae; Cladosporium.	Bensch,K., Groenewald,J.Z. and Crous,P.W.	Cladosporium for GOPHY 1	Unpublished	Chasmanthe aethiopica chasmanthicola		South Africa: Western Cape, Brackenfell
Otu04772	CTTGGTCATTTAGAGGAAGTAAAAGTCGTAACAAGGTCTCCGTTGGTGAACCAGCGGAGGGATCATTACCGAGTTATACAACTCATCAACCCTGTGAACATACCTAAAACGTTGCCTCGGCGGGAACAGACGGCGCCCGTAACACGGGCCGCCCCCGCCAGAGGACCCCCTAACTCTGTTTCTATAATGTTTTTTCTGAGTAAACAAGCAAATAAATCAAAACTTTCAACAACGGATCTCTTGGCTCTGGCATCGAAGAAACAGGCAACTTTCGTTGTGCATGCCGAGGCGCCCGCGGGAGGCGCATGA	Ascomycota	Sordariomycetes	Hypocreales	Nectriaceae	Fusarium	unclassified Fusarium	2	0	NR_163531.1	95968	2.78e-111	Fusarium solani	GJS 09-1466	Eukaryota; Fungi; Dikarya; Ascomycota; Pezizomycotina; Sordariomycetes; Hypocreomycetidae; Hypocreales; Nectriaceae; Fusarium; Fusarium solani species complex.	Schroers,H.J., Samuels,G.J., Zhang,N., Short,D.P., Juba,J.H. and Geiser,D.M.	Epitypification of Fusisporium (Fusarium) solani and its assignment to a common phylogenetic species in the Fusarium solani species complex	Mycologia (2016) In press
Otu01906	CCTTCGTCGGCAGCGTCAGATTGTATAAGAGACAGCTTGGTCATTTAGAGGAAGTAAAAGTCGTAACAAGGTCCCCGTTGGTGAACCAGCGGAGGGATCATTACCGAGTTTACAACTCCCAAACCCCTGTGAACATACCTATACGTTGCCTCGGCGGATCAGCCCGCGCCCCATAAAACGGGACGGCCCGCCCGAGGACCCCTAAACTCTGTTTTTATTTGTAACTTCTGAGTAAAACCATAAATAAATCAAAACTTTCAACAACGGATCTCTTGGTTCTGGCATCGATGAAGAACGCAGC	Ascomycota	Sordariomycetes	Hypocreales	Nectriaceae	Fusarium	unclassified Fusarium	2	0	NR_120263.1	96078	2.68e-116	Fusarium circinatum		Eukaryota; Fungi; Dikarya; Ascomycota; Pezizomycotina; Sordariomycetes; Hypocreomycetidae; Hypocreales; Nectriaceae; Fusarium; Fusarium fujikuroi species complex.	Schoch,C.L., Robbertse,B., Robert,V., Vu,D., Cardinali,G., Irinyi,L., Meyer,W., Nilsson,R.H., Hughes,K., Miller,A.N., Kirk,P.M., Abarenkov,K., Aime,M.C., Ariyawansa,H.A., Bidartondo,M., Boekhout,T., Buyck,B., Cai,Q., Chen,J., Crespo,A., Crous,P.W., Damm,U., De Beer,Z.W., Dentinger,B.T., Divakar,P.K., Duenas,M., Feau,N., Fliegerova,K., Garcia,M.A., Ge,Z.W., Griffith,G.W., Groenewald,J.Z., Groenewa…	Finding needles in haystacks: linking scientific names, reference specimens and molecular data for Fungi	Database (Oxford) 2014 (2014)	Pinus radiata		USA
Otu04743	CCTTCGTCGGCAGCGTCAATGTGTATAAGAGACAGCTTGGTCATTTAGAGGAAGTAAAAGTCGTAACAAGGTCTCCGTTGGTAACCAGCGGAGGGATCATTACCGAGTTTACAACTCCCAAACCCCTGTGAACATACCTATAAGTTGCCTCGGCGGATCAGCCCGCGCCCTGTAAAAAGGGACGGCCCGCCCGAGGACCCCTAAACTCTGTTTTTATTTGTAACTTCTGAGTAAAACCATAAATAAATCAAAACTTTCAACAACGGATCTCTTGGTTCTGGCATCGATGAAGAACGCAGC	Ascomycota	Sordariomycetes	Hypocreales	Nectriaceae	Fusarium	unclassified Fusarium	1	0	NR_120263.1	96078	2.67e-116	Fusarium circinatum		Eukaryota; Fungi; Dikarya; Ascomycota; Pezizomycotina; Sordariomycetes; Hypocreomycetidae; Hypocreales; Nectriaceae; Fusarium; Fusarium fujikuroi species complex.	Schoch,C.L., Robbertse,B., Robert,V., Vu,D., Cardinali,G., Irinyi,L., Meyer,W., Nilsson,R.H., Hughes,K., Miller,A.N., Kirk,P.M., Abarenkov,K., Aime,M.C., Ariyawansa,H.A., Bidartondo,M., Boekhout,T., Buyck,B., Cai,Q., Chen,J., Crespo,A., Crous,P.W., Damm,U., De Beer,Z.W., Dentinger,B.T., Divakar,P.K., Duenas,M., Feau,N., Fliegerova,K., Garcia,M.A., Ge,Z.W., Griffith,G.W., Groenewald,J.Z., Groenewa…	Finding needles in haystacks: linking scientific names, reference specimens and molecular data for Fungi	Database (Oxford) 2014 (2014)	Pinus radiata		USA
Otu03917	ACACCTAAGCCTTAGTCGGCAGCGTCAAATGTTTATAAGAGACAGCTTGGTCATTTAGAGGAAGTAAAAGTCGTCACAAGGTTTCCGTAGGTGAACCTGCGGAAGGATCATTACCTAGAGTTGTAGGCTTTGCCTGCTATCTCTTACCCATGTCTTTTGAGTACCTTCGTTTCCTCGGCGGGTCCGCCCGCCGATTGGACAATTTAAACCATTTGCAGATGCAATCAGCATCTGAAAAAACTTAATAGTTACAACTTTCAACAACGGATCTCTTGGCTCTCGCATCGATGAAGAACGCAGC	Ascomycota	Dothideomycetes	Pleosporales	Didymellaceae	Didymella	unclassified Didymella	1	0	NR_136125.1	96094	2.07e-117	Didymella rosea	BRIP 50788	Eukaryota; Fungi; Dikarya; Ascomycota; Pezizomycotina; Dothideomycetes; Pleosporomycetidae; Pleosporales; Pleosporineae; Didymellaceae; Didymella.	Pearce,T.L., Scott,J.B., Crous,P.W., Pethybridge,S.J. and Hay,F.	Tan spot of pyrethrum is caused by a Didymella species complex	Plant Pathol. (2015) In press			Australia
Otu04017	AACCCAAAGCCTTCGTCGGCGGCGTCAGAGGTGTATAAGGAACAGCTTGGTCATTTAGAGGAAGTAAAAGTCATAACAAGGTTTCCGTAGGTGAACCTGCGGAAGGATCATTACCTAGAGTTGTAGGCTTTGCCTGCTATCTCTTACCCATGTCTTTTGAGTACCTTCGTTTCCTCGGCGGGTCCGCCCGCCGATTGGACAATTTAAACCATTTGCAGATGCAATCAGCATCTGAAAAAACTTAATAGTTACAACTTTCAACGACGGATCTCTCGGTTCTGGCATCGATGAAGAACGCAGC	Ascomycota	Dothideomycetes	Pleosporales	Didymellaceae	Didymella	unclassified Didymella	2	0	NR_136125.1	96094	2.07e-117	Didymella rosea	BRIP 50788	Eukaryota; Fungi; Dikarya; Ascomycota; Pezizomycotina; Dothideomycetes; Pleosporomycetidae; Pleosporales; Pleosporineae; Didymellaceae; Didymella.	Pearce,T.L., Scott,J.B., Crous,P.W., Pethybridge,S.J. and Hay,F.	Tan spot of pyrethrum is caused by a Didymella species complex	Plant Pathol. (2015) In press			Australia
Otu02681	TTTGGTCTTTAGAGGAAGTAAAAGTCGTACCAAGGTCTCCGTTGGTGAACCAGCGGAGGGATCATTACCGAGTTATACAACTCATCAACCCTGTGAACATACCTAAAACGTTGCCTCGGCGGGAACAGACGGCCCCGTAACACGGGCCGCCCCCGCCAGAGGACCCCCTAACTCTGTTTCTATAATGTTTTTTCTGAGTAAACAAGCAAATAAATCAAAACTTTCAACAACGGATCTCTTGGCTCTGGCATCGATGAAGAAAGCAGC	Ascomycota	Sordariomycetes	Hypocreales	Nectriaceae	Fusarium	unclassified Fusarium	2	0	NR_163531.1	96094	2.37e-116	Fusarium solani	GJS 09-1466	Eukaryota; Fungi; Dikarya; Ascomycota; Pezizomycotina; Sordariomycetes; Hypocreomycetidae; Hypocreales; Nectriaceae; Fusarium; Fusarium solani species complex.	Schroers,H.J., Samuels,G.J., Zhang,N., Short,D.P., Juba,J.H. and Geiser,D.M.	Epitypification of Fusisporium (Fusarium) solani and its assignment to a common phylogenetic species in the Fusarium solani species complex	Mycologia (2016) In press
Otu01498	CACCTAAGCCTTCGTCGGCAGCGTCAGAGTGGTATAAGAGACAGCTTGGTCATTTAGAGGCAGTAAAAGTCGTAACAAGGTTTCCGTAGGTGAACCTGCGGAAGGATCATTACCTAGAGTTGTAGGCCTTGCCTGCTATCTCTTACCCATGTCTTTTGAGTACCTTACGTTTCCTCGGCGGGTCCGCCCGCCGATTGGACAATTTAAACCATTTGCAGTTGCAATCAGCGCCTGAAAAAACTTAATAGTTACAACTTTCAACAACGAATCTCTTGGTTCTGGCATCGATGAAGAACGCAGC	Ascomycota	Dothideomycetes	Pleosporales	Didymellaceae	unclassified Didymellaceae	unclassified Didymellaceae	6	1	NR_136125.1	96109	2.07e-117	Didymella rosea	BRIP 50788	Eukaryota; Fungi; Dikarya; Ascomycota; Pezizomycotina; Dothideomycetes; Pleosporomycetidae; Pleosporales; Pleosporineae; Didymellaceae; Didymella.	Pearce,T.L., Scott,J.B., Crous,P.W., Pethybridge,S.J. and Hay,F.	Tan spot of pyrethrum is caused by a Didymella species complex	Plant Pathol. (2015) In press			Australia
Otu00207	CTTGGTCATTTAGAGGAAGTAAAAGTCGTAACAAGGTTTCCGTAGGTGAACCTGCGGAAGGATCATTACCTAGAGTTGCGGGCTTTGCCTGCCATCTCTTACCCATGTCTTTTGAGCACCTTCGTTTCCTCGGCGGGTCCGCCCGCCGTCAGGACGCTTCAAAACCACTTGCAGTTGCAATCAGCGTCTGAAAAAACTTTAATAGTTACAACTTTCAACAACGGATCTCTTGGTTCTGGCATCGATGAAGAACGCAGC	Ascomycota	Dothideomycetes	Pleosporales	Didymellaceae	unclassified Didymellaceae	unclassified Didymellaceae	338	1	NR_136125.1	96124	4.91e-118	Didymella rosea	BRIP 50788	Eukaryota; Fungi; Dikarya; Ascomycota; Pezizomycotina; Dothideomycetes; Pleosporomycetidae; Pleosporales; Pleosporineae; Didymellaceae; Didymella.	Pearce,T.L., Scott,J.B., Crous,P.W., Pethybridge,S.J. and Hay,F.	Tan spot of pyrethrum is caused by a Didymella species complex	Plant Pathol. (2015) In press			Australia
Otu04739	CTTGTTCATTTAGAGGAAGTAAAAGTCGTAACAAGGTCTCCGTTGGTGAACCAGCGGAGGGATCATTACCGAGTTTACAAACTCCCAAACCCTTTGTGAACCTTACCATATTGTTGCTTCGGCGGGACCGCCCCGGCGCCTTCGGGCCCGGAACCAGGCGCCCGCCGGAGGCCCCAAACTCTTATGTCTTTAGTGGTTTTCTCCTCTGAGTGACACATAACCAAATAAATAAAAACTTTCAACAACGGATCTCTCGGTGCTGGACGAGATGAAGAAAGACGC	Ascomycota	Sordariomycetes	Hypocreales	Stachybotryaceae	unclassified Stachybotryaceae	unclassified Stachybotryaceae	0	2	NR_153551.1	96226	8.93e-121	Albifimbria viridis	CBS 449.71	Eukaryota; Fungi; Dikarya; Ascomycota; Pezizomycotina; Sordariomycetes; Hypocreomycetidae; Hypocreales; Stachybotryaceae; Albifimbria.	Lombard,L., Houbraken,J., Decock,C., Samson,R.A., Meijer,M., Reblova,M., Groenewald,J.Z. and Crous,P.W.	Generic hyper-diversity in Stachybotriaceae	Persoonia 36, 156-246 (2016)			India
Otu02651	CTTGGTCATTTAGAGGAAGTAAAAGTCGTAACAAGGTCTCCGTTGGTGAACCAGCGGAGGGATCATTGCCGAGTTTACAAACTCCCAACCCTTTGTGAACCTTACCATATTGTTGCTTCGGCAGGACCGCCCCGGCGCCTTCGGGCCCGGAACCAGGCGCCCGCCGGAGGCCCCAAACTCTTATGTCTTTAGTGGTTTTCTCCTCTGAGTGACACATAAACAAATAAATAAAAAATTTCAACAACGGATCTCTTGGTGCTGGAATCGATGAAGAACGAAGC	Ascomycota	Sordariomycetes	Hypocreales	Stachybotryaceae	unclassified Stachybotryaceae	unclassified Stachybotryaceae	2	0	NR_153551.1	96283	4.11e-124	Albifimbria viridis	CBS 449.71	Eukaryota; Fungi; Dikarya; Ascomycota; Pezizomycotina; Sordariomycetes; Hypocreomycetidae; Hypocreales; Stachybotryaceae; Albifimbria.	Lombard,L., Houbraken,J., Decock,C., Samson,R.A., Meijer,M., Reblova,M., Groenewald,J.Z. and Crous,P.W.	Generic hyper-diversity in Stachybotriaceae	Persoonia 36, 156-246 (2016)			India
Otu01220	CTTGGTCATTTAGAGGAAGTAAAAGTCGTAACAAGGTTTCCGTAGGTGAACCTGCGGGAGGATCATTACCGAGTGTTTGGGCGCCCCTTCTCGGGGTGTCCGTCCTCCCATCCGTGTCTATTTGTACCCTGTTGCTTCGGCGGGCCCGCCCTCTGTGGCCGCCGGGGGGCTTCCCTTGCCCCCGGGCCCGTGCCCGCCGGAGACCTCAACCATGAACACTGTCTGAAGGTTGCAGTCTGAGCACCGATAATAAAAACCGTTAAAACTTTCAACAACGGATCTCTTGGTTCCGGCATCGATGAAGAACGCAAC	Ascomycota	unclassified Ascomycota	unclassified Ascomycota	unclassified Ascomycota	unclassified Ascomycota	unclassified Ascomycota	0	6	NR_131285.1	96429	2.79e-116	Aspergillus penicillioides	NRRL 4548	Eukaryota; Fungi; Dikarya; Ascomycota; Pezizomycotina; Eurotiomycetes; Eurotiomycetidae; Eurotiales; Aspergillaceae; Aspergillus; Aspergillus subgen. Aspergillus.	Peterson,S.W.	Phylogenetic analysis of Aspergillus species using DNA sequences from four loci	Mycologia 100 (2), 205-226 (2008)
Otu05276	ATCAACACCTAAGCCTTCGTCGGCAGCGTCAGATGTGTATAGAGACAGCTTGGTCATTTAGAGGAAGTAAAAGTCGTAACAAGGTCTCCGTTGGTGAACCAGCGGAGGGATCATTAAAGAGTTTCTAAGCTCTAAACCCAATCGTGGACCGCGAAAACGTTGCCTCGGCGGGCTTGCCCGCCGGTGGCCTCAGCTTAAAACGCTTTGCAACGTTTATCTGAGTGGCGCAAGTCTTATTGCAAAATAAGTCAAAACTTTCAGCAACGGATCTCTTGGTTCTGGCATCGATGAAGAACGCAGC	Ascomycota	Sordariomycetes	unclassified Sordariomycetes	unclassified Sordariomycetes	unclassified Sordariomycetes	unclassified Sordariomycetes	2	0	NR_153994.1	96610	3.07e-21	Diatrypella atlantica	AD418	Eukaryota; Fungi; Dikarya; Ascomycota; Pezizomycotina; Sordariomycetes; Xylariomycetidae; Xylariales; Diatrypaceae; Diatrypella.	de Almeida,D.A.C., Gusmao,L.F.P. and Miller,A.N.	Taxonomy and molecular phylogeny of Diatrypaceae (Ascomycota, Xylariales) species from the Brazilian semi-arid region, including four new species	Mycol. Prog. (2016) In press			Brazil
Otu00226	CTTGGTCATTTAGAGGAAGTAAAAGTCGTAACAAGGTCTCCGTTGGTGAACCAGCGGAGGGATCATTAAAGAGTTTCTAAGCTCTAAACCCAATCGTGGACCGCGAAAACGTTGCCTCGGCGGGCTTGCCCGCCGGTGGCCTCAGCTTAAAACGCTTTGCAACGTTTATCTGAGTGGCGCAAGTCTTATTGCAAAATAAGTCAAAACTTTCAGCAACGGATCTCTTGGTTCTGGCATCGATGAAGAACGCAGC	Ascomycota	unclassified Ascomycota	unclassified Ascomycota	unclassified Ascomycota	unclassified Ascomycota	unclassified Ascomycota	299	0	NR_153994.1	96610	2.56e-21	Diatrypella atlantica	AD418	Eukaryota; Fungi; Dikarya; Ascomycota; Pezizomycotina; Sordariomycetes; Xylariomycetidae; Xylariales; Diatrypaceae; Diatrypella.	de Almeida,D.A.C., Gusmao,L.F.P. and Miller,A.N.	Taxonomy and molecular phylogeny of Diatrypaceae (Ascomycota, Xylariales) species from the Brazilian semi-arid region, including four new species	Mycol. Prog. (2016) In press			Brazil
Otu01371	CTTGGTCATTGAGAGGAAGTAAAAGTCGTAACAAGATCTCTGTTGGTGAACCAGCGGAGGGATCATTAAAGAGTTTCTAAGCTCTAAACCCAATCGTGGACCGCGAAAACGTTGCCTCGGCGGGCTTGCCCGCCGGTGGCCTCAGCTTAAAACGCTTTGCAACGTTTATCTGAGTGGCGCAAGTCTTATTGCAAAATAAGTCAAAACTTTCAGCAACGGATCTCTTGGTTCTGGCATCGATGAAGAACGCAGC	Ascomycota	Sordariomycetes	unclassified Sordariomycetes	unclassified Sordariomycetes	unclassified Sordariomycetes	unclassified Sordariomycetes	6	0	NR_154013.1	96667	7.11e-22	Entalbostroma erumpens		Eukaryota; Fungi; Dikarya; Ascomycota; Pezizomycotina; Sordariomycetes; Xylariomycetidae; Xylariales; Xylariaceae; Entalbostroma.	Johnston,P.R., Rogers,J.D., Park,D. and Martin,N.A.	Entalbostroma erumpens gen. et sp. nov. (Xylariaceae) from Phormium in New Zealand	Mycotaxon 131, 766-772 (2016)	Phormium tenax		New Zealand
Otu02709	CTTGGTCATTTAGAGGAAGTAAAAGTCGTAACAAGGTCTCCGTTGGTGAACCAGCGGAGGGATCACTACCGAGTTTACAACTCCCAACCCCTGTGAACATACCTTACTGTTGCCTCGGCGGATCGGCCCGCGCTCGGTAAAACGGGACGGCCCGCCCGAGGACCCCTAAACTCTGTTTTTAGTGGAACTTCTGAGTAAAACAAACAAATAAATCAAAACTTTCAACAACGGATCTCTTGGTTCTGGCATCGATGAAGAACGCAGC	Ascomycota	Sordariomycetes	Hypocreales	Nectriaceae	Fusarium	unclassified Fusarium	3	0	NR_121457.1	96694	6.58e-112	Fusarium equiseti	NRRL 26419	Eukaryota; Fungi; Dikarya; Ascomycota; Pezizomycotina; Sordariomycetes; Hypocreomycetidae; Hypocreales; Nectriaceae; Fusarium; Fusarium incarnatum-equiseti species complex.	Schoch,C.L., Robbertse,B., Robert,V., Vu,D., Cardinali,G., Irinyi,L., Meyer,W., Nilsson,R.H., Hughes,K., Miller,A.N., Kirk,P.M., Abarenkov,K., Aime,M.C., Ariyawansa,H.A., Bidartondo,M., Boekhout,T., Buyck,B., Cai,Q., Chen,J., Crespo,A., Crous,P.W., Damm,U., De Beer,Z.W., Dentinger,B.T., Divakar,P.K., Duenas,M., Feau,N., Fliegerova,K., Garcia,M.A., Ge,Z.W., Griffith,G.W., Groenewald,J.Z., Groenewa…	Finding needles in haystacks: linking scientific names, reference specimens and molecular data for Fungi	Database (Oxford) 2014 (2014)
Otu04989	CTTGTTCATTTAGAGGAAGTAAAAGTCGTAACAAGGTTTCCGTAGGTGAACCTGCGGAAGGATCATTACCGAGTGTTTGGATGCCCCTTCTCGGGGTGTCCGTCCTCCCATCCGTGTCTATTTGTACCCTGTTGCTTCGGCGGGCCCGCCCTTCGTGGCCGCCGGGGGGCTTCCCTGCCCCCGGGCCCGTGCCCGCCGGAGACCTCAACCATGAACACTGTCTGAAGGTTGCAGTCTGAGTACCGATATAAAAAATCGTTACAAATTGCAACAACGGAGCTCTTGGTGCCGGACTAGATGAAGAAAGACTC	Ascomycota	Eurotiomycetes	Eurotiales	Aspergillaceae	Aspergillus	unclassified Aspergillus	0	1	NR_131285.1	96774	2.78e-116	Aspergillus penicillioides	NRRL 4548	Eukaryota; Fungi; Dikarya; Ascomycota; Pezizomycotina; Eurotiomycetes; Eurotiomycetidae; Eurotiales; Aspergillaceae; Aspergillus; Aspergillus subgen. Aspergillus.	Peterson,S.W.	Phylogenetic analysis of Aspergillus species using DNA sequences from four loci	Mycologia 100 (2), 205-226 (2008)
Otu03885	CTTGTGCATTGAGAGGAAGTAAAAGTCGTAACAAGGTCTCCGTAGGTGAACCTGCGGAGGGATCATTACGCAAATATGAAGGCGGGCTGGAACCTCTCGGGGTTACAGCCTTGCTGAATTATTCACCCTTGTCTTTTGCGTACTTCTTGTTTCCTTGGTGGGTTCGCCCACCACTAGGACAAACATAAACCTTTTGTAATTGCAATCAGCGTCAGTAACAAATTAATAATTACAACTCGCAACAACGGATATCTTGGTGCGGGCAGCTATGAAGAATGCCGC	Ascomycota	Dothideomycetes	Pleosporales	Pleosporaceae	Alternaria	unclassified Alternaria	2	0	NR_163686.1	96787	6.95e-117	Alternaria alstroemeriae	CBS 118809	Eukaryota; Fungi; Dikarya; Ascomycota; Pezizomycotina; Dothideomycetes; Pleosporomycetidae; Pleosporales; Pleosporineae; Pleosporaceae; Alternaria.	Vu,D., Groenewald,M., de Vries,M., Gehrmann,T., Stielow,B., Eberhardt,U., Al-Hatmi,A., Groenewald,J.Z., Cardinali,G., Houbraken,J., Boekhout,T., Crous,P.W., Robert,V. and Verkley,G.J.M.	Large-scale generation and analysis of filamentous fungal DNA barcodes boosts coverage for kingdom fungi and reveals thresholds for fungal species and higher taxon delimitation	Stud. Mycol. 92, 135-154 (2019)			Australia
Otu04770	CTTGTTCATTTCGAGGCAGTACAAGTCGTCACAAGGTCTCCGTTGGTGAACCAGCGGAGGGATCATTACCGAGTTTACAACTCCCAAACCCCAATGTGAACGTTACCAATCTGTTGCCTCGGCGGGATCTCCTGCCCCGGGCGCGTCGCAGCCCCGGATCCCATGGCGCCCGCCGGAGGACCAACTCAAACTCTTTTTTCTCTCCGTCGCGGCTTCCGTCGCGGCTCTGTTTTATTTTTGCTCTGAGCCTTTCTCGGCGACCCTAGCGGGCGTCTCGAAAATGAATCAAAAATTGCAACAACGGAGCTCTTGGTGCGGGAAGCGATGAAGAAAGCCGC	Ascomycota	Sordariomycetes	Hypocreales	Hypocreaceae	Trichoderma	unclassified Trichoderma	1	0	NR_103704.1	96805	4.84e-149	Trichoderma saturnisporum	ATCC 18903;	Eukaryota; Fungi; Dikarya; Ascomycota; Pezizomycotina; Sordariomycetes; Hypocreomycetidae; Hypocreales; Hypocreaceae; Trichoderma.	Robbertse,B., Strope,P.K., Chaverri,P., Gazis,R., Ciufo,S., Domrachev,M. and Schoch,C.L.	Improving taxonomic accuracy for fungi in public sequence databases: applying 'one name one species' in well-defined genera with Trichoderma/Hypocrea as a test case	Database (Oxford) 2017 (2017)		forest soil saturnisporum	USA: Georgia, Clarke County
Otu02285	CGCTTATGCATTGTTCGGCAGCGTCAGATGTATATAAGATCCAGCTTGGTCATTTAGAGGAAGTAAAAGTCGTAACAAGGTTTCCGTAGGTGAACCTGCGGAAGGATCATTACCTAGAGTTGTAGGCTTTGCCTGCTATCTCTTACCCATGTCTTTTGAGTACCTTACGTTTCCTCGGCGGGTCCGCCCGCCGATTGGACAATTTAAACCATTTGCAGTTGCAATCAGCGTCTGAAAAAACTTAATAGTTACAAATTTCAACAACGGATCTCTTGGTTCTGGCAGCGATGAAGAAGGCCCC	Ascomycota	Dothideomycetes	Pleosporales	Didymellaceae	unclassified Didymellaceae	unclassified Didymellaceae	2	1	NR_136125.1	96813	2.07e-117	Didymella rosea	BRIP 50788	Eukaryota; Fungi; Dikarya; Ascomycota; Pezizomycotina; Dothideomycetes; Pleosporomycetidae; Pleosporales; Pleosporineae; Didymellaceae; Didymella.	Pearce,T.L., Scott,J.B., Crous,P.W., Pethybridge,S.J. and Hay,F.	Tan spot of pyrethrum is caused by a Didymella species complex	Plant Pathol. (2015) In press			Australia
Otu00031	CTTGGTCATTTAGAGGAAGTAAAAGTCGTAACAAGGTCTCCGTTGGTGAACCAGCGGAGGGATCATTACCGAGTTATACAACTCATCAACCCTGTGAACATACCTATAACGTTGCCTCGGCGGGAACAGACGGCCCCGTAACACGGGCCGCCCCCGCCAGAGGACCCCCTAACTCTGTTTCTATAATGTTTCTTCTGAGTAAACAAGCAAATAAATTAAAACTTTCAACAACGGATCTCTTGGCTCTGGCATCGATGAAGAACGCAGC	Ascomycota	Sordariomycetes	Hypocreales	Nectriaceae	Fusarium	unclassified Fusarium	1497	2144	NR_163531.1	96875	1.09e-119	Fusarium solani	GJS 09-1466	Eukaryota; Fungi; Dikarya; Ascomycota; Pezizomycotina; Sordariomycetes; Hypocreomycetidae; Hypocreales; Nectriaceae; Fusarium; Fusarium solani species complex.	Schroers,H.J., Samuels,G.J., Zhang,N., Short,D.P., Juba,J.H. and Geiser,D.M.	Epitypification of Fusisporium (Fusarium) solani and its assignment to a common phylogenetic species in the Fusarium solani species complex	Mycologia (2016) In press
Otu00067	CTTGGTCATTTAGAGGAAGTAAAAGTCGTAACAAGGTTTCCGTAGGTGAACCTGCGGAAGGATCATTACCTAGAGTTTGTAGGCTTTGCCTGCTATCTCTTACCCATGTCTTTTGAGTACCTTCGTTTCCTCGGCGGGTCCGCCCGCCGATTGGACAATTTAAACCATTCGCAGTTGCAATCAGCGTCTGAAAAAACTTAATAGTTACAACTCTCAACAACGGATCTCTTGGTTCTGGCATCGATGAAGAACGCAGC	Ascomycota	Dothideomycetes	Pleosporales	Didymellaceae	unclassified Didymellaceae	unclassified Didymellaceae	920	375	NR_136125.1	96887	8.12e-121	Didymella rosea	BRIP 50788	Eukaryota; Fungi; Dikarya; Ascomycota; Pezizomycotina; Dothideomycetes; Pleosporomycetidae; Pleosporales; Pleosporineae; Didymellaceae; Didymella.	Pearce,T.L., Scott,J.B., Crous,P.W., Pethybridge,S.J. and Hay,F.	Tan spot of pyrethrum is caused by a Didymella species complex	Plant Pathol. (2015) In press			Australia
Otu02687	CTTGGTCATTTAGAGGAAGTAAAAGTCGTAACAAGGTTTCCGTAGGTGAACCTGCGGGAGGATCATTACCTAGAGTTGTAGGCTTTGCCTGCTATCTCTTACCCATGTCTTTTGAGTACCTTACGTCTCCTCGGCGGGTCCGCCCGCCGACTGGACAATTTAAACCATTTGCAGTTGCAATCAGCGTCTGAAAAAACTTAATGGTTACAACTTTCAACAACGGATCTCTTGGTTCTGGCATCGATGAAGAACGCAGC	Ascomycota	Dothideomycetes	Pleosporales	Didymellaceae	unclassified Didymellaceae	unclassified Didymellaceae	0	2	NR_136125.1	96887	8.12e-121	Didymella rosea	BRIP 50788	Eukaryota; Fungi; Dikarya; Ascomycota; Pezizomycotina; Dothideomycetes; Pleosporomycetidae; Pleosporales; Pleosporineae; Didymellaceae; Didymella.	Pearce,T.L., Scott,J.B., Crous,P.W., Pethybridge,S.J. and Hay,F.	Tan spot of pyrethrum is caused by a Didymella species complex	Plant Pathol. (2015) In press			Australia
Otu03239	GGACAGCTTGGTCATTTAGAGGAAGTAAAAGTCGTAACAAGGTTTCCGTAGGTGAACCTGCGGAAGGATCATTACCGAGTACCGGGTTGGTATTTATGCCTCCCGTTCTCCCACCCTTTGTTTACCTGTTCTTGTTGCCTCGGCGGGCCTGCGGGCCCCGCCTGCTGCCGGCTTCGGCTGGCTAGCGCCCGCCAGGGGACCAACCAAACTCTATTTTAGCGTGTCGTCTGAGTACAACATCAATAAGTTAAGACTTTCAACAACGGATCTCTTGGTTCTGGCATCGATGAAGAACGCAGC	Ascomycota	Lecanoromycetes	unclassified Lecanoromycetes	unclassified Lecanoromycetes	unclassified Lecanoromycetes	unclassified Lecanoromycetes	0	2	NR_160349.1	96981	9.48e-126	Pseudoarthrographis phlogis		Eukaryota; Fungi; Dikarya; Ascomycota; Pezizomycotina; Dothideomycetes; Dothideomycetes incertae sedis; Pseudoarthrographis.	Crous,P.W. and Groenewald,J.Z.	Fungal Planet description sheets June 2018	Unpublished		Phlox subulata Pseudoarthrographis phlogis	New Zealand
Otu04804	CTTGGTCATTTAGAGGAAGTAAAAGTCGTAACAAGGTCTCCGTTGGTGAACCAGCGGAGGGACCATTACCGAGTTTACGAACTCCCAACCCTTTGTGAACCTTACCATATTGTTGCTTCGGCGGGACCGCCCCGGCGCCTTCGGGCCCGGAACCAGGCGCCCGCCGGAGGCCCCAAACTCTTATGTCTTTAGTGGTTTTCTCCTCTGAGTGACACATAAACAAATAAATAAAAACTTTCAACAACGGATCTCTTGGTTCTGGACTCGATGAAGAACGAGGC	Ascomycota	Sordariomycetes	Hypocreales	Stachybotryaceae	unclassified Stachybotryaceae	unclassified Stachybotryaceae	2	0	NR_153551.1	96981	3.18e-125	Albifimbria viridis	CBS 449.71	Eukaryota; Fungi; Dikarya; Ascomycota; Pezizomycotina; Sordariomycetes; Hypocreomycetidae; Hypocreales; Stachybotryaceae; Albifimbria.	Lombard,L., Houbraken,J., Decock,C., Samson,R.A., Meijer,M., Reblova,M., Groenewald,J.Z. and Crous,P.W.	Generic hyper-diversity in Stachybotriaceae	Persoonia 36, 156-246 (2016)			India
Otu02357	CTTGGTCATTTAGAGGAAGTAAAAGTCGTAACAAGGTCTCCGTTGGTGAACCAGCGGAGGGATCATTACTGAGTATCTTACTCTCTACCCTTTGTGAACTATTATACCTGTTGCTTCGGCGGCGCCCCCTCGGGGGTGCCCGCCGGTAATCAGAATCTCTGTTTTCGAACCCGACGATACTTCTGAGTGTTCTTAGCGAACTGTCAAAACTTTTAACAACGGATCTCTTGGCTCCAGCATCGATGAAGAACGCAGC	Ascomycota	Sordariomycetes	Glomerellales	Plectosphaerellaceae	Plectosphaerella	unclassified Plectosphaerella	4	0	NR_155694.1	96983	1.37e-108	Plectosphaerella delsorboi	CBS 116708	Eukaryota; Fungi; Dikarya; Ascomycota; Pezizomycotina; Sordariomycetes; Hypocreomycetidae; Glomerellales; Plectosphaerellaceae; Plectosphaerella.	Su,L., Deng,H. and Niu,Y.C.	Phylogenetic analysis of Plectosphaerella species based on multi-locus DNA sequences and description of P. sinensis sp. nov.	Mycol. Prog. 16 (8), 823-829 (2017)		Curcuma alismatifolia delsorboi	Italy: Portici
Otu02693	CTTGTTCATTTAGAGGAAGTAAAAGTCGTAACAAGGTCTCCGTAGGTGAACCAGCGGAGGGATCATTACCGAGTTTTCTAAACTCCCAAACCCATGTGAACATACCTTTTGTTGCCTCGGCAGCGGTGCCGTCGCGGTCTCCCCGTGGCGTCAGCCTGCCGGTGGACCCAAAACTAAACTCTTGTTGTTACATTGTCATTCTGAATTTAAAAACTTAATCAGTTAAAGCTTTCAACAACGGATCTCTTGGTTCTGGAAGCGATGAAGAAAGACGC	Ascomycota	Sordariomycetes	Xylariales	Xylariaceae	unclassified Xylariaceae	unclassified Xylariaceae	1	0	NR_166342.1	97095	4.07e-114	Zygosporium pseudomasonii		Eukaryota; Fungi; Dikarya; Ascomycota; Pezizomycotina; Sordariomycetes; Xylariomycetidae; Xylariales; Zygosporiaceae; Zygosporium.	Crous,P.W. and Groenewald,J.Z.	Fungal Planet description sheets December 2019	Unpublished	Serenoa repens pseudomasonii		USA: Florida
Otu01659	CTTGGTCATTTAGAGGAAGTAAAAGTCGTAACAAGGTCTCCGTAGGTGAACCAGCGGAGGGATCATTACCGAGTTTTCTAAACTCCCAAACCCATGTGAACATACCTTTTGTTGCCTCGGCAGCGGTGCCGTCACGGTCTCCCCGTGGCGTCAGCCTGCCGGTGGACCCAAAACTAAACTCTTGTTGTTACATTGTCATTCTGAATTTAAAAACTTAATCAGGTAAAACTTTCAACAACGGATCTCTTGGGTCTGGAAGCGATGAAGAACGCAGC	Ascomycota	unclassified Ascomycota	unclassified Ascomycota	unclassified Ascomycota	unclassified Ascomycota	unclassified Ascomycota	3	0	NR_166342.1	97166	1.88e-117	Zygosporium pseudomasonii		Eukaryota; Fungi; Dikarya; Ascomycota; Pezizomycotina; Sordariomycetes; Xylariomycetidae; Xylariales; Zygosporiaceae; Zygosporium.	Crous,P.W. and Groenewald,J.Z.	Fungal Planet description sheets December 2019	Unpublished	Serenoa repens pseudomasonii		USA: Florida
Otu03883	CTTGGTCATTTAGAGGAAGTAAAAGTCGTAACAAGGTCTCCGTAGGTGAACCTGCGGAGGGATCATTACACAAATATGAAGGCGGGCTGGAATCTCTCGGGGTTACAGCCTTGCTGAATTATTCACCCTTGTCTTTTGCGTACTTCTTGTTTCCTTGGTGGGTTCGCCCACCACTAGGACAAGCATAAACCTTTTGTAATTGTAATCAGCGTCAGTAACAAATTAATAATTAAAACTTTCAACAACGGATCTCTTGGTTCTGGACTAGATGAAGAAAGAAGC	Ascomycota	Dothideomycetes	Pleosporales	Pleosporaceae	Alternaria	unclassified Alternaria	1	0	NR_163686.1	97189	1.49e-118	Alternaria alstroemeriae	CBS 118809	Eukaryota; Fungi; Dikarya; Ascomycota; Pezizomycotina; Dothideomycetes; Pleosporomycetidae; Pleosporales; Pleosporineae; Pleosporaceae; Alternaria.	Vu,D., Groenewald,M., de Vries,M., Gehrmann,T., Stielow,B., Eberhardt,U., Al-Hatmi,A., Groenewald,J.Z., Cardinali,G., Houbraken,J., Boekhout,T., Crous,P.W., Robert,V. and Verkley,G.J.M.	Large-scale generation and analysis of filamentous fungal DNA barcodes boosts coverage for kingdom fungi and reveals thresholds for fungal species and higher taxon delimitation	Stud. Mycol. 92, 135-154 (2019)			Australia
Otu04022	CTTGGTCATTTAGAGGAAGTAAAAGTCGTAACAAGGTCTCCGTAGGTGAACCTGCGGAGGGATCATTACACAAATATGAAGGCGGGCTGGAATCTCTCGGGGTTACAGCCTTGCTGAATTATTCACCCTTGTCTTTTGCGTACTTCTTGTTTCCTTGGTGGGTTCGCACCACTAGGACAAGCATAAACCTTTTGTAATTGCAATCAGCGTCAGTAACAAATTAATAATTACAACTTTCAACAACGGATCTCTTGGTTCTGGACGCGATGAAGAACGACGC	Ascomycota	Dothideomycetes	Pleosporales	Pleosporaceae	Alternaria	unclassified Alternaria	1	0	NR_163686.1	97211	4.12e-119	Alternaria alstroemeriae	CBS 118809	Eukaryota; Fungi; Dikarya; Ascomycota; Pezizomycotina; Dothideomycetes; Pleosporomycetidae; Pleosporales; Pleosporineae; Pleosporaceae; Alternaria.	Vu,D., Groenewald,M., de Vries,M., Gehrmann,T., Stielow,B., Eberhardt,U., Al-Hatmi,A., Groenewald,J.Z., Cardinali,G., Houbraken,J., Boekhout,T., Crous,P.W., Robert,V. and Verkley,G.J.M.	Large-scale generation and analysis of filamentous fungal DNA barcodes boosts coverage for kingdom fungi and reveals thresholds for fungal species and higher taxon delimitation	Stud. Mycol. 92, 135-154 (2019)			Australia
Otu02936	CTTTGTCATTTAGAGGAAGTAAAAGTCGTTACAAGGTTTCCGTAGGTGAACCTGCGGAAGGATCATTACAAGGAACGCTGGTCCAACCAGCATCCTCTAACCCAATGCGTACCAACCTTGTTGCCTCGGCGTGCCAGCGCCGTCGATGGTGCTGCCGGCCCCGGCTGGATAGCGCACGCCAGAGGAACCGCAAACTCCAGCTTTAACAAGTGCGGTCTGAGCTTGAACCTAATGCGTTTAAAACTTTCAAAAACGGATCTATTGGTTCTCGCATCGATGAAGAACGCAGC	Ascomycota	unclassified Ascomycota	unclassified Ascomycota	unclassified Ascomycota	unclassified Ascomycota	unclassified Ascomycota	0	1	NR_164055.1	97222	1.75e-28	Muyocopron laterale	CBS 141029	Eukaryota; Fungi; Dikarya; Ascomycota; Pezizomycotina; Dothideomycetes; Dothideomycetes incertae sedis; Muyocopronales; Muyocopronaceae; Muyocopron.	Hernandez-Restrepo,M., Bezerra,J., Tan,Y., Wiederhold,N., Crous,P., Guarro,J. and Gene,J.	Re-evaluation of Mycoleptodiscus species and morphologically similar fungi	Persoonia (2019) In press			Australia
Otu04674	CTTGGTCATTTAGAGGAAGTAAAAGTCGTAACAAGGTTTCCGTAGGTGAACCTGCGGAAGGATCATTACCGAGTGAGGGTCCCCTCGCGGGGCCCAACCTCCCACCCGTGTCTACTGTACCCTGTTGCTTCGGCGGGTCGACCCCCCTTTCCGGGGGCGCCGGCCCGCCGGAGACCCCCAACATGAACCCTGTACGAGAGGATTGCTGTCTGAGTGGATTGAAATACCAATCAGTCAAAACTTTCAACAATGGAGACCTTGGTGCCGGACTAGATGAAGAAAGACGC	Ascomycota	Eurotiomycetes	Eurotiales	Aspergillaceae	Aspergillus	unclassified Aspergillus	1	0	NR_159634.1	97233	9.10e-121	Aspergillus ecuadorensis	CBS 124229	Eukaryota; Fungi; Dikarya; Ascomycota; Pezizomycotina; Eurotiomycetes; Eurotiomycetidae; Eurotiales; Aspergillaceae; Aspergillus; Aspergillus subgen. Nidulantes.	Vu,D., Groenewald,M., de Vries,M., Gehrmann,T., Stielow,B., Eberhardt,U., Al-Hatmi,A., Groenewald,J.Z., Cardinali,G., Houbraken,J., Boekhout,T., Crous,P.W., Robert,V. and Verkley,G.J.M.	Large-scale generation and analysis of filamentous fungal DNA barcodes boosts coverage for kingdom fungi and reveals thresholds for fungal species and higher taxon delimitation	Stud. Mycol. 92, 135-154 (2019)			Ecuador
Otu00048	CTTGGTCATTTAGAGGAAGTAAAAGTCGTAACAAGGTCTCCGTTGGTGAACCAGCGGAGGGATCATTACCGAGTTTACAACTCCCAAACCCCTGTGAACATACCTTACTGTTGCCTCGGCGGATCAGCCCGCGCCCGGTAAAACGGGACGGCCCGCCAGAGGACCCCCTAAACTCTGTTTTTATTTGTAACTTCTGAGTAAAACCATAAATAAATCAAAACTTTCAACAACGGATCTCTTGGTTCTGGCATCGATGAAGAACGCAGC	Ascomycota	Sordariomycetes	Hypocreales	Nectriaceae	Fusarium	unclassified Fusarium	2126	1	NR_120263.1	97266	6.54e-122	Fusarium circinatum		Eukaryota; Fungi; Dikarya; Ascomycota; Pezizomycotina; Sordariomycetes; Hypocreomycetidae; Hypocreales; Nectriaceae; Fusarium; Fusarium fujikuroi species complex.	Schoch,C.L., Robbertse,B., Robert,V., Vu,D., Cardinali,G., Irinyi,L., Meyer,W., Nilsson,R.H., Hughes,K., Miller,A.N., Kirk,P.M., Abarenkov,K., Aime,M.C., Ariyawansa,H.A., Bidartondo,M., Boekhout,T., Buyck,B., Cai,Q., Chen,J., Crespo,A., Crous,P.W., Damm,U., De Beer,Z.W., Dentinger,B.T., Divakar,P.K., Duenas,M., Feau,N., Fliegerova,K., Garcia,M.A., Ge,Z.W., Griffith,G.W., Groenewald,J.Z., Groenewa…	Finding needles in haystacks: linking scientific names, reference specimens and molecular data for Fungi	Database (Oxford) 2014 (2014)	Pinus radiata		USA
Otu01387	CTTGGTCATTTAGAGGAAGTAAAAGTCGTAACAAGGTTTCCGTAGGTGAACCTGCGGAAGGATCATTACATTCAGTAGCCTAGCTACTTGTTTATACCCTTGCTTTTAGCGTACTATTGTTTCCTCGGTGGGCTTGCCTGCCGGTTGGACAAAACTATAACCTTTTTAAATCTTCAATCAGCGTCTGAATTATACATAATAATTACAACTTTCAACAACGGATCTCTTGGTTCTGGCATCGATGAAGAACGCAGC	Ascomycota	Dothideomycetes	Pleosporales	Phaeosphaeriaceae	Phaeosphaeria	unclassified Phaeosphaeria	6	0	NR_137933.1	97287	1.73e-122	Phaeosphaeria podocarpi		Eukaryota; Fungi; Dikarya; Ascomycota; Pezizomycotina; Dothideomycetes; Pleosporomycetidae; Pleosporales; Pleosporineae; Phaeosphaeriaceae; Phaeosphaeria.		Direct Submission	Submitted (12-JUL-2016) National Center for Biotechnology Information, NIH, Bethesda, MD 20894, USA	Podocarpus latifolius podocarpi	leaves	South Africa: Western Cape province, Knysna, Garden Route National Park, Velbroeksdraai picnic site, Diepwalle Forest
Otu04775	CTTGGTCATTGAGAGGAAGTAAAAGTCGTAACAAGGTCTCCGTTGGTGAACCAGCGGAGGGATCATTACCGAGTTTACAAACTCCCAACCCTTTGTGAACCTTACCATATTGTTGCCTCGGCGGGACCGCCCCGGCGCCTTCGGGCCCGGAACCAGGCGCCCGCCGGAGGCCCCAAACTCTTATGTCTTTAGTGGTTTTCTCCTCTGAGTGACACATAAACAAATAAATAAAAACTTTCAACAACGGATCTCTTGGTTCTGGACTCGATGAAGAAAGCCGC	Ascomycota	Sordariomycetes	Hypocreales	Stachybotryaceae	unclassified Stachybotryaceae	unclassified Stachybotryaceae	2	0	NR_153551.1	97338	8.83e-126	Albifimbria viridis	CBS 449.71	Eukaryota; Fungi; Dikarya; Ascomycota; Pezizomycotina; Sordariomycetes; Hypocreomycetidae; Hypocreales; Stachybotryaceae; Albifimbria.	Lombard,L., Houbraken,J., Decock,C., Samson,R.A., Meijer,M., Reblova,M., Groenewald,J.Z. and Crous,P.W.	Generic hyper-diversity in Stachybotriaceae	Persoonia 36, 156-246 (2016)			India
Otu01634	TCAGATGGTTATAAAGGACAGCTTGTCATTTAGAGGAAGTAAAAGTCGTAACAAGGTCTCCGTTGGTGAACCAGCGGAGGGATCATTACCGAGTTTACAAACTCCCAACCCTTTGTGAACCTTACCATATTGTTGCTTCGGCGGGACCGCCCCGGCGCCTTCGGGCCCGGAACCAGGCGCCCGCCGGAGGCCCCAAACTCTTATGTCTTTAGTGGTTTTCTCCTCTGAGTGACACATAAACAAATAAATAAAAACTTTCAACAACGGATCTCTTGGTTCTGGAAGCGATGAAGAAAGCAGC	Ascomycota	Sordariomycetes	Hypocreales	Stachybotryaceae	unclassified Stachybotryaceae	unclassified Stachybotryaceae	2	0	NR_153551.1	97398	4.39e-129	Albifimbria viridis	CBS 449.71	Eukaryota; Fungi; Dikarya; Ascomycota; Pezizomycotina; Sordariomycetes; Hypocreomycetidae; Hypocreales; Stachybotryaceae; Albifimbria.	Lombard,L., Houbraken,J., Decock,C., Samson,R.A., Meijer,M., Reblova,M., Groenewald,J.Z. and Crous,P.W.	Generic hyper-diversity in Stachybotriaceae	Persoonia 36, 156-246 (2016)			India
Otu02649	CTTGTTCATTTAGAGGAAGTAAAAGTCGTAACAAGGTCTCCGTTGGTGAACCAGCGGAGGGATCATTACCGAGTTTACAACTCCCAAACCCCTGTGGACATACCTATACGTTGCCTCGGCGGATCAGCCCGCGCCCCGTAAAAAGGGACGGCCCGCCCGAGGACCCCTAAACTCTGTTTTTAGTGGAACTTCTGAGTAAAACAAACAAATAAATCAAAAATTTCAACAACGGATATATTGGTTCTGGCATAGATGAAGAATGAAGC	Ascomycota	Sordariomycetes	Hypocreales	Nectriaceae	Fusarium	unclassified Fusarium	0	2	NR_171059.1	97447	1.84e-112	Fusarium longifundum	NRRL 36372	Eukaryota; Fungi; Dikarya; Ascomycota; Pezizomycotina; Sordariomycetes; Hypocreomycetidae; Hypocreales; Nectriaceae; Fusarium; Fusarium incarnatum-equiseti species complex.	O'Donnell,K., Sutton,D.A., Rinaldi,M.G., Gueidan,C., Crous,P.W. and Geiser,D.M.	Novel multilocus sequence typing scheme reveals high genetic diversity of human pathogenic members of the Fusarium incarnatum-F. equiseti and F. chlamydosporum species complexes within the United States	J. Clin. Microbiol. 47 (12), 3851-3861 (2009)
Otu00214	CTTGGTCATTTAGAGGAAGTAAAAGTCGTAACAAGGTTTCCGTAGGTGAACCTGCGGAAGGATCATTACCGAGTTAGGGTGTCCTCGCGACGCCCGACCTCCCAACCCTTTGTCTATGATACCACACAGTTGCTTCGGCGTGCCGAGGGGTCATACCCTCGCCGGGCTTTCCGGCCGGGAGCGCGCACGTCGATGGCCTCTTCTAAACTATTGAACCCAAAACCTGTCGTCTGAAAACATTTTATGATTTATAATCAAAAACAAAACTTTCAACAACGGATCTCTTGGTTCTGGCATCGATGAAGAACGCAGC	Ascomycota	Eurotiomycetes	Chaetothyriales	Chaetothyriales_fam_Incertae_sedis	Strelitziana	unclassified Strelitziana	0	299	NR_132838.1	97452	7.40e-152	Strelitziana australiensis		Eukaryota; Fungi; Dikarya; Ascomycota; Pezizomycotina; Eurotiomycetes; Chaetothyriomycetidae; Chaetothyriales; Chaetothyriales incertae sedis; Strelitziana.	Cheewangkoon,R., Groenewald,J.Z., Summerell,B.A., Hyde,K.D., To-Anun,C. and Crous,P.W.	Myrtaceae, a cache of fungal biodiversity	Persoonia 23, 55-85 (2009)	Eucalyptus sp. australiensis		Australia
Otu00179	CTTGGTCATTTAGAGGAAGTAAAAGTCGTAACAAGGTTTCCGTAGGTGAACCTGCGGAAGGATCATTACAAAATGTTTATGAATAATGTATTCAAAAACCCCCTCTGACTGAGCACTTGTACCTGTTGCCCTCGCAGGGTCACAGGGTGTTGGCAGGACGATGTCTTCGCCAACACCATACCATTCAATGGTTCTGCGGGTGGCCATAATGGACAAACCTTCGTCATGTATGTTTTGGTGAGAGTCTGACGCATTGCGTAATGGCAAATTCAAAACTTTCAACAACGGATCTCTAGGTTCTCGCATCGATGAAGAACGCAGC	Ascomycota	unclassified Ascomycota	unclassified Ascomycota	unclassified Ascomycota	unclassified Ascomycota	unclassified Ascomycota	0	404	NR_121422.1	97500	6.99e-33	Diversispora spurca	Att246-18	Eukaryota; Fungi; Fungi incertae sedis; Mucoromycota; Glomeromycotina; Glomeromycetes; Diversisporales; Diversisporaceae; Diversispora.	Schoch,C.L., Robbertse,B., Robert,V., Vu,D., Cardinali,G., Irinyi,L., Meyer,W., Nilsson,R.H., Hughes,K., Miller,A.N., Kirk,P.M., Abarenkov,K., Aime,M.C., Ariyawansa,H.A., Bidartondo,M., Boekhout,T., Buyck,B., Cai,Q., Chen,J., Crespo,A., Crous,P.W., Damm,U., De Beer,Z.W., Dentinger,B.T., Divakar,P.K., Duenas,M., Feau,N., Fliegerova,K., Garcia,M.A., Ge,Z.W., Griffith,G.W., Groenewald,J.Z., Groenewa…	Finding needles in haystacks: linking scientific names, reference specimens and molecular data for Fungi	Database (Oxford) 2014 (2014)
Otu05085	CTTGGTCATTTAGAGGAAGTAAAAGTCGTAACAAGGTTTCCGTAGGTGAACCTGCGGAAGGATCATTACAAAATGTTTATGAATAATGTATTCAAAAACCCCCTCTGACTGAGCACTTGTACCTGTTGCCCTCGCAGGGTCACAGGGTGTTGGCAGGACGATGTCTTCGCCAACACCATACCATTCAATGGTTCTGCGGGCGGCCATAATGGACAAACCTTCGTCATGTATGTTTTGGTGAGAGTCTGACGCATTGCGTAATGGCAAATTCAAAAATTGCAACAACGGAGCTCTAGGTGCTCGAGGAGATGAAGAAAGCCGC	Ascomycota	unclassified Ascomycota	unclassified Ascomycota	unclassified Ascomycota	unclassified Ascomycota	unclassified Ascomycota	0	1	NR_121422.1	97500	6.99e-33	Diversispora spurca	Att246-18	Eukaryota; Fungi; Fungi incertae sedis; Mucoromycota; Glomeromycotina; Glomeromycetes; Diversisporales; Diversisporaceae; Diversispora.	Schoch,C.L., Robbertse,B., Robert,V., Vu,D., Cardinali,G., Irinyi,L., Meyer,W., Nilsson,R.H., Hughes,K., Miller,A.N., Kirk,P.M., Abarenkov,K., Aime,M.C., Ariyawansa,H.A., Bidartondo,M., Boekhout,T., Buyck,B., Cai,Q., Chen,J., Crespo,A., Crous,P.W., Damm,U., De Beer,Z.W., Dentinger,B.T., Divakar,P.K., Duenas,M., Feau,N., Fliegerova,K., Garcia,M.A., Ge,Z.W., Griffith,G.W., Groenewald,J.Z., Groenewa…	Finding needles in haystacks: linking scientific names, reference specimens and molecular data for Fungi	Database (Oxford) 2014 (2014)
Otu01366	CTTGGTCATTTAGAGGAAGTAAAAGTCGTAACAAGGTCTCCGTTGGTGAACCAGCGGAGGGATCATTACCGAGTTTACAACTCCCAAACCCCTGTGGACATACCTATACGTTGCCTCGGCGGATCAGCCCGCGCCCCGTAAAGAGGGACGGCCCGCCCGAGGACCCCTAAACTCTGTTTTTAGTGGAACTTCTGAGTAAAGCAAACAAATAAATCAAAACCTTCAACAACGGATCTCTTGGTTCTGGCATCGATGAAGAAAGCAGC	Ascomycota	Sordariomycetes	Hypocreales	Nectriaceae	unclassified Nectriaceae	unclassified Nectriaceae	0	4	NR_171059.1	97510	8.49e-116	Fusarium longifundum	NRRL 36372	Eukaryota; Fungi; Dikarya; Ascomycota; Pezizomycotina; Sordariomycetes; Hypocreomycetidae; Hypocreales; Nectriaceae; Fusarium; Fusarium incarnatum-equiseti species complex.	O'Donnell,K., Sutton,D.A., Rinaldi,M.G., Gueidan,C., Crous,P.W. and Geiser,D.M.	Novel multilocus sequence typing scheme reveals high genetic diversity of human pathogenic members of the Fusarium incarnatum-F. equiseti and F. chlamydosporum species complexes within the United States	J. Clin. Microbiol. 47 (12), 3851-3861 (2009)
Otu01957	CTTGGTCATTTAGAGGAAGTAAAAGTCGTAACAAGGTCTCCGCTGGTGAACCAGCGGAGGGATCATTACCGAGTTTACAACTCCCAAACCCCTGTGGACATACCTATACGTTGCCTCGGCGGATCAGCCCGCGCCCCGTAAAAAGGGACGGCCCGCCCGAGGACCCCTAAACTCTGTTTTTAGTGGAACTTCTGAGTAAAACAAACAAATAAATCAAAACTTTCAGCAACGGATCTCTTGGTTCAGGCATCGAGAAGAACGCAGC	Ascomycota	Sordariomycetes	Hypocreales	Nectriaceae	unclassified Nectriaceae	unclassified Nectriaceae	0	2	NR_171059.1	97510	3.04e-115	Fusarium longifundum	NRRL 36372	Eukaryota; Fungi; Dikarya; Ascomycota; Pezizomycotina; Sordariomycetes; Hypocreomycetidae; Hypocreales; Nectriaceae; Fusarium; Fusarium incarnatum-equiseti species complex.	O'Donnell,K., Sutton,D.A., Rinaldi,M.G., Gueidan,C., Crous,P.W. and Geiser,D.M.	Novel multilocus sequence typing scheme reveals high genetic diversity of human pathogenic members of the Fusarium incarnatum-F. equiseti and F. chlamydosporum species complexes within the United States	J. Clin. Microbiol. 47 (12), 3851-3861 (2009)
Otu01966	CTTGGTCATTTAGAGGAAGTAAAAGTCGTAACAAGGTTTCCGTAGGTGAACCTGCGGAAGGATCATTACCGAGTTTACAACTCCCAAACCCCTGTGGACATACCTATACGTTGCCTCGGCGGATCAGCCCGCGCCCCGTAAAAAGGGACGGCCCGCCCGAGGACCCCTAAACTCTGTTTTTAGTGGAACTTCTGAGTAAAACAAACAAATAAATCAAAACTTTCAACAACGGATCTCTTGGTTCTGGCATCGATGAAGAACGCAGC	Ascomycota	Sordariomycetes	Hypocreales	Nectriaceae	unclassified Nectriaceae	unclassified Nectriaceae	0	2	NR_171059.1	97510	8.49e-116	Fusarium longifundum	NRRL 36372	Eukaryota; Fungi; Dikarya; Ascomycota; Pezizomycotina; Sordariomycetes; Hypocreomycetidae; Hypocreales; Nectriaceae; Fusarium; Fusarium incarnatum-equiseti species complex.	O'Donnell,K., Sutton,D.A., Rinaldi,M.G., Gueidan,C., Crous,P.W. and Geiser,D.M.	Novel multilocus sequence typing scheme reveals high genetic diversity of human pathogenic members of the Fusarium incarnatum-F. equiseti and F. chlamydosporum species complexes within the United States	J. Clin. Microbiol. 47 (12), 3851-3861 (2009)
Otu01998	TTTGTCGAGATGCGTCGAGTGGTGATAAGGAACAGCTTGGTCATTTAGAGGAAGTAAAAGTCGTAACAAGGTCTCCGTTGGTGGACCAGCGGAGGGATTATTACCGAGTTTACAACTCCCAAACCCCTGCGGACATACCTATACGTTGCCTCGGCGGATCAGCCCGCGCCCCGTAAAAAGGGACGGCCCGCCCGAGGACCCCTAAACTCTGTTTTTAGTGGAGCTTCTGAGTAAAACAAACAAATAAATCAAAACTTTCAACAACGGATCTCTTGGTTCTGGCATCGATGAAGAACGCAGC	Ascomycota	Sordariomycetes	Hypocreales	Nectriaceae	unclassified Nectriaceae	unclassified Nectriaceae	0	4	NR_171059.1	97510	9.65e-116	Fusarium longifundum	NRRL 36372	Eukaryota; Fungi; Dikarya; Ascomycota; Pezizomycotina; Sordariomycetes; Hypocreomycetidae; Hypocreales; Nectriaceae; Fusarium; Fusarium incarnatum-equiseti species complex.	O'Donnell,K., Sutton,D.A., Rinaldi,M.G., Gueidan,C., Crous,P.W. and Geiser,D.M.	Novel multilocus sequence typing scheme reveals high genetic diversity of human pathogenic members of the Fusarium incarnatum-F. equiseti and F. chlamydosporum species complexes within the United States	J. Clin. Microbiol. 47 (12), 3851-3861 (2009)
Otu00430	CTTGGTCATTTAGAGGAAGTAAAAGTCGTAACAAGGTTTCCGTAGGTGAACCTGCGGAAGGATCATTACATTCAGTAGCTTGCTACTGTTAGGGGGGTCTATTAGTCTGTATAGTATCACTACTGATGAGCAGCACGACCTCCTGTCTCTACCCTTGTCTTTTGCGCACTCATGTTTCCTCGGCGGTTTGATACCCGCCGGCTGGATCAATCTATAACCTTTTTAATTTTCAATCAGCGTCTGAAAAACATAATAATTACAACTTTCAACAACGGATCTCTTGGTTCTGGCATCGATGAAGAACGCAGC	Ascomycota	Dothideomycetes	Pleosporales	Phaeosphaeriaceae(99)	unclassified Phaeosphaeriaceae	unclassified Phaeosphaeriaceae	0	93	NR_165861.1	97535	2.07e-137	Neosetophoma poaceicola	MFLUCC 16-0886	Eukaryota; Fungi; Dikarya; Ascomycota; Pezizomycotina; Dothideomycetes; Pleosporomycetidae; Pleosporales; Pleosporineae; Phaeosphaeriaceae; Neosetophoma.	Thambugala,K.M., Wanasinghe,D.N., Phillips,A.J.L., Camporesi,E., Bulgakov,T.S., Phukhamsakda,C., Ariyawansa,H.A., Goonasekara,I.D., Phookamsak,R., Dissanayake,A., Tennakoon,D.S., Tibpromma,S., Chen,Y.Y., Liu,Z.Y. and Hyde,K.D.	Mycosphere notes 1-50: Grass (Poaceae) inhabiting Dothideomycetes	Mycosphere 8 (4), 697-796 (2017)			Thailand
Otu03238	GCGTCAGATGTGTTAAGAGACAGCTTGGTCATTTAGAGGAAGTAAAAGTCGTAACAAGGTTTCCGTAGGTGAACCTGCGGAAGGATCATTAGTGAAATCCAAACGGTCGGTGCCCCGGCGCCTTAACGGGTTGGGCCCTTCCATCATCTCATACACTTTTTGTTGAACTGTAGGGAGTTGGCTGATGCCTTCTTCCACCCTTTTAAACTCTTAAAGTCACTGAATGAAGTTATGGTGAAAACCAAAAACACAATTTTCAACAACGGATCTCTTGGCTCTCGCATCGATGAAGAACGCATC	Ascomycota	Lecanoromycetes	unclassified Lecanoromycetes	unclassified Lecanoromycetes	unclassified Lecanoromycetes	unclassified Lecanoromycetes	0	1	NR_155681.1	97561	1.80e-33	Piskurozyma silvicola		Eukaryota; Fungi; Dikarya; Basidiomycota; Agaricomycotina; Tremellomycetes; Filobasidiales; Piskurozymaceae; Piskurozyma.	Vu,D., Groenewald,M., Szoke,S., Cardinali,G., Eberhardt,U., Stielow,B., de Vries,M., Verkleij,G.J., Crous,P.W., Boekhout,T. and Robert,V.	DNA barcoding analysis of more than 9 000 yeast isolates contributes to quantitative thresholds for yeast species and genera delimitation	Stud. Mycol. 85, 91-105 (2016)		soil	Russia
Otu00651	CTTGGTCATTTAGAGGAAGTAAAAGTCGTAACAAGGTTTCCGTAGGTGAACCTGCGGAAGGATCATTAGTGAAATCCAAACGGCCGGTGCCCCGGCGCCTTAACGGGTTGGGCCCTTCCATCATCTCATACACTTTTTGTTGAACTGTAGGGAGTTGGCTGATGCCTTCTTCCACCCTTTTAAACTCTTAAGTCACTGAATGAAGTTATGGTGAAAACCAAAAACACAATTTTCAACAACGGATCTCTTGGCTCTCGCATCGATGAAGAACGCAGC	Ascomycota	unclassified Ascomycota	unclassified Ascomycota	unclassified Ascomycota	unclassified Ascomycota	unclassified Ascomycota	0	46	NR_155681.1	97561	1.65e-33	Piskurozyma silvicola		Eukaryota; Fungi; Dikarya; Basidiomycota; Agaricomycotina; Tremellomycetes; Filobasidiales; Piskurozymaceae; Piskurozyma.	Vu,D., Groenewald,M., Szoke,S., Cardinali,G., Eberhardt,U., Stielow,B., de Vries,M., Verkleij,G.J., Crous,P.W., Boekhout,T. and Robert,V.	DNA barcoding analysis of more than 9 000 yeast isolates contributes to quantitative thresholds for yeast species and genera delimitation	Stud. Mycol. 85, 91-105 (2016)		soil	Russia
Otu05104	CTTGGTCATTTAGAGGAAGTAAAAGTCGTAACAAGGTTTCCGTAGGTGAACCTGCGGAAGGATCATTAGTGAAATCCAAACGGTCGGTGCCCCGGCGCCTTAACGGGTCGGGCCCTTCCATCATCTCATACACTTTTTGTTGAACTGTAGGGAGTTGGCTGATGCCTTCTTCCACCCTTTTAAACTCTTAAAGTCACTGAATGAAGTTATGGTGAAAACCAAAAACACAATTTTCAACAACGGATCTCTTGGCTCGAGCATCGATGAAGAACGCCGC	Ascomycota	unclassified Ascomycota	unclassified Ascomycota	unclassified Ascomycota	unclassified Ascomycota	unclassified Ascomycota	0	1	NR_155681.1	97561	1.65e-33	Piskurozyma silvicola		Eukaryota; Fungi; Dikarya; Basidiomycota; Agaricomycotina; Tremellomycetes; Filobasidiales; Piskurozymaceae; Piskurozyma.	Vu,D., Groenewald,M., Szoke,S., Cardinali,G., Eberhardt,U., Stielow,B., de Vries,M., Verkleij,G.J., Crous,P.W., Boekhout,T. and Robert,V.	DNA barcoding analysis of more than 9 000 yeast isolates contributes to quantitative thresholds for yeast species and genera delimitation	Stud. Mycol. 85, 91-105 (2016)		soil	Russia
Otu00317	CTTGGTCATTTAGAGGAAGTAAAAGTCGTAACAAGGTTTCCGTAGGTGAACCTGCGGAAGGATCATTACCGAGTACCGGGTTGGTATTTATGCCTCCCGTTCTCCCACCCTTTGTTTACCTGTTCTTGTTGCCTCGGCGGGCCTGCGGGCCCCGCCTGCTGCCGGCTTCGGCTGGCTAGCGCCCGCCAGGGGACCAACCAAACTCTATTTTAACGTGTCGTCTGAGTACAACATCAATAAGTTAAAACTTTCAACAACGGATCTCTTGGTTCTGGCATCGATGAAGAACGCAGC	Ascomycota	unclassified Ascomycota	unclassified Ascomycota	unclassified Ascomycota	unclassified Ascomycota	unclassified Ascomycota	0	183	NR_160349.1	97736	4.28e-129	Pseudoarthrographis phlogis		Eukaryota; Fungi; Dikarya; Ascomycota; Pezizomycotina; Dothideomycetes; Dothideomycetes incertae sedis; Pseudoarthrographis.	Crous,P.W. and Groenewald,J.Z.	Fungal Planet description sheets June 2018	Unpublished		Phlox subulata Pseudoarthrographis phlogis	New Zealand
Otu03910	CTTGGTCATTTAGAGGAAGTAAAAGTCGTGACACGGTCTCCGTAGGTGAACCTGCGGAGGGATCATTACAAGTGACCCCGGTTTTACCACCGGGATGCTCATAACCCTTTGTTGTCTGACTCTGTTGCCTCCGGGGCGACCCTGCCTTCGGGCGGGGGCTCCGGGTGGACACTTCAAACTCTTGCGTAACTTTGCAGTCTGAGTAAATTAATTAATAAATTAAAACTTCTAACAACGGATCTCTTGGTCTGGCATAGATGAAGAACGCAGC	Ascomycota	Dothideomycetes	Capnodiales	Cladosporiaceae	Cladosporium	unclassified Cladosporium	0	1	NR_119844.1	97770	8.43e-131	Cladosporium flabelliforme	CBS 126345	Eukaryota; Fungi; Dikarya; Ascomycota; Pezizomycotina; Dothideomycetes; Dothideomycetidae; Cladosporiales; Cladosporiaceae; Cladosporium.	Schoch,C.L., Robbertse,B., Robert,V., Vu,D., Cardinali,G., Irinyi,L., Meyer,W., Nilsson,R.H., Hughes,K., Miller,A.N., Kirk,P.M., Abarenkov,K., Aime,M.C., Ariyawansa,H.A., Bidartondo,M., Boekhout,T., Buyck,B., Cai,Q., Chen,J., Crespo,A., Crous,P.W., Damm,U., De Beer,Z.W., Dentinger,B.T., Divakar,P.K., Duenas,M., Feau,N., Fliegerova,K., Garcia,M.A., Ge,Z.W., Griffith,G.W., Groenewald,J.Z., Groenewa…	Finding needles in haystacks: linking scientific names, reference specimens and molecular data for Fungi	Database (Oxford) 2014 (2014)	Melaleuca cajuputi flabelliforme		Australia
Otu04729	CCTTGGTCGGCAGCGGCAAATTGGTAAAAAGGACAGCTTGGTCATTTAGAGGAAGTAGAAGTCGTAACAAGGTCTCCGTTGGTGAACCAGCGGAGGGATCATTACCGAGTTTACAACTCCCAAACCCCTGCGGACATACCTGTACGTTGCCTCGGCGGATCAGCCCGCGCCCCGTAAAAAGGGACGGCCCGCCCGAGGACCCCTAAACTCTGTTTTTAGTGGAACTTCTGAGTAAAACAAACAAATAAATCAAAACTTTAACAACGGATCTCTTGGTTCTGGCATCGATGAAGAACGCAG	Ascomycota	Sordariomycetes	Hypocreales	Nectriaceae	unclassified Nectriaceae	unclassified Nectriaceae	0	1	NR_171059.1	97917	2.67e-116	Fusarium longifundum	NRRL 36372	Eukaryota; Fungi; Dikarya; Ascomycota; Pezizomycotina; Sordariomycetes; Hypocreomycetidae; Hypocreales; Nectriaceae; Fusarium; Fusarium incarnatum-equiseti species complex.	O'Donnell,K., Sutton,D.A., Rinaldi,M.G., Gueidan,C., Crous,P.W. and Geiser,D.M.	Novel multilocus sequence typing scheme reveals high genetic diversity of human pathogenic members of the Fusarium incarnatum-F. equiseti and F. chlamydosporum species complexes within the United States	J. Clin. Microbiol. 47 (12), 3851-3861 (2009)
Otu01307	CTGGTCATTTAGAGGAAGTAAAAGTCGTAACAAGGTCTCCGTTGGTGAACCAGCGGAGGGATCATTACCGAGTTTACAACTCCCAAACCCCTGTGGACATACCTATACGTTGCCTCGGCGGATCAGCCCGCGCCCCGTAAAAAGGGACGGCCCGCCCGAGGACCCCTAAACTCTGTTCTTGGTGGAACTTCTGAGTAAAACAAACAAATAAATCAAAACCTTCAACAACGGATCTCTTGGTTCTGGCATCGATGAAGAACGCAGC	Ascomycota	Sordariomycetes	Hypocreales	Nectriaceae	unclassified Nectriaceae	unclassified Nectriaceae	0	5	NR_171059.1	97925	1.82e-117	Fusarium longifundum	NRRL 36372	Eukaryota; Fungi; Dikarya; Ascomycota; Pezizomycotina; Sordariomycetes; Hypocreomycetidae; Hypocreales; Nectriaceae; Fusarium; Fusarium incarnatum-equiseti species complex.	O'Donnell,K., Sutton,D.A., Rinaldi,M.G., Gueidan,C., Crous,P.W. and Geiser,D.M.	Novel multilocus sequence typing scheme reveals high genetic diversity of human pathogenic members of the Fusarium incarnatum-F. equiseti and F. chlamydosporum species complexes within the United States	J. Clin. Microbiol. 47 (12), 3851-3861 (2009)
Otu04745	CTTGGTCATTTAGAGGAAGTAAAAGTCGTAACAAGGTCTCCGTTGGTGAACCAGCGGAGGGATCATTACCGAGTTTACAACCCCCAAACCCCTGTGAACATACCTTACTGCTGCCTCGGCGGATCAGCCCGCGCCCCGTAAAACGGGACGGCCCGCCCGAGGACCCCTAAACTCTGTTTTTAGTGGAACTTCTGAGTAAAACAAACAAATAAATCAAAACTTTCAACAACGGATCTCTTGGTTCTGGCATCGATGAAGAACGCAGC	Ascomycota	Sordariomycetes	Hypocreales	Nectriaceae	unclassified Nectriaceae	unclassified Nectriaceae	1	0	NR_121457.1	97934	6.56e-117	Fusarium equiseti	NRRL 26419	Eukaryota; Fungi; Dikarya; Ascomycota; Pezizomycotina; Sordariomycetes; Hypocreomycetidae; Hypocreales; Nectriaceae; Fusarium; Fusarium incarnatum-equiseti species complex.	Schoch,C.L., Robbertse,B., Robert,V., Vu,D., Cardinali,G., Irinyi,L., Meyer,W., Nilsson,R.H., Hughes,K., Miller,A.N., Kirk,P.M., Abarenkov,K., Aime,M.C., Ariyawansa,H.A., Bidartondo,M., Boekhout,T., Buyck,B., Cai,Q., Chen,J., Crespo,A., Crous,P.W., Damm,U., De Beer,Z.W., Dentinger,B.T., Divakar,P.K., Duenas,M., Feau,N., Fliegerova,K., Garcia,M.A., Ge,Z.W., Griffith,G.W., Groenewald,J.Z., Groenewa…	Finding needles in haystacks: linking scientific names, reference specimens and molecular data for Fungi	Database (Oxford) 2014 (2014)
Otu02129	CTTGTTCATTTAGAGGAAGTAAAAGTCGTAACAAGGTCTCCGTAGGTGAACCTGCGGAGGGATCATTACACAAATATGAAGGCGGGCTGGAATCTCTCGGGGTTACAGCCTTGCTGAATTATTCACCCTTGTCTTTTGCGTACTTCTTGTTTCCTTGGTGGGTTCGCCCACCACTAGGACAAGCATAAACCTTTTGTAATTGCAATCAGCGTCAGTAACAAATTAATAATTACAACTTTCAACAACGGATCTCTTGGGTCTCGCATAGATGAAGAAAGACGC	Ascomycota	Dothideomycetes	Pleosporales	Pleosporaceae	Alternaria	unclassified Alternaria	3	0	NR_163686.1	97992	6.90e-122	Alternaria alstroemeriae	CBS 118809	Eukaryota; Fungi; Dikarya; Ascomycota; Pezizomycotina; Dothideomycetes; Pleosporomycetidae; Pleosporales; Pleosporineae; Pleosporaceae; Alternaria.	Vu,D., Groenewald,M., de Vries,M., Gehrmann,T., Stielow,B., Eberhardt,U., Al-Hatmi,A., Groenewald,J.Z., Cardinali,G., Houbraken,J., Boekhout,T., Crous,P.W., Robert,V. and Verkley,G.J.M.	Large-scale generation and analysis of filamentous fungal DNA barcodes boosts coverage for kingdom fungi and reveals thresholds for fungal species and higher taxon delimitation	Stud. Mycol. 92, 135-154 (2019)			Australia
Otu04026	AAATTGGTAATAAGAGACGGCTGGTCATTTAGAGGAAGTAAAAGTCGTAACAAGGTCTCCGTAGGTGAACCTGCGGAGGGATCATTACACAAATATGAAGGCGGGCTGGAATCTCTCGGGGTTACAGCCTTGCTGAATTATTCACCCTGGTCTTTTGCGTACTTCTTGTTTCCTTGGTGGGTTCGCCCACCACTAGGACAAGCATAAACCTTTTGTAATTGCAATCAGCGTCAGTAACAAATTAATAATTACAACTTTCAACAACGGATCTCTTGGTTCTGGAAGCGATGAAGAAAGAAGC	Ascomycota	Dothideomycetes	Pleosporales	Pleosporaceae	Alternaria	unclassified Alternaria	1	0	NR_163686.1	97992	7.41e-122	Alternaria alstroemeriae	CBS 118809	Eukaryota; Fungi; Dikarya; Ascomycota; Pezizomycotina; Dothideomycetes; Pleosporomycetidae; Pleosporales; Pleosporineae; Pleosporaceae; Alternaria.	Vu,D., Groenewald,M., de Vries,M., Gehrmann,T., Stielow,B., Eberhardt,U., Al-Hatmi,A., Groenewald,J.Z., Cardinali,G., Houbraken,J., Boekhout,T., Crous,P.W., Robert,V. and Verkley,G.J.M.	Large-scale generation and analysis of filamentous fungal DNA barcodes boosts coverage for kingdom fungi and reveals thresholds for fungal species and higher taxon delimitation	Stud. Mycol. 92, 135-154 (2019)			Australia
Otu03941	CTTGTTCATTTAGAGGAAGTAAAAGTCGTAACAAGGTCTCCGTAGATGAACCTGCGGAGGGATCATTACAAGTGACCCCGGTTTTACCACCGGGATGTTCATAACCCTTTGTTGTCTGACTCTGTTGCCTCCGGGGCGACCCTGCCTTCGGGCGGGGGCTCCGGGTGGACACTTCAAACTCTTGCGTAACTTTGCAGTCTGAGTAAATTAATTAATAAATTAAAACTTTTAACAACGGATCTCTTGGCTCTGGAATAGATGAAGAACGAAGC	Ascomycota	Dothideomycetes	Capnodiales	Cladosporiaceae	Cladosporium	unclassified Cladosporium	0	2	NR_119844.1	98127	6.54e-132	Cladosporium flabelliforme	CBS 126345	Eukaryota; Fungi; Dikarya; Ascomycota; Pezizomycotina; Dothideomycetes; Dothideomycetidae; Cladosporiales; Cladosporiaceae; Cladosporium.	Schoch,C.L., Robbertse,B., Robert,V., Vu,D., Cardinali,G., Irinyi,L., Meyer,W., Nilsson,R.H., Hughes,K., Miller,A.N., Kirk,P.M., Abarenkov,K., Aime,M.C., Ariyawansa,H.A., Bidartondo,M., Boekhout,T., Buyck,B., Cai,Q., Chen,J., Crespo,A., Crous,P.W., Damm,U., De Beer,Z.W., Dentinger,B.T., Divakar,P.K., Duenas,M., Feau,N., Fliegerova,K., Garcia,M.A., Ge,Z.W., Griffith,G.W., Groenewald,J.Z., Groenewa…	Finding needles in haystacks: linking scientific names, reference specimens and molecular data for Fungi	Database (Oxford) 2014 (2014)	Melaleuca cajuputi flabelliforme		Australia
Otu00081	CTTGGTCATTTAGAGGAAGTAAAAGTCGTAACAAGGTCTCCGTTGGTGAACCAGCGGAGGGATCATTACCGAGTTTACAAACTCCCAAACCCTTTGTGAACCTTACCATATTGTTGCTTCGGCGGGACCGCCCCGGCGCCTTCGGGCCCGGAACCAGGCGCCCGCCGGAGGCCCCAAACTCTTATGTCTTTAGTGGTTTTCTCCTCTGAGTGACACATAACCAAATAAATAAAAACTTTCAACAACGGATCTCTCGGTTCTGGCATCGATGAAGAACGCAGC	Ascomycota	Sordariomycetes	Hypocreales	Stachybotryaceae	unclassified Stachybotryaceae	unclassified Stachybotryaceae	235	967	NR_153551.1	98141	1.89e-132	Albifimbria viridis	CBS 449.71	Eukaryota; Fungi; Dikarya; Ascomycota; Pezizomycotina; Sordariomycetes; Hypocreomycetidae; Hypocreales; Stachybotryaceae; Albifimbria.	Lombard,L., Houbraken,J., Decock,C., Samson,R.A., Meijer,M., Reblova,M., Groenewald,J.Z. and Crous,P.W.	Generic hyper-diversity in Stachybotriaceae	Persoonia 36, 156-246 (2016)			India
Otu01624	CTTGTTCATTTAGAGGAATTAAAAGTCGTAACAAGGTCTCCGTTGGTGAACCAGCGGAGGGATCATTACCGAGTTTACAACTCCCAAACCCCTGTGAACATACCTATACGTTGCCTCGGCGGATCAGCCCGCGCCCTGTAAAAAGGGACGGCCCGCCCGAGGACCCCTATACTCTGTTTTTAGTGGAACTTCTGAGTAAAACAAACAAATAAATCAAAACTTTCAACAACGGATCTCTTGGTTCTGGCATAGATGAAGAAAGAAGC	Ascomycota	Sordariomycetes	Hypocreales	Nectriaceae	unclassified Nectriaceae	unclassified Nectriaceae	2	2	NR_171059.1	98298	8.49e-116	Fusarium longifundum	NRRL 36372	Eukaryota; Fungi; Dikarya; Ascomycota; Pezizomycotina; Sordariomycetes; Hypocreomycetidae; Hypocreales; Nectriaceae; Fusarium; Fusarium incarnatum-equiseti species complex.	O'Donnell,K., Sutton,D.A., Rinaldi,M.G., Gueidan,C., Crous,P.W. and Geiser,D.M.	Novel multilocus sequence typing scheme reveals high genetic diversity of human pathogenic members of the Fusarium incarnatum-F. equiseti and F. chlamydosporum species complexes within the United States	J. Clin. Microbiol. 47 (12), 3851-3861 (2009)
Otu01908	CTTGGTCATTTAGAGGAAGTAAAAGTCGTAACAAGGTCTCCGTTGGTGAACCAGCGGAGGGACCATTACCGAGTTTACAACTCCCAAACCCCTGTGGACATACCTATACGTTGCCTCGGCGGATCAGCCCGCGCCCCGTAAAAAGGGACGGCCCGCCCGAGGACCCCTAAACTCTGTTTTTAGTGGAACTTCTGAGTAAAACAAACAAATAAATCAAAACTTTCAACAACGGATCTCTTGGTTCTGGCATAGATGAAGAAAGAAGC	Ascomycota	Sordariomycetes	Hypocreales	Nectriaceae	unclassified Nectriaceae	unclassified Nectriaceae	0	5	NR_171059.1	98298	8.49e-116	Fusarium longifundum	NRRL 36372	Eukaryota; Fungi; Dikarya; Ascomycota; Pezizomycotina; Sordariomycetes; Hypocreomycetidae; Hypocreales; Nectriaceae; Fusarium; Fusarium incarnatum-equiseti species complex.	O'Donnell,K., Sutton,D.A., Rinaldi,M.G., Gueidan,C., Crous,P.W. and Geiser,D.M.	Novel multilocus sequence typing scheme reveals high genetic diversity of human pathogenic members of the Fusarium incarnatum-F. equiseti and F. chlamydosporum species complexes within the United States	J. Clin. Microbiol. 47 (12), 3851-3861 (2009)
Otu00142	CTTGGTCATTTAGAGGAAGTAAAAGTCGTAACAAGGTTTCCGTAGGTGAACCTGCGGAAGGATCATTACCGAGTGCGGGCCCTCGCGGCCCAACCTCCCACCCTTGTCTCTATACACCTGTTGCTTTGGCGGGCCCACCGGGGCCACCTGGTCGCCGGGGGACGTCGTCTCCGGGCCCGCGCCCGCCGAAGCGCTCTGTGAACCCTGATGAAGATGGGCTGTCTGAGTACTATGAAAATTGTCAAAACTTTCAACAATGGATCTCTTGGTTCCGGCATCGATGAAGAACGCAGC	Ascomycota	Eurotiomycetes	Eurotiales	Trichocomaceae	Talaromyces	unclassified Talaromyces	358	0	NR_170773.1	98305	6.97e-147	Talaromyces rufus	CBS 141834	Eukaryota; Fungi; Dikarya; Ascomycota; Pezizomycotina; Eurotiomycetes; Eurotiomycetidae; Eurotiales; Trichocomaceae; Talaromyces; Talaromyces sect. Talaromyces.	Sun,B.D., Chen,A.J., Houbraken,J., Frisvad,J.C., Wu,W.P., Wei,H.L., Jiang,X.Z. and Samson,R.A.	New section and species in Talaromyces	Unpublished
Otu02701	TTTCGACGGCAGCGTCAAATGTGTATAGGAGACAGCTTGTTCATTGAGAGGAAGTAAAAGTCGTAACAAGGTCTCCGTTGGTGAACCAGCGGAGGGATCATTACCGAGTTTACAACTCCCAAACCCCTGTGGACATACCTATACGTTGCCTCGGCGGATCAGCCCGCGCCCCGTAAAAAGGGACGGCCCGCCCGAGGACCCCTAAACTCTGTTTTTAGTGGAACTTCTGAGTAAAACAAACAAATAAATCAAAACTTTCAACAACAGATCTCTTGGTTCTGGCATTCGATGAAGAAAGCCGC	Ascomycota	Sordariomycetes	Hypocreales	Nectriaceae	unclassified Nectriaceae	unclassified Nectriaceae	0	1	NR_171059.1	98305	9.68e-116	Fusarium longifundum	NRRL 36372	Eukaryota; Fungi; Dikarya; Ascomycota; Pezizomycotina; Sordariomycetes; Hypocreomycetidae; Hypocreales; Nectriaceae; Fusarium; Fusarium incarnatum-equiseti species complex.	O'Donnell,K., Sutton,D.A., Rinaldi,M.G., Gueidan,C., Crous,P.W. and Geiser,D.M.	Novel multilocus sequence typing scheme reveals high genetic diversity of human pathogenic members of the Fusarium incarnatum-F. equiseti and F. chlamydosporum species complexes within the United States	J. Clin. Microbiol. 47 (12), 3851-3861 (2009)
Otu01690	TCAGATTGTATAAGGGACAGCTTGTCATTTAGAGGAAGTAAAAGTCGTAACAAGGTCTCCGTAGGTGAACCTGCGGAGGGATCATTACACAAATATGAAGGCGGGCTGGAACCTCTCGGGGTTACAGCCTTGCTGAATTATTCACCCTTGTCTTTTGCGTACTTCTTGTTTCCTTGGTGGGTTCGCCCACCACTAGGACAAACATAAACCTTTTGTAATTGCAATCATCGTCAGTAACAAATTAATAATTACAACTTTCAACAACGGATATCTTGGTTCTGGAATAGATGAAGAAAGAAGC	Ascomycota	Dothideomycetes	Pleosporales	Pleosporaceae	Alternaria	unclassified Alternaria	2	2	NR_163686.1	98394	1.59e-123	Alternaria alstroemeriae	CBS 118809	Eukaryota; Fungi; Dikarya; Ascomycota; Pezizomycotina; Dothideomycetes; Pleosporomycetidae; Pleosporales; Pleosporineae; Pleosporaceae; Alternaria.	Vu,D., Groenewald,M., de Vries,M., Gehrmann,T., Stielow,B., Eberhardt,U., Al-Hatmi,A., Groenewald,J.Z., Cardinali,G., Houbraken,J., Boekhout,T., Crous,P.W., Robert,V. and Verkley,G.J.M.	Large-scale generation and analysis of filamentous fungal DNA barcodes boosts coverage for kingdom fungi and reveals thresholds for fungal species and higher taxon delimitation	Stud. Mycol. 92, 135-154 (2019)			Australia
Otu04031	CGTTGCACAAGAGGACCTTGTGCATTTAGAGGAAGTAAAAGTCGTAACAAGGTCTCCGTAGGTGAACCTGCGGAGGGATCATTACGCAAATATGAAGGCGGGCTGGAACCTCTCGGGGTTACAGCCTTGCTGAATTATTCACCCTTGTCTTTTGCGTACTTCTTGTTTCCTTGGTGGGTTCGCCCACCACTAGGACAAACATAAACCTTTTGTAATTGCAATCAGCGTCAGTAACAAATTAATAATTACAACTTTCAACAACGGATCTCTTGGGTCTGGAAGCGATGAAGAAAGACGC	Ascomycota	Dothideomycetes	Pleosporales	Pleosporaceae	Alternaria	unclassified Alternaria	1	1	NR_163686.1	98394	1.57e-123	Alternaria alstroemeriae	CBS 118809	Eukaryota; Fungi; Dikarya; Ascomycota; Pezizomycotina; Dothideomycetes; Pleosporomycetidae; Pleosporales; Pleosporineae; Pleosporaceae; Alternaria.	Vu,D., Groenewald,M., de Vries,M., Gehrmann,T., Stielow,B., Eberhardt,U., Al-Hatmi,A., Groenewald,J.Z., Cardinali,G., Houbraken,J., Boekhout,T., Crous,P.W., Robert,V. and Verkley,G.J.M.	Large-scale generation and analysis of filamentous fungal DNA barcodes boosts coverage for kingdom fungi and reveals thresholds for fungal species and higher taxon delimitation	Stud. Mycol. 92, 135-154 (2019)			Australia
Otu02263	CTTGTTCATTTAGAGGAAGTAAAAGTCGTAACAAGGTTTCCGTAGGTGAACCTGCGGAAGGATCATTGTCTACGCCGCGCTTGTCCGCGGTCAGGGGGGCTCCTCTCCGGGGGAGCTCTGTCTGAACCCTCTGTCATTGTCGTACCTCGCGTTTCCTCGGCGGGCCCGCTCGCCAACGAGGACCCCAAATCAAACCTATTGCAGTGCCTGCAGTAAACGTCCCACAAAAAATAGAAATCACAACTTTCAACAGCGGAGATCTTGGGTCGGGCATAGATGAAGAAAGAAGC	Ascomycota	unclassified Ascomycota	unclassified Ascomycota	unclassified Ascomycota	unclassified Ascomycota	unclassified Ascomycota	4	0	NR_168770.1	98507	2.26e-27	Solicoccozyma zizaniae	B857 zizaniae	Eukaryota; Fungi; Dikarya; Basidiomycota; Agaricomycotina; Tremellomycetes; Filobasidiales; Piskurozymaceae; Solicoccozyma.	Yurkov,A.M. and Kurtzman,C.P.	Three new Tremellomycetes from maize and northern wild rice	Unpublished
Otu04049	AACAGACAGAGCTTGTTCATTTAGAGGAAGTAAAAGTCGTAACAAGGTTTCCGTAGGTGAACCTGCGGAAGGATCATTACAAGGAACGCTGGTCCAACCAGCATCCTCTAACCCAATGCGTACCAACCTTGTTGCCTCGGCGTGCCAGCGCCGTCGATGGTGCTGCCGGCCCCGGCTGGATAGCGCACGCCAGAGGAACCGCAAACTCCAGCTTTAACAAGTGCGGTCTGAGCTTGAACCTAATGCGTTTAAAACTTTCAACAACGGAGCTCTCGGTGCTGGACGCGATGAAGAAAGCCAC	Ascomycota	Lecanoromycetes	unclassified Lecanoromycetes	unclassified Lecanoromycetes	unclassified Lecanoromycetes	unclassified Lecanoromycetes	0	1	NR_164055.1	98611	3.91e-30	Muyocopron laterale	CBS 141029	Eukaryota; Fungi; Dikarya; Ascomycota; Pezizomycotina; Dothideomycetes; Dothideomycetes incertae sedis; Muyocopronales; Muyocopronaceae; Muyocopron.	Hernandez-Restrepo,M., Bezerra,J., Tan,Y., Wiederhold,N., Crous,P., Guarro,J. and Gene,J.	Re-evaluation of Mycoleptodiscus species and morphologically similar fungi	Persoonia (2019) In press			Australia
Otu00615	CTTGGTCAGTTAGAGGAAGTAAAAGTCGTAACAAGGTTTCCGTAGGTGAACCTGCGGAAGGATCATTACAAGGAACGCTGGTCCAACCAGCATCCTCTAACCCAATGCGTACCAACCTTGTTGCCTCGGCGTGCCAGCGCCGTCGATGGTGCTGCCGGCCCCGGCTGGATAGCGCACGCCAGAGGAACCGCAAACTCCAGCTTTAACAAGTGCGGTCTGAGCTTGAACCTAATGCGTTTAAAACTTTCAACAACGGATATCTTGTTTCTGGCATAGATGAAGAACGCAGC	Ascomycota	unclassified Ascomycota	unclassified Ascomycota	unclassified Ascomycota	unclassified Ascomycota	unclassified Ascomycota	0	46	NR_164055.1	98611	3.76e-30	Muyocopron laterale	CBS 141029	Eukaryota; Fungi; Dikarya; Ascomycota; Pezizomycotina; Dothideomycetes; Dothideomycetes incertae sedis; Muyocopronales; Muyocopronaceae; Muyocopron.	Hernandez-Restrepo,M., Bezerra,J., Tan,Y., Wiederhold,N., Crous,P., Guarro,J. and Gene,J.	Re-evaluation of Mycoleptodiscus species and morphologically similar fungi	Persoonia (2019) In press			Australia
Otu01029	CTTGGTCATTTAGAGGAAGTAAAAGTCGTAACAAGGTTTCCGTAGGTGAACCTGCGGAAGGATCATTGCCGATCGGACGCTCCCTCTCGCTCTCACAAGTGAGAGTGGAGCGTCTTTTTCGACCAACCCATGTGAACTCGTTTATTGTGTTTAACACCCCTTTCCTACTCCTCCAGGAGGGTGAGGGGCTGTCCAAACATTTTACAACAAACCACATTTCAATCAAACTCTTGACTGAGACTTATAGGTCACGCCTAAAAACGTTGATCTCAAAAACCTAACCATTACAAATTTTAACAACGGATATCTTGGCTCGCGAAGCGATGAAGAAAGCAGC	Ascomycota	unclassified Ascomycota	unclassified Ascomycota	unclassified Ascomycota	unclassified Ascomycota	unclassified Ascomycota	16	0	NR_166302.1	98611	4.42e-30	Neothyriopsis sphaerospora		Eukaryota; Fungi; Dikarya; Ascomycota; Pezizomycotina; Dothideomycetes; Dothideomycetes incertae sedis; Neothyriopsis.	Crous,P.W., Wingfield,M.J., Cheewangkoon,R., Carnegie,A.J., Burgess,T.I., Summerell,B.A., Edwards,J., Taylor,P.W.J. and Groenewald,J.Z.	Foliar pathogens of eucalypts	Stud. Mycol. 94, 125-298 (2019)		Eucalyptus sp.	South Africa
Otu00143	CTTGGTCATTTAGAGGAAGTAAAAGTCGTAACAAGGTTTCCGTAGGTGAACCTGCGGAAGGATCATTAATCAGTACCGCGGTCCCGCAAGGGACCAAGGAACATAGCACAGACGCCTATTACGGGTAATGTGTATGACCACTTGTTGAAACACTTGCATCTGCTTTGGCTGCGCCTTCTGCCTAACAGCGGAGGGATAAGGCGGCCGGTGGCACTTAACAAAACTAGTTGATGAAATGTCATGCTGTCTGATACTGTTTAGTATTTGAGAAACCGAATAACTATTAAAACTTTCAGCAACGGATCTCTTGGTTCCCGCATCGATGAAGAACGCAGC	Ascomycota	unclassified Ascomycota	unclassified Ascomycota	unclassified Ascomycota	unclassified Ascomycota	unclassified Ascomycota	0	500	NR_137550.1	98649	3.40e-31	Cladophialophora minutissima	Pj1-R1 Currah	Eukaryota; Fungi; Dikarya; Ascomycota; Pezizomycotina; Eurotiomycetes; Chaetothyriomycetidae; Chaetothyriales; Herpotrichiellaceae; Cladophialophora.	Davey,M.L. and Currah,R.S.	A new species of Cladophialophora (hyphomycetes) from boreal and montane bryophytes	Mycol. Res. 111 (PT 1), 106-116 (2007)
Otu00114	CTTGGTCATTTAGAGGAAGTAAAAGTCGTAACAAGGTTTCCGTAGGTGAACCTGCGGAAGGATCATTATCAATGATATCCATCAAACCCGTGAACTTATGAACTGAATTTCGGGAAGAAATTCCCGAATCTTGAACACTGCTTACATTAATCAGATACAAGTAAGAAATATACGACTTTTAGCAACGGATCTCTAGGTTCTCGCATCGATGAAGAACGCAGC	Ascomycota	unclassified Ascomycota	unclassified Ascomycota	unclassified Ascomycota	unclassified Ascomycota	unclassified Ascomycota	773	2	NR_161072.1	98667	6.07e-32	Hydnotrya puberula		Eukaryota; Fungi; Dikarya; Ascomycota; Pezizomycotina; Pezizomycetes; Pezizales; Discinaceae; Hydnotrya.	Xu,Y.-Y., Wang,Y.-W., Li,T., Yan,X.-Y. and Fan,L.	DNA analysis reveals rich diversity of Hydnotrya with emphasis on the species found in China	Unpublished	Pinus sp.	sporocarp	China: Yunnan Province.
Otu03160	TATATCAGACAGCTTGGTCATTTAGAGGAAGTAAAAGTCGTAACAAGGTTTCCGTAGGTGAACCTGCGGAAGGGTCATTAACGAGTTGCCAAAGTCGGCCGACCGTGCTGGCGGACACGCATGCGCACGTCGGTCGCAAACTCATCCACACACCTGTGAACGTATGGCCTTCGGGTCTCTGACTCGGGGGCAACCCTTTTTTACCCACTCTGTCTGTGAAGGAATGTCCTGTGCTCATGCGCAAAATGAAACAACTTTCAACAACGGATCTCTTGGTTCTGGAATCGATGAAGAACGCAGC	Ascomycota	unclassified Ascomycota	unclassified Ascomycota	unclassified Ascomycota	unclassified Ascomycota	unclassified Ascomycota	1	0	NR_168142.1	98667	8.41e-32	Saccharata leucospermi		Eukaryota; Fungi; Dikarya; Ascomycota; Pezizomycotina; Dothideomycetes; Dothideomycetes incertae sedis; Botryosphaeriales; Saccharataceae; Saccharata.	Marin-Felix,Y., Groenewald,J.Z., Cai,L., Chen,Q., Marincowitz,S., Barnes,I., Bensch,K., Braun,U., Camporesi,E., Damm,U., de Beer,Z.W., Dissanayake,A., Edwards,J., Giraldo,A., Hernandez-Restrepo,M., Hyde,K.D., Jayawardena,R.S., Lombard,L., Luangsa-Ard,J., McTaggart,A.R., Rossman,A.Y., Sandoval-Denis,M., Shen,M., Shivas,R.G., Tan,Y.P., van der Linde,E.J., Wingfield,M.J., Wood,A.R., Zhang,J.Q., Zhan…	Genera of phytopathogenic fungi: GOPHY 1	Stud. Mycol. 86, 99-216 (2017)	Leucospermum conocarpodendron subsp. viride leucospermi		South Africa
Otu01292	CTTGGTCATTTAGAGGAAGTAAAAGTCGTAACAAGGTTTCCGTAGGTGAACCTGCGGAAGGATCATTAATAAATGTTACTTCGGTAACTTAATTAATCCCTAACACCTGTGCATCTTGTCGCTTCGGCGTCATTTTATAAACAACAGTGTAATGAATGTAATGTATTATAACGAATACAACTTTCAACAACGGATCTCTTGGTTCTGGCATCGATGAAGAACGCAGC	Ascomycota	unclassified Ascomycota	unclassified Ascomycota	unclassified Ascomycota	unclassified Ascomycota	unclassified Ascomycota	0	5	NR_155180.1	98678	4.29e-113	Hannaella pagnoccae		Eukaryota; Fungi; Dikarya; Basidiomycota; Agaricomycotina; Tremellomycetes; Tremellales; Bulleribasidiaceae; Hannaella.	Vu,D., Groenewald,M., Szoke,S., Cardinali,G., Eberhardt,U., Stielow,B., de Vries,M., Verkleij,G.J., Crous,P.W., Boekhout,T. and Robert,V.	DNA barcoding analysis of more than 9 000 yeast isolates contributes to quantitative thresholds for yeast species and genera delimitation	Stud. Mycol. 85, 91-105 (2016)		plant pagnoccae	Brazil
Otu00150	CTTGGTCATTTAGAGGAAGTAAAAGTCGTAACAAGGTTTCCGTAGGTGAACCTGCGGAAGGATCATTAACAAACAAAGAATTTTATATTCTTAAACCCCTTCTGAGTACTTGTACTTGTTGCTTCCGTGGTCAGCAAGCATCATGCTTGCATCTACCATAGTGGTGGATCCACGGAAGGTGTATATATATAAACTCTGTCATTTTGTGGTATCAGTCTGAGTATGTTCAACTTACAAATGTTAAAACTTTCAACAACGGATCTCTCGGTTCTCGCATCGATGAAGAACGCAGC	Ascomycota	unclassified Ascomycota	unclassified Ascomycota	unclassified Ascomycota	unclassified Ascomycota	unclassified Ascomycota	513	0	NR_156553.1	98701	6.32e-33	Turmalinea chrysocarpa	HKAS70601	Eukaryota; Fungi; Dikarya; Basidiomycota; Agaricomycotina; Agaricomycetes; Agaricomycetidae; Boletales; Boletineae; Boletaceae; Leccinoideae; Turmalinea.	Orihara,T., Lebel,T., Ge,Z.-W., Smith,M.E. and Maekawa,N.	Systematics of the sequestrate basidiomycete genus Rossbeevera and allies (Boletaceae, Boletales): a robust multi-locus phylogeny reveals a new genus and underscores the utility of minisatellite-like insertions within the ITS rDNA for molecular identification	Unpublished			China
Otu00494	CTTGGTCATTTAGAGGAAGTAAAAGTCGTAACAAGGTTTCCGTAGGTGAACCTGCGGAAGGATCATTACAAAATAAAAAGCTCCCCCCGCCGGCGACCGCCGGAAGAGGGGGGCTTAACGGTGAGGGGGTTAACGCCCCCGAACTGTTGGACCCTTTGTGAAAACCCTCCGTTGCCTCGGCGGCACTCCCTGCCGCGCGGCGCTCTTTTGCGCTGCGCTGGGGGGGAAGGTCAGTCCGCCGGCGGCACCCAACCAAAACCCATAACCATTTTGAAGAAGCTGTCTGAAACCTAAAGTCGAATGACTATAAAACTTTCAGCAACGGATCTCTTGGTTCCCGCATCGATGAAGAACGCAGC	Ascomycota	unclassified Ascomycota	unclassified Ascomycota	unclassified Ascomycota	unclassified Ascomycota	unclassified Ascomycota	81	0	NR_155030.1	98701	7.85e-33	Conocybe coniferarum	LE 313009	Eukaryota; Fungi; Dikarya; Basidiomycota; Agaricomycotina; Agaricomycetes; Agaricomycetidae; Agaricales; Bolbitiaceae; Conocybe.	Malysheva,E.F.	Five new species of Conocybe (Agaricomycetes, Bolbitiaceae) from Russia	Mycol. Prog. (2017) In press			Russia
Otu00208	CTTGGTCATTTAGAGGAAGTAAAAGTCGTAACAAGGTCTCCGTTGGTGAACCAGCGGAGGGATCATTACCGAGTTTACAAACTCCCAACCCTTTGTGAACCTTACCTATCGTTGCTTCGGCGGGACCGCCCCGGCGCCTTCGGGCAACGGAACCAGGCGCCCGCCGGAGGCCCCAAACTCTTATGTCTTTAGTGGTTTTCTCCTCTGAGTGACACATAAACAAATAAATAAAAACTTTTAACAACGGATCTCTTGGCTCTGGCATCGATGAAGAACGCAGC	Ascomycota	Sordariomycetes	Hypocreales	Stachybotryaceae	unclassified Stachybotryaceae	unclassified Stachybotryaceae	331	0	NR_154239.1	98824	5.28e-128	Neomyrothecium humicola	CBS 310.96	Eukaryota; Fungi; Dikarya; Ascomycota; Pezizomycotina; Sordariomycetes; Hypocreomycetidae; Hypocreales; Stachybotryaceae; Neomyrothecium.	Lombard,L., Houbraken,J., Decock,C., Samson,R.A., Meijer,M., Reblova,M., Groenewald,J.Z. and Crous,P.W.	Generic hyper-diversity in Stachybotriaceae	Persoonia 36, 156-246 (2016)		soil humicola	Papua New Guinea
Otu02631	GGAAGCGTACGATGTGTATAAGGAACAGCTTGTTCATTTAGAGGAAGTAAAAGTCGTAACAAGGTCTCCGTAGGTGAACCTGCGGAGGGATCATTACAAGTGACCCCGGCTTTACCACCGGGATGTTCATAACCCTTTGTTGTCTGACTCTGTTGCCTCCGGGGCGACCCTGCCTTCGGGCGGGGGCTCCGGGTGGACACTCCAAACTCTTGCGTAACTTTGCAGTCTGAGTAAATTAATTAATAAATTAAAACTTTTAACAACGGATCTCTTGGTTCTGGCAGCGATGAAGAAAGCCGC	Ascomycota	Dothideomycetes	Capnodiales	Cladosporiaceae	Cladosporium	unclassified Cladosporium	0	1	NR_119844.1	98851	7.27e-132	Cladosporium flabelliforme	CBS 126345	Eukaryota; Fungi; Dikarya; Ascomycota; Pezizomycotina; Dothideomycetes; Dothideomycetidae; Cladosporiales; Cladosporiaceae; Cladosporium.	Schoch,C.L., Robbertse,B., Robert,V., Vu,D., Cardinali,G., Irinyi,L., Meyer,W., Nilsson,R.H., Hughes,K., Miller,A.N., Kirk,P.M., Abarenkov,K., Aime,M.C., Ariyawansa,H.A., Bidartondo,M., Boekhout,T., Buyck,B., Cai,Q., Chen,J., Crespo,A., Crous,P.W., Damm,U., De Beer,Z.W., Dentinger,B.T., Divakar,P.K., Duenas,M., Feau,N., Fliegerova,K., Garcia,M.A., Ge,Z.W., Griffith,G.W., Groenewald,J.Z., Groenewa…	Finding needles in haystacks: linking scientific names, reference specimens and molecular data for Fungi	Database (Oxford) 2014 (2014)	Melaleuca cajuputi flabelliforme		Australia
Otu01899	CTTGGTCATTTAGAGGAAGTAAAAGTCGTAACAAGGTTTCCGTAGGTGAACCTGCGGAAGGATCATTACCGAGTGCGGGCCCTCTGGGTCCAACCTCCCATCCGTGTCTATTCATACCCTGTTGCTTCGGCGGGCCCGCTGGCTGCCCCCTCCTGGGGGGCGCCGGCCGCCGGGGGGCTACCCTGCCCCCGGGCCCGTGCCCGCCGGGGACACCAACACTGAACACTATCTGAAGGTTGCAGTCTGAGTTTTCATAAAGAAAAATTGTTAAAACTTTCAACAACGGATCTCTTGGTTCCGGCATCGATGAAGAACGCAGC	Ascomycota	unclassified Ascomycota	unclassified Ascomycota	unclassified Ascomycota	unclassified Ascomycota	unclassified Ascomycota	2	0	NR_135335.1	98859	6.03e-133	Aspergillus vitricola	NRRL 5125	Eukaryota; Fungi; Dikarya; Ascomycota; Pezizomycotina; Eurotiomycetes; Eurotiomycetidae; Eurotiales; Aspergillaceae; Aspergillus.	Peterson,S.W.	Phylogenetic analysis of Aspergillus species using DNA sequences from four loci	Mycologia 100 (2), 205-226 (2008)
Otu00155	CTTGGTCATTTAGAGGAAGTAAAAGTCGTAACAAGGTCTCCGTTGGTGAACCTGCGGAGGGATCATTACAGAGTTATCTAACTCCCAAACCCATGTGAACTTACCTTTGTTGCCTCGGCAGTAGTTGCTGGGCGAGCCTACCCGGGAACGAGCTACCCTGTAGCGAGTTACCCTGGAACGACTTACCCTGGAACGCCTGCCGGTGGACTACTAAGCTCTTGTTATTTTTAAGTAATCTGAGCGTCTTATTTTAATAAGTCAAAACTTTCAACAACGGATCTCTTGGTTCTGGCATCGATGAAGAACGCAGC	Ascomycota	Sordariomycetes	Xylariales	Bartaliniaceae	unclassified Bartaliniaceae	unclassified Bartaliniaceae	493	0	NR_153599.1	99035	1.21e-159	Bartalinia pondoensis		Eukaryota; Fungi; Dikarya; Ascomycota; Pezizomycotina; Sordariomycetes; Xylariomycetidae; Xylariales; Sporocadaceae; Bartalinia.	Marincowitz,S., Gryzenhout,M. and Wingfield,M.J.	New rare coelomycetes with appendage-bearing conidia from Pondoland, South Africa	Mycotaxon 111, 309-322 (2010)
[truncated: 886 more rows]

## Sheet: Table S25b
Table S25b. Summary of the taxonomic distribution of the unclassified OTUs.
Phylum	Number of OTUs	Number of sequences that did not fullfill the requirements	Number of OTUs <97% sequence similarity	Number of OTUs <97% sequence similarity match with sponge species
Ascomycota	477	0	398	0
Basidiomycota	534	9	494	0
Chytridiomycota	7	0	5	0
Mortierellomycota	312	15	0	0
unclassfied Fungi	5	0	169	0
Total	1335	24	1066	0
