# Supplementary material for: Prokaryotic, Fungal, and Unicellular Eukaryotic Core Communities Across Three Sympatric Marine Sponges From the Southwestern Atlantic Coast Are Dominated Largely by Deterministic Assemblage Processes
Source: Front Microbiol. 2021 Jun 8;12:674004. doi: 10.3389/fmicb.2021.674004 (PMC8217869; doi:10.3389/fmicb.2021.674004)
Supplement: Supplementary file 1 [file Data_Sheet_1.zip › data sheet 4/Table_S33.xlsx]

## Sheet: Table S33a
Table S33a: Stochastic ratio of unicellular eukaryotic community assembly performed by modified stochasticity ratio (MST) analysis with bray dissimilarity distance. Ac: Aplysina caissara, Af: Aplysina fulva, SW: seawater, SD: sediment.
	Habitat
	Whole	Specialist
Ac	0.30	0.41
Ti	0.63	0.51
SD	0.49	0.64
SW	0.14	0.09

## Sheet: Table S33b
Table S33b: Sloan null hypothesis of unicellular eukaryotic community assembly. Ac: Aplysina caissara, Af: Aplysina fulva, SW: seawater, SD: sediment.
	Whole			Habitat specialist
	m	R2	R2.pois	m	R2	R2.pois
Ac	NA	-0.35	-0.15	NA	NA	NA
Ti	NA	-0.50	-0.44	0.002392	0.27	-5.64
SD	NA	0.29	0.75	0.047142	0.52	-1.54
SW	NA	0.30	0.89	0.164528	0.98	0.44
