# Supplementary material for: Prokaryotic, Fungal, and Unicellular Eukaryotic Core Communities Across Three Sympatric Marine Sponges From the Southwestern Atlantic Coast Are Dominated Largely by Deterministic Assemblage Processes
Source: Front Microbiol. 2021 Jun 8;12:674004. doi: 10.3389/fmicb.2021.674004 (PMC8217869; doi:10.3389/fmicb.2021.674004)
Supplement: Supplementary file 1 [file Data_Sheet_1.zip › data sheet 4/Table_S8.xlsx]

## Sheet: Table S8a
Table S8a: List of enriched features provided by linear discriminant analysis (LDA) of effect size (LEfSe) that are differential across sponge species, seawater, and sediment with statistical and biological significance, and ranked according to the effect size (LDA) for whole prokaryotic group.
Category	Taxonomy affiliation (Domain, Phylum, Class)	LDA value	p value
Aplysina caissara	Bacteria, Chloroflexi	5, 16807667205	0, 000206036857144
	Archaea, Crenarchaeota, Nitrososphaeria	4, 8361958058	0, 000759905863626
	Archaea, Crenarchaeota	4, 83592481664	0, 000759905863626
	Archaea	4, 82334235976	0, 000658115467047
	Bacteria, Acidobacteriota	4, 75366522666	0, 000206036857144
	Bacteria, Chloroflexi, Anaerolineae	4, 61934165775	0, 000207435938338
	Bacteria, Actinobacteriota, Acidimicrobiia	4, 49220139227	0, 000298774308201
	Bacteria, Actinobacteriota	4, 45946245576	0, 00033732609452
	Bacteria, Chloroflexi, TK17	4, 37068661599	0, 00030625793471
	Bacteria, Chloroflexi, unclassified Chloroflexi	4, 19652591037	0, 000187014930871
	Bacteria, Acidobacteriota, Thermoanaerobaculia	4, 11732876574	0, 000203266708019
	Bacteria, Bacteroidota, Rhodothermia	3, 77134079923	0, 00246790435256
	Bacteria, Nitrospinota	3, 75103222521	0, 000316468289027
	Bacteria, Chloroflexi, JG30_KF_CM66	3, 66084139241	0, 00022982748046
	Bacteria, Deinococcota, Deinococci	3, 58654938253	0, 000893497612223
	Bacteria, Deinococcota	3, 58649920957	0, 000893497612223
	Bacteria, Myxococcota, bacteriap25	3, 53523048696	0, 000307001376782
	Bacteria, Spirochaetota, Spirochaetia	3, 48060202232	0, 000251350694023
	Bacteria, Spirochaetota	3, 47855735376	0, 000312816685168
	Bacteria, Acidobacteriota, Subgroup_11	3, 20846060474	0, 00031761191771
	Bacteria, Myxococcota, unclassified Myxococcota	2, 97178050098	0, 00102887391326
Aplysina fulva	Bacteria, Chloroflexi, Dehalococcoidia	4, 88762270299	0, 000259286360879
	Bacteria, Acidobacteriota, Vicinamibacteria	4, 64835382773	0, 00017994044935
	Bacteria, PAUC34f	4, 38112763708	0, 000167580858867
	Bacteria, Gemmatimonadota	4, 28834780435	0, 000122223319954
	Bacteria, Gemmatimonadota, BD2_11	4, 19910880015	0, 000206036857144
	Bacteria, Dadabacteria, Dadabacteriia	4, 03955925169	0, 000305911855335
	Bacteria, Dadabacteria	4, 03955925169	0, 000305911855335
	Bacteria, AncK6	3, 86312221492	0, 000351740367376
	Bacteria, Nitrospirota, Nitrospiria	3, 8253231857	0, 000330574638542
	Bacteria, Nitrospirota	3, 82369613354	0, 000330574638542
	Bacteria, Nitrospinota, P9X2b3D02	3, 75027369418	0, 000283106767981
	Bacteria, Gemmatimonadota, PAUC43f	3, 51555530463	0, 000376600070014
	Bacteria, Acidobacteriota, Acidobacteriae	3, 48643789215	0, 000228041400662
	Bacteria, Poribacteria	3, 45225273292	0, 000466024261875
	Bacteria, Acidobacteriota, Subgroup_21	3, 35132031688	0, 000701838123898
	Bacteria, Acidobacteriota, Subgroup_5	3, 18410728172	0, 000234292833787
	Bacteria, Chloroflexi, TK10	2, 7466899358	0, 00137818346899
Tedania ignis	Bacteria, unclassified Bacteria	5, 51955928043	0, 00017994044935
	Bacteria	4, 82334235976	0, 000658115467047
	Bacteria, Proteobacteria, unclassified Proteobacteria	4, 32116394847	0, 000330574638542
	Bacteria, Desulfobacterota, Desulfobacteria	3, 4662995341	0, 000241546941239
	Bacteria, Actinobacteriota, Actinobacteria	3, 23798275068	0, 00334955115487
	Bacteria, Methylomirabilota, Methylomirabilia	3, 2149061781	0, 000634320959537
	Bacteria, Methylomirabilota	3, 2149061781	0, 000634320959537
	Bacteria, Firmicutes	3, 21415784128	0, 012707849362
	Bacteria, Chloroflexi, AD3	3, 11640772261	0, 00865187678395
	Bacteria, Desulfobacterota, Desulfovibrionia	3, 06599635939	0, 00285838200206
	Bacteria, Firmicutes, Clostridia	3, 06200580356	0, 00565246785576
	Bacteria, Actinobacteriota, Thermoleophilia	3, 02768572041	0, 00186446346332
	Bacteria, Gemmatimonadota, Gemmatimonadetes	2, 96967325319	0, 00432264699288
	Bacteria, Actinobacteriota, unclassified Actinobacteriota	2, 96184349641	0, 0188376256241
	Bacteria, Acidobacteriota, Holophagae	2, 89209978403	0, 00311036585737
	Bacteria, Chloroflexi, Ktedonobacteria	2, 79639594714	0, 0100382221914
	Bacteria, Actinobacteriota, MB_A2_108	2, 75629404343	0, 0296213425261
	Bacteria, RCP2_54	2, 71400297882	0, 000621668555073
	Bacteria, Dependentiae	2, 64084573291	0, 00687386828065
	Bacteria, Dependentiae, Babeliae	2, 63958958042	0, 00687386828065
Seawater	Bacteria, Proteobacteria, Alphaproteobacteria	5, 31424329	0, 00065372
	Bacteria, Proteobacteria	5, 28237147	0, 00040868
	Bacteria, Cyanobacteria, Cyanobacteriia	5, 14733801	0, 00027928
	Bacteria, Cyanobacteria	5, 14731963	0, 00027928
	Bacteria, Bacteroidota, Bacteroidia	4, 72574132	0, 00032505
	Bacteria, Bacteroidota	4, 68550811	0, 00155936
	Bacteria, Margulisbacteria	3, 79617437	0, 00259253
	Archaea, Thermoplasmatota	3, 61382104	0, 00555935
	Archaea, Thermoplasmatota, Thermoplasmata	3, 61351821	0, 00594509
	Bacteria, Marinimicrobia_SAR406 clade	3, 54761616	0, 00099584
	Bacteria, SAR324 clade	3, 52312331	0, 00023743
	Bacteria, Bdellovibrionota	3, 46838517	0, 00030902
	Bacteria, Bdellovibrionota, Bdellovibrionia	3, 41591528	0, 00032396
	Bacteria, Firmicutes, Bacilli	3, 22789091	0, 00430857
	Bacteria, Campilobacterota	2, 81569778	0, 00685976
	Bacteria, Campilobacterota, Campylobacteria	2, 81485206	0, 00685976
Sediment	Bacteria, Proteobacteria, Gammaproteobacteria	4, 84240972984	0, 000511843124593
	Bacteria, Planctomycetota	4, 80767823516	0, 000252373988749
	Bacteria, Planctomycetota, Planctomycetes	4, 52851079242	0, 000252373988749
	Archaea, unclassified Archaea	4, 36115756757	0, 00149602815096
	Bacteria, Planctomycetota, OM190	4, 16545744136	0, 000269599880845
	Bacteria, NB1_j	4, 09547177521	0, 0129947965758
	Bacteria, Myxococcota	3, 9650128348	0, 000259286360879
	Bacteria, Hydrogenedentes	3, 95291026321	0, 000950150101452
	Bacteria, Hydrogenedentes, Hydrogenedentia	3, 95273845299	0, 000950150101452
	Bacteria, Planctomycetota, Phycisphaerae	3, 93377226514	0, 000233400794856
	Bacteria, Myxococcota, Polyangia	3, 92715378682	0, 00192710460931
	Bacteria, Verrucomicrobiota	3, 90950650752	0, 000862726208657
	Bacteria, Desulfobacterota, Syntrophobacteria	3, 8208600974	0, 00102250955121
	Bacteria, Elusimicrobiota	3, 82023183366	0, 00352663402413
	Bacteria, Desulfobacterota	3, 79418965535	0, 000270008300493
	Bacteria, Verrucomicrobiota, Verrucomicrobiae	3, 76109057745	0, 00134763839903
	Bacteria, Latescibacterota	3, 70250915772	0, 00522970793741
	Bacteria, Acidobacteriota, Subgroup_22	3, 65183208566	0, 00214311378379
	Bacteria, Planctomycetota, unclassified Planctomycetota	3, 62896791673	0, 000338735846334
	Bacteria, Latescibacterota, Latescibacterota	3, 62596734033	0, 00620202524419
	Bacteria, Planctomycetota, Pla3_lineage	3, 50192044927	0, 000340456748249
	Bacteria, Desulfobacterota, Desulfobulbia	3, 42538715527	0, 000547087660982
	Bacteria, MBNT15	3, 41395276227	0, 0028118130016
	Bacteria, Entotheonellaeota	3, 36062252508	0, 000432380237216
	Bacteria, Entotheonellaeota, Entotheonellia	3, 36060789098	0, 000432380237216
	Bacteria, Acidobacteriota, Blastocatellia	3, 33067577406	0, 001096678404
	Bacteria, Patescibacteria	3, 24181066984	0, 00144836885288
	Bacteria, Patescibacteria, Gracilibacteria	3, 19844195132	0, 000550917253904
	Bacteria, Latescibacterota, Latescibacteria	3, 18805073887	0, 00214232550467
	Bacteria, Planctomycetota, Pla4_lineage	3, 18232429342	0, 0148409270853
	Bacteria, Verrucomicrobiota, Chlamydiae	3, 12917070331	0, 00189350302726
	Bacteria, Desulfobacterota, unclassified Desulfobacterota	3, 11988248884	0, 00731472218084
	Bacteria, Bdellovibrionota, Oligoflexia	3, 11141636564	0, 00164067891748
	Bacteria, Myxococcota, Myxococcia	3, 06697402231	0, 00133460104384
	Bacteria, Chloroflexi, KD4_96	3, 05259462032	0, 00449916543154
	Bacteria, Nitrospinota, Nitrospinia	3, 03684751726	0, 00298037537934
	Archaea, Nanoarchaeota, Nanoarchaeia	3, 01240678821	0, 000459226589957
	Archaea, Nanoarchaeota	3, 01239108708	0, 000459226589957
	Bacteria, Cyanobacteria, Vampirivibrionia	2, 98397846115	0, 00445615681388
	Bacteria, Patescibacteria, Saccharimonadia	2, 95552277692	0, 00387717962116
	Bacteria, Acidobacteriota, unclassified Acidobacteriota	2, 83835505105	0, 00159420377049
	Bacteria, Desulfobacterota, uncultured	2, 8183375929	0, 0131580293201

## Sheet: Table S8b
Table S8b: List of enriched features provided by linear discriminant analysis (LDA) of effect size (LEfSe) that are differential across sponge species, seawater, and sediment with statistical and biological significance, and ranked according to the effect size (LDA) for habitat generalist prokaryotic group.
Category	Taxonomy affiliation (Domain, Phylum, Class)	LDA value	p value
Aplysina caissara	Bacteria, Chloroflexi	5.37879	0.000329583
	Bacteria, Chloroflexi, Anaerolineae	5.26362	0.000581599
	Bacteria, Proteobacteria, Alphaproteobacteria	4.57958	0.000573667
Aplysina fulva	Bacteria, Dadabacteria	5.38862	0.000182665
	Bacteria, Dadabacteria, Dadabacteriia	5.38861	0.000182665
	Bacteria, Acidobacteriota, Vicinamibacteria	4.83485	0.000190585
Tedania ignis	Bacteria, unclassified Bacteria	5.55513	0.00015292
	Bacteria, Proteobacteria	4.93446	0.000385961
Seawater	Bacteria, Cyanobacteria	5.64068	0.000336093
	Bacteria, Cyanobacteria, Cyanobacteriia	5.64058	0.000336093
	Bacteria, Verrucomicrobiota	4.90392	0.000198513
	Bacteria, Verrucomicrobiota, Verrucomicrobiae	4.83297	0.000198513
	Bacteria	4.75585	0.000684496
Sediment	Bacteria, Nitrospirota	4.96759	0.00238504
	Bacteria, Bacteroidota	4.96567	0.000124761
	Bacteria, Nitrospirota, Nitrospiria	4.93109	0.00238504
	Bacteria, Planctomycetota	4.92804	0.00067794
	Bacteria, Acidobacteriota	4.90613	0.000179228
	Bacteria, Proteobacteria, Gammaproteobacteria	4.86305	0.000554754
	Bacteria, Planctomycetota, Planctomycetes	4.82053	0.00132758
	Bacteria, Bacteroidota, Bacteroidia	4.76227	0.000124761
	Archaea, Crenarchaeota	4.75585	0.000684496
	Archaea	4.75585	0.000684496
	Archaea, Crenarchaeota, Nitrososphaeria	4.75585	0.000684496

## Sheet: Table S8c
Table S8c: List of enriched features provided by linear discriminant analysis (LDA) of effect size (LEfSe) that are differential across sponge species, seawater, and sediment with statistical and biological significance, and ranked according to the effect size (LDA) for habitat specialist prokaryotic group.
Category	Taxonomy affiliation (Domain, Phylum, Class)	LDA value	p value
Aplysina caissara	Bacteria, Chloroflexi	5.19102	0.000187405
	Archaea, Crenarchaeota	5.15721	0.001075
	Archaea, Crenarchaeota, Nitrososphaeria	5.15721	0.001075
	Archaea	5.15171	0.00124439
	Bacteria, Chloroflexi, Anaerolineae	4.85815	0.000289738
	Bacteria, Acidobacteriota	4.75778	0.000206037
	Bacteria, Chloroflexi, TK17	4.65396	0.000400692
	Bacteria, Acidobacteriota, Thermoanaerobaculia	4.45858	0.000241547
	Bacteria, Actinobacteriota, Acidimicrobiia	4.32526	0.00346109
	Bacteria, Actinobacteriota	4.31361	0.00816294
	Bacteria, Chloroflexi, unclassified Chloroflexi	4.27197	0.000311421
	Bacteria, Gemmatimonadota	4.22495	0.000259286
	Bacteria, Gemmatimonadota, BD2_11	4.21542	0.000358411
	Bacteria, Bacteroidota, Rhodothermia	4.10331	0.00128979
	Bacteria, Myxococcota	3.93863	0.000327249
	Bacteria, Deinococcota, Deinococci	3.90285	0.000437583
	Bacteria, Deinococcota	3.90283	0.000437583
Aplysina fulva	Bacteria, Acidobacteriota, Vicinamibacteria	4.59705	0.000171604
	Bacteria, PAUC34f	4.55604	0.000206679
	Bacteria, Chloroflexi, Dehalococcoidia	4.36358	0.000239863
	Bacteria, Acidobacteriota, Subgroup_5	3.80625	0.0404513
	Bacteria, Acidobacteriota, Acidobacteriae	3.77957	0.000320328
	Bacteria, Chloroflexi, TK10	3.76351	0.0043382
	Bacteria, Actinobacteriota, Actinobacteria	3.69524	0.00881891
	Bacteria, Entotheonellaeota	3.6584	0.0215172
	Bacteria, Verrucomicrobiota	3.65776	0.00422502
	Bacteria, Entotheonellaeota, Entotheonellia	3.65049	0.0215172
	Bacteria, Verrucomicrobiota, Verrucomicrobiae	3.64314	0.00149856
	Bacteria, Methylomirabilota	3.62097	0.00105023
	Bacteria, Methylomirabilota, Methylomirabilia	3.62097	0.00105023
	Bacteria, Acidobacteriota, Blastocatellia	3.56115	0.0298381
	Bacteria, Nitrospirota	3.51092	0.00778034
	Bacteria, Firmicutes	3.49531	0.0442164
	Bacteria, Nitrospirota, Nitrospiria	3.47803	0.00778034
	Bacteria, Firmicutes, Bacilli	3.426	0.0197858
	Bacteria, RCP2_54	3.37929	0.000640697
Tedania ignis	Bacteria, unclassified Bacteria	5.56841	0.000187405
	Bacteria	5.15171	0.00124439
	Bacteria, Gemmatimonadota, Gemmatimonadetes	3.59354	0.022944
Seawater	Bacteria, Proteobacteria	5.41965	0.000358411
	Bacteria, Proteobacteria, Alphaproteobacteria	5.38961	0.000549201
	Bacteria, Cyanobacteria	5.25688	0.000444511
	Bacteria, Cyanobacteria, Cyanobacteriia	5.25688	0.000444511
	Archaea, Thermoplasmatota	3.83506	0.00091365
	Archaea, Thermoplasmatota, Thermoplasmata	3.82124	0.00091365
Sediment	Bacteria, Proteobacteria, Gammaproteobacteria	4.99293	0.000472221
	Bacteria, Bacteroidota, Bacteroidia	4.63658	0.000785725
	Bacteria, Bacteroidota	4.49699	0.00690126
	Bacteria, NB1_j	4.34213	0.00772976
	Bacteria, Planctomycetota, Planctomycetes	4.30622	0.00703685
	Bacteria, Planctomycetota, OM190	4.27501	0.0150626
	Bacteria, Myxococcota, Polyangia	3.88771	0.0126896
	Bacteria, Desulfobacterota	3.88319	0.0117158
	Bacteria, Planctomycetota	3.77104	0.00283726
	Bacteria, Latescibacterota, Latescibacterota	3.71559	0.00653129
	Bacteria, Latescibacterota	3.64526	0.00813513
