# Supplementary material for: Prokaryotic, Fungal, and Unicellular Eukaryotic Core Communities Across Three Sympatric Marine Sponges From the Southwestern Atlantic Coast Are Dominated Largely by Deterministic Assemblage Processes
Source: Front Microbiol. 2021 Jun 8;12:674004. doi: 10.3389/fmicb.2021.674004 (PMC8217869; doi:10.3389/fmicb.2021.674004)
Supplement: Supplementary file 1 [file Data_Sheet_1.zip › data sheet 4/Table_S13.xlsx]

## Sheet: Table S13
Table S13: List of enriched features provided by linear discriminant analysis (LDA) of effect size (LEfSe) that are differential across sponge species, seawater, and sediment with statistical and biological significance, and ranked according to the effect size (LDA) for the whole fungal group.
Category	Taxonomy affiliation (Phylum, Class)	LDA value	p value
Aplysina caissara	Basidiomycota, Microbotryomycetes	4.42041	0.0122803
Tedania ignis	Ascomycota	5.15411	0.00937454
Seawater	Basidiomycota, Agaricomycetes	4.99398	0.00934597
Sediment	unclassified Fungi	5.50602	0.00212775
	Chytridiomycota	4.80027	0.0414775
