# Supplementary material for: Prokaryotic, Fungal, and Unicellular Eukaryotic Core Communities Across Three Sympatric Marine Sponges From the Southwestern Atlantic Coast Are Dominated Largely by Deterministic Assemblage Processes
Source: Front Microbiol. 2021 Jun 8;12:674004. doi: 10.3389/fmicb.2021.674004 (PMC8217869; doi:10.3389/fmicb.2021.674004)
Supplement: Supplementary file 1 [file Data_Sheet_1.zip › data sheet 4/Table_S29.xlsx]

## Sheet: Table S29
Table S29: OTU vs. samples table containing all categories and OTU taxonomic assignments for unicellular eukaryotes dataset.
Group	A. caissara	A. caissara	A. caissara	T. ignis	T. ignis	T. ignis	T. ignis	T. ignis	Seawater	Seawater	Seawater	Seawater	Seawater	Sediment	Sediment	Sediment	Sediment	Sediment
Number os OTUs	1479	1479	1479	1479	1479	1479	1479	1479	1479	1479	1479	1479	1479	1479	1479	1479	1479	1479
Number of Sequences	700	700	700	700	700	700	700	700	700	700	700	700	700	700	700	700	700	700		Taxonomy
Otu00001	0	0	0	0	0	0	0	0	9	9	15	9	4	0	0	0	0	0		Eukaryota(100); Diatomea(100); Bacillariophyceae(100); Bacillariophyceae_or(100); Bacillariophyceae_fa(100); Amphora(97);
Otu00002	0	0	0	0	0	0	1	1	18	13	7	10	10	0	0	0	0	0		Eukaryota(100); Diatomea(100); Bacillariophyceae(100); Bacillariophyceae_or(100); Bacillariophyceae_fa(100); Navicula(99);
Otu00003	42	6	30	81	52	52	59	2	1	2	1	0	0	310	244	239	219	228		Eukaryota(100); Diatomea(100); Mediophyceae(100); Mediophyceae_or(100); Mediophyceae_fa(100); Chaetoceros(100);
Otu00004	0	9	1	0	0	0	0	0	68	60	66	64	77	1	0	1	0	1		Eukaryota(100); Diatomea(100); Bacillariophyceae(100); Bacillariophyceae_or(100); Bacillariophyceae_fa(100); Bacillariophyceae_fa_unclassified(100);
Otu00005	0	0	0	0	0	0	0	0	0	1	0	0	0	0	0	0	0	0		Eukaryota(100); Florideophycidae(100); Corallinophycidae(100); Corallinophycidae_or(100); Corallinophycidae_fa(100); Corallinophycidae_fa_unclassified(100);
Otu00006	1	1	0	1	2	1	0	0	0	0	0	0	0	1	1	5	1	4		Eukaryota(100); Diatomea(100); Mediophyceae(100); Mediophyceae_or(100); Mediophyceae_fa(100); Chaetoceros(100);
Otu00007	0	0	0	0	0	0	0	0	0	0	0	0	0	0	0	1	1	1		Eukaryota(100); Diatomea(100); Diatomea_unclassified(100); Diatomea_unclassified(100); Diatomea_unclassified(100); Diatomea_unclassified(100);
Otu00008	0	0	0	0	0	0	0	0	9	6	1	2	8	0	0	0	0	0		Eukaryota(100); Diatomea(100); Bacillariophyceae(100); Bacillariophyceae_or(100); Bacillariophyceae_fa(100); Bacillariophyceae_fa_unclassified(100);
Otu00010	0	0	0	0	0	0	0	0	0	1	1	0	0	0	0	0	0	0		Eukaryota(100); Diatomea(100); Bacillariophyceae(100); Bacillariophyceae_or(100); Bacillariophyceae_fa(100); Bacillariophyceae_fa_unclassified(85);
Otu00012	0	0	0	0	0	0	0	0	0	0	0	0	0	0	1	0	1	0		Eukaryota(100); Dinoflagellata(100); Dinophyceae(100); Dinophyceae_unclassified(100); Dinophyceae_unclassified(100); Dinophyceae_unclassified(100);
Otu00013	0	0	0	0	0	0	1	0	1	0	0	1	2	0	0	0	0	0		Eukaryota(100); Diatomea(100); Bacillariophyceae(100); Bacillariophyceae_or(100); Bacillariophyceae_fa(100); Bacillariophyceae_fa_unclassified(100);
Otu00016	0	0	0	0	0	0	1	0	0	0	0	0	0	0	0	0	0	0		Eukaryota(100); Diatomea(100); Bacillariophyceae(100); Bacillariophyceae_or(100); Bacillariophyceae_fa(100); Bacillariophyceae_fa_unclassified(100);
Otu00018	0	0	0	0	0	0	0	0	1	1	0	0	0	0	2	0	0	0		Eukaryota(100); Chlorophyta_ph(100); Chlorodendrophyceae(100); Chlorodendrales(100); Chlorodendrales_fa(100); Tetraselmis(100);
Otu00019	0	0	0	0	0	0	0	0	2	0	0	0	5	0	0	0	0	0		Eukaryota(100); Diatomea(100); Bacillariophyceae(100); Bacillariophyceae_or(100); Bacillariophyceae_fa(100); Bacillariophyceae_ge(99);
Otu00020	0	0	0	0	3	3	5	0	0	0	0	0	0	0	0	0	0	0		Eukaryota(100); Eukaryota_unclassified(100); Eukaryota_unclassified(100); Eukaryota_unclassified(100); Eukaryota_unclassified(100); Eukaryota_unclassified(100);
Otu00021	1	0	0	0	1	0	0	0	0	0	0	0	0	0	0	0	1	0		Eukaryota(100); Diatomea(100); Mediophyceae(100); Mediophyceae_or(100); Mediophyceae_fa(100); Chaetoceros(100);
Otu00022	0	0	0	0	0	0	0	0	0	0	0	0	0	1	0	0	0	1		Eukaryota(100); Diatomea(100); Mediophyceae(100); Mediophyceae_or(100); Mediophyceae_fa(100); Chaetoceros(100);
Otu00024	2	0	3	0	0	0	0	0	0	0	0	0	0	3	1	3	1	3		Eukaryota(100); Chlorophyta_ph(100); Mamiellophyceae(100); Mamiellales(100); Mamiellales_fa(100); Micromonas(100);
Otu00025	0	0	0	0	0	0	0	0	14	16	3	6	13	0	0	0	0	0		Eukaryota(100); Chlorophyta_ph(100); Ulvophyceae(100); Ulvophyceae_or(100); Ulvophyceae_fa(100); Ulvophyceae_ge(100);
Otu00026	0	0	0	0	0	0	0	0	1	0	3	3	2	0	0	0	0	0		Eukaryota(100); Diatomea(100); Bacillariophyceae(100); Bacillariophyceae_or(100); Bacillariophyceae_fa(100); Amphora(99);
Otu00030	0	0	0	0	0	0	0	0	0	0	4	0	0	0	0	0	0	0		Eukaryota(100); Diatomea(100); Bacillariophyceae(100); Bacillariophyceae_or(100); Bacillariophyceae_fa(100); Bacillariophyceae_fa_unclassified(79);
Otu00031	0	4	0	0	0	0	0	0	6	10	7	4	7	0	0	0	0	0		Eukaryota(100); Diatomea(100); Bacillariophyceae(100); Bacillariophyceae_or(100); Bacillariophyceae_fa(100); Sellaphora(100);
Otu00033	0	0	0	0	0	0	0	0	0	0	2	2	0	0	0	0	0	0		Eukaryota(100); Diatomea(100); Bacillariophyceae(100); Bacillariophyceae_or(100); Bacillariophyceae_fa(100); Bacillariophyceae_fa_unclassified(92);
Otu00034	0	0	0	0	0	0	0	0	7	10	4	5	7	0	0	0	0	0		Eukaryota(100); Diatomea(100); Bacillariophyceae(100); Bacillariophyceae_or(100); Bacillariophyceae_fa(100); Nitzschia(99);
Otu00037	0	0	0	4	17	1	26	2	0	0	0	0	0	0	0	0	0	0		Eukaryota(100); Eukaryota_unclassified(100); Eukaryota_unclassified(100); Eukaryota_unclassified(100); Eukaryota_unclassified(100); Eukaryota_unclassified(100);
Otu00038	0	0	0	0	0	0	0	0	0	0	0	0	0	1	0	1	1	1		Eukaryota(100); Chlorophyta_ph(100); Chlorodendrophyceae(100); Chlorodendrales(100); Chlorodendrales_fa(100); Tetraselmis(100);
Otu00039	0	4	0	6	0	3	1	1	92	78	82	95	106	0	4	3	5	4		Eukaryota(100); Diatomea(100); Bacillariophyceae(100); Bacillariophyceae_or(100); Bacillariophyceae_fa(100); Nitzschia(100);
Otu00040	0	0	0	0	0	0	0	0	0	0	0	0	0	6	39	43	44	18		Eukaryota(100); Eukaryota_unclassified(100); Eukaryota_unclassified(100); Eukaryota_unclassified(100); Eukaryota_unclassified(100); Eukaryota_unclassified(100);
Otu00041	0	0	0	0	0	0	0	0	0	0	0	0	0	2	3	3	3	6		Eukaryota(100); Ciliophora(100); Intramacronucleata(100); Spirotrichea(100); Oligotrichia(100); Pseudotontonia(100);
Otu00046	0	0	0	2	16	5	5	0	0	0	0	0	0	0	0	0	0	0		Eukaryota(100); Eukaryota_unclassified(100); Eukaryota_unclassified(100); Eukaryota_unclassified(100); Eukaryota_unclassified(100); Eukaryota_unclassified(100);
Otu00047	0	0	0	2	3	1	2	1	0	0	0	0	0	0	0	0	0	0		Eukaryota(100); Eukaryota_unclassified(100); Eukaryota_unclassified(100); Eukaryota_unclassified(100); Eukaryota_unclassified(100); Eukaryota_unclassified(100);
Otu00052	0	0	0	0	0	0	0	0	4	7	2	3	18	0	0	0	0	0		Eukaryota(100); Diatomea(100); Bacillariophyceae(100); Bacillariophyceae_or(100); Bacillariophyceae_fa(100); Frustulia(100);
Otu00053	0	0	0	0	0	0	0	0	0	0	0	0	0	0	0	1	0	1		Eukaryota(100); Dinoflagellata(100); Dinophyceae(100); Gonyaulacales(100); Gonyaulacales_fa(100); Neoceratium(100);
Otu00056	0	0	0	0	0	0	0	0	0	0	0	1	0	0	0	0	0	0		Eukaryota(100); Diatomea(100); Diatomea_unclassified(100); Diatomea_unclassified(100); Diatomea_unclassified(100); Diatomea_unclassified(100);
Otu00057	0	0	0	0	0	0	0	0	0	0	1	0	0	0	0	0	0	0		Eukaryota(100); Diatomea(100); Bacillariophyceae(100); Bacillariophyceae_or(100); Bacillariophyceae_fa(100); Bacillariophyceae_fa_unclassified(74);
Otu00059	0	0	0	8	8	1	34	3	0	0	0	0	0	0	0	0	0	0		Eukaryota(100); Eukaryota_unclassified(100); Eukaryota_unclassified(100); Eukaryota_unclassified(100); Eukaryota_unclassified(100); Eukaryota_unclassified(100);
Otu00061	0	0	0	0	0	1	0	0	0	0	0	0	0	0	0	0	0	0		Eukaryota(100); Diatomea(100); Mediophyceae(100); Mediophyceae_or(100); Mediophyceae_fa(100); Chaetoceros(100);
Otu00062	0	0	0	0	0	0	0	0	0	2	0	1	1	0	0	0	0	0		Eukaryota(100); Diatomea(100); Bacillariophyceae(100); Bacillariophyceae_or(100); Bacillariophyceae_fa(100); Navicula(100);
Otu00063	0	0	0	0	0	0	0	0	2	0	2	0	0	0	0	0	0	0		Eukaryota(100); Eukaryota_unclassified(100); Eukaryota_unclassified(100); Eukaryota_unclassified(100); Eukaryota_unclassified(100); Eukaryota_unclassified(100);
Otu00065	0	0	0	0	0	0	2	0	1	0	1	0	0	1	0	1	0	0		Eukaryota(100); Eukaryota_unclassified(100); Eukaryota_unclassified(100); Eukaryota_unclassified(100); Eukaryota_unclassified(100); Eukaryota_unclassified(100);
Otu00066	0	0	0	0	0	0	0	0	13	12	8	2	4	0	1	1	0	0		Eukaryota(100); Dinoflagellata(100); Dinophyceae(100); Gymnodiniphycidae(100); Suessiaceae(100); Suessiaceae_unclassified(100);
Otu00067	0	0	0	0	0	0	0	0	1	0	0	0	1	3	2	0	3	1		Eukaryota(100); Dinoflagellata(100); Dinophyceae(100); Gymnodiniphycidae(100); Gymnodinium_clade(100); uncultured(79);
Otu00073	0	0	10	0	0	0	0	0	0	0	0	0	0	0	0	0	0	0		Eukaryota(100); Diatomea(100); Bacillariophyceae(100); Bacillariophyceae_or(100); Bacillariophyceae_fa(100); Bacillariophyceae_fa_unclassified(77);
Otu00074	0	0	0	0	0	0	0	0	11	7	14	20	2	0	0	0	0	0		Eukaryota(100); Diatomea(100); Bacillariophyceae(100); Bacillariophyceae_or(100); Bacillariophyceae_fa(100); Amphora(100);
Otu00076	0	0	0	0	0	0	0	0	0	0	0	0	0	1	1	1	1	0		Eukaryota(100); Dinoflagellata(100); Dinophyceae(100); Dinophyceae_unclassified(100); Dinophyceae_unclassified(100); Dinophyceae_unclassified(100);
Otu00077	0	0	0	0	0	0	0	0	0	0	0	0	0	0	2	2	2	0		Eukaryota(100); Dinoflagellata(100); Dinophyceae(100); Dinophyceae_unclassified(100); Dinophyceae_unclassified(100); Dinophyceae_unclassified(100);
Otu00078	0	0	0	0	0	0	0	0	1	1	0	1	0	0	0	0	0	0		Eukaryota(100); Chlorophyta_ph(100); Pedinophyceae(100); Pedinomonadales(100); Pedinomonadales_fa(100); Pedinomonas(100);
Otu00080	0	0	0	0	0	0	0	0	1	0	39	5	2	0	0	0	0	0		Eukaryota(100); Florideophycidae(100); Rhodymeniophycidae(100); Rhodymeniophycidae_or(100); Rhodymeniophycidae_fa(100); Gracilariopsis(100);
Otu00081	0	0	0	0	0	0	0	0	0	1	1	0	3	0	0	0	0	0		Eukaryota(100); Florideophycidae(100); Rhodymeniophycidae(100); Rhodymeniophycidae_or(100); Rhodymeniophycidae_fa(100); Peyssonnelia(100);
Otu00082	0	0	0	0	0	0	0	0	4	3	3	7	12	0	0	0	0	0		Eukaryota(100); Diatomea(100); Bacillariophyceae(100); Bacillariophyceae_or(100); Bacillariophyceae_fa(100); Bacillariophyceae_fa_unclassified(97);
Otu00087	0	0	0	0	0	0	0	0	0	1	0	0	0	0	0	0	0	0		Eukaryota(100); Diatomea(100); Bacillariophyceae(100); Bacillariophyceae_or(100); Bacillariophyceae_fa(100); Bacillariophyceae_fa_unclassified(59);
Otu00088	0	0	0	0	0	2	7	0	0	0	0	0	0	0	0	0	0	0		Eukaryota(100); Eukaryota_unclassified(100); Eukaryota_unclassified(100); Eukaryota_unclassified(100); Eukaryota_unclassified(100); Eukaryota_unclassified(100);
Otu00091	0	0	0	0	0	0	0	0	2	0	1	3	1	0	0	0	0	0		Eukaryota(100); Diatomea(100); Bacillariophyceae(100); Bacillariophyceae_or(100); Bacillariophyceae_fa(100); Bacillariophyceae_ge(100);
Otu00093	0	0	1	0	0	0	13	0	0	0	0	0	1	166	121	84	104	131		Eukaryota(100); Diatomea(100); Diatomea_unclassified(100); Diatomea_unclassified(100); Diatomea_unclassified(100); Diatomea_unclassified(100);
Otu00094	0	0	0	0	0	0	0	0	1	1	1	2	0	0	0	0	0	0		Eukaryota(100); Eukaryota_unclassified(100); Eukaryota_unclassified(100); Eukaryota_unclassified(100); Eukaryota_unclassified(100); Eukaryota_unclassified(100);
Otu00096	0	0	0	0	0	0	0	0	0	0	0	0	0	0	0	2	1	0		Eukaryota(100); Eukaryota_unclassified(100); Eukaryota_unclassified(100); Eukaryota_unclassified(100); Eukaryota_unclassified(100); Eukaryota_unclassified(100);
Otu00097	1	0	0	0	0	0	0	0	0	0	0	0	0	3	3	3	1	2		Eukaryota(100); Chlorophyta_ph(100); Ulvophyceae(100); Ulvophyceae_or(100); Ulvophyceae_fa(100); Ulvophyceae_ge(100);
Otu00098	0	32	0	0	0	0	0	0	26	14	10	14	15	0	0	0	0	0		Eukaryota(100); Chlorophyta_ph(100); Ulvophyceae(100); Ulvophyceae_or(100); Ulvophyceae_fa(100); Ulvophyceae_ge(100);
Otu00100	0	0	0	0	0	0	0	0	0	0	0	0	0	0	0	1	0	0		Eukaryota(100); Eukaryota_unclassified(100); Eukaryota_unclassified(100); Eukaryota_unclassified(100); Eukaryota_unclassified(100); Eukaryota_unclassified(100);
Otu00101	0	0	0	0	0	0	0	0	0	0	0	0	0	1	0	2	0	0		Eukaryota(100); Ciliophora(100); Intramacronucleata(100); Spirotrichea(100); Choreotrichia(100); Choreotrichia_ge(55);
Otu00102	0	0	0	1	0	0	0	0	0	0	0	0	1	0	0	0	0	0		Eukaryota(100); Dinoflagellata(100); Dinophyceae(100); Gymnodiniphycidae(100); Suessiaceae(100); Symbiodinium(100);
Otu00103	0	0	0	0	0	0	0	0	46	67	20	25	6	0	0	0	0	0		Eukaryota(100); Florideophycidae(100); Rhodymeniophycidae(100); Rhodymeniophycidae_or(100); Rhodymeniophycidae_fa(100); Peyssonnelia(100);
Otu00106	0	0	0	0	0	0	0	0	2	3	0	5	2	0	0	0	0	0		Eukaryota(100); Diatomea(100); Bacillariophyceae(100); Bacillariophyceae_or(100); Bacillariophyceae_fa(100); Bacillariophyceae_fa_unclassified(100);
Otu00108	0	0	0	0	0	0	0	0	0	4	0	1	4	0	0	0	0	0		Eukaryota(100); Diatomea(100); Bacillariophyceae(100); Bacillariophyceae_or(100); Bacillariophyceae_fa(100); Navicula(93);
Otu00109	0	0	0	0	0	0	0	0	2	1	3	3	9	0	0	0	0	0		Eukaryota(100); Diatomea(100); Bacillariophyceae(100); Bacillariophyceae_or(100); Bacillariophyceae_fa(100); Navicula(100);
Otu00110	0	0	0	0	0	0	0	0	1	0	0	0	2	0	0	0	0	0		Eukaryota(100); Diatomea(100); Bacillariophyceae(100); Bacillariophyceae_or(100); Bacillariophyceae_fa(100); Bacillariophyceae_fa_unclassified(100);
Otu00112	0	0	0	0	0	0	0	0	1	0	0	0	0	0	0	0	0	0		Eukaryota(100); Diatomea(100); Bacillariophyceae(100); Bacillariophyceae_or(100); Bacillariophyceae_fa(100); Bacillariophyceae_fa_unclassified(86);
Otu00114	0	0	0	0	0	0	0	0	0	0	0	1	0	0	0	0	0	0		Eukaryota(100); Diatomea(100); Bacillariophyceae(100); Bacillariophyceae_or(100); Bacillariophyceae_fa(100); Bacillariophyceae_fa_unclassified(93);
Otu00118	0	0	0	2	0	0	0	0	0	0	0	0	0	0	0	0	0	0		Eukaryota(100); Diatomea(100); Bacillariophyceae(100); Bacillariophyceae_or(100); Bacillariophyceae_fa(100); Bacillariophyceae_fa_unclassified(65);
Otu00119	0	0	0	0	0	0	0	0	0	0	0	1	0	0	0	0	0	0		Eukaryota(100); Diatomea(100); Bacillariophyceae(100); Bacillariophyceae_or(100); Bacillariophyceae_fa(100); Bacillariophyceae_fa_unclassified(100);
Otu00120	0	1	11	10	0	1	0	0	0	0	0	0	0	1	0	0	0	0		Eukaryota(100); Dinoflagellata(100); Dinophyceae(100); Dinophyceae_unclassified(100); Dinophyceae_unclassified(100); Dinophyceae_unclassified(100);
Otu00123	371	135	385	0	5	0	0	0	0	0	0	0	0	0	0	0	0	0		Eukaryota(100); Eukaryota_unclassified(100); Eukaryota_unclassified(100); Eukaryota_unclassified(100); Eukaryota_unclassified(100); Eukaryota_unclassified(100);
Otu00126	0	0	0	1	1	0	1	1	0	0	0	0	0	0	0	0	0	0		Eukaryota(100); Eukaryota_unclassified(100); Eukaryota_unclassified(100); Eukaryota_unclassified(100); Eukaryota_unclassified(100); Eukaryota_unclassified(100);
Otu00127	0	0	0	0	2	1	4	0	0	0	0	0	0	0	0	0	0	0		Eukaryota(100); Eukaryota_unclassified(100); Eukaryota_unclassified(100); Eukaryota_unclassified(100); Eukaryota_unclassified(100); Eukaryota_unclassified(100);
Otu00129	0	0	0	2	1	0	4	0	0	0	0	0	0	0	0	0	0	0		Eukaryota(100); Eukaryota_unclassified(100); Eukaryota_unclassified(100); Eukaryota_unclassified(100); Eukaryota_unclassified(100); Eukaryota_unclassified(100);
Otu00131	0	0	0	0	0	0	0	0	0	0	0	0	0	0	0	0	1	0		Eukaryota(100); Ciliophora(100); Intramacronucleata(100); Spirotrichea(100); Oligotrichia(100); Oligotrichia_unclassified(100);
Otu00138	0	0	0	0	0	0	0	0	0	0	2	3	0	0	0	0	0	0		Eukaryota(100); Diatomea(100); Bacillariophyceae(100); Bacillariophyceae_or(100); Bacillariophyceae_fa(100); Nitzschia(99);
Otu00139	0	0	0	5	0	0	0	0	1	0	0	0	0	1	0	1	1	2		Eukaryota(100); Dinoflagellata(100); Dinophyceae(100); Peridiniphycidae_or(100); Thoracosphaeraceae(100); Scrippsiella(100);
Otu00141	0	0	0	0	0	0	0	0	0	2	0	0	0	0	0	0	0	0		Eukaryota(100); Dinoflagellata(100); Dinophyceae(100); Dinophyceae_unclassified(100); Dinophyceae_unclassified(100); Dinophyceae_unclassified(100);
Otu00143	0	0	0	0	1	0	2	1	0	0	0	0	0	0	0	0	0	0		Eukaryota(100); Eukaryota_unclassified(100); Eukaryota_unclassified(100); Eukaryota_unclassified(100); Eukaryota_unclassified(100); Eukaryota_unclassified(100);
Otu00144	0	0	0	0	0	0	0	0	0	0	0	0	0	1	0	0	0	0		Eukaryota(100); Diatomea(100); Mediophyceae(100); Mediophyceae_or(100); Mediophyceae_fa(100); Arcocellulus(98);
Otu00147	0	0	0	0	0	0	0	0	1	1	0	0	1	0	0	0	0	0		Eukaryota(100); Diatomea(100); Bacillariophyceae(100); Bacillariophyceae_or(100); Bacillariophyceae_fa(100); Bacillariophyceae_fa_unclassified(100);
Otu00149	0	0	0	0	0	0	0	0	0	0	0	0	0	0	1	0	0	1		Eukaryota(100); Eukaryota_unclassified(100); Eukaryota_unclassified(100); Eukaryota_unclassified(100); Eukaryota_unclassified(100); Eukaryota_unclassified(100);
Otu00154	0	0	0	0	0	0	0	0	0	0	0	0	1	0	0	0	0	0		Eukaryota(100); Diatomea(100); Bacillariophyceae(100); Bacillariophyceae_or(100); Bacillariophyceae_fa(100); Bacillariophyceae_fa_unclassified(86);
Otu00160	0	1	0	0	0	0	0	0	0	0	0	0	0	0	0	0	1	0		Eukaryota(100); Diatomea(100); Bacillariophyceae(100); Bacillariophyceae_or(100); Bacillariophyceae_fa(100); Nitzschia(97);
Otu00164	0	0	0	0	0	0	0	0	1	0	0	0	0	0	0	0	0	0		Eukaryota(100); Diatomea(100); Bacillariophyceae(100); Bacillariophyceae_or(100); Bacillariophyceae_fa(100); Navicula(78);
Otu00166	0	0	0	0	0	0	0	0	0	0	0	1	2	0	0	0	0	0		Eukaryota(100); Diatomea(100); Diatomea_unclassified(100); Diatomea_unclassified(100); Diatomea_unclassified(100); Diatomea_unclassified(100);
Otu00171	0	0	0	0	3	1	0	1	0	0	0	0	0	0	0	0	0	0		Eukaryota(100); Eukaryota_unclassified(100); Eukaryota_unclassified(100); Eukaryota_unclassified(100); Eukaryota_unclassified(100); Eukaryota_unclassified(100);
Otu00172	0	0	0	0	0	0	0	0	0	0	0	0	1	0	0	0	0	0		Eukaryota(100); Diatomea(100); Coscinodiscophytina_cl(100); Fragilariales(100); Fragilariales_fa(100); Fragilariales_fa_unclassified(82);
Otu00173	0	0	0	0	2	0	3	1	0	0	0	0	0	0	0	0	0	0		Eukaryota(100); Dinoflagellata(100); Dinophyceae(100); Dinophyceae_unclassified(100); Dinophyceae_unclassified(100); Dinophyceae_unclassified(100);
Otu00175	0	0	0	0	1	0	0	0	0	0	0	0	0	0	0	0	0	0		Eukaryota(100); Diatomea(100); Mediophyceae(100); Mediophyceae_or(100); Mediophyceae_fa(100); Chaetoceros(100);
Otu00176	0	0	0	0	0	0	0	0	0	0	0	0	0	1	1	0	0	0		Eukaryota(100); Eukaryota_unclassified(100); Eukaryota_unclassified(100); Eukaryota_unclassified(100); Eukaryota_unclassified(100); Eukaryota_unclassified(100);
Otu00177	0	0	0	0	0	0	0	0	0	0	0	0	0	1	23	30	8	14		Eukaryota(100); Eukaryota_unclassified(100); Eukaryota_unclassified(100); Eukaryota_unclassified(100); Eukaryota_unclassified(100); Eukaryota_unclassified(100);
Otu00178	0	0	0	0	0	0	0	0	0	2	1	0	1	0	0	0	0	0		Eukaryota(100); Eukaryota_unclassified(100); Eukaryota_unclassified(100); Eukaryota_unclassified(100); Eukaryota_unclassified(100); Eukaryota_unclassified(100);
Otu00181	0	0	0	0	0	0	0	0	0	1	0	0	0	0	0	0	0	0		Eukaryota(100); Eukaryota_unclassified(100); Eukaryota_unclassified(100); Eukaryota_unclassified(100); Eukaryota_unclassified(100); Eukaryota_unclassified(100);
Otu00185	0	0	2	0	0	0	0	0	0	0	0	0	0	0	0	0	0	0		Eukaryota(100); Eukaryota_unclassified(100); Eukaryota_unclassified(100); Eukaryota_unclassified(100); Eukaryota_unclassified(100); Eukaryota_unclassified(100);
Otu00188	0	0	0	0	0	0	0	0	0	0	0	0	0	0	1	1	1	1		Eukaryota(100); Diatomea(100); Mediophyceae(100); Mediophyceae_or(100); Mediophyceae_fa(100); Chaetoceros(100);
Otu00191	0	1	0	0	0	0	0	0	0	0	0	0	0	0	0	0	0	0		Eukaryota(100); Diatomea(100); Bacillariophyceae(100); Bacillariophyceae_or(100); Bacillariophyceae_fa(100); Bacillariophyceae_fa_unclassified(100);
Otu00195	0	0	0	0	0	0	0	0	0	2	0	0	1	0	0	0	0	0		Eukaryota(100); Diatomea(100); Bacillariophyceae(100); Bacillariophyceae_or(100); Bacillariophyceae_fa(100); Bacillariophyceae_fa_unclassified(100);
Otu00197	0	0	0	0	0	0	0	0	8	1	3	2	9	0	0	0	0	0		Eukaryota(100); Diatomea(100); Bacillariophyceae(100); Bacillariophyceae_or(100); Bacillariophyceae_fa(100); Amphora(100);
Otu00198	0	0	0	5	0	2	0	0	0	0	1	1	0	0	0	0	0	1		Eukaryota(100); Diatomea(100); Bacillariophyceae(100); Bacillariophyceae_or(100); Bacillariophyceae_fa(100); Pleurosigma(100);
Otu00203	4	3	1	8	4	5	5	0	0	0	2	0	0	0	0	0	0	0		Eukaryota(100); Basidiomycota(100); Malasseziomycetes(100); Malasseziales(100); Malasseziaceae(100); Malassezia(100);
Otu00205	0	0	0	0	0	0	0	0	0	0	1	0	0	0	0	0	0	0		Eukaryota(100); Diatomea(100); Diatomea_unclassified(100); Diatomea_unclassified(100); Diatomea_unclassified(100); Diatomea_unclassified(100);
Otu00206	0	0	1	0	0	0	0	0	0	0	0	0	0	0	0	0	0	0		Eukaryota(100); Diatomea(100); Diatomea_unclassified(100); Diatomea_unclassified(100); Diatomea_unclassified(100); Diatomea_unclassified(100);
Otu00208	0	0	0	0	0	0	0	0	0	0	0	0	0	0	0	1	1	0		Eukaryota(100); Eukaryota_unclassified(100); Eukaryota_unclassified(100); Eukaryota_unclassified(100); Eukaryota_unclassified(100); Eukaryota_unclassified(100);
Otu00209	0	0	0	1	31	0	75	0	0	0	0	0	0	0	0	0	0	0		Eukaryota(100); Eukaryota_unclassified(100); Eukaryota_unclassified(100); Eukaryota_unclassified(100); Eukaryota_unclassified(100); Eukaryota_unclassified(100);
Otu00211	0	0	0	10	21	0	1	3	0	0	0	0	0	0	0	0	0	0		Eukaryota(100); Eukaryota_unclassified(100); Eukaryota_unclassified(100); Eukaryota_unclassified(100); Eukaryota_unclassified(100); Eukaryota_unclassified(100);
Otu00212	0	0	0	0	0	0	0	0	1	0	0	0	0	0	0	0	0	0		Eukaryota(100); Florideophycidae(100); Corallinophycidae(100); Corallinophycidae_or(100); Corallinophycidae_fa(100); Corallinophycidae_fa_unclassified(100);
Otu00218	0	0	0	0	0	0	0	0	0	0	0	0	0	0	0	1	0	1		Eukaryota(100); Eukaryota_unclassified(100); Eukaryota_unclassified(100); Eukaryota_unclassified(100); Eukaryota_unclassified(100); Eukaryota_unclassified(100);
Otu00219	0	0	0	0	0	0	0	0	0	0	0	0	0	0	1	1	2	0		Eukaryota(100); Ciliophora(100); Intramacronucleata(100); Spirotrichea(100); Oligotrichia(100); Strombidium(97);
Otu00220	0	0	0	0	0	0	0	0	0	0	0	0	0	1	2	4	4	4		Eukaryota(100); Dinoflagellata(100); Dinophyceae(100); Gymnodiniphycidae(100); Kareniaceae(100); Karlodinium(100);
Otu00226	0	0	0	0	0	0	0	0	1	1	0	1	0	0	0	0	0	0		Eukaryota(100); Dinoflagellata(100); Dinophyceae(100); Peridiniales(100); Peridiniales_fa(100); Peridiniales_ge(100);
Otu00235	0	0	0	0	0	0	0	0	1	1	1	3	1	0	0	0	0	0		Eukaryota(100); Diatomea(100); Bacillariophyceae(100); Bacillariophyceae_or(100); Bacillariophyceae_fa(100); Bacillariophyceae_fa_unclassified(100);
Otu00241	0	0	0	1	3	0	0	0	0	0	0	0	0	0	0	0	0	0		Eukaryota(100); Eukaryota_unclassified(100); Eukaryota_unclassified(100); Eukaryota_unclassified(100); Eukaryota_unclassified(100); Eukaryota_unclassified(100);
Otu00244	0	0	0	0	0	0	0	0	0	1	0	0	0	0	0	0	0	0		Eukaryota(100); Eukaryota_unclassified(100); Eukaryota_unclassified(100); Eukaryota_unclassified(100); Eukaryota_unclassified(100); Eukaryota_unclassified(100);
Otu00245	0	0	0	0	0	0	0	0	0	0	0	0	1	0	0	0	0	0		Eukaryota(100); Dinoflagellata(100); Dinophyceae(100); Dinophyceae_unclassified(100); Dinophyceae_unclassified(100); Dinophyceae_unclassified(100);
Otu00247	0	0	0	0	0	0	0	0	0	0	1	0	0	0	0	0	0	0		Eukaryota(100); Dinoflagellata(100); Dinophyceae(100); Dinophyceae_unclassified(100); Dinophyceae_unclassified(100); Dinophyceae_unclassified(100);
Otu00248	0	0	0	0	0	0	1	0	0	0	0	0	0	34	54	61	52	59		Eukaryota(100); Dinoflagellata(100); Dinophyceae(100); Dinophyceae_unclassified(100); Dinophyceae_unclassified(100); Dinophyceae_unclassified(100);
Otu00250	0	0	0	0	0	0	0	0	0	0	0	0	0	1	0	0	0	0		Eukaryota(100); Eukaryota_unclassified(100); Eukaryota_unclassified(100); Eukaryota_unclassified(100); Eukaryota_unclassified(100); Eukaryota_unclassified(100);
Otu00253	0	0	0	0	0	0	0	0	0	0	0	0	0	0	1	0	0	0		Eukaryota(100); Protalveolata(100); Syndiniales(100); Syndiniales_or(100); Syndiniales_Group_III(100); Syndiniales_Group_III_ge(100);
Otu00254	0	0	0	0	0	0	0	0	0	0	0	0	0	0	1	0	0	0		Eukaryota(100); Protalveolata(100); Syndiniales(100); Syndiniales_or(100); Syndiniales_Group_I(100); Syndiniales_Group_I_ge(100);
Otu00255	0	0	0	1	2	1	1	1	0	0	0	0	0	0	0	0	0	0		Eukaryota(100); Eukaryota_unclassified(100); Eukaryota_unclassified(100); Eukaryota_unclassified(100); Eukaryota_unclassified(100); Eukaryota_unclassified(100);
Otu00256	8	0	13	18	23	19	13	0	0	0	0	0	0	2	1	3	6	1		Eukaryota(100); Diatomea(100); Mediophyceae(100); Mediophyceae_or(100); Mediophyceae_fa(100); Thalassiosira(100);
Otu00257	0	0	0	0	0	1	0	0	0	0	0	0	0	0	0	0	0	0		Eukaryota(100); Diatomea(100); Mediophyceae(100); Mediophyceae_or(100); Mediophyceae_fa(100); Chaetoceros(100);
Otu00261	0	0	0	0	0	0	0	0	0	0	1	0	0	0	0	0	0	0		Eukaryota(100); Diatomea(100); Diatomea_unclassified(100); Diatomea_unclassified(100); Diatomea_unclassified(100); Diatomea_unclassified(100);
Otu00264	0	0	0	0	0	0	0	0	0	0	0	0	0	0	0	0	0	1		Eukaryota(100); Diatomea(100); Mediophyceae(100); Mediophyceae_or(100); Mediophyceae_fa(100); Chaetoceros(100);
Otu00265	0	0	0	0	0	0	0	0	0	0	1	0	0	0	0	0	0	0		Eukaryota(100); Chlorophyta_ph(100); Pedinophyceae(100); Pedinomonadales(100); Pedinomonadales_fa(100); Pedinomonas(100);
Otu00266	0	0	0	0	0	0	0	0	0	0	0	0	0	0	0	0	0	1		Eukaryota(100); Protalveolata(100); Syndiniales(100); Syndiniales_or(100); Syndiniales_Group_III(100); Syndiniales_Group_III_ge(100);
Otu00268	1	0	0	0	0	0	0	0	0	0	0	0	0	0	0	0	0	0		Eukaryota(100); Diatomea(100); Coscinodiscophytina_cl(100); Fragilariales(100); Fragilariales_fa(100); Fragilaria(56);
Otu00270	0	0	0	0	0	2	0	0	0	0	0	0	0	0	0	0	0	0		Eukaryota(100); Dinoflagellata(100); Dinophyceae(100); Dinophyceae_unclassified(100); Dinophyceae_unclassified(100); Dinophyceae_unclassified(100);
Otu00271	0	0	0	0	0	0	0	0	1	1	0	1	0	0	0	0	0	0		Eukaryota(100); Chlorophyta_ph(100); Ulvophyceae(100); Ulvophyceae_or(100); Ulvophyceae_fa(100); Ulvophyceae_ge(100);
Otu00273	0	0	0	0	2	0	1	0	0	0	0	0	0	0	0	0	0	0		Eukaryota(100); Eukaryota_unclassified(100); Eukaryota_unclassified(100); Eukaryota_unclassified(100); Eukaryota_unclassified(100); Eukaryota_unclassified(100);
Otu00275	0	0	0	0	0	0	0	0	0	0	0	0	0	0	0	1	0	0		Eukaryota(100); Eukaryota_unclassified(100); Eukaryota_unclassified(100); Eukaryota_unclassified(100); Eukaryota_unclassified(100); Eukaryota_unclassified(100);
Otu00276	0	0	0	5	16	4	0	4	0	0	0	0	0	0	0	0	0	0		Eukaryota(100); Eukaryota_unclassified(100); Eukaryota_unclassified(100); Eukaryota_unclassified(100); Eukaryota_unclassified(100); Eukaryota_unclassified(100);
Otu00277	0	0	0	1	3	0	2	0	0	0	0	0	0	0	0	0	0	0		Eukaryota(100); Eukaryota_unclassified(100); Eukaryota_unclassified(100); Eukaryota_unclassified(100); Eukaryota_unclassified(100); Eukaryota_unclassified(100);
Otu00278	0	0	0	0	0	0	0	0	0	13	10	9	0	0	0	0	0	0		Eukaryota(100); Eukaryota_unclassified(100); Eukaryota_unclassified(100); Eukaryota_unclassified(100); Eukaryota_unclassified(100); Eukaryota_unclassified(100);
Otu00279	0	0	0	0	0	0	0	0	1	0	0	0	0	0	0	0	0	0		Eukaryota(100); Eukaryota_unclassified(100); Eukaryota_unclassified(100); Eukaryota_unclassified(100); Eukaryota_unclassified(100); Eukaryota_unclassified(100);
Otu00281	0	0	0	0	0	0	0	0	0	0	0	0	0	0	1	0	0	0		Eukaryota(100); Eukaryota_unclassified(100); Eukaryota_unclassified(100); Eukaryota_unclassified(100); Eukaryota_unclassified(100); Eukaryota_unclassified(100);
Otu00286	4	0	2	0	0	0	0	0	0	0	0	0	0	0	1	0	0	0		Eukaryota(100); Basidiomycota(100); Agaricomycetes(100); Polyporales(100); Polyporales_unclassified(100); Polyporales_unclassified(100);
Otu00287	2	0	7	9	6	9	12	0	0	0	0	0	0	0	0	0	0	0		Eukaryota(100); Dinoflagellata(100); Dinophyceae(100); Peridiniales(100); Peridiniales_fa(100); Blixaea(100);
Otu00288	0	0	0	0	0	0	0	0	1	0	0	0	0	0	0	0	0	0		Eukaryota(100); Eukaryota_unclassified(100); Eukaryota_unclassified(100); Eukaryota_unclassified(100); Eukaryota_unclassified(100); Eukaryota_unclassified(100);
Otu00292	4	2	3	0	0	0	0	0	0	0	0	0	0	0	0	0	0	0		Eukaryota(100); Eukaryota_unclassified(100); Eukaryota_unclassified(100); Eukaryota_unclassified(100); Eukaryota_unclassified(100); Eukaryota_unclassified(100);
Otu00293	6	3	13	0	0	0	0	0	0	0	0	0	0	0	0	0	0	0		Eukaryota(100); Eukaryota_unclassified(100); Eukaryota_unclassified(100); Eukaryota_unclassified(100); Eukaryota_unclassified(100); Eukaryota_unclassified(100);
Otu00295	0	0	0	0	0	0	0	0	0	0	1	1	0	0	0	0	0	0		Eukaryota(100); Diatomea(100); Bacillariophyceae(100); Bacillariophyceae_or(100); Bacillariophyceae_fa(100); Bacillariophyceae_fa_unclassified(100);
Otu00297	0	0	0	0	0	0	0	0	0	0	0	1	0	0	0	0	0	0		Eukaryota(100); Diatomea(100); Bacillariophyceae(100); Bacillariophyceae_or(100); Bacillariophyceae_fa(100); Navicula(100);
Otu00299	0	0	0	0	0	0	0	0	0	0	0	0	1	0	0	0	0	0		Eukaryota(100); Diatomea(100); Bacillariophyceae(100); Bacillariophyceae_or(100); Bacillariophyceae_fa(100); Navicula(93);
Otu00300	0	0	0	0	0	0	0	0	0	0	0	0	0	1	0	0	2	0		Eukaryota(100); Dinoflagellata(100); Dinophyceae(100); Gymnodiniphycidae(100); uncultured(100); uncultured_ge(100);
Otu00302	0	0	0	0	0	0	0	0	10	3	4	2	1	0	0	0	0	0		Eukaryota(100); Diatomea(100); Bacillariophyceae(100); Bacillariophyceae_or(100); Bacillariophyceae_fa(100); Bacillariophyceae_fa_unclassified(100);
Otu00307	0	0	0	0	0	0	0	0	1	1	0	0	1	0	0	0	0	0		Eukaryota(100); Diatomea(100); Bacillariophyceae(100); Bacillariophyceae_or(100); Bacillariophyceae_fa(100); Bacillariophyceae_fa_unclassified(100);
Otu00309	0	0	0	0	0	0	0	0	1	0	0	0	0	0	0	0	0	0		Eukaryota(100); Diatomea(100); Bacillariophyceae(100); Bacillariophyceae_or(100); Bacillariophyceae_fa(100); Bacillariophyceae_fa_unclassified(100);
Otu00310	0	0	0	0	0	0	0	0	6	6	5	10	5	0	0	0	0	1		Eukaryota(100); Diatomea(100); Bacillariophyceae(100); Bacillariophyceae_or(100); Bacillariophyceae_fa(100); Navicula(100);
Otu00311	0	0	0	0	0	0	0	0	0	0	1	0	0	0	0	0	0	0		Eukaryota(100); Diatomea(100); Bacillariophyceae(100); Bacillariophyceae_or(100); Bacillariophyceae_fa(100); Bacillariophyceae_fa_unclassified(100);
Otu00315	1	0	0	0	0	2	0	0	0	0	0	0	0	0	2	3	1	3		Eukaryota(100); Diatomea(100); Bacillariophyceae(100); Bacillariophyceae_or(100); Bacillariophyceae_fa(100); Fragilariopsis(99);
Otu00316	0	0	0	0	0	0	0	0	0	0	0	0	0	0	1	0	1	0		Eukaryota(100); Dinoflagellata(100); Dinophyceae(100); Gonyaulacales(100); Gonyaulacales_fa(100); Lingulodinium(100);
Otu00317	0	0	0	0	0	0	0	0	0	0	0	0	1	0	0	0	0	0		Eukaryota(100); Diatomea(100); Bacillariophyceae(100); Bacillariophyceae_or(100); Bacillariophyceae_fa(100); Nitzschia(62);
Otu00318	56	423	0	0	0	1	0	0	0	0	0	0	0	0	0	0	0	0		Eukaryota(100); Florideophycidae(100); Nemaliophycidae(100); Nemaliophycidae_or(100); Nemaliophycidae_fa(100); Nemaliophycidae_ge(100);
Otu00319	0	0	0	0	0	0	0	0	0	0	1	0	0	0	0	0	0	0		Eukaryota(100); Florideophycidae(100); Nemaliophycidae(100); Nemaliophycidae_or(100); Nemaliophycidae_fa(100); Audouinella(78);
Otu00334	0	0	0	0	0	0	0	0	5	7	6	7	12	0	0	0	0	0		Eukaryota(100); Diatomea(100); Bacillariophyceae(100); Bacillariophyceae_or(100); Bacillariophyceae_fa(100); Amphora(100);
Otu00335	0	0	0	0	0	0	0	0	0	2	1	0	0	0	0	0	0	0		Eukaryota(100); Diatomea(100); Bacillariophyceae(100); Bacillariophyceae_or(100); Bacillariophyceae_fa(100); Navicula(98);
Otu00337	0	0	0	0	0	0	0	0	0	1	0	0	0	0	0	0	0	0		Eukaryota(100); Diatomea(100); Bacillariophyceae(100); Bacillariophyceae_or(100); Bacillariophyceae_fa(100); Bacillariophyceae_fa_unclassified(100);
Otu00341	0	0	0	0	0	1	0	0	0	0	0	0	0	0	0	0	0	0		Eukaryota(100); Diatomea(100); Bacillariophyceae(100); Bacillariophyceae_or(100); Bacillariophyceae_fa(100); Bacillariophyceae_ge(77);
Otu00342	0	0	0	0	0	0	0	0	0	0	1	0	0	0	0	0	0	0		Eukaryota(100); Diatomea(100); Bacillariophyceae(100); Bacillariophyceae_or(100); Bacillariophyceae_fa(100); Bacillariophyceae_fa_unclassified(95);
Otu00344	0	0	0	0	0	0	0	0	0	0	0	2	0	0	0	0	0	0		Eukaryota(100); Diatomea(100); Bacillariophyceae(100); Bacillariophyceae_or(100); Bacillariophyceae_fa(100); Bacillariophyceae_ge(83);
Otu00350	0	0	0	0	0	0	0	0	2	3	9	3	2	0	0	2	0	0		Eukaryota(100); Diatomea(100); Bacillariophyceae(100); Bacillariophyceae_or(100); Bacillariophyceae_fa(100); Navicula(100);
Otu00352	0	0	0	0	0	0	0	0	4	1	0	2	9	0	0	0	0	0		Eukaryota(100); Diatomea(100); Bacillariophyceae(100); Bacillariophyceae_or(100); Bacillariophyceae_fa(100); Bacillariophyceae_fa_unclassified(95);
Otu00359	0	0	0	0	0	0	0	0	1	2	12	2	0	0	0	0	0	0		Eukaryota(100); Diatomea(100); Diatomea_unclassified(100); Diatomea_unclassified(100); Diatomea_unclassified(100); Diatomea_unclassified(100);
Otu00360	0	0	0	0	0	0	0	0	3	0	0	0	0	0	0	0	0	0		Eukaryota(100); Chlorophyta_ph(100); Ulvophyceae(100); Ulvophyceae_or(100); Ulvophyceae_fa(100); Ulvophyceae_ge(100);
Otu00361	0	0	0	0	0	0	3	0	0	0	0	0	0	0	0	0	0	0		Eukaryota(100); Eukaryota_unclassified(100); Eukaryota_unclassified(100); Eukaryota_unclassified(100); Eukaryota_unclassified(100); Eukaryota_unclassified(100);
Otu00364	0	0	0	0	0	0	0	0	0	0	0	0	0	0	0	2	1	0		Eukaryota(100); Eukaryota_unclassified(100); Eukaryota_unclassified(100); Eukaryota_unclassified(100); Eukaryota_unclassified(100); Eukaryota_unclassified(100);
Otu00374	4	1	12	0	1	0	0	0	0	0	0	0	0	0	0	0	0	0		Eukaryota(100); Eukaryota_unclassified(100); Eukaryota_unclassified(100); Eukaryota_unclassified(100); Eukaryota_unclassified(100); Eukaryota_unclassified(100);
Otu00375	0	0	0	0	0	0	2	0	0	0	0	0	0	0	0	0	0	0		Eukaryota(100); Eukaryota_unclassified(100); Eukaryota_unclassified(100); Eukaryota_unclassified(100); Eukaryota_unclassified(100); Eukaryota_unclassified(100);
Otu00377	0	0	0	0	0	0	0	0	0	0	0	0	0	0	0	0	1	0		Eukaryota(100); Eukaryota_unclassified(100); Eukaryota_unclassified(100); Eukaryota_unclassified(100); Eukaryota_unclassified(100); Eukaryota_unclassified(100);
Otu00379	0	0	0	0	0	0	0	0	0	0	0	0	0	1	0	0	0	0		Eukaryota(100); Eukaryota_unclassified(100); Eukaryota_unclassified(100); Eukaryota_unclassified(100); Eukaryota_unclassified(100); Eukaryota_unclassified(100);
Otu00380	0	0	1	0	0	0	0	0	0	0	0	0	0	0	0	0	0	0		Eukaryota(100); Eukaryota_unclassified(100); Eukaryota_unclassified(100); Eukaryota_unclassified(100); Eukaryota_unclassified(100); Eukaryota_unclassified(100);
Otu00381	0	0	0	1	1	1	2	0	0	0	0	0	0	0	0	0	0	0		Eukaryota(100); Eukaryota_unclassified(100); Eukaryota_unclassified(100); Eukaryota_unclassified(100); Eukaryota_unclassified(100); Eukaryota_unclassified(100);
Otu00384	0	0	0	0	0	0	0	0	0	0	4	0	0	0	0	0	0	0		Eukaryota(100); Eukaryota_unclassified(100); Eukaryota_unclassified(100); Eukaryota_unclassified(100); Eukaryota_unclassified(100); Eukaryota_unclassified(100);
Otu00386	0	0	0	2	7	4	0	1	0	0	0	0	0	0	0	0	0	0		Eukaryota(100); Eukaryota_unclassified(100); Eukaryota_unclassified(100); Eukaryota_unclassified(100); Eukaryota_unclassified(100); Eukaryota_unclassified(100);
Otu00387	0	0	0	0	0	0	0	0	0	0	0	0	1	0	0	0	0	0		Eukaryota(100); Dinoflagellata(100); Dinophyceae(100); Dinophyceae_unclassified(100); Dinophyceae_unclassified(100); Dinophyceae_unclassified(100);
Otu00389	0	0	0	0	0	0	0	0	0	0	0	0	0	3	2	0	1	2		Eukaryota(100); Dinoflagellata(100); Dinophyceae(100); Dinophyceae_unclassified(100); Dinophyceae_unclassified(100); Dinophyceae_unclassified(100);
Otu00391	0	0	0	0	0	0	0	0	2	0	0	1	1	0	0	0	0	0		Eukaryota(100); Dinoflagellata(100); Dinophyceae(100); Dinophyceae_unclassified(100); Dinophyceae_unclassified(100); Dinophyceae_unclassified(100);
Otu00393	0	0	0	1	0	0	0	0	0	0	0	0	0	0	0	0	0	3		Eukaryota(100); Dinoflagellata(100); Dinophyceae(100); Dinophyceae_unclassified(100); Dinophyceae_unclassified(100); Dinophyceae_unclassified(100);
Otu00396	0	0	0	1	0	0	0	0	0	0	0	0	0	0	0	0	0	0		Eukaryota(100); Basidiomycota(100); Malasseziomycetes(100); Malasseziales(100); Malasseziaceae(100); Malassezia(100);
Otu00397	0	0	1	0	0	0	0	0	0	0	0	0	0	0	0	0	0	0		Eukaryota(100); Basidiomycota(100); Malasseziomycetes(100); Malasseziales(100); Malasseziaceae(100); Malassezia(100);
Otu00398	0	0	0	0	0	0	0	0	0	0	0	0	0	0	0	2	1	0		Eukaryota(100); Ochrophyta_ph(100); Phaeophyceae(100); Dictyotales(100); Dictyotales_fa(100); Dictyotales_fa_unclassified(100);
Otu00401	1	0	0	0	0	0	0	0	0	0	0	0	0	0	0	0	0	0		Eukaryota(100); Prymnesiophyceae(100); Prymnesiophyceae_cl(100); Prymnesiales(100); Prymnesiales_fa(100); Chrysochromulina(100);
Otu00403	0	0	0	0	0	0	0	0	1	0	0	0	0	0	0	0	0	0		Eukaryota(100); Florideophycidae(100); Rhodymeniophycidae(100); Rhodymeniophycidae_or(100); Rhodymeniophycidae_fa(100); Peyssonnelia(100);
Otu00407	1	0	0	0	0	0	0	0	0	0	0	0	0	0	0	0	0	0		Eukaryota(100); Chlorophyta_ph(100); Ulvophyceae(100); Ulvophyceae_or(100); Ulvophyceae_fa(100); Ulvophyceae_ge(100);
Otu00408	0	0	0	0	0	0	0	0	0	0	0	0	0	0	1	0	0	0		Eukaryota(100); Chlorophyta_ph(100); Ulvophyceae(100); Ulvophyceae_or(100); Ulvophyceae_fa(100); Ulvophyceae_ge(100);
Otu00414	0	0	0	0	0	0	0	0	0	0	4	0	0	0	0	0	0	0		Eukaryota(100); Diatomea(100); Mediophyceae(100); Mediophyceae_or(100); Mediophyceae_fa(100); Mediophyceae_ge(100);
Otu00417	0	0	0	0	0	0	0	0	0	2	2	5	9	0	0	0	0	0		Eukaryota(100); Chlorophyta_ph(100); Pedinophyceae(100); Pedinomonadales(100); Pedinomonadales_fa(100); Pedinomonas(100);
Otu00418	0	0	0	0	0	0	0	0	1	0	0	0	0	0	0	0	0	0		Eukaryota(100); Chlorophyta_ph(100); Pedinophyceae(100); Pedinomonadales(100); Pedinomonadales_fa(100); Pedinomonas(100);
Otu00419	0	0	0	0	0	0	0	0	0	0	0	0	0	0	0	0	1	0		Eukaryota(100); Diatomea(100); Mediophyceae(100); Mediophyceae_or(100); Mediophyceae_fa(100); Chaetoceros(100);
Otu00421	0	0	0	0	0	0	0	0	0	1	0	0	0	0	0	0	0	0		Eukaryota(100); Eukaryota_unclassified(100); Eukaryota_unclassified(100); Eukaryota_unclassified(100); Eukaryota_unclassified(100); Eukaryota_unclassified(100);
Otu00425	1	0	0	0	0	0	0	0	2	0	0	0	0	0	0	0	0	0		Eukaryota(100); Eukaryota_unclassified(100); Eukaryota_unclassified(100); Eukaryota_unclassified(100); Eukaryota_unclassified(100); Eukaryota_unclassified(100);
Otu00426	0	0	0	0	2	0	6	2	0	0	0	0	0	0	0	0	0	0		Eukaryota(100); Eukaryota_unclassified(100); Eukaryota_unclassified(100); Eukaryota_unclassified(100); Eukaryota_unclassified(100); Eukaryota_unclassified(100);
Otu00427	3	1	4	0	0	0	0	0	0	0	0	0	0	0	0	0	0	0		Eukaryota(100); Eukaryota_unclassified(100); Eukaryota_unclassified(100); Eukaryota_unclassified(100); Eukaryota_unclassified(100); Eukaryota_unclassified(100);
Otu00435	0	0	0	0	0	0	0	0	0	0	0	0	0	0	0	1	0	1		Eukaryota(100); Eukaryota_unclassified(100); Eukaryota_unclassified(100); Eukaryota_unclassified(100); Eukaryota_unclassified(100); Eukaryota_unclassified(100);
Otu00439	0	0	0	0	0	0	0	0	1	0	0	0	1	0	0	0	0	0		Eukaryota(100); Eukaryota_unclassified(100); Eukaryota_unclassified(100); Eukaryota_unclassified(100); Eukaryota_unclassified(100); Eukaryota_unclassified(100);
Otu00440	0	0	0	0	0	0	0	0	0	1	0	0	0	0	0	0	0	0		Eukaryota(100); Eukaryota_unclassified(100); Eukaryota_unclassified(100); Eukaryota_unclassified(100); Eukaryota_unclassified(100); Eukaryota_unclassified(100);
Otu00441	5	2	4	0	0	0	0	0	0	0	0	0	0	0	0	0	0	0		Eukaryota(100); Eukaryota_unclassified(100); Eukaryota_unclassified(100); Eukaryota_unclassified(100); Eukaryota_unclassified(100); Eukaryota_unclassified(100);
Otu00444	0	0	0	0	0	1	1	0	0	0	0	0	0	0	0	0	0	0		Eukaryota(100); Eukaryota_unclassified(100); Eukaryota_unclassified(100); Eukaryota_unclassified(100); Eukaryota_unclassified(100); Eukaryota_unclassified(100);
Otu00453	2	0	0	0	0	0	0	0	0	0	0	0	0	0	0	0	0	0		Eukaryota(100); Protalveolata(100); Syndiniales(100); Syndiniales_or(100); Syndiniales_fa(100); Amoebophrya(100);
Otu00455	0	0	0	0	0	0	0	0	0	0	0	0	0	0	0	1	0	0		Eukaryota(100); Chlorophyta_ph(100); Trebouxiophyceae(100); Trebouxiophyceae_or(100); Trebouxiophyceae_fa(100); Trebouxiophyceae_ge(100);
Otu00457	0	0	0	0	0	0	0	0	1	0	0	0	0	0	0	0	0	0		Eukaryota(100); Chlorophyta_ph(100); Chlorophyta_ph_unclassified(100); Chlorophyta_ph_unclassified(100); Chlorophyta_ph_unclassified(100); Chlorophyta_ph_unclassified(100);
Otu00459	0	0	0	0	0	0	0	0	0	0	0	0	0	0	1	0	0	0		Eukaryota(100); Prymnesiophyceae(100); Prymnesiophyceae_cl(100); Prymnesiales(100); Prymnesiales_fa(100); Chrysochromulina(70);
Otu00466	0	0	0	0	0	0	0	0	0	1	0	0	0	0	0	0	0	0		Eukaryota(100); Diatomea(100); Bacillariophyceae(100); Bacillariophyceae_or(100); Bacillariophyceae_fa(100); Bacillariophyceae_fa_unclassified(99);
Otu00468	0	0	0	0	0	0	0	0	0	0	1	0	0	0	0	0	0	0		Eukaryota(100); Diatomea(100); Bacillariophyceae(100); Bacillariophyceae_or(100); Bacillariophyceae_fa(100); Bacillariophyceae_ge(98);
Otu00469	0	0	0	0	0	0	1	0	9	8	10	10	19	0	0	0	0	0		Eukaryota(100); Diatomea(100); Bacillariophyceae(100); Bacillariophyceae_or(100); Bacillariophyceae_fa(100); Navicula(100);
Otu00470	0	0	0	0	0	0	0	0	0	1	0	0	0	0	0	0	0	0		Eukaryota(100); Diatomea(100); Bacillariophyceae(100); Bacillariophyceae_or(100); Bacillariophyceae_fa(100); Bacillariophyceae_fa_unclassified(100);
Otu00475	0	0	0	6	1	0	4	0	0	0	0	0	0	0	0	0	0	0		Eukaryota(100); Eukaryota_unclassified(100); Eukaryota_unclassified(100); Eukaryota_unclassified(100); Eukaryota_unclassified(100); Eukaryota_unclassified(100);
Otu00477	0	0	0	1	1	4	0	0	0	0	0	0	0	0	0	0	0	0		Eukaryota(100); Eukaryota_unclassified(100); Eukaryota_unclassified(100); Eukaryota_unclassified(100); Eukaryota_unclassified(100); Eukaryota_unclassified(100);
Otu00481	0	0	0	0	0	0	0	0	0	1	0	0	0	0	0	0	0	0		Eukaryota(100); Eukaryota_unclassified(100); Eukaryota_unclassified(100); Eukaryota_unclassified(100); Eukaryota_unclassified(100); Eukaryota_unclassified(100);
Otu00496	0	0	0	0	0	0	0	0	0	0	0	0	1	0	0	0	0	0		Eukaryota(100); Diatomea(100); Bacillariophyceae(100); Bacillariophyceae_or(100); Bacillariophyceae_fa(100); Bacillariophyceae_fa_unclassified(100);
Otu00497	0	0	0	0	0	0	0	0	0	0	0	0	1	0	0	0	0	0		Eukaryota(100); Diatomea(100); Bacillariophyceae(100); Bacillariophyceae_or(100); Bacillariophyceae_fa(100); Bacillariophyceae_fa_unclassified(100);
Otu00499	1	0	0	0	0	0	0	0	0	0	0	1	0	0	0	0	1	0		Eukaryota(100); Diatomea(100); Bacillariophyceae(100); Bacillariophyceae_or(100); Bacillariophyceae_fa(100); Bacillariophyceae_fa_unclassified(100);
Otu00518	0	0	0	0	0	0	0	0	1	0	0	1	0	0	0	0	0	0		Eukaryota(100); Diatomea(100); Bacillariophyceae(100); Bacillariophyceae_or(100); Bacillariophyceae_fa(100); Bacillariophyceae_ge(100);
Otu00520	0	0	0	0	0	0	0	0	0	1	0	0	0	0	0	0	0	0		Eukaryota(100); Dinoflagellata(100); Dinophyceae(100); Gymnodiniphycidae(100); Suessiaceae(100); Suessiaceae_unclassified(86);
Otu00522	0	0	0	0	0	0	0	0	0	0	0	0	0	3	3	6	3	5		Eukaryota(100); Dinoflagellata(100); Dinophyceae(100); Gymnodiniphycidae(100); Gymnodiniphycidae_fa(100); Gyrodinium(100);
Otu00524	0	0	0	0	0	0	0	0	0	0	0	0	0	0	0	0	0	1		Eukaryota(100); Ciliophora(100); Intramacronucleata(100); Spirotrichea(100); Choreotrichia(100); Choreotrichia_unclassified(92);
Otu00530	0	0	0	0	0	3	0	0	0	0	0	0	0	0	0	0	0	0		Eukaryota(100); Diatomea(100); Bacillariophyceae(100); Bacillariophyceae_or(100); Bacillariophyceae_fa(100); Bacillariophyceae_fa_unclassified(100);
Otu00533	0	0	0	0	0	0	0	0	0	0	0	0	2	0	0	0	0	0		Eukaryota(100); Diatomea(100); Bacillariophyceae(100); Bacillariophyceae_or(100); Bacillariophyceae_fa(100); Bacillariophyceae_ge(97);
Otu00534	0	0	0	0	0	0	0	0	0	1	0	0	0	0	0	0	0	0		Eukaryota(100); Diatomea(100); Bacillariophyceae(100); Bacillariophyceae_or(100); Bacillariophyceae_fa(100); Bacillariophyceae_fa_unclassified(100);
Otu00536	0	0	0	0	0	0	0	0	0	1	0	0	0	0	0	0	0	0		Eukaryota(100); Diatomea(100); Bacillariophyceae(100); Bacillariophyceae_or(100); Bacillariophyceae_fa(100); Bacillariophyceae_fa_unclassified(100);
Otu00537	0	0	0	0	0	0	0	0	0	0	0	0	0	0	0	0	0	1		Eukaryota(100); Ochrophyta_ph(100); Chrysophyceae(100); Ochromonadales(100); Ochromonadales_fa(100); Paraphysomonas(100);
Otu00538	1	0	0	0	0	1	0	0	0	0	0	0	0	0	0	0	0	0		Eukaryota(100); Phragmoplastophyta(100); Embryophyta(100); Magnoliophyta_or(100); Magnoliophyta_fa(100); Magnoliophyta_ge(100);
Otu00539	0	0	0	0	0	0	0	0	0	0	0	0	1	0	0	0	0	0		Eukaryota(100); Diatomea(100); Bacillariophyceae(100); Bacillariophyceae_or(100); Bacillariophyceae_fa(100); Bacillariophyceae_fa_unclassified(100);
Otu00541	0	0	0	1	0	0	0	0	0	0	0	0	0	0	0	0	0	0		Eukaryota(100); Ascomycota(100); Dothideomycetes(100); Pleosporales(100); Pleosporaceae(67); Curvularia(67);
Otu00556	1	0	0	3	0	0	3	0	0	0	0	0	0	1	0	0	0	1		Eukaryota(100); Diatomea(100); Mediophyceae(100); Mediophyceae_or(100); Mediophyceae_fa(100); Cyclotella(100);
Otu00570	0	0	0	0	0	0	0	0	4	9	7	6	4	0	0	0	0	0		Eukaryota(100); Diatomea(100); Bacillariophyceae(100); Bacillariophyceae_or(100); Bacillariophyceae_fa(100); Bacillariophyceae_fa_unclassified(100);
Otu00576	0	0	0	0	0	0	0	0	0	4	0	0	0	0	0	0	0	0		Eukaryota(100); Peronosporomycetes(100); Peronosporomycetes_cl(100); Peronosporomycetes_or(100); Peronosporomycetes_fa(100); Halodaphnea(100);
Otu00587	0	0	0	0	0	0	0	0	0	0	0	0	0	1	0	0	0	0		Eukaryota(100); Eukaryota_unclassified(100); Eukaryota_unclassified(100); Eukaryota_unclassified(100); Eukaryota_unclassified(100); Eukaryota_unclassified(100);
Otu00592	2	0	0	0	0	0	0	0	0	0	0	0	0	0	0	0	0	0		Eukaryota(100); Eukaryota_unclassified(100); Eukaryota_unclassified(100); Eukaryota_unclassified(100); Eukaryota_unclassified(100); Eukaryota_unclassified(100);
Otu00594	0	0	0	0	4	0	1	1	0	0	0	0	0	0	0	0	0	0		Eukaryota(100); Eukaryota_unclassified(100); Eukaryota_unclassified(100); Eukaryota_unclassified(100); Eukaryota_unclassified(100); Eukaryota_unclassified(100);
Otu00596	0	0	0	0	0	0	0	0	1	0	0	0	0	0	0	0	0	0		Eukaryota(100); Eukaryota_unclassified(100); Eukaryota_unclassified(100); Eukaryota_unclassified(100); Eukaryota_unclassified(100); Eukaryota_unclassified(100);
Otu00603	0	0	0	0	3	0	0	0	0	0	0	0	0	0	0	0	0	0		Eukaryota(100); Basidiomycota(100); Agaricomycetes(100); Russulales(100); Russulales_unclassified(84); Russulales_unclassified(84);
Otu00609	0	1	4	0	0	0	0	0	0	0	0	0	0	0	0	0	0	0		Eukaryota(100); Eukaryota_unclassified(100); Eukaryota_unclassified(100); Eukaryota_unclassified(100); Eukaryota_unclassified(100); Eukaryota_unclassified(100);
Otu00613	0	0	0	1	2	0	1	0	0	0	0	0	0	0	0	0	0	0		Eukaryota(100); Eukaryota_unclassified(100); Eukaryota_unclassified(100); Eukaryota_unclassified(100); Eukaryota_unclassified(100); Eukaryota_unclassified(100);
Otu00621	0	0	0	2	2	0	0	0	0	0	0	0	0	0	0	0	0	0		Eukaryota(100); Eukaryota_unclassified(100); Eukaryota_unclassified(100); Eukaryota_unclassified(100); Eukaryota_unclassified(100); Eukaryota_unclassified(100);
Otu00627	0	0	0	0	0	1	0	0	0	0	0	0	0	0	0	0	0	0		Eukaryota(100); Diatomea(100); Bacillariophyceae(100); Bacillariophyceae_or(100); Bacillariophyceae_fa(100); Amphora(67);
Otu00629	0	1	0	0	16	0	0	0	0	0	0	0	0	0	0	0	0	0		Eukaryota(100); Basidiomycota(100); Malasseziomycetes(100); Malasseziales(100); Malasseziaceae(100); Malassezia(100);
Otu00630	0	0	0	0	1	0	0	0	0	0	0	0	0	0	0	0	0	0		Eukaryota(100); Basidiomycota(100); Malasseziomycetes(100); Malasseziales(100); Malasseziaceae(100); Malassezia(100);
Otu00634	0	0	0	0	0	0	0	0	0	0	0	0	1	0	0	0	0	0		Eukaryota(100); Diatomea(100); Bacillariophyceae(100); Bacillariophyceae_or(100); Bacillariophyceae_fa(100); Bacillariophyceae_fa_unclassified(100);
Otu00635	0	0	0	16	11	2	0	0	0	0	1	1	1	1	1	4	1	0		Eukaryota(100); Dinoflagellata(100); Dinophyceae(100); Peridiniales(100); Peridiniales_fa(100); Heterocapsa(100);
Otu00653	0	0	1	0	0	0	0	0	0	0	0	0	0	0	0	0	0	0		Eukaryota(100); Diatomea(100); Mediophyceae(100); Mediophyceae_or(100); Mediophyceae_fa(100); Arcocellulus(100);
Otu00656	0	0	0	0	5	3	0	0	0	0	0	0	0	0	1	0	1	0		Eukaryota(100); Diatomea(100); Mediophyceae(100); Mediophyceae_or(100); Mediophyceae_fa(100); Mediophyceae_fa_unclassified(100);
Otu00657	0	0	1	0	1	2	4	0	1	0	1	2	1	18	22	22	24	33		Eukaryota(100); Diatomea(100); Mediophyceae(100); Mediophyceae_or(100); Mediophyceae_fa(100); Arcocellulus(100);
Otu00669	0	0	0	0	0	0	0	0	4	2	6	3	10	0	0	0	0	0		Eukaryota(100); Diatomea(100); Bacillariophyceae(100); Bacillariophyceae_or(100); Bacillariophyceae_fa(100); Amphora(100);
Otu00670	0	0	0	0	0	0	0	0	0	1	1	0	2	0	0	0	0	0		Eukaryota(100); Diatomea(100); Bacillariophyceae(100); Bacillariophyceae_or(100); Bacillariophyceae_fa(100); Bacillariophyceae_fa_unclassified(100);
Otu00675	0	0	0	0	0	0	0	0	0	0	0	0	0	0	0	0	1	0		Eukaryota(100); Eukaryota_unclassified(100); Eukaryota_unclassified(100); Eukaryota_unclassified(100); Eukaryota_unclassified(100); Eukaryota_unclassified(100);
Otu00676	0	0	0	0	1	0	0	0	0	0	0	0	0	0	0	0	0	0		Eukaryota(100); Eukaryota_unclassified(100); Eukaryota_unclassified(100); Eukaryota_unclassified(100); Eukaryota_unclassified(100); Eukaryota_unclassified(100);
Otu00677	0	0	0	0	0	0	0	0	0	0	0	0	0	0	0	0	1	0		Eukaryota(100); Eukaryota_unclassified(100); Eukaryota_unclassified(100); Eukaryota_unclassified(100); Eukaryota_unclassified(100); Eukaryota_unclassified(100);
Otu00680	0	0	0	0	0	0	0	0	0	0	1	0	0	0	0	0	0	0		Eukaryota(100); Eukaryota_unclassified(100); Eukaryota_unclassified(100); Eukaryota_unclassified(100); Eukaryota_unclassified(100); Eukaryota_unclassified(100);
Otu00687	0	0	0	0	0	0	0	0	1	0	1	0	0	0	0	0	0	0		Eukaryota(100); Florideophycidae(100); Rhodymeniophycidae(100); Rhodymeniophycidae_or(100); Rhodymeniophycidae_fa(100); Gracilariopsis(100);
Otu00702	0	0	0	0	0	0	4	0	0	0	0	0	0	0	0	0	0	2		Eukaryota(100); Ciliophora(100); Intramacronucleata(100); Spirotrichea(100); Oligotrichia(100); Oligotrichia_unclassified(100);
Otu00703	0	2	0	0	0	0	0	0	0	0	0	0	0	2	0	0	1	0		Eukaryota(100); Ciliophora(100); Intramacronucleata(100); Spirotrichea(100); Oligotrichia(100); Spirostrombidium(100);
Otu00708	0	0	0	0	0	0	0	0	1	0	0	0	0	0	0	0	0	0		Eukaryota(100); Ochrophyta_ph(100); Ochrophyta_ph_unclassified(100); Ochrophyta_ph_unclassified(100); Ochrophyta_ph_unclassified(100); Ochrophyta_ph_unclassified(100);
Otu00710	0	0	0	0	0	1	0	0	0	0	0	0	0	0	0	0	0	0		Eukaryota(100); Eukaryota_unclassified(100); Eukaryota_unclassified(100); Eukaryota_unclassified(100); Eukaryota_unclassified(100); Eukaryota_unclassified(100);
Otu00711	0	0	0	0	0	0	0	0	0	0	0	2	0	0	0	0	0	0		Eukaryota(100); Eukaryota_unclassified(100); Eukaryota_unclassified(100); Eukaryota_unclassified(100); Eukaryota_unclassified(100); Eukaryota_unclassified(100);
Otu00713	0	0	0	0	0	0	0	0	0	0	0	0	0	1	0	0	0	1		Eukaryota(100); Dinoflagellata(100); Dinophyceae(100); Gymnodiniphycidae(100); Kareniaceae(86); Karlodinium(86);
Otu00721	0	0	0	0	1	0	3	0	0	0	0	0	0	0	0	0	0	0		Eukaryota(100); Eukaryota_unclassified(100); Eukaryota_unclassified(100); Eukaryota_unclassified(100); Eukaryota_unclassified(100); Eukaryota_unclassified(100);
Otu00723	0	0	0	0	0	0	0	0	0	0	1	0	0	0	0	0	0	0		Eukaryota(100); Eukaryota_unclassified(100); Eukaryota_unclassified(100); Eukaryota_unclassified(100); Eukaryota_unclassified(100); Eukaryota_unclassified(100);
Otu00724	0	0	0	1	1	0	1	0	0	0	0	0	0	0	0	0	0	0		Eukaryota(100); Eukaryota_unclassified(100); Eukaryota_unclassified(100); Eukaryota_unclassified(100); Eukaryota_unclassified(100); Eukaryota_unclassified(100);
Otu00725	0	0	0	0	0	0	0	0	0	0	0	0	0	0	0	0	1	0		Eukaryota(100); Eukaryota_unclassified(100); Eukaryota_unclassified(100); Eukaryota_unclassified(100); Eukaryota_unclassified(100); Eukaryota_unclassified(100);
Otu00731	0	0	0	0	0	0	0	0	0	0	0	0	0	0	0	1	0	0		Eukaryota(100); Eukaryota_unclassified(100); Eukaryota_unclassified(100); Eukaryota_unclassified(100); Eukaryota_unclassified(100); Eukaryota_unclassified(100);
Otu00734	0	0	0	0	0	0	0	0	1	1	0	0	0	0	0	0	0	0		Eukaryota(100); Eukaryota_unclassified(100); Eukaryota_unclassified(100); Eukaryota_unclassified(100); Eukaryota_unclassified(100); Eukaryota_unclassified(100);
Otu00737	0	0	0	0	0	0	0	0	0	0	0	0	0	1	2	0	1	1		Eukaryota(100); Eukaryota_unclassified(100); Eukaryota_unclassified(100); Eukaryota_unclassified(100); Eukaryota_unclassified(100); Eukaryota_unclassified(100);
Otu00744	0	0	0	0	0	1	0	0	28	8	12	18	11	0	0	0	0	0		Eukaryota(100); Diatomea(100); Bacillariophyceae(100); Bacillariophyceae_or(100); Bacillariophyceae_fa(100); Bacillariophyceae_fa_unclassified(100);
Otu00749	0	0	0	0	0	0	0	0	0	1	0	0	1	0	0	0	0	0		Eukaryota(100); Ochrophyta_ph(100); Phaeophyceae(100); Phaeophyceae_unclassified(100); Phaeophyceae_unclassified(100); Phaeophyceae_unclassified(100);
Otu00750	0	0	0	0	0	0	0	0	0	1	0	0	0	0	0	0	0	0		Eukaryota(100); Diatomea(100); Diatomea_unclassified(100); Diatomea_unclassified(100); Diatomea_unclassified(100); Diatomea_unclassified(100);
Otu00752	0	0	0	0	0	0	0	0	6	8	3	11	9	0	0	0	0	0		Eukaryota(100); Diatomea(100); Diatomea_unclassified(100); Diatomea_unclassified(100); Diatomea_unclassified(100); Diatomea_unclassified(100);
Otu00756	0	0	0	0	0	0	0	0	0	0	1	0	0	0	0	0	0	0		Eukaryota(100); Diatomea(100); Diatomea_unclassified(100); Diatomea_unclassified(100); Diatomea_unclassified(100); Diatomea_unclassified(100);
Otu00758	0	0	0	0	0	0	0	0	0	1	0	1	0	0	0	0	0	0		Eukaryota(100); Diatomea(100); Diatomea_unclassified(100); Diatomea_unclassified(100); Diatomea_unclassified(100); Diatomea_unclassified(100);
Otu00760	0	0	0	0	0	0	0	0	0	1	0	2	1	0	0	0	0	0		Eukaryota(100); Diatomea(100); Diatomea_unclassified(100); Diatomea_unclassified(100); Diatomea_unclassified(100); Diatomea_unclassified(100);
Otu00762	0	0	0	0	0	0	0	0	0	0	0	0	0	1	0	0	0	0		Eukaryota(100); Diatomea(100); Diatomea_unclassified(100); Diatomea_unclassified(100); Diatomea_unclassified(100); Diatomea_unclassified(100);
Otu00764	0	0	0	0	0	0	0	0	2	0	0	1	0	0	0	0	0	0		Eukaryota(100); Diatomea(100); Diatomea_unclassified(100); Diatomea_unclassified(100); Diatomea_unclassified(100); Diatomea_unclassified(100);
Otu00770	0	0	0	0	0	0	2	0	0	0	0	0	0	1	0	2	3	1		Eukaryota(100); Dinoflagellata(100); Incertae_Sedis(100); Incertae_Sedis_or(100); Incertae_Sedis_fa(100); Haplozoon(100);
Otu00786	0	0	0	127	230	98	193	66	0	0	0	0	0	0	0	0	0	0		Eukaryota(100); Eukaryota_unclassified(100); Eukaryota_unclassified(100); Eukaryota_unclassified(100); Eukaryota_unclassified(100); Eukaryota_unclassified(100);
Otu00787	0	0	0	0	0	0	0	0	0	1	2	0	0	0	0	0	0	0		Eukaryota(100); Eukaryota_unclassified(100); Eukaryota_unclassified(100); Eukaryota_unclassified(100); Eukaryota_unclassified(100); Eukaryota_unclassified(100);
Otu00788	0	0	0	0	0	0	0	0	1	0	1	2	0	0	0	0	0	0		Eukaryota(100); Diatomea(100); Bacillariophyceae(100); Bacillariophyceae_or(100); Bacillariophyceae_fa(100); Bacillariophyceae_fa_unclassified(100);
Otu00790	0	0	0	0	0	0	0	0	1	0	0	0	0	0	0	0	0	0		Eukaryota(100); Diatomea(100); Bacillariophyceae(100); Bacillariophyceae_or(100); Bacillariophyceae_fa(100); Bacillariophyceae_fa_unclassified(100);
Otu00791	0	0	0	0	0	0	0	0	0	0	0	1	0	0	0	0	0	0		Eukaryota(100); Diatomea(100); Bacillariophyceae(100); Bacillariophyceae_or(100); Bacillariophyceae_fa(100); Bacillariophyceae_fa_unclassified(100);
Otu00792	0	0	0	0	0	0	0	0	0	0	0	0	1	0	0	0	0	0		Eukaryota(100); Diatomea(100); Bacillariophyceae(100); Bacillariophyceae_or(100); Bacillariophyceae_fa(100); Amphora(89);
Otu00793	0	0	0	0	0	0	0	0	0	1	1	0	0	0	0	0	0	0		Eukaryota(100); Chlorophyta_ph(100); Chlorophyta_ph_unclassified(100); Chlorophyta_ph_unclassified(100); Chlorophyta_ph_unclassified(100); Chlorophyta_ph_unclassified(100);
Otu00797	0	0	0	0	0	0	0	0	1	2	2	1	0	0	0	0	0	0		Eukaryota(100); Chlorophyta_ph(100); Chlorophyta_ph_unclassified(100); Chlorophyta_ph_unclassified(100); Chlorophyta_ph_unclassified(100); Chlorophyta_ph_unclassified(100);
Otu00798	0	2	0	2	0	0	4	0	0	0	0	0	0	0	0	0	0	0		Eukaryota(100); Ascomycota(100); Eurotiomycetes(100); Eurotiales(100); Aspergillaceae(100); Aspergillus(100);
Otu00799	0	0	1	0	5	0	0	0	0	0	0	0	0	0	0	0	0	0		Eukaryota(100); Ascomycota(100); Eurotiomycetes(100); Eurotiales(100); Aspergillaceae(100); Aspergillus(100);
Otu00800	0	0	0	0	0	0	0	0	26	27	11	16	16	0	0	0	0	0		Eukaryota(100); Chlorophyta_ph(100); Ulvophyceae(100); Ulvophyceae_or(100); Ulvophyceae_fa(100); Ulvophyceae_ge(100);
Otu00801	0	0	0	0	0	0	0	0	0	0	0	0	1	0	0	0	0	0		Eukaryota(100); Chlorophyta_ph(100); Ulvophyceae(100); Ulvophyceae_or(100); Ulvophyceae_fa(100); Ulvophyceae_ge(100);
Otu00806	0	0	0	0	0	0	0	0	1	0	0	0	0	0	0	0	0	0		Eukaryota(100); Chlorophyta_ph(100); Ulvophyceae(100); Ulvophyceae_or(100); Ulvophyceae_fa(100); Ulvophyceae_ge(100);
Otu00807	0	0	0	0	0	0	0	0	1	0	0	1	1	0	0	0	0	0		Eukaryota(100); Chlorophyta_ph(100); Chlorophyta_ph_unclassified(100); Chlorophyta_ph_unclassified(100); Chlorophyta_ph_unclassified(100); Chlorophyta_ph_unclassified(100);
Otu00811	0	0	0	0	0	14	0	0	0	0	0	0	0	0	0	0	0	0		Eukaryota(100); Eukaryota_unclassified(100); Eukaryota_unclassified(100); Eukaryota_unclassified(100); Eukaryota_unclassified(100); Eukaryota_unclassified(100);
Otu00814	0	1	0	0	0	0	0	0	0	0	0	0	0	0	0	0	0	0		Eukaryota(100); Eukaryota_unclassified(100); Eukaryota_unclassified(100); Eukaryota_unclassified(100); Eukaryota_unclassified(100); Eukaryota_unclassified(100);
Otu00815	0	0	0	0	0	0	0	0	0	1	0	0	0	0	0	0	0	0		Eukaryota(100); Eukaryota_unclassified(100); Eukaryota_unclassified(100); Eukaryota_unclassified(100); Eukaryota_unclassified(100); Eukaryota_unclassified(100);
Otu00819	0	0	0	0	5	0	2	0	0	0	0	0	0	0	0	0	0	0		Eukaryota(100); Eukaryota_unclassified(100); Eukaryota_unclassified(100); Eukaryota_unclassified(100); Eukaryota_unclassified(100); Eukaryota_unclassified(100);
Otu00820	0	0	0	0	0	0	0	0	0	0	0	21	0	0	0	0	0	0		Eukaryota(100); Eukaryota_unclassified(100); Eukaryota_unclassified(100); Eukaryota_unclassified(100); Eukaryota_unclassified(100); Eukaryota_unclassified(100);
Otu00829	0	0	0	0	0	0	0	0	0	0	1	0	0	0	0	0	0	0		Eukaryota(100); Cryptomycota(100); LKM11_cl(100); LKM11_or(100); LKM11_fa(100); LKM11_ge(100);
Otu00832	0	0	0	5	7	7	7	0	0	0	1	0	0	1	3	5	4	3		Eukaryota(100); Chlorophyta_ph(100); Trebouxiophyceae(100); Trebouxiophyceae_or(100); Trebouxiophyceae_fa(100); Trebouxiophyceae_ge(100);
Otu00834	0	0	0	0	0	0	0	0	0	0	0	0	0	0	0	1	0	0		Eukaryota(100); Retaria(100); Foraminifera(100); Rotaliida(100); Rotaliidae(100); Ammonia(100);
Otu00836	0	0	0	0	0	0	0	0	0	0	0	0	0	2	1	5	2	4		Eukaryota(100); Dinoflagellata(100); Dinophyceae(100); Dinophyceae_unclassified(100); Dinophyceae_unclassified(100); Dinophyceae_unclassified(100);
Otu00838	0	0	0	0	1	0	0	0	0	0	0	0	0	0	0	0	0	0		Eukaryota(100); Eukaryota_unclassified(100); Eukaryota_unclassified(100); Eukaryota_unclassified(100); Eukaryota_unclassified(100); Eukaryota_unclassified(100);
Otu00839	0	0	0	0	0	5	0	0	0	0	0	0	0	0	0	0	0	0		Eukaryota(100); Eukaryota_unclassified(100); Eukaryota_unclassified(100); Eukaryota_unclassified(100); Eukaryota_unclassified(100); Eukaryota_unclassified(100);
Otu00842	0	0	0	0	0	0	0	0	0	0	0	0	0	0	1	0	0	0		Eukaryota(100); Eukaryota_unclassified(100); Eukaryota_unclassified(100); Eukaryota_unclassified(100); Eukaryota_unclassified(100); Eukaryota_unclassified(100);
Otu00843	0	0	0	0	2	0	0	0	0	0	0	0	0	0	0	0	0	0		Eukaryota(100); Eukaryota_unclassified(100); Eukaryota_unclassified(100); Eukaryota_unclassified(100); Eukaryota_unclassified(100); Eukaryota_unclassified(100);
Otu00844	0	0	0	0	0	0	0	0	0	1	1	0	2	0	0	0	0	0		Eukaryota(100); Eukaryota_unclassified(100); Eukaryota_unclassified(100); Eukaryota_unclassified(100); Eukaryota_unclassified(100); Eukaryota_unclassified(100);
Otu00849	0	0	0	0	0	0	0	0	0	0	14	12	0	0	0	0	0	0		Eukaryota(100); Eukaryota_unclassified(100); Eukaryota_unclassified(100); Eukaryota_unclassified(100); Eukaryota_unclassified(100); Eukaryota_unclassified(100);
Otu00856	1	0	0	0	0	0	0	0	0	0	0	0	0	0	0	0	0	0		Eukaryota(100); Protalveolata(100); Syndiniales(100); Syndiniales_or(100); Syndiniales_Group_II(100); Syndiniales_Group_II_ge(100);
Otu00858	2	3	6	7	1	4	0	0	0	0	0	0	0	1	9	2	4	4		Eukaryota(100); Protalveolata(100); Syndiniales(100); Syndiniales_or(100); Syndiniales_Group_I(100); Syndiniales_Group_I_ge(100);
Otu00869	0	0	0	0	0	0	0	0	0	0	0	0	0	1	0	0	0	0		Eukaryota(100); Dinoflagellata(100); Dinophyceae(100); Dinophyceae_unclassified(100); Dinophyceae_unclassified(100); Dinophyceae_unclassified(100);
Otu00871	0	0	2	0	0	0	0	0	0	0	0	0	0	0	0	0	0	0		Eukaryota(100); Dinoflagellata(100); Dinophyceae(100); Dinophyceae_unclassified(100); Dinophyceae_unclassified(100); Dinophyceae_unclassified(100);
Otu00873	0	0	0	0	0	0	0	0	1	1	0	0	1	0	0	0	0	0		Eukaryota(100); Dinoflagellata(100); Dinophyceae(100); Dinophyceae_unclassified(100); Dinophyceae_unclassified(100); Dinophyceae_unclassified(100);
Otu00874	0	0	0	0	0	0	0	0	2	1	0	0	1	0	0	0	0	0		Eukaryota(100); Diatomea(100); Bacillariophyceae(100); Bacillariophyceae_or(100); Bacillariophyceae_fa(100); Bacillariophyceae_fa_unclassified(100);
Otu00876	0	0	0	0	0	0	0	0	2	1	0	0	0	0	0	0	0	0		Eukaryota(100); Diatomea(100); Bacillariophyceae(100); Bacillariophyceae_or(100); Bacillariophyceae_fa(100); Bacillariophyceae_fa_unclassified(98);
Otu00879	1	17	1	0	0	0	0	0	0	1	0	0	1	0	0	0	0	0		Eukaryota(100); Ochrophyta_ph(100); Phaeophyceae(100); Ectocarpales(100); Ectocarpales_fa(100); Scytosiphon(98);
Otu00881	0	0	0	0	0	0	0	0	0	0	0	0	1	0	0	0	0	0		Eukaryota(100); Diatomea(100); Bacillariophyceae(100); Bacillariophyceae_or(100); Bacillariophyceae_fa(100); Bacillariophyceae_fa_unclassified(100);
Otu00884	0	0	0	0	0	0	1	0	0	0	0	0	0	0	0	0	0	0		Eukaryota(100); Eukaryota_unclassified(100); Eukaryota_unclassified(100); Eukaryota_unclassified(100); Eukaryota_unclassified(100); Eukaryota_unclassified(100);
Otu00886	0	0	0	0	0	0	0	0	0	1	0	0	0	0	0	0	0	0		Eukaryota(100); Eukaryota_unclassified(100); Eukaryota_unclassified(100); Eukaryota_unclassified(100); Eukaryota_unclassified(100); Eukaryota_unclassified(100);
Otu00888	0	0	0	1	0	1	0	0	0	0	0	0	0	0	0	0	0	0		Eukaryota(100); Eukaryota_unclassified(100); Eukaryota_unclassified(100); Eukaryota_unclassified(100); Eukaryota_unclassified(100); Eukaryota_unclassified(100);
Otu00890	0	0	0	0	0	0	1	0	0	0	0	0	0	0	0	0	0	0		Eukaryota(100); Eukaryota_unclassified(100); Eukaryota_unclassified(100); Eukaryota_unclassified(100); Eukaryota_unclassified(100); Eukaryota_unclassified(100);
Otu00895	0	0	0	0	0	0	1	0	0	0	0	0	0	0	0	0	0	0		Eukaryota(100); Eukaryota_unclassified(100); Eukaryota_unclassified(100); Eukaryota_unclassified(100); Eukaryota_unclassified(100); Eukaryota_unclassified(100);
Otu00897	0	0	0	0	0	0	0	0	0	1	0	0	0	0	0	0	0	0		Eukaryota(100); Eukaryota_unclassified(100); Eukaryota_unclassified(100); Eukaryota_unclassified(100); Eukaryota_unclassified(100); Eukaryota_unclassified(100);
Otu00899	0	0	0	0	3	0	1	0	0	0	0	0	0	0	0	0	0	0		Eukaryota(100); Eukaryota_unclassified(100); Eukaryota_unclassified(100); Eukaryota_unclassified(100); Eukaryota_unclassified(100); Eukaryota_unclassified(100);
Otu00902	0	0	0	0	0	1	0	0	0	0	0	0	0	0	0	0	0	0		Eukaryota(100); Eukaryota_unclassified(100); Eukaryota_unclassified(100); Eukaryota_unclassified(100); Eukaryota_unclassified(100); Eukaryota_unclassified(100);
Otu00906	0	0	0	5	4	1	0	0	0	0	0	0	0	0	0	0	0	0		Eukaryota(100); Eukaryota_unclassified(100); Eukaryota_unclassified(100); Eukaryota_unclassified(100); Eukaryota_unclassified(100); Eukaryota_unclassified(100);
Otu00913	0	0	0	0	0	0	0	0	0	0	0	0	1	0	0	0	0	0		Eukaryota(100); Eukaryota_unclassified(100); Eukaryota_unclassified(100); Eukaryota_unclassified(100); Eukaryota_unclassified(100); Eukaryota_unclassified(100);
Otu00922	0	0	0	0	0	0	0	0	0	0	0	0	0	0	0	0	0	1		Eukaryota(100); Dinoflagellata(100); Dinophyceae(100); Dinophyceae_unclassified(100); Dinophyceae_unclassified(100); Dinophyceae_unclassified(100);
Otu00924	0	0	0	0	0	0	0	0	0	2	0	0	0	0	0	0	0	0		Eukaryota(100); Dinoflagellata(100); Dinophyceae(100); Dinophyceae_unclassified(100); Dinophyceae_unclassified(100); Dinophyceae_unclassified(100);
Otu00926	0	0	0	0	0	0	0	0	0	0	0	1	0	0	0	0	0	0		Eukaryota(100); Dinoflagellata(100); Dinophyceae(100); Dinophyceae_unclassified(100); Dinophyceae_unclassified(100); Dinophyceae_unclassified(100);
Otu00939	0	0	0	0	0	0	0	0	0	0	1	0	0	0	0	0	0	0		Eukaryota(100); Eukaryota_unclassified(100); Eukaryota_unclassified(100); Eukaryota_unclassified(100); Eukaryota_unclassified(100); Eukaryota_unclassified(100);
Otu00956	0	0	0	0	0	0	0	0	0	0	0	0	0	0	0	1	0	0		Eukaryota(100); Eukaryota_unclassified(100); Eukaryota_unclassified(100); Eukaryota_unclassified(100); Eukaryota_unclassified(100); Eukaryota_unclassified(100);
Otu00957	0	0	0	0	0	0	0	0	0	0	0	0	0	0	4	0	11	4		Eukaryota(100); Eukaryota_unclassified(100); Eukaryota_unclassified(100); Eukaryota_unclassified(100); Eukaryota_unclassified(100); Eukaryota_unclassified(100);
Otu00965	0	0	0	0	0	2	0	1	0	0	0	0	0	0	0	0	0	0		Eukaryota(100); Eukaryota_unclassified(100); Eukaryota_unclassified(100); Eukaryota_unclassified(100); Eukaryota_unclassified(100); Eukaryota_unclassified(100);
Otu00969	17	2	3	0	0	0	0	0	0	0	0	0	0	0	0	0	0	0		Eukaryota(100); Eukaryota_unclassified(100); Eukaryota_unclassified(100); Eukaryota_unclassified(100); Eukaryota_unclassified(100); Eukaryota_unclassified(100);
Otu00972	0	0	0	0	0	0	0	0	0	0	1	0	0	0	0	0	0	0		Eukaryota(100); Eukaryota_unclassified(100); Eukaryota_unclassified(100); Eukaryota_unclassified(100); Eukaryota_unclassified(100); Eukaryota_unclassified(100);
Otu00973	0	0	0	0	0	0	0	0	1	0	0	0	0	0	0	0	0	0		Eukaryota(100); Eukaryota_unclassified(100); Eukaryota_unclassified(100); Eukaryota_unclassified(100); Eukaryota_unclassified(100); Eukaryota_unclassified(100);
Otu00974	0	0	0	0	0	0	0	0	0	1	0	0	0	0	0	0	0	0		Eukaryota(100); Eukaryota_unclassified(100); Eukaryota_unclassified(100); Eukaryota_unclassified(100); Eukaryota_unclassified(100); Eukaryota_unclassified(100);
Otu00978	0	0	0	0	0	1	0	0	0	0	0	0	0	0	0	0	0	0		Eukaryota(100); Eukaryota_unclassified(100); Eukaryota_unclassified(100); Eukaryota_unclassified(100); Eukaryota_unclassified(100); Eukaryota_unclassified(100);
Otu00985	0	0	0	0	0	0	1	0	0	0	0	0	0	0	0	0	0	0		Eukaryota(100); Eukaryota_unclassified(100); Eukaryota_unclassified(100); Eukaryota_unclassified(100); Eukaryota_unclassified(100); Eukaryota_unclassified(100);
Otu00987	0	0	0	0	1	1	0	0	0	0	0	0	0	0	0	0	0	0		Eukaryota(100); Eukaryota_unclassified(100); Eukaryota_unclassified(100); Eukaryota_unclassified(100); Eukaryota_unclassified(100); Eukaryota_unclassified(100);
Otu01003	0	0	0	0	0	1	1	0	0	0	0	0	0	0	0	0	0	0		Eukaryota(100); Eukaryota_unclassified(100); Eukaryota_unclassified(100); Eukaryota_unclassified(100); Eukaryota_unclassified(100); Eukaryota_unclassified(100);
Otu01005	0	0	0	0	0	0	1	1	0	0	0	0	0	0	0	0	0	0		Eukaryota(100); Eukaryota_unclassified(100); Eukaryota_unclassified(100); Eukaryota_unclassified(100); Eukaryota_unclassified(100); Eukaryota_unclassified(100);
Otu01008	0	0	0	0	0	0	0	0	1	0	0	0	0	0	0	0	0	0		Eukaryota(100); Eukaryota_unclassified(100); Eukaryota_unclassified(100); Eukaryota_unclassified(100); Eukaryota_unclassified(100); Eukaryota_unclassified(100);
Otu01016	0	0	0	0	0	0	0	0	0	1	0	0	0	0	0	0	0	0		Eukaryota(100); Eukaryota_unclassified(100); Eukaryota_unclassified(100); Eukaryota_unclassified(100); Eukaryota_unclassified(100); Eukaryota_unclassified(100);
Otu01026	0	0	0	0	0	0	0	0	4	2	1	2	1	0	0	0	0	0		Eukaryota(100); Eukaryota_unclassified(100); Eukaryota_unclassified(100); Eukaryota_unclassified(100); Eukaryota_unclassified(100); Eukaryota_unclassified(100);
Otu01029	0	0	10	0	0	0	0	0	0	0	0	0	0	4	9	0	4	1		Eukaryota(100); Eukaryota_unclassified(100); Eukaryota_unclassified(100); Eukaryota_unclassified(100); Eukaryota_unclassified(100); Eukaryota_unclassified(100);
Otu01037	0	0	0	0	0	0	0	0	0	0	1	0	0	0	0	0	0	0		Eukaryota(100); Eukaryota_unclassified(100); Eukaryota_unclassified(100); Eukaryota_unclassified(100); Eukaryota_unclassified(100); Eukaryota_unclassified(100);
Otu01044	0	0	0	0	0	0	0	0	0	0	0	1	0	0	0	0	0	0		Eukaryota(100); Diatomea(100); Diatomea_unclassified(100); Diatomea_unclassified(100); Diatomea_unclassified(100); Diatomea_unclassified(100);
Otu01046	0	0	0	0	0	0	0	0	0	0	5	0	0	0	0	0	0	0		Eukaryota(100); Eukaryota_unclassified(100); Eukaryota_unclassified(100); Eukaryota_unclassified(100); Eukaryota_unclassified(100); Eukaryota_unclassified(100);
Otu01048	0	0	0	0	0	0	1	0	0	0	0	0	0	0	0	0	0	0		Eukaryota(100); Eukaryota_unclassified(100); Eukaryota_unclassified(100); Eukaryota_unclassified(100); Eukaryota_unclassified(100); Eukaryota_unclassified(100);
Otu01061	0	0	0	0	0	0	0	0	3	2	2	1	1	0	0	0	0	0		Eukaryota(100); Chlorophyta_ph(100); Ulvophyceae(100); Ulvophyceae_or(100); Ulvophyceae_fa(100); Ulvophyceae_ge(100);
Otu01065	0	0	0	0	1	0	0	0	0	0	0	0	0	0	0	0	0	0		Eukaryota(100); Eukaryota_unclassified(100); Eukaryota_unclassified(100); Eukaryota_unclassified(100); Eukaryota_unclassified(100); Eukaryota_unclassified(100);
Otu01068	0	0	0	1	1	0	0	0	0	0	0	0	0	0	0	0	0	0		Eukaryota(100); Eukaryota_unclassified(100); Eukaryota_unclassified(100); Eukaryota_unclassified(100); Eukaryota_unclassified(100); Eukaryota_unclassified(100);
Otu01070	0	0	0	0	0	0	0	0	0	0	1	0	0	0	0	0	0	0		Eukaryota(100); Eukaryota_unclassified(100); Eukaryota_unclassified(100); Eukaryota_unclassified(100); Eukaryota_unclassified(100); Eukaryota_unclassified(100);
Otu01075	0	0	0	0	0	0	0	0	4	0	0	0	5	0	0	0	0	0		Eukaryota(100); Eukaryota_unclassified(100); Eukaryota_unclassified(100); Eukaryota_unclassified(100); Eukaryota_unclassified(100); Eukaryota_unclassified(100);
Otu01086	0	0	0	0	0	0	0	0	0	0	0	0	1	0	0	0	0	0		Eukaryota(100); Eukaryota_unclassified(100); Eukaryota_unclassified(100); Eukaryota_unclassified(100); Eukaryota_unclassified(100); Eukaryota_unclassified(100);
Otu01087	0	0	0	0	2	1	1	0	0	0	0	0	0	0	0	0	0	0		Eukaryota(100); Eukaryota_unclassified(100); Eukaryota_unclassified(100); Eukaryota_unclassified(100); Eukaryota_unclassified(100); Eukaryota_unclassified(100);
Otu01088	0	0	0	0	0	0	0	0	0	0	0	0	0	0	0	1	0	0		Eukaryota(100); Eukaryota_unclassified(100); Eukaryota_unclassified(100); Eukaryota_unclassified(100); Eukaryota_unclassified(100); Eukaryota_unclassified(100);
Otu01089	0	0	0	0	0	2	0	0	0	0	0	0	0	0	0	0	0	0		Eukaryota(100); Eukaryota_unclassified(100); Eukaryota_unclassified(100); Eukaryota_unclassified(100); Eukaryota_unclassified(100); Eukaryota_unclassified(100);
Otu01091	0	0	0	0	0	0	0	0	0	1	0	0	0	0	0	0	0	0		Eukaryota(100); Chlorophyta_ph(100); Ulvophyceae(100); Ulvophyceae_or(100); Ulvophyceae_fa(100); Ulvophyceae_ge(100);
Otu01092	1	0	0	0	0	0	0	0	0	0	0	0	0	0	0	0	0	0		Eukaryota(100); Chlorophyta_ph(100); Ulvophyceae(100); Ulvophyceae_or(100); Ulvophyceae_fa(100); Ulvophyceae_ge(100);
Otu01099	0	0	0	0	0	0	0	0	0	1	0	0	0	0	0	0	0	0		Eukaryota(100); Chlorophyta_ph(100); Ulvophyceae(100); Ulvophyceae_or(100); Ulvophyceae_fa(100); Ulvophyceae_ge(100);
Otu01108	0	0	0	0	0	0	0	0	0	0	0	2	0	0	0	0	0	0		Eukaryota(100); Diatomea(100); Diatomea_unclassified(100); Diatomea_unclassified(100); Diatomea_unclassified(100); Diatomea_unclassified(100);
Otu01110	0	0	0	0	0	0	0	0	0	0	0	1	0	0	0	0	0	0		Eukaryota(100); Diatomea(100); Diatomea_unclassified(100); Diatomea_unclassified(100); Diatomea_unclassified(100); Diatomea_unclassified(100);
Otu01114	0	0	0	0	0	0	0	0	1	0	0	0	0	0	0	0	0	0		Eukaryota(100); Diatomea(100); Diatomea_unclassified(100); Diatomea_unclassified(100); Diatomea_unclassified(100); Diatomea_unclassified(100);
Otu01118	0	0	0	0	0	0	0	0	0	0	0	0	0	0	1	0	0	0		Eukaryota(100); Ochrophyta_ph(100); Chrysophyceae(100); Chromulinales(100); Chromulinales_fa(100); Chromulinales_fa_unclassified(100);
Otu01120	0	0	5	0	0	0	0	0	0	0	0	0	0	0	0	0	0	0		Eukaryota(100); Cryptophyceae_ph(100); Cryptophyceae_cl(100); Cryptomonadales(100); Cryptomonadales_fa(100); Cryptomonadales_fa_unclassified(72);
Otu01124	0	0	0	1	0	1	0	0	0	0	0	0	0	0	0	0	0	0		Eukaryota(100); Diatomea(100); Mediophyceae(100); Mediophyceae_or(100); Mediophyceae_fa(100); Thalassiosira(100);
Otu01129	0	0	0	0	0	0	1	0	0	0	0	0	0	0	0	0	0	0		Eukaryota(100); Florideophycidae(100); Rhodymeniophycidae(100); Rhodymeniophycidae_or(100); Rhodymeniophycidae_fa(100); Peyssonnelia(100);
Otu01131	0	0	0	0	0	0	0	0	0	0	0	0	1	0	0	0	0	0		Eukaryota(100); Florideophycidae(100); Rhodymeniophycidae(100); Rhodymeniophycidae_or(100); Rhodymeniophycidae_fa(100); Gracilariopsis(100);
Otu01135	0	0	0	0	0	0	0	0	0	0	0	0	0	0	0	1	0	0		Eukaryota(100); Diatomea(100); Mediophyceae(100); Mediophyceae_or(100); Mediophyceae_fa(100); Chaetoceros(64);
Otu01137	0	0	0	0	0	1	0	0	0	0	0	0	0	1	0	0	0	0		Eukaryota(100); Diatomea(100); Mediophyceae(100); Mediophyceae_or(100); Mediophyceae_fa(100); Chaetoceros(100);
Otu01143	0	0	0	0	3	0	0	0	0	0	0	0	0	0	0	0	0	0		Eukaryota(100); Diatomea(100); Mediophyceae(100); Mediophyceae_or(100); Mediophyceae_fa(100); Mediophyceae_fa_unclassified(100);
Otu01148	0	0	0	0	0	0	0	0	0	0	0	0	0	0	0	1	1	0		Eukaryota(100); Diatomea(100); Mediophyceae(100); Mediophyceae_or(100); Mediophyceae_fa(100); Chaetoceros(100);
Otu01149	0	3	0	0	0	0	0	0	0	0	0	0	0	0	0	0	0	0		Eukaryota(100); Basidiomycota(100); Agaricomycetes(100); Agaricales(100); Tricholomataceae(73); Tricholomataceae_ge(73);
Otu01158	0	0	0	0	0	0	0	0	0	0	0	0	0	0	0	2	3	2		Eukaryota(100); Ciliophora(100); Intramacronucleata(100); Spirotrichea(100); Oligotrichia(100); Spirostrombidium(100);
Otu01160	0	0	0	0	0	0	0	0	0	0	0	0	0	0	1	0	0	0		Eukaryota(100); Ciliophora(100); Intramacronucleata(100); Spirotrichea(100); Choreotrichia(100); Eutintinnus(100);
Otu01166	0	0	0	0	0	0	0	0	0	0	0	0	1	0	0	0	0	0		Eukaryota(100); Peronosporomycetes(100); Peronosporomycetes_cl(100); Peronosporomycetes_or(100); Peronosporomycetes_fa(100); Halodaphnea(100);
Otu01171	0	0	0	0	0	0	0	0	0	0	0	0	0	0	0	0	1	0		Eukaryota(100); Dinoflagellata(100); Dinoflagellata_unclassified(100); Dinoflagellata_unclassified(100); Dinoflagellata_unclassified(100); Dinoflagellata_unclassified(100);
Otu01172	0	0	0	0	0	0	0	0	0	0	0	0	0	3	1	2	0	1		Eukaryota(100); Ciliophora(100); Intramacronucleata(100); Spirotrichea(100); Choreotrichia(100); Parastrombidinopsis(100);
Otu01174	0	0	0	0	0	0	0	0	0	0	0	0	0	2	0	1	2	2		Eukaryota(100); Ciliophora(100); Intramacronucleata(100); Spirotrichea(100); Oligotrichia(100); Strombidium(100);
Otu01187	0	0	0	0	0	0	0	0	1	0	2	0	0	0	0	0	0	0		Eukaryota(100); Phragmoplastophyta(100); Embryophyta(100); Magnoliophyta_or(100); Magnoliophyta_fa(100); Magnoliophyta_ge(100);
Otu01190	0	0	0	0	0	0	0	0	3	0	0	1	0	0	0	0	0	0		Eukaryota(100); Ciliophora(100); Intramacronucleata(100); Spirotrichea(100); Hypotrichia(100); Hypotrichia_unclassified(100);
Otu01199	0	0	0	0	0	0	0	0	0	0	0	0	0	0	0	1	0	0		Eukaryota(100); Dinoflagellata(100); Dinophyceae(100); Gymnodiniphycidae(100); Suessiaceae(100); Protodinium(97);
Otu01201	0	0	0	0	0	0	0	0	0	0	0	0	0	0	0	0	0	1		Eukaryota(100); Florideophycidae(100); Nemaliophycidae(100); Nemaliophycidae_or(100); Nemaliophycidae_fa(100); Nemaliophycidae_fa_unclassified(64);
Otu01207	0	0	0	0	0	0	0	0	2	0	0	0	1	0	0	0	0	0		Eukaryota(100); Ciliophora(100); Intramacronucleata(100); Conthreep(100); Oligohymenophorea(100); Vaginicola(100);
Otu01226	0	0	0	0	0	0	0	0	0	0	1	0	0	0	0	0	0	0		Eukaryota(100); Diatomea(100); Bacillariophyceae(100); Bacillariophyceae_or(100); Bacillariophyceae_fa(100); Bacillariophyceae_fa_unclassified(100);
Otu01231	0	0	0	0	0	0	0	0	0	1	0	0	0	0	0	0	0	0		Eukaryota(100); Diatomea(100); Bacillariophyceae(100); Bacillariophyceae_or(100); Bacillariophyceae_fa(100); Bacillariophyceae_fa_unclassified(100);
Otu01254	0	0	0	0	0	0	0	0	0	0	1	0	0	0	0	0	0	0		Eukaryota(100); Diatomea(100); Bacillariophyceae(100); Bacillariophyceae_or(100); Bacillariophyceae_fa(100); Amphora(97);
Otu01260	0	0	0	0	0	0	0	0	0	0	1	0	0	0	0	0	0	0		Eukaryota(100); Diatomea(100); Bacillariophyceae(100); Bacillariophyceae_or(100); Bacillariophyceae_fa(100); Bacillariophyceae_fa_unclassified(100);
Otu01272	0	0	0	0	0	0	0	0	1	0	0	0	1	0	0	0	0	0		Eukaryota(100); Diatomea(100); Bacillariophyceae(100); Bacillariophyceae_or(100); Bacillariophyceae_fa(100); Bacillariophyceae_fa_unclassified(100);
Otu01286	0	0	0	0	0	0	0	0	0	0	0	0	1	0	0	0	0	0		Eukaryota(100); Diatomea(100); Bacillariophyceae(100); Bacillariophyceae_or(100); Bacillariophyceae_fa(100); Bacillariophyceae_fa_unclassified(72);
Otu01287	0	0	0	0	0	0	0	0	3	1	7	3	0	0	0	0	0	0		Eukaryota(100); Diatomea(100); Bacillariophyceae(100); Bacillariophyceae_or(100); Bacillariophyceae_fa(100); Navicula(100);
Otu01289	0	0	0	0	0	0	0	0	2	2	0	1	4	0	0	0	0	0		Eukaryota(100); Diatomea(100); Bacillariophyceae(100); Bacillariophyceae_or(100); Bacillariophyceae_fa(100); Bacillariophyceae_fa_unclassified(100);
Otu01298	0	0	0	0	0	0	0	0	0	0	0	0	0	0	1	0	0	0		Eukaryota(100); Diatomea(100); Bacillariophyceae(100); Bacillariophyceae_or(100); Bacillariophyceae_fa(100); Bacillariophyceae_fa_unclassified(100);
Otu01322	0	0	0	0	0	0	0	0	0	0	0	1	0	0	0	0	0	0		Eukaryota(100); Diatomea(100); Bacillariophyceae(100); Bacillariophyceae_or(100); Bacillariophyceae_fa(100); Amphora(88);
Otu01326	0	0	0	0	0	0	0	0	3	2	0	1	3	0	0	0	0	0		Eukaryota(100); Diatomea(100); Bacillariophyceae(100); Bacillariophyceae_or(100); Bacillariophyceae_fa(100); Bacillariophyceae_fa_unclassified(100);
Otu01339	0	0	0	0	0	0	0	0	1	1	0	0	0	0	0	0	0	0		Eukaryota(100); Diatomea(100); Bacillariophyceae(100); Bacillariophyceae_or(100); Bacillariophyceae_fa(100); Bacillariophyceae_fa_unclassified(100);
Otu01372	0	0	0	0	0	0	0	0	0	0	1	0	1	0	0	0	0	0		Eukaryota(100); Diatomea(100); Bacillariophyceae(100); Bacillariophyceae_or(100); Bacillariophyceae_fa(100); Navicula(99);
Otu01390	0	0	0	0	0	0	0	0	0	1	0	0	1	0	0	0	0	0		Eukaryota(100); Diatomea(100); Bacillariophyceae(100); Bacillariophyceae_or(100); Bacillariophyceae_fa(100); Bacillariophyceae_fa_unclassified(100);
Otu01391	0	1	0	0	0	0	0	0	0	0	0	0	0	0	0	0	0	0		Eukaryota(100); Diatomea(100); Bacillariophyceae(100); Bacillariophyceae_or(100); Bacillariophyceae_fa(100); Pleurosigma(67);
Otu01405	0	0	0	0	0	0	0	0	0	1	0	1	0	0	0	0	0	0		Eukaryota(100); Diatomea(100); Bacillariophyceae(100); Bacillariophyceae_or(100); Bacillariophyceae_fa(100); Bacillariophyceae_fa_unclassified(100);
Otu01411	0	0	0	0	0	0	0	0	0	0	1	0	0	0	0	0	0	0		Eukaryota(100); Diatomea(100); Bacillariophyceae(100); Bacillariophyceae_or(100); Bacillariophyceae_fa(100); Bacillariophyceae_fa_unclassified(100);
Otu01419	0	0	0	0	0	0	0	0	0	0	0	1	0	0	0	0	0	0		Eukaryota(100); Diatomea(100); Bacillariophyceae(100); Bacillariophyceae_or(100); Bacillariophyceae_fa(100); Bacillariophyceae_ge(86);
Otu01423	0	0	0	0	0	0	6	0	0	0	0	0	0	2	3	1	2	2		Eukaryota(100); Diatomea(100); Bacillariophyceae(100); Bacillariophyceae_or(100); Bacillariophyceae_fa(100); Bacillariophyceae_fa_unclassified(100);
Otu01446	0	0	0	0	0	0	0	0	0	0	0	1	0	0	0	0	0	0		Eukaryota(100); Diatomea(100); Bacillariophyceae(100); Bacillariophyceae_or(100); Bacillariophyceae_fa(100); Amphora(67);
Otu01448	0	0	0	0	0	0	0	0	0	4	1	1	4	0	0	0	0	0		Eukaryota(100); Diatomea(100); Bacillariophyceae(100); Bacillariophyceae_or(100); Bacillariophyceae_fa(100); Bacillariophyceae_ge(100);
Otu01463	0	0	0	0	0	0	0	0	0	0	1	1	0	0	0	0	0	0		Eukaryota(100); Diatomea(100); Bacillariophyceae(100); Bacillariophyceae_or(100); Bacillariophyceae_fa(100); Amphora(99);
Otu01465	0	0	0	0	0	0	0	0	1	0	0	5	0	0	0	0	0	0		Eukaryota(100); Diatomea(100); Bacillariophyceae(100); Bacillariophyceae_or(100); Bacillariophyceae_fa(100); Bacillariophyceae_fa_unclassified(100);
Otu01467	0	0	0	0	0	0	0	0	0	0	0	0	1	0	0	0	0	0		Eukaryota(100); Diatomea(100); Bacillariophyceae(100); Bacillariophyceae_or(100); Bacillariophyceae_fa(100); Bacillariophyceae_fa_unclassified(89);
Otu01468	0	0	0	0	0	0	1	0	0	0	0	0	0	0	0	0	0	0		Eukaryota(100); Diatomea(100); Bacillariophyceae(100); Bacillariophyceae_or(100); Bacillariophyceae_fa(100); Bacillariophyceae_fa_unclassified(100);
Otu01479	0	0	0	0	0	0	0	0	0	1	1	0	1	0	0	0	0	0		Eukaryota(100); Diatomea(100); Bacillariophyceae(100); Bacillariophyceae_or(100); Bacillariophyceae_fa(100); Bacillariophyceae_fa_unclassified(100);
Otu01483	0	0	0	0	0	0	0	0	1	0	1	0	0	0	0	0	0	0		Eukaryota(100); Diatomea(100); Bacillariophyceae(100); Bacillariophyceae_or(100); Bacillariophyceae_fa(100); Bacillariophyceae_fa_unclassified(100);
Otu01484	0	0	0	0	0	0	0	0	0	1	0	0	1	0	0	0	0	0		Eukaryota(100); Diatomea(100); Bacillariophyceae(100); Bacillariophyceae_or(100); Bacillariophyceae_fa(100); Bacillariophyceae_fa_unclassified(100);
Otu01485	0	0	0	0	0	0	0	0	0	1	0	0	0	0	0	0	0	0		Eukaryota(100); Diatomea(100); Bacillariophyceae(100); Bacillariophyceae_or(100); Bacillariophyceae_fa(100); Bacillariophyceae_fa_unclassified(100);
Otu01495	0	0	0	0	0	0	0	0	0	0	1	0	1	0	0	0	0	0		Eukaryota(100); Diatomea(100); Bacillariophyceae(100); Bacillariophyceae_or(100); Bacillariophyceae_fa(100); Bacillariophyceae_fa_unclassified(100);
Otu01502	0	0	0	0	0	1	1	0	0	0	0	0	0	0	0	0	0	1		Eukaryota(100); Diatomea(100); Bacillariophyceae(100); Bacillariophyceae_or(100); Bacillariophyceae_fa(100); Bacillariophyceae_fa_unclassified(100);
Otu01532	0	0	0	0	0	0	0	0	0	0	0	0	0	0	0	0	0	1		Eukaryota(100); Diatomea(100); Bacillariophyceae(100); Bacillariophyceae_or(100); Bacillariophyceae_fa(100); Bacillariophyceae_fa_unclassified(100);
Otu01534	0	0	0	0	0	0	0	0	0	0	0	1	0	0	0	0	0	0		Eukaryota(100); Diatomea(100); Bacillariophyceae(100); Bacillariophyceae_or(100); Bacillariophyceae_fa(100); Bacillariophyceae_ge(99);
Otu01550	0	0	0	0	0	0	0	0	0	0	1	0	0	0	0	0	0	0		Eukaryota(100); Diatomea(100); Bacillariophyceae(100); Bacillariophyceae_or(100); Bacillariophyceae_fa(100); Bacillariophyceae_fa_unclassified(100);
Otu01554	0	0	0	0	0	0	0	0	0	1	1	0	0	0	0	0	0	0		Eukaryota(100); Diatomea(100); Bacillariophyceae(100); Bacillariophyceae_or(100); Bacillariophyceae_fa(100); Bacillariophyceae_fa_unclassified(100);
Otu01562	0	0	0	0	0	0	0	0	5	5	3	5	7	0	0	0	0	0		Eukaryota(100); Diatomea(100); Bacillariophyceae(100); Bacillariophyceae_or(100); Bacillariophyceae_fa(100); Bacillariophyceae_fa_unclassified(100);
Otu01568	0	0	0	0	0	0	0	0	0	1	0	0	0	0	0	0	0	0		Eukaryota(100); Diatomea(100); Bacillariophyceae(100); Bacillariophyceae_or(100); Bacillariophyceae_fa(100); Bacillariophyceae_fa_unclassified(100);
Otu01572	0	0	0	0	0	0	0	0	0	0	1	0	0	0	0	0	0	0		Eukaryota(100); Diatomea(100); Bacillariophyceae(100); Bacillariophyceae_or(100); Bacillariophyceae_fa(100); Bacillariophyceae_fa_unclassified(100);
Otu01573	0	0	0	0	0	0	0	0	1	0	0	0	0	0	0	0	0	0		Eukaryota(100); Diatomea(100); Bacillariophyceae(100); Bacillariophyceae_or(100); Bacillariophyceae_fa(100); Bacillariophyceae_fa_unclassified(100);
Otu01579	0	0	8	0	0	0	0	0	0	0	0	0	0	0	0	0	0	0		Eukaryota(100); Diatomea(100); Bacillariophyceae(100); Bacillariophyceae_or(100); Bacillariophyceae_fa(100); Bacillariophyceae_fa_unclassified(100);
Otu01585	0	0	0	0	0	0	0	0	0	0	0	0	1	0	0	0	0	0		Eukaryota(100); Diatomea(100); Bacillariophyceae(100); Bacillariophyceae_or(100); Bacillariophyceae_fa(100); Bacillariophyceae_fa_unclassified(100);
Otu01586	0	0	0	0	0	0	0	0	0	0	0	1	1	0	0	0	0	0		Eukaryota(100); Diatomea(100); Bacillariophyceae(100); Bacillariophyceae_or(100); Bacillariophyceae_fa(100); Bacillariophyceae_fa_unclassified(100);
Otu01593	0	0	0	0	0	0	0	0	0	0	0	1	0	0	0	0	0	0		Eukaryota(100); Diatomea(100); Bacillariophyceae(100); Bacillariophyceae_or(100); Bacillariophyceae_fa(100); Bacillariophyceae_fa_unclassified(98);
Otu01596	0	0	0	0	0	0	0	0	0	0	1	0	0	0	0	0	0	0		Eukaryota(100); Diatomea(100); Bacillariophyceae(100); Bacillariophyceae_or(100); Bacillariophyceae_fa(100); Bacillariophyceae_fa_unclassified(100);
Otu01608	0	0	0	0	0	0	0	0	1	0	1	1	3	0	0	0	0	0		Eukaryota(100); Diatomea(100); Bacillariophyceae(100); Bacillariophyceae_or(100); Bacillariophyceae_fa(100); Bacillariophyceae_fa_unclassified(100);
Otu01610	0	0	0	0	0	0	0	0	1	0	0	3	0	0	0	0	0	0		Eukaryota(100); Diatomea(100); Bacillariophyceae(100); Bacillariophyceae_or(100); Bacillariophyceae_fa(100); Navicula(100);
Otu01613	0	0	0	0	0	0	0	0	1	0	0	1	0	0	0	0	0	0		Eukaryota(100); Diatomea(100); Bacillariophyceae(100); Bacillariophyceae_or(100); Bacillariophyceae_fa(100); Bacillariophyceae_fa_unclassified(98);
Otu01624	0	0	0	0	0	0	0	0	0	0	4	7	4	0	0	0	0	0		Eukaryota(100); Diatomea(100); Bacillariophyceae(100); Bacillariophyceae_or(100); Bacillariophyceae_fa(100); Bacillariophyceae_fa_unclassified(100);
Otu01627	0	0	0	0	0	0	0	0	0	0	0	0	1	0	0	0	0	0		Eukaryota(100); Diatomea(100); Bacillariophyceae(100); Bacillariophyceae_or(100); Bacillariophyceae_fa(100); Bacillariophyceae_fa_unclassified(100);
Otu01635	0	0	0	0	0	0	0	0	0	0	0	0	0	0	0	0	0	1		Eukaryota(100); Diatomea(100); Bacillariophyceae(100); Bacillariophyceae_or(100); Bacillariophyceae_fa(100); Bacillariophyceae_fa_unclassified(100);
Otu01639	0	0	0	0	0	0	0	0	0	0	0	0	1	0	0	0	0	0		Eukaryota(100); Diatomea(100); Bacillariophyceae(100); Bacillariophyceae_or(100); Bacillariophyceae_fa(100); Bacillariophyceae_fa_unclassified(100);
Otu01640	0	0	0	0	0	0	0	0	0	0	1	0	0	0	0	0	0	0		Eukaryota(100); Diatomea(100); Bacillariophyceae(100); Bacillariophyceae_or(100); Bacillariophyceae_fa(100); Bacillariophyceae_fa_unclassified(100);
Otu01643	0	0	0	0	0	0	0	0	0	0	1	0	0	0	0	0	0	0		Eukaryota(100); Diatomea(100); Bacillariophyceae(100); Bacillariophyceae_or(100); Bacillariophyceae_fa(100); Bacillariophyceae_fa_unclassified(100);
Otu01650	0	0	0	0	0	0	0	0	0	1	0	0	0	0	0	0	0	0		Eukaryota(100); Diatomea(100); Bacillariophyceae(100); Bacillariophyceae_or(100); Bacillariophyceae_fa(100); Bacillariophyceae_fa_unclassified(100);
Otu01655	0	0	0	0	0	0	0	0	1	0	0	0	0	0	0	0	0	0		Eukaryota(100); Diatomea(100); Bacillariophyceae(100); Bacillariophyceae_or(100); Bacillariophyceae_fa(100); Bacillariophyceae_fa_unclassified(100);
Otu01662	0	0	0	0	0	0	0	0	0	0	0	0	1	0	0	0	0	0		Eukaryota(100); Diatomea(100); Bacillariophyceae(100); Bacillariophyceae_or(100); Bacillariophyceae_fa(100); Bacillariophyceae_fa_unclassified(100);
Otu01670	0	0	0	0	0	1	0	0	0	0	0	0	0	0	0	0	0	0		Eukaryota(100); Diatomea(100); Bacillariophyceae(100); Bacillariophyceae_or(100); Bacillariophyceae_fa(100); Bacillariophyceae_fa_unclassified(99);
Otu01671	0	0	0	0	0	0	0	0	0	0	0	1	0	0	0	0	0	0		Eukaryota(100); Diatomea(100); Bacillariophyceae(100); Bacillariophyceae_or(100); Bacillariophyceae_fa(100); Bacillariophyceae_fa_unclassified(100);
Otu01674	0	0	0	0	0	0	0	0	0	0	0	0	1	0	0	0	0	0		Eukaryota(100); Diatomea(100); Bacillariophyceae(100); Bacillariophyceae_or(100); Bacillariophyceae_fa(100); Nitzschia(86);
Otu01675	0	0	0	0	0	0	0	0	0	1	0	0	0	0	0	0	0	0		Eukaryota(100); Diatomea(100); Bacillariophyceae(100); Bacillariophyceae_or(100); Bacillariophyceae_fa(100); Navicula(67);
Otu01694	0	0	0	0	0	0	0	0	0	1	0	0	0	0	0	0	0	0		Eukaryota(100); Eukaryota_unclassified(100); Eukaryota_unclassified(100); Eukaryota_unclassified(100); Eukaryota_unclassified(100); Eukaryota_unclassified(100);
Otu01697	0	0	0	0	0	0	0	0	0	0	1	0	0	0	0	0	0	0		Eukaryota(100); Eukaryota_unclassified(100); Eukaryota_unclassified(100); Eukaryota_unclassified(100); Eukaryota_unclassified(100); Eukaryota_unclassified(100);
Otu01699	0	0	0	0	0	0	0	0	0	0	0	0	0	0	0	0	1	0		Eukaryota(100); Eukaryota_unclassified(100); Eukaryota_unclassified(100); Eukaryota_unclassified(100); Eukaryota_unclassified(100); Eukaryota_unclassified(100);
Otu01703	0	0	0	0	0	0	0	0	1	2	2	0	0	0	0	0	0	0		Eukaryota(100); Eukaryota_unclassified(100); Eukaryota_unclassified(100); Eukaryota_unclassified(100); Eukaryota_unclassified(100); Eukaryota_unclassified(100);
Otu01714	0	0	0	0	0	0	0	0	0	0	1	2	0	0	0	0	0	0		Eukaryota(100); Eukaryota_unclassified(100); Eukaryota_unclassified(100); Eukaryota_unclassified(100); Eukaryota_unclassified(100); Eukaryota_unclassified(100);
Otu01717	0	0	0	0	1	0	0	0	0	0	0	0	0	0	0	0	0	0		Eukaryota(100); Eukaryota_unclassified(100); Eukaryota_unclassified(100); Eukaryota_unclassified(100); Eukaryota_unclassified(100); Eukaryota_unclassified(100);
Otu01721	0	0	0	0	0	0	0	0	0	0	1	6	0	0	0	0	0	0		Eukaryota(100); Eukaryota_unclassified(100); Eukaryota_unclassified(100); Eukaryota_unclassified(100); Eukaryota_unclassified(100); Eukaryota_unclassified(100);
Otu01724	0	0	0	0	0	0	0	1	0	0	0	0	0	0	0	0	0	0		Eukaryota(100); Eukaryota_unclassified(100); Eukaryota_unclassified(100); Eukaryota_unclassified(100); Eukaryota_unclassified(100); Eukaryota_unclassified(100);
Otu01732	0	0	0	0	0	1	0	0	0	0	0	0	0	0	0	0	0	0		Eukaryota(100); Eukaryota_unclassified(100); Eukaryota_unclassified(100); Eukaryota_unclassified(100); Eukaryota_unclassified(100); Eukaryota_unclassified(100);
Otu01734	0	0	0	0	0	0	0	0	0	0	0	0	0	0	2	0	0	0		Eukaryota(100); Eukaryota_unclassified(100); Eukaryota_unclassified(100); Eukaryota_unclassified(100); Eukaryota_unclassified(100); Eukaryota_unclassified(100);
Otu01742	0	0	0	0	0	0	0	0	0	2	0	0	0	0	0	0	0	0		Eukaryota(100); Eukaryota_unclassified(100); Eukaryota_unclassified(100); Eukaryota_unclassified(100); Eukaryota_unclassified(100); Eukaryota_unclassified(100);
Otu01744	0	0	0	0	0	0	0	0	0	0	0	0	0	0	0	0	0	1		Eukaryota(100); Eukaryota_unclassified(100); Eukaryota_unclassified(100); Eukaryota_unclassified(100); Eukaryota_unclassified(100); Eukaryota_unclassified(100);
Otu01745	0	0	0	0	0	0	0	0	0	9	0	0	0	0	0	0	0	0		Eukaryota(100); Eukaryota_unclassified(100); Eukaryota_unclassified(100); Eukaryota_unclassified(100); Eukaryota_unclassified(100); Eukaryota_unclassified(100);
Otu01749	0	0	0	0	0	0	0	0	0	0	0	0	0	0	1	1	0	0		Eukaryota(100); Eukaryota_unclassified(100); Eukaryota_unclassified(100); Eukaryota_unclassified(100); Eukaryota_unclassified(100); Eukaryota_unclassified(100);
Otu01750	0	0	0	0	0	0	0	0	1	1	0	1	0	0	0	0	0	0		Eukaryota(100); Eukaryota_unclassified(100); Eukaryota_unclassified(100); Eukaryota_unclassified(100); Eukaryota_unclassified(100); Eukaryota_unclassified(100);
Otu01752	0	0	0	0	0	0	0	0	0	0	0	1	0	0	0	0	0	0		Eukaryota(100); Eukaryota_unclassified(100); Eukaryota_unclassified(100); Eukaryota_unclassified(100); Eukaryota_unclassified(100); Eukaryota_unclassified(100);
Otu01759	0	0	0	0	0	8	0	0	0	0	0	0	0	0	0	0	0	0		Eukaryota(100); Eukaryota_unclassified(100); Eukaryota_unclassified(100); Eukaryota_unclassified(100); Eukaryota_unclassified(100); Eukaryota_unclassified(100);
Otu01760	0	0	0	0	0	0	0	0	0	1	0	0	0	0	0	0	0	0		Eukaryota(100); Eukaryota_unclassified(100); Eukaryota_unclassified(100); Eukaryota_unclassified(100); Eukaryota_unclassified(100); Eukaryota_unclassified(100);
Otu01761	1	0	0	0	0	0	0	0	0	0	0	0	0	0	0	0	0	0		Eukaryota(100); Eukaryota_unclassified(100); Eukaryota_unclassified(100); Eukaryota_unclassified(100); Eukaryota_unclassified(100); Eukaryota_unclassified(100);
Otu01763	0	0	0	0	0	0	1	0	0	0	0	0	0	0	0	0	0	0		Eukaryota(100); Eukaryota_unclassified(100); Eukaryota_unclassified(100); Eukaryota_unclassified(100); Eukaryota_unclassified(100); Eukaryota_unclassified(100);
Otu01768	0	0	0	0	0	0	0	0	0	0	0	0	0	0	0	0	0	1		Eukaryota(100); Eukaryota_unclassified(100); Eukaryota_unclassified(100); Eukaryota_unclassified(100); Eukaryota_unclassified(100); Eukaryota_unclassified(100);
Otu01771	0	0	0	0	0	59	0	0	0	0	0	0	0	0	0	0	0	0		Eukaryota(100); Eukaryota_unclassified(100); Eukaryota_unclassified(100); Eukaryota_unclassified(100); Eukaryota_unclassified(100); Eukaryota_unclassified(100);
Otu01773	0	0	0	0	0	0	0	0	0	0	0	0	0	0	0	0	1	0		Eukaryota(100); Eukaryota_unclassified(100); Eukaryota_unclassified(100); Eukaryota_unclassified(100); Eukaryota_unclassified(100); Eukaryota_unclassified(100);
Otu01774	0	0	0	0	1	0	0	0	0	0	0	0	0	0	0	0	0	0		Eukaryota(100); Eukaryota_unclassified(100); Eukaryota_unclassified(100); Eukaryota_unclassified(100); Eukaryota_unclassified(100); Eukaryota_unclassified(100);
Otu01784	1	0	1	0	0	0	0	0	0	0	0	0	0	0	0	0	0	0		Eukaryota(100); Eukaryota_unclassified(100); Eukaryota_unclassified(100); Eukaryota_unclassified(100); Eukaryota_unclassified(100); Eukaryota_unclassified(100);
Otu01786	0	0	0	0	0	0	1	1	0	0	0	0	0	0	0	0	0	0		Eukaryota(100); Eukaryota_unclassified(100); Eukaryota_unclassified(100); Eukaryota_unclassified(100); Eukaryota_unclassified(100); Eukaryota_unclassified(100);
Otu01787	0	0	0	0	0	0	0	0	0	0	1	0	0	0	0	0	0	0		Eukaryota(100); Eukaryota_unclassified(100); Eukaryota_unclassified(100); Eukaryota_unclassified(100); Eukaryota_unclassified(100); Eukaryota_unclassified(100);
Otu01789	0	0	0	0	1	0	0	0	0	0	0	0	0	0	0	0	0	0		Eukaryota(100); Eukaryota_unclassified(100); Eukaryota_unclassified(100); Eukaryota_unclassified(100); Eukaryota_unclassified(100); Eukaryota_unclassified(100);
Otu01794	0	0	0	0	0	0	0	0	0	0	0	0	0	0	0	0	1	0		Eukaryota(100); Eukaryota_unclassified(100); Eukaryota_unclassified(100); Eukaryota_unclassified(100); Eukaryota_unclassified(100); Eukaryota_unclassified(100);
Otu01795	0	0	0	3	2	2	1	0	0	0	0	0	0	0	0	0	0	0		Eukaryota(100); Eukaryota_unclassified(100); Eukaryota_unclassified(100); Eukaryota_unclassified(100); Eukaryota_unclassified(100); Eukaryota_unclassified(100);
Otu01799	0	0	0	0	0	6	0	0	0	0	0	0	0	0	0	0	0	0		Eukaryota(100); Eukaryota_unclassified(100); Eukaryota_unclassified(100); Eukaryota_unclassified(100); Eukaryota_unclassified(100); Eukaryota_unclassified(100);
Otu01806	0	0	0	0	1	0	0	2	0	0	0	0	0	0	0	0	0	0		Eukaryota(100); Eukaryota_unclassified(100); Eukaryota_unclassified(100); Eukaryota_unclassified(100); Eukaryota_unclassified(100); Eukaryota_unclassified(100);
Otu01810	0	0	2	0	0	0	0	0	0	0	0	0	0	0	0	0	0	0		Eukaryota(100); Eukaryota_unclassified(100); Eukaryota_unclassified(100); Eukaryota_unclassified(100); Eukaryota_unclassified(100); Eukaryota_unclassified(100);
Otu01811	0	0	0	1	0	0	0	0	0	0	0	0	0	0	0	0	0	0		Eukaryota(100); Eukaryota_unclassified(100); Eukaryota_unclassified(100); Eukaryota_unclassified(100); Eukaryota_unclassified(100); Eukaryota_unclassified(100);
Otu01816	0	0	0	0	0	0	0	0	1	4	2	2	2	0	0	0	0	0		Eukaryota(100); Eukaryota_unclassified(100); Eukaryota_unclassified(100); Eukaryota_unclassified(100); Eukaryota_unclassified(100); Eukaryota_unclassified(100);
Otu01821	0	0	0	0	0	0	0	0	0	2	2	0	0	0	0	0	0	0		Eukaryota(100); Eukaryota_unclassified(100); Eukaryota_unclassified(100); Eukaryota_unclassified(100); Eukaryota_unclassified(100); Eukaryota_unclassified(100);
Otu01825	0	0	0	0	0	0	0	0	1	3	1	3	3	0	0	0	0	0		Eukaryota(100); Eukaryota_unclassified(100); Eukaryota_unclassified(100); Eukaryota_unclassified(100); Eukaryota_unclassified(100); Eukaryota_unclassified(100);
Otu01829	0	0	0	0	0	0	0	0	0	0	0	0	0	2	0	2	1	0		Eukaryota(100); Eukaryota_unclassified(100); Eukaryota_unclassified(100); Eukaryota_unclassified(100); Eukaryota_unclassified(100); Eukaryota_unclassified(100);
Otu01836	2	0	0	0	0	0	0	0	0	0	0	0	0	0	0	0	0	0		Eukaryota(100); Eukaryota_unclassified(100); Eukaryota_unclassified(100); Eukaryota_unclassified(100); Eukaryota_unclassified(100); Eukaryota_unclassified(100);
Otu01840	0	0	0	0	0	0	0	0	0	0	0	0	0	0	0	2	0	0		Eukaryota(100); Eukaryota_unclassified(100); Eukaryota_unclassified(100); Eukaryota_unclassified(100); Eukaryota_unclassified(100); Eukaryota_unclassified(100);
Otu01842	0	0	0	0	0	0	0	0	0	0	0	0	0	0	1	1	0	2		Eukaryota(100); Eukaryota_unclassified(100); Eukaryota_unclassified(100); Eukaryota_unclassified(100); Eukaryota_unclassified(100); Eukaryota_unclassified(100);
Otu01846	0	0	0	0	1	0	0	0	0	0	0	0	0	0	0	0	0	0		Eukaryota(100); Eukaryota_unclassified(100); Eukaryota_unclassified(100); Eukaryota_unclassified(100); Eukaryota_unclassified(100); Eukaryota_unclassified(100);
Otu01847	0	0	0	0	0	0	0	0	0	0	1	0	0	0	0	0	0	0		Eukaryota(100); Eukaryota_unclassified(100); Eukaryota_unclassified(100); Eukaryota_unclassified(100); Eukaryota_unclassified(100); Eukaryota_unclassified(100);
Otu01848	0	0	0	0	0	0	0	0	0	0	0	0	0	0	0	0	0	1		Eukaryota(100); Eukaryota_unclassified(100); Eukaryota_unclassified(100); Eukaryota_unclassified(100); Eukaryota_unclassified(100); Eukaryota_unclassified(100);
Otu01856	0	0	0	0	0	0	0	0	1	0	1	1	2	0	0	0	0	0		Eukaryota(100); Eukaryota_unclassified(100); Eukaryota_unclassified(100); Eukaryota_unclassified(100); Eukaryota_unclassified(100); Eukaryota_unclassified(100);
Otu01860	0	0	0	0	0	0	1	0	0	0	0	0	0	0	0	0	0	0		Eukaryota(100); Eukaryota_unclassified(100); Eukaryota_unclassified(100); Eukaryota_unclassified(100); Eukaryota_unclassified(100); Eukaryota_unclassified(100);
Otu01861	0	0	0	0	1	0	0	0	0	0	0	0	0	0	0	0	0	0		Eukaryota(100); Eukaryota_unclassified(100); Eukaryota_unclassified(100); Eukaryota_unclassified(100); Eukaryota_unclassified(100); Eukaryota_unclassified(100);
Otu01862	0	0	0	0	1	1	0	0	0	0	0	0	0	0	0	0	0	0		Eukaryota(100); Eukaryota_unclassified(100); Eukaryota_unclassified(100); Eukaryota_unclassified(100); Eukaryota_unclassified(100); Eukaryota_unclassified(100);
Otu01867	0	0	0	0	0	0	0	0	1	4	0	0	0	0	0	0	0	0		Eukaryota(100); Eukaryota_unclassified(100); Eukaryota_unclassified(100); Eukaryota_unclassified(100); Eukaryota_unclassified(100); Eukaryota_unclassified(100);
Otu01870	0	0	0	0	1	0	0	0	0	0	0	0	0	0	0	0	0	0		Eukaryota(100); Eukaryota_unclassified(100); Eukaryota_unclassified(100); Eukaryota_unclassified(100); Eukaryota_unclassified(100); Eukaryota_unclassified(100);
Otu01875	0	0	0	0	0	187	0	0	0	0	0	0	0	0	0	0	0	0		Eukaryota(100); Eukaryota_unclassified(100); Eukaryota_unclassified(100); Eukaryota_unclassified(100); Eukaryota_unclassified(100); Eukaryota_unclassified(100);
Otu01883	0	0	0	0	0	0	0	0	0	0	1	0	0	0	0	0	0	0		Eukaryota(100); Eukaryota_unclassified(100); Eukaryota_unclassified(100); Eukaryota_unclassified(100); Eukaryota_unclassified(100); Eukaryota_unclassified(100);
Otu01884	0	0	0	0	1	0	0	0	0	0	0	0	0	0	0	0	0	0		Eukaryota(100); Eukaryota_unclassified(100); Eukaryota_unclassified(100); Eukaryota_unclassified(100); Eukaryota_unclassified(100); Eukaryota_unclassified(100);
Otu01886	0	0	0	0	0	0	0	0	0	0	0	1	0	0	0	0	0	0		Eukaryota(100); Eukaryota_unclassified(100); Eukaryota_unclassified(100); Eukaryota_unclassified(100); Eukaryota_unclassified(100); Eukaryota_unclassified(100);
Otu01887	0	0	0	0	1	1	0	0	0	0	0	0	0	0	0	0	0	0		Eukaryota(100); Eukaryota_unclassified(100); Eukaryota_unclassified(100); Eukaryota_unclassified(100); Eukaryota_unclassified(100); Eukaryota_unclassified(100);
Otu01888	0	0	0	0	0	0	0	0	0	0	0	0	3	0	0	0	0	0		Eukaryota(100); Eukaryota_unclassified(100); Eukaryota_unclassified(100); Eukaryota_unclassified(100); Eukaryota_unclassified(100); Eukaryota_unclassified(100);
Otu01897	0	0	0	0	0	0	0	0	0	0	0	1	0	0	0	0	0	0		Eukaryota(100); Eukaryota_unclassified(100); Eukaryota_unclassified(100); Eukaryota_unclassified(100); Eukaryota_unclassified(100); Eukaryota_unclassified(100);
Otu01905	0	0	0	0	1	0	0	0	0	0	0	0	0	0	0	0	0	0		Eukaryota(100); Eukaryota_unclassified(100); Eukaryota_unclassified(100); Eukaryota_unclassified(100); Eukaryota_unclassified(100); Eukaryota_unclassified(100);
Otu01913	0	0	0	0	0	0	0	0	0	0	0	0	0	0	0	0	1	0		Eukaryota(100); Eukaryota_unclassified(100); Eukaryota_unclassified(100); Eukaryota_unclassified(100); Eukaryota_unclassified(100); Eukaryota_unclassified(100);
Otu01919	0	0	0	0	0	0	0	0	0	0	0	1	0	0	0	0	0	0		Eukaryota(100); Eukaryota_unclassified(100); Eukaryota_unclassified(100); Eukaryota_unclassified(100); Eukaryota_unclassified(100); Eukaryota_unclassified(100);
Otu01920	1	1	2	0	0	0	0	0	0	0	0	0	0	0	0	0	0	0		Eukaryota(100); Eukaryota_unclassified(100); Eukaryota_unclassified(100); Eukaryota_unclassified(100); Eukaryota_unclassified(100); Eukaryota_unclassified(100);
Otu01923	0	0	0	0	2	1	0	0	0	0	0	0	0	0	0	0	0	0		Eukaryota(100); Eukaryota_unclassified(100); Eukaryota_unclassified(100); Eukaryota_unclassified(100); Eukaryota_unclassified(100); Eukaryota_unclassified(100);
Otu01929	0	0	0	0	0	0	0	0	0	0	0	0	1	0	0	0	0	0		Eukaryota(100); Eukaryota_unclassified(100); Eukaryota_unclassified(100); Eukaryota_unclassified(100); Eukaryota_unclassified(100); Eukaryota_unclassified(100);
Otu01936	0	0	0	0	0	0	0	0	0	0	1	0	0	0	0	0	0	0		Eukaryota(100); Eukaryota_unclassified(100); Eukaryota_unclassified(100); Eukaryota_unclassified(100); Eukaryota_unclassified(100); Eukaryota_unclassified(100);
Otu01937	0	0	0	0	0	0	0	1	0	0	0	0	0	0	0	0	0	0		Eukaryota(100); Eukaryota_unclassified(100); Eukaryota_unclassified(100); Eukaryota_unclassified(100); Eukaryota_unclassified(100); Eukaryota_unclassified(100);
Otu01941	0	0	0	0	0	0	0	193	0	0	0	0	0	0	0	0	0	0		Eukaryota(100); Eukaryota_unclassified(100); Eukaryota_unclassified(100); Eukaryota_unclassified(100); Eukaryota_unclassified(100); Eukaryota_unclassified(100);
Otu01943	0	0	0	0	0	0	0	0	0	0	0	0	0	0	1	0	0	0		Eukaryota(100); Eukaryota_unclassified(100); Eukaryota_unclassified(100); Eukaryota_unclassified(100); Eukaryota_unclassified(100); Eukaryota_unclassified(100);
Otu01944	0	0	0	0	1	0	0	0	0	0	0	0	0	0	0	0	0	0		Eukaryota(100); Eukaryota_unclassified(100); Eukaryota_unclassified(100); Eukaryota_unclassified(100); Eukaryota_unclassified(100); Eukaryota_unclassified(100);
Otu01947	0	0	0	0	0	0	0	0	0	0	1	1	0	0	0	0	0	0		Eukaryota(100); Eukaryota_unclassified(100); Eukaryota_unclassified(100); Eukaryota_unclassified(100); Eukaryota_unclassified(100); Eukaryota_unclassified(100);
Otu01951	0	0	5	0	0	0	0	0	0	0	0	0	0	4	1	0	0	0		Eukaryota(100); Eukaryota_unclassified(100); Eukaryota_unclassified(100); Eukaryota_unclassified(100); Eukaryota_unclassified(100); Eukaryota_unclassified(100);
Otu01957	0	0	0	0	0	0	0	0	0	0	0	0	0	0	0	1	0	0		Eukaryota(100); Eukaryota_unclassified(100); Eukaryota_unclassified(100); Eukaryota_unclassified(100); Eukaryota_unclassified(100); Eukaryota_unclassified(100);
Otu01960	0	0	0	0	1	1	0	0	0	0	0	0	0	0	0	0	0	0		Eukaryota(100); Eukaryota_unclassified(100); Eukaryota_unclassified(100); Eukaryota_unclassified(100); Eukaryota_unclassified(100); Eukaryota_unclassified(100);
Otu01965	0	0	0	0	0	0	0	0	10	0	6	0	10	0	0	0	0	0		Eukaryota(100); Eukaryota_unclassified(100); Eukaryota_unclassified(100); Eukaryota_unclassified(100); Eukaryota_unclassified(100); Eukaryota_unclassified(100);
Otu01971	0	0	0	0	0	0	0	0	0	0	0	0	0	0	0	0	0	1		Eukaryota(100); Eukaryota_unclassified(100); Eukaryota_unclassified(100); Eukaryota_unclassified(100); Eukaryota_unclassified(100); Eukaryota_unclassified(100);
Otu01974	0	0	0	0	0	0	0	0	0	0	0	1	0	0	0	0	0	0		Eukaryota(100); Eukaryota_unclassified(100); Eukaryota_unclassified(100); Eukaryota_unclassified(100); Eukaryota_unclassified(100); Eukaryota_unclassified(100);
Otu01977	0	0	0	0	0	0	0	0	0	0	1	0	0	0	0	0	0	0		Eukaryota(100); Eukaryota_unclassified(100); Eukaryota_unclassified(100); Eukaryota_unclassified(100); Eukaryota_unclassified(100); Eukaryota_unclassified(100);
Otu01979	0	0	0	0	0	2	0	0	0	0	0	0	0	0	0	0	0	0		Eukaryota(100); Eukaryota_unclassified(100); Eukaryota_unclassified(100); Eukaryota_unclassified(100); Eukaryota_unclassified(100); Eukaryota_unclassified(100);
Otu01984	0	0	0	0	0	0	0	0	0	0	0	0	0	0	0	0	0	1		Eukaryota(100); Eukaryota_unclassified(100); Eukaryota_unclassified(100); Eukaryota_unclassified(100); Eukaryota_unclassified(100); Eukaryota_unclassified(100);
Otu01989	0	0	2	0	0	0	0	0	0	0	0	0	0	0	0	0	0	0		Eukaryota(100); Eukaryota_unclassified(100); Eukaryota_unclassified(100); Eukaryota_unclassified(100); Eukaryota_unclassified(100); Eukaryota_unclassified(100);
Otu01990	0	0	0	0	0	0	0	0	0	0	0	0	0	1	0	0	0	0		Eukaryota(100); Eukaryota_unclassified(100); Eukaryota_unclassified(100); Eukaryota_unclassified(100); Eukaryota_unclassified(100); Eukaryota_unclassified(100);
Otu01994	0	0	0	1	1	0	0	0	0	0	0	0	0	0	0	0	0	0		Eukaryota(100); Eukaryota_unclassified(100); Eukaryota_unclassified(100); Eukaryota_unclassified(100); Eukaryota_unclassified(100); Eukaryota_unclassified(100);
Otu01996	0	0	0	1	1	0	1	0	0	0	0	0	0	0	0	0	0	0		Eukaryota(100); Eukaryota_unclassified(100); Eukaryota_unclassified(100); Eukaryota_unclassified(100); Eukaryota_unclassified(100); Eukaryota_unclassified(100);
Otu02014	0	0	0	0	1	1	0	0	0	0	0	0	0	0	0	0	0	0		Eukaryota(100); Eukaryota_unclassified(100); Eukaryota_unclassified(100); Eukaryota_unclassified(100); Eukaryota_unclassified(100); Eukaryota_unclassified(100);
Otu02018	0	0	0	1	0	1	0	0	0	0	0	0	0	0	0	0	0	0		Eukaryota(100); Eukaryota_unclassified(100); Eukaryota_unclassified(100); Eukaryota_unclassified(100); Eukaryota_unclassified(100); Eukaryota_unclassified(100);
Otu02019	0	0	0	0	0	0	0	0	0	0	0	0	1	0	0	0	0	0		Eukaryota(100); Eukaryota_unclassified(100); Eukaryota_unclassified(100); Eukaryota_unclassified(100); Eukaryota_unclassified(100); Eukaryota_unclassified(100);
Otu02021	0	0	0	0	3	0	0	0	0	0	0	0	0	0	0	0	0	0		Eukaryota(100); Eukaryota_unclassified(100); Eukaryota_unclassified(100); Eukaryota_unclassified(100); Eukaryota_unclassified(100); Eukaryota_unclassified(100);
Otu02031	0	0	0	0	0	0	0	0	0	0	2	1	3	0	0	0	0	0		Eukaryota(100); Eukaryota_unclassified(100); Eukaryota_unclassified(100); Eukaryota_unclassified(100); Eukaryota_unclassified(100); Eukaryota_unclassified(100);
Otu02042	0	0	0	0	0	0	0	0	0	0	0	0	0	1	0	0	0	1		Eukaryota(100); Eukaryota_unclassified(100); Eukaryota_unclassified(100); Eukaryota_unclassified(100); Eukaryota_unclassified(100); Eukaryota_unclassified(100);
Otu02051	0	0	0	0	4	0	0	0	0	0	0	0	0	0	0	0	0	0		Eukaryota(100); Eukaryota_unclassified(100); Eukaryota_unclassified(100); Eukaryota_unclassified(100); Eukaryota_unclassified(100); Eukaryota_unclassified(100);
Otu02052	0	0	0	0	0	0	0	0	0	0	0	0	0	3	0	1	5	2		Eukaryota(100); Eukaryota_unclassified(100); Eukaryota_unclassified(100); Eukaryota_unclassified(100); Eukaryota_unclassified(100); Eukaryota_unclassified(100);
Otu02055	0	0	0	0	0	0	1	0	0	0	0	0	0	0	0	0	0	0		Eukaryota(100); Eukaryota_unclassified(100); Eukaryota_unclassified(100); Eukaryota_unclassified(100); Eukaryota_unclassified(100); Eukaryota_unclassified(100);
Otu02057	0	0	0	0	0	0	3	0	0	0	0	0	0	0	0	0	0	0		Eukaryota(100); Eukaryota_unclassified(100); Eukaryota_unclassified(100); Eukaryota_unclassified(100); Eukaryota_unclassified(100); Eukaryota_unclassified(100);
Otu02058	0	0	0	0	0	0	0	0	0	0	0	0	0	2	3	4	6	2		Eukaryota(100); Eukaryota_unclassified(100); Eukaryota_unclassified(100); Eukaryota_unclassified(100); Eukaryota_unclassified(100); Eukaryota_unclassified(100);
Otu02062	0	0	1	0	0	0	0	0	0	0	0	0	0	0	0	0	0	0		Eukaryota(100); Eukaryota_unclassified(100); Eukaryota_unclassified(100); Eukaryota_unclassified(100); Eukaryota_unclassified(100); Eukaryota_unclassified(100);
Otu02064	0	0	0	0	0	0	0	0	1	0	0	0	0	0	0	0	0	0		Eukaryota(100); Eukaryota_unclassified(100); Eukaryota_unclassified(100); Eukaryota_unclassified(100); Eukaryota_unclassified(100); Eukaryota_unclassified(100);
Otu02065	0	0	0	0	0	0	0	0	0	0	0	1	0	0	0	0	0	0		Eukaryota(100); Eukaryota_unclassified(100); Eukaryota_unclassified(100); Eukaryota_unclassified(100); Eukaryota_unclassified(100); Eukaryota_unclassified(100);
Otu02069	0	0	0	0	0	0	0	0	0	0	0	0	0	0	0	0	1	1		Eukaryota(100); Eukaryota_unclassified(100); Eukaryota_unclassified(100); Eukaryota_unclassified(100); Eukaryota_unclassified(100); Eukaryota_unclassified(100);
Otu02070	0	0	0	1	1	0	0	0	0	0	0	0	0	0	0	0	0	0		Eukaryota(100); Eukaryota_unclassified(100); Eukaryota_unclassified(100); Eukaryota_unclassified(100); Eukaryota_unclassified(100); Eukaryota_unclassified(100);
Otu02076	0	0	0	0	0	0	0	0	1	0	0	0	0	0	0	0	0	0		Eukaryota(100); Eukaryota_unclassified(100); Eukaryota_unclassified(100); Eukaryota_unclassified(100); Eukaryota_unclassified(100); Eukaryota_unclassified(100);
Otu02079	0	0	0	0	0	0	1	1	0	0	0	0	0	0	0	0	0	0		Eukaryota(100); Eukaryota_unclassified(100); Eukaryota_unclassified(100); Eukaryota_unclassified(100); Eukaryota_unclassified(100); Eukaryota_unclassified(100);
Otu02080	0	0	0	0	0	0	0	0	1	0	0	0	0	0	0	0	0	0		Eukaryota(100); Eukaryota_unclassified(100); Eukaryota_unclassified(100); Eukaryota_unclassified(100); Eukaryota_unclassified(100); Eukaryota_unclassified(100);
Otu02082	0	0	0	0	0	0	0	0	0	0	28	0	0	0	0	0	0	0		Eukaryota(100); Eukaryota_unclassified(100); Eukaryota_unclassified(100); Eukaryota_unclassified(100); Eukaryota_unclassified(100); Eukaryota_unclassified(100);
Otu02083	0	0	0	0	0	1	0	0	0	0	0	0	0	0	0	0	0	0		Eukaryota(100); Eukaryota_unclassified(100); Eukaryota_unclassified(100); Eukaryota_unclassified(100); Eukaryota_unclassified(100); Eukaryota_unclassified(100);
Otu02084	0	0	0	0	0	0	0	0	2	2	1	6	0	0	0	0	0	0		Eukaryota(100); Eukaryota_unclassified(100); Eukaryota_unclassified(100); Eukaryota_unclassified(100); Eukaryota_unclassified(100); Eukaryota_unclassified(100);
Otu02085	1	0	0	0	0	0	0	0	0	0	0	0	0	1	0	0	0	0		Eukaryota(100); Eukaryota_unclassified(100); Eukaryota_unclassified(100); Eukaryota_unclassified(100); Eukaryota_unclassified(100); Eukaryota_unclassified(100);
Otu02087	0	0	0	0	0	0	0	0	0	0	0	0	0	0	0	0	1	0		Eukaryota(100); Eukaryota_unclassified(100); Eukaryota_unclassified(100); Eukaryota_unclassified(100); Eukaryota_unclassified(100); Eukaryota_unclassified(100);
Otu02091	2	0	3	0	0	0	0	0	0	0	0	0	0	0	0	0	0	0		Eukaryota(100); Eukaryota_unclassified(100); Eukaryota_unclassified(100); Eukaryota_unclassified(100); Eukaryota_unclassified(100); Eukaryota_unclassified(100);
Otu02093	0	0	0	1	0	0	0	0	0	0	0	0	0	0	0	0	0	0		Eukaryota(100); Eukaryota_unclassified(100); Eukaryota_unclassified(100); Eukaryota_unclassified(100); Eukaryota_unclassified(100); Eukaryota_unclassified(100);
Otu02094	0	0	0	0	0	0	0	0	0	2	0	0	0	0	0	0	0	0		Eukaryota(100); Eukaryota_unclassified(100); Eukaryota_unclassified(100); Eukaryota_unclassified(100); Eukaryota_unclassified(100); Eukaryota_unclassified(100);
Otu02099	0	0	0	0	0	0	0	0	1	0	0	0	0	0	0	0	0	0		Eukaryota(100); Eukaryota_unclassified(100); Eukaryota_unclassified(100); Eukaryota_unclassified(100); Eukaryota_unclassified(100); Eukaryota_unclassified(100);
Otu02104	0	0	0	0	0	0	0	1	0	0	0	0	0	0	0	0	0	0		Eukaryota(100); Eukaryota_unclassified(100); Eukaryota_unclassified(100); Eukaryota_unclassified(100); Eukaryota_unclassified(100); Eukaryota_unclassified(100);
Otu02109	0	0	0	0	1	0	1	0	0	0	0	0	0	0	0	0	0	0		Eukaryota(100); Eukaryota_unclassified(100); Eukaryota_unclassified(100); Eukaryota_unclassified(100); Eukaryota_unclassified(100); Eukaryota_unclassified(100);
Otu02111	0	0	0	0	0	0	0	0	0	0	2	0	0	0	0	0	0	0		Eukaryota(100); Eukaryota_unclassified(100); Eukaryota_unclassified(100); Eukaryota_unclassified(100); Eukaryota_unclassified(100); Eukaryota_unclassified(100);
Otu02123	0	0	0	0	0	0	0	0	0	0	0	0	0	0	0	1	0	0		Eukaryota(100); Eukaryota_unclassified(100); Eukaryota_unclassified(100); Eukaryota_unclassified(100); Eukaryota_unclassified(100); Eukaryota_unclassified(100);
Otu02130	0	0	0	0	0	0	0	0	0	0	0	1	0	0	0	0	0	0		Eukaryota(100); Eukaryota_unclassified(100); Eukaryota_unclassified(100); Eukaryota_unclassified(100); Eukaryota_unclassified(100); Eukaryota_unclassified(100);
Otu02131	0	0	0	0	0	0	0	0	0	0	0	0	0	0	0	0	0	1		Eukaryota(100); Eukaryota_unclassified(100); Eukaryota_unclassified(100); Eukaryota_unclassified(100); Eukaryota_unclassified(100); Eukaryota_unclassified(100);
Otu02133	0	0	0	0	0	0	1	1	0	0	0	0	0	0	0	0	0	0		Eukaryota(100); Eukaryota_unclassified(100); Eukaryota_unclassified(100); Eukaryota_unclassified(100); Eukaryota_unclassified(100); Eukaryota_unclassified(100);
Otu02135	0	0	0	0	0	1	0	0	0	0	0	0	0	0	0	0	0	0		Eukaryota(100); Eukaryota_unclassified(100); Eukaryota_unclassified(100); Eukaryota_unclassified(100); Eukaryota_unclassified(100); Eukaryota_unclassified(100);
Otu02139	0	0	0	0	0	0	0	0	2	1	0	0	0	0	0	0	0	0		Eukaryota(100); Eukaryota_unclassified(100); Eukaryota_unclassified(100); Eukaryota_unclassified(100); Eukaryota_unclassified(100); Eukaryota_unclassified(100);
Otu02140	0	0	0	0	0	0	0	2	0	0	0	0	0	0	0	0	0	0		Eukaryota(100); Eukaryota_unclassified(100); Eukaryota_unclassified(100); Eukaryota_unclassified(100); Eukaryota_unclassified(100); Eukaryota_unclassified(100);
Otu02142	0	0	0	0	0	0	0	0	1	0	0	0	0	0	0	0	0	0		Eukaryota(100); Eukaryota_unclassified(100); Eukaryota_unclassified(100); Eukaryota_unclassified(100); Eukaryota_unclassified(100); Eukaryota_unclassified(100);
Otu02146	0	0	0	0	0	0	0	0	0	2	0	0	1	0	0	0	0	0		Eukaryota(100); Eukaryota_unclassified(100); Eukaryota_unclassified(100); Eukaryota_unclassified(100); Eukaryota_unclassified(100); Eukaryota_unclassified(100);
Otu02147	0	0	0	0	3	0	2	2	0	0	0	0	0	0	0	0	0	0		Eukaryota(100); Eukaryota_unclassified(100); Eukaryota_unclassified(100); Eukaryota_unclassified(100); Eukaryota_unclassified(100); Eukaryota_unclassified(100);
Otu02149	0	0	0	0	0	0	0	0	0	0	1	0	0	0	0	0	0	0		Eukaryota(100); Eukaryota_unclassified(100); Eukaryota_unclassified(100); Eukaryota_unclassified(100); Eukaryota_unclassified(100); Eukaryota_unclassified(100);
Otu02150	0	0	0	0	0	0	2	0	0	0	0	0	0	0	0	0	0	0		Eukaryota(100); Eukaryota_unclassified(100); Eukaryota_unclassified(100); Eukaryota_unclassified(100); Eukaryota_unclassified(100); Eukaryota_unclassified(100);
Otu02151	0	0	0	0	0	1	0	0	0	0	0	0	0	0	0	0	0	0		Eukaryota(100); Eukaryota_unclassified(100); Eukaryota_unclassified(100); Eukaryota_unclassified(100); Eukaryota_unclassified(100); Eukaryota_unclassified(100);
Otu02155	0	0	0	1	0	0	1	0	0	0	0	0	0	0	0	0	0	0		Eukaryota(100); Eukaryota_unclassified(100); Eukaryota_unclassified(100); Eukaryota_unclassified(100); Eukaryota_unclassified(100); Eukaryota_unclassified(100);
Otu02156	0	0	0	0	0	0	0	0	0	0	0	0	0	0	0	0	0	2		Eukaryota(100); Eukaryota_unclassified(100); Eukaryota_unclassified(100); Eukaryota_unclassified(100); Eukaryota_unclassified(100); Eukaryota_unclassified(100);
Otu02157	0	0	0	0	0	0	2	0	0	0	0	0	0	0	0	0	0	0		Eukaryota(100); Eukaryota_unclassified(100); Eukaryota_unclassified(100); Eukaryota_unclassified(100); Eukaryota_unclassified(100); Eukaryota_unclassified(100);
Otu02160	0	0	0	0	1	0	1	1	0	0	0	0	0	0	0	0	0	0		Eukaryota(100); Eukaryota_unclassified(100); Eukaryota_unclassified(100); Eukaryota_unclassified(100); Eukaryota_unclassified(100); Eukaryota_unclassified(100);
Otu02162	0	0	0	2	0	0	0	0	0	0	1	0	0	0	0	0	0	0		Eukaryota(100); Eukaryota_unclassified(100); Eukaryota_unclassified(100); Eukaryota_unclassified(100); Eukaryota_unclassified(100); Eukaryota_unclassified(100);
Otu02166	0	0	0	0	0	0	0	0	0	0	0	0	0	0	0	0	1	0		Eukaryota(100); Eukaryota_unclassified(100); Eukaryota_unclassified(100); Eukaryota_unclassified(100); Eukaryota_unclassified(100); Eukaryota_unclassified(100);
Otu02169	0	0	0	0	0	0	0	0	0	0	1	2	0	0	0	0	0	0		Eukaryota(100); Eukaryota_unclassified(100); Eukaryota_unclassified(100); Eukaryota_unclassified(100); Eukaryota_unclassified(100); Eukaryota_unclassified(100);
Otu02174	0	0	0	0	0	0	0	0	0	0	0	0	0	0	1	0	0	1		Eukaryota(100); Eukaryota_unclassified(100); Eukaryota_unclassified(100); Eukaryota_unclassified(100); Eukaryota_unclassified(100); Eukaryota_unclassified(100);
Otu02175	0	0	0	0	0	0	0	0	0	0	0	2	0	0	0	0	0	0		Eukaryota(100); Eukaryota_unclassified(100); Eukaryota_unclassified(100); Eukaryota_unclassified(100); Eukaryota_unclassified(100); Eukaryota_unclassified(100);
Otu02182	0	0	0	0	0	0	0	0	0	0	0	0	1	0	0	0	0	0		Eukaryota(100); Eukaryota_unclassified(100); Eukaryota_unclassified(100); Eukaryota_unclassified(100); Eukaryota_unclassified(100); Eukaryota_unclassified(100);
Otu02189	0	0	0	0	0	0	0	0	0	0	0	0	0	1	0	2	0	1		Eukaryota(100); Eukaryota_unclassified(100); Eukaryota_unclassified(100); Eukaryota_unclassified(100); Eukaryota_unclassified(100); Eukaryota_unclassified(100);
Otu02190	0	0	0	1	0	0	0	0	0	0	0	0	0	0	0	0	0	0		Eukaryota(100); Eukaryota_unclassified(100); Eukaryota_unclassified(100); Eukaryota_unclassified(100); Eukaryota_unclassified(100); Eukaryota_unclassified(100);
Otu02194	0	1	2	0	0	0	0	0	0	0	0	0	0	0	0	0	0	0		Eukaryota(100); Eukaryota_unclassified(100); Eukaryota_unclassified(100); Eukaryota_unclassified(100); Eukaryota_unclassified(100); Eukaryota_unclassified(100);
Otu02195	0	0	0	1	1	0	0	0	0	0	0	0	0	0	0	0	0	0		Eukaryota(100); Eukaryota_unclassified(100); Eukaryota_unclassified(100); Eukaryota_unclassified(100); Eukaryota_unclassified(100); Eukaryota_unclassified(100);
Otu02204	0	0	0	0	0	0	0	0	0	0	0	0	0	1	0	0	0	0		Eukaryota(100); Eukaryota_unclassified(100); Eukaryota_unclassified(100); Eukaryota_unclassified(100); Eukaryota_unclassified(100); Eukaryota_unclassified(100);
Otu02206	0	0	4	0	0	0	0	0	0	0	0	0	0	0	0	0	0	0		Eukaryota(100); Eukaryota_unclassified(100); Eukaryota_unclassified(100); Eukaryota_unclassified(100); Eukaryota_unclassified(100); Eukaryota_unclassified(100);
Otu02211	0	0	0	0	0	0	0	0	0	1	0	0	0	0	0	0	0	0		Eukaryota(100); Eukaryota_unclassified(100); Eukaryota_unclassified(100); Eukaryota_unclassified(100); Eukaryota_unclassified(100); Eukaryota_unclassified(100);
Otu02213	0	0	0	0	0	0	0	0	0	0	0	1	0	0	0	0	0	0		Eukaryota(100); Eukaryota_unclassified(100); Eukaryota_unclassified(100); Eukaryota_unclassified(100); Eukaryota_unclassified(100); Eukaryota_unclassified(100);
Otu02215	0	0	0	0	0	0	0	0	0	1	1	1	2	0	0	0	0	0		Eukaryota(100); Eukaryota_unclassified(100); Eukaryota_unclassified(100); Eukaryota_unclassified(100); Eukaryota_unclassified(100); Eukaryota_unclassified(100);
Otu02216	0	0	0	0	0	0	0	0	0	0	0	0	1	0	0	0	0	0		Eukaryota(100); Eukaryota_unclassified(100); Eukaryota_unclassified(100); Eukaryota_unclassified(100); Eukaryota_unclassified(100); Eukaryota_unclassified(100);
Otu02225	0	0	0	0	0	0	0	0	0	1	0	0	0	0	0	0	0	0		Eukaryota(100); Eukaryota_unclassified(100); Eukaryota_unclassified(100); Eukaryota_unclassified(100); Eukaryota_unclassified(100); Eukaryota_unclassified(100);
Otu02235	0	0	0	0	0	0	0	0	0	0	2	1	0	0	0	0	0	0		Eukaryota(100); Eukaryota_unclassified(100); Eukaryota_unclassified(100); Eukaryota_unclassified(100); Eukaryota_unclassified(100); Eukaryota_unclassified(100);
Otu02236	1	0	0	0	0	0	0	0	0	0	0	0	0	6	3	0	0	1		Eukaryota(100); Eukaryota_unclassified(100); Eukaryota_unclassified(100); Eukaryota_unclassified(100); Eukaryota_unclassified(100); Eukaryota_unclassified(100);
Otu02239	0	0	0	0	0	0	0	0	0	0	0	0	0	0	0	0	1	0		Eukaryota(100); Eukaryota_unclassified(100); Eukaryota_unclassified(100); Eukaryota_unclassified(100); Eukaryota_unclassified(100); Eukaryota_unclassified(100);
Otu02249	0	0	0	0	0	0	0	0	0	0	0	0	0	0	0	0	0	1		Eukaryota(100); Dinoflagellata(100); Dinophyceae(100); Dinophyceae_unclassified(100); Dinophyceae_unclassified(100); Dinophyceae_unclassified(100);
Otu02253	0	0	0	0	0	0	0	0	0	0	0	0	0	0	0	1	0	4		Eukaryota(100); Dinoflagellata(100); Dinophyceae(100); Dinophyceae_unclassified(100); Dinophyceae_unclassified(100); Dinophyceae_unclassified(100);
Otu02270	0	0	0	0	0	0	0	0	0	0	0	0	0	0	0	1	0	0		Eukaryota(100); Dinoflagellata(100); Dinophyceae(100); Dinophyceae_unclassified(100); Dinophyceae_unclassified(100); Dinophyceae_unclassified(100);
Otu02285	0	0	0	0	0	0	0	0	0	0	0	0	0	1	0	1	0	2		Eukaryota(100); Dinoflagellata(100); Dinophyceae(100); Dinophyceae_unclassified(100); Dinophyceae_unclassified(100); Dinophyceae_unclassified(100);
Otu02290	0	1	0	0	0	0	0	0	0	0	0	0	0	0	0	0	0	0		Eukaryota(100); Dinoflagellata(100); Dinophyceae(100); Dinophyceae_unclassified(100); Dinophyceae_unclassified(100); Dinophyceae_unclassified(100);
Otu02293	0	0	0	0	0	0	0	0	0	2	0	0	0	0	0	0	0	0		Eukaryota(100); Dinoflagellata(100); Dinophyceae(100); Dinophyceae_unclassified(100); Dinophyceae_unclassified(100); Dinophyceae_unclassified(100);
Otu02306	0	0	0	0	0	0	0	0	0	1	0	0	0	0	0	0	0	0		Eukaryota(100); Dinoflagellata(100); Dinophyceae(100); Dinophyceae_unclassified(100); Dinophyceae_unclassified(100); Dinophyceae_unclassified(100);
Otu02308	0	0	0	0	0	0	0	0	1	1	0	2	4	0	0	0	0	0		Eukaryota(100); Dinoflagellata(100); Dinophyceae(100); Dinophyceae_unclassified(100); Dinophyceae_unclassified(100); Dinophyceae_unclassified(100);
Otu02309	0	0	0	0	0	0	0	0	0	0	1	0	0	0	0	0	0	0		Eukaryota(100); Dinoflagellata(100); Dinophyceae(100); Dinophyceae_unclassified(100); Dinophyceae_unclassified(100); Dinophyceae_unclassified(100);
Otu02312	0	0	0	0	0	0	0	0	1	0	1	0	0	0	0	0	0	0		Eukaryota(100); Dinoflagellata(100); Dinophyceae(100); Dinophyceae_unclassified(100); Dinophyceae_unclassified(100); Dinophyceae_unclassified(100);
Otu02313	0	0	0	0	0	0	0	0	0	0	0	0	0	0	0	0	1	0		Eukaryota(100); Dinoflagellata(100); Dinophyceae(100); Dinophyceae_unclassified(100); Dinophyceae_unclassified(100); Dinophyceae_unclassified(100);
Otu02316	0	0	0	0	0	0	0	0	1	0	0	0	0	0	0	0	0	0		Eukaryota(100); Dinoflagellata(100); Dinophyceae(100); Dinophyceae_unclassified(100); Dinophyceae_unclassified(100); Dinophyceae_unclassified(100);
Otu02323	0	0	0	0	0	0	1	0	0	0	0	0	0	0	0	0	0	0		Eukaryota(100); Eukaryota_unclassified(100); Eukaryota_unclassified(100); Eukaryota_unclassified(100); Eukaryota_unclassified(100); Eukaryota_unclassified(100);
Otu02325	0	0	0	0	1	0	0	0	0	0	0	0	0	0	0	0	0	0		Eukaryota(100); Eukaryota_unclassified(100); Eukaryota_unclassified(100); Eukaryota_unclassified(100); Eukaryota_unclassified(100); Eukaryota_unclassified(100);
Otu02331	0	0	0	0	0	0	0	0	1	1	3	1	2	0	0	0	0	0		Eukaryota(100); Eukaryota_unclassified(100); Eukaryota_unclassified(100); Eukaryota_unclassified(100); Eukaryota_unclassified(100); Eukaryota_unclassified(100);
Otu02334	0	0	0	0	0	0	4	0	0	0	0	0	0	0	0	0	0	0		Eukaryota(100); Eukaryota_unclassified(100); Eukaryota_unclassified(100); Eukaryota_unclassified(100); Eukaryota_unclassified(100); Eukaryota_unclassified(100);
Otu02337	0	0	0	1	0	0	1	0	0	0	0	0	0	0	0	0	0	0		Eukaryota(100); Eukaryota_unclassified(100); Eukaryota_unclassified(100); Eukaryota_unclassified(100); Eukaryota_unclassified(100); Eukaryota_unclassified(100);
Otu02342	0	0	0	1	0	1	0	0	0	0	0	0	0	0	0	0	0	0		Eukaryota(100); Eukaryota_unclassified(100); Eukaryota_unclassified(100); Eukaryota_unclassified(100); Eukaryota_unclassified(100); Eukaryota_unclassified(100);
Otu02344	5	0	0	0	3	0	0	0	0	0	0	0	0	0	0	0	0	0		Eukaryota(100); Eukaryota_unclassified(100); Eukaryota_unclassified(100); Eukaryota_unclassified(100); Eukaryota_unclassified(100); Eukaryota_unclassified(100);
Otu02350	0	0	0	0	0	0	0	0	0	1	0	0	0	0	0	0	0	0		Eukaryota(100); Ciliophora(100); Ciliophora_unclassified(100); Ciliophora_unclassified(100); Ciliophora_unclassified(100); Ciliophora_unclassified(100);
Otu02352	0	2	0	0	7	0	0	0	0	0	0	0	0	15	14	21	29	33		Eukaryota(100); Dinoflagellata(100); Dinophyceae(100); uncultured(100); uncultured_fa(100); uncultured_ge(100);
Otu02353	0	0	0	0	0	1	0	0	0	0	0	0	0	0	0	0	0	0		Eukaryota(100); Euglenozoa(100); Kinetoplastea(100); Kinetoplastea_unclassified(100); Kinetoplastea_unclassified(100); Kinetoplastea_unclassified(100);
Otu02354	0	0	0	0	0	0	0	0	0	1	0	0	1	0	0	0	0	0		Eukaryota(100); Dinoflagellata(100); Dinophyceae(100); Prorocentrales(100); Prorocentrales_fa(100); Prorocentrum(100);
Otu02355	0	0	0	0	0	0	0	0	0	0	0	0	0	0	0	0	0	1		Eukaryota(100); Dinoflagellata(100); Dinophyceae(100); Prorocentrales(100); Prorocentrales_fa(100); Prorocentrum(100);
Otu02357	1	0	4	11	3	0	3	0	0	0	0	0	0	0	0	0	0	0		Eukaryota(100); Ascomycota(100); Dothideomycetes(100); Capnodiales(100); Cladosporiaceae(93); Cladosporium(93);
Otu02358	0	0	0	0	0	0	0	0	0	0	0	0	0	0	0	1	0	0		Eukaryota(100); Ascomycota(100); Ascomycota_unclassified(100); Ascomycota_unclassified(100); Ascomycota_unclassified(100); Ascomycota_unclassified(100);
Otu02368	0	0	0	0	0	0	0	0	0	0	0	0	0	0	0	0	1	0		Eukaryota(100); Cercozoa(100); Thecofilosea(100); Cryomonadida(100); Rhizaspididae(100); Rhogostoma(100);
Otu02369	0	0	0	0	0	0	0	0	0	0	0	0	0	0	1	0	0	0		Eukaryota(100); Cercozoa(100); Thecofilosea(100); Cryomonadida(100); Rhizaspididae(100); Rhogostoma(100);
Otu02371	0	0	0	0	0	0	0	0	0	0	0	0	0	0	0	0	1	0		Eukaryota(100); Cercozoa(100); Thecofilosea(100); Cryomonadida(100); Rhizaspididae(100); Rhogostoma(100);
Otu02373	0	0	0	0	0	0	0	0	0	0	0	0	0	0	1	0	0	0		Eukaryota(100); Cercozoa(100); Thecofilosea(100); Cryomonadida(100); Rhizaspididae(100); Rhogostoma(100);
Otu02377	0	0	0	0	0	0	0	0	0	0	0	0	0	0	1	2	0	1		Eukaryota(100); Diatomea(100); Coscinodiscophytina_cl(100); Coscinodiscophytina_or(100); Rhizosolenids(100); Rhizosolenia(100);
Otu02381	0	0	0	0	0	0	0	0	0	0	0	0	0	1	6	0	0	0		Eukaryota(100); Ciliophora(100); Intramacronucleata(100); Intramacronucleata_unclassified(100); Intramacronucleata_unclassified(100); Intramacronucleata_unclassified(100);
Otu02382	0	0	0	0	0	0	0	0	0	0	0	0	0	0	0	0	1	0		Eukaryota(100); Ciliophora(100); Intramacronucleata(100); Intramacronucleata_unclassified(100); Intramacronucleata_unclassified(100); Intramacronucleata_unclassified(100);
Otu02384	0	0	0	0	0	0	0	0	0	0	0	0	0	0	0	0	0	1		Eukaryota(100); Ciliophora(100); Intramacronucleata(100); Intramacronucleata_unclassified(100); Intramacronucleata_unclassified(100); Intramacronucleata_unclassified(100);
Otu02387	0	0	0	0	0	0	0	0	0	0	0	0	0	0	1	0	0	0		Eukaryota(100); Prymnesiophyceae(100); Prymnesiophyceae_cl(100); Prymnesiales(100); Prymnesiales_fa(100); Prymnesiales_fa_unclassified(100);
Otu02388	0	0	0	0	0	0	0	0	0	0	0	0	0	0	0	0	1	0		Eukaryota(100); Prymnesiophyceae(100); Prymnesiophyceae_cl(100); Prymnesiales(100); Prymnesiales_fa(100); Chrysochromulina(100);
Otu02393	6	0	3	0	0	0	0	0	0	0	0	0	0	0	1	0	0	0		Eukaryota(100); Prymnesiophyceae(100); Prymnesiophyceae_cl(100); Prymnesiales(100); Prymnesiales_fa(100); Chrysochromulina(100);
Otu02398	0	0	0	0	0	0	0	0	0	0	0	0	0	1	0	0	0	0		Eukaryota(100); Marine stramenopile-3(100); Marine stramenopile-3_unclassified(100); Marine stramenopile-3_unclassified(100); Marine stramenopile-3_unclassified(100); Marine stramenopile-3_unclassified(100);
Otu02403	0	0	0	0	0	0	0	0	0	0	0	0	0	0	1	0	0	0		Eukaryota(100); Dinoflagellata(100); uncultured(100); uncultured_or(100); uncultured_fa(100); uncultured_ge(100);
Otu02410	0	0	0	0	0	0	0	0	0	0	0	0	0	0	0	1	2	1		Eukaryota(100); Ochrophyta_ph(100); Phaeophyceae(100); Fucales(100); Fucales_fa(100); Sargassum(100);
Otu02415	0	0	0	0	0	0	0	0	0	0	0	0	0	0	0	1	1	0		Eukaryota(100); Ciliophora(100); Intramacronucleata(100); Spirotrichea(100); Oligotrichia(100); Spirotontonia(100);
Otu02421	0	0	0	0	0	0	0	0	0	1	0	0	0	0	0	0	0	0		Eukaryota(100); Ochrophyta_ph(100); Phaeophyceae(100); Phaeophyceae_or(100); Phaeophyceae_fa(100); Phaeophyceae_ge(100);
Otu02429	0	0	0	0	0	0	0	0	0	0	0	0	0	0	0	1	0	1		Eukaryota(100); Ciliophora(100); Intramacronucleata(100); Spirotrichea(100); Choreotrichia(100); Choreotrichia_unclassified(100);
Otu02430	0	0	0	0	0	0	0	0	0	0	0	0	0	0	0	0	1	0		Eukaryota(100); Ciliophora(100); Intramacronucleata(100); Spirotrichea(100); Oligotrichia(100); Oligotrichia_unclassified(58);
Otu02432	0	0	0	0	0	0	0	0	0	0	0	0	0	2	1	1	2	1		Eukaryota(100); Ciliophora(100); Intramacronucleata(100); Spirotrichea(100); Choreotrichia(100); Pelagostrobilidium(100);
Otu02437	0	0	0	0	0	0	0	0	1	0	0	2	0	0	0	0	0	0		Eukaryota(100); Chlorophyta_ph(100); Clade_VII(100); Subclade_A(100); Subclade_A_fa(100); Subclade_A_ge(100);
Otu02440	0	0	0	0	0	1	0	0	0	0	0	0	0	0	0	2	0	2		Eukaryota(100); Chlorophyta_ph(100); Clade_VII(100); Subclade_A(100); Subclade_A_fa(100); Subclade_A_ge(100);
Otu02443	0	0	0	0	0	0	0	0	0	0	0	0	0	0	0	1	1	1		Eukaryota(100); Ciliophora(100); Intramacronucleata(100); Spirotrichea(100); Oligotrichia(100); uncultured(100);
Otu02444	0	0	0	0	0	0	0	0	0	0	0	0	0	0	0	1	1	2		Eukaryota(100); Ciliophora(100); Intramacronucleata(100); Spirotrichea(100); Choreotrichia(100); Eutintinnus(100);
Otu02452	1	0	0	0	0	0	0	0	0	0	0	0	0	0	0	0	0	0		Eukaryota(100); Protalveolata(100); Syndiniales(100); Syndiniales_or(100); Syndiniales_fa(61); Amoebophrya(61);
Otu02454	0	0	0	0	0	0	0	0	0	0	0	0	0	0	1	0	0	0		Eukaryota(100); Protalveolata(100); Syndiniales(100); Syndiniales_or(100); Syndiniales_Group_I(100); Syndiniales_Group_I_ge(100);
Otu02455	1	0	3	0	0	0	0	0	0	0	0	0	0	0	0	0	0	0		Eukaryota(100); Protalveolata(100); Syndiniales(100); Syndiniales_or(100); Syndiniales_Group_I(100); Syndiniales_Group_I_ge(100);
Otu02456	1	0	0	0	0	0	0	0	0	0	0	0	0	0	0	0	0	0		Eukaryota(100); Protalveolata(100); Syndiniales(100); Syndiniales_or(100); Syndiniales_fa(100); Syndinium(100);
Otu02465	2	0	4	0	0	0	0	0	0	0	0	0	0	0	0	1	0	0		Eukaryota(100); Protalveolata(100); Syndiniales(100); Syndiniales_or(100); Syndiniales_Group_I(100); Syndiniales_Group_I_ge(100);
Otu02467	0	0	1	0	0	0	0	0	0	0	0	0	0	0	0	0	0	0		Eukaryota(100); Protalveolata(100); Syndiniales(100); Syndiniales_or(100); Syndiniales_fa(100); Amoebophrya(100);
Otu02468	0	0	7	0	0	0	0	0	0	0	0	0	0	0	0	0	1	0		Eukaryota(100); Protalveolata(100); Syndiniales(100); Syndiniales_or(100); Syndiniales_Group_II(100); Syndiniales_Group_II_ge(100);
Otu02473	0	0	0	0	0	0	0	0	0	0	1	1	0	0	0	0	0	0		Eukaryota(100); Dinoflagellata(100); Dinophyceae(100); Peridiniphycidae_or(100); Podolampadaceae(99); Roscoffia(99);
Otu02476	0	0	0	0	0	1	0	0	0	0	0	0	0	0	0	0	0	0		Eukaryota(100); Dinoflagellata(100); Dinophyceae(100); Peridiniphycidae_or(100); Thoracosphaeraceae(100); Scrippsiella(100);
Otu02482	0	0	0	0	0	0	0	0	20	9	9	4	17	0	0	0	0	0		Eukaryota(100); Chlorophyta_ph(100); Pedinophyceae(100); Pedinomonadales(100); Pedinomonadales_fa(100); Pedinomonas(100);
Otu02494	0	0	0	0	0	0	1	0	3	2	2	2	9	0	0	0	0	0		Eukaryota(100); Chlorophyta_ph(100); Pedinophyceae(100); Pedinomonadales(100); Pedinomonadales_fa(100); Pedinomonas(100);
Otu02498	0	0	0	0	0	0	0	0	0	0	0	1	0	0	0	0	0	0		Eukaryota(100); Ciliophora(100); Intramacronucleata(100); Spirotrichea(100); Spirotrichea_unclassified(100); Spirotrichea_unclassified(100);
Otu02499	0	0	0	0	0	0	0	0	0	0	0	0	0	0	1	0	0	0		Eukaryota(100); Ciliophora(100); Intramacronucleata(100); Spirotrichea(100); Choreotrichia(100); Choreotrichia_unclassified(100);
Otu02504	0	0	0	0	0	0	0	0	0	0	0	0	0	2	0	0	0	0		Eukaryota(100); Ciliophora(100); Intramacronucleata(100); Conthreep(100); Phyllopharyngea(100); Acineta(100);
Otu02507	0	0	0	0	0	0	0	0	0	0	0	0	0	0	3	1	1	0		Eukaryota(100); Ciliophora(100); Intramacronucleata(100); Conthreep(100); Nassophorea(100); Colpodidium(100);
Otu02520	0	0	0	0	0	0	0	0	1	1	2	1	10	0	0	0	0	0		Eukaryota(100); Retaria(100); Foraminifera(100); Rotaliida(100); Rotaliidae(100); Ammonia(100);
Otu02523	0	0	0	0	0	0	1	0	9	0	0	0	0	0	0	0	0	0		Eukaryota(100); Retaria(100); Foraminifera(100); Rotaliida(100); Rotaliidae(100); Ammonia(100);
Otu02525	0	0	0	0	0	0	0	0	0	1	0	0	0	0	0	0	0	0		Eukaryota(100); Retaria(100); Foraminifera(100); Rotaliida(100); Rotaliidae(100); Ammonia(100);
Otu02527	0	0	0	0	0	0	0	0	0	4	0	0	0	0	0	0	0	0		Eukaryota(100); Retaria(100); Foraminifera(100); Rotaliida(100); Rotaliidae(100); Ammonia(100);
Otu02532	0	0	0	0	0	0	0	0	0	0	0	0	0	0	0	0	1	0		Eukaryota(100); Dinoflagellata(100); Dinophyceae(100); Gymnodiniphycidae(100); Gymnodiniphycidae_fa(100); Ptychodiscus(100);
Otu02534	0	0	4	0	0	0	0	0	0	0	0	0	0	0	1	0	0	1		Eukaryota(100); Chlorophyta_ph(100); Trebouxiophyceae(100); Trebouxiophyceae_or(100); Trebouxiophyceae_fa(100); Trebouxiophyceae_ge(100);
Otu02539	0	0	0	0	0	0	0	0	0	0	0	0	0	0	0	0	0	1		Eukaryota(100); Dinoflagellata(100); Dinophyceae(100); Gymnodiniphycidae(100); Gymnodinium_clade(99); Paragymnodinium(99);
Otu02547	0	0	0	0	0	0	0	0	0	0	0	0	0	0	1	0	0	0		Eukaryota(100); Dinoflagellata(100); Dinophyceae(100); Gymnodiniphycidae(100); uncultured(99); uncultured_ge(99);
Otu02548	0	0	0	0	0	4	0	0	0	0	0	0	0	1	0	0	0	0		Eukaryota(100); Dinoflagellata(100); Dinophyceae(100); Gymnodiniphycidae(100); Gymnodinium_clade(100); Woloszynskia(100);
Otu02550	0	0	0	0	0	0	0	0	0	0	0	0	0	0	0	0	2	0		Eukaryota(100); Dinoflagellata(100); Dinophyceae(100); Gymnodiniphycidae(100); Gymnodiniphycidae_fa(100); Gyrodinium(100);
Otu02553	0	0	7	0	0	0	0	0	0	0	0	0	0	0	0	0	0	0		Eukaryota(100); Dinoflagellata(100); Dinophyceae(100); Gymnodiniphycidae(100); Gymnodiniphycidae_fa(100); Amphidinium(100);
Otu02557	0	0	0	0	0	0	0	0	0	0	0	0	0	0	0	0	4	0		Eukaryota(100); Dinoflagellata(100); Dinophyceae(100); Gymnodiniphycidae(100); Gymnodinium_clade(100); Erythropsidinium(99);
Otu02558	0	0	0	0	0	0	0	0	0	0	0	0	0	0	0	1	3	0		Eukaryota(100); Dinoflagellata(100); Dinophyceae(100); Gymnodiniphycidae(100); Gymnodiniphycidae_fa(100); Amphidinium(100);
Otu02578	0	0	0	0	0	0	0	0	0	1	2	2	4	0	0	0	0	0		Eukaryota(100); Chlorophyta_ph(100); Chlorophyta_ph_unclassified(100); Chlorophyta_ph_unclassified(100); Chlorophyta_ph_unclassified(100); Chlorophyta_ph_unclassified(100);
Otu02583	0	0	0	0	0	0	0	0	0	0	0	1	0	0	0	0	0	0		Eukaryota(100); Chlorophyta_ph(100); Chlorophyta_ph_unclassified(100); Chlorophyta_ph_unclassified(100); Chlorophyta_ph_unclassified(100); Chlorophyta_ph_unclassified(100);
Otu02585	0	0	0	0	0	0	0	0	0	0	3	0	4	0	0	0	0	0		Eukaryota(100); Chlorophyta_ph(100); Chlorophyta_ph_unclassified(100); Chlorophyta_ph_unclassified(100); Chlorophyta_ph_unclassified(100); Chlorophyta_ph_unclassified(100);
Otu02589	0	0	0	0	0	0	0	0	0	4	0	0	0	0	0	0	0	0		Eukaryota(100); Florideophycidae(100); Corallinophycidae(100); Corallinophycidae_or(100); Corallinophycidae_fa(100); Lithophyllum(100);
Otu02590	0	0	0	0	0	0	0	312	0	0	0	0	0	0	0	0	0	0		Eukaryota(100); Florideophycidae(100); Corallinophycidae(100); Corallinophycidae_or(100); Corallinophycidae_fa(100); Amphiroa(100);
Otu02593	0	0	0	0	0	0	0	0	0	0	0	1	0	0	0	0	0	0		Eukaryota(100); Florideophycidae(100); Corallinophycidae(100); Corallinophycidae_or(100); Corallinophycidae_fa(100); Corallinophycidae_fa_unclassified(100);
Otu02600	0	0	0	0	0	0	0	1	0	0	0	0	0	0	0	0	0	0		Eukaryota(100); Florideophycidae(100); Corallinophycidae(100); Corallinophycidae_or(100); Corallinophycidae_fa(100); Amphiroa(98);
Otu02601	0	0	0	0	0	0	0	2	0	0	0	0	0	0	0	0	0	0		Eukaryota(100); Florideophycidae(100); Corallinophycidae(100); Corallinophycidae_or(100); Corallinophycidae_fa(100); Amphiroa(100);
Otu02602	0	0	0	0	0	0	0	0	0	0	11	0	0	0	0	0	0	0		Eukaryota(100); Florideophycidae(100); Corallinophycidae(100); Corallinophycidae_or(100); Corallinophycidae_fa(100); Corallinophycidae_ge(100);
Otu02603	0	0	0	0	0	0	0	0	2	5	0	9	0	0	0	0	0	0		Eukaryota(100); Florideophycidae(100); Corallinophycidae(100); Corallinophycidae_or(100); Corallinophycidae_fa(100); Corallinophycidae_fa_unclassified(100);
Otu02609	0	0	0	0	0	0	0	1	0	0	0	0	0	0	0	0	0	0		Eukaryota(100); Florideophycidae(100); Corallinophycidae(100); Corallinophycidae_or(100); Corallinophycidae_fa(100); Amphiroa(100);
Otu02610	0	0	0	0	0	0	0	0	0	0	0	1	0	0	0	0	0	0		Eukaryota(100); Florideophycidae(100); Corallinophycidae(100); Corallinophycidae_or(100); Corallinophycidae_fa(100); Corallinophycidae_fa_unclassified(100);
Otu02612	0	0	0	0	0	0	0	0	0	0	0	0	0	0	0	2	2	1		Eukaryota(100); Dinoflagellata(100); Dinophyceae(100); Gonyaulacales(100); Gonyaulacales_fa(100); Alexandrium(100);
Otu02615	0	0	0	0	0	0	0	0	0	0	0	0	0	1	2	0	0	1		Eukaryota(100); Dinoflagellata(100); Dinophyceae(100); Gonyaulacales(100); Gonyaulacales_fa(100); Neoceratium(100);
Otu02617	0	0	0	0	0	0	0	0	2	1	1	6	1	0	0	0	0	0		Eukaryota(100); Florideophycidae(100); Nemaliophycidae(100); Nemaliophycidae_or(100); Nemaliophycidae_fa(100); Nemaliophycidae_fa_unclassified(100);
Otu02621	2	0	0	0	0	0	0	0	1	0	0	0	0	0	0	0	0	0		Eukaryota(100); Ochrophyta_ph(100); Phaeophyceae(100); Phaeophyceae_unclassified(100); Phaeophyceae_unclassified(100); Phaeophyceae_unclassified(100);
Otu02625	1	0	0	0	0	0	0	0	0	0	0	0	0	0	0	0	0	0		Eukaryota(100); Prymnesiophyceae(100); Prymnesiophyceae_cl(100); Prymnesiophyceae_or(100); Prymnesiophyceae_fa(100); Phaeocystis(100);
Otu02629	0	0	1	1	0	0	0	0	0	0	0	0	0	0	0	0	0	0		Eukaryota(100); Phragmoplastophyta(100); Embryophyta(100); Magnoliophyta_or(100); Magnoliophyta_fa(100); Magnoliophyta_ge(100);
Otu02632	0	0	0	32	0	0	0	0	0	0	0	0	0	0	0	0	0	0		Eukaryota(100); Ascomycota(100); Dothideomycetes(100); Pleosporales(100); Phaeosphaeriaceae(100); uncultured(100);
Otu02634	0	0	4	0	0	0	2	0	0	1	0	0	0	0	0	0	0	0		Eukaryota(100); Ascomycota(100); Dothideomycetes(100); Pleosporales(100); Didymellaceae(100); Phoma(100);
Otu02636	0	0	0	0	0	0	0	0	0	0	0	0	0	2	0	0	2	0		Eukaryota(100); Chlorophyta_ph(100); Mamiellophyceae(100); Mamiellales(100); Mamiellales_fa(100); Bathycoccus(100);
Otu02639	0	0	0	0	0	0	0	0	0	0	0	1	0	0	0	0	0	0		Eukaryota(100); Dinoflagellata(100); Dinophyceae(100); Peridiniales(100); Peridiniales_fa(100); Peridiniales_ge(100);
Otu02640	0	0	1	0	0	0	0	0	0	0	3	0	0	0	0	0	0	0		Eukaryota(100); Basidiomycota(100); Malasseziomycetes(100); Malasseziales(100); Malasseziaceae(100); Malassezia(100);
Otu02641	0	0	2	0	0	0	0	0	0	0	0	0	0	0	0	0	0	0		Eukaryota(100); Basidiomycota(100); Malasseziomycetes(100); Malasseziales(100); Malasseziaceae(100); Malassezia(100);
Otu02642	0	1	0	0	0	0	0	0	0	0	0	0	0	0	0	0	0	0		Eukaryota(100); Basidiomycota(100); Malasseziomycetes(100); Malasseziales(100); Malasseziaceae(100); Malassezia(100);
Otu02646	0	0	0	0	0	0	0	0	0	0	0	0	0	0	0	0	0	1		Eukaryota(100); Dinoflagellata(100); Dinoflagellata_unclassified(100); Dinoflagellata_unclassified(100); Dinoflagellata_unclassified(100); Dinoflagellata_unclassified(100);
Otu02663	0	0	0	0	0	0	0	0	0	0	0	0	1	0	0	0	0	0		Eukaryota(100); Diatomea(100); Coscinodiscophytina_cl(100); Coscinodiscophytina_cl_unclassified(100); Coscinodiscophytina_cl_unclassified(100); Coscinodiscophytina_cl_unclassified(100);
Otu02666	0	0	0	0	0	0	0	0	0	0	0	0	0	0	0	0	1	0		Eukaryota(100); Marine stramenopile-12(100); Marine stramenopile-12A(100); Marine stramenopile-12A_or(100); Marine stramenopile-12A_fa(100); Marine stramenopile-12A_ge(100);
Otu02670	0	0	0	0	0	0	0	0	1	0	2	0	0	0	0	0	0	0		Eukaryota(100); Chlorophyta_ph(100); Ulvophyceae(100); Ulvophyceae_or(100); Ulvophyceae_fa(100); Ulvophyceae_ge(100);
Otu02674	1	0	0	0	0	0	0	0	0	0	0	0	0	0	0	0	0	0		Eukaryota(100); Florideophycidae(100); Rhodymeniophycidae(100); Rhodymeniophycidae_or(100); Rhodymeniophycidae_fa(100); Rhodymeniophycidae_fa_unclassified(100);
Otu02678	2	0	0	4	0	1	0	0	0	2	0	0	0	2	0	1	6	4		Eukaryota(100); Diatomea(100); Mediophyceae(100); Mediophyceae_or(100); Mediophyceae_fa(100); Mediophyceae_fa_unclassified(100);
Otu02691	0	0	2	0	0	0	0	0	0	0	0	1	0	1	0	1	0	1		Eukaryota(100); Diatomea(100); Mediophyceae(100); Mediophyceae_or(100); Mediophyceae_fa(100); Arcocellulus(100);
Otu02695	0	0	0	0	0	0	0	0	0	0	0	0	0	0	0	0	0	1		Eukaryota(100); Diatomea(100); Mediophyceae(100); Mediophyceae_or(100); Mediophyceae_fa(100); Chaetoceros(100);
Otu02696	0	0	0	0	0	1	0	0	0	0	0	0	0	1	0	1	3	0		Eukaryota(100); Diatomea(100); Mediophyceae(100); Mediophyceae_or(100); Mediophyceae_fa(100); Chaetoceros(100);
Otu02704	0	0	0	0	3	0	0	0	0	0	0	0	0	0	0	0	0	0		Eukaryota(100); Diatomea(100); Mediophyceae(100); Mediophyceae_or(100); Mediophyceae_fa(100); Skeletonema(100);
Otu02708	0	0	0	0	0	0	0	0	0	0	0	0	0	1	0	0	0	0		Eukaryota(100); Diatomea(100); Mediophyceae(100); Mediophyceae_or(100); Mediophyceae_fa(100); Chaetoceros(100);
Otu02709	0	0	0	0	0	0	0	0	0	0	0	0	0	0	1	1	2	0		Eukaryota(100); Diatomea(100); Mediophyceae(100); Mediophyceae_or(100); Mediophyceae_fa(100); Eucampia(100);
Otu02716	0	0	0	0	0	0	0	0	0	0	0	0	0	0	1	0	0	0		Eukaryota(100); Diatomea(100); Mediophyceae(100); Mediophyceae_or(100); Mediophyceae_fa(100); Arcocellulus(67);
Otu02721	0	0	0	0	0	0	0	0	0	0	0	0	0	1	0	0	2	1		Eukaryota(100); Diatomea(100); Mediophyceae(100); Mediophyceae_or(100); Mediophyceae_fa(100); Chaetoceros(100);
Otu02722	0	0	0	0	0	0	0	0	0	0	0	0	0	0	0	0	0	1		Eukaryota(100); Diatomea(100); Mediophyceae(100); Mediophyceae_or(100); Mediophyceae_fa(100); Chaetoceros(80);
Otu02723	0	0	0	0	0	0	0	0	0	0	0	0	0	0	1	0	0	0		Eukaryota(100); Diatomea(100); Mediophyceae(100); Mediophyceae_or(100); Mediophyceae_fa(100); Arcocellulus(100);
Otu02730	0	0	0	0	0	0	0	0	0	0	0	0	0	0	4	0	2	1		Eukaryota(100); Diatomea(100); Mediophyceae(100); Mediophyceae_or(100); Mediophyceae_fa(100); Chaetoceros(100);
Otu02731	0	1	0	0	0	0	0	0	0	0	0	0	0	2	2	1	1	0		Eukaryota(100); Diatomea(100); Mediophyceae(100); Mediophyceae_or(100); Mediophyceae_fa(100); Chaetoceros(100);
Otu02744	0	0	0	0	1	0	0	0	0	0	0	0	0	0	0	0	0	0		Eukaryota(100); Diatomea(100); Mediophyceae(100); Mediophyceae_or(100); Mediophyceae_fa(100); Chaetoceros(100);
Otu02745	0	0	0	0	0	0	0	0	0	0	0	0	0	0	0	0	0	1		Eukaryota(100); Diatomea(100); Mediophyceae(100); Mediophyceae_or(100); Mediophyceae_fa(100); Chaetoceros(100);
Otu02753	0	0	0	0	1	1	0	0	0	0	0	0	0	1	1	2	3	0		Eukaryota(100); Diatomea(100); Mediophyceae(100); Mediophyceae_or(100); Mediophyceae_fa(100); Cyclotella(100);
Otu02755	0	2	0	0	0	0	0	0	0	0	0	0	0	0	0	0	0	0		Eukaryota(100); Diatomea(100); Mediophyceae(100); Mediophyceae_or(100); Mediophyceae_fa(100); Mediophyceae_fa_unclassified(67);
Otu02756	0	0	1	0	0	0	0	0	0	0	0	0	0	0	0	0	1	0		Eukaryota(100); Diatomea(100); Mediophyceae(100); Mediophyceae_or(100); Mediophyceae_fa(100); Chaetoceros(100);
Otu02760	0	0	0	0	0	0	0	0	0	0	0	0	0	0	1	0	1	0		Eukaryota(100); Diatomea(100); Diatomea_unclassified(100); Diatomea_unclassified(100); Diatomea_unclassified(100); Diatomea_unclassified(100);
Otu02779	0	0	0	0	0	0	0	0	0	0	0	0	1	0	0	0	0	0		Eukaryota(100); Diatomea(100); Diatomea_unclassified(100); Diatomea_unclassified(100); Diatomea_unclassified(100); Diatomea_unclassified(100);
Otu02784	0	0	0	0	0	0	0	0	0	0	0	0	7	0	0	0	0	0		Eukaryota(100); Diatomea(100); Diatomea_unclassified(100); Diatomea_unclassified(100); Diatomea_unclassified(100); Diatomea_unclassified(100);
Otu02795	0	0	0	0	0	0	0	0	0	1	0	0	0	0	0	0	0	0		Eukaryota(100); Diatomea(100); Diatomea_unclassified(100); Diatomea_unclassified(100); Diatomea_unclassified(100); Diatomea_unclassified(100);
Otu02806	0	0	0	0	0	0	0	0	0	0	0	0	1	0	0	0	0	0		Eukaryota(100); Diatomea(100); Diatomea_unclassified(100); Diatomea_unclassified(100); Diatomea_unclassified(100); Diatomea_unclassified(100);
Otu02811	0	0	0	0	0	0	0	0	0	0	1	1	0	0	0	0	0	0		Eukaryota(100); Diatomea(100); Diatomea_unclassified(100); Diatomea_unclassified(100); Diatomea_unclassified(100); Diatomea_unclassified(100);
Otu02826	0	0	0	0	0	0	0	0	0	0	1	0	0	0	0	0	0	0		Eukaryota(100); Diatomea(100); Diatomea_unclassified(100); Diatomea_unclassified(100); Diatomea_unclassified(100); Diatomea_unclassified(100);
Otu02828	0	0	0	0	0	0	0	0	0	0	0	0	2	0	0	0	0	0		Eukaryota(100); Diatomea(100); Diatomea_unclassified(100); Diatomea_unclassified(100); Diatomea_unclassified(100); Diatomea_unclassified(100);
Otu02846	0	0	0	0	0	0	2	0	0	0	0	0	0	1	2	0	2	1		Eukaryota(100); Diatomea(100); Diatomea_unclassified(100); Diatomea_unclassified(100); Diatomea_unclassified(100); Diatomea_unclassified(100);
Otu02849	0	0	0	0	0	0	0	0	1	1	0	0	0	0	0	0	0	0		Eukaryota(100); Diatomea(100); Diatomea_unclassified(100); Diatomea_unclassified(100); Diatomea_unclassified(100); Diatomea_unclassified(100);
Otu02852	0	0	0	0	0	0	0	0	0	0	0	0	1	0	0	0	0	0		Eukaryota(100); Diatomea(100); Diatomea_unclassified(100); Diatomea_unclassified(100); Diatomea_unclassified(100); Diatomea_unclassified(100);
Otu02854	0	0	0	0	0	0	0	0	0	0	0	1	0	0	0	0	0	0		Eukaryota(100); Diatomea(100); Diatomea_unclassified(100); Diatomea_unclassified(100); Diatomea_unclassified(100); Diatomea_unclassified(100);
Otu02857	0	0	0	0	0	0	0	0	0	1	1	2	0	0	0	0	0	0		Eukaryota(100); Diatomea(100); Diatomea_unclassified(100); Diatomea_unclassified(100); Diatomea_unclassified(100); Diatomea_unclassified(100);
Otu02859	0	0	0	0	0	0	0	0	0	0	0	0	0	2	0	1	0	0		Eukaryota(100); Diatomea(100); Diatomea_unclassified(100); Diatomea_unclassified(100); Diatomea_unclassified(100); Diatomea_unclassified(100);
Otu02866	0	0	0	0	0	0	0	0	0	0	1	0	0	0	0	0	0	0		Eukaryota(100); Diatomea(100); Diatomea_unclassified(100); Diatomea_unclassified(100); Diatomea_unclassified(100); Diatomea_unclassified(100);
Otu02873	0	0	0	0	0	0	0	0	0	0	0	0	0	0	1	0	0	0		Eukaryota(100); Diatomea(100); Diatomea_unclassified(100); Diatomea_unclassified(100); Diatomea_unclassified(100); Diatomea_unclassified(100);
Otu02878	0	0	0	0	0	0	0	0	0	0	0	0	0	1	0	0	0	0		Eukaryota(100); Diatomea(100); Diatomea_unclassified(100); Diatomea_unclassified(100); Diatomea_unclassified(100); Diatomea_unclassified(100);
Otu02881	0	0	0	0	0	0	0	0	0	1	0	0	0	0	0	0	0	0		Eukaryota(100); Diatomea(100); Diatomea_unclassified(100); Diatomea_unclassified(100); Diatomea_unclassified(100); Diatomea_unclassified(100);
Otu02883	0	0	0	0	0	0	0	0	0	0	0	0	0	1	0	0	1	0		Eukaryota(100); Diatomea(100); Diatomea_unclassified(100); Diatomea_unclassified(100); Diatomea_unclassified(100); Diatomea_unclassified(100);
Otu02884	0	0	0	0	0	0	0	0	0	0	1	0	1	0	0	0	0	0		Eukaryota(100); Diatomea(100); Diatomea_unclassified(100); Diatomea_unclassified(100); Diatomea_unclassified(100); Diatomea_unclassified(100);
Otu02891	0	0	0	0	0	0	0	0	0	0	0	0	2	0	0	0	0	0		Eukaryota(100); Diatomea(100); Mediophyceae(100); Mediophyceae_or(100); Mediophyceae_fa(100); Mediophyceae_ge(90);
Otu02892	0	0	0	0	0	0	0	0	0	1	0	1	0	0	0	0	0	0		Eukaryota(100); Diatomea(100); Mediophyceae(100); Mediophyceae_or(100); Mediophyceae_fa(100); Arcocellulus(100);
Otu02894	0	0	0	0	0	0	0	0	1	0	0	0	1	0	0	0	0	0		Eukaryota(100); Chlorophyta_ph(100); Ulvophyceae(100); Ulvophyceae_or(100); Ulvophyceae_fa(100); Ulvophyceae_ge(100);
Otu02897	0	0	0	0	0	0	0	0	0	0	1	0	0	0	0	0	0	0		Eukaryota(100); Chlorophyta_ph(100); Ulvophyceae(100); Ulvophyceae_or(100); Ulvophyceae_fa(100); Ulvophyceae_ge(100);
Otu02900	0	0	0	0	0	0	0	0	0	0	0	1	0	0	0	0	0	0		Eukaryota(100); Chlorophyta_ph(100); Ulvophyceae(100); Ulvophyceae_or(100); Ulvophyceae_fa(100); Ulvophyceae_ge(100);
Otu02902	0	0	0	0	0	0	0	0	0	2	0	0	0	0	0	0	0	0		Eukaryota(100); Chlorophyta_ph(100); Ulvophyceae(100); Ulvophyceae_or(100); Ulvophyceae_fa(100); Ulvophyceae_ge(100);
Otu02903	0	0	0	0	0	0	0	0	0	0	1	0	0	0	0	0	0	0		Eukaryota(100); Chlorophyta_ph(100); Ulvophyceae(100); Ulvophyceae_or(100); Ulvophyceae_fa(100); Ulvophyceae_ge(100);
Otu02921	0	0	0	0	0	0	0	0	0	1	0	0	1	0	0	0	0	0		Eukaryota(100); Chlorophyta_ph(100); Ulvophyceae(100); Ulvophyceae_or(100); Ulvophyceae_fa(100); Ulvophyceae_ge(100);
Otu02923	0	0	0	0	0	0	0	0	1	2	2	5	0	0	0	0	0	0		Eukaryota(100); Chlorophyta_ph(100); Ulvophyceae(100); Ulvophyceae_or(100); Ulvophyceae_fa(100); Ulvophyceae_ge(100);
Otu02924	0	0	0	0	0	0	0	0	0	0	0	0	1	0	0	0	0	0		Eukaryota(100); Chlorophyta_ph(100); Ulvophyceae(100); Ulvophyceae_or(100); Ulvophyceae_fa(100); Ulvophyceae_ge(100);
Otu02927	0	0	0	0	0	0	0	0	0	0	0	0	0	0	0	0	1	0		Eukaryota(100); Diatomea(100); Mediophyceae(100); Mediophyceae_or(100); Mediophyceae_fa(100); Chaetoceros(100);
Otu02932	1	0	6	4	18	3	14	0	1	0	1	0	0	4	1	3	2	1		Eukaryota(100); Diatomea(100); Mediophyceae(100); Mediophyceae_or(100); Mediophyceae_fa(100); Mediophyceae_fa_unclassified(100);
Otu02944	0	0	0	1	0	0	2	0	0	0	0	0	0	0	0	0	0	0		Eukaryota(100); Eukaryota_unclassified(100); Eukaryota_unclassified(100); Eukaryota_unclassified(100); Eukaryota_unclassified(100); Eukaryota_unclassified(100);
Otu02948	0	0	0	0	0	0	0	0	2	0	0	0	0	0	0	0	0	0		Eukaryota(100); Florideophycidae(100); Rhodymeniophycidae(100); Rhodymeniophycidae_or(100); Rhodymeniophycidae_fa(100); Peyssonnelia(100);
Otu02953	0	0	0	0	0	0	0	0	0	0	1	0	0	0	0	0	0	0		Eukaryota(100); Florideophycidae(100); Rhodymeniophycidae(100); Rhodymeniophycidae_or(100); Rhodymeniophycidae_fa(100); Gracilariopsis(100);
Otu02958	0	0	0	0	0	16	0	0	0	0	0	0	0	0	0	0	0	0		Eukaryota(100); Ochrophyta_ph(100); Ochrophyta_ph_unclassified(100); Ochrophyta_ph_unclassified(100); Ochrophyta_ph_unclassified(100); Ochrophyta_ph_unclassified(100);
Otu02960	0	0	0	0	0	0	0	0	1	0	0	0	0	0	0	0	0	0		Eukaryota(100); Florideophycidae(100); Rhodymeniophycidae(100); Rhodymeniophycidae_or(100); Rhodymeniophycidae_fa(100); Rhodymeniophycidae_ge(100);
Otu02961	0	0	0	0	0	0	0	0	0	1	0	0	0	0	0	0	0	0		Eukaryota(100); Florideophycidae(100); Rhodymeniophycidae(100); Rhodymeniophycidae_or(100); Rhodymeniophycidae_fa(100); Peyssonnelia(100);
Otu02963	0	0	0	0	0	0	0	0	1	0	0	0	0	0	0	0	0	0		Eukaryota(100); Florideophycidae(100); Rhodymeniophycidae(100); Rhodymeniophycidae_or(100); Rhodymeniophycidae_fa(100); Rhodymeniophycidae_fa_unclassified(100);
Otu02965	0	0	0	0	0	0	0	0	1	4	2	1	0	0	0	0	0	0		Eukaryota(100); Florideophycidae(100); Rhodymeniophycidae(100); Rhodymeniophycidae_or(100); Rhodymeniophycidae_fa(100); Gracilaria(100);
Otu02966	1	0	0	0	0	0	0	0	0	0	0	0	0	0	0	0	0	1		Eukaryota(100); Cryptophyceae_ph(100); Cryptophyceae_cl(100); Cryptomonadales(100); Cryptomonadales_fa(100); Teleaulax(100);
Otu02967	0	0	2	0	0	0	0	0	0	0	0	0	0	0	0	0	0	0		Eukaryota(100); Cryptophyceae_ph(100); Cryptophyceae_cl(100); Cryptomonadales(100); Cryptomonadales_fa(100); Cryptomonadales_ge(100);
Otu02970	0	0	0	0	0	0	0	0	0	0	0	5	0	0	0	0	0	0		Eukaryota(100); Florideophycidae(100); Rhodymeniophycidae(100); Rhodymeniophycidae_or(100); Rhodymeniophycidae_fa(100); Ceramium(95);
Otu02972	0	0	0	0	0	0	0	0	0	0	0	0	0	0	0	2	0	0		Eukaryota(100); Florideophycidae(100); Rhodymeniophycidae(100); Rhodymeniophycidae_or(100); Rhodymeniophycidae_fa(100); Rhodymeniophycidae_ge(100);
Otu02976	0	0	0	0	0	0	0	0	0	0	0	0	0	1	0	1	1	0		Eukaryota(100); Cryptophyceae_ph(100); Cryptophyceae_cl(100); Cryptomonadales(100); Cryptomonadales_fa(100); Proteomonas(100);
Otu02981	0	0	0	0	0	0	0	0	0	0	0	0	0	1	1	1	0	0		Eukaryota(100); Chlorophyta_ph(100); Chlorodendrophyceae(100); Chlorodendrales(100); Chlorodendrales_fa(100); Tetraselmis(100);
Otu02987	0	0	0	0	0	0	0	0	0	0	0	1	0	0	0	0	0	0		Eukaryota(100); Ochrophyta_ph(100); Ochrophyta_ph_unclassified(100); Ochrophyta_ph_unclassified(100); Ochrophyta_ph_unclassified(100); Ochrophyta_ph_unclassified(100);
Otu03001	0	0	0	0	0	0	1	0	0	0	0	0	0	0	0	0	0	0		Eukaryota(100); Ochrophyta_ph(100); Ochrophyta_ph_unclassified(100); Ochrophyta_ph_unclassified(100); Ochrophyta_ph_unclassified(100); Ochrophyta_ph_unclassified(100);
Otu03025	0	0	0	0	0	0	0	0	0	0	0	0	0	0	0	0	1	0		Eukaryota(100); Chlorophyta_ph(100); Prasinophytae(100); Prasinophytae_or(100); Prasinophytae_fa(100); Prasinophytae_ge(100);
Otu03034	0	0	0	0	0	0	0	0	0	0	0	0	0	0	0	0	1	0		Eukaryota(100); Marine stramenopile-3(100); Marine stramenopile-3I(100); Marine stramenopile-3I_or(100); Marine stramenopile-3I_fa(100); Marine stramenopile-3I_ge(100);
Otu03056	0	0	0	0	0	0	0	0	0	0	0	0	0	0	1	0	0	0		Eukaryota(100); Diatomea(100); Mediophyceae(100); Mediophyceae_or(100); Mediophyceae_fa(100); Mediophyceae_fa_unclassified(100);
Otu03062	0	0	0	0	0	0	0	0	0	0	0	0	0	0	0	1	0	0		Eukaryota(100); Diatomea(100); Mediophyceae(100); Mediophyceae_or(100); Mediophyceae_fa(100); Mediophyceae_fa_unclassified(100);
Otu03066	0	0	0	0	0	0	0	0	0	0	0	0	0	0	0	0	0	1		Eukaryota(100); Diatomea(100); Mediophyceae(100); Mediophyceae_or(100); Mediophyceae_fa(100); Chaetoceros(100);
Otu03084	0	0	0	0	0	0	0	0	0	0	0	0	0	0	0	1	0	0		Eukaryota(100); Diatomea(100); Mediophyceae(100); Mediophyceae_or(100); Mediophyceae_fa(100); Skeletonema(100);
Otu03097	0	0	0	0	0	2	0	0	0	0	0	0	0	0	0	0	0	0		Eukaryota(100); Diatomea(100); Mediophyceae(100); Mediophyceae_or(100); Mediophyceae_fa(100); Odontella(100);
Otu03101	0	0	0	1	0	0	0	0	0	0	0	0	0	0	0	0	0	0		Eukaryota(100); Diatomea(100); Mediophyceae(100); Mediophyceae_or(100); Mediophyceae_fa(100); Mediophyceae_fa_unclassified(77);
Otu03103	0	0	0	0	0	0	0	0	0	0	0	0	0	0	0	1	0	0		Eukaryota(100); Diatomea(100); Mediophyceae(100); Mediophyceae_or(100); Mediophyceae_fa(100); Chaetoceros(100);
Otu03114	0	0	0	0	0	0	0	0	0	0	0	0	0	1	0	0	0	0		Eukaryota(100); Diatomea(100); Mediophyceae(100); Mediophyceae_or(100); Mediophyceae_fa(100); Mediophyceae_fa_unclassified(100);
Otu03134	0	0	0	0	0	0	0	0	0	0	0	0	0	0	0	0	0	1		Eukaryota(100); Diatomea(100); Mediophyceae(100); Mediophyceae_or(100); Mediophyceae_fa(100); Mediophyceae_fa_unclassified(100);
Otu03136	0	0	0	0	1	0	0	0	0	0	0	0	0	0	0	0	0	0		Eukaryota(100); Diatomea(100); Mediophyceae(100); Mediophyceae_or(100); Mediophyceae_fa(100); Mediophyceae_fa_unclassified(67);
Otu03151	0	0	0	0	0	0	0	0	0	0	0	0	0	0	0	2	0	0		Eukaryota(100); Diatomea(100); Mediophyceae(100); Mediophyceae_or(100); Mediophyceae_fa(100); Chaetoceros(100);
Otu03179	0	0	0	0	0	0	0	0	0	0	0	0	0	1	0	0	0	0		Eukaryota(100); Diatomea(100); Mediophyceae(100); Mediophyceae_or(100); Mediophyceae_fa(100); Mediophyceae_fa_unclassified(100);
Otu03195	0	0	0	0	0	0	0	0	0	0	0	0	0	0	0	0	0	1		Eukaryota(100); Florideophycidae(100); Rhodymeniophycidae(100); Rhodymeniophycidae_or(100); Rhodymeniophycidae_fa(100); Rhodymeniophycidae_ge(100);
Otu03201	0	0	0	0	0	0	0	0	0	0	0	0	1	0	0	0	0	0		Eukaryota(100); Chlorophyta_ph(100); Pedinophyceae(100); Pedinomonadales(100); Pedinomonadales_fa(100); Pedinomonas(100);
Otu03233	0	0	0	0	0	0	0	0	0	0	0	0	0	0	0	0	1	0		Eukaryota(100); Diatomea(100); Diatomea_unclassified(100); Diatomea_unclassified(100); Diatomea_unclassified(100); Diatomea_unclassified(100);
Otu03235	0	0	0	0	0	0	0	0	0	3	0	0	2	0	0	0	0	0		Eukaryota(100); Diatomea(100); Diatomea_unclassified(100); Diatomea_unclassified(100); Diatomea_unclassified(100); Diatomea_unclassified(100);
Otu03244	0	0	0	0	0	0	0	0	0	1	0	0	0	0	0	0	0	0		Eukaryota(100); Diatomea(100); Diatomea_unclassified(100); Diatomea_unclassified(100); Diatomea_unclassified(100); Diatomea_unclassified(100);
Otu03250	0	0	0	0	0	0	0	0	1	0	0	0	0	0	0	0	0	0		Eukaryota(100); Diatomea(100); Diatomea_unclassified(100); Diatomea_unclassified(100); Diatomea_unclassified(100); Diatomea_unclassified(100);
Otu03254	0	0	0	0	0	0	0	0	0	0	1	0	0	0	0	0	0	0		Eukaryota(100); Diatomea(100); Diatomea_unclassified(100); Diatomea_unclassified(100); Diatomea_unclassified(100); Diatomea_unclassified(100);
Otu03255	1	0	0	0	0	0	0	0	0	0	0	0	0	0	0	0	0	0		Eukaryota(100); Diatomea(100); Diatomea_unclassified(100); Diatomea_unclassified(100); Diatomea_unclassified(100); Diatomea_unclassified(100);
Otu03279	0	0	0	0	0	0	0	0	0	0	0	0	0	0	0	0	0	1		Eukaryota(100); Diatomea(100); Diatomea_unclassified(100); Diatomea_unclassified(100); Diatomea_unclassified(100); Diatomea_unclassified(100);
Otu03282	0	0	0	0	0	0	0	0	0	0	0	0	2	0	0	0	0	0		Eukaryota(100); Diatomea(100); Diatomea_unclassified(100); Diatomea_unclassified(100); Diatomea_unclassified(100); Diatomea_unclassified(100);
Otu03308	0	0	0	0	0	0	0	0	0	0	0	1	0	0	0	0	0	0		Eukaryota(100); Chlorophyta_ph(100); Ulvophyceae(100); Ulvophyceae_or(100); Ulvophyceae_fa(100); Ulvophyceae_ge(100);
Otu03312	0	0	0	0	0	0	0	0	0	0	0	1	0	0	0	0	0	0		Eukaryota(100); Chlorophyta_ph(100); Ulvophyceae(100); Ulvophyceae_or(100); Ulvophyceae_fa(100); Ulvophyceae_ge(100);
Otu03315	0	0	0	0	0	0	0	0	1	2	0	0	0	0	0	0	0	0		Eukaryota(100); Chlorophyta_ph(100); Ulvophyceae(100); Ulvophyceae_or(100); Ulvophyceae_fa(100); Ulvophyceae_ge(100);
Otu03319	0	0	0	0	0	0	0	0	0	0	0	1	0	0	0	0	0	0		Eukaryota(100); Chlorophyta_ph(100); Ulvophyceae(100); Ulvophyceae_or(100); Ulvophyceae_fa(100); Ulvophyceae_ge(100);
Otu03326	0	0	0	0	0	0	0	0	1	0	0	0	1	0	0	0	0	0		Eukaryota(100); Chlorophyta_ph(100); Ulvophyceae(100); Ulvophyceae_or(100); Ulvophyceae_fa(100); Ulvophyceae_ge(100);
Otu03331	1	0	1	0	0	0	0	0	0	0	0	0	0	0	0	0	0	0		Eukaryota(100); Chlorophyta_ph(100); Ulvophyceae(100); Ulvophyceae_or(100); Ulvophyceae_fa(100); Ulvophyceae_ge(100);
Otu03342	0	0	0	0	0	0	0	0	0	0	1	0	0	0	0	0	0	0		Eukaryota(100); Chlorophyta_ph(100); Ulvophyceae(100); Ulvophyceae_or(100); Ulvophyceae_fa(100); Ulvophyceae_ge(100);
Otu03351	0	0	0	0	0	0	0	0	0	1	0	0	0	0	0	0	0	0		Eukaryota(100); Chlorophyta_ph(100); Ulvophyceae(100); Ulvophyceae_or(100); Ulvophyceae_fa(100); Ulvophyceae_ge(100);
Otu03353	2	0	2	0	0	0	0	0	0	0	0	0	0	0	0	0	0	0		Eukaryota(100); Basidiomycota(100); Agaricomycetes(100); Trechisporales(100); Hydnodontaceae(100); Trechispora(100);
Otu03360	2	0	1	0	0	0	4	0	0	1	0	0	0	0	0	0	0	0		Eukaryota(100); Basidiomycota(100); Agaricomycetes(100); Agaricales(100); Schizophyllaceae(100); Schizophyllum(100);
Otu03371	0	0	0	0	0	0	0	0	0	1	0	0	0	0	0	0	0	0		Eukaryota(100); Diatomea(100); Diatomea_unclassified(100); Diatomea_unclassified(100); Diatomea_unclassified(100); Diatomea_unclassified(100);
Otu03410	0	0	0	0	0	0	0	0	0	0	0	0	0	0	0	1	0	0		Eukaryota(100); Dinoflagellata(100); Dinoflagellata_unclassified(100); Dinoflagellata_unclassified(100); Dinoflagellata_unclassified(100); Dinoflagellata_unclassified(100);
Otu03411	0	0	0	0	0	0	0	0	0	0	0	0	1	0	0	0	0	0		Eukaryota(100); Dinoflagellata(100); Dinoflagellata_unclassified(100); Dinoflagellata_unclassified(100); Dinoflagellata_unclassified(100); Dinoflagellata_unclassified(100);
Otu03415	0	0	0	0	0	0	0	0	0	0	0	0	0	0	0	0	0	1		Eukaryota(100); Dinoflagellata(100); Dinoflagellata_unclassified(100); Dinoflagellata_unclassified(100); Dinoflagellata_unclassified(100); Dinoflagellata_unclassified(100);
Otu03417	0	0	0	0	0	0	0	0	0	0	0	0	0	0	0	0	1	0		Eukaryota(100); Dinoflagellata(100); Dinoflagellata_unclassified(100); Dinoflagellata_unclassified(100); Dinoflagellata_unclassified(100); Dinoflagellata_unclassified(100);
Otu03444	0	0	0	0	0	0	0	0	0	1	0	0	0	0	0	0	0	0		Eukaryota(100); Peronosporomycetes(100); Peronosporomycetes_cl(100); Peronosporomycetes_or(100); Peronosporomycetes_fa(100); Peronosporomycetes_fa_unclassified(100);
Otu03450	0	0	0	0	0	0	0	0	0	0	1	0	0	0	0	0	0	0		Eukaryota(100); Peronosporomycetes(100); Peronosporomycetes_cl(100); Peronosporomycetes_or(100); Peronosporomycetes_fa(100); Peronosporomycetes_fa_unclassified(100);
Otu03455	0	0	0	0	2	0	0	0	0	0	0	0	0	0	0	0	0	0		Eukaryota(100); Basidiomycota(100); Malasseziomycetes(100); Malasseziales(100); Malasseziaceae(100); Malassezia(100);
Otu03462	0	0	0	0	0	0	0	0	0	0	0	0	0	0	0	0	0	2		Eukaryota(100); Dinoflagellata(100); Dinophyceae(100); Peridiniales(100); Peridiniales_fa(100); Heterocapsa(100);
Otu03464	0	0	0	0	0	0	0	0	0	0	0	1	0	0	0	0	0	0		Eukaryota(100); Diatomea(100); Diatomea_unclassified(100); Diatomea_unclassified(100); Diatomea_unclassified(100); Diatomea_unclassified(100);
Otu03476	0	0	0	0	0	0	0	0	0	0	0	0	0	0	0	1	0	0		Eukaryota(100); Chlorophyta_ph(100); Mamiellophyceae(100); Mamiellales(100); Mamiellales_fa(100); Micromonas(100);
Otu03494	0	0	0	0	0	0	0	0	0	0	0	0	0	1	0	0	0	0		Eukaryota(100); Chlorophyta_ph(100); Mamiellophyceae(100); Mamiellales(100); Mamiellales_fa(100); Bathycoccus(100);
Otu03519	0	0	0	0	0	0	0	0	0	0	2	0	0	0	0	0	0	0		Eukaryota(100); Eukaryota_unclassified(100); Eukaryota_unclassified(100); Eukaryota_unclassified(100); Eukaryota_unclassified(100); Eukaryota_unclassified(100);
Otu03531	0	0	0	1	0	0	0	0	0	0	0	0	0	0	0	0	0	0		Eukaryota(100); Eukaryota_unclassified(100); Eukaryota_unclassified(100); Eukaryota_unclassified(100); Eukaryota_unclassified(100); Eukaryota_unclassified(100);
Otu03555	0	0	0	0	0	0	0	0	1	0	0	0	0	0	0	0	0	0		Eukaryota(100); Eukaryota_unclassified(100); Eukaryota_unclassified(100); Eukaryota_unclassified(100); Eukaryota_unclassified(100); Eukaryota_unclassified(100);
Otu03566	0	0	0	0	0	0	0	0	1	0	0	0	0	0	0	0	0	0		Eukaryota(100); Eukaryota_unclassified(100); Eukaryota_unclassified(100); Eukaryota_unclassified(100); Eukaryota_unclassified(100); Eukaryota_unclassified(100);
Otu03584	5	0	0	0	0	0	0	0	0	0	0	0	0	0	0	0	0	0		Eukaryota(100); Eukaryota_unclassified(100); Eukaryota_unclassified(100); Eukaryota_unclassified(100); Eukaryota_unclassified(100); Eukaryota_unclassified(100);
Otu03591	0	1	0	0	0	0	0	0	0	0	0	0	0	0	0	0	0	0		Eukaryota(100); Eukaryota_unclassified(100); Eukaryota_unclassified(100); Eukaryota_unclassified(100); Eukaryota_unclassified(100); Eukaryota_unclassified(100);
Otu03599	0	0	0	0	1	0	1	0	0	0	0	0	0	0	0	0	0	0		Eukaryota(100); Eukaryota_unclassified(100); Eukaryota_unclassified(100); Eukaryota_unclassified(100); Eukaryota_unclassified(100); Eukaryota_unclassified(100);
Otu03609	0	0	0	0	0	0	0	0	0	1	0	0	0	0	0	0	0	0		Eukaryota(100); Eukaryota_unclassified(100); Eukaryota_unclassified(100); Eukaryota_unclassified(100); Eukaryota_unclassified(100); Eukaryota_unclassified(100);
Otu03620	0	0	0	0	0	0	0	0	1	1	0	0	0	0	0	0	0	0		Eukaryota(100); Eukaryota_unclassified(100); Eukaryota_unclassified(100); Eukaryota_unclassified(100); Eukaryota_unclassified(100); Eukaryota_unclassified(100);
Otu03636	0	0	0	0	0	0	0	0	0	0	0	0	1	0	0	0	1	0		Eukaryota(100); Eukaryota_unclassified(100); Eukaryota_unclassified(100); Eukaryota_unclassified(100); Eukaryota_unclassified(100); Eukaryota_unclassified(100);
Otu03645	0	0	0	1	0	0	0	0	0	0	0	0	0	0	0	0	0	0		Eukaryota(100); Eukaryota_unclassified(100); Eukaryota_unclassified(100); Eukaryota_unclassified(100); Eukaryota_unclassified(100); Eukaryota_unclassified(100);
Otu03650	0	0	0	0	0	0	0	0	0	0	2	0	0	0	0	0	0	0		Eukaryota(100); Eukaryota_unclassified(100); Eukaryota_unclassified(100); Eukaryota_unclassified(100); Eukaryota_unclassified(100); Eukaryota_unclassified(100);
Otu03661	0	0	0	0	0	0	0	0	1	0	0	0	0	0	0	0	0	0		Eukaryota(100); Eukaryota_unclassified(100); Eukaryota_unclassified(100); Eukaryota_unclassified(100); Eukaryota_unclassified(100); Eukaryota_unclassified(100);
Otu03667	0	0	0	1	0	0	0	1	0	0	0	0	0	0	0	0	0	0		Eukaryota(100); Eukaryota_unclassified(100); Eukaryota_unclassified(100); Eukaryota_unclassified(100); Eukaryota_unclassified(100); Eukaryota_unclassified(100);
Otu03670	0	0	0	0	0	0	0	0	1	0	0	0	0	0	0	0	0	0		Eukaryota(100); Eukaryota_unclassified(100); Eukaryota_unclassified(100); Eukaryota_unclassified(100); Eukaryota_unclassified(100); Eukaryota_unclassified(100);
Otu03673	0	0	0	0	0	2	0	0	0	0	0	0	0	0	0	0	0	0		Eukaryota(100); Eukaryota_unclassified(100); Eukaryota_unclassified(100); Eukaryota_unclassified(100); Eukaryota_unclassified(100); Eukaryota_unclassified(100);
Otu03675	0	0	0	0	0	0	0	0	1	0	0	0	0	0	0	0	0	0		Eukaryota(100); Eukaryota_unclassified(100); Eukaryota_unclassified(100); Eukaryota_unclassified(100); Eukaryota_unclassified(100); Eukaryota_unclassified(100);
Otu03677	0	0	0	0	0	0	0	0	0	0	0	1	0	0	0	0	0	0		Eukaryota(100); Eukaryota_unclassified(100); Eukaryota_unclassified(100); Eukaryota_unclassified(100); Eukaryota_unclassified(100); Eukaryota_unclassified(100);
Otu03678	0	0	0	0	0	0	0	0	0	0	0	0	1	0	0	0	0	0		Eukaryota(100); Eukaryota_unclassified(100); Eukaryota_unclassified(100); Eukaryota_unclassified(100); Eukaryota_unclassified(100); Eukaryota_unclassified(100);
Otu03684	0	0	0	0	0	0	1	0	0	0	0	0	0	0	0	0	0	0		Eukaryota(100); Eukaryota_unclassified(100); Eukaryota_unclassified(100); Eukaryota_unclassified(100); Eukaryota_unclassified(100); Eukaryota_unclassified(100);
Otu03689	1	0	0	0	0	0	0	0	0	0	0	0	0	0	0	0	0	0		Eukaryota(100); Eukaryota_unclassified(100); Eukaryota_unclassified(100); Eukaryota_unclassified(100); Eukaryota_unclassified(100); Eukaryota_unclassified(100);
Otu03704	1	0	2	0	0	0	0	0	0	0	0	0	0	0	0	0	0	0		Eukaryota(100); Eukaryota_unclassified(100); Eukaryota_unclassified(100); Eukaryota_unclassified(100); Eukaryota_unclassified(100); Eukaryota_unclassified(100);
Otu03706	0	0	0	0	0	1	1	0	0	0	0	0	0	0	0	0	0	0		Eukaryota(100); Eukaryota_unclassified(100); Eukaryota_unclassified(100); Eukaryota_unclassified(100); Eukaryota_unclassified(100); Eukaryota_unclassified(100);
Otu03707	0	0	0	0	0	0	0	0	1	0	0	0	0	0	0	0	0	0		Eukaryota(100); Eukaryota_unclassified(100); Eukaryota_unclassified(100); Eukaryota_unclassified(100); Eukaryota_unclassified(100); Eukaryota_unclassified(100);
Otu03713	0	0	0	1	0	0	1	0	0	0	0	0	0	0	0	0	0	0		Eukaryota(100); Eukaryota_unclassified(100); Eukaryota_unclassified(100); Eukaryota_unclassified(100); Eukaryota_unclassified(100); Eukaryota_unclassified(100);
Otu03718	0	0	0	0	0	0	1	0	0	0	0	0	0	0	0	0	0	0		Eukaryota(100); Eukaryota_unclassified(100); Eukaryota_unclassified(100); Eukaryota_unclassified(100); Eukaryota_unclassified(100); Eukaryota_unclassified(100);
Otu03722	0	0	0	0	1	0	0	0	0	0	0	0	0	0	0	0	0	0		Eukaryota(100); Eukaryota_unclassified(100); Eukaryota_unclassified(100); Eukaryota_unclassified(100); Eukaryota_unclassified(100); Eukaryota_unclassified(100);
Otu03723	0	0	0	0	1	0	0	0	0	0	0	0	0	0	0	0	0	0		Eukaryota(100); Eukaryota_unclassified(100); Eukaryota_unclassified(100); Eukaryota_unclassified(100); Eukaryota_unclassified(100); Eukaryota_unclassified(100);
Otu03731	0	0	0	0	0	0	0	0	0	0	1	0	0	0	0	0	0	0		Eukaryota(100); Eukaryota_unclassified(100); Eukaryota_unclassified(100); Eukaryota_unclassified(100); Eukaryota_unclassified(100); Eukaryota_unclassified(100);
Otu03739	0	0	0	0	0	0	0	0	0	0	1	0	0	0	0	0	0	0		Eukaryota(100); Eukaryota_unclassified(100); Eukaryota_unclassified(100); Eukaryota_unclassified(100); Eukaryota_unclassified(100); Eukaryota_unclassified(100);
Otu03740	0	0	0	0	0	0	0	0	0	0	0	0	0	1	0	0	0	0		Eukaryota(100); Eukaryota_unclassified(100); Eukaryota_unclassified(100); Eukaryota_unclassified(100); Eukaryota_unclassified(100); Eukaryota_unclassified(100);
Otu03742	0	0	0	0	0	1	0	0	0	0	0	0	0	0	0	0	0	0		Eukaryota(100); Eukaryota_unclassified(100); Eukaryota_unclassified(100); Eukaryota_unclassified(100); Eukaryota_unclassified(100); Eukaryota_unclassified(100);
Otu03744	0	0	0	0	0	0	0	0	0	0	0	0	0	0	1	0	0	0		Eukaryota(100); Eukaryota_unclassified(100); Eukaryota_unclassified(100); Eukaryota_unclassified(100); Eukaryota_unclassified(100); Eukaryota_unclassified(100);
Otu03749	0	0	0	0	0	0	0	0	1	0	0	0	0	0	0	0	0	0		Eukaryota(100); Eukaryota_unclassified(100); Eukaryota_unclassified(100); Eukaryota_unclassified(100); Eukaryota_unclassified(100); Eukaryota_unclassified(100);
Otu03768	0	0	0	1	0	1	0	0	0	0	0	0	0	0	0	0	0	0		Eukaryota(100); Eukaryota_unclassified(100); Eukaryota_unclassified(100); Eukaryota_unclassified(100); Eukaryota_unclassified(100); Eukaryota_unclassified(100);
Otu03769	0	0	0	0	0	0	0	0	0	1	0	0	0	0	0	0	0	0		Eukaryota(100); Eukaryota_unclassified(100); Eukaryota_unclassified(100); Eukaryota_unclassified(100); Eukaryota_unclassified(100); Eukaryota_unclassified(100);
Otu03772	0	0	0	0	0	0	0	0	1	1	0	0	0	0	0	0	0	0		Eukaryota(100); Eukaryota_unclassified(100); Eukaryota_unclassified(100); Eukaryota_unclassified(100); Eukaryota_unclassified(100); Eukaryota_unclassified(100);
Otu03777	0	0	0	0	0	0	0	29	0	0	0	0	0	0	0	0	0	0		Eukaryota(100); Eukaryota_unclassified(100); Eukaryota_unclassified(100); Eukaryota_unclassified(100); Eukaryota_unclassified(100); Eukaryota_unclassified(100);
Otu03780	0	0	0	0	0	0	0	0	0	0	0	1	0	0	0	0	0	0		Eukaryota(100); Eukaryota_unclassified(100); Eukaryota_unclassified(100); Eukaryota_unclassified(100); Eukaryota_unclassified(100); Eukaryota_unclassified(100);
Otu03798	0	0	0	0	0	0	0	0	0	0	0	1	0	0	0	0	0	0		Eukaryota(100); Eukaryota_unclassified(100); Eukaryota_unclassified(100); Eukaryota_unclassified(100); Eukaryota_unclassified(100); Eukaryota_unclassified(100);
Otu03799	2	0	0	0	0	0	0	0	0	0	0	0	0	0	0	0	0	0		Eukaryota(100); Eukaryota_unclassified(100); Eukaryota_unclassified(100); Eukaryota_unclassified(100); Eukaryota_unclassified(100); Eukaryota_unclassified(100);
Otu03806	2	0	2	0	0	0	0	0	0	0	0	0	0	0	0	0	0	0		Eukaryota(100); Eukaryota_unclassified(100); Eukaryota_unclassified(100); Eukaryota_unclassified(100); Eukaryota_unclassified(100); Eukaryota_unclassified(100);
Otu03811	0	0	0	0	0	0	1	0	0	0	0	0	0	0	0	0	0	0		Eukaryota(100); Eukaryota_unclassified(100); Eukaryota_unclassified(100); Eukaryota_unclassified(100); Eukaryota_unclassified(100); Eukaryota_unclassified(100);
Otu03830	0	0	0	0	0	1	0	0	0	0	0	0	0	0	0	0	0	0		Eukaryota(100); Eukaryota_unclassified(100); Eukaryota_unclassified(100); Eukaryota_unclassified(100); Eukaryota_unclassified(100); Eukaryota_unclassified(100);
Otu03831	0	0	0	0	1	0	1	0	0	0	0	0	0	0	0	0	0	0		Eukaryota(100); Eukaryota_unclassified(100); Eukaryota_unclassified(100); Eukaryota_unclassified(100); Eukaryota_unclassified(100); Eukaryota_unclassified(100);
Otu03840	17	8	17	0	0	0	0	0	1	0	1	0	1	1	0	1	0	0		Eukaryota(100); Eukaryota_unclassified(100); Eukaryota_unclassified(100); Eukaryota_unclassified(100); Eukaryota_unclassified(100); Eukaryota_unclassified(100);
Otu03863	0	0	0	0	0	0	0	0	0	1	0	0	0	0	0	0	0	0		Eukaryota(100); Eukaryota_unclassified(100); Eukaryota_unclassified(100); Eukaryota_unclassified(100); Eukaryota_unclassified(100); Eukaryota_unclassified(100);
Otu03865	0	0	0	0	0	0	0	0	0	0	0	0	0	0	0	0	0	1		Eukaryota(100); Dinoflagellata(100); Dinoflagellata_cl(100); Dinoflagellata_or(100); Dinoflagellata_fa(100); Dinoflagellata_ge(100);
Otu03867	0	0	0	0	0	0	0	3	0	0	0	0	0	0	0	0	1	0		Eukaryota(100); Eukaryota_unclassified(100); Eukaryota_unclassified(100); Eukaryota_unclassified(100); Eukaryota_unclassified(100); Eukaryota_unclassified(100);
Otu03875	0	0	0	0	0	0	0	0	0	1	0	0	0	0	0	0	0	0		Eukaryota(100); Eukaryota_unclassified(100); Eukaryota_unclassified(100); Eukaryota_unclassified(100); Eukaryota_unclassified(100); Eukaryota_unclassified(100);
Otu03892	0	0	0	0	1	0	0	0	0	0	0	0	0	0	0	0	0	0		Eukaryota(100); Eukaryota_unclassified(100); Eukaryota_unclassified(100); Eukaryota_unclassified(100); Eukaryota_unclassified(100); Eukaryota_unclassified(100);
Otu03895	0	0	0	0	0	0	0	0	0	0	0	0	1	0	0	0	0	0		Eukaryota(100); Eukaryota_unclassified(100); Eukaryota_unclassified(100); Eukaryota_unclassified(100); Eukaryota_unclassified(100); Eukaryota_unclassified(100);
Otu03897	0	0	0	0	0	0	0	0	0	0	0	0	0	0	1	0	0	0		Eukaryota(100); Eukaryota_unclassified(100); Eukaryota_unclassified(100); Eukaryota_unclassified(100); Eukaryota_unclassified(100); Eukaryota_unclassified(100);
Otu03899	0	0	0	0	0	0	0	0	1	0	0	0	0	0	0	0	0	0		Eukaryota(100); Eukaryota_unclassified(100); Eukaryota_unclassified(100); Eukaryota_unclassified(100); Eukaryota_unclassified(100); Eukaryota_unclassified(100);
Otu03902	0	0	0	0	0	0	0	0	0	0	1	0	0	0	0	0	0	0		Eukaryota(100); Eukaryota_unclassified(100); Eukaryota_unclassified(100); Eukaryota_unclassified(100); Eukaryota_unclassified(100); Eukaryota_unclassified(100);
Otu03906	0	0	0	0	1	0	0	0	0	0	0	0	0	0	0	0	0	0		Eukaryota(100); Eukaryota_unclassified(100); Eukaryota_unclassified(100); Eukaryota_unclassified(100); Eukaryota_unclassified(100); Eukaryota_unclassified(100);
Otu03913	0	0	0	1	0	0	1	0	0	0	0	0	0	0	0	0	0	0		Eukaryota(100); Eukaryota_unclassified(100); Eukaryota_unclassified(100); Eukaryota_unclassified(100); Eukaryota_unclassified(100); Eukaryota_unclassified(100);
Otu03918	0	0	0	0	0	0	0	0	1	1	0	0	1	0	0	0	0	1		Eukaryota(100); Ochrophyta_ph(100); Phaeophyceae(100); Phaeophyceae_unclassified(100); Phaeophyceae_unclassified(100); Phaeophyceae_unclassified(100);
Otu03920	1	0	0	0	0	0	0	0	0	0	0	0	0	0	0	0	0	0		Eukaryota(100); Ochrophyta_ph(100); Phaeophyceae(100); Phaeophyceae_unclassified(100); Phaeophyceae_unclassified(100); Phaeophyceae_unclassified(100);
Otu03922	1	0	0	0	0	0	0	0	0	0	0	0	0	0	0	0	0	0		Eukaryota(100); Eukaryota_unclassified(100); Eukaryota_unclassified(100); Eukaryota_unclassified(100); Eukaryota_unclassified(100); Eukaryota_unclassified(100);
Otu03926	1	0	0	0	0	0	0	0	0	0	0	0	0	0	0	0	0	0		Eukaryota(100); Eukaryota_unclassified(100); Eukaryota_unclassified(100); Eukaryota_unclassified(100); Eukaryota_unclassified(100); Eukaryota_unclassified(100);
Otu03932	0	0	0	0	0	0	0	0	0	0	0	0	0	0	1	1	0	0		Eukaryota(100); Eukaryota_unclassified(100); Eukaryota_unclassified(100); Eukaryota_unclassified(100); Eukaryota_unclassified(100); Eukaryota_unclassified(100);
Otu03957	0	0	0	0	0	1	0	0	0	0	0	0	0	0	0	0	0	0		Eukaryota(100); Eukaryota_unclassified(100); Eukaryota_unclassified(100); Eukaryota_unclassified(100); Eukaryota_unclassified(100); Eukaryota_unclassified(100);
Otu03959	0	0	0	0	0	17	0	0	0	0	0	0	0	0	0	0	0	0		Eukaryota(100); Eukaryota_unclassified(100); Eukaryota_unclassified(100); Eukaryota_unclassified(100); Eukaryota_unclassified(100); Eukaryota_unclassified(100);
Otu03964	0	0	0	0	0	0	0	0	0	0	0	1	0	0	0	0	0	0		Eukaryota(100); Diatomea(100); Diatomea_unclassified(100); Diatomea_unclassified(100); Diatomea_unclassified(100); Diatomea_unclassified(100);
Otu03968	0	0	0	2	0	0	0	0	0	0	0	0	0	0	1	0	0	0		Eukaryota(100); Dinoflagellata(100); Incertae_Sedis(100); Incertae_Sedis_or(100); Incertae_Sedis_fa(100); Haplozoon(100);
Otu03991	1	0	1	0	0	0	0	0	0	0	0	0	0	0	0	0	0	0		Eukaryota(100); Eukaryota_unclassified(100); Eukaryota_unclassified(100); Eukaryota_unclassified(100); Eukaryota_unclassified(100); Eukaryota_unclassified(100);
Otu03992	0	0	0	0	1	0	0	0	0	0	0	0	0	0	0	0	0	0		Eukaryota(100); Eukaryota_unclassified(100); Eukaryota_unclassified(100); Eukaryota_unclassified(100); Eukaryota_unclassified(100); Eukaryota_unclassified(100);
Otu04001	0	0	0	0	0	0	1	0	0	0	0	1	0	0	0	0	0	0		Eukaryota(100); Chlorophyta_ph(100); Chlorophyta_ph_unclassified(100); Chlorophyta_ph_unclassified(100); Chlorophyta_ph_unclassified(100); Chlorophyta_ph_unclassified(100);
Otu04012	0	0	0	0	0	0	0	0	0	0	0	0	0	1	0	0	0	0		Eukaryota(100); Eukaryota_unclassified(100); Eukaryota_unclassified(100); Eukaryota_unclassified(100); Eukaryota_unclassified(100); Eukaryota_unclassified(100);
Otu04014	0	0	0	0	0	0	0	0	0	0	0	1	0	0	0	0	0	0		Eukaryota(100); Eukaryota_unclassified(100); Eukaryota_unclassified(100); Eukaryota_unclassified(100); Eukaryota_unclassified(100); Eukaryota_unclassified(100);
Otu04019	0	0	0	0	0	0	0	0	1	0	0	0	0	0	0	0	0	0		Eukaryota(100); Eukaryota_unclassified(100); Eukaryota_unclassified(100); Eukaryota_unclassified(100); Eukaryota_unclassified(100); Eukaryota_unclassified(100);
Otu04020	0	0	0	0	0	0	0	0	0	1	0	0	0	0	0	0	0	0		Eukaryota(100); Eukaryota_unclassified(100); Eukaryota_unclassified(100); Eukaryota_unclassified(100); Eukaryota_unclassified(100); Eukaryota_unclassified(100);
Otu04030	0	0	0	0	0	0	0	0	0	0	0	1	0	0	0	0	0	0		Eukaryota(100); Diatomea(100); Diatomea_unclassified(100); Diatomea_unclassified(100); Diatomea_unclassified(100); Diatomea_unclassified(100);
Otu04034	0	0	0	1	0	0	1	0	0	0	0	0	0	0	0	0	0	0		Eukaryota(100); Dinoflagellata(100); Dinophyceae(100); Gonyaulacales(100); Gonyaulacales_fa(100); Ostreopsis(100);
Otu04059	0	0	0	0	0	0	0	0	0	0	0	1	0	0	0	0	0	0		Eukaryota(100); Eukaryota_unclassified(100); Eukaryota_unclassified(100); Eukaryota_unclassified(100); Eukaryota_unclassified(100); Eukaryota_unclassified(100);
Otu04064	0	0	0	0	0	1	0	0	0	0	0	0	0	0	0	0	0	0		Eukaryota(100); Eukaryota_unclassified(100); Eukaryota_unclassified(100); Eukaryota_unclassified(100); Eukaryota_unclassified(100); Eukaryota_unclassified(100);
Otu04066	0	0	0	0	0	0	0	1	0	0	0	0	0	0	0	0	0	0		Eukaryota(100); Eukaryota_unclassified(100); Eukaryota_unclassified(100); Eukaryota_unclassified(100); Eukaryota_unclassified(100); Eukaryota_unclassified(100);
Otu04071	0	0	0	0	1	0	1	0	0	0	0	0	0	0	0	0	0	0		Eukaryota(100); Eukaryota_unclassified(100); Eukaryota_unclassified(100); Eukaryota_unclassified(100); Eukaryota_unclassified(100); Eukaryota_unclassified(100);
Otu04073	0	0	0	1	0	0	0	0	0	0	0	0	0	0	0	0	0	0		Eukaryota(100); Eukaryota_unclassified(100); Eukaryota_unclassified(100); Eukaryota_unclassified(100); Eukaryota_unclassified(100); Eukaryota_unclassified(100);
Otu04081	0	0	0	0	1	1	0	0	0	0	0	0	0	0	0	0	0	0		Eukaryota(100); Eukaryota_unclassified(100); Eukaryota_unclassified(100); Eukaryota_unclassified(100); Eukaryota_unclassified(100); Eukaryota_unclassified(100);
Otu04083	0	0	0	1	0	0	0	0	0	0	0	0	0	0	0	0	0	0		Eukaryota(100); Eukaryota_unclassified(100); Eukaryota_unclassified(100); Eukaryota_unclassified(100); Eukaryota_unclassified(100); Eukaryota_unclassified(100);
Otu04092	0	0	0	0	0	0	0	0	0	0	0	0	1	0	0	0	0	0		Eukaryota(100); Chlorophyta_ph(100); Chlorophyta_ph_unclassified(100); Chlorophyta_ph_unclassified(100); Chlorophyta_ph_unclassified(100); Chlorophyta_ph_unclassified(100);
Otu04120	0	0	0	0	0	0	0	1	0	0	0	0	0	0	0	0	0	0		Eukaryota(100); Florideophycidae(100); Corallinophycidae(100); Corallinophycidae_or(100); Corallinophycidae_fa(100); Amphiroa(100);
Otu04121	0	0	0	0	0	0	0	2	0	0	0	0	0	0	0	0	0	0		Eukaryota(100); Florideophycidae(100); Corallinophycidae(100); Corallinophycidae_or(100); Corallinophycidae_fa(100); Amphiroa(100);
Otu04127	0	0	0	0	0	0	0	1	0	0	0	0	0	0	0	0	0	0		Eukaryota(100); Florideophycidae(100); Corallinophycidae(100); Corallinophycidae_or(100); Corallinophycidae_fa(100); Amphiroa(100);
Otu04128	0	0	0	0	0	0	0	1	0	0	0	0	0	0	0	0	0	0		Eukaryota(100); Florideophycidae(100); Corallinophycidae(100); Corallinophycidae_or(100); Corallinophycidae_fa(100); Amphiroa(100);
Otu04129	0	0	0	0	0	0	0	3	0	0	0	0	0	0	0	0	0	0		Eukaryota(100); Florideophycidae(100); Corallinophycidae(100); Corallinophycidae_or(100); Corallinophycidae_fa(100); Amphiroa(100);
Otu04135	0	0	0	0	1	0	0	0	0	0	0	0	0	0	0	0	0	0		Eukaryota(100); Eukaryota_unclassified(100); Eukaryota_unclassified(100); Eukaryota_unclassified(100); Eukaryota_unclassified(100); Eukaryota_unclassified(100);
Otu04142	0	0	0	0	0	0	1	0	0	0	0	0	0	0	0	0	0	0		Eukaryota(100); Eukaryota_unclassified(100); Eukaryota_unclassified(100); Eukaryota_unclassified(100); Eukaryota_unclassified(100); Eukaryota_unclassified(100);
Otu04149	0	0	0	0	0	0	0	0	0	1	0	0	0	0	0	0	0	0		Eukaryota(100); Eukaryota_unclassified(100); Eukaryota_unclassified(100); Eukaryota_unclassified(100); Eukaryota_unclassified(100); Eukaryota_unclassified(100);
Otu04150	0	0	0	0	0	0	1	0	0	0	0	0	0	0	0	0	0	0		Eukaryota(100); Eukaryota_unclassified(100); Eukaryota_unclassified(100); Eukaryota_unclassified(100); Eukaryota_unclassified(100); Eukaryota_unclassified(100);
Otu04159	0	0	0	0	0	0	0	0	0	0	0	0	0	0	0	0	0	1		Eukaryota(100); Eukaryota_unclassified(100); Eukaryota_unclassified(100); Eukaryota_unclassified(100); Eukaryota_unclassified(100); Eukaryota_unclassified(100);
Otu04160	0	0	0	0	0	0	0	0	0	0	0	0	0	0	0	1	0	0		Eukaryota(100); Eukaryota_unclassified(100); Eukaryota_unclassified(100); Eukaryota_unclassified(100); Eukaryota_unclassified(100); Eukaryota_unclassified(100);
Otu04161	1	0	0	0	0	0	0	0	0	0	0	0	0	0	0	0	0	0		Eukaryota(100); Eukaryota_unclassified(100); Eukaryota_unclassified(100); Eukaryota_unclassified(100); Eukaryota_unclassified(100); Eukaryota_unclassified(100);
Otu04164	0	0	0	0	0	0	0	0	0	0	0	0	0	1	0	0	0	0		Eukaryota(100); Eukaryota_unclassified(100); Eukaryota_unclassified(100); Eukaryota_unclassified(100); Eukaryota_unclassified(100); Eukaryota_unclassified(100);
Otu04165	0	0	0	0	0	0	0	0	0	1	0	0	0	0	0	0	0	0		Eukaryota(100); Eukaryota_unclassified(100); Eukaryota_unclassified(100); Eukaryota_unclassified(100); Eukaryota_unclassified(100); Eukaryota_unclassified(100);
Otu04170	0	0	0	1	0	0	0	0	0	0	0	0	0	0	0	0	0	0		Eukaryota(100); Eukaryota_unclassified(100); Eukaryota_unclassified(100); Eukaryota_unclassified(100); Eukaryota_unclassified(100); Eukaryota_unclassified(100);
Otu04178	0	0	0	0	0	0	0	0	0	0	1	0	0	0	0	0	0	0		Eukaryota(100); Eukaryota_unclassified(100); Eukaryota_unclassified(100); Eukaryota_unclassified(100); Eukaryota_unclassified(100); Eukaryota_unclassified(100);
Otu04185	0	0	0	1	1	0	0	0	0	0	0	0	0	0	0	0	0	0		Eukaryota(100); Eukaryota_unclassified(100); Eukaryota_unclassified(100); Eukaryota_unclassified(100); Eukaryota_unclassified(100); Eukaryota_unclassified(100);
Otu04192	0	0	0	0	0	0	0	0	0	0	0	0	1	0	0	0	0	0		Eukaryota(100); Eukaryota_unclassified(100); Eukaryota_unclassified(100); Eukaryota_unclassified(100); Eukaryota_unclassified(100); Eukaryota_unclassified(100);
Otu04216	0	0	0	0	0	0	0	0	1	0	0	0	1	0	0	0	0	0		Eukaryota(100); Diatomea(100); Diatomea_unclassified(100); Diatomea_unclassified(100); Diatomea_unclassified(100); Diatomea_unclassified(100);
Otu04218	0	0	0	0	0	1	0	0	0	0	0	0	0	0	0	0	0	0		Eukaryota(100); Diatomea(100); Diatomea_unclassified(100); Diatomea_unclassified(100); Diatomea_unclassified(100); Diatomea_unclassified(100);
Otu04233	0	0	0	0	0	0	0	0	0	0	0	1	0	0	0	0	0	0		Eukaryota(100); Diatomea(100); Diatomea_unclassified(100); Diatomea_unclassified(100); Diatomea_unclassified(100); Diatomea_unclassified(100);
Otu04238	0	0	0	0	0	0	0	0	0	0	0	0	0	0	0	1	0	0		Eukaryota(100); Ochrophyta_ph(100); Chrysophyceae(100); Chrysophyceae_unclassified(100); Chrysophyceae_unclassified(100); Chrysophyceae_unclassified(100);
Otu04250	2	0	0	0	0	0	0	0	0	0	0	1	0	0	0	0	0	0		Eukaryota(100); Basidiomycota(100); Agaricomycetes(100); Agaricomycetes_unclassified(100); Agaricomycetes_unclassified(100); Agaricomycetes_unclassified(100);
Otu04251	0	0	0	0	2	0	0	0	0	0	0	0	0	0	0	0	0	0		Eukaryota(100); Basidiomycota(100); Agaricomycetes(100); Agaricomycetes_unclassified(100); Agaricomycetes_unclassified(100); Agaricomycetes_unclassified(100);
Otu04252	0	0	0	0	1	0	0	0	0	0	0	0	0	0	0	0	0	0		Eukaryota(100); Basidiomycota(100); Agaricomycetes(100); Agaricomycetes_unclassified(100); Agaricomycetes_unclassified(100); Agaricomycetes_unclassified(100);
Otu04254	0	0	0	0	0	0	0	0	1	0	0	0	0	0	0	0	0	0		Eukaryota(100); Chlorophyta_ph(100); Pedinophyceae(100); Pedinomonadales(100); Pedinomonadales_fa(100); Pedinomonas(100);
Otu04262	0	0	0	0	0	0	0	0	2	0	0	0	0	0	0	0	0	0		Eukaryota(100); Retaria(100); Foraminifera(100); Rotaliida(100); Rotaliidae(100); Ammonia(100);
Otu04266	0	0	0	0	0	0	0	0	0	1	0	0	0	0	0	0	0	0		Eukaryota(100); Retaria(100); Foraminifera(100); Rotaliida(100); Rotaliidae(100); Ammonia(100);
Otu04286	0	0	0	0	0	0	0	0	0	0	0	0	0	1	0	0	0	0		Eukaryota(100); Dinoflagellata(100); Dinophyceae(100); Gymnodiniphycidae(100); Incertae_Sedis(100); Akashiwo(100);
Otu04287	0	0	0	0	0	0	0	0	0	0	0	0	0	0	0	0	1	0		Eukaryota(100); Dinoflagellata(100); Dinophyceae(100); Gymnodiniphycidae(100); Gymnodinium_clade(100); Paragymnodinium(100);
Otu04290	0	0	0	2	0	0	0	0	0	0	0	0	0	0	0	0	0	0		Eukaryota(100); Dinoflagellata(100); Dinophyceae(100); Gymnodiniphycidae(100); Suessiaceae(100); Suessiaceae_unclassified(100);
Otu04297	0	0	0	0	0	0	0	0	0	1	0	0	0	0	0	0	0	0		Eukaryota(100); Dinoflagellata(100); Dinophyceae(100); Gymnodiniphycidae(100); Gymnodiniphycidae_fa(100); Amphidinium(100);
Otu04300	0	0	0	0	0	0	0	0	0	0	0	0	0	0	0	1	0	0		Eukaryota(100); Dinoflagellata(100); Dinophyceae(100); Gymnodiniphycidae(100); Gymnodinium_clade(100); Paragymnodinium(100);
Otu04310	0	0	0	0	0	0	1	0	0	0	0	0	0	0	1	1	0	0		Eukaryota(100); Dinoflagellata(100); Dinophyceae(100); Gymnodiniphycidae(100); Gymnodiniphycidae_fa(100); Katodinium(100);
Otu04324	0	0	0	0	0	0	0	0	0	1	0	0	0	0	0	0	0	0		Eukaryota(100); Ciliophora(100); Intramacronucleata(100); Conthreep(100); Phyllopharyngea(100); Acineta(100);
Otu04353	0	0	0	0	0	0	0	0	0	0	0	0	0	0	1	0	0	0		Eukaryota(100); Dinoflagellata(100); Dinophyceae(100); Gymnodiniphycidae(100); Gymnodinium_clade(100); Gymnodinium_clade_unclassified(100);
Otu04374	0	0	0	0	0	0	0	0	0	0	0	0	0	0	0	0	1	0		Eukaryota(100); Protalveolata(100); Syndiniales(100); Syndiniales_or(100); Syndiniales_Group_I(99); Syndiniales_Group_I_ge(99);
Otu04383	0	0	0	0	0	0	0	0	0	0	0	0	0	0	0	1	0	0		Eukaryota(100); Protalveolata(100); Syndiniales(100); Syndiniales_or(100); Syndiniales_fa(100); Amoebophrya(100);
Otu04389	0	0	5	0	0	0	0	0	0	0	0	0	0	0	0	0	0	0		Eukaryota(100); Protalveolata(100); Syndiniales(100); Syndiniales_or(100); Syndiniales_fa(100); Amoebophrya(100);
Otu04390	0	0	0	0	0	0	0	0	0	0	0	0	0	0	0	0	0	1		Eukaryota(100); Protalveolata(100); Syndiniales(100); Syndiniales_or(100); Syndiniales_Group_I(100); Syndiniales_Group_I_ge(100);
Otu04391	0	0	0	0	0	1	0	0	0	0	0	0	0	0	0	0	0	0		Eukaryota(100); Protalveolata(100); Syndiniales(100); Syndiniales_or(100); Syndiniales_Group_I(100); Syndiniales_Group_I_ge(100);
Otu04395	0	0	0	0	0	0	0	0	0	0	0	0	0	0	0	1	0	0		Eukaryota(100); Protalveolata(100); Syndiniales(100); Syndiniales_or(100); Syndiniales_Group_I(100); Syndiniales_Group_I_ge(100);
Otu04396	2	0	0	0	0	0	0	0	0	0	0	0	0	0	0	1	0	0		Eukaryota(100); Protalveolata(100); Syndiniales(100); Syndiniales_or(100); Syndiniales_fa(100); Amoebophrya(100);
Otu04398	1	0	0	0	0	0	0	0	0	0	0	0	0	0	0	0	0	0		Eukaryota(100); Protalveolata(100); Syndiniales(100); Syndiniales_or(100); Syndiniales_fa(100); Amoebophrya(100);
Otu04399	0	0	0	0	0	0	1	0	13	10	0	4	1	0	0	0	0	0		Eukaryota(100); Ochrophyta_ph(100); Phaeophyceae(100); Phaeophyceae_or(100); Phaeophyceae_fa(100); Phaeophyceae_ge(100);
Otu04403	0	3	0	0	0	0	0	0	0	0	0	0	0	0	0	0	0	0		Eukaryota(100); Protalveolata(100); Syndiniales(100); Syndiniales_or(100); Syndiniales_fa(100); Amoebophrya(100);
Otu04404	1	0	0	0	0	0	0	0	0	0	0	0	0	0	0	0	0	0		Eukaryota(100); Protalveolata(100); Syndiniales(100); Syndiniales_or(100); Syndiniales_fa(100); Amoebophrya(100);
Otu04408	0	0	0	0	0	0	0	0	0	0	0	0	0	0	0	0	1	0		Eukaryota(100); Protalveolata(100); Syndiniales(100); Syndiniales_or(100); Syndiniales_fa(100); Amoebophrya(100);
Otu04419	0	0	0	0	0	0	0	0	0	0	0	0	0	0	4	2	0	0		Eukaryota(100); Dinoflagellata(100); uncultured(100); uncultured_or(100); uncultured_fa(100); uncultured_ge(100);
Otu04423	0	0	0	0	0	0	0	0	0	0	0	0	0	0	0	1	0	1		Eukaryota(100); Protalveolata(100); Syndiniales(100); Syndiniales_or(100); Syndiniales_Group_III(100); Syndiniales_Group_III_ge(100);
Otu04428	0	0	0	0	0	0	0	0	0	0	0	0	0	0	0	1	0	0		Eukaryota(100); Ciliophora(100); Intramacronucleata(100); Spirotrichea(100); Oligotrichia(100); Oligotrichia_unclassified(100);
Otu04429	0	0	0	0	0	0	0	0	0	0	0	0	0	0	0	1	3	0		Eukaryota(100); Ciliophora(100); Intramacronucleata(100); Spirotrichea(100); Oligotrichia(100); uncultured(100);
Otu04432	0	0	0	0	0	0	0	0	0	0	0	0	0	0	1	0	1	2		Eukaryota(100); Ciliophora(100); Intramacronucleata(100); Spirotrichea(100); Oligotrichia(100); Spirotontonia(100);
Otu04433	0	0	0	0	0	0	0	0	0	0	0	0	0	0	0	0	1	0		Eukaryota(100); Ciliophora(100); Intramacronucleata(100); Spirotrichea(100); Oligotrichia(100); Oligotrichia_unclassified(100);
Otu04448	1	0	0	0	0	0	0	0	0	0	0	0	0	0	0	0	1	0		Eukaryota(100); Holozoa_ph(100); Choanoflagellida(100); Choanoflagellida_unclassified(100); Choanoflagellida_unclassified(100); Choanoflagellida_unclassified(100);
Otu04458	0	0	0	0	0	0	0	0	0	0	0	0	0	0	0	0	0	1		Eukaryota(100); Ciliophora(100); Intramacronucleata(100); Spirotrichea(100); Oligotrichia(100); Oligotrichia_unclassified(100);
Otu04471	0	0	0	2	0	0	0	0	0	0	0	0	0	0	0	0	0	0		Eukaryota(100); Ciliophora(100); Intramacronucleata(100); Spirotrichea(100); Spirotrichea_unclassified(100); Spirotrichea_unclassified(100);
Otu04483	0	0	0	0	0	0	0	0	0	0	0	0	0	0	0	0	0	1		Eukaryota(100); Ciliophora(100); Intramacronucleata(100); Spirotrichea(100); Oligotrichia(100); Spirotontonia(100);
Otu04484	0	0	0	0	0	0	0	0	0	0	0	0	0	0	0	1	0	0		Eukaryota(100); Ciliophora(100); Intramacronucleata(100); Spirotrichea(100); Spirotrichea_unclassified(100); Spirotrichea_unclassified(100);
Otu04486	0	0	0	0	0	0	0	0	0	0	0	0	0	0	0	0	0	3		Eukaryota(100); Ciliophora(100); Intramacronucleata(100); Spirotrichea(100); Oligotrichia(100); Spirostrombidium(100);
Otu04488	0	0	0	5	0	0	12	0	0	0	0	0	0	0	0	0	0	0		Eukaryota(100); Ciliophora(100); Intramacronucleata(100); Spirotrichea(100); Hypotrichia(100); Hypotrichia_unclassified(100);
Otu04495	3	0	0	0	0	0	0	0	0	0	0	0	0	0	0	0	0	0		Eukaryota(100); Ciliophora(100); Intramacronucleata(100); Spirotrichea(100); Oligotrichia(100); Pseudotontonia(100);
Otu04496	0	0	0	0	0	0	0	0	0	0	0	0	0	0	0	0	1	0		Eukaryota(100); Ciliophora(100); Intramacronucleata(100); Spirotrichea(100); Choreotrichia(100); Choreotrichia_unclassified(100);
Otu04507	0	0	0	0	0	0	0	0	0	0	0	0	0	1	0	0	0	0		Eukaryota(100); Ciliophora(100); Intramacronucleata(100); Spirotrichea(100); Choreotrichia(100); Choreotrichia_unclassified(100);
Otu04514	0	0	0	0	0	0	0	0	0	0	0	0	0	0	0	1	0	0		Eukaryota(100); Ciliophora(100); Intramacronucleata(100); Spirotrichea(100); Choreotrichia(100); Rimostrombidium(100);
Otu04516	0	0	0	0	0	0	0	0	0	0	0	0	1	0	0	0	0	0		Eukaryota(100); Ciliophora(100); Intramacronucleata(100); Spirotrichea(100); Choreotrichia(100); Choreotrichia_unclassified(100);
Otu04521	0	0	0	0	0	0	0	0	0	0	0	0	0	0	0	1	0	0		Eukaryota(100); Ciliophora(100); Intramacronucleata(100); Spirotrichea(100); Choreotrichia(100); Strombidinopsis(100);
Otu04530	1	0	0	0	0	0	0	0	0	0	0	0	0	0	0	0	0	0		Eukaryota(100); Protalveolata(100); Syndiniales(100); Syndiniales_or(100); Syndiniales_fa(100); Amoebophrya(100);
Otu04536	0	0	0	0	0	0	0	0	0	0	0	0	0	0	0	1	0	0		Eukaryota(100); Prymnesiophyceae(100); Prymnesiophyceae_cl(100); Prymnesiales(100); Prymnesiales_fa(100); OLI16029(100);
Otu04563	0	0	0	0	0	0	0	0	0	0	0	0	1	0	0	0	0	0		Eukaryota(100); Ciliophora(100); Intramacronucleata(100); Intramacronucleata_unclassified(100); Intramacronucleata_unclassified(100); Intramacronucleata_unclassified(100);
Otu04575	0	0	0	0	0	0	0	0	0	0	0	0	0	1	0	0	0	0		Eukaryota(100); Diatomea(100); Coscinodiscophytina_cl(100); Coscinodiscophytina_or(100); Rhizosolenids(100); Rhizosolenids_ge(100);
Otu04578	4	0	0	0	0	0	0	0	0	0	0	0	0	0	0	0	0	0		Eukaryota(100); Ascomycota(100); Eurotiomycetes(100); Eurotiales(100); Trichocomaceae(100); Talaromyces(100);
Otu04584	0	0	0	0	0	0	0	0	0	0	0	0	2	0	0	0	0	0		Eukaryota(100); Ochrophyta_ph(100); Phaeophyceae(100); Ectocarpales(100); Ectocarpales_fa(100); Halothrix(100);
Otu04588	0	0	0	0	0	2	0	0	0	0	1	0	0	0	0	0	0	0		Eukaryota(100); Euglenozoa(100); Kinetoplastea(100); Trypanosomatida(100); Trypanosomatida_fa(100); Trypanosomatida_fa_unclassified(100);
Otu04595	0	0	0	0	0	0	0	0	0	0	0	0	0	0	0	0	0	1		Eukaryota(100); Euglenozoa(100); Kinetoplastea(100); Kinetoplastea_unclassified(100); Kinetoplastea_unclassified(100); Kinetoplastea_unclassified(100);
Otu04596	0	0	0	0	0	1	0	0	0	0	0	0	0	0	0	0	0	0		Eukaryota(100); Dinoflagellata(100); Dinophyceae(100); Prorocentrales(100); Prorocentrales_fa(100); Prorocentrum(100);
Otu04600	0	0	0	0	0	0	0	0	1	2	0	0	0	0	0	0	0	0		Eukaryota(100); Phragmoplastophyta(100); Phragmoplastophyta_unclassified(100); Phragmoplastophyta_unclassified(100); Phragmoplastophyta_unclassified(100); Phragmoplastophyta_unclassified(100);
Otu04602	1	0	0	145	0	0	0	0	0	0	0	0	0	0	0	0	0	0		Eukaryota(100); Basidiomycota(100); Tremellomycetes(100); Filobasidiales(100); Filobasidiaceae(100); Filobasidium(100);
Otu04603	0	0	0	2	0	0	0	0	0	0	0	0	0	0	0	0	0	0		Eukaryota(100); Basidiomycota(100); Tremellomycetes(100); Filobasidiales(100); Filobasidiaceae(100); Filobasidium(100);
Otu04604	0	0	0	0	0	0	0	0	0	0	1	0	0	0	0	0	0	0		Eukaryota(100); Ascomycota(100); Dothideomycetes(100); Dothideomycetes_unclassified(100); Dothideomycetes_unclassified(100); Dothideomycetes_unclassified(100);
Otu04609	0	0	0	0	0	0	0	0	0	0	0	0	0	0	1	1	0	0		Eukaryota(100); Dinoflagellata(100); Dinophyceae(100); Dinophyceae_unclassified(100); Dinophyceae_unclassified(100); Dinophyceae_unclassified(100);
Otu04611	0	0	0	0	0	0	0	0	0	1	0	0	0	0	0	0	0	0		Eukaryota(100); Dinoflagellata(100); Dinophyceae(100); Dinophyceae_unclassified(100); Dinophyceae_unclassified(100); Dinophyceae_unclassified(100);
Otu04621	0	0	0	0	0	1	0	0	0	0	0	0	0	0	0	0	0	0		Eukaryota(100); Dinoflagellata(100); Dinophyceae(100); Dinophyceae_unclassified(100); Dinophyceae_unclassified(100); Dinophyceae_unclassified(100);
Otu04637	0	0	0	0	0	0	0	0	0	0	1	1	0	0	0	0	0	0		Eukaryota(100); Dinoflagellata(100); Dinophyceae(100); Dinophyceae_unclassified(100); Dinophyceae_unclassified(100); Dinophyceae_unclassified(100);
Otu04640	0	0	0	0	0	0	0	0	0	0	0	0	0	0	0	0	1	0		Eukaryota(100); Dinoflagellata(100); Dinophyceae(100); Dinophyceae_unclassified(100); Dinophyceae_unclassified(100); Dinophyceae_unclassified(100);
Otu04656	0	0	0	0	0	0	0	0	0	0	0	0	0	0	0	0	0	1		Eukaryota(100); Dinoflagellata(100); Dinophyceae(100); Dinophyceae_unclassified(100); Dinophyceae_unclassified(100); Dinophyceae_unclassified(100);
Otu04665	0	0	0	0	0	0	0	0	0	0	0	0	0	0	0	0	1	0		Eukaryota(100); Dinoflagellata(100); Dinophyceae(100); Dinophyceae_unclassified(100); Dinophyceae_unclassified(100); Dinophyceae_unclassified(100);
Otu04675	0	0	0	0	0	0	0	0	0	0	0	0	0	0	1	0	0	0		Eukaryota(100); Dinoflagellata(100); Dinophyceae(100); Dinophyceae_unclassified(100); Dinophyceae_unclassified(100); Dinophyceae_unclassified(100);
Otu04681	0	0	0	0	0	0	0	0	0	0	0	0	0	0	2	1	0	0		Eukaryota(100); Dinoflagellata(100); Dinophyceae(100); Dinophyceae_unclassified(100); Dinophyceae_unclassified(100); Dinophyceae_unclassified(100);
Otu04685	0	0	0	0	0	0	0	0	0	0	0	1	0	0	0	0	0	0		Eukaryota(100); Dinoflagellata(100); Dinophyceae(100); Dinophyceae_unclassified(100); Dinophyceae_unclassified(100); Dinophyceae_unclassified(100);
Otu04694	0	0	0	0	0	0	0	0	0	0	0	0	0	0	0	0	1	0		Eukaryota(100); Dinoflagellata(100); Dinophyceae(100); Dinophyceae_unclassified(100); Dinophyceae_unclassified(100); Dinophyceae_unclassified(100);
Otu04695	0	0	0	0	0	0	0	0	0	0	0	0	0	0	0	0	1	0		Eukaryota(100); Dinoflagellata(100); Dinophyceae(100); Dinophyceae_unclassified(100); Dinophyceae_unclassified(100); Dinophyceae_unclassified(100);
Otu04707	0	0	0	0	0	0	0	0	0	0	0	1	1	0	0	0	0	0		Eukaryota(100); Dinoflagellata(100); Dinophyceae(100); Dinophyceae_unclassified(100); Dinophyceae_unclassified(100); Dinophyceae_unclassified(100);
Otu04718	0	0	0	0	0	0	0	0	0	0	0	0	1	0	0	0	0	0		Eukaryota(100); Dinoflagellata(100); Dinophyceae(100); Dinophyceae_unclassified(100); Dinophyceae_unclassified(100); Dinophyceae_unclassified(100);
Otu04745	0	0	0	0	0	0	0	0	2	0	0	0	0	0	0	0	0	0		Eukaryota(100); Diatomea(100); Bacillariophyceae(100); Bacillariophyceae_or(100); Bacillariophyceae_fa(100); Bacillariophyceae_fa_unclassified(100);
Otu04783	0	0	0	0	0	0	0	0	0	0	0	1	0	0	0	0	0	0		Eukaryota(100); Diatomea(100); Bacillariophyceae(100); Bacillariophyceae_or(100); Bacillariophyceae_fa(100); Bacillariophyceae_fa_unclassified(100);
Otu04786	0	0	0	0	0	0	0	0	0	0	0	2	0	0	0	0	0	0		Eukaryota(100); Diatomea(100); Bacillariophyceae(100); Bacillariophyceae_or(100); Bacillariophyceae_fa(100); Bacillariophyceae_fa_unclassified(100);
Otu04795	0	0	0	0	0	0	0	0	1	0	0	0	0	0	0	0	0	0		Eukaryota(100); Diatomea(100); Bacillariophyceae(100); Bacillariophyceae_or(100); Bacillariophyceae_fa(100); Bacillariophyceae_fa_unclassified(100);
Otu04828	0	0	0	0	0	0	0	0	0	0	2	0	0	0	0	0	0	0		Eukaryota(100); Diatomea(100); Bacillariophyceae(100); Bacillariophyceae_or(100); Bacillariophyceae_fa(100); Amphora(100);
Otu04829	0	1	0	0	0	0	0	0	0	0	0	0	2	0	0	0	0	0		Eukaryota(100); Diatomea(100); Bacillariophyceae(100); Bacillariophyceae_or(100); Bacillariophyceae_fa(100); Bacillariophyceae_fa_unclassified(100);
Otu04891	0	0	0	0	0	0	0	0	1	0	0	0	3	0	0	0	0	0		Eukaryota(100); Diatomea(100); Bacillariophyceae(100); Bacillariophyceae_or(100); Bacillariophyceae_fa(100); Bacillariophyceae_fa_unclassified(100);
Otu04895	0	0	0	0	0	1	0	0	0	0	0	0	0	0	0	0	0	0		Eukaryota(100); Diatomea(100); Bacillariophyceae(100); Bacillariophyceae_or(100); Bacillariophyceae_fa(100); Bacillariophyceae_fa_unclassified(100);
Otu04897	0	0	0	0	0	0	0	0	1	0	0	0	0	0	0	0	0	0		Eukaryota(100); Diatomea(100); Bacillariophyceae(100); Bacillariophyceae_or(100); Bacillariophyceae_fa(100); Bacillariophyceae_fa_unclassified(100);
Otu04907	0	0	0	0	0	0	0	0	0	0	0	1	0	0	0	0	0	0		Eukaryota(100); Diatomea(100); Bacillariophyceae(100); Bacillariophyceae_or(100); Bacillariophyceae_fa(100); Bacillariophyceae_fa_unclassified(100);
Otu04912	0	0	0	0	0	3	0	0	0	0	0	0	0	0	0	0	0	0		Eukaryota(100); Diatomea(100); Bacillariophyceae(100); Bacillariophyceae_or(100); Bacillariophyceae_fa(100); Bacillariophyceae_fa_unclassified(100);
Otu04927	0	0	0	0	0	0	0	0	1	0	0	0	0	0	0	0	0	0		Eukaryota(100); Diatomea(100); Bacillariophyceae(100); Bacillariophyceae_or(100); Bacillariophyceae_fa(100); Bacillariophyceae_fa_unclassified(100);
Otu04936	0	0	0	0	0	0	0	0	0	0	1	0	0	0	0	0	0	0		Eukaryota(100); Diatomea(100); Bacillariophyceae(100); Bacillariophyceae_or(100); Bacillariophyceae_fa(100); Bacillariophyceae_fa_unclassified(100);
Otu04946	0	0	0	0	0	0	0	0	0	0	0	0	1	0	0	0	0	0		Eukaryota(100); Diatomea(100); Bacillariophyceae(100); Bacillariophyceae_or(100); Bacillariophyceae_fa(100); Bacillariophyceae_fa_unclassified(100);
Otu04954	0	0	0	0	0	0	0	0	0	0	0	0	1	0	0	0	0	0		Eukaryota(100); Diatomea(100); Bacillariophyceae(100); Bacillariophyceae_or(100); Bacillariophyceae_fa(100); Bacillariophyceae_fa_unclassified(100);
Otu04964	0	0	0	0	0	0	0	0	0	1	0	0	0	0	0	0	0	0		Eukaryota(100); Diatomea(100); Bacillariophyceae(100); Bacillariophyceae_or(100); Bacillariophyceae_fa(100); Bacillariophyceae_fa_unclassified(100);
Otu04973	0	0	0	0	0	0	0	0	0	0	1	0	0	0	0	0	0	0		Eukaryota(100); Diatomea(100); Bacillariophyceae(100); Bacillariophyceae_or(100); Bacillariophyceae_fa(100); Bacillariophyceae_fa_unclassified(100);
Otu05002	0	0	0	0	0	0	0	0	0	0	0	0	1	0	0	0	0	0		Eukaryota(100); Diatomea(100); Bacillariophyceae(100); Bacillariophyceae_or(100); Bacillariophyceae_fa(100); Bacillariophyceae_fa_unclassified(100);
Otu05024	0	0	0	0	0	0	0	0	0	0	0	0	1	0	0	0	0	0		Eukaryota(100); Diatomea(100); Bacillariophyceae(100); Bacillariophyceae_or(100); Bacillariophyceae_fa(100); Navicula(100);
Otu05044	0	0	0	0	0	0	0	0	0	0	0	0	1	0	0	0	0	0		Eukaryota(100); Diatomea(100); Bacillariophyceae(100); Bacillariophyceae_or(100); Bacillariophyceae_fa(100); Bacillariophyceae_fa_unclassified(100);
Otu05045	0	0	0	0	0	0	0	0	0	0	0	0	0	1	1	0	0	0		Eukaryota(100); Diatomea(100); Bacillariophyceae(100); Bacillariophyceae_or(100); Bacillariophyceae_fa(100); Bacillariophyceae_fa_unclassified(100);
Otu05046	0	0	0	0	0	0	0	0	0	0	1	0	0	0	0	0	0	0		Eukaryota(100); Diatomea(100); Bacillariophyceae(100); Bacillariophyceae_or(100); Bacillariophyceae_fa(100); Bacillariophyceae_fa_unclassified(100);
Otu05077	0	0	0	0	0	0	0	0	0	0	1	1	0	0	0	0	0	0		Eukaryota(100); Diatomea(100); Bacillariophyceae(100); Bacillariophyceae_or(100); Bacillariophyceae_fa(100); Bacillariophyceae_fa_unclassified(100);
Otu05081	0	0	0	0	0	0	0	0	0	1	0	0	0	0	0	0	0	0		Eukaryota(100); Diatomea(100); Bacillariophyceae(100); Bacillariophyceae_or(100); Bacillariophyceae_fa(100); Bacillariophyceae_fa_unclassified(100);
Otu05083	0	0	0	0	0	0	0	0	0	0	1	1	0	0	0	0	0	0		Eukaryota(100); Diatomea(100); Bacillariophyceae(100); Bacillariophyceae_or(100); Bacillariophyceae_fa(100); Bacillariophyceae_fa_unclassified(100);
Otu05094	0	0	0	0	0	0	0	0	0	0	1	0	0	0	0	0	0	0		Eukaryota(100); Diatomea(100); Bacillariophyceae(100); Bacillariophyceae_or(100); Bacillariophyceae_fa(100); Amphora(100);
Otu05099	0	0	0	0	0	0	0	0	0	1	0	0	0	0	0	0	0	0		Eukaryota(100); Diatomea(100); Bacillariophyceae(100); Bacillariophyceae_or(100); Bacillariophyceae_fa(100); Bacillariophyceae_fa_unclassified(100);
Otu05118	0	0	0	0	0	0	0	0	0	0	0	1	0	0	0	0	0	0		Eukaryota(100); Diatomea(100); Bacillariophyceae(100); Bacillariophyceae_or(100); Bacillariophyceae_fa(100); Bacillariophyceae_fa_unclassified(100);
Otu05135	0	0	0	0	0	0	0	0	0	0	0	1	0	0	0	0	0	0		Eukaryota(100); Diatomea(100); Bacillariophyceae(100); Bacillariophyceae_or(100); Bacillariophyceae_fa(100); Bacillariophyceae_fa_unclassified(100);
Otu05137	0	0	0	0	0	0	0	0	0	0	0	0	1	0	0	0	0	0		Eukaryota(100); Diatomea(100); Bacillariophyceae(100); Bacillariophyceae_or(100); Bacillariophyceae_fa(100); Bacillariophyceae_fa_unclassified(100);
Otu05154	0	0	0	0	0	0	0	0	1	0	0	0	0	0	0	0	0	0		Eukaryota(100); Diatomea(100); Bacillariophyceae(100); Bacillariophyceae_or(100); Bacillariophyceae_fa(100); Pleurosigma(100);
Otu05155	0	0	0	0	0	0	0	0	0	0	0	0	1	0	0	0	0	0		Eukaryota(100); Diatomea(100); Bacillariophyceae(100); Bacillariophyceae_or(100); Bacillariophyceae_fa(100); Bacillariophyceae_fa_unclassified(96);
Otu05168	0	0	0	0	0	0	0	0	1	0	0	1	0	0	0	0	0	0		Eukaryota(100); Diatomea(100); Bacillariophyceae(100); Bacillariophyceae_or(100); Bacillariophyceae_fa(100); Bacillariophyceae_fa_unclassified(100);
Otu05191	0	0	0	0	0	1	0	0	0	0	0	0	0	0	0	0	0	0		Eukaryota(100); Diatomea(100); Bacillariophyceae(100); Bacillariophyceae_or(100); Bacillariophyceae_fa(100); Pseudo-nitzschia(100);
Otu05192	0	0	0	0	0	0	0	0	1	1	0	1	2	0	0	0	0	0		Eukaryota(100); Diatomea(100); Bacillariophyceae(100); Bacillariophyceae_or(100); Bacillariophyceae_fa(100); Bacillariophyceae_fa_unclassified(100);
Otu05194	0	0	0	0	0	0	0	0	0	0	0	1	0	0	0	0	0	0		Eukaryota(100); Diatomea(100); Bacillariophyceae(100); Bacillariophyceae_or(100); Bacillariophyceae_fa(100); Bacillariophyceae_fa_unclassified(100);
Otu05198	0	0	0	0	0	0	0	0	0	0	0	0	0	0	0	0	0	1		Eukaryota(100); Eukaryota_unclassified(100); Eukaryota_unclassified(100); Eukaryota_unclassified(100); Eukaryota_unclassified(100); Eukaryota_unclassified(100);
Otu05199	2	0	0	0	0	0	0	0	0	0	0	0	0	0	0	0	0	0		Eukaryota(100); Eukaryota_unclassified(100); Eukaryota_unclassified(100); Eukaryota_unclassified(100); Eukaryota_unclassified(100); Eukaryota_unclassified(100);
Otu05200	0	0	0	0	0	0	0	0	0	0	0	0	0	1	0	0	0	0		Eukaryota(100); Eukaryota_unclassified(100); Eukaryota_unclassified(100); Eukaryota_unclassified(100); Eukaryota_unclassified(100); Eukaryota_unclassified(100);
Otu05203	0	0	0	0	0	0	0	0	0	1	0	0	0	0	0	0	0	0		Eukaryota(100); Eukaryota_unclassified(100); Eukaryota_unclassified(100); Eukaryota_unclassified(100); Eukaryota_unclassified(100); Eukaryota_unclassified(100);
Otu05206	0	0	0	0	0	0	1	0	0	0	0	0	0	0	0	0	0	0		Eukaryota(100); Eukaryota_unclassified(100); Eukaryota_unclassified(100); Eukaryota_unclassified(100); Eukaryota_unclassified(100); Eukaryota_unclassified(100);
Otu05213	0	0	0	0	0	0	0	0	1	0	0	0	0	0	0	0	0	0		Eukaryota(100); Eukaryota_unclassified(100); Eukaryota_unclassified(100); Eukaryota_unclassified(100); Eukaryota_unclassified(100); Eukaryota_unclassified(100);
Otu05215	0	0	0	0	0	0	0	0	0	0	0	1	0	0	0	0	0	0		Eukaryota(100); Eukaryota_unclassified(100); Eukaryota_unclassified(100); Eukaryota_unclassified(100); Eukaryota_unclassified(100); Eukaryota_unclassified(100);
Otu05220	0	0	0	1	1	0	0	0	0	0	0	0	0	0	0	0	0	0		Eukaryota(100); Eukaryota_unclassified(100); Eukaryota_unclassified(100); Eukaryota_unclassified(100); Eukaryota_unclassified(100); Eukaryota_unclassified(100);
Otu05222	0	0	0	0	0	0	0	0	0	0	0	1	0	0	0	0	0	0		Eukaryota(100); Eukaryota_unclassified(100); Eukaryota_unclassified(100); Eukaryota_unclassified(100); Eukaryota_unclassified(100); Eukaryota_unclassified(100);
Otu05229	0	0	0	0	0	0	0	0	0	1	0	0	0	0	0	0	0	0		Eukaryota(100); Eukaryota_unclassified(100); Eukaryota_unclassified(100); Eukaryota_unclassified(100); Eukaryota_unclassified(100); Eukaryota_unclassified(100);
Otu05233	0	0	0	0	0	0	1	0	0	0	0	0	0	0	0	0	0	0		Eukaryota(100); Eukaryota_unclassified(100); Eukaryota_unclassified(100); Eukaryota_unclassified(100); Eukaryota_unclassified(100); Eukaryota_unclassified(100);
Otu05244	0	0	0	1	0	0	0	0	0	0	0	0	0	0	0	0	0	0		Eukaryota(100); Eukaryota_unclassified(100); Eukaryota_unclassified(100); Eukaryota_unclassified(100); Eukaryota_unclassified(100); Eukaryota_unclassified(100);
Otu05256	0	0	0	0	0	0	0	0	0	0	0	0	0	0	0	0	1	0		Eukaryota(100); Eukaryota_unclassified(100); Eukaryota_unclassified(100); Eukaryota_unclassified(100); Eukaryota_unclassified(100); Eukaryota_unclassified(100);
Otu05258	0	0	0	0	1	0	1	0	0	0	0	0	0	0	0	0	0	0		Eukaryota(100); Eukaryota_unclassified(100); Eukaryota_unclassified(100); Eukaryota_unclassified(100); Eukaryota_unclassified(100); Eukaryota_unclassified(100);
Otu05259	0	0	0	0	0	0	0	0	1	0	0	1	0	0	0	0	0	0		Eukaryota(100); Eukaryota_unclassified(100); Eukaryota_unclassified(100); Eukaryota_unclassified(100); Eukaryota_unclassified(100); Eukaryota_unclassified(100);
Otu05260	0	0	0	0	0	0	0	0	0	1	0	0	0	0	0	0	0	0		Eukaryota(100); Eukaryota_unclassified(100); Eukaryota_unclassified(100); Eukaryota_unclassified(100); Eukaryota_unclassified(100); Eukaryota_unclassified(100);
Otu05265	0	0	1	0	0	0	0	0	0	0	0	0	0	0	0	0	0	0		Eukaryota(100); Eukaryota_unclassified(100); Eukaryota_unclassified(100); Eukaryota_unclassified(100); Eukaryota_unclassified(100); Eukaryota_unclassified(100);
Otu05270	0	0	0	0	0	0	0	0	0	0	0	0	0	0	0	0	1	0		Eukaryota(100); Eukaryota_unclassified(100); Eukaryota_unclassified(100); Eukaryota_unclassified(100); Eukaryota_unclassified(100); Eukaryota_unclassified(100);
Otu05281	3	0	1	0	0	0	0	0	0	0	0	0	0	0	0	0	0	0		Eukaryota(100); Eukaryota_unclassified(100); Eukaryota_unclassified(100); Eukaryota_unclassified(100); Eukaryota_unclassified(100); Eukaryota_unclassified(100);
Otu05286	0	0	0	0	0	0	0	0	0	0	0	0	0	1	0	0	0	1		Eukaryota(100); Eukaryota_unclassified(100); Eukaryota_unclassified(100); Eukaryota_unclassified(100); Eukaryota_unclassified(100); Eukaryota_unclassified(100);
Otu05299	0	0	1	0	0	0	0	0	0	0	0	0	0	0	0	0	0	0		Eukaryota(100); Eukaryota_unclassified(100); Eukaryota_unclassified(100); Eukaryota_unclassified(100); Eukaryota_unclassified(100); Eukaryota_unclassified(100);
Otu05311	0	0	0	0	1	0	0	0	0	0	0	0	0	0	0	0	0	0		Eukaryota(100); Eukaryota_unclassified(100); Eukaryota_unclassified(100); Eukaryota_unclassified(100); Eukaryota_unclassified(100); Eukaryota_unclassified(100);
Otu05322	0	0	0	0	1	0	0	0	0	0	0	0	0	0	0	0	0	0		Eukaryota(100); Eukaryota_unclassified(100); Eukaryota_unclassified(100); Eukaryota_unclassified(100); Eukaryota_unclassified(100); Eukaryota_unclassified(100);
Otu05325	0	2	3	0	0	0	0	0	0	0	0	0	0	0	0	0	0	0		Eukaryota(100); Eukaryota_unclassified(100); Eukaryota_unclassified(100); Eukaryota_unclassified(100); Eukaryota_unclassified(100); Eukaryota_unclassified(100);
Otu05328	0	0	0	0	0	0	2	0	0	0	0	0	0	0	0	0	0	0		Eukaryota(100); Eukaryota_unclassified(100); Eukaryota_unclassified(100); Eukaryota_unclassified(100); Eukaryota_unclassified(100); Eukaryota_unclassified(100);
Otu05333	0	0	0	0	0	0	0	0	0	0	0	1	0	0	0	0	0	0		Eukaryota(100); Eukaryota_unclassified(100); Eukaryota_unclassified(100); Eukaryota_unclassified(100); Eukaryota_unclassified(100); Eukaryota_unclassified(100);
Otu05361	0	2	0	0	0	0	0	0	0	0	0	0	0	0	0	0	0	0		Eukaryota(100); Eukaryota_unclassified(100); Eukaryota_unclassified(100); Eukaryota_unclassified(100); Eukaryota_unclassified(100); Eukaryota_unclassified(100);
Otu05367	0	0	0	0	0	0	0	0	0	1	0	0	0	0	0	0	0	0		Eukaryota(100); Eukaryota_unclassified(100); Eukaryota_unclassified(100); Eukaryota_unclassified(100); Eukaryota_unclassified(100); Eukaryota_unclassified(100);
Otu05374	0	0	0	0	0	0	0	0	1	0	1	0	0	0	0	0	0	0		Eukaryota(100); Eukaryota_unclassified(100); Eukaryota_unclassified(100); Eukaryota_unclassified(100); Eukaryota_unclassified(100); Eukaryota_unclassified(100);
Otu05375	0	0	0	0	0	0	0	0	0	0	0	0	0	0	1	0	0	0		Eukaryota(100); Eukaryota_unclassified(100); Eukaryota_unclassified(100); Eukaryota_unclassified(100); Eukaryota_unclassified(100); Eukaryota_unclassified(100);
Otu05378	0	0	0	0	0	0	0	0	0	1	0	0	0	0	0	0	0	0		Eukaryota(100); Eukaryota_unclassified(100); Eukaryota_unclassified(100); Eukaryota_unclassified(100); Eukaryota_unclassified(100); Eukaryota_unclassified(100);
Otu05379	0	0	0	0	0	0	0	1	0	0	0	0	0	0	0	0	0	0		Eukaryota(100); Eukaryota_unclassified(100); Eukaryota_unclassified(100); Eukaryota_unclassified(100); Eukaryota_unclassified(100); Eukaryota_unclassified(100);
Otu05381	0	0	0	0	0	1	0	0	0	0	0	0	0	0	0	0	0	0		Eukaryota(100); Eukaryota_unclassified(100); Eukaryota_unclassified(100); Eukaryota_unclassified(100); Eukaryota_unclassified(100); Eukaryota_unclassified(100);
Otu05382	1	0	0	0	0	0	0	0	0	0	0	0	0	0	0	0	0	0		Eukaryota(100); Eukaryota_unclassified(100); Eukaryota_unclassified(100); Eukaryota_unclassified(100); Eukaryota_unclassified(100); Eukaryota_unclassified(100);
Otu05384	0	0	0	0	1	0	1	0	0	0	0	0	0	0	0	0	0	0		Eukaryota(100); Eukaryota_unclassified(100); Eukaryota_unclassified(100); Eukaryota_unclassified(100); Eukaryota_unclassified(100); Eukaryota_unclassified(100);
Otu05390	0	0	0	0	0	0	0	0	0	0	0	0	1	0	0	0	0	0		Eukaryota(100); Eukaryota_unclassified(100); Eukaryota_unclassified(100); Eukaryota_unclassified(100); Eukaryota_unclassified(100); Eukaryota_unclassified(100);
Otu05414	0	0	0	0	1	0	0	0	0	0	0	0	0	0	0	0	0	0		Eukaryota(100); Eukaryota_unclassified(100); Eukaryota_unclassified(100); Eukaryota_unclassified(100); Eukaryota_unclassified(100); Eukaryota_unclassified(100);
Otu05417	0	0	0	0	2	0	0	0	0	0	0	0	0	0	0	0	0	0		Eukaryota(100); Eukaryota_unclassified(100); Eukaryota_unclassified(100); Eukaryota_unclassified(100); Eukaryota_unclassified(100); Eukaryota_unclassified(100);
Otu05425	0	0	4	0	0	0	0	0	0	0	0	0	0	0	0	0	0	0		Eukaryota(100); Eukaryota_unclassified(100); Eukaryota_unclassified(100); Eukaryota_unclassified(100); Eukaryota_unclassified(100); Eukaryota_unclassified(100);
Otu05432	0	0	0	0	0	0	0	0	0	0	0	2	0	0	0	0	0	0		Eukaryota(100); Eukaryota_unclassified(100); Eukaryota_unclassified(100); Eukaryota_unclassified(100); Eukaryota_unclassified(100); Eukaryota_unclassified(100);
Otu05445	0	0	0	0	0	0	0	0	0	0	0	0	1	0	0	0	0	0		Eukaryota(100); Eukaryota_unclassified(100); Eukaryota_unclassified(100); Eukaryota_unclassified(100); Eukaryota_unclassified(100); Eukaryota_unclassified(100);
Otu05450	0	0	0	0	0	0	0	0	0	0	0	0	0	0	0	0	1	0		Eukaryota(100); Eukaryota_unclassified(100); Eukaryota_unclassified(100); Eukaryota_unclassified(100); Eukaryota_unclassified(100); Eukaryota_unclassified(100);
Otu05468	0	0	0	0	0	0	1	0	0	0	0	0	0	0	0	0	0	0		Eukaryota(100); Eukaryota_unclassified(100); Eukaryota_unclassified(100); Eukaryota_unclassified(100); Eukaryota_unclassified(100); Eukaryota_unclassified(100);
Otu05474	0	0	0	0	0	0	0	0	0	0	0	2	0	0	0	0	0	0		Eukaryota(100); Eukaryota_unclassified(100); Eukaryota_unclassified(100); Eukaryota_unclassified(100); Eukaryota_unclassified(100); Eukaryota_unclassified(100);
Otu05475	0	0	0	0	0	1	0	0	0	0	0	0	0	0	0	0	0	0		Eukaryota(100); Eukaryota_unclassified(100); Eukaryota_unclassified(100); Eukaryota_unclassified(100); Eukaryota_unclassified(100); Eukaryota_unclassified(100);
Otu05476	0	0	0	0	0	0	1	0	0	0	0	0	0	0	0	0	0	0		Eukaryota(100); Eukaryota_unclassified(100); Eukaryota_unclassified(100); Eukaryota_unclassified(100); Eukaryota_unclassified(100); Eukaryota_unclassified(100);
Otu05481	0	0	0	1	1	0	0	0	0	0	0	0	0	0	0	0	0	0		Eukaryota(100); Eukaryota_unclassified(100); Eukaryota_unclassified(100); Eukaryota_unclassified(100); Eukaryota_unclassified(100); Eukaryota_unclassified(100);
Otu05484	0	0	0	0	0	1	0	0	0	0	0	0	0	0	0	0	0	0		Eukaryota(100); Eukaryota_unclassified(100); Eukaryota_unclassified(100); Eukaryota_unclassified(100); Eukaryota_unclassified(100); Eukaryota_unclassified(100);
Otu05485	1	0	1	0	0	0	0	0	0	0	0	0	0	0	0	0	0	0		Eukaryota(100); Eukaryota_unclassified(100); Eukaryota_unclassified(100); Eukaryota_unclassified(100); Eukaryota_unclassified(100); Eukaryota_unclassified(100);
Otu05489	0	0	0	0	0	0	0	0	0	1	0	0	1	0	0	0	0	0		Eukaryota(100); Eukaryota_unclassified(100); Eukaryota_unclassified(100); Eukaryota_unclassified(100); Eukaryota_unclassified(100); Eukaryota_unclassified(100);
Otu05502	0	0	0	0	0	0	0	0	0	0	0	0	0	0	1	0	0	0		Eukaryota(100); Eukaryota_unclassified(100); Eukaryota_unclassified(100); Eukaryota_unclassified(100); Eukaryota_unclassified(100); Eukaryota_unclassified(100);
Otu05503	1	0	1	0	0	0	0	0	0	0	0	0	0	0	0	0	0	0		Eukaryota(100); Eukaryota_unclassified(100); Eukaryota_unclassified(100); Eukaryota_unclassified(100); Eukaryota_unclassified(100); Eukaryota_unclassified(100);
Otu05510	0	0	0	0	0	2	0	0	0	0	0	0	0	0	0	0	0	0		Eukaryota(100); Eukaryota_unclassified(100); Eukaryota_unclassified(100); Eukaryota_unclassified(100); Eukaryota_unclassified(100); Eukaryota_unclassified(100);
Otu05512	0	0	0	0	0	0	0	0	0	0	0	0	1	0	0	0	0	0		Eukaryota(100); Eukaryota_unclassified(100); Eukaryota_unclassified(100); Eukaryota_unclassified(100); Eukaryota_unclassified(100); Eukaryota_unclassified(100);
Otu05521	0	0	0	0	0	0	0	0	0	0	0	0	1	0	0	0	0	0		Eukaryota(100); Eukaryota_unclassified(100); Eukaryota_unclassified(100); Eukaryota_unclassified(100); Eukaryota_unclassified(100); Eukaryota_unclassified(100);
Otu05527	0	0	0	0	0	0	1	0	0	0	0	0	0	0	0	0	0	0		Eukaryota(100); Eukaryota_unclassified(100); Eukaryota_unclassified(100); Eukaryota_unclassified(100); Eukaryota_unclassified(100); Eukaryota_unclassified(100);
Otu05528	0	0	0	0	0	0	0	0	0	0	2	0	0	0	0	0	0	0		Eukaryota(100); Eukaryota_unclassified(100); Eukaryota_unclassified(100); Eukaryota_unclassified(100); Eukaryota_unclassified(100); Eukaryota_unclassified(100);
Otu05542	0	0	0	0	0	0	0	5	0	0	0	0	0	0	0	0	0	0		Eukaryota(100); Eukaryota_unclassified(100); Eukaryota_unclassified(100); Eukaryota_unclassified(100); Eukaryota_unclassified(100); Eukaryota_unclassified(100);
Otu05545	0	0	0	0	0	0	0	0	0	0	0	0	0	1	0	0	0	0		Eukaryota(100); Eukaryota_unclassified(100); Eukaryota_unclassified(100); Eukaryota_unclassified(100); Eukaryota_unclassified(100); Eukaryota_unclassified(100);
Otu05546	0	0	0	0	0	0	0	0	0	0	1	0	0	0	0	0	0	0		Eukaryota(100); Eukaryota_unclassified(100); Eukaryota_unclassified(100); Eukaryota_unclassified(100); Eukaryota_unclassified(100); Eukaryota_unclassified(100);
Otu05553	0	0	0	0	0	0	0	2	0	0	0	0	0	0	0	0	0	0		Eukaryota(100); Eukaryota_unclassified(100); Eukaryota_unclassified(100); Eukaryota_unclassified(100); Eukaryota_unclassified(100); Eukaryota_unclassified(100);
Otu05558	0	0	0	0	0	0	0	0	0	1	0	0	0	0	0	0	0	0		Eukaryota(100); Eukaryota_unclassified(100); Eukaryota_unclassified(100); Eukaryota_unclassified(100); Eukaryota_unclassified(100); Eukaryota_unclassified(100);
Otu05559	0	0	0	0	0	0	0	0	0	0	0	1	0	0	0	0	0	0		Eukaryota(100); Eukaryota_unclassified(100); Eukaryota_unclassified(100); Eukaryota_unclassified(100); Eukaryota_unclassified(100); Eukaryota_unclassified(100);
Otu05568	0	0	0	0	0	0	0	0	0	0	0	0	0	0	0	0	1	0		Eukaryota(100); Eukaryota_unclassified(100); Eukaryota_unclassified(100); Eukaryota_unclassified(100); Eukaryota_unclassified(100); Eukaryota_unclassified(100);
Otu05573	0	0	1	0	0	0	0	0	0	0	0	0	0	0	0	0	0	0		Eukaryota(100); Eukaryota_unclassified(100); Eukaryota_unclassified(100); Eukaryota_unclassified(100); Eukaryota_unclassified(100); Eukaryota_unclassified(100);
Otu05576	0	0	0	0	0	0	0	0	0	0	0	0	0	0	0	1	0	0		Eukaryota(100); Eukaryota_unclassified(100); Eukaryota_unclassified(100); Eukaryota_unclassified(100); Eukaryota_unclassified(100); Eukaryota_unclassified(100);
Otu05579	0	0	0	0	0	0	0	0	0	0	0	0	0	0	2	0	0	1		Eukaryota(100); Eukaryota_unclassified(100); Eukaryota_unclassified(100); Eukaryota_unclassified(100); Eukaryota_unclassified(100); Eukaryota_unclassified(100);
Otu05581	0	0	0	0	0	0	0	0	0	0	0	1	0	0	0	0	0	0		Eukaryota(100); Eukaryota_unclassified(100); Eukaryota_unclassified(100); Eukaryota_unclassified(100); Eukaryota_unclassified(100); Eukaryota_unclassified(100);
Otu05585	0	1	0	0	0	0	0	0	0	0	0	0	0	0	0	0	0	0		Eukaryota(100); Eukaryota_unclassified(100); Eukaryota_unclassified(100); Eukaryota_unclassified(100); Eukaryota_unclassified(100); Eukaryota_unclassified(100);
Otu05587	0	0	0	0	0	0	0	0	0	1	4	2	0	0	0	0	0	0		Eukaryota(100); Eukaryota_unclassified(100); Eukaryota_unclassified(100); Eukaryota_unclassified(100); Eukaryota_unclassified(100); Eukaryota_unclassified(100);
Otu05588	0	0	0	0	0	0	0	0	0	0	0	0	0	2	3	0	0	0		Eukaryota(100); Eukaryota_unclassified(100); Eukaryota_unclassified(100); Eukaryota_unclassified(100); Eukaryota_unclassified(100); Eukaryota_unclassified(100);
Otu05590	0	0	0	0	0	0	0	0	0	0	0	0	0	0	0	1	0	0		Eukaryota(100); Eukaryota_unclassified(100); Eukaryota_unclassified(100); Eukaryota_unclassified(100); Eukaryota_unclassified(100); Eukaryota_unclassified(100);
Otu05596	0	0	0	0	0	0	1	0	0	0	0	0	0	0	0	0	0	0		Eukaryota(100); Eukaryota_unclassified(100); Eukaryota_unclassified(100); Eukaryota_unclassified(100); Eukaryota_unclassified(100); Eukaryota_unclassified(100);
Otu05598	0	0	0	0	0	0	0	0	0	0	0	1	0	0	0	0	0	0		Eukaryota(100); Eukaryota_unclassified(100); Eukaryota_unclassified(100); Eukaryota_unclassified(100); Eukaryota_unclassified(100); Eukaryota_unclassified(100);
Otu05605	0	0	0	0	0	0	0	0	0	0	0	1	0	0	0	0	0	0		Eukaryota(100); Eukaryota_unclassified(100); Eukaryota_unclassified(100); Eukaryota_unclassified(100); Eukaryota_unclassified(100); Eukaryota_unclassified(100);
Otu05606	0	0	0	0	0	1	0	0	0	0	0	0	0	0	0	0	0	0		Eukaryota(100); Eukaryota_unclassified(100); Eukaryota_unclassified(100); Eukaryota_unclassified(100); Eukaryota_unclassified(100); Eukaryota_unclassified(100);
Otu05607	0	0	0	0	0	0	0	0	0	0	0	0	1	0	0	0	0	0		Eukaryota(100); Eukaryota_unclassified(100); Eukaryota_unclassified(100); Eukaryota_unclassified(100); Eukaryota_unclassified(100); Eukaryota_unclassified(100);
Otu05614	0	0	0	0	0	0	0	0	0	0	0	0	0	0	0	1	0	0		Eukaryota(100); Eukaryota_unclassified(100); Eukaryota_unclassified(100); Eukaryota_unclassified(100); Eukaryota_unclassified(100); Eukaryota_unclassified(100);
Otu05620	0	0	0	0	0	0	0	0	0	1	0	0	0	0	0	0	0	0		Eukaryota(100); Eukaryota_unclassified(100); Eukaryota_unclassified(100); Eukaryota_unclassified(100); Eukaryota_unclassified(100); Eukaryota_unclassified(100);
Otu05621	0	0	0	1	0	0	0	0	0	0	0	0	0	0	0	0	0	0		Eukaryota(100); Eukaryota_unclassified(100); Eukaryota_unclassified(100); Eukaryota_unclassified(100); Eukaryota_unclassified(100); Eukaryota_unclassified(100);
Otu05624	0	0	0	0	0	0	0	0	0	0	1	0	0	0	0	0	0	0		Eukaryota(100); Eukaryota_unclassified(100); Eukaryota_unclassified(100); Eukaryota_unclassified(100); Eukaryota_unclassified(100); Eukaryota_unclassified(100);
Otu05626	0	0	0	0	0	0	0	0	0	1	0	0	0	0	0	0	0	0		Eukaryota(100); Eukaryota_unclassified(100); Eukaryota_unclassified(100); Eukaryota_unclassified(100); Eukaryota_unclassified(100); Eukaryota_unclassified(100);
Otu05629	0	0	0	0	0	0	0	0	1	0	0	0	0	0	0	0	0	0		Eukaryota(100); Eukaryota_unclassified(100); Eukaryota_unclassified(100); Eukaryota_unclassified(100); Eukaryota_unclassified(100); Eukaryota_unclassified(100);
Otu05637	0	0	1	0	0	0	0	0	0	0	0	0	0	0	0	0	0	0		Eukaryota(100); Eukaryota_unclassified(100); Eukaryota_unclassified(100); Eukaryota_unclassified(100); Eukaryota_unclassified(100); Eukaryota_unclassified(100);
Otu05650	0	0	0	0	0	0	1	0	0	0	0	0	0	0	0	0	0	0		Eukaryota(100); Eukaryota_unclassified(100); Eukaryota_unclassified(100); Eukaryota_unclassified(100); Eukaryota_unclassified(100); Eukaryota_unclassified(100);
Otu05654	0	0	0	0	0	0	0	0	0	0	1	0	0	0	0	0	0	0		Eukaryota(100); Eukaryota_unclassified(100); Eukaryota_unclassified(100); Eukaryota_unclassified(100); Eukaryota_unclassified(100); Eukaryota_unclassified(100);
Otu05656	0	2	0	0	0	0	0	0	0	0	0	0	0	0	0	0	0	0		Eukaryota(100); Eukaryota_unclassified(100); Eukaryota_unclassified(100); Eukaryota_unclassified(100); Eukaryota_unclassified(100); Eukaryota_unclassified(100);
Otu05668	0	0	0	0	0	0	0	0	0	0	0	0	0	0	0	0	1	0		Eukaryota(100); Eukaryota_unclassified(100); Eukaryota_unclassified(100); Eukaryota_unclassified(100); Eukaryota_unclassified(100); Eukaryota_unclassified(100);
Otu05677	0	0	0	0	0	0	0	0	0	0	0	0	0	1	0	0	0	0		Eukaryota(100); Eukaryota_unclassified(100); Eukaryota_unclassified(100); Eukaryota_unclassified(100); Eukaryota_unclassified(100); Eukaryota_unclassified(100);
Otu05686	0	0	0	0	0	0	0	0	0	0	1	0	0	0	0	0	0	0		Eukaryota(100); Eukaryota_unclassified(100); Eukaryota_unclassified(100); Eukaryota_unclassified(100); Eukaryota_unclassified(100); Eukaryota_unclassified(100);
Otu05706	0	0	0	1	0	1	0	0	0	0	0	0	0	0	0	0	0	0		Eukaryota(100); Eukaryota_unclassified(100); Eukaryota_unclassified(100); Eukaryota_unclassified(100); Eukaryota_unclassified(100); Eukaryota_unclassified(100);
Otu05707	0	0	0	0	0	0	1	0	0	0	0	0	0	0	0	0	0	0		Eukaryota(100); Eukaryota_unclassified(100); Eukaryota_unclassified(100); Eukaryota_unclassified(100); Eukaryota_unclassified(100); Eukaryota_unclassified(100);
Otu05708	0	0	0	0	0	1	0	0	0	0	0	0	0	0	0	0	0	0		Eukaryota(100); Eukaryota_unclassified(100); Eukaryota_unclassified(100); Eukaryota_unclassified(100); Eukaryota_unclassified(100); Eukaryota_unclassified(100);
Otu05709	0	0	0	0	1	0	0	0	0	0	0	0	0	0	0	0	0	0		Eukaryota(100); Eukaryota_unclassified(100); Eukaryota_unclassified(100); Eukaryota_unclassified(100); Eukaryota_unclassified(100); Eukaryota_unclassified(100);
Otu05717	0	0	0	0	0	1	0	0	0	0	0	0	0	0	0	0	0	0		Eukaryota(100); Eukaryota_unclassified(100); Eukaryota_unclassified(100); Eukaryota_unclassified(100); Eukaryota_unclassified(100); Eukaryota_unclassified(100);
Otu05741	0	0	0	0	0	0	0	0	0	0	2	0	0	0	0	0	0	0		Eukaryota(100); Eukaryota_unclassified(100); Eukaryota_unclassified(100); Eukaryota_unclassified(100); Eukaryota_unclassified(100); Eukaryota_unclassified(100);
Otu05744	0	1	1	0	0	0	0	0	0	0	0	0	0	0	0	0	0	0		Eukaryota(100); Eukaryota_unclassified(100); Eukaryota_unclassified(100); Eukaryota_unclassified(100); Eukaryota_unclassified(100); Eukaryota_unclassified(100);
Otu05747	0	0	0	0	0	0	0	0	0	1	0	1	0	0	0	0	0	0		Eukaryota(100); Eukaryota_unclassified(100); Eukaryota_unclassified(100); Eukaryota_unclassified(100); Eukaryota_unclassified(100); Eukaryota_unclassified(100);
Otu05758	0	0	0	1	0	0	0	0	0	0	0	0	0	0	0	0	0	0		Eukaryota(100); Eukaryota_unclassified(100); Eukaryota_unclassified(100); Eukaryota_unclassified(100); Eukaryota_unclassified(100); Eukaryota_unclassified(100);
Otu05759	0	0	0	0	1	1	0	0	0	0	0	0	0	0	0	0	0	0		Eukaryota(100); Eukaryota_unclassified(100); Eukaryota_unclassified(100); Eukaryota_unclassified(100); Eukaryota_unclassified(100); Eukaryota_unclassified(100);
Otu05769	0	0	0	0	0	0	0	1	0	0	0	0	0	0	0	0	0	0		Eukaryota(100); Eukaryota_unclassified(100); Eukaryota_unclassified(100); Eukaryota_unclassified(100); Eukaryota_unclassified(100); Eukaryota_unclassified(100);
Otu05770	0	0	0	0	0	1	0	0	0	0	0	0	0	0	0	0	0	0		Eukaryota(100); Eukaryota_unclassified(100); Eukaryota_unclassified(100); Eukaryota_unclassified(100); Eukaryota_unclassified(100); Eukaryota_unclassified(100);
Otu05781	0	0	0	0	0	0	0	0	0	0	0	1	0	0	0	0	0	0		Eukaryota(100); Eukaryota_unclassified(100); Eukaryota_unclassified(100); Eukaryota_unclassified(100); Eukaryota_unclassified(100); Eukaryota_unclassified(100);
Otu05796	0	0	0	0	0	0	0	0	0	0	1	0	0	0	0	0	0	0		Eukaryota(100); Eukaryota_unclassified(100); Eukaryota_unclassified(100); Eukaryota_unclassified(100); Eukaryota_unclassified(100); Eukaryota_unclassified(100);
Otu05797	0	0	0	0	0	1	0	0	0	0	0	0	0	0	0	0	0	0		Eukaryota(100); Eukaryota_unclassified(100); Eukaryota_unclassified(100); Eukaryota_unclassified(100); Eukaryota_unclassified(100); Eukaryota_unclassified(100);
Otu05810	0	0	0	0	0	0	0	0	0	0	0	0	0	0	1	0	0	0		Eukaryota(100); Eukaryota_unclassified(100); Eukaryota_unclassified(100); Eukaryota_unclassified(100); Eukaryota_unclassified(100); Eukaryota_unclassified(100);
Otu05820	1	0	0	0	0	0	0	0	0	0	0	0	0	0	0	0	0	0		Eukaryota(100); Eukaryota_unclassified(100); Eukaryota_unclassified(100); Eukaryota_unclassified(100); Eukaryota_unclassified(100); Eukaryota_unclassified(100);
Otu05823	0	0	0	0	0	0	0	0	0	1	0	0	0	0	0	0	0	0		Eukaryota(100); Eukaryota_unclassified(100); Eukaryota_unclassified(100); Eukaryota_unclassified(100); Eukaryota_unclassified(100); Eukaryota_unclassified(100);
Otu05854	0	0	0	1	1	0	0	0	0	0	0	0	0	0	0	0	0	0		Eukaryota(100); Eukaryota_unclassified(100); Eukaryota_unclassified(100); Eukaryota_unclassified(100); Eukaryota_unclassified(100); Eukaryota_unclassified(100);
Otu05860	0	0	0	0	0	1	0	0	0	0	0	0	0	0	0	0	0	0		Eukaryota(100); Eukaryota_unclassified(100); Eukaryota_unclassified(100); Eukaryota_unclassified(100); Eukaryota_unclassified(100); Eukaryota_unclassified(100);
Otu05870	0	0	0	0	0	0	0	0	0	0	0	0	0	0	0	1	0	0		Eukaryota(100); Eukaryota_unclassified(100); Eukaryota_unclassified(100); Eukaryota_unclassified(100); Eukaryota_unclassified(100); Eukaryota_unclassified(100);
Otu05876	0	0	0	0	0	0	2	0	0	0	0	0	0	0	0	0	0	0		Eukaryota(100); Eukaryota_unclassified(100); Eukaryota_unclassified(100); Eukaryota_unclassified(100); Eukaryota_unclassified(100); Eukaryota_unclassified(100);
Otu05902	0	0	0	0	0	0	0	1	0	0	0	0	0	0	0	0	0	0		Eukaryota(100); Florideophycidae(100); Corallinophycidae(100); Corallinophycidae_or(100); Corallinophycidae_fa(100); Amphiroa(100);
Otu05904	0	0	0	0	0	0	0	0	0	0	1	0	0	0	0	0	0	0		Eukaryota(100); Florideophycidae(100); Corallinophycidae(100); Corallinophycidae_or(100); Corallinophycidae_fa(100); Corallinophycidae_ge(100);
Otu05921	0	0	0	0	0	0	0	0	0	0	0	1	0	0	0	0	0	0		Eukaryota(100); Florideophycidae(100); Corallinophycidae(100); Corallinophycidae_or(100); Corallinophycidae_fa(100); Corallinophycidae_fa_unclassified(100);
Otu05925	0	0	0	0	0	0	0	0	0	0	1	1	0	0	0	0	0	0		Eukaryota(100); Florideophycidae(100); Corallinophycidae(100); Corallinophycidae_or(100); Corallinophycidae_fa(100); Corallinophycidae_fa_unclassified(100);
Otu05937	0	0	0	0	0	0	0	1	0	0	0	0	0	0	0	0	0	0		Eukaryota(100); Florideophycidae(100); Corallinophycidae(100); Corallinophycidae_or(100); Corallinophycidae_fa(100); Amphiroa(100);
Otu06012	0	0	0	0	0	0	0	0	3	0	0	0	0	0	0	0	0	0		Eukaryota(100); Dinoflagellata(100); Dinophyceae(100); Gonyaulacales(100); Gonyaulacales_fa(100); Alexandrium(100);
Otu06043	0	0	0	0	0	0	0	0	0	0	0	0	0	0	0	0	1	0		Eukaryota(100); Dinoflagellata(100); Incertae_Sedis(100); Incertae_Sedis_or(100); Incertae_Sedis_fa(100); Blastodinium(100);
Otu06060	0	0	0	0	0	0	0	0	0	0	0	1	0	0	0	0	0	0		Eukaryota(100); Ochrophyta_ph(100); Chrysophyceae(100); uncultured(100); uncultured_fa(100); uncultured_ge(100);
Otu06064	0	0	0	0	0	0	0	0	0	0	0	0	0	0	0	0	1	0		Eukaryota(100); Ochrophyta_ph(100); Chrysophyceae(100); uncultured(100); uncultured_fa(100); uncultured_ge(100);
Otu06096	0	0	0	0	0	0	0	0	1	0	0	0	0	0	0	0	0	0		Eukaryota(100); Chytridiomycota(100); Chytridiomycetes(100); Chytridiomycetes_unclassified(100); Chytridiomycetes_unclassified(100); Chytridiomycetes_unclassified(100);
Otu06109	1	0	0	0	0	0	0	0	0	0	0	0	0	0	0	0	0	0		Eukaryota(100); Ochrophyta_ph(100); Dictyochophyceae(100); Pedinellales(100); Pedinellales_fa(100); Pedinellales_ge(100);
Otu06153	0	0	0	0	0	0	3	0	0	0	0	0	0	0	0	0	0	0		Eukaryota(100); Mucoromycota(100); Incertae_Sedis(100); Mucorales(100); Mucoraceae(100); Mucor(100);
Otu06173	0	0	0	0	0	0	0	0	0	0	0	1	0	0	0	0	0	0		Eukaryota(100); Diatomea(100); Bacillariophyceae(100); Bacillariophyceae_or(100); Bacillariophyceae_fa(100); Bacillariophyceae_fa_unclassified(100);
Otu06232	0	0	0	0	0	0	0	0	0	0	0	1	0	0	0	0	0	0		Eukaryota(100); Diatomea(100); Bacillariophyceae(100); Bacillariophyceae_or(100); Bacillariophyceae_fa(100); Bacillariophyceae_fa_unclassified(100);
Otu06454	0	0	0	0	0	0	0	0	0	1	1	3	2	0	0	0	0	0		Eukaryota(100); Diatomea(100); Bacillariophyceae(100); Bacillariophyceae_or(100); Bacillariophyceae_fa(100); Bacillariophyceae_fa_unclassified(100);
Otu06507	0	0	0	0	0	0	0	0	0	0	0	1	0	0	0	0	0	0		Eukaryota(100); Eukaryota_unclassified(100); Eukaryota_unclassified(100); Eukaryota_unclassified(100); Eukaryota_unclassified(100); Eukaryota_unclassified(100);
Otu06522	0	0	0	0	0	0	0	0	0	0	0	0	0	1	0	0	0	0		Eukaryota(100); Eukaryota_unclassified(100); Eukaryota_unclassified(100); Eukaryota_unclassified(100); Eukaryota_unclassified(100); Eukaryota_unclassified(100);
Otu06536	0	0	0	0	0	0	0	2	0	0	0	0	0	0	0	0	0	0		Eukaryota(100); Eukaryota_unclassified(100); Eukaryota_unclassified(100); Eukaryota_unclassified(100); Eukaryota_unclassified(100); Eukaryota_unclassified(100);
Otu06596	0	0	0	0	0	5	0	0	0	0	0	0	0	0	0	0	0	0		Eukaryota(100); Eukaryota_unclassified(100); Eukaryota_unclassified(100); Eukaryota_unclassified(100); Eukaryota_unclassified(100); Eukaryota_unclassified(100);
Otu06642	0	0	0	0	0	0	0	0	0	1	0	0	0	0	0	0	0	0		Eukaryota(100); Eukaryota_unclassified(100); Eukaryota_unclassified(100); Eukaryota_unclassified(100); Eukaryota_unclassified(100); Eukaryota_unclassified(100);
Otu06676	0	0	0	0	0	0	0	0	1	0	0	0	0	0	0	0	0	0		Eukaryota(100); Eukaryota_unclassified(100); Eukaryota_unclassified(100); Eukaryota_unclassified(100); Eukaryota_unclassified(100); Eukaryota_unclassified(100);
Otu06706	0	0	0	0	0	0	0	0	0	0	0	0	0	0	1	0	0	0		Eukaryota(100); Eukaryota_unclassified(100); Eukaryota_unclassified(100); Eukaryota_unclassified(100); Eukaryota_unclassified(100); Eukaryota_unclassified(100);
Otu06809	0	0	0	0	0	0	0	0	0	0	1	0	0	0	0	0	0	0		Eukaryota(100); Eukaryota_unclassified(100); Eukaryota_unclassified(100); Eukaryota_unclassified(100); Eukaryota_unclassified(100); Eukaryota_unclassified(100);
Otu06833	0	0	0	0	0	0	0	0	1	0	0	0	0	0	0	0	0	0		Eukaryota(100); Eukaryota_unclassified(100); Eukaryota_unclassified(100); Eukaryota_unclassified(100); Eukaryota_unclassified(100); Eukaryota_unclassified(100);
Otu06861	0	0	0	0	0	0	0	0	0	0	0	0	0	0	0	1	0	0		Eukaryota(100); Eukaryota_unclassified(100); Eukaryota_unclassified(100); Eukaryota_unclassified(100); Eukaryota_unclassified(100); Eukaryota_unclassified(100);
Otu06870	0	0	0	0	0	0	0	0	0	0	1	0	0	0	0	0	0	0		Eukaryota(100); Eukaryota_unclassified(100); Eukaryota_unclassified(100); Eukaryota_unclassified(100); Eukaryota_unclassified(100); Eukaryota_unclassified(100);
Otu06918	0	0	0	0	0	0	0	0	2	0	1	0	0	0	0	0	0	0		Eukaryota(100); Eukaryota_unclassified(100); Eukaryota_unclassified(100); Eukaryota_unclassified(100); Eukaryota_unclassified(100); Eukaryota_unclassified(100);
Otu06927	1	0	1	0	0	0	0	0	0	0	0	0	0	0	0	0	0	0		Eukaryota(100); Eukaryota_unclassified(100); Eukaryota_unclassified(100); Eukaryota_unclassified(100); Eukaryota_unclassified(100); Eukaryota_unclassified(100);
Otu06937	0	0	0	0	0	0	0	0	0	2	0	1	0	0	0	0	0	0		Eukaryota(100); Eukaryota_unclassified(100); Eukaryota_unclassified(100); Eukaryota_unclassified(100); Eukaryota_unclassified(100); Eukaryota_unclassified(100);
Otu07002	0	0	0	0	0	0	0	0	0	1	0	0	0	0	0	0	0	0		Eukaryota(100); Eukaryota_unclassified(100); Eukaryota_unclassified(100); Eukaryota_unclassified(100); Eukaryota_unclassified(100); Eukaryota_unclassified(100);
Otu07031	0	0	0	0	0	0	0	0	0	0	0	0	0	0	0	0	1	0		Eukaryota(100); Eukaryota_unclassified(100); Eukaryota_unclassified(100); Eukaryota_unclassified(100); Eukaryota_unclassified(100); Eukaryota_unclassified(100);
Otu07060	0	0	0	0	0	0	0	0	1	0	0	0	0	0	0	0	0	0		Eukaryota(100); Eukaryota_unclassified(100); Eukaryota_unclassified(100); Eukaryota_unclassified(100); Eukaryota_unclassified(100); Eukaryota_unclassified(100);
Otu07061	0	0	0	0	0	0	0	0	0	0	0	0	0	0	0	1	0	0		Eukaryota(100); Eukaryota_unclassified(100); Eukaryota_unclassified(100); Eukaryota_unclassified(100); Eukaryota_unclassified(100); Eukaryota_unclassified(100);
Otu07100	0	0	0	0	0	0	0	0	0	0	0	1	0	0	0	0	0	0		Eukaryota(100); Eukaryota_unclassified(100); Eukaryota_unclassified(100); Eukaryota_unclassified(100); Eukaryota_unclassified(100); Eukaryota_unclassified(100);
Otu07173	0	0	0	0	0	0	0	0	0	0	0	0	0	0	1	0	0	0		Eukaryota(100); Eukaryota_unclassified(100); Eukaryota_unclassified(100); Eukaryota_unclassified(100); Eukaryota_unclassified(100); Eukaryota_unclassified(100);
Otu07212	0	0	0	1	0	0	0	0	0	0	0	0	0	0	0	0	0	0		Eukaryota(100); Eukaryota_unclassified(100); Eukaryota_unclassified(100); Eukaryota_unclassified(100); Eukaryota_unclassified(100); Eukaryota_unclassified(100);
Otu07288	0	0	0	0	0	1	0	0	0	0	0	0	0	0	0	0	0	0		Eukaryota(100); Eukaryota_unclassified(100); Eukaryota_unclassified(100); Eukaryota_unclassified(100); Eukaryota_unclassified(100); Eukaryota_unclassified(100);
Otu07307	0	0	0	0	0	0	0	0	1	0	0	0	0	0	0	0	0	0		Eukaryota(100); Eukaryota_unclassified(100); Eukaryota_unclassified(100); Eukaryota_unclassified(100); Eukaryota_unclassified(100); Eukaryota_unclassified(100);
Otu07316	0	0	0	0	0	0	0	0	0	0	0	0	0	0	1	0	0	0		Eukaryota(100); Eukaryota_unclassified(100); Eukaryota_unclassified(100); Eukaryota_unclassified(100); Eukaryota_unclassified(100); Eukaryota_unclassified(100);
Otu07322	0	0	0	0	0	0	0	0	0	0	1	0	0	0	0	0	0	0		Eukaryota(100); Eukaryota_unclassified(100); Eukaryota_unclassified(100); Eukaryota_unclassified(100); Eukaryota_unclassified(100); Eukaryota_unclassified(100);
Otu07329	0	0	0	0	0	0	0	0	0	1	0	0	0	0	0	0	0	0		Eukaryota(100); Eukaryota_unclassified(100); Eukaryota_unclassified(100); Eukaryota_unclassified(100); Eukaryota_unclassified(100); Eukaryota_unclassified(100);
Otu07365	0	1	0	0	0	0	0	0	0	0	0	0	0	0	0	0	0	0		Eukaryota(100); Eukaryota_unclassified(100); Eukaryota_unclassified(100); Eukaryota_unclassified(100); Eukaryota_unclassified(100); Eukaryota_unclassified(100);
Otu07373	0	0	0	0	0	0	0	0	0	1	0	0	0	0	0	0	0	0		Eukaryota(100); Eukaryota_unclassified(100); Eukaryota_unclassified(100); Eukaryota_unclassified(100); Eukaryota_unclassified(100); Eukaryota_unclassified(100);
Otu07398	0	0	0	0	0	0	0	0	0	0	0	0	0	0	1	0	0	0		Eukaryota(100); Eukaryota_unclassified(100); Eukaryota_unclassified(100); Eukaryota_unclassified(100); Eukaryota_unclassified(100); Eukaryota_unclassified(100);
Otu07411	0	0	0	0	0	0	0	0	0	0	1	0	0	0	0	0	0	0		Eukaryota(100); Eukaryota_unclassified(100); Eukaryota_unclassified(100); Eukaryota_unclassified(100); Eukaryota_unclassified(100); Eukaryota_unclassified(100);
Otu07428	5	1	4	0	0	0	0	0	0	0	0	0	0	0	0	0	0	0		Eukaryota(100); Eukaryota_unclassified(100); Eukaryota_unclassified(100); Eukaryota_unclassified(100); Eukaryota_unclassified(100); Eukaryota_unclassified(100);
Otu07444	0	0	0	0	0	0	0	0	0	0	0	0	0	1	0	0	0	0		Eukaryota(100); Eukaryota_unclassified(100); Eukaryota_unclassified(100); Eukaryota_unclassified(100); Eukaryota_unclassified(100); Eukaryota_unclassified(100);
Otu07463	1	0	0	0	0	0	0	0	0	0	0	0	0	0	0	0	0	0		Eukaryota(100); Eukaryota_unclassified(100); Eukaryota_unclassified(100); Eukaryota_unclassified(100); Eukaryota_unclassified(100); Eukaryota_unclassified(100);
Otu07516	0	0	0	0	0	0	0	0	0	0	0	0	0	0	0	0	1	0		Eukaryota(100); Eukaryota_unclassified(100); Eukaryota_unclassified(100); Eukaryota_unclassified(100); Eukaryota_unclassified(100); Eukaryota_unclassified(100);
Otu07522	0	0	0	0	0	0	0	0	0	0	0	0	0	0	0	0	0	1		Eukaryota(100); Eukaryota_unclassified(100); Eukaryota_unclassified(100); Eukaryota_unclassified(100); Eukaryota_unclassified(100); Eukaryota_unclassified(100);
Otu07552	0	0	0	0	0	0	0	0	1	0	0	0	0	0	0	0	0	0		Eukaryota(100); Eukaryota_unclassified(100); Eukaryota_unclassified(100); Eukaryota_unclassified(100); Eukaryota_unclassified(100); Eukaryota_unclassified(100);
Otu07602	1	0	0	0	0	0	0	0	0	0	0	0	0	0	0	0	0	0		Eukaryota(100); Eukaryota_unclassified(100); Eukaryota_unclassified(100); Eukaryota_unclassified(100); Eukaryota_unclassified(100); Eukaryota_unclassified(100);
Otu07626	0	0	0	0	0	1	0	0	0	0	0	0	0	0	0	0	0	0		Eukaryota(100); Eukaryota_unclassified(100); Eukaryota_unclassified(100); Eukaryota_unclassified(100); Eukaryota_unclassified(100); Eukaryota_unclassified(100);
Otu07696	0	0	0	0	0	0	0	0	0	0	0	1	0	0	0	0	0	0		Eukaryota(100); Eukaryota_unclassified(100); Eukaryota_unclassified(100); Eukaryota_unclassified(100); Eukaryota_unclassified(100); Eukaryota_unclassified(100);
Otu07841	0	0	0	0	0	0	0	0	1	0	0	0	0	0	0	0	0	0		Eukaryota(100); Eukaryota_unclassified(100); Eukaryota_unclassified(100); Eukaryota_unclassified(100); Eukaryota_unclassified(100); Eukaryota_unclassified(100);
Otu07915	0	0	0	0	0	0	0	0	0	0	0	0	0	0	2	0	0	1		Eukaryota(100); Eukaryota_unclassified(100); Eukaryota_unclassified(100); Eukaryota_unclassified(100); Eukaryota_unclassified(100); Eukaryota_unclassified(100);
Otu07920	0	0	0	0	0	0	0	0	0	1	0	0	0	0	0	0	0	0		Eukaryota(100); Eukaryota_unclassified(100); Eukaryota_unclassified(100); Eukaryota_unclassified(100); Eukaryota_unclassified(100); Eukaryota_unclassified(100);
Otu08042	0	0	0	0	0	0	0	0	0	0	0	0	1	0	0	0	0	0		Eukaryota(100); Eukaryota_unclassified(100); Eukaryota_unclassified(100); Eukaryota_unclassified(100); Eukaryota_unclassified(100); Eukaryota_unclassified(100);
Otu08070	0	0	0	0	0	0	0	0	0	0	1	0	0	0	0	0	0	0		Eukaryota(100); Eukaryota_unclassified(100); Eukaryota_unclassified(100); Eukaryota_unclassified(100); Eukaryota_unclassified(100); Eukaryota_unclassified(100);
Otu08140	0	0	0	1	0	0	0	0	0	0	0	0	0	0	0	0	0	0		Eukaryota(100); Eukaryota_unclassified(100); Eukaryota_unclassified(100); Eukaryota_unclassified(100); Eukaryota_unclassified(100); Eukaryota_unclassified(100);
Otu08179	2	0	0	0	0	0	0	0	0	0	0	0	0	0	0	0	0	0		Eukaryota(100); Eukaryota_unclassified(100); Eukaryota_unclassified(100); Eukaryota_unclassified(100); Eukaryota_unclassified(100); Eukaryota_unclassified(100);
Otu08222	0	0	0	0	0	0	0	0	0	0	0	1	0	0	0	0	0	0		Eukaryota(100); Eukaryota_unclassified(100); Eukaryota_unclassified(100); Eukaryota_unclassified(100); Eukaryota_unclassified(100); Eukaryota_unclassified(100);
Otu08224	0	0	0	0	0	1	0	0	0	0	0	0	0	0	0	0	0	0		Eukaryota(100); Eukaryota_unclassified(100); Eukaryota_unclassified(100); Eukaryota_unclassified(100); Eukaryota_unclassified(100); Eukaryota_unclassified(100);
Otu08278	1	0	0	0	0	0	0	0	0	0	0	0	0	0	0	0	0	0		Eukaryota(100); Eukaryota_unclassified(100); Eukaryota_unclassified(100); Eukaryota_unclassified(100); Eukaryota_unclassified(100); Eukaryota_unclassified(100);
Otu08452	0	1	0	0	0	0	0	0	0	0	0	0	0	0	0	0	0	0		Eukaryota(100); Eukaryota_unclassified(100); Eukaryota_unclassified(100); Eukaryota_unclassified(100); Eukaryota_unclassified(100); Eukaryota_unclassified(100);
Otu08468	0	0	0	0	0	0	0	0	0	0	0	0	1	0	0	0	0	0		Eukaryota(100); Eukaryota_unclassified(100); Eukaryota_unclassified(100); Eukaryota_unclassified(100); Eukaryota_unclassified(100); Eukaryota_unclassified(100);
Otu08486	0	0	0	0	0	0	0	0	0	0	0	1	0	0	0	0	0	0		Eukaryota(100); Eukaryota_unclassified(100); Eukaryota_unclassified(100); Eukaryota_unclassified(100); Eukaryota_unclassified(100); Eukaryota_unclassified(100);
Otu08488	0	0	0	0	0	0	0	0	0	1	0	0	0	0	0	0	0	0		Eukaryota(100); Eukaryota_unclassified(100); Eukaryota_unclassified(100); Eukaryota_unclassified(100); Eukaryota_unclassified(100); Eukaryota_unclassified(100);
Otu08493	0	0	0	26	38	15	35	12	0	0	0	0	0	0	0	0	0	0		Eukaryota(100); Eukaryota_unclassified(100); Eukaryota_unclassified(100); Eukaryota_unclassified(100); Eukaryota_unclassified(100); Eukaryota_unclassified(100);
Otu08515	0	0	0	1	0	0	0	0	0	0	0	0	0	0	0	0	0	0		Eukaryota(100); Eukaryota_unclassified(100); Eukaryota_unclassified(100); Eukaryota_unclassified(100); Eukaryota_unclassified(100); Eukaryota_unclassified(100);
Otu08530	0	0	0	1	0	0	0	0	0	0	0	0	0	0	0	0	0	0		Eukaryota(100); Eukaryota_unclassified(100); Eukaryota_unclassified(100); Eukaryota_unclassified(100); Eukaryota_unclassified(100); Eukaryota_unclassified(100);
Otu08540	0	0	0	0	0	1	0	0	0	0	0	0	0	0	0	0	0	0		Eukaryota(100); Eukaryota_unclassified(100); Eukaryota_unclassified(100); Eukaryota_unclassified(100); Eukaryota_unclassified(100); Eukaryota_unclassified(100);
Otu08630	0	0	0	0	0	0	0	0	0	0	1	0	0	0	0	0	0	0		Eukaryota(100); Eukaryota_unclassified(100); Eukaryota_unclassified(100); Eukaryota_unclassified(100); Eukaryota_unclassified(100); Eukaryota_unclassified(100);
Otu08737	0	0	0	0	0	0	0	0	0	0	1	0	0	0	0	0	0	0		Eukaryota(100); Eukaryota_unclassified(100); Eukaryota_unclassified(100); Eukaryota_unclassified(100); Eukaryota_unclassified(100); Eukaryota_unclassified(100);
Otu08766	0	0	0	0	0	0	0	0	0	0	1	0	0	0	0	0	0	0		Eukaryota(100); Eukaryota_unclassified(100); Eukaryota_unclassified(100); Eukaryota_unclassified(100); Eukaryota_unclassified(100); Eukaryota_unclassified(100);
Otu08782	0	0	0	1	0	0	0	0	0	0	0	0	0	0	0	0	0	0		Eukaryota(100); Eukaryota_unclassified(100); Eukaryota_unclassified(100); Eukaryota_unclassified(100); Eukaryota_unclassified(100); Eukaryota_unclassified(100);
Otu08787	0	0	0	0	0	0	0	0	0	0	0	0	0	0	0	1	0	0		Eukaryota(100); Eukaryota_unclassified(100); Eukaryota_unclassified(100); Eukaryota_unclassified(100); Eukaryota_unclassified(100); Eukaryota_unclassified(100);
Otu08788	2	0	0	0	0	0	0	0	0	0	0	0	0	0	0	0	0	0		Eukaryota(100); Eukaryota_unclassified(100); Eukaryota_unclassified(100); Eukaryota_unclassified(100); Eukaryota_unclassified(100); Eukaryota_unclassified(100);
Otu08793	0	0	0	0	0	0	0	0	0	0	0	0	0	0	0	0	1	0		Eukaryota(100); Eukaryota_unclassified(100); Eukaryota_unclassified(100); Eukaryota_unclassified(100); Eukaryota_unclassified(100); Eukaryota_unclassified(100);
Otu08820	0	0	0	0	0	0	0	0	0	1	0	0	0	0	0	0	0	0		Eukaryota(100); Eukaryota_unclassified(100); Eukaryota_unclassified(100); Eukaryota_unclassified(100); Eukaryota_unclassified(100); Eukaryota_unclassified(100);
Otu08839	0	0	0	0	0	0	0	0	0	1	0	0	0	0	0	0	0	0		Eukaryota(100); Eukaryota_unclassified(100); Eukaryota_unclassified(100); Eukaryota_unclassified(100); Eukaryota_unclassified(100); Eukaryota_unclassified(100);
Otu08918	0	0	0	0	0	0	0	0	0	1	0	0	0	0	0	0	0	0		Eukaryota(100); Eukaryota_unclassified(100); Eukaryota_unclassified(100); Eukaryota_unclassified(100); Eukaryota_unclassified(100); Eukaryota_unclassified(100);
Otu08932	0	0	0	0	0	1	0	0	0	0	0	0	0	0	0	0	0	0		Eukaryota(100); Eukaryota_unclassified(100); Eukaryota_unclassified(100); Eukaryota_unclassified(100); Eukaryota_unclassified(100); Eukaryota_unclassified(100);
Otu08933	0	0	0	0	0	0	0	0	0	0	0	1	0	0	0	0	0	0		Eukaryota(100); Eukaryota_unclassified(100); Eukaryota_unclassified(100); Eukaryota_unclassified(100); Eukaryota_unclassified(100); Eukaryota_unclassified(100);
Otu08997	0	0	0	0	0	0	0	0	0	1	0	0	0	0	0	0	0	0		Eukaryota(100); Eukaryota_unclassified(100); Eukaryota_unclassified(100); Eukaryota_unclassified(100); Eukaryota_unclassified(100); Eukaryota_unclassified(100);
Otu09011	0	0	0	0	0	1	0	0	0	0	0	0	0	0	0	0	0	0		Eukaryota(100); Eukaryota_unclassified(100); Eukaryota_unclassified(100); Eukaryota_unclassified(100); Eukaryota_unclassified(100); Eukaryota_unclassified(100);
Otu09019	0	0	8	0	0	0	0	0	0	0	0	0	0	0	0	0	0	0		Eukaryota(100); Eukaryota_unclassified(100); Eukaryota_unclassified(100); Eukaryota_unclassified(100); Eukaryota_unclassified(100); Eukaryota_unclassified(100);
Otu09223	0	0	0	0	0	0	0	0	0	0	0	0	1	0	0	0	0	0		Eukaryota(100); Eukaryota_unclassified(100); Eukaryota_unclassified(100); Eukaryota_unclassified(100); Eukaryota_unclassified(100); Eukaryota_unclassified(100);
Otu09316	0	0	0	0	0	0	0	0	0	1	0	0	0	0	0	0	0	0		Eukaryota(100); Eukaryota_unclassified(100); Eukaryota_unclassified(100); Eukaryota_unclassified(100); Eukaryota_unclassified(100); Eukaryota_unclassified(100);
Otu09399	0	0	0	0	0	0	0	0	0	0	1	0	0	0	0	0	0	0		Eukaryota(100); Eukaryota_unclassified(100); Eukaryota_unclassified(100); Eukaryota_unclassified(100); Eukaryota_unclassified(100); Eukaryota_unclassified(100);
Otu09433	0	0	0	0	0	0	0	0	0	0	0	0	0	0	0	0	0	1		Eukaryota(100); Eukaryota_unclassified(100); Eukaryota_unclassified(100); Eukaryota_unclassified(100); Eukaryota_unclassified(100); Eukaryota_unclassified(100);
Otu09452	0	0	0	0	0	0	0	0	0	0	1	0	0	0	0	0	0	0		Eukaryota(100); Eukaryota_unclassified(100); Eukaryota_unclassified(100); Eukaryota_unclassified(100); Eukaryota_unclassified(100); Eukaryota_unclassified(100);
Otu09491	1	0	2	0	0	0	0	0	0	0	0	0	0	0	0	0	0	0		Eukaryota(100); Eukaryota_unclassified(100); Eukaryota_unclassified(100); Eukaryota_unclassified(100); Eukaryota_unclassified(100); Eukaryota_unclassified(100);
Otu09495	0	0	0	0	0	0	0	0	0	1	0	0	0	0	0	0	0	0		Eukaryota(100); Eukaryota_unclassified(100); Eukaryota_unclassified(100); Eukaryota_unclassified(100); Eukaryota_unclassified(100); Eukaryota_unclassified(100);
Otu09512	0	0	0	0	0	0	0	0	0	0	1	0	0	0	0	0	0	0		Eukaryota(100); Eukaryota_unclassified(100); Eukaryota_unclassified(100); Eukaryota_unclassified(100); Eukaryota_unclassified(100); Eukaryota_unclassified(100);
Otu09517	0	0	0	0	0	0	0	2	0	0	0	0	0	0	0	0	0	0		Eukaryota(100); Eukaryota_unclassified(100); Eukaryota_unclassified(100); Eukaryota_unclassified(100); Eukaryota_unclassified(100); Eukaryota_unclassified(100);
Otu09527	0	0	0	0	0	3	0	0	0	0	0	0	0	0	0	0	0	0		Eukaryota(100); Eukaryota_unclassified(100); Eukaryota_unclassified(100); Eukaryota_unclassified(100); Eukaryota_unclassified(100); Eukaryota_unclassified(100);
Otu09531	0	0	0	0	0	0	0	0	0	0	0	0	0	0	0	0	1	0		Eukaryota(100); Eukaryota_unclassified(100); Eukaryota_unclassified(100); Eukaryota_unclassified(100); Eukaryota_unclassified(100); Eukaryota_unclassified(100);
Otu09545	0	0	0	0	0	3	0	0	0	0	0	0	0	0	0	0	0	0		Eukaryota(100); Eukaryota_unclassified(100); Eukaryota_unclassified(100); Eukaryota_unclassified(100); Eukaryota_unclassified(100); Eukaryota_unclassified(100);
Otu09553	0	0	0	0	0	1	0	0	0	0	0	0	0	0	0	0	0	0		Eukaryota(100); Eukaryota_unclassified(100); Eukaryota_unclassified(100); Eukaryota_unclassified(100); Eukaryota_unclassified(100); Eukaryota_unclassified(100);
Otu09554	0	0	0	0	0	0	0	0	0	0	1	0	0	0	0	0	0	0		Eukaryota(100); Eukaryota_unclassified(100); Eukaryota_unclassified(100); Eukaryota_unclassified(100); Eukaryota_unclassified(100); Eukaryota_unclassified(100);
Otu09569	3	0	0	0	0	0	0	0	0	0	0	0	0	0	0	0	0	0		Eukaryota(100); Eukaryota_unclassified(100); Eukaryota_unclassified(100); Eukaryota_unclassified(100); Eukaryota_unclassified(100); Eukaryota_unclassified(100);
Otu09573	0	0	0	0	0	0	0	0	0	0	0	1	0	0	0	0	0	0		Eukaryota(100); Eukaryota_unclassified(100); Eukaryota_unclassified(100); Eukaryota_unclassified(100); Eukaryota_unclassified(100); Eukaryota_unclassified(100);
Otu09575	0	0	0	0	0	0	0	2	0	0	0	0	0	0	0	0	0	0		Eukaryota(100); Eukaryota_unclassified(100); Eukaryota_unclassified(100); Eukaryota_unclassified(100); Eukaryota_unclassified(100); Eukaryota_unclassified(100);
Otu09587	0	0	0	0	0	0	0	0	0	0	0	0	0	0	0	1	0	0		Eukaryota(100); Eukaryota_unclassified(100); Eukaryota_unclassified(100); Eukaryota_unclassified(100); Eukaryota_unclassified(100); Eukaryota_unclassified(100);
Otu09593	0	0	0	0	0	0	0	0	0	0	0	0	1	0	0	0	0	0		Eukaryota(100); Eukaryota_unclassified(100); Eukaryota_unclassified(100); Eukaryota_unclassified(100); Eukaryota_unclassified(100); Eukaryota_unclassified(100);
Otu09626	0	0	0	0	0	0	0	0	0	0	0	0	0	0	1	0	0	0		Eukaryota(100); Eukaryota_unclassified(100); Eukaryota_unclassified(100); Eukaryota_unclassified(100); Eukaryota_unclassified(100); Eukaryota_unclassified(100);
Otu09682	0	0	0	0	0	0	0	0	0	0	0	0	0	0	0	0	1	0		Eukaryota(100); Eukaryota_unclassified(100); Eukaryota_unclassified(100); Eukaryota_unclassified(100); Eukaryota_unclassified(100); Eukaryota_unclassified(100);
Otu09787	0	0	0	0	0	0	0	0	0	1	0	0	0	0	0	0	0	0		Eukaryota(100); Eukaryota_unclassified(100); Eukaryota_unclassified(100); Eukaryota_unclassified(100); Eukaryota_unclassified(100); Eukaryota_unclassified(100);
Otu09811	0	0	0	0	0	0	1	1	0	0	0	0	0	0	0	0	0	0		Eukaryota(100); Eukaryota_unclassified(100); Eukaryota_unclassified(100); Eukaryota_unclassified(100); Eukaryota_unclassified(100); Eukaryota_unclassified(100);
Otu09861	0	0	0	0	0	0	0	0	0	0	0	0	1	0	0	0	0	0		Eukaryota(100); Eukaryota_unclassified(100); Eukaryota_unclassified(100); Eukaryota_unclassified(100); Eukaryota_unclassified(100); Eukaryota_unclassified(100);
Otu09946	0	0	0	0	0	1	0	0	0	0	0	0	0	0	0	0	0	0		Eukaryota(100); Eukaryota_unclassified(100); Eukaryota_unclassified(100); Eukaryota_unclassified(100); Eukaryota_unclassified(100); Eukaryota_unclassified(100);
Otu10014	0	0	0	0	0	0	0	0	0	0	0	0	1	0	0	0	0	0		Eukaryota(100); Eukaryota_unclassified(100); Eukaryota_unclassified(100); Eukaryota_unclassified(100); Eukaryota_unclassified(100); Eukaryota_unclassified(100);
Otu10068	0	0	0	0	0	0	0	0	0	0	0	1	0	0	0	0	0	0		Eukaryota(100); Eukaryota_unclassified(100); Eukaryota_unclassified(100); Eukaryota_unclassified(100); Eukaryota_unclassified(100); Eukaryota_unclassified(100);
Otu10093	0	0	0	0	0	0	0	0	0	0	1	0	0	0	0	0	0	0		Eukaryota(100); Eukaryota_unclassified(100); Eukaryota_unclassified(100); Eukaryota_unclassified(100); Eukaryota_unclassified(100); Eukaryota_unclassified(100);
Otu10189	0	0	0	0	0	0	0	5	0	0	0	0	0	0	0	0	0	0		Eukaryota(100); Eukaryota_unclassified(100); Eukaryota_unclassified(100); Eukaryota_unclassified(100); Eukaryota_unclassified(100); Eukaryota_unclassified(100);
Otu10242	0	0	0	0	0	0	0	0	0	0	0	0	0	1	0	0	0	0		Eukaryota(100); Eukaryota_unclassified(100); Eukaryota_unclassified(100); Eukaryota_unclassified(100); Eukaryota_unclassified(100); Eukaryota_unclassified(100);
Otu10333	3	1	0	0	0	0	0	0	0	0	0	0	0	0	0	0	0	0		Eukaryota(100); Eukaryota_unclassified(100); Eukaryota_unclassified(100); Eukaryota_unclassified(100); Eukaryota_unclassified(100); Eukaryota_unclassified(100);
Otu10354	1	0	0	0	0	0	0	0	0	0	0	0	0	0	0	0	0	0		Eukaryota(100); Eukaryota_unclassified(100); Eukaryota_unclassified(100); Eukaryota_unclassified(100); Eukaryota_unclassified(100); Eukaryota_unclassified(100);
Otu10366	0	0	0	0	1	0	0	0	0	0	0	0	0	0	0	0	0	0		Eukaryota(100); Eukaryota_unclassified(100); Eukaryota_unclassified(100); Eukaryota_unclassified(100); Eukaryota_unclassified(100); Eukaryota_unclassified(100);
Otu10402	0	0	0	0	0	0	0	0	0	0	0	0	1	0	0	0	0	0		Eukaryota(100); Eukaryota_unclassified(100); Eukaryota_unclassified(100); Eukaryota_unclassified(100); Eukaryota_unclassified(100); Eukaryota_unclassified(100);
Otu10448	0	0	0	0	1	0	0	0	0	0	0	0	0	0	0	0	0	0		Eukaryota(100); Eukaryota_unclassified(100); Eukaryota_unclassified(100); Eukaryota_unclassified(100); Eukaryota_unclassified(100); Eukaryota_unclassified(100);
Otu10491	0	0	0	0	0	0	0	0	0	0	0	1	0	0	0	0	0	0		Eukaryota(100); Eukaryota_unclassified(100); Eukaryota_unclassified(100); Eukaryota_unclassified(100); Eukaryota_unclassified(100); Eukaryota_unclassified(100);
Otu10497	0	0	0	8	0	0	0	0	0	0	0	0	0	0	0	0	0	0		Eukaryota(100); Eukaryota_unclassified(100); Eukaryota_unclassified(100); Eukaryota_unclassified(100); Eukaryota_unclassified(100); Eukaryota_unclassified(100);
Otu10542	0	0	0	0	0	0	0	0	0	0	0	0	0	0	0	1	0	0		Eukaryota(100); Eukaryota_unclassified(100); Eukaryota_unclassified(100); Eukaryota_unclassified(100); Eukaryota_unclassified(100); Eukaryota_unclassified(100);
Otu10574	0	0	0	0	0	0	0	0	0	0	1	0	0	0	0	0	0	0		Eukaryota(100); Eukaryota_unclassified(100); Eukaryota_unclassified(100); Eukaryota_unclassified(100); Eukaryota_unclassified(100); Eukaryota_unclassified(100);
Otu10614	0	0	0	0	0	0	0	0	1	0	0	1	0	0	0	0	0	0		Eukaryota(100); Eukaryota_unclassified(100); Eukaryota_unclassified(100); Eukaryota_unclassified(100); Eukaryota_unclassified(100); Eukaryota_unclassified(100);
Otu10636	2	0	0	0	0	0	0	0	0	0	0	0	0	1	0	0	0	0		Eukaryota(100); Eukaryota_unclassified(100); Eukaryota_unclassified(100); Eukaryota_unclassified(100); Eukaryota_unclassified(100); Eukaryota_unclassified(100);
Otu10653	0	0	0	0	0	0	0	0	0	0	0	1	0	0	0	0	0	0		Eukaryota(100); Eukaryota_unclassified(100); Eukaryota_unclassified(100); Eukaryota_unclassified(100); Eukaryota_unclassified(100); Eukaryota_unclassified(100);
Otu10658	0	0	0	0	0	2	0	0	0	0	0	0	0	0	0	0	0	0		Eukaryota(100); Eukaryota_unclassified(100); Eukaryota_unclassified(100); Eukaryota_unclassified(100); Eukaryota_unclassified(100); Eukaryota_unclassified(100);
Otu10659	0	0	0	0	0	0	0	0	0	0	0	0	0	0	0	0	1	0		Eukaryota(100); Eukaryota_unclassified(100); Eukaryota_unclassified(100); Eukaryota_unclassified(100); Eukaryota_unclassified(100); Eukaryota_unclassified(100);
Otu10660	3	0	0	0	0	0	0	0	0	0	0	0	0	0	0	0	0	0		Eukaryota(100); Eukaryota_unclassified(100); Eukaryota_unclassified(100); Eukaryota_unclassified(100); Eukaryota_unclassified(100); Eukaryota_unclassified(100);
Otu10687	0	0	0	0	0	0	0	0	0	1	0	0	0	0	0	0	0	0		Eukaryota(100); Eukaryota_unclassified(100); Eukaryota_unclassified(100); Eukaryota_unclassified(100); Eukaryota_unclassified(100); Eukaryota_unclassified(100);
Otu10824	1	0	0	0	0	0	0	0	0	0	0	0	0	0	0	0	0	0		Eukaryota(100); Eukaryota_unclassified(100); Eukaryota_unclassified(100); Eukaryota_unclassified(100); Eukaryota_unclassified(100); Eukaryota_unclassified(100);
Otu10826	3	0	0	0	0	0	0	0	0	0	0	0	0	0	0	0	0	0		Eukaryota(100); Eukaryota_unclassified(100); Eukaryota_unclassified(100); Eukaryota_unclassified(100); Eukaryota_unclassified(100); Eukaryota_unclassified(100);
Otu10910	0	0	0	1	0	0	0	0	0	0	0	0	0	0	0	0	0	0		Eukaryota(100); Eukaryota_unclassified(100); Eukaryota_unclassified(100); Eukaryota_unclassified(100); Eukaryota_unclassified(100); Eukaryota_unclassified(100);
Otu10927	0	0	0	0	0	0	0	0	0	0	0	1	0	0	0	0	0	0		Eukaryota(100); Eukaryota_unclassified(100); Eukaryota_unclassified(100); Eukaryota_unclassified(100); Eukaryota_unclassified(100); Eukaryota_unclassified(100);
Otu11014	0	0	0	0	0	1	0	0	0	0	0	0	0	0	0	0	0	0		Eukaryota(100); Eukaryota_unclassified(100); Eukaryota_unclassified(100); Eukaryota_unclassified(100); Eukaryota_unclassified(100); Eukaryota_unclassified(100);
Otu11029	0	0	0	0	0	0	0	1	0	0	0	0	0	0	0	0	0	0		Eukaryota(100); Eukaryota_unclassified(100); Eukaryota_unclassified(100); Eukaryota_unclassified(100); Eukaryota_unclassified(100); Eukaryota_unclassified(100);
Otu11047	0	0	0	0	0	0	0	0	0	1	0	0	0	0	0	0	0	0		Eukaryota(100); Eukaryota_unclassified(100); Eukaryota_unclassified(100); Eukaryota_unclassified(100); Eukaryota_unclassified(100); Eukaryota_unclassified(100);
Otu11215	0	0	1	0	0	0	0	0	0	0	0	0	0	0	0	0	0	0		Eukaryota(100); Eukaryota_unclassified(100); Eukaryota_unclassified(100); Eukaryota_unclassified(100); Eukaryota_unclassified(100); Eukaryota_unclassified(100);
Otu11220	0	0	0	0	0	0	0	0	0	0	1	0	0	0	0	0	0	0		Eukaryota(100); Eukaryota_unclassified(100); Eukaryota_unclassified(100); Eukaryota_unclassified(100); Eukaryota_unclassified(100); Eukaryota_unclassified(100);
Otu11229	0	0	0	0	0	0	0	0	0	0	0	0	0	0	0	1	0	0		Eukaryota(100); Eukaryota_unclassified(100); Eukaryota_unclassified(100); Eukaryota_unclassified(100); Eukaryota_unclassified(100); Eukaryota_unclassified(100);
Otu11231	1	0	0	0	0	0	0	0	0	0	0	0	0	0	0	0	0	0		Eukaryota(100); Eukaryota_unclassified(100); Eukaryota_unclassified(100); Eukaryota_unclassified(100); Eukaryota_unclassified(100); Eukaryota_unclassified(100);
Otu11233	0	0	0	0	0	0	0	0	0	0	0	0	0	0	0	0	1	0		Eukaryota(100); Eukaryota_unclassified(100); Eukaryota_unclassified(100); Eukaryota_unclassified(100); Eukaryota_unclassified(100); Eukaryota_unclassified(100);
Otu11248	0	0	0	0	0	1	0	0	0	0	0	0	0	0	0	0	0	0		Eukaryota(100); Eukaryota_unclassified(100); Eukaryota_unclassified(100); Eukaryota_unclassified(100); Eukaryota_unclassified(100); Eukaryota_unclassified(100);
Otu11400	0	0	0	0	0	1	0	0	0	0	0	0	0	0	0	0	0	0		Eukaryota(100); Eukaryota_unclassified(100); Eukaryota_unclassified(100); Eukaryota_unclassified(100); Eukaryota_unclassified(100); Eukaryota_unclassified(100);
Otu11407	0	0	0	0	0	0	0	0	0	0	0	0	1	0	0	0	0	0		Eukaryota(100); Eukaryota_unclassified(100); Eukaryota_unclassified(100); Eukaryota_unclassified(100); Eukaryota_unclassified(100); Eukaryota_unclassified(100);
Otu11492	0	0	0	0	0	1	0	0	0	0	0	0	0	0	0	0	0	0		Eukaryota(100); Eukaryota_unclassified(100); Eukaryota_unclassified(100); Eukaryota_unclassified(100); Eukaryota_unclassified(100); Eukaryota_unclassified(100);
Otu11500	0	0	0	0	0	0	0	0	0	1	0	0	0	0	0	0	0	0		Eukaryota(100); Eukaryota_unclassified(100); Eukaryota_unclassified(100); Eukaryota_unclassified(100); Eukaryota_unclassified(100); Eukaryota_unclassified(100);
Otu11539	2	0	0	0	0	0	0	0	0	0	0	0	0	0	0	0	0	0		Eukaryota(100); Eukaryota_unclassified(100); Eukaryota_unclassified(100); Eukaryota_unclassified(100); Eukaryota_unclassified(100); Eukaryota_unclassified(100);
Otu11593	0	0	0	0	0	0	0	0	0	0	0	1	0	0	0	0	0	0		Eukaryota(100); Eukaryota_unclassified(100); Eukaryota_unclassified(100); Eukaryota_unclassified(100); Eukaryota_unclassified(100); Eukaryota_unclassified(100);
Otu11723	0	0	0	0	0	0	0	0	0	0	0	1	0	0	0	0	0	0		Eukaryota(100); Eukaryota_unclassified(100); Eukaryota_unclassified(100); Eukaryota_unclassified(100); Eukaryota_unclassified(100); Eukaryota_unclassified(100);
Otu11731	0	0	0	0	0	0	0	0	0	0	0	0	0	1	0	0	0	0		Eukaryota(100); Eukaryota_unclassified(100); Eukaryota_unclassified(100); Eukaryota_unclassified(100); Eukaryota_unclassified(100); Eukaryota_unclassified(100);
Otu11741	0	0	0	0	0	0	0	0	0	0	0	1	0	0	0	0	0	0		Eukaryota(100); Eukaryota_unclassified(100); Eukaryota_unclassified(100); Eukaryota_unclassified(100); Eukaryota_unclassified(100); Eukaryota_unclassified(100);
Otu11853	0	0	0	0	0	0	0	0	0	0	0	0	1	0	0	0	0	0		Eukaryota(100); Eukaryota_unclassified(100); Eukaryota_unclassified(100); Eukaryota_unclassified(100); Eukaryota_unclassified(100); Eukaryota_unclassified(100);
Otu11870	0	0	0	0	0	0	0	0	1	0	0	0	0	0	0	0	0	0		Eukaryota(100); Eukaryota_unclassified(100); Eukaryota_unclassified(100); Eukaryota_unclassified(100); Eukaryota_unclassified(100); Eukaryota_unclassified(100);
Otu11874	0	0	0	0	0	0	0	0	0	0	0	0	1	0	0	0	0	0		Eukaryota(100); Eukaryota_unclassified(100); Eukaryota_unclassified(100); Eukaryota_unclassified(100); Eukaryota_unclassified(100); Eukaryota_unclassified(100);
Otu11875	0	0	0	0	0	0	0	0	1	0	0	0	0	0	0	0	0	0		Eukaryota(100); Eukaryota_unclassified(100); Eukaryota_unclassified(100); Eukaryota_unclassified(100); Eukaryota_unclassified(100); Eukaryota_unclassified(100);
Otu11882	0	0	0	0	0	0	0	0	0	0	0	0	1	0	0	0	0	0		Eukaryota(100); Eukaryota_unclassified(100); Eukaryota_unclassified(100); Eukaryota_unclassified(100); Eukaryota_unclassified(100); Eukaryota_unclassified(100);
Otu11901	0	0	0	0	0	0	0	0	0	0	1	0	0	0	0	0	0	0		Eukaryota(100); Eukaryota_unclassified(100); Eukaryota_unclassified(100); Eukaryota_unclassified(100); Eukaryota_unclassified(100); Eukaryota_unclassified(100);
Otu11928	0	0	0	0	0	0	0	0	0	1	0	0	0	0	0	0	0	0		Eukaryota(100); Eukaryota_unclassified(100); Eukaryota_unclassified(100); Eukaryota_unclassified(100); Eukaryota_unclassified(100); Eukaryota_unclassified(100);
Otu11931	0	0	0	0	0	0	0	0	0	1	0	0	0	0	0	0	0	0		Eukaryota(100); Eukaryota_unclassified(100); Eukaryota_unclassified(100); Eukaryota_unclassified(100); Eukaryota_unclassified(100); Eukaryota_unclassified(100);
Otu11946	0	0	0	0	0	0	0	0	0	0	1	0	0	0	0	0	0	0		Eukaryota(100); Eukaryota_unclassified(100); Eukaryota_unclassified(100); Eukaryota_unclassified(100); Eukaryota_unclassified(100); Eukaryota_unclassified(100);
Otu11971	0	0	0	0	0	0	0	0	0	0	1	0	0	0	0	0	0	0		Eukaryota(100); Eukaryota_unclassified(100); Eukaryota_unclassified(100); Eukaryota_unclassified(100); Eukaryota_unclassified(100); Eukaryota_unclassified(100);
Otu11973	0	0	0	0	0	0	0	0	1	2	1	2	0	0	0	0	0	0		Eukaryota(100); Eukaryota_unclassified(100); Eukaryota_unclassified(100); Eukaryota_unclassified(100); Eukaryota_unclassified(100); Eukaryota_unclassified(100);
Otu11978	0	0	0	0	0	0	0	0	1	1	2	0	0	0	0	0	0	0		Eukaryota(100); Eukaryota_unclassified(100); Eukaryota_unclassified(100); Eukaryota_unclassified(100); Eukaryota_unclassified(100); Eukaryota_unclassified(100);
Otu12020	0	0	0	0	0	0	0	0	1	0	0	0	0	0	0	0	0	0		Eukaryota(100); Eukaryota_unclassified(100); Eukaryota_unclassified(100); Eukaryota_unclassified(100); Eukaryota_unclassified(100); Eukaryota_unclassified(100);
Otu12025	0	0	0	0	0	0	0	0	0	1	0	0	0	0	0	0	0	0		Eukaryota(100); Eukaryota_unclassified(100); Eukaryota_unclassified(100); Eukaryota_unclassified(100); Eukaryota_unclassified(100); Eukaryota_unclassified(100);
Otu12058	0	0	0	0	0	0	0	0	0	0	0	0	0	0	0	0	1	0		Eukaryota(100); Eukaryota_unclassified(100); Eukaryota_unclassified(100); Eukaryota_unclassified(100); Eukaryota_unclassified(100); Eukaryota_unclassified(100);
Otu12065	1	0	1	0	0	0	0	0	0	0	0	0	0	0	0	0	0	0		Eukaryota(100); Eukaryota_unclassified(100); Eukaryota_unclassified(100); Eukaryota_unclassified(100); Eukaryota_unclassified(100); Eukaryota_unclassified(100);
Otu12085	0	0	0	0	0	0	0	0	0	0	0	0	0	1	0	0	0	0		Eukaryota(100); Eukaryota_unclassified(100); Eukaryota_unclassified(100); Eukaryota_unclassified(100); Eukaryota_unclassified(100); Eukaryota_unclassified(100);
Otu12101	0	0	0	0	0	0	0	0	0	0	0	0	0	0	0	1	0	0		Eukaryota(100); Eukaryota_unclassified(100); Eukaryota_unclassified(100); Eukaryota_unclassified(100); Eukaryota_unclassified(100); Eukaryota_unclassified(100);
Otu12192	0	0	0	0	0	0	0	0	0	1	0	0	0	0	0	0	0	0		Eukaryota(100); Eukaryota_unclassified(100); Eukaryota_unclassified(100); Eukaryota_unclassified(100); Eukaryota_unclassified(100); Eukaryota_unclassified(100);
Otu12193	0	0	0	0	0	0	0	1	0	0	0	0	0	0	0	0	0	0		Eukaryota(100); Eukaryota_unclassified(100); Eukaryota_unclassified(100); Eukaryota_unclassified(100); Eukaryota_unclassified(100); Eukaryota_unclassified(100);
Otu12213	0	0	0	0	0	1	0	0	0	0	0	0	0	0	0	0	0	0		Eukaryota(100); Eukaryota_unclassified(100); Eukaryota_unclassified(100); Eukaryota_unclassified(100); Eukaryota_unclassified(100); Eukaryota_unclassified(100);
Otu12217	0	0	5	0	0	0	0	0	0	0	0	0	0	0	0	0	0	0		Eukaryota(100); Eukaryota_unclassified(100); Eukaryota_unclassified(100); Eukaryota_unclassified(100); Eukaryota_unclassified(100); Eukaryota_unclassified(100);
Otu12284	0	0	0	0	0	0	0	0	0	0	0	0	1	0	0	0	0	0		Eukaryota(100); Eukaryota_unclassified(100); Eukaryota_unclassified(100); Eukaryota_unclassified(100); Eukaryota_unclassified(100); Eukaryota_unclassified(100);
Otu12339	0	0	0	0	0	2	0	0	0	0	0	0	0	0	0	0	0	0		Eukaryota(100); Eukaryota_unclassified(100); Eukaryota_unclassified(100); Eukaryota_unclassified(100); Eukaryota_unclassified(100); Eukaryota_unclassified(100);
Otu12348	0	0	0	0	0	0	0	0	0	0	0	0	0	0	0	0	0	1		Eukaryota(100); Eukaryota_unclassified(100); Eukaryota_unclassified(100); Eukaryota_unclassified(100); Eukaryota_unclassified(100); Eukaryota_unclassified(100);
Otu12356	0	0	0	0	2	0	0	0	0	0	0	0	0	0	0	0	0	0		Eukaryota(100); Eukaryota_unclassified(100); Eukaryota_unclassified(100); Eukaryota_unclassified(100); Eukaryota_unclassified(100); Eukaryota_unclassified(100);
Otu12393	0	0	0	0	0	0	0	0	0	0	0	0	0	0	0	0	0	1		Eukaryota(100); Eukaryota_unclassified(100); Eukaryota_unclassified(100); Eukaryota_unclassified(100); Eukaryota_unclassified(100); Eukaryota_unclassified(100);
Otu12465	8	0	0	0	0	0	0	2	0	0	0	0	0	0	0	0	0	0		Eukaryota(100); Eukaryota_unclassified(100); Eukaryota_unclassified(100); Eukaryota_unclassified(100); Eukaryota_unclassified(100); Eukaryota_unclassified(100);
Otu12473	0	0	0	0	2	0	0	0	0	0	0	0	0	0	0	0	0	0		Eukaryota(100); Eukaryota_unclassified(100); Eukaryota_unclassified(100); Eukaryota_unclassified(100); Eukaryota_unclassified(100); Eukaryota_unclassified(100);
Otu12487	0	0	0	0	0	0	0	0	0	0	0	1	0	0	0	0	0	0		Eukaryota(100); Eukaryota_unclassified(100); Eukaryota_unclassified(100); Eukaryota_unclassified(100); Eukaryota_unclassified(100); Eukaryota_unclassified(100);
Otu12540	3	0	0	0	0	0	0	0	0	0	0	0	0	0	0	0	0	0		Eukaryota(100); Eukaryota_unclassified(100); Eukaryota_unclassified(100); Eukaryota_unclassified(100); Eukaryota_unclassified(100); Eukaryota_unclassified(100);
Otu12543	0	0	0	0	0	3	0	0	0	0	0	0	0	0	0	0	0	0		Eukaryota(100); Eukaryota_unclassified(100); Eukaryota_unclassified(100); Eukaryota_unclassified(100); Eukaryota_unclassified(100); Eukaryota_unclassified(100);
Otu12570	0	0	0	4	0	0	0	0	0	0	0	0	0	0	0	0	0	0		Eukaryota(100); Eukaryota_unclassified(100); Eukaryota_unclassified(100); Eukaryota_unclassified(100); Eukaryota_unclassified(100); Eukaryota_unclassified(100);
Otu12573	0	0	0	0	0	0	0	0	0	0	0	0	0	0	0	1	0	0		Eukaryota(100); Eukaryota_unclassified(100); Eukaryota_unclassified(100); Eukaryota_unclassified(100); Eukaryota_unclassified(100); Eukaryota_unclassified(100);
Otu12636	0	0	0	0	0	0	0	0	0	0	0	0	0	0	0	0	0	1		Eukaryota(100); Eukaryota_unclassified(100); Eukaryota_unclassified(100); Eukaryota_unclassified(100); Eukaryota_unclassified(100); Eukaryota_unclassified(100);
Otu12669	0	0	0	0	0	0	0	0	0	0	0	0	0	1	0	0	0	0		Eukaryota(100); Eukaryota_unclassified(100); Eukaryota_unclassified(100); Eukaryota_unclassified(100); Eukaryota_unclassified(100); Eukaryota_unclassified(100);
Otu12700	0	0	0	0	0	0	0	1	0	0	0	0	0	0	0	0	0	0		Eukaryota(100); Eukaryota_unclassified(100); Eukaryota_unclassified(100); Eukaryota_unclassified(100); Eukaryota_unclassified(100); Eukaryota_unclassified(100);
Otu12714	0	0	0	0	0	0	0	1	0	0	0	0	0	0	0	0	0	0		Eukaryota(100); Eukaryota_unclassified(100); Eukaryota_unclassified(100); Eukaryota_unclassified(100); Eukaryota_unclassified(100); Eukaryota_unclassified(100);
Otu12752	0	0	0	0	0	0	0	0	0	0	0	0	0	0	1	0	0	0		Eukaryota(100); Eukaryota_unclassified(100); Eukaryota_unclassified(100); Eukaryota_unclassified(100); Eukaryota_unclassified(100); Eukaryota_unclassified(100);
Otu12822	0	0	0	0	0	0	0	0	0	1	0	0	0	0	0	0	0	0		Eukaryota(100); Eukaryota_unclassified(100); Eukaryota_unclassified(100); Eukaryota_unclassified(100); Eukaryota_unclassified(100); Eukaryota_unclassified(100);
Otu12860	0	0	0	0	0	0	0	0	0	0	0	0	0	0	0	0	1	0		Eukaryota(100); Eukaryota_unclassified(100); Eukaryota_unclassified(100); Eukaryota_unclassified(100); Eukaryota_unclassified(100); Eukaryota_unclassified(100);
Otu12874	0	0	0	0	0	0	0	0	0	1	0	0	0	0	0	0	0	0		Eukaryota(100); Eukaryota_unclassified(100); Eukaryota_unclassified(100); Eukaryota_unclassified(100); Eukaryota_unclassified(100); Eukaryota_unclassified(100);
Otu12896	0	0	0	0	0	0	0	0	0	0	1	0	0	0	0	0	0	0		Eukaryota(100); Eukaryota_unclassified(100); Eukaryota_unclassified(100); Eukaryota_unclassified(100); Eukaryota_unclassified(100); Eukaryota_unclassified(100);
Otu12929	0	0	0	0	0	2	0	0	0	0	0	0	0	0	0	0	0	0		Eukaryota(100); Eukaryota_unclassified(100); Eukaryota_unclassified(100); Eukaryota_unclassified(100); Eukaryota_unclassified(100); Eukaryota_unclassified(100);
Otu12996	0	0	0	0	0	0	0	0	0	0	0	1	0	0	0	0	0	0		Eukaryota(100); Ciliophora(100); Postciliodesmatophora(100); Heterotrichea(100); Heterotrichea_fa(100); Stentor(100);
Otu13037	0	0	0	0	0	0	0	0	0	0	0	0	0	0	1	0	0	0		Eukaryota(100); Diatomea(100); Bacillariophyceae(100); Bacillariophyceae_or(100); Bacillariophyceae_fa(100); Bacillariophyceae_ge(100);
Otu13051	0	0	0	0	0	0	0	0	0	0	0	0	1	0	0	0	0	0		Eukaryota(100); Labyrinthulomycetes(100); Labyrinthulomycetes_cl(100); Labyrinthulomycetes_or(100); Thraustochytriaceae(100); Thraustochytriaceae_unclassified(100);
Otu13075	0	0	0	0	0	0	0	0	0	0	0	0	0	0	0	1	0	0		Eukaryota(100); Ochrophyta_ph(100); Chrysophyceae(100); Ochromonadales(100); Ochromonadales_fa(100); Paraphysomonas(100);
Otu13079	0	0	0	0	0	0	0	0	0	0	0	0	0	0	1	0	1	0		Eukaryota(100); Ochrophyta_ph(100); Chrysophyceae(100); Ochromonadales(100); Ochromonadales_fa(100); uncultured(100);
Otu13092	0	0	0	2	0	0	0	0	0	0	0	0	0	0	0	0	0	0		Eukaryota(100); Phragmoplastophyta(100); Embryophyta(100); Magnoliophyta_or(100); Magnoliophyta_fa(100); Magnoliophyta_ge(100);
Otu13124	0	0	0	0	0	0	0	0	0	0	0	0	1	0	0	0	0	0		Eukaryota(100); Dinoflagellata(100); Dinophyceae(100); Peridiniales(100); Peridiniales_fa(100); Heterocapsa(100);
Otu13143	0	0	0	0	0	0	1	0	0	0	0	0	0	0	0	0	0	0		Eukaryota(100); Dinoflagellata(100); Dinophyceae(100); Peridiniales(100); Peridiniales_fa(100); Blixaea(100);
Otu13175	0	0	0	0	0	0	0	0	1	0	0	0	0	0	0	0	0	0		Eukaryota(100); Diatomea(100); Bacillariophyceae(100); Bacillariophyceae_or(100); Bacillariophyceae_fa(100); Amphora(100);
Otu13244	0	0	0	0	0	0	0	0	0	0	0	0	1	0	0	0	0	0		Eukaryota(100); Dinoflagellata(100); Dinoflagellata_unclassified(100); Dinoflagellata_unclassified(100); Dinoflagellata_unclassified(100); Dinoflagellata_unclassified(100);
Otu13391	0	0	0	0	0	0	0	0	0	0	1	0	0	0	0	0	0	0		Eukaryota(100); Dinoflagellata(100); Dinoflagellata_unclassified(100); Dinoflagellata_unclassified(100); Dinoflagellata_unclassified(100); Dinoflagellata_unclassified(100);
Otu13401	0	0	0	0	0	0	0	0	0	0	1	0	0	0	0	0	0	0		Eukaryota(100); Dinoflagellata(100); Dinoflagellata_unclassified(100); Dinoflagellata_unclassified(100); Dinoflagellata_unclassified(100); Dinoflagellata_unclassified(100);
Otu13495	0	0	0	0	0	0	0	0	0	0	0	0	1	0	0	0	0	0		Eukaryota(100); Diatomea(100); Bacillariophyceae(100); Bacillariophyceae_or(100); Bacillariophyceae_fa(100); Bacillariophyceae_fa_unclassified(100);
Otu13524	0	0	0	0	0	0	0	0	0	0	1	0	0	0	0	0	0	0		Eukaryota(100); Diatomea(100); Bacillariophyceae(100); Bacillariophyceae_or(100); Bacillariophyceae_fa(100); Bacillariophyceae_fa_unclassified(100);
Otu13548	0	0	0	0	0	0	0	0	0	0	0	1	0	0	0	0	0	0		Eukaryota(100); Diatomea(100); Bacillariophyceae(100); Bacillariophyceae_or(100); Bacillariophyceae_fa(100); Bacillariophyceae_fa_unclassified(100);
Otu13648	0	0	0	0	0	0	0	0	0	0	0	1	0	0	0	0	0	0		Eukaryota(100); Diatomea(100); Bacillariophyceae(100); Bacillariophyceae_or(100); Bacillariophyceae_fa(100); Bacillariophyceae_fa_unclassified(100);
Otu13665	0	0	0	2	0	0	0	0	0	0	0	0	0	0	0	0	0	0		Eukaryota(100); Diatomea(100); Bacillariophyceae(100); Bacillariophyceae_or(100); Bacillariophyceae_fa(100); Bacillariophyceae_fa_unclassified(100);
Otu13703	0	0	0	0	0	0	0	0	0	1	0	0	0	0	0	0	0	0		Eukaryota(100); Diatomea(100); Bacillariophyceae(100); Bacillariophyceae_or(100); Bacillariophyceae_fa(100); Bacillariophyceae_fa_unclassified(100);
Otu13717	0	0	0	0	0	0	0	0	0	0	3	1	0	0	0	0	0	0		Eukaryota(100); Diatomea(100); Bacillariophyceae(100); Bacillariophyceae_or(100); Bacillariophyceae_fa(100); Bacillariophyceae_fa_unclassified(100);
Otu13755	0	0	0	0	0	0	0	0	0	1	1	0	0	0	0	0	0	0		Eukaryota(100); Diatomea(100); Bacillariophyceae(100); Bacillariophyceae_or(100); Bacillariophyceae_fa(100); Bacillariophyceae_fa_unclassified(100);
Otu14179	0	0	0	0	0	0	0	0	0	0	0	0	0	0	0	1	0	1		Eukaryota(100); Diatomea(100); Mediophyceae(100); Mediophyceae_or(100); Mediophyceae_fa(100); Mediophyceae_fa_unclassified(100);
Otu14300	0	0	0	0	0	0	0	0	0	0	0	0	0	0	1	0	0	0		Eukaryota(100); Chlorophyta_ph(100); Clade_IX(100); Clade_IX_or(100); Clade_IX_fa(100); Clade_IX_ge(100);
Otu14314	0	0	0	0	0	0	0	0	0	0	0	0	0	1	0	0	0	0		Eukaryota(100); Marine stramenopile-3(100); Marine stramenopile-3K(100); Marine stramenopile-3K_or(100); Marine stramenopile-3K_fa(100); Marine stramenopile-3K_ge(100);
Otu14318	0	0	0	0	0	0	0	0	0	1	0	0	1	0	0	0	0	0		Eukaryota(100); Aphelidea(100); Aphelidea_cl(100); Aphelidea_or(100); Aphelidea_fa(100); uncultured(100);
Otu14352	0	0	0	0	0	0	0	0	0	0	1	0	0	0	0	0	0	0		Eukaryota(100); Incertae_Sedis_ph(100); Incertae_Sedis_cl(100); Incertae_Sedis_or(100); Incertae_Sedis_fa(100); Telonema(100);
Otu14389	1	0	0	0	0	0	0	0	0	0	0	0	0	0	0	0	0	0		Eukaryota(100); Chlorophyta_ph(100); Prasinophytae(100); Prasinophytae_or(100); Prasinophytae_fa(100); Prasinophytae_ge(100);
Otu14483	0	0	0	0	0	0	0	0	0	0	0	1	0	0	0	0	0	0		Eukaryota(100); Ochrophyta_ph(100); Ochrophyta_ph_unclassified(100); Ochrophyta_ph_unclassified(100); Ochrophyta_ph_unclassified(100); Ochrophyta_ph_unclassified(100);
Otu14503	0	0	0	0	0	0	0	0	0	0	0	0	0	0	0	1	0	0		Eukaryota(100); Cryptophyceae_ph(100); Cryptophyceae_cl(100); Cryptomonadales(100); Cryptomonadales_fa(100); Cryptomonadales_fa_unclassified(100);
Otu14507	3	0	0	0	0	0	0	0	0	0	0	0	0	0	0	0	0	0		Eukaryota(100); Cryptophyceae_ph(100); Cryptophyceae_cl(100); Cryptomonadales(100); Cryptomonadales_fa(100); Cryptomonadales_fa_unclassified(100);
Otu14509	0	0	0	0	0	0	0	0	0	0	0	0	0	0	1	0	1	0		Eukaryota(100); Cryptophyceae_ph(100); Cryptophyceae_cl(100); Cryptomonadales(100); Cryptomonadales_fa(100); Geminigera(100);
Otu14510	0	0	0	0	0	0	0	0	0	0	0	0	0	1	0	0	1	0		Eukaryota(100); Cryptophyceae_ph(100); Cryptophyceae_cl(100); Cryptomonadales(100); Cryptomonadales_fa(100); Geminigera(100);
Otu14551	0	0	0	0	0	0	0	0	0	0	0	0	0	1	0	0	0	0		Eukaryota(100); Chlorophyta_ph(100); Chlorodendrophyceae(100); Chlorodendrales(100); Chlorodendrales_fa(100); Tetraselmis(100);
Otu14587	0	0	0	0	0	0	0	0	0	1	0	0	0	0	0	0	0	0		Eukaryota(100); Diatomea(100); Bacillariophyceae(100); Bacillariophyceae_or(100); Bacillariophyceae_fa(100); Amphora(100);
Otu14621	0	0	0	0	0	0	0	0	0	0	0	1	0	0	0	0	0	0		Eukaryota(100); Diatomea(100); Bacillariophyceae(100); Bacillariophyceae_or(100); Bacillariophyceae_fa(100); Bacillariophyceae_fa_unclassified(100);
Otu14651	0	0	0	0	0	0	0	0	0	1	0	0	0	0	0	0	0	0		Eukaryota(100); Diatomea(100); Bacillariophyceae(100); Bacillariophyceae_or(100); Bacillariophyceae_fa(100); Bacillariophyceae_fa_unclassified(100);
Otu14818	0	0	0	0	0	0	3	0	1	0	0	0	0	0	0	0	0	0		Eukaryota(100); Diatomea(100); Bacillariophyceae(100); Bacillariophyceae_or(100); Bacillariophyceae_fa(100); Bacillariophyceae_fa_unclassified(100);
Otu15023	0	0	0	0	0	0	0	0	1	0	0	0	0	0	0	0	0	0		Eukaryota(100); Diatomea(100); Diatomea_unclassified(100); Diatomea_unclassified(100); Diatomea_unclassified(100); Diatomea_unclassified(100);
Otu15084	0	0	0	0	0	0	0	0	0	0	0	0	1	0	0	0	0	0		Eukaryota(100); Diatomea(100); Diatomea_unclassified(100); Diatomea_unclassified(100); Diatomea_unclassified(100); Diatomea_unclassified(100);
Otu15166	0	0	0	0	0	0	0	0	0	0	0	0	2	0	0	0	0	0		Eukaryota(100); Diatomea(100); Diatomea_unclassified(100); Diatomea_unclassified(100); Diatomea_unclassified(100); Diatomea_unclassified(100);
Otu15234	0	0	0	0	0	0	0	0	0	0	0	0	0	0	1	0	0	0		Eukaryota(100); Diatomea(100); Diatomea_unclassified(100); Diatomea_unclassified(100); Diatomea_unclassified(100); Diatomea_unclassified(100);
Otu15325	0	0	0	0	0	0	0	0	0	0	0	0	1	0	0	0	0	0		Eukaryota(100); Diatomea(100); Diatomea_unclassified(100); Diatomea_unclassified(100); Diatomea_unclassified(100); Diatomea_unclassified(100);
Otu15509	0	0	0	0	0	0	0	0	0	0	0	0	0	0	0	1	0	0		Eukaryota(100); Diatomea(100); Diatomea_unclassified(100); Diatomea_unclassified(100); Diatomea_unclassified(100); Diatomea_unclassified(100);
Otu15624	0	0	0	0	0	0	0	0	0	0	0	0	0	0	0	1	0	0		Eukaryota(100); Diatomea(100); Diatomea_unclassified(100); Diatomea_unclassified(100); Diatomea_unclassified(100); Diatomea_unclassified(100);
Otu15899	0	0	0	0	0	0	0	0	0	0	1	0	0	0	0	0	0	0		Eukaryota(100); Diatomea(100); Diatomea_unclassified(100); Diatomea_unclassified(100); Diatomea_unclassified(100); Diatomea_unclassified(100);
Otu15907	0	0	0	0	0	0	0	0	1	0	0	0	0	0	0	0	0	0		Eukaryota(100); Diatomea(100); Diatomea_unclassified(100); Diatomea_unclassified(100); Diatomea_unclassified(100); Diatomea_unclassified(100);
Otu15930	0	0	0	0	0	0	0	0	0	0	0	0	0	1	0	0	0	0		Eukaryota(100); Cercozoa(100); Granofilosea(100); Granofilosea_or(100); Granofilosea_fa(100); Massisteria(100);
Otu15949	0	0	0	0	0	0	0	0	0	0	1	0	0	0	0	0	0	0		Eukaryota(100); Holozoa_ph(100); Holozoa_ph_unclassified(100); Holozoa_ph_unclassified(100); Holozoa_ph_unclassified(100); Holozoa_ph_unclassified(100);
Otu15962	0	0	0	0	0	0	0	0	0	0	0	0	0	1	0	0	0	0		Eukaryota(100); Ochrophyta_ph(100); Chrysophyceae(100); Chrysophyceae_unclassified(100); Chrysophyceae_unclassified(100); Chrysophyceae_unclassified(100);
Otu15976	0	0	0	0	0	0	0	0	1	0	0	0	0	0	0	0	0	0		Eukaryota(100); Ochrophyta_ph(100); Chrysophyceae(100); Chrysophyceae_unclassified(100); Chrysophyceae_unclassified(100); Chrysophyceae_unclassified(100);
Otu15981	0	0	0	0	0	0	0	0	1	0	0	0	0	0	0	0	0	0		Eukaryota(100); Ochrophyta_ph(100); Chrysophyceae(100); Chrysophyceae_unclassified(100); Chrysophyceae_unclassified(100); Chrysophyceae_unclassified(100);
Otu15994	0	0	0	0	0	0	0	0	1	0	0	0	0	0	0	0	0	0		Eukaryota(100); Cercozoa(100); Cercozoa_unclassified(100); Cercozoa_unclassified(100); Cercozoa_unclassified(100); Cercozoa_unclassified(100);
Otu16066	0	0	0	0	0	0	0	0	0	0	0	0	0	0	0	0	2	1		Eukaryota(100); Chlorophyta_ph(100); Trebouxiophyceae(100); Trebouxiophyceae_or(100); Trebouxiophyceae_fa(100); Trebouxiophyceae_ge(100);
Otu16181	0	0	0	0	0	0	0	0	0	1	0	0	0	0	0	0	0	0		Eukaryota(100); Retaria(100); Foraminifera(100); Rotaliida(100); Rotaliidae(100); Ammonia(100);
Otu16190	0	0	0	0	0	0	0	0	0	1	0	0	0	0	0	0	0	0		Eukaryota(100); Retaria(100); Foraminifera(100); Rotaliida(100); Rotaliidae(100); Ammonia(100);
Otu16230	0	0	0	0	0	0	0	0	0	0	0	0	0	0	1	0	0	0		Eukaryota(100); Diatomea(100); Coscinodiscophytina_cl(100); Fragilariales(100); Fragilariales_fa(100); Fragilariales_fa_unclassified(100);
Otu16341	1	0	0	0	0	0	0	0	0	0	0	0	0	0	0	0	0	0		Eukaryota(100); Protalveolata(100); Syndiniales(100); Syndiniales_or(100); Syndiniales_fa(100); uncultured(100);
Otu16355	0	0	0	0	0	0	0	0	0	0	0	0	0	0	0	0	0	1		Eukaryota(100); Protalveolata(100); Syndiniales(100); Syndiniales_or(100); Syndiniales_fa(100); Amoebophrya(100);
Otu16366	0	0	0	0	0	0	0	0	0	0	0	0	0	0	1	0	0	0		Eukaryota(100); Protalveolata(100); Syndiniales(100); Syndiniales_or(100); Syndiniales_or_unclassified(100); Syndiniales_or_unclassified(100);
Otu16386	0	0	3	0	0	0	0	0	0	0	0	0	0	0	0	0	0	0		Eukaryota(100); Protalveolata(100); Syndiniales(100); Syndiniales_or(100); Syndiniales_Group_I(100); Syndiniales_Group_I_ge(100);
Otu16449	0	0	0	0	0	0	0	0	0	0	0	0	0	0	0	2	0	0		Eukaryota(100); Protalveolata(100); Syndiniales(100); Syndiniales_or(100); Syndiniales_or_unclassified(100); Syndiniales_or_unclassified(100);
Otu16452	0	0	5	0	0	0	0	0	0	0	0	0	0	0	0	0	0	0		Eukaryota(100); Protalveolata(100); Syndiniales(100); Syndiniales_or(100); Syndiniales_or_unclassified(100); Syndiniales_or_unclassified(100);
Otu16460	1	0	0	0	0	0	0	0	0	0	0	0	0	0	0	0	0	0		Eukaryota(100); Protalveolata(100); Syndiniales(100); Syndiniales_or(100); Syndiniales_Group_II(100); Syndiniales_Group_II_ge(100);
Otu16477	0	0	0	0	0	0	0	0	0	0	0	0	0	0	0	1	0	0		Eukaryota(100); Protalveolata(100); Syndiniales(100); Syndiniales_or(100); Syndiniales_fa(100); Amoebophrya(100);
Otu16534	0	0	0	0	0	0	0	0	0	0	1	0	0	0	0	0	0	0		Eukaryota(100); Diatomea(100); Bacillariophyceae(100); Bacillariophyceae_or(100); Bacillariophyceae_fa(100); Bacillariophyceae_fa_unclassified(100);
Otu16559	0	0	0	0	0	0	0	0	0	1	0	0	0	0	0	0	0	0		Eukaryota(100); Diatomea(100); Bacillariophyceae(100); Bacillariophyceae_or(100); Bacillariophyceae_fa(100); Navicula(100);
Otu16602	0	0	0	0	0	0	0	0	0	1	1	1	0	0	0	0	0	0		Eukaryota(100); Diatomea(100); Bacillariophyceae(100); Bacillariophyceae_or(100); Bacillariophyceae_fa(100); Bacillariophyceae_fa_unclassified(100);
Otu16801	0	0	0	0	0	0	0	0	0	0	0	1	0	0	0	0	0	0		Eukaryota(100); Dinoflagellata(100); Dinophyceae(100); Dinophyceae_unclassified(100); Dinophyceae_unclassified(100); Dinophyceae_unclassified(100);
Otu17012	0	0	0	0	0	0	0	0	0	0	0	0	0	1	1	0	0	0		Eukaryota(100); Dinoflagellata(100); Dinophyceae(100); Dinophyceae_unclassified(100); Dinophyceae_unclassified(100); Dinophyceae_unclassified(100);
Otu17038	0	0	0	0	0	0	0	0	0	1	0	0	0	0	0	0	0	0		Eukaryota(100); Dinoflagellata(100); Dinophyceae(100); Dinophyceae_unclassified(100); Dinophyceae_unclassified(100); Dinophyceae_unclassified(100);
Otu17313	0	0	0	0	0	0	0	0	0	0	0	0	0	0	0	0	1	0		Eukaryota(100); Dinoflagellata(100); Dinophyceae(100); Dinophyceae_unclassified(100); Dinophyceae_unclassified(100); Dinophyceae_unclassified(100);
Otu17354	0	0	0	0	0	0	0	0	1	0	0	0	0	0	0	0	0	0		Eukaryota(100); Dinoflagellata(100); Dinophyceae(100); Dinophyceae_unclassified(100); Dinophyceae_unclassified(100); Dinophyceae_unclassified(100);
Otu17529	0	0	0	0	0	0	5	0	0	0	0	0	0	0	0	0	0	0		Eukaryota(100); Dinoflagellata(100); Dinophyceae(100); Dinophyceae_unclassified(100); Dinophyceae_unclassified(100); Dinophyceae_unclassified(100);
Otu17585	0	0	0	0	0	3	0	0	0	0	0	0	0	0	0	0	0	0		Eukaryota(100); Ciliophora(100); Ciliophora_unclassified(100); Ciliophora_unclassified(100); Ciliophora_unclassified(100); Ciliophora_unclassified(100);
Otu17587	0	0	0	0	0	2	0	0	0	0	0	0	0	0	0	0	0	0		Eukaryota(100); Ciliophora(100); Ciliophora_unclassified(100); Ciliophora_unclassified(100); Ciliophora_unclassified(100); Ciliophora_unclassified(100);
Otu17600	0	0	0	0	0	0	0	0	0	0	0	0	1	0	0	0	0	0		Eukaryota(100); Euglenozoa(100); Kinetoplastea(100); Kinetoplastea_unclassified(100); Kinetoplastea_unclassified(100); Kinetoplastea_unclassified(100);
Otu17601	0	0	0	0	0	0	0	0	0	0	0	0	1	0	0	0	0	0		Eukaryota(100); Euglenozoa(100); Kinetoplastea(100); Kinetoplastea_unclassified(100); Kinetoplastea_unclassified(100); Kinetoplastea_unclassified(100);
Otu17627	0	0	0	0	0	0	0	0	0	0	0	0	0	0	0	0	1	0		Eukaryota(100); Ascomycota(100); Ascomycota_unclassified(100); Ascomycota_unclassified(100); Ascomycota_unclassified(100); Ascomycota_unclassified(100);
Otu17635	0	0	0	1	0	0	0	0	0	0	0	0	0	0	0	0	0	0		Eukaryota(100); Ascomycota(100); Ascomycota_unclassified(100); Ascomycota_unclassified(100); Ascomycota_unclassified(100); Ascomycota_unclassified(100);
Otu17640	0	0	0	0	0	0	0	0	0	0	0	5	0	0	0	0	0	0		Eukaryota(100); Ochrophyta_ph(100); Phaeophyceae(100); Ectocarpales(100); Ectocarpales_fa(100); Ectocarpus(100);
Otu17641	0	4	0	0	0	0	0	0	0	0	0	0	0	0	0	0	0	0		Eukaryota(100); Ochrophyta_ph(100); Phaeophyceae(100); Ectocarpales(100); Ectocarpales_fa(100); Ectocarpales_fa_unclassified(100);
Otu17643	0	0	0	0	0	0	0	0	0	0	0	1	0	0	0	0	0	0		Eukaryota(100); Ochrophyta_ph(100); Phaeophyceae(100); Ectocarpales(100); Ectocarpales_fa(100); Tribonema(100);
Otu17707	0	0	0	0	0	0	0	0	0	0	0	0	0	0	1	0	0	0		Eukaryota(100); Cercozoa(100); Thecofilosea(100); Cryomonadida(100); Rhizaspididae(100); Rhogostoma(100);
Otu17714	0	0	0	0	0	0	0	0	0	0	1	0	0	0	0	0	0	0		Eukaryota(100); Cercozoa(100); Thecofilosea(100); Cryomonadida(100); Rhizaspididae(100); Rhogostoma(100);
Otu17749	0	0	0	0	0	0	0	0	0	0	0	0	0	0	1	0	0	0		Eukaryota(100); Dinoflagellata(100); Dinophyceae(100); Peridiniphycidae_or(100); Thoracosphaeraceae(100); Pentapharsodinium(100);
Otu17765	0	0	0	0	0	0	0	0	0	0	0	1	0	0	1	0	0	0		Eukaryota(100); Florideophycidae(100); Rhodymeniophycidae(100); Rhodymeniophycidae_or(100); Rhodymeniophycidae_fa(100); Rhodymeniophycidae_fa_unclassified(100);
Otu17767	0	0	0	0	0	0	0	0	0	0	1	0	0	0	0	0	0	0		Eukaryota(100); Florideophycidae(100); Rhodymeniophycidae(100); Rhodymeniophycidae_or(100); Rhodymeniophycidae_fa(100); Rhodymeniophycidae_fa_unclassified(100);
Otu17793	0	0	0	0	0	0	0	0	0	0	1	0	0	0	0	0	0	0		Eukaryota(100); Florideophycidae(100); Rhodymeniophycidae(100); Rhodymeniophycidae_or(100); Rhodymeniophycidae_fa(100); Gracilariopsis(100);
Otu17992	0	0	0	0	0	0	0	0	1	0	0	0	0	0	0	0	0	0		Eukaryota(100); Chlorophyta_ph(100); Chlorophyta_ph_unclassified(100); Chlorophyta_ph_unclassified(100); Chlorophyta_ph_unclassified(100); Chlorophyta_ph_unclassified(100);
Otu18116	0	0	0	0	0	0	0	0	0	0	0	1	0	0	0	0	0	0		Eukaryota(100); Chlorophyta_ph(100); Ulvophyceae(100); Ulvophyceae_or(100); Ulvophyceae_fa(100); Ulvophyceae_ge(100);
Otu18198	0	0	0	0	0	0	0	1	0	0	0	0	0	0	0	0	0	0		Eukaryota(100); Protalveolata(100); Protalveolata_unclassified(100); Protalveolata_unclassified(100); Protalveolata_unclassified(100); Protalveolata_unclassified(100);
Otu18226	0	0	0	0	0	0	0	0	0	0	0	0	0	0	1	0	0	1		Eukaryota(100); Chlorophyta_ph(100); Nephroselmidophyceae(100); Nephroselmidales(100); Nephroselmidales_fa(100); Nephroselmis(100);
Otu18228	0	0	0	0	0	0	0	0	0	0	0	0	0	0	0	1	0	0		Eukaryota(100); Chlorophyta_ph(100); Nephroselmidophyceae(100); Nephroselmidales(100); Nephroselmidales_fa(100); Nephroselmis(100);
Otu18235	0	0	0	0	0	0	0	0	0	0	0	0	0	0	0	0	0	1		Eukaryota(100); uncultured(100); uncultured_cl(100); uncultured_or(100); uncultured_fa(100); uncultured_ge(100);
Otu18299	0	0	0	0	0	0	0	0	1	0	0	0	0	0	0	0	0	0		Eukaryota(100); Chlorophyta_ph(100); Chlorophyta_ph_unclassified(100); Chlorophyta_ph_unclassified(100); Chlorophyta_ph_unclassified(100); Chlorophyta_ph_unclassified(100);
Otu18382	0	0	0	0	0	0	0	0	0	0	0	0	1	0	0	0	0	0		Eukaryota(100); Diatomea(100); Coscinodiscophytina_cl(100); Coscinodiscophytina_cl_unclassified(100); Coscinodiscophytina_cl_unclassified(100); Coscinodiscophytina_cl_unclassified(100);
Otu18389	0	0	0	0	0	0	0	0	0	0	0	0	0	0	0	1	0	0		Eukaryota(100); Chlorophyta_ph(100); Chlorophyta_ph_unclassified(100); Chlorophyta_ph_unclassified(100); Chlorophyta_ph_unclassified(100); Chlorophyta_ph_unclassified(100);
Otu18432	0	0	0	0	0	0	0	0	0	0	0	1	0	0	0	0	0	0		Eukaryota(100); Peronosporomycetes(100); Peronosporomycetes_cl(100); Peronosporomycetes_or(100); Peronosporomycetes_fa(100); Peronosporomycetes_fa_unclassified(100);
Otu18462	0	0	0	0	0	0	0	0	0	0	1	0	0	0	0	0	0	0		Eukaryota(100); Basidiomycota(100); Malasseziomycetes(100); Malasseziales(100); Malasseziaceae(100); Malassezia(100);
Otu18573	0	0	0	0	0	0	0	0	0	0	0	1	0	0	0	0	0	0		Eukaryota(100); Ciliophora(100); Intramacronucleata(100); Conthreep(100); Oligohymenophorea(100); Peritrichia_ge(100);
Otu18597	0	0	0	0	0	0	0	0	0	0	0	0	0	0	1	0	0	0		Eukaryota(100); Ciliophora(100); Intramacronucleata(100); Conthreep(100); Phyllopharyngea(100); Phyllopharyngea_unclassified(100);
Otu18606	0	0	0	0	0	0	0	0	0	0	0	2	0	0	0	0	0	0		Eukaryota(100); Ciliophora(100); Intramacronucleata(100); Conthreep(100); Conthreep_unclassified(100); Conthreep_unclassified(100);
Otu18643	0	0	0	0	0	0	0	0	2	0	0	0	0	0	0	0	0	0		Eukaryota(100); Ciliophora(100); Intramacronucleata(100); Conthreep(100); Oligohymenophorea(100); Vaginicola(100);
Otu18653	0	0	0	0	0	0	0	0	0	0	1	0	0	0	0	0	0	0		Eukaryota(100); Ciliophora(100); Intramacronucleata(100); Conthreep(100); Conthreep_unclassified(100); Conthreep_unclassified(100);
Otu18683	0	0	0	0	0	0	0	0	0	1	0	0	0	0	0	0	0	0		Eukaryota(100); Dinoflagellata(100); Dinophyceae(100); Gymnodiniphycidae(100); Suessiaceae(100); Symbiodinium(100);
Otu18699	0	0	0	0	0	0	0	0	0	0	0	0	0	0	1	0	0	0		Eukaryota(100); Dinoflagellata(100); Dinophyceae(100); Gymnodiniphycidae(100); Gymnodiniphycidae_unclassified(100); Gymnodiniphycidae_unclassified(100);
Otu18736	2	0	0	0	0	0	0	0	0	0	0	0	1	0	0	0	0	0		Eukaryota(100); Dinoflagellata(100); Dinophyceae(100); Gymnodiniphycidae(100); Gymnodiniphycidae_fa(100); Amphidinium(100);
Otu18748	0	0	0	0	0	0	0	0	0	0	2	0	0	0	0	0	0	0		Eukaryota(100); Dinoflagellata(100); Dinophyceae(100); Gymnodiniphycidae(100); Gymnodiniphycidae_unclassified(100); Gymnodiniphycidae_unclassified(100);
Otu18762	0	0	0	0	0	0	0	0	0	0	0	0	0	0	0	1	0	0		Eukaryota(100); Dinoflagellata(100); Dinophyceae(100); Gymnodiniphycidae(100); Gymnodinium_clade(100); Lepidodinium(100);
Otu18845	0	0	0	0	0	0	0	0	0	0	0	0	0	0	0	2	0	1		Eukaryota(100); Dinoflagellata(100); Dinophyceae(100); Gymnodiniphycidae(100); Gymnodiniphycidae_unclassified(100); Gymnodiniphycidae_unclassified(100);
Otu18868	0	0	0	0	0	0	0	0	0	0	0	0	0	2	0	2	1	0		Eukaryota(100); Dinoflagellata(100); Dinophyceae(100); Gymnodiniphycidae(100); Gymnodiniphycidae_unclassified(100); Gymnodiniphycidae_unclassified(100);
Otu18929	0	0	0	0	0	0	0	0	1	1	0	0	0	0	0	0	0	0		Eukaryota(100); Cercozoa(100); Chlorarachniophyta(100); Chlorarachniophyta_or(100); Chlorarachniophyta_fa(100); Chlorarachniophyta_ge(100);
Otu19013	0	0	0	0	0	0	0	0	0	0	0	0	0	0	0	1	0	0		Eukaryota(100); Holozoa_ph(100); Choanoflagellida(100); Choanoflagellida_unclassified(100); Choanoflagellida_unclassified(100); Choanoflagellida_unclassified(100);
Otu19046	0	0	1	0	0	0	0	0	0	0	0	0	0	0	0	0	0	0		Eukaryota(100); Ascomycota(100); Saccharomycetes(100); Saccharomycetales(100); Saccharomycetaceae(100); Saccharomyces(100);
Otu19059	0	0	0	0	0	0	0	0	0	0	0	0	1	0	0	0	0	0		Eukaryota(100); Incertae_Sedis(100); Incertae_Sedis_cl(100); Incertae_Sedis_or(100); Incertae_Sedis_fa(100); Pirsonia(100);
Otu19116	0	0	0	0	0	0	0	0	1	0	0	0	0	0	0	0	0	0		Eukaryota(100); Ciliophora(100); Intramacronucleata(100); Spirotrichea(100); Hypotrichia(100); Hypotrichia_unclassified(100);
Otu19133	0	0	0	2	0	0	0	0	0	0	0	0	0	0	0	0	0	0		Eukaryota(100); Ciliophora(100); Intramacronucleata(100); Spirotrichea(100); Spirotrichea_unclassified(100); Spirotrichea_unclassified(100);
Otu19191	0	0	0	0	0	0	0	0	0	0	0	0	0	1	0	0	0	0		Eukaryota(100); Ciliophora(100); Intramacronucleata(100); Spirotrichea(100); Choreotrichia(100); Rimostrombidium(100);
Otu19209	0	0	0	0	0	0	0	0	0	0	0	0	0	0	1	0	0	0		Eukaryota(100); Ciliophora(100); Intramacronucleata(100); Spirotrichea(100); Oligotrichia(100); Oligotrichia_unclassified(100);
Otu19223	0	0	0	0	0	0	0	0	0	0	0	0	0	0	0	0	1	0		Eukaryota(100); Ciliophora(100); Intramacronucleata(100); Spirotrichea(100); Choreotrichia(100); Strombidinopsis(100);
Otu19254	0	0	0	0	0	0	0	0	0	0	0	0	0	0	0	0	1	0		Eukaryota(100); Ciliophora(100); Intramacronucleata(100); Spirotrichea(100); Choreotrichia(100); Eutintinnus(100);
Otu19259	0	0	0	0	0	0	0	0	0	0	0	0	0	0	0	1	0	0		Eukaryota(100); Ciliophora(100); Intramacronucleata(100); Spirotrichea(100); Hypotrichia(100); Hypotrichia_unclassified(100);
Otu19271	0	0	0	0	0	0	0	0	0	0	0	0	0	1	0	0	0	0		Eukaryota(100); Ciliophora(100); Intramacronucleata(100); Spirotrichea(100); Choreotrichia(100); Tintinnopsis(100);
Otu19279	0	0	0	0	0	0	0	0	0	1	0	0	0	0	0	0	0	0		Eukaryota(100); Ciliophora(100); Intramacronucleata(100); Spirotrichea(100); Spirotrichea_unclassified(100); Spirotrichea_unclassified(100);
Otu19288	0	0	0	0	0	0	0	0	0	0	0	0	0	0	0	0	0	1		Eukaryota(100); Ciliophora(100); Intramacronucleata(100); Spirotrichea(100); Choreotrichia(100); Eutintinnus(100);
Otu19302	0	0	0	0	0	4	0	0	0	0	0	0	0	0	0	0	0	0		Eukaryota(100); Ciliophora(100); Intramacronucleata(100); Spirotrichea(100); Oligotrichia(100); Oligotrichia_ge(100);
Otu19309	0	0	0	0	0	0	0	0	0	0	0	0	0	0	0	0	0	1		Eukaryota(100); Ciliophora(100); Intramacronucleata(100); Spirotrichea(100); Spirotrichea_unclassified(100); Spirotrichea_unclassified(100);
Otu19326	0	0	0	1	0	0	0	0	0	0	0	0	0	0	0	0	0	0		Eukaryota(100); Ciliophora(100); Intramacronucleata(100); Spirotrichea(100); Hypotrichia(100); Hypotrichia_ge(100);
Otu19342	0	0	0	0	0	0	0	0	0	0	0	0	0	0	1	2	0	0		Eukaryota(100); Ciliophora(100); Intramacronucleata(100); Spirotrichea(100); Choreotrichia(100); Pelagostrobilidium(100);
Otu19369	0	0	0	0	0	0	0	0	0	0	0	0	0	1	1	1	0	1		Eukaryota(100); Ciliophora(100); Intramacronucleata(100); Spirotrichea(100); Spirotrichea_unclassified(100); Spirotrichea_unclassified(100);
Otu19419	0	0	0	0	0	0	0	0	0	0	0	0	0	0	0	0	0	1		Eukaryota(100); Prymnesiophyceae(100); Prymnesiophyceae_unclassified(100); Prymnesiophyceae_unclassified(100); Prymnesiophyceae_unclassified(100); Prymnesiophyceae_unclassified(100);
Otu19471	0	0	0	0	0	0	0	0	0	0	0	0	0	1	0	0	0	0		Eukaryota(100); Dinoflagellata(100); Dinophyceae(100); Dinophysiales(100); Dinophysiales_fa(100); Sinophysis(100);
Otu19512	0	0	0	0	0	0	0	0	0	0	0	0	0	1	1	0	0	0		Eukaryota(100); Ciliophora(100); Intramacronucleata(100); Intramacronucleata_unclassified(100); Intramacronucleata_unclassified(100); Intramacronucleata_unclassified(100);
Otu19518	0	0	0	0	0	0	0	0	0	0	0	0	0	0	1	0	0	0		Eukaryota(100); Ciliophora(100); Intramacronucleata(100); Intramacronucleata_unclassified(100); Intramacronucleata_unclassified(100); Intramacronucleata_unclassified(100);
Otu19519	0	0	0	0	0	0	4	0	0	0	0	0	0	0	0	0	0	0		Eukaryota(100); Ciliophora(100); Intramacronucleata(100); Intramacronucleata_unclassified(100); Intramacronucleata_unclassified(100); Intramacronucleata_unclassified(100);
Otu19535	0	0	0	0	0	0	5	0	0	0	0	0	0	0	0	0	0	0		Eukaryota(100); Ciliophora(100); Intramacronucleata(100); Intramacronucleata_unclassified(100); Intramacronucleata_unclassified(100); Intramacronucleata_unclassified(100);
Otu19578	0	0	0	0	0	0	0	0	0	0	0	0	1	0	0	0	0	0		Eukaryota(100); Diatomea(100); Coscinodiscophytina_cl(100); Coscinodiscophytina_or(100); Rhizosolenids(100); Proboscia(100);
Otu19654	0	0	0	0	0	0	0	0	0	0	0	1	0	0	0	0	0	0		Eukaryota(100); Euglenozoa(100); Kinetoplastea(100); Trypanosomatida(100); Trypanosomatida_fa(100); Trypanosomatida_fa_unclassified(100);
Otu19656	0	0	2	0	0	0	0	0	0	0	0	0	0	0	0	0	0	0		Eukaryota(100); Euglenozoa(100); Kinetoplastea(100); Trypanosomatida(100); Trypanosomatida_fa(100); Trypanosomatida_fa_unclassified(100);
Otu19689	0	0	0	0	0	0	0	0	0	0	0	1	0	0	0	0	0	0		Eukaryota(100); Phragmoplastophyta(100); Phragmoplastophyta_unclassified(100); Phragmoplastophyta_unclassified(100); Phragmoplastophyta_unclassified(100); Phragmoplastophyta_unclassified(100);
Otu19690	0	0	0	0	0	0	0	0	0	2	0	0	0	0	0	0	0	0		Eukaryota(100); Phragmoplastophyta(100); Phragmoplastophyta_unclassified(100); Phragmoplastophyta_unclassified(100); Phragmoplastophyta_unclassified(100); Phragmoplastophyta_unclassified(100);
Otu19700	0	0	0	33	0	0	0	0	0	0	0	0	0	0	0	0	0	0		Eukaryota(100); Basidiomycota(100); Tremellomycetes(100); Filobasidiales(100); Filobasidiales_unclassified(100); Filobasidiales_unclassified(100);
Otu19703	0	0	0	0	0	0	2	0	0	0	0	0	0	0	0	0	0	0		Eukaryota(100); Ascomycota(100); Dothideomycetes(100); Dothideomycetes_unclassified(100); Dothideomycetes_unclassified(100); Dothideomycetes_unclassified(100);
