# Supplementary material for: Prokaryotic, Fungal, and Unicellular Eukaryotic Core Communities Across Three Sympatric Marine Sponges From the Southwestern Atlantic Coast Are Dominated Largely by Deterministic Assemblage Processes
Source: Front Microbiol. 2021 Jun 8;12:674004. doi: 10.3389/fmicb.2021.674004 (PMC8217869; doi:10.3389/fmicb.2021.674004)
Supplement: Supplementary file 1 [file Data_Sheet_1.zip › data sheet 4/Table_S28.xlsx]

## Sheet: Table S28a
Table S28a: List of enhanced features provided by LEfSe that are differential across sponge species, seawater and sediment with statistical and biological significance and ranked according to the effect size (LDA) for the whole fungal group.
Category	Taxonomy affiliation (Phylum, Class)	LDA value	p value
A. caissara	Ascomycota	4.98956	0.0297502
	Ascomycota, Sordariomycetes	4.76096	0.0171188
	Basidiomycota, Microbotryomycetes	4.5055	0.0421317
Seawater	Basidiomycota	5.02367	0.0418384
	Basidiomycota, Agaricomycetes	4.95232	0.0310099
	Ascomycota, Dothideomycetes	4.61363	0.033341
Sediment	unclassified Fungi	5.50221	0.0117259
	Chytridiomycota	4.7286	0.0108378

## Sheet: Table S28b
Table S28b: List of enriched features provided by LEfSe that are differential across sponge species, seawater and sediment with statistical and biological significance and ranked according to the effect size (LDA) for habitat generalist fungal group.
Category	Taxonomy affiliation (Phylum, Class)	LDA value	p value
A. caissara	unclassified Fungi	5.41771	0.00471134
Seawater	Basidiomycota, unclassified Basidiomycota	4.86069	0.0313109
	Basidiomycota, Agaricomycetes	4.66672	0.0231189
Sediment	Ascomycota, Eurotiomycetes	4.91769	0.0117878
	Ascomycota, Saccharomycetes	4.76326	0.0126673

## Sheet: Table S28c
Table S28c: List of enriched features provided by LEfSe that are differential across sponge species, seawater and sediment with statistical and biological significance and ranked according to the effect size (LDA) for habitat specialist fungal group.
Category	Taxonomy affiliation (Phylum, Class)	LDA value	p value
A. caissara	Ascomycota, Sordariomycetes	4.93724	0.0492274
Seawater	Ascomycota, Dothideomycetes	4.93753	0.028847
