# Supplementary material for: Prokaryotic, Fungal, and Unicellular Eukaryotic Core Communities Across Three Sympatric Marine Sponges From the Southwestern Atlantic Coast Are Dominated Largely by Deterministic Assemblage Processes
Source: Front Microbiol. 2021 Jun 8;12:674004. doi: 10.3389/fmicb.2021.674004 (PMC8217869; doi:10.3389/fmicb.2021.674004)
Supplement: Supplementary file 1 [file Data_Sheet_1.zip › data sheet 4/Table_S9.xlsx]

## Sheet: Table S9
Table S9: OTUs vs. samples table containing all categories and OTU taxonomic assignments for fungal dataset.
Group	A. caissara	A. caissara	A. caissara	A. caissara	A. caissara	A. fulva	A. fulva	A. fulva	A. fulva	A. fulva	T. ignis	T. ignis	T. ignis	T. ignis	T. ignis	Seawater	Seawater	Seawater	Seawater	Seawater	Sediment	Sediment	Sediment	Sediment	Sediment
Number of OTUs	958	958	958	958	958	958	958	958	958	958	958	958	958	958	958	958	958	958	958	958	958	958	958	958	958
Number of sequences	470	470	470	470	470	470	470	470	470	470	470	470	470	470	470	470	470	470	470	470	470	470	470	470	470		Taxonomy
Otu00001	0	0	0	0	0	0	0	0	0	0	3	1	1	0	5	0	0	0	0	0	62	186	252	133	183		k__Fungi(100); k__Fungi_unclassified(100); k__Fungi_unclassified(100); k__Fungi_unclassified(100); k__Fungi_unclassified(100); k__Fungi_unclassified(100); k__Fungi_unclassified(100);
Otu00002	0	0	0	0	0	0	0	0	0	0	2	0	0	0	6	0	0	0	0	0	135	138	60	138	90		k__Fungi(100); k__Fungi_unclassified(100); k__Fungi_unclassified(100); k__Fungi_unclassified(100); k__Fungi_unclassified(100); k__Fungi_unclassified(100); k__Fungi_unclassified(100);
Otu00003	31	0	63	90	0	0	1	28	6	47	0	0	0	0	0	0	0	0	0	0	0	0	0	0	0		k__Fungi(100); p__Basidiomycota(100); c__Agaricomycetes(100); o__Agaricales(100); o__Agaricales_unclassified(77); o__Agaricales_unclassified(77); o__Agaricales_unclassified(77);
Otu00004	0	0	0	0	0	198	21	0	0	0	0	0	0	0	1	0	0	0	9	6	0	0	0	0	22		k__Fungi(100); p__Basidiomycota(100); c__Tremellomycetes(100); o__Tremellales(100); f__Trimorphomycetaceae(100); g__Saitozyma(100); s__Saitozyma_podzolica(100);
Otu00005	0	0	0	0	0	0	0	0	0	0	0	0	0	0	0	0	5	266	0	4	0	0	0	0	0		k__Fungi(100); p__Ascomycota(100); c__Dothideomycetes(100); o__Pleosporales(100); f__Pleosporales_fam_Incertae_sedis(100); g__Pseudorobillarda(100); s__Pseudorobillarda_sp(100);
Otu00006	0	110	0	0	0	0	8	0	0	10	1	0	0	0	0	0	4	1	2	4	38	1	0	0	0		k__Fungi(100); p__Basidiomycota(100); c__Agaricomycetes(100); o__Hymenochaetales(100); f__Hymenochaetales_fam_Incertae_sedis(100); g__Resinicium(100); s__Resinicium_saccharicola(100);
Otu00007	0	0	0	0	137	0	0	0	0	3	0	0	0	0	0	0	0	0	0	0	0	0	0	0	0		k__Fungi(100); k__Fungi_unclassified(100); k__Fungi_unclassified(100); k__Fungi_unclassified(100); k__Fungi_unclassified(100); k__Fungi_unclassified(100); k__Fungi_unclassified(100);
Otu00008	0	0	0	0	0	0	0	0	178	0	0	0	0	0	0	0	0	0	0	0	0	0	0	0	0		k__Fungi(100); p__Basidiomycota(100); c__Agaricomycetes(100); o__Polyporales(100); f__Xenasmataceae(100); g__Phlebiella(100); s__Phlebiella_borealis(100);
Otu00009	0	0	0	0	130	0	0	0	0	0	0	0	0	0	0	8	0	0	0	0	0	0	0	0	0		k__Fungi(100); k__Fungi_unclassified(100); k__Fungi_unclassified(100); k__Fungi_unclassified(100); k__Fungi_unclassified(100); k__Fungi_unclassified(100); k__Fungi_unclassified(100);
Otu00010	0	0	0	0	0	0	0	0	0	0	1	244	0	0	1	0	0	0	0	0	0	0	75	0	25		k__Fungi(100); p__Ascomycota(100); p__Ascomycota_unclassified(100); p__Ascomycota_unclassified(100); p__Ascomycota_unclassified(100); p__Ascomycota_unclassified(100); p__Ascomycota_unclassified(100);
Otu00011	0	0	0	40	0	0	3	1	34	0	1	154	102	0	1	0	0	0	0	27	0	0	0	0	0		k__Fungi(100); p__Basidiomycota(100); c__Tremellomycetes(100); o__Cystofilobasidiales(100); f__Cystofilobasidiaceae(100); g__Cystofilobasidium(100); s__Cystofilobasidium_ferigula(100);
Otu00012	0	0	0	0	0	0	123	0	0	0	0	0	0	0	0	0	0	0	0	0	0	0	0	0	0		k__Fungi(100); p__Ascomycota(100); p__Ascomycota_unclassified(100); p__Ascomycota_unclassified(100); p__Ascomycota_unclassified(100); p__Ascomycota_unclassified(100); p__Ascomycota_unclassified(100);
Otu00013	0	0	10	0	0	0	6	82	0	14	0	0	0	0	0	0	0	0	0	0	0	0	0	0	0		k__Fungi(100); p__Ascomycota(100); c__Dothideomycetes(100); o__Pleosporales(100); f__Didymellaceae(100); g__Didymella(99); g__Didymella_unclassified(97);
Otu00014	0	0	0	13	0	0	0	0	0	0	0	0	0	0	1	40	18	8	51	51	0	0	0	0	0		k__Fungi(100); k__Fungi_unclassified(100); k__Fungi_unclassified(100); k__Fungi_unclassified(100); k__Fungi_unclassified(100); k__Fungi_unclassified(100); k__Fungi_unclassified(100);
Otu00015	0	0	0	0	0	0	0	0	1	79	0	0	0	0	1	17	2	0	0	5	0	0	0	0	0		k__Fungi(100); p__Basidiomycota(100); c__Wallemiomycetes(100); o__Wallemiales(100); f__Wallemiaceae(100); g__Wallemia(100); g__Wallemia_unclassified(88);
Otu00016	0	0	0	0	0	0	93	0	0	0	0	0	0	0	0	0	0	0	0	0	0	0	0	0	0		k__Fungi(100); p__Mortierellomycota(100); c__Mortierellomycetes(100); o__Mortierellales(100); f__Mortierellaceae(100); g__Mortierella(100); s__Mortierella_humilis(97);
Otu00017	27	23	5	6	0	0	1	0	0	0	0	0	0	0	0	5	4	0	1	2	0	0	0	2	0		k__Fungi(100); p__Basidiomycota(100); c__Microbotryomycetes(100); o__Sporidiobolales(100); f__Sporidiobolaceae(100); g__Rhodotorula(100); s__Rhodotorula_mucilaginosa(92);
Otu00018	0	0	78	0	0	0	0	0	0	0	0	0	0	0	0	0	0	0	0	0	0	0	0	0	0		k__Fungi(100); p__Ascomycota(100); c__Dothideomycetes(100); o__Pleosporales(100); f__Didymosphaeriaceae(100); g__Pseudopithomyces(87); s__Pseudopithomyces_chartarum(72);
Otu00019	0	0	0	0	0	0	0	0	0	0	0	0	0	0	0	0	0	0	0	0	0	0	2	86	0		k__Fungi(100); k__Fungi_unclassified(100); k__Fungi_unclassified(100); k__Fungi_unclassified(100); k__Fungi_unclassified(100); k__Fungi_unclassified(100); k__Fungi_unclassified(100);
Otu00020	0	0	0	0	0	0	0	0	0	0	1	0	0	0	2	0	0	0	0	0	39	11	1	11	26		k__Fungi(100); k__Fungi_unclassified(100); k__Fungi_unclassified(100); k__Fungi_unclassified(100); k__Fungi_unclassified(100); k__Fungi_unclassified(100); k__Fungi_unclassified(100);
Otu00021	0	0	0	0	0	0	0	73	0	0	0	0	0	0	0	0	0	0	0	0	0	0	0	0	0		k__Fungi(100); p__Ascomycota(100); p__Ascomycota_unclassified(100); p__Ascomycota_unclassified(100); p__Ascomycota_unclassified(100); p__Ascomycota_unclassified(100); p__Ascomycota_unclassified(100);
Otu00022	0	0	0	0	0	83	0	0	0	0	0	0	0	0	0	0	0	0	0	0	0	0	0	0	0		k__Fungi(100); p__Ascomycota(100); c__Sordariomycetes(100); o__Coniochaetales(100); f__Coniochaetaceae(100); g__Coniochaeta(100); s__Coniochaeta_canina(100);
Otu00023	0	0	0	0	0	0	0	75	0	0	0	0	0	0	0	0	0	0	0	0	0	0	0	0	0		k__Fungi(100); k__Fungi_unclassified(100); k__Fungi_unclassified(100); k__Fungi_unclassified(100); k__Fungi_unclassified(100); k__Fungi_unclassified(100); k__Fungi_unclassified(100);
Otu00024	0	0	0	0	0	0	0	0	0	0	0	0	0	0	1	7	22	19	37	11	0	0	0	0	0		k__Fungi(100); p__Basidiomycota(100); c__Agaricomycetes(100); o__Polyporales(100); f__Polyporaceae(100); g__Erythromyces(89); s__Erythromyces_crocicreas(89);
Otu00025	0	1	5	0	51	0	0	0	0	13	0	0	0	0	0	0	0	0	0	0	0	0	0	0	0		k__Fungi(100); p__Ascomycota(100); c__Sordariomycetes(100); o__Sordariales(100); f__Chaetomiaceae(100); g__Humicola(94); s__Humicola_olivacea(94);
Otu00026	0	0	0	0	0	83	0	0	0	0	0	0	0	0	0	0	0	0	0	0	0	0	0	0	0		k__Fungi(100); p__Basidiomycota(100); c__Tremellomycetes(100); o__Tremellales(100); f__Trimorphomycetaceae(100); g__Saitozyma(100); g__Saitozyma_unclassified(100);
Otu00027	0	4	14	18	0	0	0	0	23	0	0	0	0	0	0	0	0	0	0	0	0	0	0	0	0		k__Fungi(100); p__Ascomycota(100); c__Dothideomycetes(100); o__Pleosporales(100); f__Pleosporaceae(100); g__Alternaria(100); g__Alternaria_unclassified(100);
Otu00028	11	10	12	0	0	0	0	0	15	7	0	0	0	0	0	0	0	0	0	0	0	0	0	0	0		k__Fungi(100); p__Basidiomycota(100); c__Agaricomycetes(100); o__Agaricales(100); f__Psathyrellaceae(100); g__Coprinopsis(100); s__Coprinopsis_urticicola(100);
Otu00029	38	19	12	0	0	0	0	0	0	0	0	0	0	0	0	0	0	0	0	0	0	0	0	0	0		k__Fungi(100); k__Fungi_unclassified(100); k__Fungi_unclassified(100); k__Fungi_unclassified(100); k__Fungi_unclassified(100); k__Fungi_unclassified(100); k__Fungi_unclassified(100);
Otu00030	0	9	9	0	0	0	0	45	0	0	0	0	0	0	0	0	0	1	0	0	0	0	0	0	1		k__Fungi(100); p__Basidiomycota(100); c__Tremellomycetes(100); o__Filobasidiales(100); f__Filobasidiaceae(100); g__Naganishia(100); s__Naganishia_albida(68);
Otu00031	0	0	4	14	0	0	0	0	20	12	0	0	0	0	0	3	0	0	1	0	0	0	0	0	0		k__Fungi(100); p__Ascomycota(100); c__Sordariomycetes(100); o__Hypocreales(100); f__Nectriaceae(100); g__Fusarium(100); g__Fusarium_unclassified(74);
Otu00032	0	0	7	0	0	0	0	25	0	28	0	0	0	0	0	0	0	0	0	0	0	0	0	0	0		k__Fungi(100); p__Ascomycota(100); c__Eurotiomycetes(100); o__Eurotiales(100); f__Trichocomaceae(100); g__Talaromyces(100); s__Talaromyces_albobiverticillius(100);
Otu00033	0	0	0	0	51	0	0	0	0	0	0	0	0	0	0	0	0	0	0	0	0	0	0	0	0		k__Fungi(100); k__Fungi_unclassified(100); k__Fungi_unclassified(100); k__Fungi_unclassified(100); k__Fungi_unclassified(100); k__Fungi_unclassified(100); k__Fungi_unclassified(100);
Otu00034	0	0	0	0	44	0	0	0	0	0	0	0	0	0	0	0	0	0	0	0	0	0	0	0	0		k__Fungi(100); k__Fungi_unclassified(100); k__Fungi_unclassified(100); k__Fungi_unclassified(100); k__Fungi_unclassified(100); k__Fungi_unclassified(100); k__Fungi_unclassified(100);
Otu00035	1	0	4	0	1	0	1	12	15	0	139	0	0	4	0	0	0	1	0	0	0	2	1	0	0		k__Fungi(100); p__Ascomycota(100); c__Dothideomycetes(100); o__Capnodiales(100); f__Cladosporiaceae(100); g__Cladosporium(100); s__Cladosporium_delicatulum(53);
Otu00036	0	0	0	0	0	0	44	0	0	0	0	0	0	0	0	0	0	0	0	0	0	0	0	0	0		k__Fungi(100); p__Ascomycota(100); p__Ascomycota_unclassified(100); p__Ascomycota_unclassified(100); p__Ascomycota_unclassified(100); p__Ascomycota_unclassified(100); p__Ascomycota_unclassified(100);
Otu00037	20	0	8	0	0	0	0	0	0	14	0	0	0	0	0	0	0	0	0	0	0	0	0	0	0		k__Fungi(100); p__Ascomycota(100); c__Sordariomycetes(100); o__Hypocreales(100); f__Nectriaceae(100); f__Nectriaceae_unclassified(52); f__Nectriaceae_unclassified(52);
Otu00038	0	0	0	0	0	0	0	0	0	0	0	0	0	0	0	0	0	0	0	0	17	3	4	3	12		k__Fungi(100); k__Fungi_unclassified(100); k__Fungi_unclassified(100); k__Fungi_unclassified(100); k__Fungi_unclassified(100); k__Fungi_unclassified(100); k__Fungi_unclassified(100);
Otu00039	0	0	0	0	0	0	0	0	0	37	0	0	0	0	0	10	0	0	0	0	0	0	0	0	0		k__Fungi(100); p__Ascomycota(100); c__Saccharomycetes(100); o__Saccharomycetales(100); f__Saccharomycetales_fam_Incertae_sedis(100); g__Candida(100); s__Candida_tropicalis(98);
Otu00040	48	0	0	0	0	0	0	0	0	0	0	0	0	0	0	0	0	0	0	0	0	0	0	0	0		k__Fungi(100); k__Fungi_unclassified(100); k__Fungi_unclassified(100); k__Fungi_unclassified(100); k__Fungi_unclassified(100); k__Fungi_unclassified(100); k__Fungi_unclassified(100);
Otu00041	0	0	4	33	0	0	0	0	0	10	0	0	0	0	0	0	0	0	0	0	0	0	0	0	0		k__Fungi(100); p__Ascomycota(100); c__Eurotiomycetes(100); o__Eurotiales(100); f__Aspergillaceae(100); g__Penicillium(100); s__Penicillium_hetheringtonii(82);
Otu00042	0	0	0	48	0	0	0	0	0	0	0	0	0	0	0	0	0	0	0	0	0	0	0	0	0		k__Fungi(100); p__Basidiomycota(100); c__Tremellomycetes(100); o__Cystofilobasidiales(100); f__Mrakiaceae(100); g__Udeniomyces(100); s__Udeniomyces_pyricola(100);
Otu00043	0	0	0	48	0	0	0	0	0	0	0	0	0	0	0	0	0	0	0	0	0	0	0	0	0		k__Fungi(100); p__Ascomycota(100); c__Eurotiomycetes(100); o__Chaetothyriales(100); f__Trichomeriaceae(100); g__Alatosessilispora(96); s__Alatosessilispora_bibrachiata(96);
Otu00044	0	0	0	0	0	0	0	0	0	0	0	0	0	0	0	0	0	0	0	0	6	19	1	5	26		k__Fungi(100); k__Fungi_unclassified(100); k__Fungi_unclassified(100); k__Fungi_unclassified(100); k__Fungi_unclassified(100); k__Fungi_unclassified(100); k__Fungi_unclassified(100);
Otu00045	0	7	31	0	0	0	0	0	0	10	0	0	0	0	0	5	0	0	0	0	0	0	0	0	0		k__Fungi(100); p__Basidiomycota(100); c__Agaricomycetes(100); o__Agaricales(100); f__Schizophyllaceae(100); g__Schizophyllum(100); s__Schizophyllum_commune(69);
Otu00046	0	0	0	0	0	6	0	0	30	0	0	0	0	0	0	0	0	0	0	0	0	0	0	0	0		k__Fungi(100); p__Ascomycota(100); c__Sordariomycetes(100); o__Xylariales(100); f__Xylariales_fam_Incertae_sedis(100); g__Hansfordia(100); s__Hansfordia_pulvinata(100);
Otu00047	37	0	0	0	0	0	0	0	0	0	0	0	0	0	0	0	0	0	0	0	0	0	0	0	0		k__Fungi(100); k__Fungi_unclassified(100); k__Fungi_unclassified(100); k__Fungi_unclassified(100); k__Fungi_unclassified(100); k__Fungi_unclassified(100); k__Fungi_unclassified(100);
Otu00048	0	0	33	0	0	0	0	0	0	0	0	0	0	0	0	0	0	0	0	0	0	1	0	0	0		k__Fungi(100); p__Ascomycota(100); c__Sordariomycetes(100); o__Hypocreales(100); f__Nectriaceae(100); g__Fusarium(100); g__Fusarium_unclassified(99);
Otu00049	0	0	0	0	0	0	0	0	0	0	34	59	60	36	121	2	2	1	1	3	6	2	3	2	0		k__Fungi(100); p__Ascomycota(100); c__Eurotiomycetes(100); o__Eurotiales(100); o__Eurotiales_unclassified(100); o__Eurotiales_unclassified(100); o__Eurotiales_unclassified(100);
Otu00050	0	0	0	0	0	0	0	0	0	0	0	0	0	0	1	0	3	0	0	0	38	0	1	0	0		k__Fungi(100); k__Fungi_unclassified(100); k__Fungi_unclassified(100); k__Fungi_unclassified(100); k__Fungi_unclassified(100); k__Fungi_unclassified(100); k__Fungi_unclassified(100);
Otu00051	0	0	0	0	0	42	0	0	0	0	0	0	0	0	0	0	0	0	0	1	0	0	0	0	0		k__Fungi(100); k__Fungi_unclassified(100); k__Fungi_unclassified(100); k__Fungi_unclassified(100); k__Fungi_unclassified(100); k__Fungi_unclassified(100); k__Fungi_unclassified(100);
Otu00052	0	0	0	0	0	0	0	0	0	0	0	0	0	0	1	5	3	0	6	28	8	0	0	0	0		k__Fungi(100); p__Basidiomycota(100); c__Agaricomycetes(100); o__Polyporales(100); f__Ganodermataceae(100); g__Ganoderma(100); s__Ganoderma_australe(81);
Otu00053	0	0	3	0	0	0	0	0	0	27	0	0	0	0	0	0	0	0	0	0	0	0	0	0	0		k__Fungi(100); k__Fungi_unclassified(100); k__Fungi_unclassified(100); k__Fungi_unclassified(100); k__Fungi_unclassified(100); k__Fungi_unclassified(100); k__Fungi_unclassified(100);
Otu00054	31	0	0	0	0	0	0	0	0	0	0	0	0	0	0	0	0	0	0	0	0	0	0	0	0		k__Fungi(100); p__Ascomycota(100); c__Eurotiomycetes(100); o__Eurotiales(100); f__Aspergillaceae(100); g__Xeromyces(100); s__Xeromyces_bisporus(100);
Otu00055	0	26	0	0	0	0	4	0	0	0	0	0	0	0	0	0	0	0	0	0	0	0	0	0	0		k__Fungi(100); p__Basidiomycota(100); c__Microbotryomycetes(100); o__Sporidiobolales(100); f__Sporidiobolaceae(100); g__Rhodotorula(100); s__Rhodotorula_toruloides(100);
Otu00056	0	24	0	0	0	0	0	0	0	0	0	0	92	0	0	0	0	0	0	0	0	0	0	0	0		k__Fungi(100); p__Ascomycota(100); c__Sordariomycetes(100); o__Hypocreales(100); f__Clavicipitaceae(99); g__Aschersonia(99); s__Aschersonia_sp(99);
Otu00057	0	0	0	0	0	0	0	0	0	0	0	0	0	351	0	0	0	0	0	0	0	0	0	0	0		k__Fungi(100); p__Ascomycota(100); c__Sordariomycetes(100); c__Sordariomycetes_unclassified(97); c__Sordariomycetes_unclassified(97); c__Sordariomycetes_unclassified(97); c__Sordariomycetes_unclassified(97);
Otu00058	0	0	0	0	0	0	0	0	0	0	0	0	0	0	0	0	0	0	0	0	5	4	3	10	12		k__Fungi(100); p__Aphelidiomycota(100); c__unclassified_Aphelidiomycota(100); o__unclassified_Aphelidiomycota(100); f__unclassified_Aphelidiomycota(100); g__unclassified_Aphelidiomycota(100); s__Aphelidiomycota_sp(100);
Otu00059	0	0	0	0	0	0	0	26	0	0	0	0	0	0	0	0	0	0	0	0	0	0	0	0	0		k__Fungi(100); p__Ascomycota(100); c__Eurotiomycetes(100); o__Chaetothyriales(100); f__Chaetothyriales_fam_Incertae_sedis(100); g__Strelitziana(100); g__Strelitziana_unclassified(84);
Otu00060	28	0	0	0	0	0	0	0	0	0	0	0	0	0	0	0	0	0	0	0	0	0	0	0	0		k__Fungi(100); p__Ascomycota(100); c__Dothideomycetes(100); o__Capnodiales(100); o__Capnodiales_unclassified(70); o__Capnodiales_unclassified(70); o__Capnodiales_unclassified(70);
Otu00061	0	0	0	0	0	0	0	0	0	0	0	0	0	0	1	0	2	0	0	0	0	8	2	2	6		k__Fungi(100); k__Fungi_unclassified(100); k__Fungi_unclassified(100); k__Fungi_unclassified(100); k__Fungi_unclassified(100); k__Fungi_unclassified(100); k__Fungi_unclassified(100);
Otu00062	0	0	0	0	0	0	0	0	27	0	0	0	0	0	0	0	0	0	0	0	0	0	0	0	0		k__Fungi(100); p__Basidiomycota(100); c__Tremellomycetes(100); o__Filobasidiales(100); f__Filobasidiaceae(100); g__Filobasidium(100); s__Filobasidium_sp(100);
Otu00063	0	9	0	15	0	0	0	0	0	0	0	0	0	0	0	0	0	0	0	0	0	0	0	0	0		k__Fungi(100); p__Ascomycota(100); c__Dothideomycetes(100); o__Pleosporales(100); f__Pleosporales_fam_Incertae_sedis(100); g__Pseudorobillarda(100); g__Pseudorobillarda_unclassified(80);
Otu00064	0	0	0	0	0	0	0	0	0	0	0	0	0	0	0	6	1	2	5	18	0	0	0	0	3		k__Fungi(100); p__Ascomycota(100); p__Ascomycota_unclassified(100); p__Ascomycota_unclassified(100); p__Ascomycota_unclassified(100); p__Ascomycota_unclassified(100); p__Ascomycota_unclassified(100);
Otu00065	6	8	0	0	0	0	0	0	0	0	0	0	0	0	0	4	4	0	1	9	0	0	0	0	0		k__Fungi(100); p__Basidiomycota(100); c__Agaricomycetes(100); c__Agaricomycetes_unclassified(100); c__Agaricomycetes_unclassified(100); c__Agaricomycetes_unclassified(100); c__Agaricomycetes_unclassified(100);
Otu00066	0	1	0	0	0	30	0	0	0	0	0	0	0	0	0	0	0	0	0	0	0	0	0	0	0		k__Fungi(100); p__Basidiomycota(100); c__Agaricomycetes(100); o__Agaricales(100); f__Lyophyllaceae(100); g__Fibulochlamys(100); s__Fibulochlamys_chilensis(100);
Otu00067	0	10	4	0	0	0	1	7	0	0	0	0	0	0	0	0	5	0	0	0	0	0	0	0	0		k__Fungi(100); p__Ascomycota(100); c__Dothideomycetes(100); o__Pleosporales(100); f__Didymellaceae(100); f__Didymellaceae_unclassified(100); f__Didymellaceae_unclassified(100);
Otu00068	0	0	0	0	0	0	19	0	0	0	0	0	0	0	0	0	0	0	0	0	0	0	0	0	0		k__Fungi(100); p__Mortierellomycota(100); c__Mortierellomycetes(100); o__Mortierellales(100); f__Mortierellaceae(100); g__Mortierella(100); g__Mortierella_unclassified(100);
Otu00069	0	0	0	0	0	0	0	23	0	0	0	0	0	0	0	0	0	0	0	0	0	0	0	0	0		k__Fungi(100); p__Basidiomycota(100); c__Microbotryomycetes(100); o__Sporidiobolales(100); f__Sporidiobolaceae(100); g__Rhodotorula(100); s__Rhodotorula_mucilaginosa(96);
Otu00070	0	0	0	15	0	0	0	0	0	13	0	0	0	0	0	0	0	0	0	0	0	0	0	0	0		k__Fungi(100); p__Ascomycota(100); c__Sordariomycetes(100); o__Sordariales(100); f__Chaetomiaceae(100); g__Thielavia(100); s__Thielavia_sp(100);
Otu00071	0	5	20	0	0	0	0	0	1	0	0	0	0	0	0	0	0	0	0	0	0	0	0	0	0		k__Fungi(100); p__Ascomycota(100); c__Sordariomycetes(100); o__Hypocreales(100); f__Stachybotryaceae(100); g__Myrothecium(100); s__Myrothecium_gramineum(100);
Otu00072	0	3	0	0	0	0	0	0	13	0	0	0	0	0	0	0	0	0	0	0	0	0	0	0	0		k__Fungi(100); k__Fungi_unclassified(100); k__Fungi_unclassified(100); k__Fungi_unclassified(100); k__Fungi_unclassified(100); k__Fungi_unclassified(100); k__Fungi_unclassified(100);
Otu00073	0	0	0	0	0	0	0	0	0	0	1	0	0	0	0	0	15	15	13	0	0	0	0	0	0		k__Fungi(100); p__Basidiomycota(100); c__Tremellomycetes(100); o__Trichosporonales(100); f__Trichosporonaceae(100); g__Trichosporon(100); s__Trichosporon_insectorum(69);
Otu00074	0	0	0	0	0	0	0	0	0	0	1	0	0	0	0	0	40	0	0	0	0	0	0	0	0		k__Fungi(100); p__Ascomycota(100); c__Eurotiomycetes(100); o__Chaetothyriales(100); f__Cyphellophoraceae(100); g__Cyphellophora(100); s__Cyphellophora_eucalypti(100);
Otu00075	23	0	0	0	0	0	0	0	0	0	0	0	0	0	0	0	0	0	0	0	0	0	0	0	0		k__Fungi(100); k__Fungi_unclassified(100); k__Fungi_unclassified(100); k__Fungi_unclassified(100); k__Fungi_unclassified(100); k__Fungi_unclassified(100); k__Fungi_unclassified(100);
Otu00076	0	0	0	30	0	0	0	0	0	0	0	0	0	0	0	0	0	0	0	0	0	0	0	0	0		k__Fungi(100); p__Ascomycota(100); c__Dothideomycetes(100); o__Pleosporales(100); f__Didymosphaeriaceae(100); g__Pseudopithomyces(100); s__Pseudopithomyces_chartarum(100);
Otu00077	0	0	0	0	0	0	0	0	0	0	0	0	0	0	2	0	0	0	0	0	13	7	0	4	6		k__Fungi(100); p__Chytridiomycota(100); c__Lobulomycetes(100); o__Lobulomycetales(100); f__Lobulomycetaceae(100); g__Lobulomyces(100); s__Lobulomyces_sp(100);
Otu00078	15	0	0	0	0	0	0	0	7	0	0	0	0	0	0	0	0	0	0	0	0	0	0	0	0		k__Fungi(100); p__Ascomycota(100); p__Ascomycota_unclassified(100); p__Ascomycota_unclassified(100); p__Ascomycota_unclassified(100); p__Ascomycota_unclassified(100); p__Ascomycota_unclassified(100);
Otu00079	0	0	0	0	25	0	0	0	0	0	0	0	0	0	0	0	0	0	0	0	0	0	0	0	0		k__Fungi(100); p__Ascomycota(100); c__Sordariomycetes(100); o__Sordariales(100); f__Lasiosphaeriaceae(100); g__Cercophora(100); s__Cercophora_mirabilis(99);
Otu00080	0	0	0	29	0	0	0	0	0	0	0	0	0	0	0	0	0	0	0	0	0	0	0	0	0		k__Fungi(100); p__Ascomycota(100); p__Ascomycota_unclassified(100); p__Ascomycota_unclassified(100); p__Ascomycota_unclassified(100); p__Ascomycota_unclassified(100); p__Ascomycota_unclassified(100);
Otu00081	0	0	6	0	0	0	0	0	0	13	0	0	0	0	0	0	0	0	0	0	0	0	0	0	0		k__Fungi(100); p__Ascomycota(100); c__Sordariomycetes(100); o__Hypocreales(100); f__Stachybotryaceae(100); f__Stachybotryaceae_unclassified(99); f__Stachybotryaceae_unclassified(99);
Otu00082	0	0	0	0	0	0	0	18	0	0	0	0	0	0	0	0	0	0	0	0	0	0	0	0	0		k__Fungi(100); p__Ascomycota(100); p__Ascomycota_unclassified(100); p__Ascomycota_unclassified(100); p__Ascomycota_unclassified(100); p__Ascomycota_unclassified(100); p__Ascomycota_unclassified(100);
Otu00083	0	0	0	0	0	0	0	0	0	25	0	0	0	0	0	0	0	0	0	0	0	0	0	0	0		k__Fungi(100); p__Basidiomycota(100); p__Basidiomycota_unclassified(100); p__Basidiomycota_unclassified(100); p__Basidiomycota_unclassified(100); p__Basidiomycota_unclassified(100); p__Basidiomycota_unclassified(100);
Otu00084	0	0	0	0	0	0	0	0	20	0	0	0	0	0	0	0	0	0	0	0	0	0	0	0	0		k__Fungi(100); k__Fungi_unclassified(100); k__Fungi_unclassified(100); k__Fungi_unclassified(100); k__Fungi_unclassified(100); k__Fungi_unclassified(100); k__Fungi_unclassified(100);
Otu00085	0	0	0	0	0	0	0	14	0	0	0	0	0	0	0	0	0	0	0	0	0	0	0	0	0		k__Fungi(100); p__Ascomycota(100); c__Dothideomycetes(100); o__Capnodiales(100); f__Cladosporiaceae(100); g__Toxicocladosporium(100); s__Toxicocladosporium_strelitziae(100);
Otu00086	0	14	0	0	0	0	0	0	0	0	0	0	0	0	0	0	0	0	0	0	0	0	0	0	0		k__Fungi(100); p__Ascomycota(100); c__Dothideomycetes(100); o__Pleosporales(100); f__Didymosphaeriaceae(100); g__Pseudopithomyces(100); s__Pseudopithomyces_sp(100);
Otu00087	0	0	0	0	0	0	0	16	0	0	0	0	0	0	0	0	0	0	0	0	0	0	0	0	0		k__Fungi(100); p__Ascomycota(100); c__Dothideomycetes(100); o__Capnodiales(100); f__Cladosporiaceae(100); g__Cladosporium(100); g__Cladosporium_unclassified(100);
Otu00088	0	0	0	0	0	0	0	0	0	0	0	0	0	0	0	8	0	6	3	11	0	0	0	1	0		k__Fungi(100); p__Basidiomycota(100); c__Agaricomycetes(100); o__Polyporales(100); f__Meripilaceae(100); g__Rigidoporus(100); s__Rigidoporus_vinctus(100);
Otu00089	0	16	0	0	0	0	0	0	0	0	0	0	0	0	0	0	0	0	0	0	0	0	0	0	0		k__Fungi(100); p__Ascomycota(100); c__Sordariomycetes(100); o__Sordariales(100); f__Chaetomiaceae(100); g__Zopfiella(100); s__Zopfiella_marina(100);
Otu00090	0	0	0	0	0	0	0	0	2	0	0	0	0	0	0	15	0	0	0	0	0	0	0	0	6		k__Fungi(100); p__Basidiomycota(100); c__Agaricomycetes(100); o__Auriculariales(100); f__Exidiaceae(100); g__Heterochaete(100); s__Heterochaete_shearii(100);
Otu00091	0	0	0	0	0	0	0	0	0	0	0	0	145	0	0	0	0	0	0	0	0	0	0	0	0		k__Fungi(100); p__Basidiomycota(100); c__Tremellomycetes(100); o__Tremellales(100); o__Tremellales_unclassified(97); o__Tremellales_unclassified(97); o__Tremellales_unclassified(97);
Otu00092	0	0	0	17	0	0	0	0	0	0	0	0	0	0	0	0	0	0	0	0	0	0	0	0	0		k__Fungi(100); p__Ascomycota(100); p__Ascomycota_unclassified(100); p__Ascomycota_unclassified(100); p__Ascomycota_unclassified(100); p__Ascomycota_unclassified(100); p__Ascomycota_unclassified(100);
Otu00093	26	0	0	0	0	0	0	0	0	0	0	0	0	0	0	0	0	0	0	0	0	0	0	0	0		k__Fungi(100); k__Fungi_unclassified(100); k__Fungi_unclassified(100); k__Fungi_unclassified(100); k__Fungi_unclassified(100); k__Fungi_unclassified(100); k__Fungi_unclassified(100);
Otu00094	0	0	0	0	0	0	4	0	0	0	0	0	0	0	0	15	0	0	0	0	0	0	0	0	0		k__Fungi(100); p__Ascomycota(100); c__Sordariomycetes(100); c__Sordariomycetes_unclassified(100); c__Sordariomycetes_unclassified(100); c__Sordariomycetes_unclassified(100); c__Sordariomycetes_unclassified(100);
Otu00095	0	0	0	0	0	0	0	0	0	0	0	0	0	0	0	1	13	1	0	0	0	0	0	0	5		k__Fungi(100); p__Basidiomycota(100); c__Agaricomycetes(100); o__Polyporales(100); f__Meruliaceae(100); g__Phlebia(100); s__Phlebia_floridensis(100);
Otu00096	0	14	0	0	0	0	0	0	0	0	0	0	0	0	0	0	0	0	0	0	0	0	0	0	0		k__Fungi(100); p__Ascomycota(100); p__Ascomycota_unclassified(100); p__Ascomycota_unclassified(100); p__Ascomycota_unclassified(100); p__Ascomycota_unclassified(100); p__Ascomycota_unclassified(100);
Otu00097	0	0	0	0	0	0	0	0	0	0	0	0	0	0	0	2	2	1	3	1	0	6	2	0	0		k__Fungi(100); p__Ascomycota(100); c__Saccharomycetes(100); o__Saccharomycetales(100); f__Saccharomycetales_fam_Incertae_sedis(100); g__Candida(100); s__Candida_parapsilosis(100);
Otu00098	0	0	16	0	0	0	0	0	0	0	0	0	0	0	0	0	0	0	0	0	0	0	0	0	5		k__Fungi(100); p__Ascomycota(100); c__Dothideomycetes(100); o__Pleosporales(100); o__Pleosporales_unclassified(100); o__Pleosporales_unclassified(100); o__Pleosporales_unclassified(100);
Otu00099	0	0	0	0	0	0	0	0	18	0	0	0	0	0	0	0	0	0	0	0	0	0	0	0	0		k__Fungi(100); p__Ascomycota(100); c__Lecanoromycetes(100); o__Ostropales(99); f__Stictidaceae(98); g__Cyanodermella(97); s__Cyanodermella_viridula(97);
Otu00100	11	0	0	0	0	0	0	0	0	0	0	0	0	0	0	0	0	0	0	0	0	0	0	0	0		k__Fungi(100); p__Chytridiomycota(100); c__Chytridiomycetes(100); o__unclassified_Chytridiomycetes(100); f__unclassified_Chytridiomycetes(100); g__unclassified_Chytridiomycetes(100); s__Chytridiomycetes_sp(100);
Otu00101	0	0	0	0	0	0	0	0	3	0	0	0	0	0	1	1	3	0	4	2	0	0	0	0	2		k__Fungi(100); p__Basidiomycota(100); c__Agaricomycetes(100); o__Agaricales(52); f__Physalacriaceae(52); g__Oudemansiella(52); s__Oudemansiella_sp(52);
Otu00102	0	0	0	0	0	0	0	0	0	0	0	0	0	0	0	0	0	0	0	0	0	13	7	0	0		k__Fungi(100); k__Fungi_unclassified(100); k__Fungi_unclassified(100); k__Fungi_unclassified(100); k__Fungi_unclassified(100); k__Fungi_unclassified(100); k__Fungi_unclassified(100);
Otu00103	0	4	3	0	0	0	0	0	0	0	0	0	1	0	285	1	0	0	3	0	0	0	0	0	0		k__Fungi(100); p__Ascomycota(100); c__Eurotiomycetes(100); o__Eurotiales(100); f__Aspergillaceae(100); g__Aspergillus(100); s__Aspergillus_halophilicus(100);
Otu00104	0	0	0	0	0	0	0	0	0	0	0	0	0	0	0	6	3	5	0	18	0	0	0	0	0		k__Fungi(100); k__Fungi_unclassified(100); k__Fungi_unclassified(100); k__Fungi_unclassified(100); k__Fungi_unclassified(100); k__Fungi_unclassified(100); k__Fungi_unclassified(100);
Otu00105	1	0	0	0	1	11	0	0	1	0	0	0	1	0	3	1	0	0	0	0	0	0	0	0	0		k__Fungi(100); p__Basidiomycota(100); c__Malasseziomycetes(100); o__Malasseziales(100); f__Malasseziaceae(100); g__Malassezia(100); s__Malassezia_arunalokei(77);
Otu00106	0	0	0	0	0	0	0	0	0	0	0	0	0	0	0	0	23	0	0	0	0	0	0	0	0		k__Fungi(100); p__Ascomycota(100); c__Sordariomycetes(100); c__Sordariomycetes_unclassified(97); c__Sordariomycetes_unclassified(97); c__Sordariomycetes_unclassified(97); c__Sordariomycetes_unclassified(97);
Otu00107	0	0	0	13	0	0	0	0	0	0	3	1	1	4	6	0	0	0	0	0	0	0	0	0	1		k__Fungi(100); p__Ascomycota(100); p__Ascomycota_unclassified(100); p__Ascomycota_unclassified(100); p__Ascomycota_unclassified(100); p__Ascomycota_unclassified(100); p__Ascomycota_unclassified(100);
Otu00108	0	0	0	0	0	0	0	0	0	6	0	0	0	0	0	0	0	0	0	0	0	0	0	0	0		k__Fungi(100); p__Ascomycota(100); c__Lecanoromycetes(100); c__Lecanoromycetes_unclassified(100); c__Lecanoromycetes_unclassified(100); c__Lecanoromycetes_unclassified(100); c__Lecanoromycetes_unclassified(100);
Otu00109	0	0	0	0	0	0	0	0	0	0	0	0	0	0	0	0	0	0	0	0	0	27	0	0	0		k__Fungi(100); p__Basidiomycota(100); c__Wallemiomycetes(100); o__Wallemiales(100); f__Wallemiaceae(100); g__Wallemia(100); s__Wallemia_sp(92);
Otu00110	0	0	16	0	0	0	0	0	0	0	0	0	0	0	0	0	0	0	0	0	0	0	0	0	0		k__Fungi(100); p__Ascomycota(100); c__Dothideomycetes(100); o__Pleosporales(100); o__Pleosporales_unclassified(100); o__Pleosporales_unclassified(100); o__Pleosporales_unclassified(100);
Otu00111	0	0	0	0	0	0	17	0	0	0	0	0	0	0	0	0	0	0	0	0	0	0	0	0	0		k__Fungi(100); p__Basidiomycota(100); c__Agaricomycetes(100); o__Thelephorales(100); f__Thelephoraceae(100); g__Thelephora(98); g__Thelephora_unclassified(57);
Otu00112	0	0	0	12	0	0	0	0	0	0	0	0	0	0	0	0	0	0	0	0	0	0	0	0	0		k__Fungi(100); p__Ascomycota(100); c__Sordariomycetes(100); o__Xylariales(98); f__Xylariaceae(84); g__Zygosporium(81); s__Zygosporium_pseudogibbum(81);
Otu00113	0	0	0	0	0	0	0	0	0	9	0	0	0	0	0	0	0	0	0	0	0	0	0	0	0		k__Fungi(100); p__Basidiomycota(100); c__Agaricomycetes(100); o__Auriculariales(100); o__Auriculariales_unclassified(73); o__Auriculariales_unclassified(73); o__Auriculariales_unclassified(73);
Otu00114	0	0	9	0	0	0	0	0	0	0	0	0	0	0	0	0	0	0	0	0	0	0	0	0	0		k__Fungi(100); p__Ascomycota(100); p__Ascomycota_unclassified(100); p__Ascomycota_unclassified(100); p__Ascomycota_unclassified(100); p__Ascomycota_unclassified(100); p__Ascomycota_unclassified(100);
Otu00115	0	0	5	0	0	0	0	0	0	0	0	0	0	0	0	3	2	1	2	2	0	0	0	0	0		k__Fungi(100); k__Fungi_unclassified(100); k__Fungi_unclassified(100); k__Fungi_unclassified(100); k__Fungi_unclassified(100); k__Fungi_unclassified(100); k__Fungi_unclassified(100);
Otu00116	0	2	0	0	0	0	0	0	0	0	0	0	0	0	0	0	14	0	0	0	0	0	0	0	0		k__Fungi(100); p__Ascomycota(100); c__Dothideomycetes(100); o__Botryosphaeriales(100); f__Aplosporellaceae(100); g__Aplosporella(100); g__Aplosporella_unclassified(87);
Otu00117	0	0	0	0	0	0	0	0	0	0	0	0	0	0	0	0	3	3	4	7	0	0	0	0	0		k__Fungi(100); p__Basidiomycota(100); c__Agaricomycetes(100); o__Polyporales(100); f__Meripilaceae(100); g__Rigidoporus(100); s__Rigidoporus_microporus(99);
Otu00118	0	0	0	0	0	0	0	0	0	0	0	0	0	0	0	0	0	0	0	0	14	0	0	0	0		k__Fungi(100); k__Fungi_unclassified(100); k__Fungi_unclassified(100); k__Fungi_unclassified(100); k__Fungi_unclassified(100); k__Fungi_unclassified(100); k__Fungi_unclassified(100);
Otu00119	0	0	0	0	0	0	10	0	0	0	0	0	0	0	0	0	0	0	0	0	0	0	0	0	0		k__Fungi(100); p__Basidiomycota(100); c__Tremellomycetes(100); o__Filobasidiales(100); f__Piskurozymaceae(100); g__Solicoccozyma(100); s__Solicoccozyma_terrea(86);
Otu00120	0	0	0	0	0	0	0	0	0	0	0	0	0	0	0	4	0	6	20	0	0	0	0	0	0		k__Fungi(100); p__Basidiomycota(100); c__Agaricomycetes(100); o__Polyporales(100); f__Hyphodermataceae(100); g__Hyphoderma(100); s__Hyphoderma_mutatum(100);
Otu00121	0	0	0	0	0	0	0	0	0	0	0	0	0	0	0	0	0	0	0	0	9	0	0	0	0		k__Fungi(100); p__Basidiomycota(100); c__Tremellomycetes(100); o__Tremellales(100); f__Cuniculitremaceae(100); g__Kockovaella(100); s__Kockovaella_thailandica(100);
Otu00122	0	0	0	0	0	0	0	0	0	14	0	0	0	0	0	0	0	0	0	0	0	0	0	0	0		k__Fungi(100); p__Ascomycota(100); c__Dothideomycetes(100); o__Pleosporales(100); f__Sporormiaceae(100); g__Westerdykella(100); s__Westerdykella_ornata(100);
Otu00123	0	0	0	0	0	0	0	0	0	0	0	0	0	0	0	0	0	0	0	0	0	0	17	0	0		k__Fungi(100); p__Basidiomycota(100); c__Tremellomycetes(100); o__Cystofilobasidiales(100); f__Cystofilobasidiaceae(100); g__Cystofilobasidium(100); s__Cystofilobasidium_infirmominiatum(100);
Otu00124	0	0	0	0	0	0	0	0	14	0	0	0	0	0	0	0	0	0	0	0	0	0	0	0	0		k__Fungi(100); p__Ascomycota(100); c__Leotiomycetes(100); o__Helotiales(100); f__Chaetomellaceae(100); g__Chaetomella(100); s__Chaetomella_raphigera(100);
Otu00125	9	0	0	0	0	0	0	0	0	0	0	0	0	0	0	0	0	0	0	0	0	0	0	0	0		k__Fungi(100); p__Ascomycota(100); p__Ascomycota_unclassified(100); p__Ascomycota_unclassified(100); p__Ascomycota_unclassified(100); p__Ascomycota_unclassified(100); p__Ascomycota_unclassified(100);
Otu00126	0	0	0	0	0	0	0	0	0	8	0	0	0	0	0	0	0	0	0	0	0	0	0	0	0		k__Fungi(100); p__Basidiomycota(100); c__Agaricomycetes(100); o__Agaricales(100); f__Psathyrellaceae(100); g__Coprinellus(100); s__Coprinellus_sp(100);
Otu00127	8	0	0	0	0	0	0	0	0	0	0	0	0	0	0	0	0	0	0	0	0	0	0	0	0		k__Fungi(100); p__Ascomycota(100); c__Eurotiomycetes(100); o__Chaetothyriales(100); f__Herpotrichiellaceae(100); g__Exophiala(100); g__Exophiala_unclassified(99);
Otu00128	0	0	0	0	0	0	11	0	0	0	0	0	0	0	0	0	0	0	0	0	0	0	0	0	0		k__Fungi(100); p__Mucoromycota(100); c__Umbelopsidomycetes(100); o__Umbelopsidales(100); f__Umbelopsidaceae(100); g__Umbelopsis(100); s__Umbelopsis_autotrophica(100);
Otu00129	0	0	0	0	0	0	0	0	0	0	0	0	0	0	0	20	0	0	0	0	0	0	0	0	0		k__Fungi(100); p__Ascomycota(100); c__Orbiliomycetes(100); o__unclassified_Orbiliomycetes(99); f__unclassified_Orbiliomycetes(99); g__unclassified_Orbiliomycetes(99); s__Orbiliomycetes_sp(99);
Otu00130	14	0	0	0	0	0	0	0	0	0	0	0	0	0	0	0	0	0	0	0	0	0	0	0	0		k__Fungi(100); p__Ascomycota(100); c__Dothideomycetes(100); o__Pleosporales(100); f__Didymellaceae(82); g__Ascochyta(82); s__Ascochyta_manawaorae(82);
Otu00131	0	0	0	0	0	0	0	0	0	0	0	0	52	0	0	0	3	0	0	0	0	0	0	0	0		k__Fungi(100); p__Basidiomycota(100); c__Agaricomycetes(100); o__Agaricales(100); f__Strophariaceae(100); g__Psilocybe(97); g__Psilocybe_unclassified(96);
Otu00132	17	0	0	0	0	0	0	0	0	0	0	0	0	0	0	0	0	0	0	0	0	0	0	0	0		k__Fungi(100); p__Ascomycota(100); c__Sordariomycetes(100); o__Hypocreales(100); f__Stachybotryaceae(100); g__Stachybotrys(99); g__Stachybotrys_unclassified(82);
Otu00133	0	0	0	0	0	0	0	0	0	0	0	0	0	0	0	6	9	1	0	0	0	0	0	0	0		k__Fungi(100); p__Basidiomycota(100); c__Agaricomycetes(100); o__Russulales(100); f__Peniophoraceae(100); g__Peniophora(100); s__Peniophora_sp(75);
Otu00134	0	0	0	0	0	0	0	0	0	0	0	0	0	0	0	6	0	2	8	3	0	0	0	0	0		k__Fungi(100); p__Basidiomycota(100); c__Agaricomycetes(100); o__Agaricales(100); f__Psathyrellaceae(100); g__Psathyrella(100); g__Psathyrella_unclassified(99);
Otu00135	0	0	9	0	0	0	0	0	0	0	0	0	0	0	0	0	0	0	0	0	0	0	0	0	0		k__Fungi(100); p__Ascomycota(100); c__Sordariomycetes(100); o__Hypocreales(100); f__Hypocreaceae(100); g__Trichoderma(100); g__Trichoderma_unclassified(82);
Otu00136	10	0	0	0	0	0	0	0	0	0	0	0	0	0	0	0	0	0	0	0	0	0	0	0	0		k__Fungi(100); p__Basidiomycota(100); c__Agaricomycetes(100); o__Russulales(100); f__Peniophoraceae(100); g__Subulicystidium(100); s__Subulicystidium_perlongisporum(100);
Otu00137	0	0	0	0	0	0	0	0	13	0	0	0	0	0	0	0	0	0	0	0	0	0	0	0	0		k__Fungi(100); p__Ascomycota(100); c__Sordariomycetes(100); o__Sordariales(100); f__Chaetomiaceae(100); g__Chaetomium(98); s__Chaetomium_jodhpurense(97);
Otu00138	0	0	0	0	0	0	9	0	0	0	0	0	0	0	0	0	0	0	0	0	0	0	0	0	0		k__Fungi(100); p__Ascomycota(100); c__Sordariomycetes(100); o__Hypocreales(100); f__Clavicipitaceae(100); g__Pochonia(100); s__Pochonia_bulbillosa(100);
Otu00139	0	0	0	0	0	0	0	0	0	0	0	0	0	0	0	0	0	0	12	0	2	0	0	0	0		k__Fungi(100); p__Basidiomycota(100); c__Agaricomycetes(100); o__Agaricales(100); f__Pleurotaceae(100); g__Hohenbuehelia(100); s__Hohenbuehelia_portegna(100);
Otu00140	0	0	0	0	0	0	9	0	0	0	0	0	0	0	0	0	0	0	0	0	0	0	0	0	0		k__Fungi(100); p__Ascomycota(100); c__Sordariomycetes(100); o__Hypocreales(100); f__Nectriaceae(100); g__Calonectria(100); g__Calonectria_unclassified(100);
Otu00141	12	0	0	0	0	0	0	0	0	0	0	0	0	0	0	0	0	0	0	0	0	0	0	0	0		k__Fungi(100); p__Ascomycota(100); c__Sordariomycetes(100); o__Sordariales(100); o__Sordariales_unclassified(100); o__Sordariales_unclassified(100); o__Sordariales_unclassified(100);
Otu00142	0	4	0	0	0	0	0	0	0	0	0	0	0	0	0	0	2	0	0	1	0	0	1	0	0		k__Fungi(100); p__Ascomycota(100); c__Eurotiomycetes(100); o__Eurotiales(100); f__Trichocomaceae(100); g__Talaromyces(100); g__Talaromyces_unclassified(97);
Otu00143	0	0	0	0	0	0	0	0	0	6	0	0	0	0	0	0	0	0	0	0	0	0	0	0	0		k__Fungi(100); p__Ascomycota(100); p__Ascomycota_unclassified(100); p__Ascomycota_unclassified(100); p__Ascomycota_unclassified(100); p__Ascomycota_unclassified(100); p__Ascomycota_unclassified(100);
Otu00144	0	0	0	0	0	0	0	0	0	0	0	0	0	0	0	0	18	0	0	0	0	0	0	0	0		k__Fungi(100); p__Ascomycota(100); c__Sordariomycetes(100); c__Sordariomycetes_unclassified(100); c__Sordariomycetes_unclassified(100); c__Sordariomycetes_unclassified(100); c__Sordariomycetes_unclassified(100);
Otu00145	0	10	0	0	0	0	0	0	0	0	0	0	0	0	0	0	0	0	0	0	0	0	0	0	0		k__Fungi(100); p__Ascomycota(100); c__Sordariomycetes(100); o__Hypocreales(100); f__Hypocreales_fam_Incertae_sedis(98); g__Myxocephala(89); s__Myxocephala_albida(89);
Otu00146	0	0	0	0	0	0	0	0	0	4	0	0	0	0	0	0	0	0	0	0	0	0	0	0	0		k__Fungi(100); k__Fungi_unclassified(100); k__Fungi_unclassified(100); k__Fungi_unclassified(100); k__Fungi_unclassified(100); k__Fungi_unclassified(100); k__Fungi_unclassified(100);
Otu00147	9	0	0	0	0	0	0	0	0	0	0	0	0	0	0	0	0	0	0	0	0	0	0	0	0		k__Fungi(100); p__Ascomycota(100); c__Eurotiomycetes(100); o__Eurotiales(100); f__Trichocomaceae(100); g__Talaromyces(100); s__Talaromyces_trachyspermus(100);
Otu00148	0	0	0	0	0	0	0	0	0	0	0	0	0	0	0	0	0	0	14	0	0	0	0	0	0		k__Fungi(100); p__Basidiomycota(100); c__Agaricomycetes(100); o__Agaricales(100); f__Marasmiaceae(100); g__Marasmius(100); s__Marasmius_curreyi(96);
Otu00149	0	0	0	0	0	0	0	0	0	0	0	0	0	0	0	3	0	0	2	1	0	0	0	0	1		k__Fungi(100); p__Basidiomycota(100); c__Agaricomycetes(100); o__Agaricales(100); f__Psathyrellaceae(100); g__Coprinellus(100); s__Coprinellus_sp(81);
Otu00150	0	7	0	0	0	0	0	0	0	0	0	0	0	0	0	0	0	0	0	0	0	0	0	0	0		k__Fungi(100); p__Ascomycota(100); p__Ascomycota_unclassified(100); p__Ascomycota_unclassified(100); p__Ascomycota_unclassified(100); p__Ascomycota_unclassified(100); p__Ascomycota_unclassified(100);
Otu00151	0	0	0	0	0	0	0	0	0	0	0	0	0	0	0	2	0	0	4	3	0	0	0	0	0		k__Fungi(100); p__Basidiomycota(100); c__Agaricomycetes(100); o__Agaricales(100); f__Psathyrellaceae(100); g__Coprinopsis(100); s__Coprinopsis_urticicola(100);
Otu00152	0	11	0	0	0	0	0	0	0	0	0	0	0	0	0	0	0	0	0	0	0	0	0	0	0		k__Fungi(100); p__Ascomycota(100); p__Ascomycota_unclassified(100); p__Ascomycota_unclassified(100); p__Ascomycota_unclassified(100); p__Ascomycota_unclassified(100); p__Ascomycota_unclassified(100);
Otu00153	0	9	0	0	0	0	0	0	0	0	0	0	0	0	0	0	0	0	0	0	0	0	0	0	0		k__Fungi(100); p__Ascomycota(100); c__Saccharomycetes(100); o__Saccharomycetales(100); f__Debaryomycetaceae(100); g__Schwanniomyces(100); s__Schwanniomyces_yamadae(100);
Otu00154	0	0	0	0	0	0	0	0	0	3	0	0	0	0	0	0	0	0	0	0	0	0	0	0	0		k__Fungi(100); p__Ascomycota(100); c__Eurotiomycetes(100); o__Eurotiales(100); f__Aspergillaceae(100); g__Penicillium(100); s__Penicillium_menonorum(100);
Otu00155	0	10	0	0	0	0	0	0	0	0	0	0	0	0	0	0	0	0	0	0	0	0	0	2	0		k__Fungi(100); p__Ascomycota(100); c__Sordariomycetes(100); o__Xylariales(100); f__Bartaliniaceae(100); f__Bartaliniaceae_unclassified(78); f__Bartaliniaceae_unclassified(78);
Otu00156	0	0	0	0	0	0	7	0	0	0	0	0	0	0	0	0	0	0	0	0	0	0	0	0	0		k__Fungi(100); k__Fungi_unclassified(100); k__Fungi_unclassified(100); k__Fungi_unclassified(100); k__Fungi_unclassified(100); k__Fungi_unclassified(100); k__Fungi_unclassified(100);
Otu00157	0	0	0	0	0	0	0	0	0	0	0	0	0	0	0	0	0	1	0	4	0	0	0	0	0		k__Fungi(100); p__Basidiomycota(100); c__Agaricomycetes(100); o__Russulales(100); f__Peniophoraceae(100); g__Peniophora(100); s__Peniophora_sp(100);
Otu00158	0	0	0	0	0	8	0	0	0	0	0	0	0	0	0	0	0	0	0	0	0	0	0	0	0		k__Fungi(100); p__Ascomycota(100); c__Dothideomycetes(100); o__Pleosporales(100); f__Pleosporaceae(100); g__Alternaria(100); s__Alternaria_macrospora(98);
Otu00159	0	0	0	0	0	0	0	0	0	0	0	0	0	0	0	1	0	2	1	0	5	0	0	0	1		k__Fungi(100); p__Ascomycota(100); c__Eurotiomycetes(100); o__Eurotiales(100); f__Aspergillaceae(100); g__Aspergillus(100); g__Aspergillus_unclassified(90);
Otu00160	0	12	0	0	0	0	0	0	0	0	0	0	0	0	0	0	0	0	0	0	0	0	0	0	0		k__Fungi(100); p__Ascomycota(100); c__Orbiliomycetes(100); o__unclassified_Orbiliomycetes(100); f__unclassified_Orbiliomycetes(100); g__unclassified_Orbiliomycetes(100); s__Orbiliomycetes_sp(100);
Otu00161	0	0	0	0	0	0	0	0	0	0	0	0	0	0	1	0	9	0	0	3	0	0	0	0	0		k__Fungi(100); p__Basidiomycota(100); c__Agaricomycetes(100); o__Agaricales(100); f__Cystostereaceae(100); g__Cystidiodontia(100); s__Cystidiodontia_laminifera(100);
Otu00162	0	0	3	0	0	0	0	0	0	0	0	0	0	0	0	0	0	0	0	0	0	0	0	0	0		k__Fungi(100); p__Basidiomycota(100); c__Agaricomycetes(100); o__Cantharellales(100); f__Ceratobasidiaceae(100); g__unclassified_Ceratobasidiaceae(91); s__Ceratobasidiaceae_sp(91);
Otu00163	0	0	0	0	0	0	0	0	0	0	0	0	0	0	0	0	5	3	0	0	0	0	0	0	0		k__Fungi(100); p__Basidiomycota(100); c__Agaricomycetes(100); o__Auriculariales(100); f__Auriculariaceae(100); g__Auricularia(100); s__Auricularia_fuscosuccinea(87);
Otu00164	0	0	0	0	0	0	0	0	0	0	0	0	0	0	0	1	0	5	5	1	0	0	0	0	0		k__Fungi(100); k__Fungi_unclassified(100); k__Fungi_unclassified(100); k__Fungi_unclassified(100); k__Fungi_unclassified(100); k__Fungi_unclassified(100); k__Fungi_unclassified(100);
Otu00165	0	0	0	0	0	0	0	0	0	0	0	0	0	0	0	3	3	1	0	0	0	0	0	0	0		k__Fungi(100); p__Basidiomycota(100); c__Agaricomycetes(100); o__Polyporales(100); f__Meruliaceae(100); g__Phanerochaete(98); s__Phanerochaete_sordida(98);
Otu00166	0	0	0	0	0	0	0	0	0	0	0	0	0	0	0	0	11	0	0	0	0	0	0	0	0		k__Fungi(100); p__Ascomycota(100); c__Dothideomycetes(100); c__Dothideomycetes_unclassified(100); c__Dothideomycetes_unclassified(100); c__Dothideomycetes_unclassified(100); c__Dothideomycetes_unclassified(100);
Otu00167	0	0	0	0	0	0	0	0	0	0	0	0	0	0	0	0	0	0	0	0	0	0	0	5	0		k__Fungi(100); k__Fungi_unclassified(100); k__Fungi_unclassified(100); k__Fungi_unclassified(100); k__Fungi_unclassified(100); k__Fungi_unclassified(100); k__Fungi_unclassified(100);
Otu00168	0	0	0	0	0	0	0	0	0	0	0	0	0	0	0	0	16	0	0	0	0	0	0	0	0		k__Fungi(100); p__Ascomycota(100); p__Ascomycota_unclassified(100); p__Ascomycota_unclassified(100); p__Ascomycota_unclassified(100); p__Ascomycota_unclassified(100); p__Ascomycota_unclassified(100);
Otu00169	0	0	0	0	0	0	0	0	0	0	0	0	0	0	0	0	0	0	0	0	0	0	7	0	0		k__Fungi(100); k__Fungi_unclassified(100); k__Fungi_unclassified(100); k__Fungi_unclassified(100); k__Fungi_unclassified(100); k__Fungi_unclassified(100); k__Fungi_unclassified(100);
Otu00170	0	0	0	0	0	0	0	0	0	0	0	0	0	0	0	0	0	0	0	0	5	0	0	0	0		k__Fungi(100); p__Basidiomycota(100); c__Agaricomycetes(100); o__Trechisporales(100); f__Hydnodontaceae(100); g__Trechispora(100); s__Trechispora_invisitata(100);
Otu00171	0	0	0	0	0	0	0	0	0	0	0	0	0	0	0	0	0	0	14	0	0	0	0	0	0		k__Fungi(100); p__Mortierellomycota(100); c__Mortierellomycetes(100); o__Mortierellales(100); f__Mortierellaceae(100); g__Mortierella(100); s__Mortierella_ambigua(100);
Otu00172	5	0	0	0	0	0	0	0	6	0	0	0	0	0	0	0	0	0	0	0	0	0	0	0	0		k__Fungi(100); k__Fungi_unclassified(100); k__Fungi_unclassified(100); k__Fungi_unclassified(100); k__Fungi_unclassified(100); k__Fungi_unclassified(100); k__Fungi_unclassified(100);
Otu00173	0	0	0	0	0	0	10	0	0	0	0	0	0	0	0	0	0	0	0	0	0	0	0	0	0		k__Fungi(100); p__Basidiomycota(100); c__Agaricomycetes(100); o__Sebacinales(99); f__unclassified_Sebacinales(93); g__unclassified_Sebacinales(93); s__Sebacinales_sp(93);
Otu00174	0	0	0	0	0	0	0	0	0	7	0	0	0	0	0	0	0	0	0	0	0	0	0	0	0		k__Fungi(100); p__Ascomycota(100); c__Eurotiomycetes(100); o__Chaetothyriales(100); f__Trichomeriaceae(100); g__Trichomerium(100); s__Trichomerium_dioscoreae(100);
Otu00175	0	0	3	0	0	0	0	0	0	0	0	0	0	0	0	0	0	0	0	0	0	0	0	0	0		k__Fungi(100); p__Ascomycota(100); p__Ascomycota_unclassified(100); p__Ascomycota_unclassified(100); p__Ascomycota_unclassified(100); p__Ascomycota_unclassified(100); p__Ascomycota_unclassified(100);
Otu00176	0	0	0	0	6	0	0	0	0	0	0	0	0	0	0	0	0	0	0	0	0	0	0	0	0		k__Fungi(100); p__Basidiomycota(100); c__Tremellomycetes(100); o__Cystofilobasidiales(100); f__Mrakiaceae(100); g__Mrakia(100); s__Mrakia_sp(100);
Otu00177	0	0	0	0	0	0	3	0	0	0	0	0	0	0	0	0	0	0	0	0	0	0	0	0	0		k__Fungi(100); k__Fungi_unclassified(100); k__Fungi_unclassified(100); k__Fungi_unclassified(100); k__Fungi_unclassified(100); k__Fungi_unclassified(100); k__Fungi_unclassified(100);
Otu00178	0	0	0	0	0	0	0	0	0	0	0	0	0	0	0	0	0	0	0	0	0	0	0	8	0		k__Fungi(100); k__Fungi_unclassified(100); k__Fungi_unclassified(100); k__Fungi_unclassified(100); k__Fungi_unclassified(100); k__Fungi_unclassified(100); k__Fungi_unclassified(100);
Otu00179	0	0	0	0	0	0	0	0	0	4	0	0	0	0	0	0	0	0	0	0	0	0	0	0	0		k__Fungi(100); p__Ascomycota(100); p__Ascomycota_unclassified(100); p__Ascomycota_unclassified(100); p__Ascomycota_unclassified(100); p__Ascomycota_unclassified(100); p__Ascomycota_unclassified(100);
Otu00180	0	0	0	0	0	0	0	0	3	0	0	0	0	0	0	7	1	0	0	0	0	0	0	0	0		k__Fungi(100); p__Basidiomycota(100); c__Agaricomycetes(100); o__Auriculariales(100); f__Exidiaceae(100); g__Exidia(98); g__Exidia_unclassified(89);
Otu00181	0	0	0	0	0	0	0	0	0	0	0	0	0	0	0	0	0	0	0	9	0	0	0	0	0		k__Fungi(100); p__Basidiomycota(100); c__Dacrymycetes(100); o__Dacrymycetales(100); f__Cerinomycetaceae(98); g__Cerinomyces(98); s__Cerinomyces_canadensis(95);
Otu00182	0	0	0	0	0	0	0	0	0	0	0	0	0	0	0	0	1	6	0	0	0	0	0	0	0		k__Fungi(100); k__Fungi_unclassified(100); k__Fungi_unclassified(100); k__Fungi_unclassified(100); k__Fungi_unclassified(100); k__Fungi_unclassified(100); k__Fungi_unclassified(100);
Otu00183	0	0	9	0	0	0	0	0	0	0	0	0	0	0	0	0	0	0	0	0	0	0	0	0	0		k__Fungi(100); p__Ascomycota(100); c__Dothideomycetes(100); o__Pleosporales(100); f__Pleosporales_fam_Incertae_sedis(100); g__Latorua(100); s__Latorua_sp(100);
Otu00184	0	5	0	0	0	0	0	0	0	0	0	0	0	0	0	0	0	0	0	0	0	0	0	0	0		k__Fungi(100); p__Ascomycota(100); c__Eurotiomycetes(100); o__Chaetothyriales(100); f__Herpotrichiellaceae(98); f__Herpotrichiellaceae_unclassified(97); f__Herpotrichiellaceae_unclassified(97);
Otu00185	0	9	0	0	0	0	0	0	0	0	0	0	0	0	0	0	0	0	0	0	0	0	0	0	0		k__Fungi(100); p__Ascomycota(100); c__Sordariomycetes(100); o__Hypocreales(100); o__Hypocreales_unclassified(100); o__Hypocreales_unclassified(100); o__Hypocreales_unclassified(100);
Otu00186	0	0	0	4	0	0	0	0	0	1	0	0	1	0	0	2	0	0	0	0	0	0	0	0	0		k__Fungi(100); p__Ascomycota(100); c__Sordariomycetes(100); o__Xylariales(100); f__Xylariales_fam_Incertae_sedis(100); g__Hansfordia(100); s__Hansfordia_pulvinata(100);
Otu00187	0	0	0	0	0	0	0	0	3	0	0	0	0	0	0	0	0	0	6	0	1	0	0	0	0		k__Fungi(100); p__Ascomycota(100); c__Dothideomycetes(100); o__Capnodiales(100); f__Cladosporiaceae(100); g__Toxicocladosporium(100); s__Toxicocladosporium_irritans(100);
Otu00188	0	0	0	0	0	0	0	0	0	0	0	0	0	0	0	0	0	0	8	0	0	0	0	0	0		k__Fungi(100); p__Basidiomycota(100); c__Microbotryomycetes(100); o__Heterogastridiales(100); f__Heterogastridiaceae(100); g__Heterogastridium(100); s__Heterogastridium_pycnidioideum(100);
Otu00189	0	6	0	0	0	0	0	0	0	0	0	0	0	0	0	0	0	0	0	0	0	0	0	0	0		k__Fungi(100); p__Basidiomycota(100); c__Tremellomycetes(100); o__Tremellales(100); f__Cryptococcaceae(100); g__Kwoniella(100); s__Kwoniella_heveanensis(100);
Otu00190	0	0	0	0	0	0	5	0	0	0	0	0	0	0	0	0	0	0	0	0	0	0	0	0	0		k__Fungi(100); p__Basidiomycota(100); c__Tremellomycetes(100); o__Filobasidiales(100); f__Filobasidiaceae(100); g__Naganishia(100); s__Naganishia_randhawae(100);
Otu00191	0	0	2	0	0	0	0	0	0	0	0	0	0	0	0	0	0	1	0	0	0	0	0	0	0		k__Fungi(100); p__Basidiomycota(100); c__Tremellomycetes(100); o__Filobasidiales(100); f__Filobasidiaceae(100); g__Naganishia(100); s__Naganishia_diffluens(100);
Otu00192	0	0	0	0	0	0	0	0	0	0	0	0	0	0	0	0	0	0	0	0	5	0	0	0	0		k__Fungi(100); p__Ascomycota(100); c__Eurotiomycetes(100); o__Chaetothyriales(100); f__unclassified_Chaetothyriales(91); g__unclassified_Chaetothyriales(91); s__Chaetothyriales_sp(91);
Otu00193	6	0	0	0	0	0	0	0	0	0	0	0	0	0	0	0	0	0	0	0	0	0	0	0	0		k__Fungi(100); p__Ascomycota(100); c__Leotiomycetes(100); o__Helotiales(100); f__Helotiaceae(100); g__Tetracladium(100); s__Tetracladium_furcatum(100);
Otu00194	0	0	0	0	0	0	0	0	0	0	0	0	0	0	0	0	0	0	0	0	0	0	8	0	0		k__Fungi(100); p__Ascomycota(100); c__Leotiomycetes(100); o__Thelebolales(100); f__Pseudeurotiaceae(100); g__Hyphozyma(100); s__Hyphozyma_roseonigra(100);
Otu00195	0	0	0	0	0	0	0	0	0	0	0	0	0	0	0	0	0	0	0	0	0	7	0	0	0		k__Fungi(100); p__Basidiomycota(100); c__Agaricomycetes(100); o__Polyporales(100); f__Meruliaceae(100); g__Meruliopsis(100); s__Meruliopsis_sp(100);
Otu00196	0	0	7	0	0	0	0	0	0	0	0	0	0	0	0	0	0	0	0	0	0	0	0	0	0		k__Fungi(100); p__Ascomycota(100); c__Sordariomycetes(100); o__Sordariales(92); o__Sordariales_unclassified(69); o__Sordariales_unclassified(69); o__Sordariales_unclassified(69);
Otu00197	0	0	0	0	0	0	0	0	0	0	0	0	0	0	0	4	0	1	0	5	0	0	0	0	0		k__Fungi(100); k__Fungi_unclassified(100); k__Fungi_unclassified(100); k__Fungi_unclassified(100); k__Fungi_unclassified(100); k__Fungi_unclassified(100); k__Fungi_unclassified(100);
Otu00198	0	0	0	0	0	0	0	0	5	0	0	0	0	0	0	0	0	0	0	1	0	0	0	0	0		k__Fungi(100); p__Ascomycota(100); c__Eurotiomycetes(100); o__Eurotiales(100); f__Aspergillaceae(98); g__Aspergillus(98); s__Aspergillus_penicillioides(98);
Otu00199	0	0	0	0	0	0	0	0	0	0	0	0	0	0	0	0	7	0	0	0	0	0	0	0	0		k__Fungi(100); p__Ascomycota(100); c__Sordariomycetes(100); c__Sordariomycetes_unclassified(89); c__Sordariomycetes_unclassified(89); c__Sordariomycetes_unclassified(89); c__Sordariomycetes_unclassified(89);
Otu00200	0	8	0	0	0	0	0	0	0	0	0	0	0	0	0	0	0	0	0	0	0	0	0	0	0		k__Fungi(100); p__Ascomycota(100); c__Eurotiomycetes(100); o__Eurotiales(100); f__Trichocomaceae(100); g__Talaromyces(100); s__Talaromyces_diversus(100);
Otu00201	0	6	0	0	0	0	0	0	0	0	0	0	0	0	0	0	0	0	0	0	0	0	0	0	0		k__Fungi(100); p__Ascomycota(100); c__Sordariomycetes(100); o__Hypocreales(100); f__Nectriaceae(100); g__Fusarium(100); s__Fusarium_brachygibbosum(90);
Otu00202	0	0	6	0	0	0	0	0	0	0	0	0	0	0	0	0	0	0	0	0	0	0	0	0	0		k__Fungi(100); k__Fungi_unclassified(100); k__Fungi_unclassified(100); k__Fungi_unclassified(100); k__Fungi_unclassified(100); k__Fungi_unclassified(100); k__Fungi_unclassified(100);
Otu00203	0	0	0	0	0	0	0	0	0	0	0	0	0	0	0	1	0	1	9	0	0	0	0	0	0		k__Fungi(100); p__Basidiomycota(100); c__Agaricomycetes(100); o__Russulales(100); f__Peniophoraceae(100); g__Peniophora(100); s__Peniophora_sp(100);
Otu00204	0	5	0	0	0	0	0	0	0	0	0	0	0	0	0	0	0	0	0	0	0	0	0	0	0		k__Fungi(100); p__Basidiomycota(100); c__Agaricomycetes(100); o__Agaricales(100); f__Entolomataceae(92); g__Entoloma(91); g__Entoloma_unclassified(91);
Otu00205	0	0	0	0	0	0	0	0	0	0	0	0	0	0	0	0	0	0	2	0	0	0	0	3	0		k__Fungi(100); p__Basidiomycota(100); c__Agaricomycetes(100); o__Agaricales(100); f__Psathyrellaceae(100); g__Coprinellus(100); s__Coprinellus_radians(81);
Otu00206	0	0	0	0	0	0	0	0	0	0	0	0	0	0	0	0	4	0	0	0	0	0	0	0	0		k__Fungi(100); k__Fungi_unclassified(100); k__Fungi_unclassified(100); k__Fungi_unclassified(100); k__Fungi_unclassified(100); k__Fungi_unclassified(100); k__Fungi_unclassified(100);
Otu00207	0	6	0	0	0	0	0	0	0	0	0	0	0	0	0	0	0	0	0	0	0	0	0	0	0		k__Fungi(100); p__Ascomycota(100); c__Dothideomycetes(100); o__Pleosporales(100); f__Didymellaceae(100); f__Didymellaceae_unclassified(98); f__Didymellaceae_unclassified(98);
Otu00208	0	3	0	0	0	0	0	0	0	0	0	0	0	0	0	0	0	0	0	0	0	0	0	0	0		k__Fungi(100); p__Ascomycota(100); c__Sordariomycetes(100); o__Hypocreales(100); f__Stachybotryaceae(100); f__Stachybotryaceae_unclassified(72); f__Stachybotryaceae_unclassified(72);
Otu00209	0	0	8	0	0	0	0	0	0	0	0	0	0	0	0	0	0	0	0	0	0	0	0	0	0		k__Fungi(100); p__Ascomycota(100); c__Eurotiomycetes(100); o__Eurotiales(100); f__Aspergillaceae(100); g__Aspergillus(100); g__Aspergillus_unclassified(99);
Otu00210	0	0	0	0	0	0	0	0	0	0	0	0	0	0	0	0	0	0	0	0	9	0	0	0	0		k__Fungi(100); p__Basidiomycota(100); c__Agaricomycetes(100); o__Agaricales(100); f__Omphalotaceae(82); g__Marasmiellus(81); g__Marasmiellus_unclassified(80);
Otu00211	0	0	0	0	0	0	0	0	0	0	0	0	0	0	0	0	0	0	7	2	0	0	0	0	0		k__Fungi(100); p__Basidiomycota(100); c__Agaricomycetes(100); o__Polyporales(100); f__Meruliaceae(100); g__Scopuloides(100); s__Scopuloides_sp(99);
Otu00212	0	0	6	0	0	0	0	0	0	0	0	0	0	0	0	0	0	0	0	0	0	0	0	0	0		k__Fungi(100); p__Basidiomycota(100); c__Agaricomycetes(100); o__Sebacinales(99); o__Sebacinales_unclassified(99); o__Sebacinales_unclassified(99); o__Sebacinales_unclassified(99);
Otu00213	0	0	0	0	0	0	0	0	0	0	0	0	0	0	0	0	2	5	2	1	0	0	0	0	0		k__Fungi(100); p__Basidiomycota(100); c__Agaricomycetes(100); o__Polyporales(100); o__Polyporales_unclassified(67); o__Polyporales_unclassified(67); o__Polyporales_unclassified(67);
Otu00214	0	0	0	0	0	0	0	0	0	6	0	0	0	0	0	0	0	0	0	0	0	0	0	0	0		k__Fungi(100); p__Ascomycota(100); c__Eurotiomycetes(100); o__Chaetothyriales(100); f__Chaetothyriales_fam_Incertae_sedis(100); g__Strelitziana(100); g__Strelitziana_unclassified(94);
Otu00215	0	0	0	0	0	0	0	7	0	0	0	0	0	0	0	0	0	0	0	0	0	0	0	0	0		k__Fungi(100); p__Basidiomycota(100); p__Basidiomycota_unclassified(100); p__Basidiomycota_unclassified(100); p__Basidiomycota_unclassified(100); p__Basidiomycota_unclassified(100); p__Basidiomycota_unclassified(100);
Otu00216	0	0	2	0	0	0	0	0	0	0	0	0	0	0	0	0	0	0	0	0	0	0	0	0	0		k__Fungi(100); k__Fungi_unclassified(100); k__Fungi_unclassified(100); k__Fungi_unclassified(100); k__Fungi_unclassified(100); k__Fungi_unclassified(100); k__Fungi_unclassified(100);
Otu00217	0	0	0	0	0	0	0	0	0	0	0	0	0	0	0	0	0	0	0	11	0	0	0	0	0		k__Fungi(100); k__Fungi_unclassified(100); k__Fungi_unclassified(100); k__Fungi_unclassified(100); k__Fungi_unclassified(100); k__Fungi_unclassified(100); k__Fungi_unclassified(100);
Otu00218	0	0	0	0	0	0	0	0	0	0	0	0	0	0	0	0	5	0	0	0	0	0	0	0	0		k__Fungi(100); p__Ascomycota(100); p__Ascomycota_unclassified(100); p__Ascomycota_unclassified(100); p__Ascomycota_unclassified(100); p__Ascomycota_unclassified(100); p__Ascomycota_unclassified(100);
Otu00219	0	0	0	0	0	0	0	0	0	0	0	0	0	0	0	0	0	0	11	0	0	0	0	0	0		k__Fungi(100); k__Fungi_unclassified(100); k__Fungi_unclassified(100); k__Fungi_unclassified(100); k__Fungi_unclassified(100); k__Fungi_unclassified(100); k__Fungi_unclassified(100);
Otu00220	0	0	0	0	0	0	0	4	0	0	0	0	0	0	0	0	0	0	0	0	0	0	0	0	0		k__Fungi(100); p__Ascomycota(100); c__Dothideomycetes(100); o__Capnodiales(100); f__Cladosporiaceae(100); g__Cladosporium(100); s__Cladosporium_dominicanum(100);
Otu00221	1	0	0	0	0	1	0	0	0	0	0	0	0	3	0	0	1	0	1	0	0	1	0	2	0		k__Fungi(100); p__Ascomycota(100); c__Dothideomycetes(100); o__Capnodiales(100); f__Cladosporiaceae(100); g__Cladosporium(100); s__Cladosporium_halotolerans(88);
Otu00222	0	0	0	0	0	0	0	0	0	0	0	0	0	0	0	0	8	0	0	0	0	0	0	0	0		k__Fungi(100); k__Fungi_unclassified(100); k__Fungi_unclassified(100); k__Fungi_unclassified(100); k__Fungi_unclassified(100); k__Fungi_unclassified(100); k__Fungi_unclassified(100);
Otu00223	0	0	0	0	0	0	0	0	0	0	0	0	0	0	0	6	0	0	0	3	0	0	0	0	0		k__Fungi(100); p__Basidiomycota(100); c__Agaricomycetes(100); o__Polyporales(100); f__Meruliaceae(100); g__Ceriporia(100); s__Ceriporia_lacerata(100);
Otu00224	0	0	0	0	0	0	0	0	0	0	0	0	0	0	0	2	0	0	2	0	0	0	0	0	0		k__Fungi(100); p__Basidiomycota(100); c__Agaricomycetes(100); o__Polyporales(100); f__Polyporaceae(100); f__Polyporaceae_unclassified(57); f__Polyporaceae_unclassified(57);
Otu00225	0	1	0	0	0	0	0	0	0	0	0	0	0	0	0	0	0	0	0	0	3	0	0	0	0		k__Fungi(100); p__Basidiomycota(100); c__Agaricomycetes(100); o__Polyporales(100); o__Polyporales_unclassified(72); o__Polyporales_unclassified(72); o__Polyporales_unclassified(72);
Otu00226	0	0	0	0	6	0	0	0	0	0	0	0	0	0	0	0	0	0	0	0	0	0	0	0	0		k__Fungi(100); p__Ascomycota(100); p__Ascomycota_unclassified(100); p__Ascomycota_unclassified(100); p__Ascomycota_unclassified(100); p__Ascomycota_unclassified(100); p__Ascomycota_unclassified(100);
Otu00227	0	0	0	0	0	0	8	0	0	0	0	0	0	0	0	0	0	0	0	0	0	0	0	0	0		k__Fungi(100); p__Ascomycota(100); c__Sordariomycetes(100); c__Sordariomycetes_unclassified(100); c__Sordariomycetes_unclassified(100); c__Sordariomycetes_unclassified(100); c__Sordariomycetes_unclassified(100);
Otu00228	0	0	0	0	0	0	0	0	0	0	0	0	0	0	0	4	3	0	0	0	0	0	0	0	0		k__Fungi(100); k__Fungi_unclassified(100); k__Fungi_unclassified(100); k__Fungi_unclassified(100); k__Fungi_unclassified(100); k__Fungi_unclassified(100); k__Fungi_unclassified(100);
Otu00229	0	0	0	0	0	0	0	0	0	0	0	0	0	0	0	0	0	0	3	6	0	0	0	1	0		k__Fungi(100); p__Ascomycota(100); c__Dothideomycetes(100); o__Pleosporales(100); f__Didymosphaeriaceae(100); g__Paraconiothyrium(100); s__Paraconiothyrium_cyclothyrioides(88);
Otu00230	0	0	0	0	0	0	0	0	0	0	0	0	0	0	0	2	0	1	0	10	0	0	0	0	0		k__Fungi(100); p__Basidiomycota(100); c__Agaricomycetes(100); o__Polyporales(100); f__Polyporaceae(100); g__Grammothele(100); s__Grammothele_sp(92);
Otu00231	0	0	0	0	0	0	0	0	0	0	0	0	0	0	0	0	0	0	0	0	0	0	0	13	0		k__Fungi(100); p__Ascomycota(100); c__Sordariomycetes(100); o__Glomerellales(100); f__Glomerellaceae(100); g__Colletotrichum(100); s__Colletotrichum_aciculare(60);
Otu00232	0	0	0	0	0	0	0	0	0	0	0	0	0	0	0	11	0	0	0	0	0	0	0	0	0		k__Fungi(100); p__Ascomycota(100); p__Ascomycota_unclassified(100); p__Ascomycota_unclassified(100); p__Ascomycota_unclassified(100); p__Ascomycota_unclassified(100); p__Ascomycota_unclassified(100);
Otu00233	0	0	0	0	0	0	0	0	0	0	0	0	0	0	0	0	5	0	0	0	0	0	0	0	0		k__Fungi(100); p__Ascomycota(100); p__Ascomycota_unclassified(100); p__Ascomycota_unclassified(100); p__Ascomycota_unclassified(100); p__Ascomycota_unclassified(100); p__Ascomycota_unclassified(100);
Otu00234	0	0	0	0	0	0	0	0	0	0	0	0	0	0	0	0	6	0	0	0	0	0	0	0	0		k__Fungi(100); p__Basidiomycota(100); c__Agaricomycetes(100); o__Hymenochaetales(100); f__Hymenochaetales_fam_Incertae_sedis(100); g__Resinicium(100); s__Resinicium_mutabile(100);
Otu00235	0	0	0	0	0	0	0	0	0	0	0	0	0	0	0	0	3	0	3	0	0	0	0	0	0		k__Fungi(100); p__Basidiomycota(100); c__Agaricomycetes(100); o__Agaricales(100); f__Psathyrellaceae(100); g__Psathyrella(100); s__Psathyrella_luteopallida(100);
Otu00236	0	0	0	0	0	0	0	0	0	0	0	0	0	0	0	0	0	0	0	0	6	0	0	0	0		k__Fungi(100); p__Ascomycota(100); p__Ascomycota_unclassified(100); p__Ascomycota_unclassified(100); p__Ascomycota_unclassified(100); p__Ascomycota_unclassified(100); p__Ascomycota_unclassified(100);
Otu00237	0	0	0	0	0	0	0	0	0	0	0	0	0	0	0	11	0	0	0	0	0	0	0	0	0		k__Fungi(100); p__Ascomycota(100); c__Eurotiomycetes(100); o__Chaetothyriales(100); f__Herpotrichiellaceae(100); f__Herpotrichiellaceae_unclassified(90); f__Herpotrichiellaceae_unclassified(90);
Otu00238	0	7	0	0	0	0	0	0	0	0	0	0	0	0	0	0	0	0	0	0	0	0	0	0	0		k__Fungi(100); p__Ascomycota(100); c__Sordariomycetes(100); o__Sordariales(100); f__Chaetomiaceae(100); g__Humicola(100); s__Humicola_olivacea(100);
Otu00239	0	0	0	0	0	0	4	0	0	0	0	0	0	0	0	0	0	0	0	0	0	0	0	0	0		k__Fungi(100); p__Ascomycota(100); p__Ascomycota_unclassified(100); p__Ascomycota_unclassified(100); p__Ascomycota_unclassified(100); p__Ascomycota_unclassified(100); p__Ascomycota_unclassified(100);
Otu00240	0	0	0	0	0	0	3	0	0	0	0	0	0	0	0	0	0	0	0	0	0	0	0	0	0		k__Fungi(100); p__Basidiomycota(100); c__Agaricomycetes(100); o__Polyporales(100); f__Steccherinaceae(100); g__Ceriporiopsis(100); s__Ceriporiopsis_carnegieae(100);
Otu00241	0	0	0	0	0	0	0	0	0	0	0	0	0	0	0	0	0	0	0	0	0	2	0	0	0		k__Fungi(100); k__Fungi_unclassified(100); k__Fungi_unclassified(100); k__Fungi_unclassified(100); k__Fungi_unclassified(100); k__Fungi_unclassified(100); k__Fungi_unclassified(100);
Otu00242	0	0	0	0	0	0	0	0	0	0	0	0	0	0	0	0	1	5	0	0	0	0	0	0	0		k__Fungi(100); p__Basidiomycota(100); c__Agaricomycetes(100); o__Russulales(100); f__Peniophoraceae(100); g__Peniophora(100); s__Peniophora_albobadia(100);
Otu00243	0	0	1	0	0	0	0	0	0	0	0	0	0	0	0	0	0	0	0	0	0	0	0	0	0		k__Fungi(100); p__Ascomycota(100); c__Sordariomycetes(100); o__Sordariales(100); f__Chaetomiaceae(100); f__Chaetomiaceae_unclassified(100); f__Chaetomiaceae_unclassified(100);
Otu00244	0	0	0	2	0	0	0	0	0	0	0	0	0	0	0	0	0	0	0	0	0	0	0	0	0		k__Fungi(100); k__Fungi_unclassified(100); k__Fungi_unclassified(100); k__Fungi_unclassified(100); k__Fungi_unclassified(100); k__Fungi_unclassified(100); k__Fungi_unclassified(100);
Otu00245	0	0	0	0	0	0	0	0	0	0	0	0	0	0	0	4	0	0	0	0	0	0	0	0	0		k__Fungi(100); p__Ascomycota(100); p__Ascomycota_unclassified(100); p__Ascomycota_unclassified(100); p__Ascomycota_unclassified(100); p__Ascomycota_unclassified(100); p__Ascomycota_unclassified(100);
Otu00246	0	0	0	0	0	0	0	0	0	0	0	0	0	0	0	0	0	0	0	0	1	0	0	3	0		k__Fungi(100); p__Basidiomycota(100); p__Basidiomycota_unclassified(100); p__Basidiomycota_unclassified(100); p__Basidiomycota_unclassified(100); p__Basidiomycota_unclassified(100); p__Basidiomycota_unclassified(100);
Otu00247	0	0	0	0	0	0	0	0	0	3	0	0	0	0	0	0	0	0	0	0	0	0	0	0	0		k__Fungi(100); p__Ascomycota(100); p__Ascomycota_unclassified(100); p__Ascomycota_unclassified(100); p__Ascomycota_unclassified(100); p__Ascomycota_unclassified(100); p__Ascomycota_unclassified(100);
Otu00248	0	0	0	0	0	0	0	0	0	0	214	0	0	0	0	0	0	0	1	0	0	0	0	0	0		k__Fungi(100); p__Ascomycota(100); c__Sordariomycetes(100); o__Hypocreales(100); f__Cordycipitaceae(100); f__Cordycipitaceae_unclassified(90); f__Cordycipitaceae_unclassified(90);
Otu00249	0	0	0	0	0	0	1	0	0	0	0	0	0	0	0	0	0	0	0	0	0	0	0	0	0		k__Fungi(100); p__Basidiomycota(100); c__Agaricomycetes(100); o__Sebacinales(100); f__Sebacinaceae(100); g__Chaetospermum(100); s__Chaetospermum_chaetosporum(100);
Otu00250	0	0	0	0	0	0	0	0	0	6	0	0	0	0	0	0	0	0	0	0	0	0	0	0	0		k__Fungi(100); k__Fungi_unclassified(100); k__Fungi_unclassified(100); k__Fungi_unclassified(100); k__Fungi_unclassified(100); k__Fungi_unclassified(100); k__Fungi_unclassified(100);
Otu00251	0	0	0	0	0	0	0	0	0	0	0	0	0	0	0	0	0	0	0	0	3	0	0	0	0		k__Fungi(100); p__Basidiomycota(100); c__Agaricomycetes(100); o__Agaricales(100); f__Stephanosporaceae(99); f__Stephanosporaceae_unclassified(99); f__Stephanosporaceae_unclassified(99);
Otu00252	0	0	0	0	0	0	0	0	0	0	0	0	0	0	0	0	0	0	0	0	0	6	0	0	0		k__Fungi(100); k__Fungi_unclassified(100); k__Fungi_unclassified(100); k__Fungi_unclassified(100); k__Fungi_unclassified(100); k__Fungi_unclassified(100); k__Fungi_unclassified(100);
Otu00253	0	0	0	0	0	0	1	0	0	0	0	0	0	0	0	0	0	1	0	0	0	0	0	0	0		k__Fungi(100); p__Ascomycota(100); c__Sordariomycetes(100); o__Hypocreales(100); f__Hypocreaceae(100); g__Trichoderma(100); g__Trichoderma_unclassified(86);
Otu00254	0	0	0	2	0	0	0	0	0	0	0	0	0	0	0	0	0	0	0	0	0	0	0	0	0		k__Fungi(100); p__Ascomycota(100); c__Eurotiomycetes(100); o__Onygenales(100); f__Onygenales_fam_Incertae_sedis(100); g__Chrysosporium(100); s__Chrysosporium_lobatum(100);
Otu00255	0	0	0	0	0	0	0	0	0	0	0	0	0	0	0	0	0	0	0	0	0	0	0	5	0		k__Fungi(100); p__Ascomycota(100); c__Eurotiomycetes(100); o__Chaetothyriales(100); f__Trichomeriaceae(99); g__Knufia(99); g__Knufia_unclassified(99);
Otu00256	0	0	0	0	0	0	0	0	0	0	0	0	0	0	0	0	0	0	0	0	0	6	0	0	0		k__Fungi(100); p__Ascomycota(100); p__Ascomycota_unclassified(100); p__Ascomycota_unclassified(100); p__Ascomycota_unclassified(100); p__Ascomycota_unclassified(100); p__Ascomycota_unclassified(100);
Otu00257	0	0	2	0	0	0	0	0	0	0	0	0	0	0	0	0	0	0	0	0	0	0	0	0	0		k__Fungi(100); p__Ascomycota(100); c__Sordariomycetes(100); o__Trichosphaeriales(100); f__Trichosphaeriaceae(100); g__Nigrospora(100); s__Nigrospora_oryzae(100);
Otu00258	0	0	6	0	0	0	0	0	0	0	0	0	0	0	0	0	0	0	0	0	0	0	0	0	0		k__Fungi(100); p__Ascomycota(100); c__Lecanoromycetes(100); c__Lecanoromycetes_unclassified(100); c__Lecanoromycetes_unclassified(100); c__Lecanoromycetes_unclassified(100); c__Lecanoromycetes_unclassified(100);
Otu00259	0	0	0	0	3	0	2	0	0	0	0	0	0	0	0	0	0	0	0	0	0	0	0	0	0		k__Fungi(100); p__Ascomycota(100); c__Dothideomycetes(100); o__Pleosporales(100); f__Didymellaceae(98); g__Epicoccum(86); s__Epicoccum_nigrum(84);
Otu00260	7	0	0	0	0	0	0	0	0	0	0	0	0	0	0	0	0	0	0	0	0	0	0	0	0		k__Fungi(100); p__Ascomycota(100); p__Ascomycota_unclassified(100); p__Ascomycota_unclassified(100); p__Ascomycota_unclassified(100); p__Ascomycota_unclassified(100); p__Ascomycota_unclassified(100);
Otu00261	0	0	0	0	0	0	0	0	0	0	0	0	0	0	0	0	0	0	6	0	0	0	1	0	0		k__Fungi(100); p__Ascomycota(100); c__Dothideomycetes(100); o__Pleosporales(100); f__Pleosporaceae(100); g__Curvularia(100); s__Curvularia_sorghina(71);
Otu00262	0	0	0	0	0	0	0	0	0	0	0	0	0	0	0	0	4	0	1	2	0	0	0	0	0		k__Fungi(100); p__Ascomycota(100); c__Sordariomycetes(100); o__Xylariales(100); f__Diatrypaceae(100); f__Diatrypaceae_unclassified(61); f__Diatrypaceae_unclassified(61);
Otu00263	0	6	0	0	0	0	0	0	0	0	0	0	0	0	0	0	0	0	0	0	0	0	0	0	0		k__Fungi(100); p__Basidiomycota(100); c__Tremellomycetes(100); o__Filobasidiales(100); f__Filobasidiaceae(100); g__Filobasidium(100); g__Filobasidium_unclassified(92);
Otu00264	0	0	0	0	0	0	0	0	0	3	0	0	0	0	0	0	0	0	0	0	0	0	0	0	0		k__Fungi(100); p__Ascomycota(100); c__Eurotiomycetes(100); o__Chaetothyriales(96); f__unclassified_Chaetothyriales(83); g__unclassified_Chaetothyriales(83); s__Chaetothyriales_sp(83);
Otu00265	0	0	0	0	0	0	0	0	0	0	0	0	0	0	0	0	3	0	0	0	0	0	0	0	0		k__Fungi(100); p__Ascomycota(100); c__Eurotiomycetes(100); o__Chaetothyriales(100); f__Herpotrichiellaceae(100); g__Exophiala(100); s__Exophiala_aquamarina(100);
Otu00266	0	0	0	0	0	0	0	0	0	0	0	0	0	0	0	0	0	0	0	0	1	0	0	0	2		k__Fungi(100); k__Fungi_unclassified(100); k__Fungi_unclassified(100); k__Fungi_unclassified(100); k__Fungi_unclassified(100); k__Fungi_unclassified(100); k__Fungi_unclassified(100);
Otu00267	0	0	0	0	0	0	4	0	0	0	0	0	0	0	0	0	0	0	0	0	0	0	0	0	0		k__Fungi(100); p__Mortierellomycota(100); c__Mortierellomycetes(100); o__Mortierellales(100); f__Mortierellaceae(100); g__Mortierella(100); g__Mortierella_unclassified(100);
Otu00268	0	0	0	0	0	0	0	0	0	0	0	0	0	0	0	0	3	0	1	0	0	0	0	0	0		k__Fungi(100); p__Basidiomycota(100); c__Agaricomycetes(100); o__Polyporales(100); f__Meruliaceae(100); g__Flavodon(100); s__Flavodon_sp(100);
Otu00269	0	0	0	0	0	0	0	0	0	0	0	0	0	0	0	0	0	0	5	0	0	0	0	0	0		k__Fungi(100); p__Basidiomycota(100); c__Agaricomycetes(100); o__Polyporales(100); f__Meruliaceae(100); g__Bjerkandera(100); g__Bjerkandera_unclassified(100);
Otu00270	0	0	0	0	0	0	0	0	0	0	0	0	0	0	0	0	0	0	1	5	0	0	0	0	0		k__Fungi(100); p__Basidiomycota(100); c__Agaricomycetes(100); o__Agaricales(100); f__Pterulaceae(100); g__Radulomyces(100); s__Radulomyces_molaris(98);
Otu00271	0	0	0	0	0	0	0	0	0	0	0	0	0	5	0	0	0	0	0	0	0	0	0	0	0		k__Fungi(100); p__Basidiomycota(100); c__Agaricomycetes(100); o__Polyporales(100); f__Hyphodermataceae(100); g__Hyphoderma(100); s__Hyphoderma_mutatum(100);
Otu00272	0	0	0	0	0	0	0	0	0	0	0	0	0	0	0	0	5	0	0	0	0	0	0	0	0		k__Fungi(100); k__Fungi_unclassified(100); k__Fungi_unclassified(100); k__Fungi_unclassified(100); k__Fungi_unclassified(100); k__Fungi_unclassified(100); k__Fungi_unclassified(100);
Otu00273	0	0	0	0	0	0	0	0	0	0	0	0	0	0	0	0	2	0	0	0	0	0	0	0	0		k__Fungi(100); p__Basidiomycota(100); c__Agaricomycetes(100); o__Polyporales(100); f__Fomitopsidaceae(100); g__Pilatoporus(100); s__Pilatoporus_bondartsevae(100);
Otu00274	0	0	0	0	0	0	0	0	0	0	0	0	0	0	0	3	1	0	0	2	0	0	0	0	0		k__Fungi(100); k__Fungi_unclassified(100); k__Fungi_unclassified(100); k__Fungi_unclassified(100); k__Fungi_unclassified(100); k__Fungi_unclassified(100); k__Fungi_unclassified(100);
Otu00275	0	0	0	0	0	0	0	0	0	0	0	0	0	0	0	0	0	0	0	0	0	0	0	3	0		k__Fungi(100); k__Fungi_unclassified(100); k__Fungi_unclassified(100); k__Fungi_unclassified(100); k__Fungi_unclassified(100); k__Fungi_unclassified(100); k__Fungi_unclassified(100);
Otu00276	0	0	0	0	1	0	0	0	0	0	0	0	0	0	0	0	0	0	0	0	0	0	0	0	0		k__Fungi(100); p__Ascomycota(100); p__Ascomycota_unclassified(100); p__Ascomycota_unclassified(100); p__Ascomycota_unclassified(100); p__Ascomycota_unclassified(100); p__Ascomycota_unclassified(100);
Otu00277	0	0	0	0	0	0	0	0	0	0	0	0	0	0	0	0	0	0	0	0	3	0	0	0	0		k__Fungi(100); k__Fungi_unclassified(100); k__Fungi_unclassified(100); k__Fungi_unclassified(100); k__Fungi_unclassified(100); k__Fungi_unclassified(100); k__Fungi_unclassified(100);
Otu00278	0	0	0	0	0	0	0	0	0	0	0	0	0	0	0	0	0	0	0	0	1	0	0	0	0		k__Fungi(100); p__Basidiomycota(100); c__Agaricomycetes(100); o__Hymenochaetales(100); f__Hymenochaetaceae(100); g__Fuscoporia(100); s__Fuscoporia_sp(100);
Otu00279	1	0	0	0	0	0	0	0	0	0	0	0	0	0	0	0	0	0	0	0	0	0	0	0	0		k__Fungi(100); k__Fungi_unclassified(100); k__Fungi_unclassified(100); k__Fungi_unclassified(100); k__Fungi_unclassified(100); k__Fungi_unclassified(100); k__Fungi_unclassified(100);
Otu00280	0	0	0	0	0	0	0	0	0	0	0	0	0	0	0	0	0	0	0	0	6	0	0	0	0		k__Fungi(100); p__Basidiomycota(100); p__Basidiomycota_unclassified(100); p__Basidiomycota_unclassified(100); p__Basidiomycota_unclassified(100); p__Basidiomycota_unclassified(100); p__Basidiomycota_unclassified(100);
Otu00281	0	0	0	0	0	0	0	0	0	0	0	0	0	0	0	0	4	0	0	0	0	0	0	0	0		k__Fungi(100); p__Ascomycota(100); c__Dothideomycetes(100); o__Capnodiales(96); o__Capnodiales_unclassified(96); o__Capnodiales_unclassified(96); o__Capnodiales_unclassified(96);
Otu00282	0	0	0	0	0	0	0	0	0	0	0	0	0	0	0	0	0	0	0	2	0	0	0	0	0		k__Fungi(100); p__Ascomycota(100); c__Dothideomycetes(100); o__Pleosporales(100); f__Lophiostomataceae(100); g__Lophiostoma(100); s__Lophiostoma_corticola(100);
Otu00283	3	0	0	0	0	0	0	0	0	0	0	0	0	0	0	0	0	0	0	0	0	0	0	0	0		k__Fungi(100); p__Basidiomycota(100); c__Agaricomycetes(100); o__Cantharellales(100); f__Ceratobasidiaceae(100); g__Waitea(100); s__Waitea_sp(100);
Otu00284	0	0	3	0	0	0	0	0	0	0	0	0	0	0	0	0	0	0	0	0	0	0	0	0	0		k__Fungi(100); p__Ascomycota(100); p__Ascomycota_unclassified(100); p__Ascomycota_unclassified(100); p__Ascomycota_unclassified(100); p__Ascomycota_unclassified(100); p__Ascomycota_unclassified(100);
Otu00285	0	0	0	0	2	0	0	0	0	0	0	0	0	0	0	0	0	0	0	0	0	0	0	0	0		k__Fungi(100); p__Basidiomycota(100); c__Microbotryomycetes(100); o__Sporidiobolales(100); f__Sporidiobolaceae(100); g__Sporobolomyces(100); s__Sporobolomyces_johnsonii(100);
Otu00286	0	0	0	0	0	0	0	0	0	0	0	0	0	0	0	0	5	0	0	0	0	0	0	0	0		k__Fungi(100); p__Basidiomycota(100); c__Agaricomycetes(100); o__Polyporales(100); f__Meruliaceae(100); g__Mycoacia(100); s__Mycoacia_fuscoatra(100);
Otu00287	0	0	0	0	0	0	1	0	0	0	0	0	0	0	0	0	0	0	0	0	0	0	0	0	0		k__Fungi(100); p__Ascomycota(100); c__Sordariomycetes(100); o__Hypocreales(100); f__Nectriaceae(100); f__Nectriaceae_unclassified(83); f__Nectriaceae_unclassified(83);
Otu00288	0	0	0	0	0	0	0	0	0	0	0	0	0	0	0	0	0	0	5	0	0	0	0	0	0		k__Fungi(100); k__Fungi_unclassified(100); k__Fungi_unclassified(100); k__Fungi_unclassified(100); k__Fungi_unclassified(100); k__Fungi_unclassified(100); k__Fungi_unclassified(100);
Otu00289	0	0	0	0	0	0	0	0	0	0	0	0	0	0	0	0	0	0	3	0	0	0	0	0	0		k__Fungi(100); p__Basidiomycota(100); c__Agaricomycetes(100); o__Polyporales(100); f__Meruliaceae(100); f__Meruliaceae_unclassified(95); f__Meruliaceae_unclassified(95);
Otu00290	0	0	0	0	0	0	0	0	0	1	0	0	0	0	0	0	0	0	0	0	0	0	0	0	0		k__Fungi(100); k__Fungi_unclassified(100); k__Fungi_unclassified(100); k__Fungi_unclassified(100); k__Fungi_unclassified(100); k__Fungi_unclassified(100); k__Fungi_unclassified(100);
Otu00291	0	2	0	0	0	0	0	0	0	0	0	0	0	0	0	0	0	0	0	0	0	0	0	0	0		k__Fungi(100); p__Basidiomycota(100); c__Agaricomycetes(100); o__Polyporales(100); f__Hyphodermataceae(100); g__Hyphoderma(100); s__Hyphoderma_nudicephalum(100);
Otu00292	0	0	0	0	0	0	0	0	0	0	0	0	0	0	0	0	0	0	0	0	0	0	2	5	0		k__Fungi(100); k__Fungi_unclassified(100); k__Fungi_unclassified(100); k__Fungi_unclassified(100); k__Fungi_unclassified(100); k__Fungi_unclassified(100); k__Fungi_unclassified(100);
Otu00293	0	0	0	0	0	0	0	0	0	0	0	0	0	0	0	0	7	0	0	0	0	0	0	0	0		k__Fungi(100); p__Ascomycota(100); c__Sordariomycetes(100); o__Hypocreales(100); f__Nectriaceae(100); g__Ophionectria(100); s__Ophionectria_trichospora(100);
Otu00294	0	0	0	0	0	0	0	0	0	0	0	0	0	0	0	0	0	0	0	0	2	0	0	0	0		k__Fungi(100); p__Basidiomycota(100); c__Agaricomycetes(100); o__Polyporales(100); f__Ganodermataceae(100); g__Ganoderma(100); s__Ganoderma_australe(100);
Otu00295	0	0	0	0	0	0	0	0	0	0	0	0	0	0	0	0	0	0	4	0	0	0	0	0	0		k__Fungi(100); p__Basidiomycota(100); c__Agaricomycetes(100); o__Polyporales(100); f__Steccherinaceae(100); g__Flaviporus(100); s__Flaviporus_liebmannii(100);
Otu00296	0	0	0	0	0	0	0	0	0	0	0	0	0	0	0	1	0	1	1	0	0	0	0	0	0		k__Fungi(100); p__Basidiomycota(100); c__Agaricomycetes(100); o__Agaricales(99); f__Pterulaceae(99); f__Pterulaceae_unclassified(98); f__Pterulaceae_unclassified(98);
Otu00297	0	0	0	0	0	0	0	0	0	0	0	0	0	0	0	0	3	0	0	1	0	0	0	0	0		k__Fungi(100); k__Fungi_unclassified(100); k__Fungi_unclassified(100); k__Fungi_unclassified(100); k__Fungi_unclassified(100); k__Fungi_unclassified(100); k__Fungi_unclassified(100);
Otu00298	0	0	0	0	0	0	0	0	0	0	0	0	0	0	0	0	3	0	0	0	0	0	0	0	0		k__Fungi(100); p__Ascomycota(100); c__Eurotiomycetes(100); o__Chaetothyriales(97); f__Herpotrichiellaceae(84); f__Herpotrichiellaceae_unclassified(82); f__Herpotrichiellaceae_unclassified(82);
Otu00299	0	0	0	0	0	0	0	0	0	0	0	0	0	0	0	0	0	0	6	1	0	0	0	0	0		k__Fungi(100); p__Basidiomycota(100); c__Cystobasidiomycetes(100); o__Cystobasidiales(100); f__Cystobasidiaceae(100); g__Cystobasidium(100); g__Cystobasidium_unclassified(100);
Otu00300	0	0	0	0	0	0	0	0	0	0	0	0	0	0	0	0	2	0	0	2	0	0	0	3	0		k__Fungi(100); p__Basidiomycota(100); c__Agaricomycetes(100); o__Polyporales(100); f__Meruliaceae(100); g__Phanerochaete(100); g__Phanerochaete_unclassified(84);
Otu00301	0	0	0	0	0	0	0	0	0	0	0	0	0	0	0	3	0	0	0	0	0	0	0	0	0		k__Fungi(100); p__Ascomycota(100); p__Ascomycota_unclassified(100); p__Ascomycota_unclassified(100); p__Ascomycota_unclassified(100); p__Ascomycota_unclassified(100); p__Ascomycota_unclassified(100);
Otu00302	0	0	0	0	0	0	0	0	0	0	0	0	0	0	0	0	1	1	0	0	0	0	0	0	0		k__Fungi(100); p__Basidiomycota(100); c__Agaricomycetes(100); o__Polyporales(100); f__Cerrenaceae(100); g__Pseudolagarobasidium(100); s__Pseudolagarobasidium_belizense(100);
Otu00303	0	0	0	0	0	0	0	0	0	0	0	0	0	0	0	0	0	0	4	0	0	1	0	0	0		k__Fungi(100); p__Basidiomycota(100); c__Agaricomycetes(100); o__Polyporales(100); f__Meruliaceae(91); f__Meruliaceae_unclassified(85); f__Meruliaceae_unclassified(85);
Otu00304	0	0	0	0	0	0	0	0	0	0	0	0	0	0	0	4	0	0	0	0	0	0	0	0	0		k__Fungi(100); p__Ascomycota(100); c__Dothideomycetes(100); o__Pleosporales(100); f__Pleosporaceae(100); g__Bipolaris(100); g__Bipolaris_unclassified(100);
Otu00305	0	0	0	0	0	2	0	0	0	0	0	0	0	0	0	0	0	0	0	0	0	0	0	0	0		k__Fungi(100); p__Ascomycota(100); c__Dothideomycetes(100); o__Capnodiales(100); f__Mycosphaerellaceae(99); f__Mycosphaerellaceae_unclassified(99); f__Mycosphaerellaceae_unclassified(99);
Otu00306	0	0	0	0	0	0	0	0	0	0	0	0	0	0	0	0	0	0	0	0	7	0	0	0	0		k__Fungi(100); p__Basidiomycota(100); c__Agaricomycetes(100); o__Agaricales(100); f__Strophariaceae(100); g__Stropharia(100); s__Stropharia_sp(100);
Otu00307	0	0	0	0	0	0	0	0	0	0	0	0	0	0	0	5	0	0	1	0	0	0	0	0	0		k__Fungi(100); p__Basidiomycota(100); c__Agaricomycetes(100); o__Polyporales(100); f__Xenasmataceae(100); f__Xenasmataceae_unclassified(95); f__Xenasmataceae_unclassified(95);
Otu00308	0	0	0	0	0	0	0	0	0	0	0	0	0	0	0	0	0	0	0	0	0	0	0	0	4		k__Fungi(100); k__Fungi_unclassified(100); k__Fungi_unclassified(100); k__Fungi_unclassified(100); k__Fungi_unclassified(100); k__Fungi_unclassified(100); k__Fungi_unclassified(100);
Otu00309	0	0	0	0	0	0	0	0	0	0	0	0	0	0	0	0	3	0	0	0	0	0	0	0	0		k__Fungi(100); p__Basidiomycota(100); c__Tremellomycetes(100); o__Tremellales(100); f__Bulleribasidiaceae(100); g__Vishniacozyma(100); s__Vishniacozyma_heimaeyensis(88);
Otu00310	0	0	0	0	0	0	0	0	0	0	0	0	0	0	0	0	0	0	0	1	0	0	0	0	0		k__Fungi(100); p__Ascomycota(100); c__Sordariomycetes(100); o__Hypocreales(100); f__Stachybotryaceae(100); g__Achroiostachys(100); g__Achroiostachys_unclassified(88);
Otu00311	6	0	0	0	0	0	0	0	0	0	0	0	0	0	0	0	0	0	0	0	0	0	0	0	0		k__Fungi(100); k__Fungi_unclassified(100); k__Fungi_unclassified(100); k__Fungi_unclassified(100); k__Fungi_unclassified(100); k__Fungi_unclassified(100); k__Fungi_unclassified(100);
Otu00312	0	0	0	0	0	0	0	0	0	0	0	0	0	6	0	0	0	0	0	5	0	0	0	0	0		k__Fungi(100); p__Basidiomycota(100); c__Cystobasidiomycetes(100); o__Cystobasidiales(100); f__Cystobasidiaceae(100); g__Cystobasidium(100); s__Cystobasidium_slooffiae(100);
Otu00313	0	0	0	0	0	0	0	0	0	4	0	0	0	0	0	0	0	0	0	0	0	0	0	0	0		k__Fungi(100); p__Ascomycota(100); p__Ascomycota_unclassified(100); p__Ascomycota_unclassified(100); p__Ascomycota_unclassified(100); p__Ascomycota_unclassified(100); p__Ascomycota_unclassified(100);
Otu00314	0	0	0	0	0	0	0	0	0	0	0	0	0	0	0	5	0	0	0	0	0	0	0	0	0		k__Fungi(100); p__Ascomycota(100); c__Sordariomycetes(100); o__Xylariales(100); f__Sporocadaceae(100); g__Pestalotiopsis(94); g__Pestalotiopsis_unclassified(94);
Otu00315	0	0	0	0	0	0	0	0	0	0	0	0	0	0	0	1	0	0	4	1	0	0	0	0	0		k__Fungi(100); p__Basidiomycota(100); c__Agaricomycetes(100); o__Agaricales(100); f__Psathyrellaceae(100); g__Coprinopsis(100); s__Coprinopsis_urticicola(99);
Otu00316	0	0	0	0	0	0	2	0	0	0	0	0	0	0	0	0	0	0	0	0	0	0	0	0	0		k__Fungi(100); k__Fungi_unclassified(100); k__Fungi_unclassified(100); k__Fungi_unclassified(100); k__Fungi_unclassified(100); k__Fungi_unclassified(100); k__Fungi_unclassified(100);
Otu00318	0	0	0	0	0	0	0	0	0	0	0	0	0	0	0	0	2	0	0	0	0	0	0	0	0		k__Fungi(100); p__Basidiomycota(100); c__Agaricomycetes(100); o__Trechisporales(100); f__Hydnodontaceae(100); g__Fibrodontia(100); s__Fibrodontia_alba(91);
Otu00319	0	0	0	0	0	0	0	0	0	0	0	0	0	0	0	0	0	0	0	4	0	0	0	0	0		k__Fungi(100); p__Basidiomycota(100); c__Agaricomycetes(100); o__Polyporales(96); o__Polyporales_unclassified(93); o__Polyporales_unclassified(93); o__Polyporales_unclassified(93);
Otu00320	0	0	0	0	0	0	0	0	0	6	0	0	0	0	0	0	0	0	0	0	0	0	0	0	0		k__Fungi(100); k__Fungi_unclassified(100); k__Fungi_unclassified(100); k__Fungi_unclassified(100); k__Fungi_unclassified(100); k__Fungi_unclassified(100); k__Fungi_unclassified(100);
Otu00321	0	0	0	0	0	0	0	0	0	0	0	0	0	0	0	0	0	0	0	0	0	0	0	0	3		k__Fungi(100); p__Ascomycota(100); c__Dothideomycetes(100); o__Pleosporales(100); f__Sporormiaceae(100); g__Preussia(100); s__Preussia_terricola(100);
Otu00322	0	0	0	0	0	0	0	0	0	0	0	0	0	0	0	0	0	0	0	4	0	0	0	0	0		k__Fungi(100); k__Fungi_unclassified(100); k__Fungi_unclassified(100); k__Fungi_unclassified(100); k__Fungi_unclassified(100); k__Fungi_unclassified(100); k__Fungi_unclassified(100);
Otu00323	0	3	0	0	0	0	0	0	0	1	0	0	0	0	0	0	0	0	0	0	0	0	0	0	0		k__Fungi(100); p__Ascomycota(100); c__Sordariomycetes(100); o__Sordariales(100); f__Chaetomiaceae(100); g__Humicola(83); s__Humicola_olivacea(83);
Otu00324	0	0	0	0	0	0	0	0	0	0	0	0	0	0	0	0	0	0	7	0	0	0	0	0	0		k__Fungi(100); p__Basidiomycota(100); c__Agaricomycetes(100); o__Russulales(99); f__Peniophoraceae(99); g__unclassified_Peniophoraceae(99); s__Peniophoraceae_sp(99);
Otu00325	0	0	0	0	0	0	0	0	0	0	0	0	0	0	0	3	0	0	0	0	0	0	0	0	0		k__Fungi(100); p__Basidiomycota(100); c__Agaricomycetes(100); o__Polyporales(100); f__Meruliaceae(100); g__Bjerkandera(100); s__Bjerkandera_adusta(100);
Otu00326	0	0	0	0	0	0	2	0	0	0	0	0	0	0	0	0	0	0	0	0	0	0	0	0	0		k__Fungi(100); p__Ascomycota(100); c__Dothideomycetes(100); o__Capnodiales(100); f__Teratosphaeriaceae(100); g__Pseudoteratosphaeria(100); s__Pseudoteratosphaeria_ohnowa(100);
Otu00327	0	0	0	0	0	0	0	0	0	0	0	0	0	0	0	0	0	1	0	0	0	0	0	0	0		k__Fungi(100); p__Basidiomycota(100); c__Agaricomycetes(100); o__Polyporales(100); f__Polyporaceae(100); g__Epithele(79); g__Epithele_unclassified(79);
Otu00328	0	0	0	0	0	0	0	0	0	0	0	0	0	0	0	0	0	0	6	0	0	0	0	0	0		k__Fungi(100); k__Fungi_unclassified(100); k__Fungi_unclassified(100); k__Fungi_unclassified(100); k__Fungi_unclassified(100); k__Fungi_unclassified(100); k__Fungi_unclassified(100);
Otu00329	0	0	0	0	0	0	0	0	0	0	0	0	0	0	0	3	0	0	0	0	0	0	0	0	0		k__Fungi(100); p__Basidiomycota(100); c__Agaricomycetes(100); o__Polyporales(100); o__Polyporales_unclassified(99); o__Polyporales_unclassified(99); o__Polyporales_unclassified(99);
Otu00332	0	0	0	0	0	0	0	0	0	0	0	0	0	0	0	0	0	0	0	0	0	0	0	2	0		k__Fungi(100); p__Basidiomycota(100); c__Agaricomycetes(100); o__Russulales(99); f__Stereaceae(98); f__Stereaceae_unclassified(98); f__Stereaceae_unclassified(98);
Otu00333	0	0	0	0	0	0	0	0	0	0	0	0	0	0	0	0	0	0	0	2	0	0	0	0	0		k__Fungi(100); k__Fungi_unclassified(100); k__Fungi_unclassified(100); k__Fungi_unclassified(100); k__Fungi_unclassified(100); k__Fungi_unclassified(100); k__Fungi_unclassified(100);
Otu00334	0	0	2	0	0	0	0	0	0	0	0	0	0	0	0	0	0	0	0	0	0	0	0	0	0		k__Fungi(100); p__Ascomycota(100); p__Ascomycota_unclassified(100); p__Ascomycota_unclassified(100); p__Ascomycota_unclassified(100); p__Ascomycota_unclassified(100); p__Ascomycota_unclassified(100);
Otu00335	0	0	0	0	0	0	0	0	0	0	0	0	0	0	0	0	0	0	0	3	0	0	0	0	0		k__Fungi(100); p__Ascomycota(100); c__Sordariomycetes(100); o__Xylariales(100); f__Diatrypaceae(100); g__Peroneutypa(100); s__Peroneutypa_rubiformis(100);
Otu00337	0	0	0	0	0	0	0	0	0	2	0	0	0	0	0	0	0	0	0	0	0	0	0	0	0		k__Fungi(100); p__Basidiomycota(100); c__Agaricomycetes(100); o__Polyporales(100); f__Meruliaceae(100); f__Meruliaceae_unclassified(100); f__Meruliaceae_unclassified(100);
Otu00338	0	0	0	0	0	0	0	0	0	0	0	0	0	0	0	0	0	0	0	0	0	1	0	0	0		k__Fungi(100); k__Fungi_unclassified(100); k__Fungi_unclassified(100); k__Fungi_unclassified(100); k__Fungi_unclassified(100); k__Fungi_unclassified(100); k__Fungi_unclassified(100);
Otu00339	0	0	0	0	0	0	0	0	0	0	0	0	0	0	0	0	0	1	0	0	0	0	0	0	0		k__Fungi(100); p__Basidiomycota(100); c__Agaricomycetes(100); o__Polyporales(100); f__Steccherinaceae(100); g__Steccherinum(100); s__Steccherinum_ochraceum(100);
Otu00340	0	0	0	0	0	0	0	0	0	0	0	0	0	0	0	0	0	0	0	0	5	0	0	0	0		k__Fungi(100); p__Ascomycota(100); c__Sordariomycetes(100); c__Sordariomycetes_unclassified(100); c__Sordariomycetes_unclassified(100); c__Sordariomycetes_unclassified(100); c__Sordariomycetes_unclassified(100);
Otu00341	0	0	0	0	0	0	0	0	0	0	0	0	0	0	0	0	0	0	7	0	0	0	0	0	0		k__Fungi(100); p__Basidiomycota(100); c__Agaricomycetes(100); o__Polyporales(100); f__Meruliaceae(100); g__Phlebia(99); s__Phlebia_sp(64);
Otu00342	0	0	0	0	0	0	0	0	0	0	0	0	0	0	0	0	0	0	0	0	0	2	0	0	0		k__Fungi(100); p__Basidiomycota(100); c__Agaricomycetes(100); o__Polyporales(100); f__Polyporales_fam_Incertae_sedis(100); g__Lopharia(100); s__Lopharia_sp(100);
Otu00343	0	0	0	0	0	0	0	0	0	0	0	0	0	0	0	0	0	0	0	0	0	0	1	0	0		k__Fungi(100); p__Ascomycota(100); c__Dothideomycetes(100); o__Pleosporales(100); f__Didymosphaeriaceae(100); g__Paraphaeosphaeria(85); s__Paraphaeosphaeria_sp(85);
Otu00344	0	0	0	0	0	0	0	0	0	0	0	0	0	0	0	0	0	0	0	4	0	0	0	0	0		k__Fungi(100); p__Basidiomycota(100); c__Agaricomycetes(100); o__Polyporales(100); f__Polyporaceae(100); g__Tinctoporellus(99); s__Tinctoporellus_epimiltinus(99);
Otu00345	0	0	0	0	0	0	0	0	0	0	0	0	0	0	0	2	0	0	0	0	0	0	0	0	0		k__Fungi(100); p__Basidiomycota(100); c__Agaricomycetes(100); o__Polyporales(100); f__Ganodermataceae(100); g__Ganoderma(100); g__Ganoderma_unclassified(100);
Otu00346	0	0	0	0	0	1	0	0	0	0	0	0	0	0	0	0	0	0	0	0	0	0	0	0	0		k__Fungi(100); p__Ascomycota(100); c__Saccharomycetes(100); o__Saccharomycetales(100); f__Phaffomycetaceae(100); g__Wickerhamomyces(100); s__Wickerhamomyces_anomalus(100);
Otu00347	0	0	0	0	0	0	0	0	0	0	0	0	0	0	0	0	0	0	8	0	0	0	0	0	0		k__Fungi(100); p__Basidiomycota(100); c__Agaricomycetes(100); o__Trechisporales(100); f__unclassified_Trechisporales(98); g__unclassified_Trechisporales(98); s__Trechisporales_sp(98);
Otu00348	0	0	0	0	0	0	4	0	0	0	0	0	0	0	0	1	0	0	0	0	0	0	0	0	0		k__Fungi(100); p__Basidiomycota(100); c__Agaricomycetes(100); o__Agaricales(100); f__Cortinariaceae(100); g__Gymnopilus(100); s__Gymnopilus_lepidotus(100);
Otu00349	0	0	0	0	0	0	0	0	0	0	0	0	0	0	0	0	2	0	2	0	0	0	0	0	0		k__Fungi(100); p__Basidiomycota(100); c__Agaricomycetes(100); o__Polyporales(100); f__Meripilaceae(100); g__Rigidoporus(100); s__Rigidoporus_ulmarius(100);
Otu00350	0	0	0	0	0	0	0	0	0	0	0	0	0	0	0	0	0	0	0	1	0	0	0	0	0		k__Fungi(100); p__Basidiomycota(100); c__Agaricomycetes(100); o__Hymenochaetales(92); o__Hymenochaetales_unclassified(77); o__Hymenochaetales_unclassified(77); o__Hymenochaetales_unclassified(77);
Otu00351	0	0	0	0	0	0	0	0	0	0	0	0	0	0	0	0	0	0	3	0	0	0	0	0	0		k__Fungi(100); k__Fungi_unclassified(100); k__Fungi_unclassified(100); k__Fungi_unclassified(100); k__Fungi_unclassified(100); k__Fungi_unclassified(100); k__Fungi_unclassified(100);
Otu00352	0	0	0	0	0	0	0	0	0	0	0	0	0	0	0	0	0	0	0	0	0	0	3	0	0		k__Fungi(100); p__Basidiomycota(100); c__Agaricomycetes(100); o__Agaricales(100); f__Pterulaceae(100); g__Pterula(90); s__Pterula_echo(90);
Otu00353	0	0	0	0	0	0	0	0	0	0	0	0	0	0	0	0	0	0	1	0	0	0	0	0	0		k__Fungi(100); p__Basidiomycota(100); c__Agaricomycetes(100); c__Agaricomycetes_unclassified(79); c__Agaricomycetes_unclassified(79); c__Agaricomycetes_unclassified(79); c__Agaricomycetes_unclassified(79);
Otu00354	0	0	0	0	0	0	0	0	0	0	0	0	0	0	0	0	2	0	1	0	0	0	0	0	0		k__Fungi(100); p__Basidiomycota(100); p__Basidiomycota_unclassified(100); p__Basidiomycota_unclassified(100); p__Basidiomycota_unclassified(100); p__Basidiomycota_unclassified(100); p__Basidiomycota_unclassified(100);
Otu00355	0	0	0	0	0	0	2	0	0	0	0	0	0	0	0	0	0	0	0	0	0	0	0	0	0		k__Fungi(100); p__Ascomycota(100); c__Sordariomycetes(100); o__Magnaporthales(100); f__Magnaporthaceae(100); g__Mycoleptodiscus(76); s__Mycoleptodiscus_sp(75);
Otu00356	0	0	0	0	0	0	0	0	0	0	0	0	0	0	0	0	0	0	0	1	0	0	0	0	0		k__Fungi(100); p__Basidiomycota(100); c__Agaricomycetes(100); o__Polyporales(100); f__Steccherinaceae(100); g__Steccherinum(100); g__Steccherinum_unclassified(72);
Otu00357	0	0	0	0	0	0	0	0	0	0	0	0	0	0	0	0	0	0	0	0	4	0	0	0	0		k__Fungi(100); p__Ascomycota(100); c__Sordariomycetes(100); o__Hypocreales(100); f__Nectriaceae(100); g__Lasionectria(100); s__Lasionectria_marigotensis(100);
Otu00358	0	0	0	0	1	0	0	0	0	0	0	0	0	0	0	0	0	0	0	0	0	0	0	0	0		k__Fungi(100); p__Ascomycota(100); p__Ascomycota_unclassified(100); p__Ascomycota_unclassified(100); p__Ascomycota_unclassified(100); p__Ascomycota_unclassified(100); p__Ascomycota_unclassified(100);
Otu00359	0	0	0	0	0	0	0	0	0	0	0	0	0	0	0	0	0	0	0	0	0	0	0	0	6		k__Fungi(100); p__Ascomycota(100); c__Dothideomycetes(100); o__Pleosporales(100); f__Didymellaceae(100); g__Neoascochyta(100); s__Neoascochyta_paspali(100);
Otu00360	0	0	0	0	0	0	0	0	0	0	0	0	0	0	0	5	0	0	0	0	0	0	0	0	0		k__Fungi(100); p__Ascomycota(100); p__Ascomycota_unclassified(100); p__Ascomycota_unclassified(100); p__Ascomycota_unclassified(100); p__Ascomycota_unclassified(100); p__Ascomycota_unclassified(100);
Otu00361	0	0	0	0	0	0	0	0	0	0	0	0	0	0	0	0	0	0	0	4	0	0	0	0	0		k__Fungi(100); p__Basidiomycota(100); c__Agaricomycetes(100); o__Polyporales(100); f__Ganodermataceae(100); g__Amauroderma(100); s__Amauroderma_brasiliense(100);
Otu00362	0	0	0	0	0	0	0	0	0	0	0	0	0	0	0	0	0	0	0	8	0	0	0	0	0		k__Fungi(100); p__Ascomycota(100); c__Sordariomycetes(100); o__Chaetosphaeriales(100); f__Chaetosphaeriaceae(100); g__unclassified_Chaetosphaeriaceae(84); s__Chaetosphaeriaceae_sp(84);
Otu00363	0	0	0	0	0	0	0	0	0	0	0	0	0	0	0	0	0	0	0	1	0	0	0	0	0		k__Fungi(100); p__Mortierellomycota(100); c__Mortierellomycetes(100); o__Mortierellales(100); f__Mortierellaceae(100); g__Mortierella(100); s__Mortierella_minutissima(100);
Otu00364	0	0	0	2	0	0	0	0	0	0	0	0	0	0	0	0	0	0	0	0	0	0	0	0	0		k__Fungi(100); p__Basidiomycota(100); c__Cystobasidiomycetes(100); o__Erythrobasidiales(100); f__Erythrobasidiaceae(100); g__Erythrobasidium(100); s__Erythrobasidium_hasegawianum(100);
Otu00365	0	0	0	0	0	0	0	0	0	0	0	0	0	0	0	3	0	0	0	0	0	0	0	0	0		k__Fungi(100); p__Basidiomycota(100); c__Agaricostilbomycetes(100); o__Agaricostilbales(100); f__Kondoaceae(100); g__Kondoa(100); s__Kondoa_miscanthi(100);
Otu00366	0	0	0	0	0	0	0	0	0	0	0	0	0	0	0	2	0	0	0	0	0	0	0	0	0		k__Fungi(100); p__Basidiomycota(100); c__Agaricomycetes(100); o__Trechisporales(100); f__Hydnodontaceae(100); g__Trechispora(100); s__Trechispora_sp(100);
Otu00367	0	0	0	0	0	0	0	0	0	0	0	0	0	0	0	0	0	0	2	0	0	0	0	0	0		k__Fungi(100); p__Basidiomycota(100); c__Tremellomycetes(100); o__Tremellales(100); f__Rhynchogastremataceae(100); g__Papiliotrema(100); g__Papiliotrema_unclassified(98);
Otu00368	0	0	0	0	0	0	0	0	0	0	0	0	0	0	0	0	3	0	0	0	0	0	0	0	0		k__Fungi(100); p__Basidiomycota(100); c__Agaricomycetes(100); o__Agaricales(100); f__Lycoperdaceae(100); f__Lycoperdaceae_unclassified(99); f__Lycoperdaceae_unclassified(99);
Otu00369	0	0	0	0	0	0	0	0	0	0	0	0	0	0	0	0	0	0	0	0	0	3	0	0	0		k__Fungi(100); p__Ascomycota(100); c__Sordariomycetes(100); c__Sordariomycetes_unclassified(69); c__Sordariomycetes_unclassified(69); c__Sordariomycetes_unclassified(69); c__Sordariomycetes_unclassified(69);
Otu00370	0	0	0	0	0	0	0	0	1	0	0	0	0	0	0	0	0	0	0	0	0	0	0	0	0		k__Fungi(100); p__Ascomycota(100); c__Dothideomycetes(100); o__Capnodiales(100); f__Mycosphaerellaceae(100); g__Septoria(100); s__Septoria_cretae(100);
Otu00371	0	0	0	0	0	0	0	0	0	0	0	0	0	0	0	4	0	0	0	0	0	0	0	0	0		k__Fungi(100); k__Fungi_unclassified(100); k__Fungi_unclassified(100); k__Fungi_unclassified(100); k__Fungi_unclassified(100); k__Fungi_unclassified(100); k__Fungi_unclassified(100);
Otu00372	0	0	0	0	0	0	0	0	0	0	0	0	0	0	0	0	0	0	0	0	0	0	1	0	0		k__Fungi(100); p__Ascomycota(100); c__Sordariomycetes(100); o__Xylariales(100); f__Sporocadaceae(100); g__Pestalotiopsis(100); g__Pestalotiopsis_unclassified(97);
Otu00373	0	0	0	0	0	0	0	0	0	0	0	0	0	0	0	0	3	0	0	0	0	0	0	0	0		k__Fungi(100); p__Basidiomycota(100); c__Agaricomycetes(100); o__Agaricales(100); f__Entolomataceae(76); g__Clitopilus(72); g__Clitopilus_unclassified(72);
Otu00374	0	0	0	0	0	0	0	0	0	0	0	0	0	0	0	0	0	0	0	0	0	2	0	0	0		k__Fungi(100); k__Fungi_unclassified(100); k__Fungi_unclassified(100); k__Fungi_unclassified(100); k__Fungi_unclassified(100); k__Fungi_unclassified(100); k__Fungi_unclassified(100);
Otu00375	0	0	0	0	0	0	0	0	0	0	0	0	0	0	0	9	0	0	0	0	0	0	0	0	0		k__Fungi(100); p__Basidiomycota(100); c__Agaricomycetes(100); o__Hymenochaetales(100); f__Hymenochaetales_fam_Incertae_sedis(100); g__Resinicium(100); s__Resinicium_monticola(100);
Otu00376	0	0	0	0	0	0	0	0	0	0	0	0	0	0	0	0	0	0	0	3	0	0	0	0	0		k__Fungi(100); p__Basidiomycota(100); c__Agaricomycetes(100); o__Russulales(100); f__Stereaceae(100); g__Stereum(100); s__Stereum_sanguinolentum(100);
Otu00377	0	0	0	0	0	0	0	2	0	0	0	0	0	0	0	0	0	0	0	0	0	0	0	0	0		k__Fungi(100); p__Basidiomycota(100); c__Agaricomycetes(100); o__Agaricales(52); o__Agaricales_unclassified(52); o__Agaricales_unclassified(52); o__Agaricales_unclassified(52);
Otu00378	0	0	0	2	0	0	0	0	0	0	0	0	0	0	0	0	0	0	0	0	0	0	0	0	0		k__Fungi(100); p__Ascomycota(100); c__Dothideomycetes(100); o__Capnodiales(100); f__Mycosphaerellaceae(100); g__Pseudocercospora(100); g__Pseudocercospora_unclassified(93);
Otu00379	0	0	2	0	0	0	0	0	0	0	0	0	0	0	0	0	0	0	0	0	0	0	0	0	0		k__Fungi(100); p__Ascomycota(100); p__Ascomycota_unclassified(100); p__Ascomycota_unclassified(100); p__Ascomycota_unclassified(100); p__Ascomycota_unclassified(100); p__Ascomycota_unclassified(100);
Otu00380	0	0	0	0	0	0	0	0	0	0	0	0	0	0	0	0	0	0	3	0	0	0	0	0	0		k__Fungi(100); k__Fungi_unclassified(100); k__Fungi_unclassified(100); k__Fungi_unclassified(100); k__Fungi_unclassified(100); k__Fungi_unclassified(100); k__Fungi_unclassified(100);
Otu00381	0	0	0	0	0	0	0	0	0	0	0	0	0	0	0	1	0	0	0	0	0	0	0	0	0		k__Fungi(100); p__Basidiomycota(100); c__Agaricomycetes(100); o__Polyporales(90); o__Polyporales_unclassified(90); o__Polyporales_unclassified(90); o__Polyporales_unclassified(90);
Otu00382	0	0	0	0	0	0	0	0	0	0	0	0	0	0	0	0	0	0	0	2	0	0	0	0	0		k__Fungi(100); p__Basidiomycota(100); c__Agaricomycetes(100); o__Polyporales(80); f__Hyphodermataceae(80); g__Hyphoderma(80); s__Hyphoderma_sp(80);
Otu00383	0	0	0	0	0	0	0	0	0	0	0	0	0	0	0	0	0	0	3	0	0	0	0	0	0		k__Fungi(100); p__Rozellomycota(100); c__Rozellomycotina_cls_Incertae_sedis(100); o__GS11(100); f__unclassified_GS11(100); g__unclassified_GS11(100); s__GS11_sp(100);
Otu00384	0	0	0	0	0	0	0	0	0	0	0	0	0	0	0	0	0	0	0	5	0	0	0	0	0		k__Fungi(100); p__Basidiomycota(100); c__Agaricomycetes(100); o__Russulales(100); f__Peniophoraceae(100); g__Peniophora(100); s__Peniophora_sp(71);
Otu00385	0	0	0	0	0	0	0	0	0	0	0	0	0	0	0	0	0	6	0	0	0	0	0	0	0		k__Fungi(100); p__Ascomycota(100); p__Ascomycota_unclassified(100); p__Ascomycota_unclassified(100); p__Ascomycota_unclassified(100); p__Ascomycota_unclassified(100); p__Ascomycota_unclassified(100);
Otu00386	0	0	0	0	0	0	0	0	0	0	0	0	0	0	0	0	0	0	0	0	1	0	0	0	0		k__Fungi(100); p__Ascomycota(100); c__Saccharomycetes(100); o__Saccharomycetales(100); f__Saccharomycetales_fam_Incertae_sedis(100); g__Candida(100); s__Candida_zeylanoides(100);
Otu00387	0	0	0	0	0	0	3	0	0	0	0	0	0	0	0	0	0	0	0	0	0	0	0	0	0		k__Fungi(100); p__Ascomycota(100); c__Lecanoromycetes(100); c__Lecanoromycetes_unclassified(100); c__Lecanoromycetes_unclassified(100); c__Lecanoromycetes_unclassified(100); c__Lecanoromycetes_unclassified(100);
Otu00388	0	0	0	0	0	0	0	0	0	0	0	0	0	0	0	0	0	0	0	2	0	0	0	0	0		k__Fungi(100); p__Ascomycota(100); p__Ascomycota_unclassified(100); p__Ascomycota_unclassified(100); p__Ascomycota_unclassified(100); p__Ascomycota_unclassified(100); p__Ascomycota_unclassified(100);
Otu00389	0	0	0	0	0	0	0	0	0	0	0	0	0	0	0	0	0	0	0	0	0	0	0	4	0		k__Fungi(100); k__Fungi_unclassified(100); k__Fungi_unclassified(100); k__Fungi_unclassified(100); k__Fungi_unclassified(100); k__Fungi_unclassified(100); k__Fungi_unclassified(100);
Otu00390	0	0	0	0	0	0	0	0	0	0	0	0	0	0	0	0	0	0	0	2	0	0	0	0	0		k__Fungi(100); p__Basidiomycota(100); c__Agaricomycetes(100); o__Hymenochaetales(100); f__Hymenochaetales_fam_Incertae_sedis(100); g__Resinicium(100); s__Resinicium_confertum(100);
Otu00392	0	0	0	0	0	0	2	0	0	0	0	0	0	0	0	0	0	0	0	0	0	0	0	0	0		k__Fungi(100); p__Mortierellomycota(100); c__Mortierellomycetes(100); o__Mortierellales(100); f__Mortierellaceae(100); g__Mortierella(100); g__Mortierella_unclassified(96);
Otu00393	0	0	0	0	0	0	0	0	0	0	0	0	0	0	0	0	0	0	2	0	0	0	0	0	0		k__Fungi(100); p__Basidiomycota(100); c__Agaricomycetes(100); o__Trechisporales(100); f__Hydnodontaceae(100); g__Trechispora(100); g__Trechispora_unclassified(93);
Otu00394	0	0	0	0	4	0	0	0	0	0	0	0	0	0	0	0	0	0	0	0	0	0	0	0	0		k__Fungi(100); p__Ascomycota(100); c__Lecanoromycetes(100); c__Lecanoromycetes_unclassified(100); c__Lecanoromycetes_unclassified(100); c__Lecanoromycetes_unclassified(100); c__Lecanoromycetes_unclassified(100);
Otu00395	0	0	0	0	0	0	0	0	0	0	0	0	0	0	0	1	0	1	0	0	0	0	0	0	0		k__Fungi(100); k__Fungi_unclassified(100); k__Fungi_unclassified(100); k__Fungi_unclassified(100); k__Fungi_unclassified(100); k__Fungi_unclassified(100); k__Fungi_unclassified(100);
Otu00396	0	0	0	0	0	0	0	0	0	0	0	0	0	0	0	0	0	2	0	0	0	0	0	0	0		k__Fungi(100); k__Fungi_unclassified(100); k__Fungi_unclassified(100); k__Fungi_unclassified(100); k__Fungi_unclassified(100); k__Fungi_unclassified(100); k__Fungi_unclassified(100);
Otu00397	0	0	0	0	2	0	0	0	0	0	0	0	0	0	0	0	0	0	0	0	0	0	0	0	0		k__Fungi(100); p__Ascomycota(100); p__Ascomycota_unclassified(100); p__Ascomycota_unclassified(100); p__Ascomycota_unclassified(100); p__Ascomycota_unclassified(100); p__Ascomycota_unclassified(100);
Otu00398	0	0	0	0	0	0	0	0	0	0	0	0	0	0	0	0	4	0	0	0	0	0	0	0	0		k__Fungi(100); p__Ascomycota(100); c__Eurotiomycetes(100); o__Chaetothyriales(93); o__Chaetothyriales_unclassified(85); o__Chaetothyriales_unclassified(85); o__Chaetothyriales_unclassified(85);
Otu00399	0	0	0	0	0	0	0	0	0	0	0	0	0	21	0	0	0	0	0	0	0	0	0	0	0		k__Fungi(100); p__Basidiomycota(100); c__Tremellomycetes(100); o__Tremellales(85); f__Tremellaceae(85); g__Cryptococcus(85); s__Cryptococcus_sp(85);
Otu00400	0	0	0	0	0	0	0	0	0	0	0	0	0	0	0	2	2	0	1	0	0	0	0	0	0		k__Fungi(100); p__Basidiomycota(100); c__Agaricomycetes(100); o__Auriculariales(100); f__Exidiaceae(100); g__Exidia(76); g__Exidia_unclassified(76);
Otu00401	0	0	0	0	0	0	0	0	0	0	0	0	0	0	0	1	0	0	0	0	0	0	0	0	0		k__Fungi(100); p__Basidiomycota(100); c__Agaricomycetes(100); o__Agaricales(100); f__Psathyrellaceae(100); g__Coprinellus(100); s__Coprinellus_aureogranulatus(100);
Otu00402	0	0	0	0	0	0	0	0	0	0	0	0	0	0	0	0	1	1	0	0	0	0	0	0	0		k__Fungi(100); p__Basidiomycota(100); c__Agaricomycetes(100); o__Hymenochaetales(100); f__Hymenochaetaceae(100); g__Fuscoporia(100); g__Fuscoporia_unclassified(79);
Otu00403	0	0	0	0	0	0	0	0	0	0	0	0	0	0	0	0	0	0	0	4	0	0	0	0	0		k__Fungi(100); p__Ascomycota(100); c__Sordariomycetes(100); o__Glomerellales(100); f__Glomerellaceae(100); g__Colletotrichum(96); s__Colletotrichum_brevisporum(80);
Otu00404	0	0	0	0	0	0	0	0	0	0	0	0	0	0	0	0	0	2	0	0	0	0	0	0	0		k__Fungi(100); k__Fungi_unclassified(100); k__Fungi_unclassified(100); k__Fungi_unclassified(100); k__Fungi_unclassified(100); k__Fungi_unclassified(100); k__Fungi_unclassified(100);
Otu00405	0	0	0	0	0	0	0	0	0	0	0	0	0	0	0	0	0	0	0	4	0	0	0	0	0		k__Fungi(100); k__Fungi_unclassified(100); k__Fungi_unclassified(100); k__Fungi_unclassified(100); k__Fungi_unclassified(100); k__Fungi_unclassified(100); k__Fungi_unclassified(100);
Otu00406	0	0	0	0	0	0	0	0	0	0	0	0	0	0	0	0	0	0	0	0	0	0	0	0	2		k__Fungi(100); p__Basidiomycota(100); c__Agaricomycetes(100); o__Polyporales(100); f__Coriolaceae(100); g__Trametes(100); s__Trametes_polyzona(100);
Otu00407	0	0	0	0	0	0	0	0	0	0	0	0	0	0	0	0	0	0	0	7	0	0	0	0	0		k__Fungi(100); p__Ascomycota(100); c__Sordariomycetes(100); o__Togniniales(100); f__Togniniaceae(100); g__Phaeoacremonium(100); s__Phaeoacremonium_fuscum(100);
Otu00408	0	0	0	0	0	0	0	0	0	0	0	0	0	0	0	0	0	0	0	2	0	0	0	0	0		k__Fungi(100); p__Ascomycota(100); c__Eurotiomycetes(100); o__Eurotiales(100); f__Aspergillaceae(100); g__Aspergillus(100); s__Aspergillus_caelatus(76);
Otu00409	0	0	0	0	0	0	2	0	0	0	0	0	0	0	0	0	0	0	0	0	0	0	0	0	0		k__Fungi(100); p__Ascomycota(100); p__Ascomycota_unclassified(100); p__Ascomycota_unclassified(100); p__Ascomycota_unclassified(100); p__Ascomycota_unclassified(100); p__Ascomycota_unclassified(100);
Otu00410	0	0	0	0	0	0	0	0	1	0	0	0	0	0	0	0	0	0	0	0	0	0	0	0	0		k__Fungi(100); p__Basidiomycota(100); c__Agaricomycetes(100); o__Polyporales(100); f__Xenasmataceae(100); g__Phlebiella(100); s__Phlebiella_borealis(100);
Otu00411	0	0	0	0	0	0	0	0	0	0	0	0	0	0	0	0	0	0	3	0	0	0	0	0	0		k__Fungi(100); k__Fungi_unclassified(100); k__Fungi_unclassified(100); k__Fungi_unclassified(100); k__Fungi_unclassified(100); k__Fungi_unclassified(100); k__Fungi_unclassified(100);
Otu00412	0	0	0	0	0	0	0	0	0	0	0	0	0	0	0	0	0	0	1	1	0	0	0	0	0		k__Fungi(100); p__Ascomycota(100); c__Sordariomycetes(100); o__Xylariales(100); f__Diatrypaceae(100); g__Peroneutypa(76); s__Peroneutypa_scoparia(76);
Otu00413	0	0	0	0	0	0	0	0	0	0	0	0	0	0	0	0	0	0	0	0	0	0	0	0	1		k__Fungi(100); p__Ascomycota(100); c__Eurotiomycetes(100); o__Chaetothyriales(99); o__Chaetothyriales_unclassified(84); o__Chaetothyriales_unclassified(84); o__Chaetothyriales_unclassified(84);
Otu00415	0	0	0	0	0	0	0	0	0	0	0	0	0	0	0	0	0	2	0	0	0	0	0	0	0		k__Fungi(100); p__Basidiomycota(100); c__Agaricomycetes(100); o__Agaricales(100); f__Marasmiaceae(100); g__Marasmius(100); s__Marasmius_tenuissimus(100);
Otu00416	0	0	0	0	0	0	0	0	0	0	0	0	0	0	0	0	0	0	0	0	0	0	0	0	1		k__Fungi(100); p__Basidiomycota(100); c__Agaricomycetes(100); o__Polyporales(100); f__unclassified_Polyporales(68); g__unclassified_Polyporales(68); s__Polyporales_sp(68);
Otu00417	0	0	0	0	0	0	0	1	0	0	0	0	0	0	0	0	0	0	0	0	0	0	0	0	0		k__Fungi(100); p__Basidiomycota(100); c__Agaricomycetes(100); o__Agaricales(100); o__Agaricales_unclassified(99); o__Agaricales_unclassified(99); o__Agaricales_unclassified(99);
Otu00418	0	0	0	0	0	0	0	0	0	0	0	0	0	0	0	4	0	0	0	0	0	0	0	0	0		k__Fungi(100); p__Basidiomycota(100); c__Agaricomycetes(100); o__Agaricales(100); f__Psathyrellaceae(100); g__Coprinellus(100); s__Coprinellus_sp(66);
Otu00419	0	0	0	0	0	0	0	0	0	0	0	0	0	0	0	0	0	0	0	0	0	0	1	0	0		k__Fungi(100); p__Basidiomycota(100); c__Agaricomycetes(100); o__Polyporales(100); f__Ganodermataceae(100); g__unclassified_Ganodermataceae(81); s__Ganodermataceae_sp(81);
Otu00420	0	0	0	0	0	0	0	0	0	0	0	0	0	0	0	0	0	0	0	6	0	0	0	0	0		k__Fungi(100); k__Fungi_unclassified(100); k__Fungi_unclassified(100); k__Fungi_unclassified(100); k__Fungi_unclassified(100); k__Fungi_unclassified(100); k__Fungi_unclassified(100);
Otu00421	0	0	0	0	0	0	0	0	0	0	0	0	0	0	0	0	2	0	0	0	0	0	0	0	0		k__Fungi(100); p__Basidiomycota(100); c__Tremellomycetes(100); o__Trichosporonales(100); f__Trichosporonaceae(100); g__Haglerozyma(100); s__Haglerozyma_chiarellii(100);
Otu00422	0	0	0	0	0	0	0	0	0	0	0	0	0	0	0	0	0	4	0	0	0	0	0	0	0		k__Fungi(100); p__Basidiomycota(100); c__Agaricomycetes(100); o__Polyporales(100); f__Meruliaceae(100); g__Hyphodermella(100); s__Hyphodermella_sp(100);
Otu00423	0	0	0	0	0	0	1	0	0	0	0	0	0	0	0	0	0	0	0	0	0	0	0	0	0		k__Fungi(100); p__Ascomycota(100); c__Dothideomycetes(100); o__Capnodiales(74); o__Capnodiales_unclassified(70); o__Capnodiales_unclassified(70); o__Capnodiales_unclassified(70);
Otu00424	0	0	0	0	0	0	0	0	0	0	0	0	0	0	0	2	0	0	0	3	0	0	0	0	0		k__Fungi(100); p__Basidiomycota(100); c__Agaricomycetes(100); o__Polyporales(100); f__Polyporales_fam_Incertae_sedis(100); g__Skvortzovia(100); s__Skvortzovia_furfurella(100);
Otu00425	0	0	0	0	0	0	0	0	0	0	0	0	0	0	0	4	0	0	0	0	0	0	0	0	0		k__Fungi(100); p__Basidiomycota(100); c__Agaricomycetes(100); o__Polyporales(100); o__Polyporales_unclassified(80); o__Polyporales_unclassified(80); o__Polyporales_unclassified(80);
Otu00426	0	0	0	0	0	0	0	0	0	0	0	0	0	0	0	0	1	0	0	0	0	0	0	0	0		k__Fungi(100); k__Fungi_unclassified(100); k__Fungi_unclassified(100); k__Fungi_unclassified(100); k__Fungi_unclassified(100); k__Fungi_unclassified(100); k__Fungi_unclassified(100);
Otu00427	0	0	0	0	0	0	1	0	0	0	0	0	0	0	0	0	0	0	0	0	0	0	0	0	0		k__Fungi(100); p__Ascomycota(100); c__Lecanoromycetes(100); c__Lecanoromycetes_unclassified(93); c__Lecanoromycetes_unclassified(93); c__Lecanoromycetes_unclassified(93); c__Lecanoromycetes_unclassified(93);
Otu00428	0	0	0	0	0	0	0	0	0	0	0	0	0	0	0	1	0	0	0	0	0	0	0	0	0		k__Fungi(100); p__Basidiomycota(100); c__Agaricomycetes(100); o__Agaricales(100); f__Lycoperdaceae(100); g__Lycoperdon(100); s__Lycoperdon_fuligineum(100);
Otu00429	0	0	0	0	0	0	0	0	0	0	0	0	0	0	0	4	0	0	0	0	0	0	0	0	0		k__Fungi(100); p__Basidiomycota(100); c__Agaricomycetes(100); o__Russulales(100); f__Peniophoraceae(100); g__Peniophora(99); g__Peniophora_unclassified(99);
Otu00431	0	0	0	0	0	0	0	0	0	0	0	0	0	0	0	0	2	0	0	0	0	0	0	0	0		k__Fungi(100); p__Ascomycota(100); c__Eurotiomycetes(100); c__Eurotiomycetes_unclassified(95); c__Eurotiomycetes_unclassified(95); c__Eurotiomycetes_unclassified(95); c__Eurotiomycetes_unclassified(95);
Otu00432	1	0	0	0	0	0	0	0	0	0	0	0	0	0	0	0	0	0	0	0	0	0	0	0	0		k__Fungi(100); k__Fungi_unclassified(100); k__Fungi_unclassified(100); k__Fungi_unclassified(100); k__Fungi_unclassified(100); k__Fungi_unclassified(100); k__Fungi_unclassified(100);
Otu00433	0	0	0	0	0	0	0	0	0	0	0	0	0	0	0	0	3	0	0	0	0	0	0	0	0		k__Fungi(100); p__Ascomycota(100); c__Saccharomycetes(100); o__Saccharomycetales(100); f__Saccharomycetales_fam_Incertae_sedis(100); g__Candida(100); g__Candida_unclassified(85);
Otu00434	0	0	0	0	0	0	0	0	0	0	0	0	0	0	0	0	0	0	1	0	0	0	0	0	0		k__Fungi(100); k__Fungi_unclassified(100); k__Fungi_unclassified(100); k__Fungi_unclassified(100); k__Fungi_unclassified(100); k__Fungi_unclassified(100); k__Fungi_unclassified(100);
Otu00435	0	0	0	0	0	0	0	0	0	0	0	0	0	0	0	0	0	0	0	2	0	0	0	0	0		k__Fungi(100); p__Basidiomycota(100); c__Agaricomycetes(100); o__Agaricales(100); f__Strophariaceae(100); g__Deconica(100); s__Deconica_phillipsii(100);
Otu00436	0	0	0	0	0	0	0	0	0	0	0	0	0	0	0	0	0	0	0	4	0	0	0	0	0		k__Fungi(100); p__Basidiomycota(100); c__Agaricomycetes(100); o__Auriculariales(98); o__Auriculariales_unclassified(95); o__Auriculariales_unclassified(95); o__Auriculariales_unclassified(95);
Otu00437	0	0	0	0	0	0	0	0	0	0	0	0	0	0	0	4	0	0	0	0	0	0	0	0	0		k__Fungi(100); k__Fungi_unclassified(100); k__Fungi_unclassified(100); k__Fungi_unclassified(100); k__Fungi_unclassified(100); k__Fungi_unclassified(100); k__Fungi_unclassified(100);
Otu00438	0	0	0	0	0	0	0	0	0	0	0	0	0	0	0	0	0	0	0	0	0	3	0	0	0		k__Fungi(100); p__Ascomycota(100); c__Sordariomycetes(100); o__Glomerellales(100); f__Glomerellaceae(100); g__Colletotrichum(100); g__Colletotrichum_unclassified(100);
Otu00439	0	0	0	0	2	0	0	0	0	0	0	0	0	0	0	0	0	0	0	0	0	0	0	0	0		k__Fungi(100); p__Ascomycota(100); p__Ascomycota_unclassified(100); p__Ascomycota_unclassified(100); p__Ascomycota_unclassified(100); p__Ascomycota_unclassified(100); p__Ascomycota_unclassified(100);
Otu00440	0	0	0	0	0	0	0	0	0	0	0	0	0	0	0	0	1	0	0	0	0	0	0	0	0		k__Fungi(100); p__Ascomycota(100); p__Ascomycota_unclassified(100); p__Ascomycota_unclassified(100); p__Ascomycota_unclassified(100); p__Ascomycota_unclassified(100); p__Ascomycota_unclassified(100);
Otu00441	0	0	0	0	0	0	0	0	0	0	0	0	0	0	0	0	0	0	0	0	0	0	2	0	0		k__Fungi(100); p__Basidiomycota(100); c__Cystobasidiomycetes(100); o__Erythrobasidiales(88); o__Erythrobasidiales_unclassified(87); o__Erythrobasidiales_unclassified(87); o__Erythrobasidiales_unclassified(87);
Otu00442	0	0	0	0	0	0	0	0	0	0	0	0	0	0	0	3	0	1	0	0	0	0	0	0	0		k__Fungi(100); p__Basidiomycota(100); c__Agaricomycetes(100); o__Auriculariales(100); f__Exidiaceae(99); f__Exidiaceae_unclassified(90); f__Exidiaceae_unclassified(90);
Otu00443	0	0	0	0	0	0	0	0	0	0	0	0	0	0	0	0	0	1	0	0	0	0	0	0	0		k__Fungi(100); p__Basidiomycota(100); c__Agaricomycetes(100); o__Agaricales(100); f__Psathyrellaceae(100); g__Coprinellus(100); s__Coprinellus_velatopruinatus(100);
Otu00444	0	0	0	0	0	0	0	0	0	0	0	0	0	0	0	3	0	0	0	0	0	0	0	0	0		k__Fungi(100); p__Ascomycota(100); c__Orbiliomycetes(100); o__unclassified_Orbiliomycetes(100); f__unclassified_Orbiliomycetes(100); g__unclassified_Orbiliomycetes(100); s__Orbiliomycetes_sp(100);
Otu00445	0	0	0	0	0	0	0	0	0	0	0	0	0	0	0	0	3	0	0	0	0	0	0	0	0		k__Fungi(100); p__Ascomycota(100); c__Eurotiomycetes(100); c__Eurotiomycetes_unclassified(100); c__Eurotiomycetes_unclassified(100); c__Eurotiomycetes_unclassified(100); c__Eurotiomycetes_unclassified(100);
Otu00446	0	0	0	0	0	0	0	0	0	0	0	0	0	0	0	0	0	3	0	0	0	0	0	0	0		k__Fungi(100); p__Ascomycota(100); p__Ascomycota_unclassified(100); p__Ascomycota_unclassified(100); p__Ascomycota_unclassified(100); p__Ascomycota_unclassified(100); p__Ascomycota_unclassified(100);
Otu00448	0	0	0	0	0	0	0	0	0	0	0	0	0	0	0	0	0	0	0	3	0	0	0	0	0		k__Fungi(100); p__Basidiomycota(100); c__Agaricomycetes(100); o__Polyporales(99); o__Polyporales_unclassified(83); o__Polyporales_unclassified(83); o__Polyporales_unclassified(83);
Otu00449	0	0	0	0	0	0	0	0	0	0	0	0	0	0	0	0	0	0	1	0	0	0	0	0	0		k__Fungi(100); p__Basidiomycota(100); c__Agaricomycetes(100); o__Auriculariales(100); f__Exidiaceae(100); f__Exidiaceae_unclassified(100); f__Exidiaceae_unclassified(100);
Otu00450	0	0	0	0	0	0	0	0	0	0	0	0	0	0	0	0	0	0	0	0	0	0	2	0	0		k__Fungi(100); p__Ascomycota(100); c__Leotiomycetes(100); o__Helotiales(99); o__Helotiales_unclassified(99); o__Helotiales_unclassified(99); o__Helotiales_unclassified(99);
Otu00451	0	0	0	0	0	0	0	0	0	0	0	0	0	0	0	0	4	0	0	0	0	0	0	0	0		k__Fungi(100); k__Fungi_unclassified(100); k__Fungi_unclassified(100); k__Fungi_unclassified(100); k__Fungi_unclassified(100); k__Fungi_unclassified(100); k__Fungi_unclassified(100);
Otu00453	0	1	0	0	0	0	0	0	0	0	0	0	0	0	0	0	0	0	0	0	0	0	0	0	0		k__Fungi(100); p__Basidiomycota(100); c__Agaricomycetes(100); o__Sebacinales(100); f__Sebacinaceae(100); g__Chaetospermum(100); s__Chaetospermum_camelliae(100);
Otu00454	0	0	0	0	0	0	0	0	0	0	0	0	0	0	0	1	0	0	0	0	0	0	0	0	0		k__Fungi(100); p__Basidiomycota(100); c__Agaricomycetes(100); o__Polyporales(100); f__Polyporaceae(100); g__Fomes(100); s__Fomes_fasciatus(100);
Otu00456	0	0	0	0	0	0	0	0	0	0	0	0	0	0	0	0	0	0	0	2	0	0	0	0	0		k__Fungi(100); p__Ascomycota(100); p__Ascomycota_unclassified(100); p__Ascomycota_unclassified(100); p__Ascomycota_unclassified(100); p__Ascomycota_unclassified(100); p__Ascomycota_unclassified(100);
Otu00457	0	0	0	0	0	0	0	0	0	0	0	0	0	0	0	0	0	0	2	0	0	0	0	0	0		k__Fungi(100); p__Basidiomycota(100); c__Agaricomycetes(100); o__Polyporales(100); f__Steccherinaceae(100); g__Junghuhnia(100); s__Junghuhnia_subundata(100);
Otu00458	0	0	2	0	0	0	0	0	0	0	0	0	0	0	0	0	0	0	0	0	0	0	0	0	0		k__Fungi(100); p__Ascomycota(100); c__Dothideomycetes(100); o__Capnodiales(100); o__Capnodiales_unclassified(59); o__Capnodiales_unclassified(59); o__Capnodiales_unclassified(59);
Otu00459	0	0	0	0	0	0	0	0	0	0	0	0	0	0	0	1	0	0	0	0	0	0	0	0	0		k__Fungi(100); p__Basidiomycota(100); c__Agaricomycetes(100); o__Auriculariales(100); f__Exidiaceae(100); f__Exidiaceae_unclassified(100); f__Exidiaceae_unclassified(100);
Otu00460	0	0	0	0	0	0	0	0	0	0	0	0	0	0	0	0	1	0	0	0	0	0	0	0	0		k__Fungi(100); p__Ascomycota(100); c__Sordariomycetes(100); o__Myrmecridiales(100); f__unclassified_Myrmecridiales(100); g__unclassified_Myrmecridiales(100); s__Myrmecridiales_sp(100);
Otu00461	0	0	0	0	0	0	0	0	0	0	0	0	0	0	0	0	0	3	0	0	0	0	0	0	0		k__Fungi(100); k__Fungi_unclassified(100); k__Fungi_unclassified(100); k__Fungi_unclassified(100); k__Fungi_unclassified(100); k__Fungi_unclassified(100); k__Fungi_unclassified(100);
Otu00462	0	0	0	0	0	0	1	0	0	0	0	0	0	0	0	0	0	0	0	0	0	0	0	0	0		k__Fungi(100); p__Ascomycota(100); c__Dothideomycetes(100); o__Capnodiales(100); o__Capnodiales_unclassified(99); o__Capnodiales_unclassified(99); o__Capnodiales_unclassified(99);
Otu00463	0	0	0	0	0	0	0	0	0	0	0	0	0	0	0	0	0	0	3	0	0	0	0	0	0		k__Fungi(100); k__Fungi_unclassified(100); k__Fungi_unclassified(100); k__Fungi_unclassified(100); k__Fungi_unclassified(100); k__Fungi_unclassified(100); k__Fungi_unclassified(100);
Otu00464	0	0	0	0	0	0	0	0	0	0	0	0	0	0	0	0	0	0	0	2	0	0	0	0	0		k__Fungi(100); p__Mortierellomycota(100); c__Mortierellomycetes(100); o__Mortierellales(100); f__Mortierellaceae(100); g__Mortierella(100); s__Mortierella_capitata(84);
Otu00465	0	0	0	0	0	0	0	0	0	0	0	0	0	0	0	0	0	0	0	5	0	0	0	0	0		k__Fungi(100); p__Basidiomycota(100); c__Agaricomycetes(100); o__Hymenochaetales(100); f__Hymenochaetaceae(100); g__Phellinus(100); s__Phellinus_piptadeniae(100);
Otu00466	0	0	0	0	0	0	0	0	0	0	0	0	0	0	0	0	1	0	0	1	0	0	0	0	0		k__Fungi(100); k__Fungi_unclassified(100); k__Fungi_unclassified(100); k__Fungi_unclassified(100); k__Fungi_unclassified(100); k__Fungi_unclassified(100); k__Fungi_unclassified(100);
Otu00467	0	1	0	0	0	0	0	0	0	0	0	0	0	0	0	0	0	0	0	0	0	0	0	0	0		k__Fungi(100); p__Basidiomycota(100); p__Basidiomycota_unclassified(100); p__Basidiomycota_unclassified(100); p__Basidiomycota_unclassified(100); p__Basidiomycota_unclassified(100); p__Basidiomycota_unclassified(100);
Otu00468	0	0	0	0	0	0	0	0	0	0	0	0	0	0	0	0	0	0	0	4	0	0	0	0	0		k__Fungi(100); k__Fungi_unclassified(100); k__Fungi_unclassified(100); k__Fungi_unclassified(100); k__Fungi_unclassified(100); k__Fungi_unclassified(100); k__Fungi_unclassified(100);
Otu00469	0	0	0	0	0	0	2	0	0	0	0	0	0	0	0	0	0	0	0	0	0	0	0	0	0		k__Fungi(100); p__Ascomycota(100); c__Leotiomycetes(100); o__Helotiales(81); o__Helotiales_unclassified(81); o__Helotiales_unclassified(81); o__Helotiales_unclassified(81);
Otu00470	0	0	0	0	0	0	0	0	0	0	0	0	0	0	0	0	0	0	0	0	1	0	0	0	0		k__Fungi(100); k__Fungi_unclassified(100); k__Fungi_unclassified(100); k__Fungi_unclassified(100); k__Fungi_unclassified(100); k__Fungi_unclassified(100); k__Fungi_unclassified(100);
Otu00471	0	0	0	0	0	0	0	0	0	0	0	0	0	0	0	0	0	0	0	0	0	0	0	0	1		k__Fungi(100); k__Fungi_unclassified(100); k__Fungi_unclassified(100); k__Fungi_unclassified(100); k__Fungi_unclassified(100); k__Fungi_unclassified(100); k__Fungi_unclassified(100);
Otu00472	0	0	0	0	0	0	0	0	0	0	0	0	0	0	0	3	0	0	0	0	0	0	0	0	0		k__Fungi(100); k__Fungi_unclassified(100); k__Fungi_unclassified(100); k__Fungi_unclassified(100); k__Fungi_unclassified(100); k__Fungi_unclassified(100); k__Fungi_unclassified(100);
Otu00473	0	0	0	0	0	0	0	0	0	0	0	0	0	0	0	0	0	0	0	2	0	0	0	0	0		k__Fungi(100); p__Ascomycota(100); p__Ascomycota_unclassified(100); p__Ascomycota_unclassified(100); p__Ascomycota_unclassified(100); p__Ascomycota_unclassified(100); p__Ascomycota_unclassified(100);
Otu00474	0	1	0	0	0	0	0	0	0	0	0	0	0	0	0	0	0	0	0	0	0	0	0	0	0		k__Fungi(100); k__Fungi_unclassified(100); k__Fungi_unclassified(100); k__Fungi_unclassified(100); k__Fungi_unclassified(100); k__Fungi_unclassified(100); k__Fungi_unclassified(100);
Otu00475	0	0	0	0	0	0	0	0	0	0	0	0	0	0	0	0	0	0	1	2	0	0	0	0	0		k__Fungi(100); p__Basidiomycota(100); c__Agaricomycetes(100); o__Polyporales(100); f__Meruliaceae(100); g__unclassified_Meruliaceae(100); s__Meruliaceae_sp(100);
Otu00476	0	0	0	0	0	0	0	0	0	0	0	0	0	0	0	1	0	0	0	0	0	0	0	0	0		k__Fungi(100); p__Ascomycota(100); c__Dothideomycetes(100); o__Pleosporales(100); f__Didymosphaeriaceae(100); f__Didymosphaeriaceae_unclassified(99); f__Didymosphaeriaceae_unclassified(99);
Otu00477	0	0	0	0	0	0	0	0	0	0	0	0	0	0	0	0	0	0	0	0	0	0	0	0	3		k__Fungi(100); p__Ascomycota(100); p__Ascomycota_unclassified(100); p__Ascomycota_unclassified(100); p__Ascomycota_unclassified(100); p__Ascomycota_unclassified(100); p__Ascomycota_unclassified(100);
Otu00478	2	0	0	0	0	0	0	0	0	0	0	0	0	0	0	0	0	0	0	0	0	0	0	0	0		k__Fungi(100); k__Fungi_unclassified(100); k__Fungi_unclassified(100); k__Fungi_unclassified(100); k__Fungi_unclassified(100); k__Fungi_unclassified(100); k__Fungi_unclassified(100);
Otu00479	0	0	0	0	0	0	0	0	0	0	0	0	0	0	0	0	0	0	3	0	0	0	0	0	0		k__Fungi(100); k__Fungi_unclassified(100); k__Fungi_unclassified(100); k__Fungi_unclassified(100); k__Fungi_unclassified(100); k__Fungi_unclassified(100); k__Fungi_unclassified(100);
Otu00481	0	0	0	0	0	0	0	0	0	0	0	0	0	0	0	0	0	0	3	0	0	0	0	0	0		k__Fungi(100); p__Ascomycota(100); p__Ascomycota_unclassified(100); p__Ascomycota_unclassified(100); p__Ascomycota_unclassified(100); p__Ascomycota_unclassified(100); p__Ascomycota_unclassified(100);
Otu00482	0	0	0	0	0	0	0	0	0	0	0	0	0	0	0	0	0	0	0	1	0	0	0	0	0		k__Fungi(100); p__Basidiomycota(100); c__Agaricomycetes(100); o__Agaricales(100); f__Marasmiaceae(100); g__Campanella(99); s__Campanella_sp(99);
Otu00483	0	0	0	0	0	0	0	0	0	0	0	0	0	0	0	0	1	0	0	0	0	0	0	0	0		k__Fungi(100); p__Basidiomycota(100); c__Agaricomycetes(100); o__Hymenochaetales(100); f__Hymenochaetales_fam_Incertae_sedis(100); g__Trichaptum(100); s__Trichaptum_sp(100);
Otu00484	0	0	0	0	0	0	0	0	0	0	0	0	0	0	0	1	0	0	0	0	0	0	0	0	0		k__Fungi(100); p__Basidiomycota(100); c__Agaricomycetes(100); o__Polyporales(100); f__Ganodermataceae(100); g__Perenniporia(100); g__Perenniporia_unclassified(99);
Otu00485	0	0	0	0	0	0	0	0	0	0	0	0	0	0	0	0	0	0	0	2	0	0	0	0	0		k__Fungi(100); k__Fungi_unclassified(100); k__Fungi_unclassified(100); k__Fungi_unclassified(100); k__Fungi_unclassified(100); k__Fungi_unclassified(100); k__Fungi_unclassified(100);
Otu00486	0	0	0	0	0	0	0	0	0	0	0	0	0	0	0	1	0	0	0	0	0	0	0	0	0		k__Fungi(100); p__Basidiomycota(100); c__Agaricomycetes(100); o__Russulales(100); f__Peniophoraceae(100); g__Peniophora(100); s__Peniophora_laxitexta(100);
Otu00487	0	0	0	0	0	0	0	0	0	0	0	0	0	0	0	0	0	0	0	0	0	0	0	0	1		k__Fungi(100); p__Ascomycota(100); p__Ascomycota_unclassified(100); p__Ascomycota_unclassified(100); p__Ascomycota_unclassified(100); p__Ascomycota_unclassified(100); p__Ascomycota_unclassified(100);
Otu00488	0	0	0	0	0	0	0	0	0	0	0	0	0	0	0	0	4	1	0	0	0	0	0	0	0		k__Fungi(100); k__Fungi_unclassified(100); k__Fungi_unclassified(100); k__Fungi_unclassified(100); k__Fungi_unclassified(100); k__Fungi_unclassified(100); k__Fungi_unclassified(100);
Otu00490	0	0	0	0	0	0	0	0	0	0	0	0	0	0	0	1	0	0	0	0	0	0	0	0	0		k__Fungi(100); p__Basidiomycota(100); c__Agaricomycetes(100); o__Polyporales(100); f__Meruliaceae(100); g__Phaeophlebiopsis(100); s__Phaeophlebiopsis_caribbeana(100);
Otu00492	0	0	0	0	0	0	0	0	0	0	0	0	0	0	0	0	0	3	0	0	0	0	0	0	0		k__Fungi(100); p__Ascomycota(100); c__Eurotiomycetes(100); o__Mycocaliciales(100); f__Mycocaliciaceae(100); g__Chaenothecopsis(100); s__Chaenothecopsis_khayensis(100);
Otu00494	0	2	0	0	0	0	0	0	0	0	0	0	0	0	0	0	0	0	0	0	0	0	0	0	0		k__Fungi(100); p__Ascomycota(100); p__Ascomycota_unclassified(100); p__Ascomycota_unclassified(100); p__Ascomycota_unclassified(100); p__Ascomycota_unclassified(100); p__Ascomycota_unclassified(100);
Otu00495	0	0	0	0	0	0	0	0	0	0	0	0	0	0	0	0	0	0	3	0	0	0	0	0	0		k__Fungi(100); k__Fungi_unclassified(100); k__Fungi_unclassified(100); k__Fungi_unclassified(100); k__Fungi_unclassified(100); k__Fungi_unclassified(100); k__Fungi_unclassified(100);
Otu00496	0	0	0	0	0	0	0	0	0	0	0	0	0	0	0	1	0	0	0	0	0	0	0	0	0		k__Fungi(100); p__Ascomycota(100); p__Ascomycota_unclassified(100); p__Ascomycota_unclassified(100); p__Ascomycota_unclassified(100); p__Ascomycota_unclassified(100); p__Ascomycota_unclassified(100);
Otu00498	0	0	0	0	0	0	0	0	0	0	0	0	0	0	0	0	1	0	0	0	0	0	0	0	0		k__Fungi(100); k__Fungi_unclassified(100); k__Fungi_unclassified(100); k__Fungi_unclassified(100); k__Fungi_unclassified(100); k__Fungi_unclassified(100); k__Fungi_unclassified(100);
Otu00499	0	0	0	0	0	0	0	0	0	0	0	0	0	0	0	2	0	0	0	0	0	0	0	0	0		k__Fungi(100); p__Basidiomycota(100); c__Agaricomycetes(100); o__Hymenochaetales(100); f__Hymenochaetales_fam_Incertae_sedis(100); g__Resinicium(100); s__Resinicium_friabile(100);
Otu00500	0	0	0	0	0	0	0	0	0	0	0	0	0	0	0	0	0	0	0	1	0	0	0	0	0		k__Fungi(100); p__Basidiomycota(100); c__Agaricomycetes(100); o__Trechisporales(99); f__Hydnodontaceae(99); g__Trechispora(99); g__Trechispora_unclassified(99);
Otu00501	0	0	0	0	0	0	0	0	0	0	0	0	0	0	0	0	0	2	0	0	0	0	0	0	0		k__Fungi(100); p__Ascomycota(100); c__Sordariomycetes(100); o__Hypocreales(100); f__Nectriaceae(100); g__Fusarium(100); g__Fusarium_unclassified(100);
Otu00502	0	0	0	0	0	0	0	0	0	0	0	0	0	0	0	0	1	0	0	0	0	0	0	0	0		k__Fungi(100); p__Basidiomycota(100); p__Basidiomycota_unclassified(100); p__Basidiomycota_unclassified(100); p__Basidiomycota_unclassified(100); p__Basidiomycota_unclassified(100); p__Basidiomycota_unclassified(100);
Otu00503	0	0	0	0	0	0	0	1	0	0	0	0	0	0	0	0	0	0	0	0	0	0	0	0	0		k__Fungi(100); p__Ascomycota(100); c__Eurotiomycetes(100); o__Eurotiales(86); f__Aspergillaceae(81); f__Aspergillaceae_unclassified(81); f__Aspergillaceae_unclassified(81);
Otu00504	0	0	0	0	0	0	0	0	0	0	0	0	0	0	0	0	0	2	0	0	0	0	0	0	0		k__Fungi(100); p__Basidiomycota(100); c__Agaricomycetes(100); c__Agaricomycetes_unclassified(94); c__Agaricomycetes_unclassified(94); c__Agaricomycetes_unclassified(94); c__Agaricomycetes_unclassified(94);
Otu00505	0	0	0	0	0	0	0	0	0	0	0	0	0	0	0	0	1	0	2	0	0	0	0	0	0		k__Fungi(100); k__Fungi_unclassified(100); k__Fungi_unclassified(100); k__Fungi_unclassified(100); k__Fungi_unclassified(100); k__Fungi_unclassified(100); k__Fungi_unclassified(100);
Otu00506	0	0	0	0	0	0	0	0	0	0	0	0	0	0	0	0	0	0	0	2	0	0	0	0	0		k__Fungi(100); p__Ascomycota(100); c__Sordariomycetes(100); o__Hypocreales(100); f__Hypocreaceae(100); g__Trichoderma(100); g__Trichoderma_unclassified(86);
Otu00507	0	0	0	0	0	0	0	0	0	0	0	0	0	0	0	0	1	0	0	0	0	0	0	0	0		k__Fungi(100); k__Fungi_unclassified(100); k__Fungi_unclassified(100); k__Fungi_unclassified(100); k__Fungi_unclassified(100); k__Fungi_unclassified(100); k__Fungi_unclassified(100);
Otu00510	0	0	0	0	0	0	0	0	0	0	0	0	0	0	0	0	0	0	3	0	0	0	0	0	0		k__Fungi(100); p__Ascomycota(100); p__Ascomycota_unclassified(100); p__Ascomycota_unclassified(100); p__Ascomycota_unclassified(100); p__Ascomycota_unclassified(100); p__Ascomycota_unclassified(100);
Otu00511	0	0	0	0	0	0	0	0	0	0	0	0	0	0	0	3	0	0	0	0	0	0	0	0	0		k__Fungi(100); p__Ascomycota(100); c__Sordariomycetes(100); c__Sordariomycetes_unclassified(100); c__Sordariomycetes_unclassified(100); c__Sordariomycetes_unclassified(100); c__Sordariomycetes_unclassified(100);
Otu00512	0	0	0	0	0	0	0	0	0	0	0	0	0	0	0	0	0	0	0	0	0	0	0	1	0		k__Fungi(100); k__Fungi_unclassified(100); k__Fungi_unclassified(100); k__Fungi_unclassified(100); k__Fungi_unclassified(100); k__Fungi_unclassified(100); k__Fungi_unclassified(100);
Otu00513	0	0	0	0	0	0	0	0	0	0	0	0	0	0	0	0	0	2	0	0	0	0	0	0	0		k__Fungi(100); k__Fungi_unclassified(100); k__Fungi_unclassified(100); k__Fungi_unclassified(100); k__Fungi_unclassified(100); k__Fungi_unclassified(100); k__Fungi_unclassified(100);
Otu00514	0	0	0	0	0	0	0	0	0	0	0	0	0	0	0	0	1	0	0	0	0	0	0	0	0		k__Fungi(100); p__Ascomycota(100); c__Eurotiomycetes(100); o__Chaetothyriales(82); o__Chaetothyriales_unclassified(82); o__Chaetothyriales_unclassified(82); o__Chaetothyriales_unclassified(82);
Otu00515	0	0	0	0	0	0	0	0	0	0	0	0	0	0	0	0	0	0	2	0	0	0	0	0	0		k__Fungi(100); k__Fungi_unclassified(100); k__Fungi_unclassified(100); k__Fungi_unclassified(100); k__Fungi_unclassified(100); k__Fungi_unclassified(100); k__Fungi_unclassified(100);
Otu00516	0	0	0	0	0	0	0	0	0	0	0	0	0	0	0	0	0	0	0	2	0	0	0	0	0		k__Fungi(100); p__Basidiomycota(100); p__Basidiomycota_unclassified(100); p__Basidiomycota_unclassified(100); p__Basidiomycota_unclassified(100); p__Basidiomycota_unclassified(100); p__Basidiomycota_unclassified(100);
Otu00517	0	0	0	0	0	0	0	0	0	0	0	0	0	0	0	0	4	0	0	0	0	0	0	0	0		k__Fungi(100); k__Fungi_unclassified(100); k__Fungi_unclassified(100); k__Fungi_unclassified(100); k__Fungi_unclassified(100); k__Fungi_unclassified(100); k__Fungi_unclassified(100);
Otu00518	0	0	0	0	0	0	0	0	0	0	0	0	2	0	2	0	0	0	0	0	0	0	0	0	0		k__Fungi(100); p__Basidiomycota(100); c__Malasseziomycetes(100); o__Malasseziales(100); f__Malasseziaceae(100); g__Malassezia(100); s__Malassezia_restricta(100);
Otu00519	0	0	0	0	0	0	0	0	0	0	0	0	0	0	0	0	0	0	3	0	0	0	0	0	0		k__Fungi(100); p__Ascomycota(100); c__Eurotiomycetes(100); o__Chaetothyriales(100); f__Trichomeriaceae(100); f__Trichomeriaceae_unclassified(93); f__Trichomeriaceae_unclassified(93);
Otu00520	0	0	0	0	0	0	0	0	0	0	0	0	0	0	0	0	0	0	0	2	0	0	0	0	0		k__Fungi(100); p__Ascomycota(100); c__Eurotiomycetes(100); c__Eurotiomycetes_unclassified(94); c__Eurotiomycetes_unclassified(94); c__Eurotiomycetes_unclassified(94); c__Eurotiomycetes_unclassified(94);
Otu00523	0	0	0	0	0	0	0	0	0	0	0	0	0	0	0	2	0	0	0	0	0	0	0	0	0		k__Fungi(100); p__Basidiomycota(100); p__Basidiomycota_unclassified(100); p__Basidiomycota_unclassified(100); p__Basidiomycota_unclassified(100); p__Basidiomycota_unclassified(100); p__Basidiomycota_unclassified(100);
Otu00524	0	0	0	0	0	0	0	0	1	0	0	0	0	0	0	0	0	0	0	0	0	0	0	0	0		k__Fungi(100); p__Ascomycota(100); p__Ascomycota_unclassified(100); p__Ascomycota_unclassified(100); p__Ascomycota_unclassified(100); p__Ascomycota_unclassified(100); p__Ascomycota_unclassified(100);
Otu00525	0	0	0	0	0	0	0	0	0	0	0	0	0	0	0	2	0	0	0	0	0	0	0	0	0		k__Fungi(100); p__Basidiomycota(100); c__Agaricomycetes(100); o__Polyporales(100); f__Meruliaceae(100); g__Efibula(100); s__Efibula_sp(82);
Otu00526	0	0	0	0	0	0	0	0	0	0	0	0	0	0	0	0	0	0	0	0	0	0	0	1	0		k__Fungi(100); p__Basidiomycota(100); c__Agaricomycetes(100); o__Agaricales(100); f__Agaricales_fam_Incertae_sedis(100); g__Chondrostereum(100); s__Chondrostereum_sp(100);
Otu00528	0	0	0	0	0	0	0	0	0	0	0	0	0	0	0	3	0	0	0	0	0	0	0	0	0		k__Fungi(100); p__Basidiomycota(100); c__Agaricomycetes(100); o__Agaricales(100); f__Stephanosporaceae(100); g__Stephanospora(99); g__Stephanospora_unclassified(98);
Otu00529	0	0	0	0	0	0	0	0	0	0	0	0	0	0	0	0	2	0	0	0	0	0	0	0	0		k__Fungi(100); p__Basidiomycota(100); c__Agaricomycetes(100); o__Agaricales(100); f__Marasmiaceae(98); g__Marasmius(97); g__Marasmius_unclassified(93);
Otu00530	0	0	0	0	0	0	0	0	0	0	0	0	0	0	0	0	0	0	1	0	0	0	0	0	0		k__Fungi(100); p__Basidiomycota(100); c__Agaricomycetes(100); o__Agaricales(100); f__Strophariaceae(100); g__Deconica(97); s__Deconica_phillipsii(91);
Otu00533	0	0	1	0	0	0	0	0	0	0	0	0	0	0	0	0	0	0	0	0	0	0	0	0	0		k__Fungi(100); p__Ascomycota(100); c__Dothideomycetes(100); c__Dothideomycetes_unclassified(100); c__Dothideomycetes_unclassified(100); c__Dothideomycetes_unclassified(100); c__Dothideomycetes_unclassified(100);
Otu00535	0	0	0	0	0	0	0	0	0	0	0	0	0	0	0	0	5	0	0	0	0	0	0	0	0		k__Fungi(100); p__Basidiomycota(100); c__Agaricomycetes(100); o__Agaricales(100); f__Lycoperdaceae(100); g__Morganella(100); s__Morganella_sp(100);
Otu00536	0	0	0	0	0	0	0	0	0	0	0	0	0	0	0	0	0	0	0	0	1	0	0	0	0		k__Fungi(100); k__Fungi_unclassified(100); k__Fungi_unclassified(100); k__Fungi_unclassified(100); k__Fungi_unclassified(100); k__Fungi_unclassified(100); k__Fungi_unclassified(100);
Otu00541	0	0	0	0	0	0	0	0	0	0	0	0	0	0	0	2	0	0	0	0	0	0	0	0	0		k__Fungi(100); p__Ascomycota(100); c__Dothideomycetes(100); o__Dothideomycetes_ord_Incertae_sedis(100); f__Dothideomycetes_fam_Incertae_sedis(100); g__Radulidium(100); s__Radulidium_sp(100);
Otu00542	0	0	0	0	0	0	0	0	0	0	0	0	0	0	0	0	0	0	0	1	0	0	0	0	0		k__Fungi(100); p__Basidiomycota(100); c__Agaricomycetes(100); o__Polyporales(87); o__Polyporales_unclassified(74); o__Polyporales_unclassified(74); o__Polyporales_unclassified(74);
Otu00543	0	0	0	0	0	0	0	0	0	0	0	0	0	0	0	0	0	0	4	0	0	0	0	0	0		k__Fungi(100); p__Basidiomycota(100); c__Agaricomycetes(100); o__Polyporales(100); f__Hyphodermataceae(100); g__Hyphoderma(100); g__Hyphoderma_unclassified(63);
Otu00544	0	0	0	0	0	0	0	0	0	0	0	0	0	0	0	0	0	0	0	3	0	0	0	0	0		k__Fungi(100); k__Fungi_unclassified(100); k__Fungi_unclassified(100); k__Fungi_unclassified(100); k__Fungi_unclassified(100); k__Fungi_unclassified(100); k__Fungi_unclassified(100);
Otu00545	0	0	0	0	0	0	0	0	0	0	0	0	0	0	0	0	0	0	0	0	0	0	0	0	1		k__Fungi(100); p__Ascomycota(100); c__Eurotiomycetes(100); o__Chaetothyriales(100); f__Herpotrichiellaceae(100); g__Cladophialophora(100); s__Cladophialophora_sp(87);
Otu00547	0	0	0	0	0	0	0	0	0	0	0	0	0	0	0	0	0	1	0	0	0	0	0	0	0		k__Fungi(100); k__Fungi_unclassified(100); k__Fungi_unclassified(100); k__Fungi_unclassified(100); k__Fungi_unclassified(100); k__Fungi_unclassified(100); k__Fungi_unclassified(100);
Otu00548	0	0	0	0	0	0	0	0	0	0	0	0	0	0	0	0	0	0	4	2	0	0	0	0	0		k__Fungi(100); p__Ascomycota(100); c__Eurotiomycetes(100); o__Chaetothyriales(100); f__Herpotrichiellaceae(100); g__Exophiala(100); s__Exophiala_bergeri(100);
Otu00549	0	0	0	0	0	0	0	0	0	0	0	0	0	0	0	0	0	0	0	0	0	0	1	0	0		k__Fungi(100); p__Ascomycota(100); c__Sordariomycetes(100); o__Hypocreales(100); f__Nectriaceae(100); g__Albonectria(69); s__Albonectria_rigidiuscula(69);
Otu00550	0	0	0	0	0	0	0	0	0	0	0	0	0	0	0	0	0	3	0	0	0	0	0	0	0		k__Fungi(100); k__Fungi_unclassified(100); k__Fungi_unclassified(100); k__Fungi_unclassified(100); k__Fungi_unclassified(100); k__Fungi_unclassified(100); k__Fungi_unclassified(100);
Otu00551	0	0	0	0	0	0	0	0	0	0	0	0	0	0	0	0	1	0	0	0	0	0	0	0	0		k__Fungi(100); p__Ascomycota(100); p__Ascomycota_unclassified(100); p__Ascomycota_unclassified(100); p__Ascomycota_unclassified(100); p__Ascomycota_unclassified(100); p__Ascomycota_unclassified(100);
Otu00552	0	0	0	0	0	0	0	0	0	0	0	0	0	0	0	0	0	0	2	0	0	0	0	0	0		k__Fungi(100); p__Basidiomycota(100); c__Agaricomycetes(100); o__Agaricales(100); f__Psathyrellaceae(100); g__Psathyrella(100); g__Psathyrella_unclassified(72);
Otu00553	0	0	0	1	0	0	0	0	0	0	0	0	0	0	0	0	0	0	0	0	0	0	0	0	0		k__Fungi(100); p__Basidiomycota(100); c__Tremellomycetes(100); o__Tremellales(100); f__Bulleribasidiaceae(100); g__Hannaella(100); s__Hannaella_sinensis(100);
Otu00554	0	0	0	0	0	0	0	0	0	0	0	0	0	0	0	1	0	0	0	0	0	0	0	0	0		k__Fungi(100); p__Ascomycota(100); c__Sordariomycetes(100); c__Sordariomycetes_unclassified(98); c__Sordariomycetes_unclassified(98); c__Sordariomycetes_unclassified(98); c__Sordariomycetes_unclassified(98);
Otu00555	0	0	0	0	0	0	0	0	0	0	0	0	0	0	0	0	0	0	3	0	0	0	0	0	0		k__Fungi(100); k__Fungi_unclassified(100); k__Fungi_unclassified(100); k__Fungi_unclassified(100); k__Fungi_unclassified(100); k__Fungi_unclassified(100); k__Fungi_unclassified(100);
Otu00556	0	0	0	0	0	1	0	0	0	0	0	0	0	0	0	0	0	0	1	0	0	0	0	0	0		k__Fungi(100); p__Basidiomycota(100); c__Agaricostilbomycetes(100); o__Agaricostilbales(100); f__Agaricostilbaceae(100); g__Sterigmatomyces(100); s__Sterigmatomyces_halophilus(100);
Otu00557	0	0	1	0	0	0	0	0	0	0	0	0	0	0	0	0	0	0	0	0	0	0	0	0	0		k__Fungi(100); p__Ascomycota(100); p__Ascomycota_unclassified(100); p__Ascomycota_unclassified(100); p__Ascomycota_unclassified(100); p__Ascomycota_unclassified(100); p__Ascomycota_unclassified(100);
Otu00558	0	0	0	0	0	0	2	0	0	0	0	0	0	0	0	0	0	0	0	0	0	0	0	0	0		k__Fungi(100); k__Fungi_unclassified(100); k__Fungi_unclassified(100); k__Fungi_unclassified(100); k__Fungi_unclassified(100); k__Fungi_unclassified(100); k__Fungi_unclassified(100);
Otu00560	0	0	0	0	0	0	0	0	0	0	0	0	0	0	0	2	0	0	0	0	0	0	0	0	0		k__Fungi(100); p__Basidiomycota(100); c__Agaricomycetes(100); o__Agaricales(100); f__Crepidotaceae(100); g__Simocybe(100); s__Simocybe_haustellaris(100);
Otu00561	0	0	0	0	0	0	1	0	0	0	0	0	0	0	0	0	0	0	0	0	0	0	0	0	0		k__Fungi(100); p__Ascomycota(100); c__Sordariomycetes(100); c__Sordariomycetes_unclassified(96); c__Sordariomycetes_unclassified(96); c__Sordariomycetes_unclassified(96); c__Sordariomycetes_unclassified(96);
Otu00562	0	0	0	0	0	0	0	0	0	0	0	0	0	0	0	0	0	0	0	0	0	0	0	0	2		k__Fungi(100); p__Ascomycota(100); c__Sordariomycetes(100); o__Hypocreales(100); f__Hypocreales_fam_Incertae_sedis(100); g__Pseudoacremonium(100); s__Pseudoacremonium_sacchari(100);
Otu00563	0	0	0	0	0	0	0	0	0	0	0	0	0	0	0	3	0	0	0	0	0	0	0	0	0		k__Fungi(100); p__Basidiomycota(100); c__Agaricomycetes(100); o__Agaricales(100); f__Marasmiaceae(100); g__Crinipellis(100); s__Crinipellis_brasiliensis(100);
Otu00565	0	0	0	0	0	0	0	0	0	0	0	0	0	0	0	1	0	0	0	0	0	0	0	0	0		k__Fungi(100); p__Basidiomycota(100); c__Agaricomycetes(100); o__Polyporales(100); f__Meruliaceae(100); g__Phlebia(100); s__Phlebia_brevispora(100);
Otu00566	0	0	0	0	0	0	0	0	0	0	0	0	0	0	0	0	0	3	0	0	0	0	0	0	0		k__Fungi(100); k__Fungi_unclassified(100); k__Fungi_unclassified(100); k__Fungi_unclassified(100); k__Fungi_unclassified(100); k__Fungi_unclassified(100); k__Fungi_unclassified(100);
Otu00567	0	0	0	0	0	0	0	0	0	0	0	0	0	0	0	0	0	0	0	2	0	0	0	0	0		k__Fungi(100); k__Fungi_unclassified(100); k__Fungi_unclassified(100); k__Fungi_unclassified(100); k__Fungi_unclassified(100); k__Fungi_unclassified(100); k__Fungi_unclassified(100);
Otu00568	0	0	0	0	0	0	0	0	0	0	0	0	0	0	0	1	0	0	0	0	0	0	0	0	0		k__Fungi(100); p__Basidiomycota(100); p__Basidiomycota_unclassified(100); p__Basidiomycota_unclassified(100); p__Basidiomycota_unclassified(100); p__Basidiomycota_unclassified(100); p__Basidiomycota_unclassified(100);
Otu00569	0	0	0	0	0	0	0	0	0	0	0	0	0	0	0	0	0	0	0	2	0	0	0	0	0		k__Fungi(100); p__Ascomycota(100); c__Dothideomycetes(100); o__Pleosporales(100); f__Biatriosporaceae(100); g__Biatriospora(100); s__Biatriospora_sp(100);
Otu00571	0	0	0	0	0	0	0	0	0	0	0	0	0	0	0	0	0	0	0	0	0	0	2	0	0		k__Fungi(100); p__Ascomycota(100); c__Lecanoromycetes(100); c__Lecanoromycetes_unclassified(94); c__Lecanoromycetes_unclassified(94); c__Lecanoromycetes_unclassified(94); c__Lecanoromycetes_unclassified(94);
Otu00573	0	0	0	0	0	0	0	0	0	0	0	0	0	0	0	0	0	0	0	3	0	0	0	0	0		k__Fungi(100); p__Ascomycota(100); c__Sordariomycetes(100); o__Xylariales(100); f__Xylariaceae(100); g__Kretzschmaria(100); s__Kretzschmaria_clavus(100);
Otu00574	0	0	0	0	0	0	0	0	0	0	0	0	0	0	0	0	0	0	0	1	0	0	0	0	0		k__Fungi(100); p__Basidiomycota(100); c__Tremellomycetes(100); o__Tremellales(100); f__Bulleribasidiaceae(100); g__Hannaella(100); s__Hannaella_sp(86);
Otu00575	0	0	0	0	0	0	0	0	0	0	0	0	0	0	0	2	0	0	0	0	0	0	0	0	0		k__Fungi(100); p__Basidiomycota(100); c__Agaricomycetes(100); o__Cantharellales(100); f__Clavulinaceae(100); g__Clavulina(100); s__Clavulina_cerebriformis(100);
Otu00576	0	0	0	0	0	0	0	0	0	0	0	0	0	0	0	0	1	0	0	0	0	0	0	0	0		k__Fungi(100); p__Ascomycota(100); c__Dothideomycetes(100); o__Pleosporales(100); f__Pleosporales_fam_Incertae_sedis(100); g__Pseudorobillarda(100); s__Pseudorobillarda_sp(100);
Otu00577	0	0	0	0	0	0	0	0	0	0	0	0	0	0	0	0	0	0	0	0	0	0	1	0	0		k__Fungi(100); p__Ascomycota(100); c__Dothideomycetes(100); o__Pleosporales(100); f__Thyridariaceae(97); g__Roussoella(91); g__Roussoella_unclassified(91);
Otu00578	0	0	0	0	0	0	0	0	0	0	0	0	0	0	0	2	0	0	0	0	0	0	0	0	0		k__Fungi(100); p__Basidiomycota(100); c__Agaricomycetes(100); o__Hymenochaetales(100); f__Hymenochaetales_fam_Incertae_sedis(100); g__Peniophorella(100); g__Peniophorella_unclassified(87);
Otu00579	0	0	0	0	0	0	0	0	0	0	0	0	0	0	0	0	0	0	0	1	0	0	0	0	0		k__Fungi(100); p__Ascomycota(100); c__Sordariomycetes(100); o__Hypocreales(100); f__Bionectriaceae(100); g__Clonostachys(100); s__Clonostachys_miodochialis(100);
Otu00580	0	0	0	0	0	0	0	0	0	0	0	0	0	0	0	0	0	0	0	0	0	1	0	0	0		k__Fungi(100); p__Ascomycota(100); p__Ascomycota_unclassified(100); p__Ascomycota_unclassified(100); p__Ascomycota_unclassified(100); p__Ascomycota_unclassified(100); p__Ascomycota_unclassified(100);
Otu00581	0	0	0	0	0	0	0	0	0	0	0	0	0	0	0	1	0	0	0	0	0	0	0	0	0		k__Fungi(100); p__Ascomycota(100); c__Dothideomycetes(100); o__Capnodiales(100); f__Mycosphaerellaceae(100); g__Phaeophleospora(100); s__Phaeophleospora_hymenocallidicola(100);
Otu00582	0	1	0	0	0	0	0	0	0	0	0	0	0	0	0	0	0	0	0	0	0	0	0	0	0		k__Fungi(100); p__Ascomycota(100); c__Eurotiomycetes(100); o__Eurotiales(100); f__Trichocomaceae(100); g__Talaromyces(100); s__Talaromyces_atroroseus(98);
Otu00586	0	0	0	0	0	0	0	0	0	0	0	0	0	0	0	0	0	1	0	0	0	0	0	0	0		k__Fungi(100); p__Basidiomycota(100); c__Agaricomycetes(100); c__Agaricomycetes_unclassified(80); c__Agaricomycetes_unclassified(80); c__Agaricomycetes_unclassified(80); c__Agaricomycetes_unclassified(80);
Otu00587	0	0	0	0	0	0	0	0	0	0	0	0	0	0	0	0	0	2	0	0	0	0	0	0	0		k__Fungi(100); p__Ascomycota(100); p__Ascomycota_unclassified(100); p__Ascomycota_unclassified(100); p__Ascomycota_unclassified(100); p__Ascomycota_unclassified(100); p__Ascomycota_unclassified(100);
Otu00591	0	0	0	0	0	0	0	0	0	0	0	0	0	0	0	0	1	0	0	0	0	0	0	0	0		k__Fungi(100); p__Ascomycota(100); p__Ascomycota_unclassified(100); p__Ascomycota_unclassified(100); p__Ascomycota_unclassified(100); p__Ascomycota_unclassified(100); p__Ascomycota_unclassified(100);
Otu00595	0	0	0	0	0	0	0	0	0	0	0	0	0	0	0	0	0	0	0	0	0	0	0	0	1		k__Fungi(100); k__Fungi_unclassified(100); k__Fungi_unclassified(100); k__Fungi_unclassified(100); k__Fungi_unclassified(100); k__Fungi_unclassified(100); k__Fungi_unclassified(100);
Otu00597	0	0	0	0	0	0	0	0	0	0	0	0	0	0	0	0	0	3	0	0	0	0	0	0	0		k__Fungi(100); p__Basidiomycota(100); c__Agaricomycetes(100); o__Hymenochaetales(100); f__Hymenochaetales_fam_Incertae_sedis(100); g__Peniophorella(100); s__Peniophorella_odontiiformis(100);
Otu00598	0	0	0	0	0	0	0	0	0	0	0	0	0	0	0	0	0	0	3	0	0	0	0	0	0		k__Fungi(100); k__Fungi_unclassified(100); k__Fungi_unclassified(100); k__Fungi_unclassified(100); k__Fungi_unclassified(100); k__Fungi_unclassified(100); k__Fungi_unclassified(100);
Otu00599	0	0	0	0	0	0	0	0	0	0	0	0	0	0	0	0	0	1	0	0	0	0	0	0	0		k__Fungi(100); p__Basidiomycota(100); c__Agaricomycetes(100); o__Russulales(100); f__Lachnocladiaceae(100); g__Asterostroma(100); s__Asterostroma_cervicolor(100);
Otu00600	0	0	0	0	0	0	0	0	0	0	0	0	0	0	0	0	0	1	0	0	0	0	0	0	0		k__Fungi(100); k__Fungi_unclassified(100); k__Fungi_unclassified(100); k__Fungi_unclassified(100); k__Fungi_unclassified(100); k__Fungi_unclassified(100); k__Fungi_unclassified(100);
Otu00601	0	0	0	0	0	0	0	0	0	0	0	0	0	0	0	3	0	0	0	0	0	0	0	0	0		k__Fungi(100); p__Ascomycota(100); c__Sordariomycetes(100); o__Hypocreales(100); f__Stachybotryaceae(100); g__Memnoniella(100); s__Memnoniella_ellipsoidea(100);
Otu00606	0	0	0	0	0	0	0	0	0	0	0	0	0	0	0	1	0	0	0	0	0	0	0	0	0		k__Fungi(100); k__Fungi_unclassified(100); k__Fungi_unclassified(100); k__Fungi_unclassified(100); k__Fungi_unclassified(100); k__Fungi_unclassified(100); k__Fungi_unclassified(100);
Otu00607	0	0	0	0	0	0	0	0	0	0	0	0	0	0	0	0	0	0	0	1	0	0	0	0	0		k__Fungi(100); p__Kickxellomycota(100); c__Kickxellomycetes(100); o__Kickxellales(100); f__Kickxellaceae(86); g__Ramicandelaber(86); g__Ramicandelaber_unclassified(83);
Otu00608	0	0	0	0	0	0	0	0	0	0	0	0	0	0	0	0	0	0	0	2	0	0	0	0	0		k__Fungi(100); k__Fungi_unclassified(100); k__Fungi_unclassified(100); k__Fungi_unclassified(100); k__Fungi_unclassified(100); k__Fungi_unclassified(100); k__Fungi_unclassified(100);
Otu00611	0	0	0	0	0	0	0	0	0	0	0	0	0	0	0	0	0	0	1	0	0	0	0	0	0		k__Fungi(100); p__Basidiomycota(100); c__Agaricomycetes(100); o__Polyporales(100); f__Meruliaceae(100); g__Phanerochaete(100); s__Phanerochaete_exilis(86);
Otu00612	0	2	0	0	0	0	0	0	0	0	0	0	0	0	0	0	0	0	0	0	0	0	0	0	0		k__Fungi(100); p__Ascomycota(100); c__Eurotiomycetes(100); o__Chaetothyriales(96); f__Chaetothyriales_fam_Incertae_sedis(96); g__Sarcinomyces(96); s__Sarcinomyces_sp(96);
Otu00613	0	0	0	0	0	0	0	0	0	0	0	0	0	0	0	0	1	0	0	0	0	0	0	0	0		k__Fungi(100); p__Ascomycota(100); c__Sordariomycetes(100); o__Glomerellales(100); f__Glomerellaceae(100); g__Colletotrichum(100); s__Colletotrichum_gigasporum(97);
Otu00614	0	0	0	0	0	0	0	0	0	0	0	0	0	0	0	0	0	2	0	0	0	0	0	0	0		k__Fungi(100); p__Ascomycota(100); p__Ascomycota_unclassified(100); p__Ascomycota_unclassified(100); p__Ascomycota_unclassified(100); p__Ascomycota_unclassified(100); p__Ascomycota_unclassified(100);
Otu00617	0	0	0	0	0	0	0	0	0	0	0	0	0	0	0	2	0	0	0	0	0	0	0	0	0		k__Fungi(100); p__Basidiomycota(100); c__Agaricomycetes(100); o__Agaricales(100); f__Marasmiaceae(100); g__Crinipellis(100); g__Crinipellis_unclassified(99);
Otu00618	0	0	0	0	0	0	0	0	0	0	0	0	0	0	0	0	0	1	0	0	0	0	0	0	0		k__Fungi(100); p__Ascomycota(100); c__Sordariomycetes(100); c__Sordariomycetes_unclassified(100); c__Sordariomycetes_unclassified(100); c__Sordariomycetes_unclassified(100); c__Sordariomycetes_unclassified(100);
Otu00619	0	0	0	0	0	0	0	0	0	0	0	0	0	0	0	2	0	0	0	0	0	0	0	0	0		k__Fungi(100); p__Basidiomycota(100); c__Agaricomycetes(100); o__Hymenochaetales(96); o__Hymenochaetales_unclassified(87); o__Hymenochaetales_unclassified(87); o__Hymenochaetales_unclassified(87);
Otu00621	0	2	0	0	0	0	0	0	0	0	0	0	0	0	0	0	0	0	0	0	0	0	0	0	0		k__Fungi(100); p__Ascomycota(100); c__Dothideomycetes(100); o__Botryosphaeriales(100); f__Aplosporellaceae(100); g__Aplosporella(100); s__Aplosporella_yalgorensis(100);
Otu00626	0	0	0	0	0	0	0	0	0	0	0	0	0	0	0	0	0	2	0	0	0	0	0	0	0		k__Fungi(100); p__Basidiomycota(100); c__Agaricomycetes(100); o__Russulales(100); f__Peniophoraceae(100); g__Peniophora(100); s__Peniophora_albobadia(100);
Otu00627	0	0	0	0	0	0	0	0	0	0	0	0	0	0	1	0	0	0	0	0	0	0	0	2	0		k__Fungi(100); k__Fungi_unclassified(100); k__Fungi_unclassified(100); k__Fungi_unclassified(100); k__Fungi_unclassified(100); k__Fungi_unclassified(100); k__Fungi_unclassified(100);
Otu00628	0	0	0	0	0	0	0	0	0	0	0	0	0	0	0	1	0	0	0	0	0	0	0	0	0		k__Fungi(100); p__Ascomycota(100); c__Eurotiomycetes(100); o__Chaetothyriales(100); o__Chaetothyriales_unclassified(93); o__Chaetothyriales_unclassified(93); o__Chaetothyriales_unclassified(93);
Otu00629	0	0	0	0	0	0	1	0	0	0	0	0	0	0	0	0	0	0	0	0	0	0	0	0	0		k__Fungi(100); p__Basidiomycota(100); c__Agaricomycetes(100); o__Polyporales(100); f__Meruliaceae(100); g__Candelabrochaete(100); s__Candelabrochaete_sp(100);
Otu00630	0	0	0	0	0	0	0	0	0	0	0	0	0	0	0	0	0	0	3	0	0	0	0	0	0		k__Fungi(100); k__Fungi_unclassified(100); k__Fungi_unclassified(100); k__Fungi_unclassified(100); k__Fungi_unclassified(100); k__Fungi_unclassified(100); k__Fungi_unclassified(100);
Otu00631	0	0	0	0	0	0	0	0	0	0	0	0	0	0	0	1	0	0	0	0	0	0	0	0	0		k__Fungi(100); k__Fungi_unclassified(100); k__Fungi_unclassified(100); k__Fungi_unclassified(100); k__Fungi_unclassified(100); k__Fungi_unclassified(100); k__Fungi_unclassified(100);
Otu00632	0	0	0	0	0	0	0	0	0	0	0	0	0	0	0	0	1	0	0	0	0	0	0	0	0		k__Fungi(100); k__Fungi_unclassified(100); k__Fungi_unclassified(100); k__Fungi_unclassified(100); k__Fungi_unclassified(100); k__Fungi_unclassified(100); k__Fungi_unclassified(100);
Otu00634	0	0	0	0	0	0	0	0	0	0	0	0	0	0	0	0	0	0	0	0	0	0	0	1	0		k__Fungi(100); k__Fungi_unclassified(100); k__Fungi_unclassified(100); k__Fungi_unclassified(100); k__Fungi_unclassified(100); k__Fungi_unclassified(100); k__Fungi_unclassified(100);
Otu00635	0	0	0	0	0	0	0	0	0	0	0	0	0	0	0	0	0	0	0	0	1	0	0	0	0		k__Fungi(100); p__Ascomycota(100); c__Sordariomycetes(100); o__Hypocreales(99); f__Hypocreales_fam_Incertae_sedis(97); g__Acremonium(97); s__Acremonium_hennebertii(97);
Otu00636	0	0	0	0	0	0	0	0	0	0	0	0	0	0	0	0	0	0	2	0	0	0	0	0	0		k__Fungi(100); p__Basidiomycota(100); c__Agaricomycetes(100); o__Hymenochaetales(100); f__Hymenochaetaceae(100); g__Phellinus(100); s__Phellinus_sp(100);
Otu00637	0	0	0	0	0	0	0	0	0	0	0	0	0	0	0	0	0	0	0	0	2	0	0	0	0		k__Fungi(100); k__Fungi_unclassified(100); k__Fungi_unclassified(100); k__Fungi_unclassified(100); k__Fungi_unclassified(100); k__Fungi_unclassified(100); k__Fungi_unclassified(100);
Otu00638	0	0	0	0	0	0	0	0	0	0	0	0	0	0	0	0	0	0	0	1	0	0	0	0	0		k__Fungi(100); p__Ascomycota(100); c__Eurotiomycetes(100); o__Eurotiales(100); f__Aspergillaceae(100); g__Penicillium(100); g__Penicillium_unclassified(100);
Otu00639	0	0	0	0	0	0	1	0	0	0	0	0	0	0	0	0	0	0	0	0	0	0	0	0	0		k__Fungi(100); p__Basidiomycota(100); c__Microbotryomycetes(100); o__Sporidiobolales(100); f__Sporidiobolaceae(100); g__Rhodotorula(100); s__Rhodotorula_toruloides(100);
Otu00640	0	0	0	0	0	0	0	0	0	0	0	0	0	0	0	0	0	2	0	0	0	0	0	0	0		k__Fungi(100); p__Basidiomycota(100); c__Agaricomycetes(100); o__Agaricales(100); f__Crepidotaceae(93); g__Simocybe(90); g__Simocybe_unclassified(90);
Otu00641	0	0	0	0	0	0	0	0	0	0	0	0	0	0	0	1	0	0	0	0	0	0	0	0	0		k__Fungi(100); p__Basidiomycota(100); c__Agaricomycetes(100); o__Polyporales(100); f__Meruliaceae(100); g__Phanerochaete(99); s__Phanerochaete_sordida(99);
Otu00642	0	0	0	0	0	0	0	0	0	0	0	0	0	0	0	3	0	0	0	0	0	0	0	0	0		k__Fungi(100); k__Fungi_unclassified(100); k__Fungi_unclassified(100); k__Fungi_unclassified(100); k__Fungi_unclassified(100); k__Fungi_unclassified(100); k__Fungi_unclassified(100);
Otu00643	0	0	0	0	0	0	0	0	0	0	0	0	0	0	0	0	0	0	5	0	0	0	0	0	0		k__Fungi(100); p__Ascomycota(100); p__Ascomycota_unclassified(100); p__Ascomycota_unclassified(100); p__Ascomycota_unclassified(100); p__Ascomycota_unclassified(100); p__Ascomycota_unclassified(100);
Otu00645	0	0	0	0	0	0	0	0	0	0	0	0	0	0	0	0	1	0	0	0	0	0	0	0	0		k__Fungi(100); k__Fungi_unclassified(100); k__Fungi_unclassified(100); k__Fungi_unclassified(100); k__Fungi_unclassified(100); k__Fungi_unclassified(100); k__Fungi_unclassified(100);
Otu00646	0	0	0	0	0	0	0	0	0	0	0	0	0	0	0	1	0	0	0	0	0	0	0	0	0		k__Fungi(100); p__Basidiomycota(100); c__Agaricomycetes(100); o__Trechisporales(100); f__Hydnodontaceae(100); g__Trechispora(100); s__Trechispora_sp(85);
Otu00649	0	0	0	0	0	0	0	0	0	0	0	0	0	0	0	1	0	0	2	1	0	0	0	0	0		k__Fungi(100); k__Fungi_unclassified(100); k__Fungi_unclassified(100); k__Fungi_unclassified(100); k__Fungi_unclassified(100); k__Fungi_unclassified(100); k__Fungi_unclassified(100);
Otu00650	0	0	0	0	0	0	0	0	0	0	0	0	0	0	0	0	0	0	3	0	0	0	0	0	0		k__Fungi(100); k__Fungi_unclassified(100); k__Fungi_unclassified(100); k__Fungi_unclassified(100); k__Fungi_unclassified(100); k__Fungi_unclassified(100); k__Fungi_unclassified(100);
Otu00653	0	0	0	0	0	0	0	0	0	0	40	0	0	0	0	0	0	0	0	0	0	0	0	0	0		k__Fungi(100); p__Ascomycota(100); c__Sordariomycetes(100); o__Xylariales(100); f__Diatrypaceae(100); g__Peroneutypa(100); s__Peroneutypa_scoparia(100);
Otu00654	0	0	0	0	0	0	0	0	0	0	0	0	0	0	0	0	0	0	0	0	0	0	0	1	0		k__Fungi(100); k__Fungi_unclassified(100); k__Fungi_unclassified(100); k__Fungi_unclassified(100); k__Fungi_unclassified(100); k__Fungi_unclassified(100); k__Fungi_unclassified(100);
Otu00655	0	0	0	0	0	0	0	0	0	0	0	0	0	0	0	0	0	0	1	0	1	1	0	0	0		k__Fungi(100); k__Fungi_unclassified(100); k__Fungi_unclassified(100); k__Fungi_unclassified(100); k__Fungi_unclassified(100); k__Fungi_unclassified(100); k__Fungi_unclassified(100);
Otu00657	0	0	0	0	0	0	0	0	0	0	0	0	0	0	0	2	0	0	0	0	0	0	0	0	0		k__Fungi(100); k__Fungi_unclassified(100); k__Fungi_unclassified(100); k__Fungi_unclassified(100); k__Fungi_unclassified(100); k__Fungi_unclassified(100); k__Fungi_unclassified(100);
Otu00658	0	0	0	0	0	0	0	0	0	0	0	0	0	0	0	0	1	0	0	0	0	0	0	0	0		k__Fungi(100); k__Fungi_unclassified(100); k__Fungi_unclassified(100); k__Fungi_unclassified(100); k__Fungi_unclassified(100); k__Fungi_unclassified(100); k__Fungi_unclassified(100);
Otu00659	0	0	0	0	0	0	0	0	0	0	0	0	0	0	0	0	0	0	0	2	0	0	0	0	0		k__Fungi(100); p__Ascomycota(100); p__Ascomycota_unclassified(100); p__Ascomycota_unclassified(100); p__Ascomycota_unclassified(100); p__Ascomycota_unclassified(100); p__Ascomycota_unclassified(100);
Otu00662	0	0	0	0	0	0	0	0	0	0	0	0	0	0	0	0	0	0	0	1	0	0	0	0	0		k__Fungi(100); p__Basidiomycota(100); c__Agaricomycetes(100); o__Agaricales(100); f__Cortinariaceae(100); g__Gymnopilus(100); s__Gymnopilus_sp(75);
Otu00663	0	0	0	0	0	0	0	0	0	0	0	0	0	0	0	0	0	0	0	0	0	0	0	1	0		k__Fungi(100); p__Ascomycota(100); c__Dothideomycetes(100); o__Pleosporales(100); f__Didymellaceae(100); g__Allophoma(100); s__Allophoma_minor(100);
Otu00664	0	0	0	0	0	0	0	0	0	0	0	0	0	0	0	3	0	0	0	0	0	0	0	0	0		k__Fungi(100); p__Ascomycota(100); c__Eurotiomycetes(100); o__Chaetothyriales(86); f__unclassified_Chaetothyriales(69); g__unclassified_Chaetothyriales(69); s__Chaetothyriales_sp(69);
Otu00665	0	0	0	0	0	0	0	0	0	0	0	0	0	0	0	0	0	0	0	0	0	0	0	0	1		k__Fungi(100); p__Ascomycota(100); c__Leotiomycetes(100); o__Helotiales(100); f__Leotiaceae(98); g__Neobulgaria(98); g__Neobulgaria_unclassified(98);
Otu00670	0	0	0	0	0	0	0	0	0	0	0	0	0	0	0	0	0	0	0	0	0	0	0	2	0		k__Fungi(100); p__Ascomycota(100); c__Sordariomycetes(100); o__Hypocreales(100); f__Clavicipitaceae(100); g__Metarhizium(100); s__Metarhizium_robertsii(100);
Otu00672	0	0	0	0	0	0	0	0	0	0	0	0	0	0	0	0	1	0	0	0	0	0	0	0	0		k__Fungi(100); p__Ascomycota(100); c__Eurotiomycetes(100); o__Chaetothyriales(100); f__Herpotrichiellaceae(100); g__Veronaea(100); g__Veronaea_unclassified(100);
Otu00673	0	0	0	1	0	0	0	0	0	0	0	0	0	0	0	0	0	0	0	0	0	0	0	0	0		k__Fungi(100); p__Ascomycota(100); p__Ascomycota_unclassified(100); p__Ascomycota_unclassified(100); p__Ascomycota_unclassified(100); p__Ascomycota_unclassified(100); p__Ascomycota_unclassified(100);
Otu00674	0	0	1	0	0	0	0	0	0	0	0	0	0	0	0	0	0	0	0	0	0	0	0	0	0		k__Fungi(100); p__Basidiomycota(100); c__Agaricomycetes(100); o__Cantharellales(99); f__Ceratobasidiaceae(99); f__Ceratobasidiaceae_unclassified(96); f__Ceratobasidiaceae_unclassified(96);
Otu00675	0	0	0	0	0	0	0	0	0	0	0	0	0	0	0	0	0	0	2	0	0	0	0	0	0		k__Fungi(100); p__Basidiomycota(100); c__Agaricomycetes(100); o__Hymenochaetales(100); f__Hymenochaetaceae(100); g__Inonotus(100); s__Inonotus_sp(100);
Otu00676	0	0	0	0	0	0	0	0	0	0	0	0	0	0	0	0	0	0	1	0	0	0	0	0	0		k__Fungi(100); p__Ascomycota(100); c__Sordariomycetes(100); o__Xylariales(100); f__Xylariaceae(100); g__Xylaria(99); s__Xylaria_mellissii(98);
Otu00677	0	0	0	0	0	0	0	1	0	0	0	0	0	0	0	0	0	0	0	0	0	0	0	0	0		k__Fungi(100); k__Fungi_unclassified(100); k__Fungi_unclassified(100); k__Fungi_unclassified(100); k__Fungi_unclassified(100); k__Fungi_unclassified(100); k__Fungi_unclassified(100);
Otu00679	0	0	0	0	0	0	0	0	0	0	0	0	0	0	0	0	0	0	0	0	0	0	1	0	0		k__Fungi(100); p__Ascomycota(100); c__Dothideomycetes(100); o__Pleosporales(100); f__Pleosporales_fam_Incertae_sedis(100); f__Pleosporales_fam_Incertae_sedis_unclassified(59); f__Pleosporales_fam_Incertae_sedis_unclassified(59);
Otu00680	0	0	0	0	0	0	0	1	0	0	0	0	0	0	0	0	0	0	0	0	0	0	0	0	0		k__Fungi(100); k__Fungi_unclassified(100); k__Fungi_unclassified(100); k__Fungi_unclassified(100); k__Fungi_unclassified(100); k__Fungi_unclassified(100); k__Fungi_unclassified(100);
Otu00681	0	0	0	0	0	0	0	0	0	0	0	0	0	0	0	0	0	0	0	1	0	0	0	0	0		k__Fungi(100); p__Basidiomycota(100); c__Agaricomycetes(100); c__Agaricomycetes_unclassified(97); c__Agaricomycetes_unclassified(97); c__Agaricomycetes_unclassified(97); c__Agaricomycetes_unclassified(97);
Otu00682	0	0	0	0	0	0	0	0	0	0	0	0	0	0	0	0	2	0	0	0	0	0	0	0	0		k__Fungi(100); k__Fungi_unclassified(100); k__Fungi_unclassified(100); k__Fungi_unclassified(100); k__Fungi_unclassified(100); k__Fungi_unclassified(100); k__Fungi_unclassified(100);
Otu00683	0	0	0	0	0	0	0	0	0	0	0	0	0	0	0	1	0	0	0	0	0	0	0	0	0		k__Fungi(100); p__Ascomycota(100); c__Orbiliomycetes(100); o__Orbiliales(100); f__Orbiliaceae(100); g__Arthrobotrys(100); s__Arthrobotrys_musiformis(100);
Otu00685	0	0	0	0	0	0	0	0	0	0	0	6	0	0	0	0	0	0	0	0	0	0	0	0	0		k__Fungi(100); p__Ascomycota(100); p__Ascomycota_unclassified(100); p__Ascomycota_unclassified(100); p__Ascomycota_unclassified(100); p__Ascomycota_unclassified(100); p__Ascomycota_unclassified(100);
Otu00686	0	0	0	0	0	0	0	0	0	0	0	0	0	0	0	1	0	0	0	0	0	0	0	0	0		k__Fungi(100); p__Ascomycota(100); p__Ascomycota_unclassified(100); p__Ascomycota_unclassified(100); p__Ascomycota_unclassified(100); p__Ascomycota_unclassified(100); p__Ascomycota_unclassified(100);
Otu00687	0	0	0	0	0	0	0	0	0	0	0	0	0	0	0	0	0	0	0	2	0	0	0	0	0		k__Fungi(100); p__Ascomycota(100); c__Dothideomycetes(100); o__Pleosporales(100); f__Sporormiaceae(99); g__Preussia(96); g__Preussia_unclassified(96);
Otu00688	0	0	0	0	0	0	0	0	0	0	0	0	0	0	0	2	0	0	0	0	0	0	0	0	0		k__Fungi(100); p__Ascomycota(100); c__Eurotiomycetes(100); o__Eurotiales(100); f__Aspergillaceae(100); g__Penicillium(100); s__Penicillium_sumatraense(100);
Otu00693	0	0	0	0	0	0	0	0	0	0	0	0	0	0	0	0	0	0	0	0	0	0	0	0	1		k__Fungi(100); k__Fungi_unclassified(100); k__Fungi_unclassified(100); k__Fungi_unclassified(100); k__Fungi_unclassified(100); k__Fungi_unclassified(100); k__Fungi_unclassified(100);
Otu00695	0	0	0	0	0	0	1	0	0	0	0	0	0	0	0	0	0	0	0	0	0	0	0	0	0		k__Fungi(100); p__Ascomycota(100); p__Ascomycota_unclassified(100); p__Ascomycota_unclassified(100); p__Ascomycota_unclassified(100); p__Ascomycota_unclassified(100); p__Ascomycota_unclassified(100);
Otu00696	0	0	0	0	0	0	0	0	0	0	0	0	0	0	0	0	0	0	1	0	0	0	0	0	0		k__Fungi(100); p__Basidiomycota(100); c__Agaricomycetes(100); o__Trechisporales(100); f__Hydnodontaceae(100); g__Trechispora(100); s__Trechispora_caucasica(97);
Otu00697	0	0	0	0	0	0	0	0	0	0	0	0	0	0	0	1	0	0	0	0	0	0	0	0	0		k__Fungi(100); p__Ascomycota(100); p__Ascomycota_unclassified(100); p__Ascomycota_unclassified(100); p__Ascomycota_unclassified(100); p__Ascomycota_unclassified(100); p__Ascomycota_unclassified(100);
Otu00700	0	0	0	0	0	0	0	0	0	0	0	0	0	0	0	0	3	0	0	0	0	0	0	0	0		k__Fungi(100); p__Basidiomycota(100); c__Agaricomycetes(100); o__Hymenochaetales(100); f__Hymenochaetales_fam_Incertae_sedis(100); g__Peniophorella(100); s__Peniophorella_praetermissa(100);
Otu00701	0	0	0	0	0	0	0	0	0	0	0	0	0	0	0	1	0	0	0	0	0	0	0	0	0		k__Fungi(100); k__Fungi_unclassified(100); k__Fungi_unclassified(100); k__Fungi_unclassified(100); k__Fungi_unclassified(100); k__Fungi_unclassified(100); k__Fungi_unclassified(100);
Otu00702	0	0	0	0	0	0	0	0	0	0	0	0	0	0	0	0	0	0	1	0	0	0	0	0	0		k__Fungi(100); p__Basidiomycota(100); p__Basidiomycota_unclassified(100); p__Basidiomycota_unclassified(100); p__Basidiomycota_unclassified(100); p__Basidiomycota_unclassified(100); p__Basidiomycota_unclassified(100);
Otu00705	0	0	0	0	0	0	0	0	0	0	0	0	0	0	0	0	1	0	0	0	0	0	0	0	0		k__Fungi(100); p__Ascomycota(100); c__Dothideomycetes(100); o__Pleosporales(100); f__Didymellaceae(100); g__Didymella(100); s__Didymella_coffeae-arabicae(86);
Otu00707	0	0	0	0	0	0	0	0	0	0	0	0	0	0	0	0	0	0	0	0	0	1	0	0	0		k__Fungi(100); p__Basidiomycota(100); c__Agaricomycetes(100); o__Polyporales(100); f__Meruliaceae(100); g__Riopa(100); s__Riopa_metamorphosa(100);
Otu00709	0	0	0	0	0	0	0	0	0	0	0	0	6	0	0	0	0	0	0	0	0	0	0	0	0		k__Fungi(100); p__Ascomycota(100); c__Eurotiomycetes(100); o__Eurotiales(100); f__Aspergillaceae(100); g__Aspergillus(100); g__Aspergillus_unclassified(100);
Otu00715	0	0	0	0	0	0	0	0	0	0	0	0	0	0	0	0	0	1	0	0	0	0	0	0	0		k__Fungi(100); p__Basidiomycota(100); c__Agaricomycetes(100); o__Polyporales(100); f__Polyporaceae(100); g__Tinctoporellus(100); s__Tinctoporellus_epimiltinus(100);
Otu00718	0	0	0	0	0	0	0	0	0	0	0	0	0	0	0	0	0	0	0	3	0	0	0	0	0		k__Fungi(100); p__Basidiomycota(100); c__Agaricomycetes(100); o__Agaricales(100); f__Pleurotaceae(100); g__Nematoctonus(100); s__Nematoctonus_tylosporus(100);
Otu00720	0	0	0	0	0	0	0	0	0	0	0	0	0	0	0	0	0	2	0	0	0	0	0	0	0		k__Fungi(100); p__Basidiomycota(100); c__Agaricomycetes(100); o__Polyporales(100); f__Meruliaceae(100); g__Phlebiopsis(100); s__Phlebiopsis_sp(100);
Otu00721	0	0	0	0	0	0	0	0	0	0	0	0	0	0	0	1	0	0	0	0	0	0	0	0	0		k__Fungi(100); p__Ascomycota(100); p__Ascomycota_unclassified(100); p__Ascomycota_unclassified(100); p__Ascomycota_unclassified(100); p__Ascomycota_unclassified(100); p__Ascomycota_unclassified(100);
Otu00722	0	0	0	0	0	0	0	0	0	0	0	0	0	0	0	0	2	0	0	0	0	0	0	0	0		k__Fungi(100); p__Basidiomycota(100); c__Agaricomycetes(100); o__Agaricales(100); f__Agaricaceae(100); g__Leucocoprinus(100); s__Leucocoprinus_sp(100);
Otu00723	0	0	0	0	0	0	0	0	0	0	0	0	0	0	0	0	0	0	1	0	0	0	0	0	0		k__Fungi(100); p__Basidiomycota(100); c__Agaricomycetes(100); o__Agaricales(100); f__Tricholomataceae(100); g__Resupinatus(100); s__Resupinatus_sp(100);
Otu00724	0	0	0	0	0	0	0	0	0	0	0	0	0	0	0	1	0	0	0	0	0	0	0	0	0		k__Fungi(100); p__Ascomycota(100); p__Ascomycota_unclassified(100); p__Ascomycota_unclassified(100); p__Ascomycota_unclassified(100); p__Ascomycota_unclassified(100); p__Ascomycota_unclassified(100);
Otu00726	0	0	0	0	0	0	0	0	0	0	0	0	0	0	0	0	0	0	0	2	0	0	0	0	0		k__Fungi(100); p__Basidiomycota(100); c__Agaricomycetes(100); o__Hymenochaetales(100); f__Rickenellaceae(100); g__Sidera(100); s__Sidera_lowei(100);
Otu00727	0	0	0	0	0	0	0	0	0	0	0	0	0	0	0	0	1	0	0	0	0	0	0	0	0		k__Fungi(100); p__Ascomycota(100); c__Sordariomycetes(100); c__Sordariomycetes_unclassified(100); c__Sordariomycetes_unclassified(100); c__Sordariomycetes_unclassified(100); c__Sordariomycetes_unclassified(100);
Otu00730	0	0	0	0	0	0	0	0	0	0	0	0	0	0	0	0	0	0	0	0	0	0	0	0	1		k__Fungi(100); k__Fungi_unclassified(100); k__Fungi_unclassified(100); k__Fungi_unclassified(100); k__Fungi_unclassified(100); k__Fungi_unclassified(100); k__Fungi_unclassified(100);
Otu00733	0	0	0	0	0	0	0	0	0	0	0	0	0	0	0	0	0	0	0	0	0	0	0	1	0		k__Fungi(100); p__Ascomycota(100); c__Eurotiomycetes(100); c__Eurotiomycetes_unclassified(93); c__Eurotiomycetes_unclassified(93); c__Eurotiomycetes_unclassified(93); c__Eurotiomycetes_unclassified(93);
Otu00736	0	0	0	0	0	0	0	0	0	0	0	0	2	0	0	0	1	0	0	0	0	0	0	0	0		k__Fungi(100); k__Fungi_unclassified(100); k__Fungi_unclassified(100); k__Fungi_unclassified(100); k__Fungi_unclassified(100); k__Fungi_unclassified(100); k__Fungi_unclassified(100);
Otu00739	0	0	0	0	0	0	0	0	0	0	0	0	0	0	0	0	0	0	0	1	0	0	0	0	0		k__Fungi(100); k__Fungi_unclassified(100); k__Fungi_unclassified(100); k__Fungi_unclassified(100); k__Fungi_unclassified(100); k__Fungi_unclassified(100); k__Fungi_unclassified(100);
Otu00741	0	0	0	0	0	0	0	0	0	0	0	0	0	0	0	3	0	0	0	0	0	0	0	0	0		k__Fungi(100); p__Basidiomycota(100); c__Agaricomycetes(100); o__Hymenochaetales(100); f__Hymenochaetaceae(100); g__Hymenochaete(100); s__Hymenochaete_berteroi(100);
Otu00743	0	0	0	0	0	0	0	0	0	0	0	0	0	0	0	0	0	0	0	0	0	0	0	0	1		k__Fungi(100); k__Fungi_unclassified(100); k__Fungi_unclassified(100); k__Fungi_unclassified(100); k__Fungi_unclassified(100); k__Fungi_unclassified(100); k__Fungi_unclassified(100);
Otu00745	0	0	0	0	0	0	0	0	0	0	0	0	0	0	0	0	0	0	1	0	0	0	0	0	0		k__Fungi(100); p__Ascomycota(100); c__Sordariomycetes(100); o__Xylariales(100); f__Sporocadaceae(100); f__Sporocadaceae_unclassified(100); f__Sporocadaceae_unclassified(100);
Otu00746	0	0	0	0	0	0	0	0	0	0	0	0	0	0	0	1	0	0	0	0	0	0	0	0	0		k__Fungi(100); k__Fungi_unclassified(100); k__Fungi_unclassified(100); k__Fungi_unclassified(100); k__Fungi_unclassified(100); k__Fungi_unclassified(100); k__Fungi_unclassified(100);
Otu00747	0	0	0	0	0	0	0	0	0	0	0	0	0	0	0	0	1	0	0	0	0	0	0	0	0		k__Fungi(100); p__Basidiomycota(100); c__Agaricomycetes(100); o__Russulales(100); f__Lachnocladiaceae(100); g__Asterostroma(100); g__Asterostroma_unclassified(100);
Otu00749	0	0	0	0	0	0	0	0	0	0	0	0	0	0	0	0	0	0	1	0	0	0	0	0	0		k__Fungi(100); p__Basidiomycota(100); c__Agaricomycetes(100); o__Agaricales(100); f__Psathyrellaceae(100); g__Coprinopsis(100); s__Coprinopsis_urticicola(75);
Otu00750	0	0	0	0	0	0	0	0	0	0	0	0	0	0	0	0	0	1	0	0	0	0	0	0	0		k__Fungi(100); p__Basidiomycota(100); c__Agaricomycetes(100); o__Trechisporales(100); f__unclassified_Trechisporales(95); g__unclassified_Trechisporales(95); s__Trechisporales_sp(95);
Otu00752	0	0	0	0	0	0	0	0	0	0	0	0	0	0	0	0	1	0	0	0	0	0	0	0	0		k__Fungi(100); p__Ascomycota(100); c__Eurotiomycetes(100); c__Eurotiomycetes_unclassified(97); c__Eurotiomycetes_unclassified(97); c__Eurotiomycetes_unclassified(97); c__Eurotiomycetes_unclassified(97);
Otu00756	0	0	0	0	0	0	0	0	0	0	0	0	0	0	0	0	0	0	2	0	0	0	0	0	0		k__Fungi(100); p__Ascomycota(100); c__Sordariomycetes(100); o__Sordariales(100); f__Chaetomiaceae(100); f__Chaetomiaceae_unclassified(70); f__Chaetomiaceae_unclassified(70);
Otu00760	0	0	0	0	0	0	1	0	0	0	0	0	0	0	0	0	0	0	0	0	0	0	0	0	0		k__Fungi(100); k__Fungi_unclassified(100); k__Fungi_unclassified(100); k__Fungi_unclassified(100); k__Fungi_unclassified(100); k__Fungi_unclassified(100); k__Fungi_unclassified(100);
Otu00761	0	0	0	0	0	0	0	0	0	0	0	0	0	0	0	1	0	0	0	0	0	0	0	0	0		k__Fungi(100); p__Basidiomycota(100); c__Agaricomycetes(100); o__Cantharellales(100); f__Botryobasidiaceae(100); g__Botryobasidium(100); g__Botryobasidium_unclassified(100);
Otu00762	0	0	0	0	0	0	0	0	0	0	0	0	0	0	0	0	0	0	1	0	0	0	0	0	0		k__Fungi(100); k__Fungi_unclassified(100); k__Fungi_unclassified(100); k__Fungi_unclassified(100); k__Fungi_unclassified(100); k__Fungi_unclassified(100); k__Fungi_unclassified(100);
Otu00763	0	0	0	0	0	0	0	0	0	0	0	0	0	0	0	2	0	0	0	0	0	0	0	0	0		k__Fungi(100); p__Basidiomycota(100); c__Agaricomycetes(100); o__Agaricales(100); f__Entolomataceae(100); g__Clitopilus(100); s__Clitopilus_prunulus(100);
Otu00765	0	0	0	0	0	0	0	0	0	0	0	0	0	0	0	3	0	0	0	0	0	0	0	0	0		k__Fungi(100); p__Ascomycota(100); c__Dothideomycetes(100); o__Pleosporales(100); o__Pleosporales_unclassified(100); o__Pleosporales_unclassified(100); o__Pleosporales_unclassified(100);
Otu00766	0	0	0	0	0	0	0	0	0	0	0	0	0	6	0	0	0	0	0	0	0	0	0	0	0		k__Fungi(100); p__Ascomycota(100); p__Ascomycota_unclassified(100); p__Ascomycota_unclassified(100); p__Ascomycota_unclassified(100); p__Ascomycota_unclassified(100); p__Ascomycota_unclassified(100);
Otu00767	0	0	0	0	0	0	0	0	0	0	0	0	0	0	0	1	0	0	0	0	0	0	0	0	0		k__Fungi(100); p__Basidiomycota(100); c__Agaricomycetes(100); o__Agaricales(100); f__Tricholomataceae(100); g__Campanophyllum(100); s__Campanophyllum_sp(100);
Otu00769	0	0	0	0	0	0	0	0	0	0	0	0	0	0	0	0	0	0	1	0	0	0	0	0	0		k__Fungi(100); k__Fungi_unclassified(100); k__Fungi_unclassified(100); k__Fungi_unclassified(100); k__Fungi_unclassified(100); k__Fungi_unclassified(100); k__Fungi_unclassified(100);
Otu00770	0	0	0	0	0	0	0	0	0	0	0	0	0	0	0	0	0	0	0	1	0	0	0	0	0		k__Fungi(100); k__Fungi_unclassified(100); k__Fungi_unclassified(100); k__Fungi_unclassified(100); k__Fungi_unclassified(100); k__Fungi_unclassified(100); k__Fungi_unclassified(100);
Otu00771	0	0	0	0	0	0	0	0	0	0	24	0	0	0	0	0	0	0	0	0	0	0	0	0	0		k__Fungi(100); k__Fungi_unclassified(100); k__Fungi_unclassified(100); k__Fungi_unclassified(100); k__Fungi_unclassified(100); k__Fungi_unclassified(100); k__Fungi_unclassified(100);
Otu00772	0	0	0	0	0	0	0	0	0	0	0	0	0	0	0	1	0	0	0	0	0	0	0	0	0		k__Fungi(100); k__Fungi_unclassified(100); k__Fungi_unclassified(100); k__Fungi_unclassified(100); k__Fungi_unclassified(100); k__Fungi_unclassified(100); k__Fungi_unclassified(100);
Otu00776	0	0	0	0	0	0	0	0	0	0	0	0	0	0	0	2	0	0	0	0	0	0	0	0	0		k__Fungi(100); p__Basidiomycota(100); c__Agaricomycetes(100); o__Hymenochaetales(100); f__Hymenochaetales_fam_Incertae_sedis(100); g__Peniophorella(100); s__Peniophorella_praetermissa(100);
Otu00778	0	0	0	0	0	0	0	0	0	0	0	0	0	0	0	1	0	0	0	0	0	0	0	0	0		k__Fungi(100); p__Ascomycota(100); c__Sordariomycetes(100); o__Hypocreales(100); f__Bionectriaceae(100); g__Gliomastix(98); g__Gliomastix_unclassified(66);
Otu00779	0	0	0	0	0	0	0	0	0	0	0	0	0	0	0	0	0	0	0	2	0	0	0	0	0		k__Fungi(100); p__Basidiomycota(100); p__Basidiomycota_unclassified(100); p__Basidiomycota_unclassified(100); p__Basidiomycota_unclassified(100); p__Basidiomycota_unclassified(100); p__Basidiomycota_unclassified(100);
Otu00785	0	0	0	0	0	0	0	0	0	0	0	0	0	0	0	0	0	1	0	0	0	0	0	0	0		k__Fungi(100); p__Basidiomycota(100); c__Agaricomycetes(100); o__Trechisporales(98); f__Hydnodontaceae(94); g__Trechispora(94); g__Trechispora_unclassified(94);
Otu00788	0	0	0	0	0	0	0	0	0	0	0	0	0	0	0	0	0	0	1	0	0	0	0	0	0		k__Fungi(100); p__Ascomycota(100); c__Leotiomycetes(100); c__Leotiomycetes_unclassified(100); c__Leotiomycetes_unclassified(100); c__Leotiomycetes_unclassified(100); c__Leotiomycetes_unclassified(100);
Otu00789	0	0	0	0	0	0	0	0	0	0	0	0	0	0	0	0	0	1	0	0	0	0	0	0	0		k__Fungi(100); p__Ascomycota(100); p__Ascomycota_unclassified(100); p__Ascomycota_unclassified(100); p__Ascomycota_unclassified(100); p__Ascomycota_unclassified(100); p__Ascomycota_unclassified(100);
Otu00790	0	0	0	0	0	0	0	0	0	0	0	0	0	0	0	0	0	0	0	0	0	0	0	1	0		k__Fungi(100); k__Fungi_unclassified(100); k__Fungi_unclassified(100); k__Fungi_unclassified(100); k__Fungi_unclassified(100); k__Fungi_unclassified(100); k__Fungi_unclassified(100);
Otu00791	0	0	0	0	0	0	0	0	0	0	0	0	0	0	0	0	1	0	0	0	0	0	0	0	0		k__Fungi(100); p__Ascomycota(100); c__Dothideomycetes(100); o__Pleosporales(100); f__Didymosphaeriaceae(89); g__Paraphaeosphaeria(78); g__Paraphaeosphaeria_unclassified(78);
Otu00792	0	0	0	0	0	0	0	0	0	1	0	0	0	0	0	0	0	0	0	0	0	0	0	0	0		k__Fungi(100); p__Basidiomycota(100); c__Agaricomycetes(100); o__Agaricales(100); o__Agaricales_unclassified(100); o__Agaricales_unclassified(100); o__Agaricales_unclassified(100);
Otu00793	0	0	0	0	0	0	0	0	0	0	0	0	0	0	0	0	0	0	1	0	0	0	0	0	0		k__Fungi(100); k__Fungi_unclassified(100); k__Fungi_unclassified(100); k__Fungi_unclassified(100); k__Fungi_unclassified(100); k__Fungi_unclassified(100); k__Fungi_unclassified(100);
Otu00798	0	0	0	0	0	0	0	0	0	0	0	0	0	0	0	1	0	0	0	0	0	0	0	0	0		k__Fungi(100); p__Basidiomycota(100); c__Malasseziomycetes(100); o__Malasseziales(100); f__Malasseziaceae(100); g__Malassezia(100); s__Malassezia_dermatis(100);
Otu00799	0	0	0	0	0	0	0	0	0	0	0	0	0	0	0	0	3	0	0	0	0	0	0	0	0		k__Fungi(100); p__Ascomycota(100); c__Dothideomycetes(100); o__Pleosporales(100); f__Pleosporales_fam_Incertae_sedis(100); g__Nigrograna(100); s__Nigrograna_sp(100);
Otu00800	0	0	0	0	0	0	0	0	0	0	0	0	0	0	0	1	0	0	0	0	0	0	0	0	0		k__Fungi(100); k__Fungi_unclassified(100); k__Fungi_unclassified(100); k__Fungi_unclassified(100); k__Fungi_unclassified(100); k__Fungi_unclassified(100); k__Fungi_unclassified(100);
Otu00801	0	0	0	0	0	0	0	0	0	0	0	0	0	0	0	0	0	1	0	0	0	0	0	0	0		k__Fungi(100); p__Ascomycota(100); p__Ascomycota_unclassified(100); p__Ascomycota_unclassified(100); p__Ascomycota_unclassified(100); p__Ascomycota_unclassified(100); p__Ascomycota_unclassified(100);
Otu00803	0	0	0	0	0	0	0	0	0	0	0	0	0	0	0	0	0	0	0	0	0	2	0	0	0		k__Fungi(100); k__Fungi_unclassified(100); k__Fungi_unclassified(100); k__Fungi_unclassified(100); k__Fungi_unclassified(100); k__Fungi_unclassified(100); k__Fungi_unclassified(100);
Otu00804	0	0	0	0	0	0	0	0	0	0	0	0	0	0	0	0	0	0	1	0	0	0	0	0	0		k__Fungi(100); p__Basidiomycota(100); c__Agaricomycetes(100); c__Agaricomycetes_unclassified(98); c__Agaricomycetes_unclassified(98); c__Agaricomycetes_unclassified(98); c__Agaricomycetes_unclassified(98);
Otu00810	0	0	0	0	0	0	0	0	0	0	0	0	0	0	0	2	0	0	0	0	0	0	0	0	0		k__Fungi(100); p__Basidiomycota(100); c__Agaricomycetes(100); o__Agaricomycetes_ord_Incertae_sedis(91); f__Agaricomycetes_fam_Incertae_sedis(91); f__Agaricomycetes_fam_Incertae_sedis_unclassified(91); f__Agaricomycetes_fam_Incertae_sedis_unclassified(91);
Otu00813	0	0	0	0	0	0	0	0	0	0	0	0	0	0	0	0	0	0	0	0	0	0	1	0	0		k__Fungi(100); p__Ascomycota(100); p__Ascomycota_unclassified(100); p__Ascomycota_unclassified(100); p__Ascomycota_unclassified(100); p__Ascomycota_unclassified(100); p__Ascomycota_unclassified(100);
Otu00820	0	0	0	0	0	0	0	0	0	0	0	0	0	0	0	0	0	0	2	0	0	0	0	0	0		k__Fungi(100); p__Ascomycota(100); p__Ascomycota_unclassified(100); p__Ascomycota_unclassified(100); p__Ascomycota_unclassified(100); p__Ascomycota_unclassified(100); p__Ascomycota_unclassified(100);
Otu00821	0	0	0	0	0	0	0	0	0	0	0	0	0	0	0	0	0	0	0	1	0	0	0	0	0		k__Fungi(100); p__Basidiomycota(100); c__Agaricomycetes(100); o__Polyporales(100); f__Meruliaceae(100); g__Hyphodermella(100); s__Hyphodermella_corrugata(98);
Otu00822	0	0	0	0	0	0	0	0	0	0	0	0	0	0	0	0	0	1	0	0	0	0	0	0	0		k__Fungi(100); k__Fungi_unclassified(100); k__Fungi_unclassified(100); k__Fungi_unclassified(100); k__Fungi_unclassified(100); k__Fungi_unclassified(100); k__Fungi_unclassified(100);
Otu00823	0	0	0	0	0	0	0	0	0	0	0	0	0	0	0	0	0	0	0	3	0	0	0	0	0		k__Fungi(100); p__Ascomycota(100); p__Ascomycota_unclassified(100); p__Ascomycota_unclassified(100); p__Ascomycota_unclassified(100); p__Ascomycota_unclassified(100); p__Ascomycota_unclassified(100);
Otu00827	0	0	0	0	0	0	0	0	1	0	0	0	0	0	0	0	0	0	0	0	0	0	0	0	0		k__Fungi(100); p__Basidiomycota(100); c__Agaricomycetes(100); o__Polyporales(100); f__Xenasmataceae(100); g__Phlebiella(100); s__Phlebiella_borealis(100);
Otu00829	0	0	0	0	0	0	0	0	0	1	0	0	0	0	0	0	0	0	0	0	0	0	0	0	0		k__Fungi(100); p__Ascomycota(100); c__Orbiliomycetes(100); o__Orbiliales(100); f__unclassified_Orbiliales(93); g__unclassified_Orbiliales(93); s__Orbiliales_sp(93);
Otu00830	0	0	0	0	0	0	0	0	0	0	0	0	0	0	0	2	0	0	0	0	0	0	0	0	0		k__Fungi(100); p__Ascomycota(100); c__Sordariomycetes(100); o__Sordariales(100); f__Lasiosphaeriaceae(100); g__Podospora(100); s__Podospora_inflatula(100);
Otu00831	0	0	0	0	0	0	0	0	0	0	0	0	0	0	0	0	0	0	2	0	0	0	0	0	0		k__Fungi(100); p__Ascomycota(100); c__Sordariomycetes(100); o__Xylariales(100); f__Diatrypaceae(100); f__Diatrypaceae_unclassified(95); f__Diatrypaceae_unclassified(95);
Otu00833	0	0	0	0	0	0	0	0	0	0	0	0	0	0	0	1	0	0	0	0	0	0	0	0	0		k__Fungi(100); p__Ascomycota(100); c__Dothideomycetes(100); o__Pleosporales(98); o__Pleosporales_unclassified(98); o__Pleosporales_unclassified(98); o__Pleosporales_unclassified(98);
Otu00836	0	0	0	0	0	0	0	0	0	0	0	0	0	0	0	0	0	0	0	1	0	0	0	0	0		k__Fungi(100); p__Ascomycota(100); c__Sordariomycetes(100); o__Hypocreales(100); f__Hypocreales_fam_Incertae_sedis(98); g__Acremonium(98); s__Acremonium_hennebertii(95);
Otu00839	0	0	0	0	0	0	0	0	0	0	0	0	0	0	0	0	0	1	0	0	0	0	0	0	0		k__Fungi(100); p__Basidiomycota(100); c__Agaricomycetes(100); o__Polyporales(100); f__Polyporaceae(100); g__Coriolopsis(100); s__Coriolopsis_hostmannii(100);
Otu00845	0	0	0	0	0	0	0	0	0	0	0	0	0	0	0	0	0	0	0	1	0	0	0	0	0		k__Fungi(100); k__Fungi_unclassified(100); k__Fungi_unclassified(100); k__Fungi_unclassified(100); k__Fungi_unclassified(100); k__Fungi_unclassified(100); k__Fungi_unclassified(100);
Otu00849	0	0	0	0	0	0	0	1	0	0	0	0	0	0	0	0	0	0	0	0	0	0	0	0	0		k__Fungi(100); p__Ascomycota(100); c__Dothideomycetes(100); o__Capnodiales(100); f__Cladosporiaceae(100); g__Cladosporium(100); s__Cladosporium_flabelliforme(63);
Otu00854	0	0	0	0	0	0	0	0	0	0	0	0	0	0	0	0	0	0	0	0	0	0	1	0	0		k__Fungi(100); k__Fungi_unclassified(100); k__Fungi_unclassified(100); k__Fungi_unclassified(100); k__Fungi_unclassified(100); k__Fungi_unclassified(100); k__Fungi_unclassified(100);
Otu00856	0	0	0	0	0	0	0	0	0	0	0	0	0	0	0	0	1	0	0	0	0	0	0	0	0		k__Fungi(100); p__Ascomycota(100); p__Ascomycota_unclassified(100); p__Ascomycota_unclassified(100); p__Ascomycota_unclassified(100); p__Ascomycota_unclassified(100); p__Ascomycota_unclassified(100);
Otu00857	0	0	0	0	0	0	0	0	0	0	0	0	0	0	0	0	0	0	0	0	0	0	1	0	0		k__Fungi(100); p__Ascomycota(100); c__Dothideomycetes(100); o__Pleosporales(100); f__Pleosporaceae(100); g__Curvularia(100); g__Curvularia_unclassified(89);
Otu00864	0	0	0	0	0	0	0	0	0	0	0	0	0	0	0	0	0	0	2	0	0	0	0	0	0		k__Fungi(100); k__Fungi_unclassified(100); k__Fungi_unclassified(100); k__Fungi_unclassified(100); k__Fungi_unclassified(100); k__Fungi_unclassified(100); k__Fungi_unclassified(100);
Otu00867	0	0	0	0	0	0	0	0	0	0	0	0	0	0	0	0	2	0	0	0	0	0	0	0	0		k__Fungi(100); p__Ascomycota(100); c__Eurotiomycetes(100); o__Chaetothyriales(100); f__Cyphellophoraceae(100); g__Cyphellophora(100); s__Cyphellophora_eucalypti(100);
Otu00870	0	0	0	0	0	0	0	0	0	1	0	0	0	0	0	0	0	0	0	0	0	0	0	0	0		k__Fungi(100); p__Basidiomycota(100); c__Agaricomycetes(100); o__Agaricales(100); o__Agaricales_unclassified(100); o__Agaricales_unclassified(100); o__Agaricales_unclassified(100);
Otu00872	0	0	0	0	0	0	0	0	0	0	0	0	0	0	0	0	0	1	0	0	0	0	0	0	0		k__Fungi(100); p__Ascomycota(100); c__Dothideomycetes(100); o__Pleosporales(100); f__Didymellaceae(100); f__Didymellaceae_unclassified(98); f__Didymellaceae_unclassified(98);
Otu00874	0	0	0	0	0	0	0	0	0	0	0	0	0	0	0	0	0	0	0	1	0	0	0	0	0		k__Fungi(100); p__Chytridiomycota(100); c__GS13(100); o__unclassified_GS13(100); f__unclassified_GS13(100); g__unclassified_GS13(100); s__GS13_sp(100);
Otu00876	0	0	0	0	0	0	0	0	0	0	0	0	0	0	0	0	0	1	0	0	0	0	0	0	0		k__Fungi(100); p__Basidiomycota(100); c__Agaricomycetes(100); o__Russulales(100); f__Auriscalpiaceae(100); g__Gloeodontia(100); s__Gloeodontia_eriobotryae(100);
Otu00880	0	0	0	0	0	0	0	0	0	0	0	0	1	0	0	0	0	0	0	0	0	0	0	0	0		k__Fungi(100); p__Ascomycota(100); p__Ascomycota_unclassified(100); p__Ascomycota_unclassified(100); p__Ascomycota_unclassified(100); p__Ascomycota_unclassified(100); p__Ascomycota_unclassified(100);
Otu00884	0	0	0	0	0	0	0	0	0	0	0	0	0	0	0	0	0	0	0	1	0	0	0	0	0		k__Fungi(100); k__Fungi_unclassified(100); k__Fungi_unclassified(100); k__Fungi_unclassified(100); k__Fungi_unclassified(100); k__Fungi_unclassified(100); k__Fungi_unclassified(100);
Otu00885	0	0	0	0	0	0	0	0	0	0	0	0	0	1	0	0	0	0	0	0	0	0	0	0	0		k__Fungi(100); p__Ascomycota(100); p__Ascomycota_unclassified(100); p__Ascomycota_unclassified(100); p__Ascomycota_unclassified(100); p__Ascomycota_unclassified(100); p__Ascomycota_unclassified(100);
Otu00893	0	0	0	0	0	0	0	0	0	0	0	0	0	0	0	1	0	0	0	0	0	0	0	0	0		k__Fungi(100); p__Ascomycota(100); c__Sordariomycetes(100); o__Glomerellales(100); f__Plectosphaerellaceae(100); g__Plectosphaerella(100); g__Plectosphaerella_unclassified(91);
Otu00899	0	0	0	0	0	0	0	0	0	0	0	0	0	0	0	1	0	0	0	0	0	0	0	0	0		k__Fungi(100); p__Ascomycota(100); c__Sordariomycetes(100); o__Hypocreales(100); f__Hypocreales_fam_Incertae_sedis(100); g__Trichothecium(100); s__Trichothecium_roseum(100);
Otu00902	0	0	0	0	0	0	0	0	0	0	0	0	0	0	0	0	1	0	0	0	0	0	0	0	0		k__Fungi(100); k__Fungi_unclassified(100); k__Fungi_unclassified(100); k__Fungi_unclassified(100); k__Fungi_unclassified(100); k__Fungi_unclassified(100); k__Fungi_unclassified(100);
Otu00906	0	0	0	0	0	0	0	0	0	0	0	0	0	0	0	0	0	1	0	0	0	0	0	0	0		k__Fungi(100); p__Ascomycota(100); c__Eurotiomycetes(100); c__Eurotiomycetes_unclassified(80); c__Eurotiomycetes_unclassified(80); c__Eurotiomycetes_unclassified(80); c__Eurotiomycetes_unclassified(80);
Otu00907	0	0	0	0	0	0	0	0	0	0	0	0	0	0	0	0	0	0	0	1	0	0	0	0	0		k__Fungi(100); p__Basidiomycota(100); c__Agaricomycetes(100); o__Polyporales(100); f__Ganodermataceae(100); g__Ganoderma(100); g__Ganoderma_unclassified(97);
Otu00917	0	0	0	0	0	0	0	0	0	0	0	0	0	0	0	0	1	0	0	0	0	0	0	0	0		k__Fungi(100); p__Rozellomycota(100); c__Rozellomycotina_cls_Incertae_sedis(100); o__GS11(100); f__unclassified_GS11(100); g__unclassified_GS11(100); s__GS11_sp(100);
Otu00925	0	0	0	0	0	0	0	0	0	0	0	0	0	4	0	0	0	0	0	0	0	0	0	0	0		k__Fungi(100); p__Ascomycota(100); p__Ascomycota_unclassified(100); p__Ascomycota_unclassified(100); p__Ascomycota_unclassified(100); p__Ascomycota_unclassified(100); p__Ascomycota_unclassified(100);
Otu00928	0	0	0	0	0	0	0	0	0	0	0	0	0	0	0	0	1	0	0	0	0	0	0	0	0		k__Fungi(100); p__Basidiomycota(100); c__Agaricomycetes(100); o__Polyporales(100); f__Meruliaceae(100); f__Meruliaceae_unclassified(100); f__Meruliaceae_unclassified(100);
Otu00932	0	0	0	0	0	0	0	0	0	0	0	0	0	0	0	0	0	0	0	1	0	0	0	0	0		k__Fungi(100); p__Basidiomycota(100); p__Basidiomycota_unclassified(100); p__Basidiomycota_unclassified(100); p__Basidiomycota_unclassified(100); p__Basidiomycota_unclassified(100); p__Basidiomycota_unclassified(100);
Otu00934	0	0	0	0	0	0	0	0	0	0	0	0	0	0	0	0	0	0	0	0	0	0	0	0	1		k__Fungi(100); k__Fungi_unclassified(100); k__Fungi_unclassified(100); k__Fungi_unclassified(100); k__Fungi_unclassified(100); k__Fungi_unclassified(100); k__Fungi_unclassified(100);
Otu00937	0	0	0	0	0	0	0	0	0	0	0	0	0	0	0	0	0	1	0	0	0	0	0	0	0		k__Fungi(100); p__Ascomycota(100); c__Sordariomycetes(100); o__Sordariales(86); f__Lasiosphaeriaceae(86); f__Lasiosphaeriaceae_unclassified(86); f__Lasiosphaeriaceae_unclassified(86);
Otu00955	0	0	0	0	0	0	0	0	0	0	0	0	0	0	0	0	0	0	0	0	1	0	0	0	0		k__Fungi(100); k__Fungi_unclassified(100); k__Fungi_unclassified(100); k__Fungi_unclassified(100); k__Fungi_unclassified(100); k__Fungi_unclassified(100); k__Fungi_unclassified(100);
Otu00956	0	0	0	0	0	0	0	0	0	0	0	0	0	0	0	0	0	0	0	1	0	0	0	0	0		k__Fungi(100); k__Fungi_unclassified(100); k__Fungi_unclassified(100); k__Fungi_unclassified(100); k__Fungi_unclassified(100); k__Fungi_unclassified(100); k__Fungi_unclassified(100);
Otu00961	0	0	0	0	0	0	0	0	0	0	0	0	0	0	0	0	0	0	1	0	0	0	0	0	0		k__Fungi(100); k__Fungi_unclassified(100); k__Fungi_unclassified(100); k__Fungi_unclassified(100); k__Fungi_unclassified(100); k__Fungi_unclassified(100); k__Fungi_unclassified(100);
Otu00963	0	0	0	0	0	0	0	0	0	0	0	0	0	0	0	1	0	0	0	0	0	0	0	0	0		k__Fungi(100); p__Ascomycota(100); p__Ascomycota_unclassified(100); p__Ascomycota_unclassified(100); p__Ascomycota_unclassified(100); p__Ascomycota_unclassified(100); p__Ascomycota_unclassified(100);
Otu00966	0	0	0	0	0	0	0	0	0	0	0	0	0	0	0	0	0	0	0	0	1	0	0	0	0		k__Fungi(100); p__Ascomycota(100); p__Ascomycota_unclassified(100); p__Ascomycota_unclassified(100); p__Ascomycota_unclassified(100); p__Ascomycota_unclassified(100); p__Ascomycota_unclassified(100);
Otu00967	0	0	0	0	0	0	0	0	0	0	0	0	0	0	0	0	1	0	0	0	0	0	0	0	0		k__Fungi(100); p__Ascomycota(100); c__Lecanoromycetes(100); c__Lecanoromycetes_unclassified(100); c__Lecanoromycetes_unclassified(100); c__Lecanoromycetes_unclassified(100); c__Lecanoromycetes_unclassified(100);
Otu00975	0	0	1	0	0	0	0	0	0	1	0	0	0	0	0	0	0	0	0	0	0	0	0	0	0		k__Fungi(100); p__Basidiomycota(100); c__Agaricomycetes(100); o__Agaricales(100); o__Agaricales_unclassified(100); o__Agaricales_unclassified(100); o__Agaricales_unclassified(100);
Otu00990	0	0	0	0	0	0	0	0	0	0	0	0	0	1	0	0	0	0	0	0	0	0	0	0	0		k__Fungi(100); p__Ascomycota(100); p__Ascomycota_unclassified(100); p__Ascomycota_unclassified(100); p__Ascomycota_unclassified(100); p__Ascomycota_unclassified(100); p__Ascomycota_unclassified(100);
Otu00991	0	0	0	0	0	0	0	0	0	0	0	0	0	0	0	0	1	0	0	0	0	0	0	0	0		k__Fungi(100); p__Ascomycota(100); p__Ascomycota_unclassified(100); p__Ascomycota_unclassified(100); p__Ascomycota_unclassified(100); p__Ascomycota_unclassified(100); p__Ascomycota_unclassified(100);
Otu00999	0	0	0	0	0	0	0	0	0	0	0	0	0	1	0	0	0	0	0	0	0	0	0	0	0		k__Fungi(100); p__Basidiomycota(100); p__Basidiomycota_unclassified(100); p__Basidiomycota_unclassified(100); p__Basidiomycota_unclassified(100); p__Basidiomycota_unclassified(100); p__Basidiomycota_unclassified(100);
Otu01003	0	0	0	0	0	0	0	0	0	0	0	0	0	0	0	0	0	0	1	0	0	0	0	0	0		k__Fungi(100); p__Basidiomycota(100); p__Basidiomycota_unclassified(100); p__Basidiomycota_unclassified(100); p__Basidiomycota_unclassified(100); p__Basidiomycota_unclassified(100); p__Basidiomycota_unclassified(100);
Otu01007	0	0	0	0	0	0	0	0	0	0	0	0	0	0	3	0	0	0	0	0	0	0	0	0	0		k__Fungi(100); p__Ascomycota(100); c__Eurotiomycetes(100); o__Eurotiales(100); f__Aspergillaceae(100); g__Aspergillus(100); s__Aspergillus_halophilicus(100);
Otu01018	0	0	0	0	0	0	0	0	0	0	0	0	0	0	0	0	1	0	0	0	0	0	0	0	0		k__Fungi(100); k__Fungi_unclassified(100); k__Fungi_unclassified(100); k__Fungi_unclassified(100); k__Fungi_unclassified(100); k__Fungi_unclassified(100); k__Fungi_unclassified(100);
Otu01021	0	0	0	0	0	0	0	0	1	0	0	0	0	0	0	0	0	0	0	0	0	0	0	0	0		k__Fungi(100); p__Basidiomycota(100); c__Agaricomycetes(100); o__Polyporales(100); f__Xenasmataceae(100); g__Phlebiella(100); s__Phlebiella_borealis(100);
Otu01022	0	0	0	0	0	0	0	0	0	0	0	0	0	0	0	0	1	0	0	0	0	0	0	0	0		k__Fungi(100); p__Basidiomycota(100); c__Agaricomycetes(100); o__Polyporales(100); f__Meruliaceae(100); g__Phlebia(100); s__Phlebia_floridensis(100);
Otu01025	0	0	0	0	0	0	0	0	0	0	0	0	0	0	0	1	0	0	0	0	0	0	0	0	0		k__Fungi(100); p__Basidiomycota(100); c__Agaricomycetes(100); o__Agaricales(100); f__Cyphellaceae(100); g__Henningsomyces(100); s__Henningsomyces_puber(100);
Otu01027	0	0	0	0	0	0	0	0	0	0	0	0	0	2	0	0	0	0	0	0	0	0	0	0	0		k__Fungi(100); p__Ascomycota(100); p__Ascomycota_unclassified(100); p__Ascomycota_unclassified(100); p__Ascomycota_unclassified(100); p__Ascomycota_unclassified(100); p__Ascomycota_unclassified(100);
Otu01030	0	0	0	0	0	0	0	0	0	0	0	0	0	0	0	0	0	0	0	0	0	0	1	0	0		k__Fungi(100); k__Fungi_unclassified(100); k__Fungi_unclassified(100); k__Fungi_unclassified(100); k__Fungi_unclassified(100); k__Fungi_unclassified(100); k__Fungi_unclassified(100);
Otu01031	0	0	0	0	0	0	0	0	0	0	0	0	0	0	0	1	0	0	0	0	0	0	0	0	0		k__Fungi(100); k__Fungi_unclassified(100); k__Fungi_unclassified(100); k__Fungi_unclassified(100); k__Fungi_unclassified(100); k__Fungi_unclassified(100); k__Fungi_unclassified(100);
Otu01032	0	0	0	0	0	0	0	0	0	0	0	0	0	0	0	2	0	0	0	0	0	0	0	0	0		k__Fungi(100); k__Fungi_unclassified(100); k__Fungi_unclassified(100); k__Fungi_unclassified(100); k__Fungi_unclassified(100); k__Fungi_unclassified(100); k__Fungi_unclassified(100);
Otu01042	0	0	0	0	0	0	0	0	0	0	0	0	0	0	0	1	0	0	0	0	0	0	0	0	0		k__Fungi(100); p__Ascomycota(100); c__Sordariomycetes(100); o__Xylariales(100); f__Xylariaceae(100); g__Hypoxylon(100); s__Hypoxylon_monticulosum(100);
Otu01049	0	0	0	0	0	0	0	0	0	0	0	0	0	0	0	1	0	0	0	0	0	0	0	0	0		k__Fungi(100); k__Fungi_unclassified(100); k__Fungi_unclassified(100); k__Fungi_unclassified(100); k__Fungi_unclassified(100); k__Fungi_unclassified(100); k__Fungi_unclassified(100);
Otu01050	0	0	0	0	0	0	0	0	0	0	0	0	0	0	0	1	0	1	0	0	0	0	0	0	0		k__Fungi(100); k__Fungi_unclassified(100); k__Fungi_unclassified(100); k__Fungi_unclassified(100); k__Fungi_unclassified(100); k__Fungi_unclassified(100); k__Fungi_unclassified(100);
Otu01063	0	0	0	0	0	0	0	0	0	0	0	0	0	0	0	0	0	1	0	0	0	0	0	0	0		k__Fungi(100); p__Basidiomycota(100); c__Agaricomycetes(100); o__Agaricales(100); o__Agaricales_unclassified(100); o__Agaricales_unclassified(100); o__Agaricales_unclassified(100);
Otu01071	0	0	0	0	0	0	0	0	0	0	0	0	0	0	0	0	0	0	0	0	0	0	0	0	1		k__Fungi(100); k__Fungi_unclassified(100); k__Fungi_unclassified(100); k__Fungi_unclassified(100); k__Fungi_unclassified(100); k__Fungi_unclassified(100); k__Fungi_unclassified(100);
Otu01078	0	0	0	0	0	0	0	0	0	0	0	0	0	0	0	0	0	0	1	0	0	0	0	0	0		k__Fungi(100); p__Ascomycota(100); c__Saccharomycetes(100); o__Saccharomycetales(100); f__Saccharomycetales_fam_Incertae_sedis(100); g__Candida(100); s__Candida_spencermartinsiae(89);
Otu01079	0	0	0	0	0	0	0	0	0	0	0	0	0	0	0	1	0	0	0	0	0	0	0	0	0		k__Fungi(100); p__Basidiomycota(100); c__Agaricomycetes(100); o__Agaricales(100); f__Pluteaceae(100); g__Pluteus(100); g__Pluteus_unclassified(100);
Otu01083	0	0	0	0	0	0	0	0	0	0	0	0	0	0	0	0	1	0	0	0	0	0	0	0	0		k__Fungi(100); p__Ascomycota(100); c__Sordariomycetes(100); c__Sordariomycetes_unclassified(100); c__Sordariomycetes_unclassified(100); c__Sordariomycetes_unclassified(100); c__Sordariomycetes_unclassified(100);
Otu01086	0	0	0	0	0	0	0	0	0	0	0	0	1	0	0	0	0	0	0	0	0	0	0	0	0		k__Fungi(100); p__Basidiomycota(100); c__Agaricomycetes(100); o__Agaricales(100); f__Strophariaceae(100); g__Psilocybe(89); g__Psilocybe_unclassified(89);
Otu01087	0	1	0	0	0	0	0	0	0	0	0	0	0	0	1	0	0	0	0	0	0	0	0	0	0		k__Fungi(100); p__Basidiomycota(100); c__Malasseziomycetes(100); o__Malasseziales(100); f__Malasseziaceae(100); g__Malassezia(100); s__Malassezia_restricta(100);
Otu01090	0	0	0	0	0	0	0	0	0	0	0	0	0	0	0	1	0	0	0	0	0	0	0	0	0		k__Fungi(100); k__Fungi_unclassified(100); k__Fungi_unclassified(100); k__Fungi_unclassified(100); k__Fungi_unclassified(100); k__Fungi_unclassified(100); k__Fungi_unclassified(100);
Otu01094	0	0	0	0	0	0	0	0	0	0	0	0	0	0	0	0	0	1	0	0	0	0	0	0	0		k__Fungi(100); p__Ascomycota(100); c__Dothideomycetes(100); o__Pleosporales(100); f__Pleosporales_fam_Incertae_sedis(100); g__Pseudorobillarda(100); s__Pseudorobillarda_sp(100);
Otu01095	0	0	0	1	0	0	0	0	0	0	0	0	0	0	0	0	0	0	0	0	0	0	0	0	0		k__Fungi(100); p__Ascomycota(100); c__Dothideomycetes(100); o__Pleosporales(100); f__Pleosporales_fam_Incertae_sedis(100); g__Pseudorobillarda(100); s__Pseudorobillarda_siamensis(94);
Otu01098	0	0	0	0	0	0	0	1	0	0	0	0	0	0	0	0	0	0	0	0	0	0	0	0	0		k__Fungi(100); p__Basidiomycota(100); c__Agaricomycetes(100); o__Agaricales(100); o__Agaricales_unclassified(100); o__Agaricales_unclassified(100); o__Agaricales_unclassified(100);
Otu01106	0	0	0	1	0	0	0	0	0	0	0	0	0	0	0	0	0	0	0	0	0	0	0	0	0		k__Fungi(100); p__Basidiomycota(100); c__Agaricomycetes(100); o__Agaricales(100); o__Agaricales_unclassified(100); o__Agaricales_unclassified(100); o__Agaricales_unclassified(100);
Otu01115	0	0	0	0	0	0	0	0	0	0	0	0	0	1	0	0	0	0	0	0	0	0	0	0	0		k__Fungi(100); p__Ascomycota(100); p__Ascomycota_unclassified(100); p__Ascomycota_unclassified(100); p__Ascomycota_unclassified(100); p__Ascomycota_unclassified(100); p__Ascomycota_unclassified(100);
Otu01117	0	0	0	0	0	0	0	0	0	0	0	0	0	2	0	0	0	0	0	0	0	0	0	0	0		k__Fungi(100); p__Ascomycota(100); p__Ascomycota_unclassified(100); p__Ascomycota_unclassified(100); p__Ascomycota_unclassified(100); p__Ascomycota_unclassified(100); p__Ascomycota_unclassified(100);
Otu01122	0	0	0	0	0	0	0	0	0	0	0	0	0	0	0	1	0	0	0	0	0	0	0	0	0		k__Fungi(100); p__Ascomycota(100); c__Sordariomycetes(100); o__Hypocreales(100); f__Bionectriaceae(100); g__Clonostachys(100); g__Clonostachys_unclassified(80);
Otu01124	0	0	0	1	0	0	0	0	0	0	0	0	0	0	0	0	0	0	0	0	0	0	0	0	0		k__Fungi(100); p__Ascomycota(100); c__Dothideomycetes(100); o__Pleosporales(100); f__Didymosphaeriaceae(100); g__Pseudopithomyces(100); s__Pseudopithomyces_chartarum(100);
Otu01129	0	0	0	0	0	0	0	0	0	0	0	0	0	0	0	0	0	0	0	0	0	1	0	0	0		k__Fungi(100); p__Ascomycota(100); c__Sordariomycetes(100); c__Sordariomycetes_unclassified(100); c__Sordariomycetes_unclassified(100); c__Sordariomycetes_unclassified(100); c__Sordariomycetes_unclassified(100);
Otu01130	0	0	0	0	0	0	0	0	1	0	0	0	0	0	0	0	0	0	0	0	0	0	0	0	0		k__Fungi(100); p__Ascomycota(100); c__Lecanoromycetes(100); o__Ostropales(100); f__Stictidaceae(100); g__Cyanodermella(94); s__Cyanodermella_viridula(94);
Otu01136	0	0	0	0	0	0	0	0	0	0	0	0	0	0	0	0	0	0	0	1	0	0	0	0	0		k__Fungi(100); p__Ascomycota(100); p__Ascomycota_unclassified(100); p__Ascomycota_unclassified(100); p__Ascomycota_unclassified(100); p__Ascomycota_unclassified(100); p__Ascomycota_unclassified(100);
Otu01140	0	0	0	0	0	0	0	0	0	0	0	0	0	0	0	0	0	0	0	1	0	0	0	0	0		k__Fungi(100); p__Ascomycota(100); c__Sordariomycetes(100); o__Sordariales(100); f__Chaetomiaceae(100); f__Chaetomiaceae_unclassified(100); f__Chaetomiaceae_unclassified(100);
Otu01145	0	0	0	0	0	0	0	0	0	0	0	2	0	0	0	0	0	0	0	0	0	0	0	0	0		k__Fungi(100); k__Fungi_unclassified(100); k__Fungi_unclassified(100); k__Fungi_unclassified(100); k__Fungi_unclassified(100); k__Fungi_unclassified(100); k__Fungi_unclassified(100);
Otu01146	0	0	0	0	0	0	0	0	0	0	0	0	0	0	0	0	0	0	0	0	0	0	1	0	0		k__Fungi(100); k__Fungi_unclassified(100); k__Fungi_unclassified(100); k__Fungi_unclassified(100); k__Fungi_unclassified(100); k__Fungi_unclassified(100); k__Fungi_unclassified(100);
Otu01156	0	0	0	0	0	0	1	0	0	0	0	0	0	0	0	0	0	0	0	0	0	0	0	0	0		k__Fungi(100); p__Basidiomycota(100); c__Agaricomycetes(100); o__Thelephorales(100); f__Thelephoraceae(100); g__Thelephora(100); g__Thelephora_unclassified(58);
Otu01165	1	0	0	0	0	0	0	0	0	0	0	0	0	0	0	0	0	0	0	0	0	0	0	0	0		k__Fungi(100); p__Basidiomycota(100); c__Agaricomycetes(100); o__Agaricales(100); f__Psathyrellaceae(100); g__Coprinopsis(100); s__Coprinopsis_urticicola(100);
Otu01167	0	0	0	0	0	0	0	0	0	0	0	0	0	2	0	0	0	0	0	0	0	0	0	0	0		k__Fungi(100); p__Ascomycota(100); p__Ascomycota_unclassified(100); p__Ascomycota_unclassified(100); p__Ascomycota_unclassified(100); p__Ascomycota_unclassified(100); p__Ascomycota_unclassified(100);
Otu01169	0	0	0	0	0	0	0	0	0	0	0	0	1	0	0	0	0	0	0	0	0	0	0	0	0		k__Fungi(100); k__Fungi_unclassified(100); k__Fungi_unclassified(100); k__Fungi_unclassified(100); k__Fungi_unclassified(100); k__Fungi_unclassified(100); k__Fungi_unclassified(100);
Otu01174	0	0	0	0	0	0	0	0	0	0	0	0	0	0	0	0	0	0	0	1	0	0	0	0	0		k__Fungi(100); k__Fungi_unclassified(100); k__Fungi_unclassified(100); k__Fungi_unclassified(100); k__Fungi_unclassified(100); k__Fungi_unclassified(100); k__Fungi_unclassified(100);
Otu01175	0	0	0	0	0	0	0	0	0	0	0	0	0	0	0	0	0	0	0	0	0	0	0	0	1		k__Fungi(100); p__Ascomycota(100); c__Dothideomycetes(100); o__Pleosporales(100); f__Didymosphaeriaceae(100); g__Paraphaeosphaeria(100); s__Paraphaeosphaeria_sp(100);
Otu01179	0	0	0	0	0	0	0	0	1	0	0	0	0	0	0	0	0	0	0	0	0	0	0	0	0		k__Fungi(100); p__Basidiomycota(100); c__Agaricomycetes(100); o__Polyporales(100); f__Xenasmataceae(100); g__Phlebiella(100); s__Phlebiella_borealis(100);
Otu01189	0	0	0	0	0	0	0	0	0	0	0	0	0	0	0	0	0	1	0	0	0	0	0	0	0		k__Fungi(100); p__Basidiomycota(100); c__Agaricomycetes(100); o__Polyporales(100); f__Polyporaceae(100); f__Polyporaceae_unclassified(77); f__Polyporaceae_unclassified(77);
Otu01190	0	2	0	0	0	0	0	0	0	0	0	0	0	0	0	0	0	0	0	0	0	0	0	0	0		k__Fungi(100); p__Ascomycota(100); c__Saccharomycetes(100); o__Saccharomycetales(100); f__Debaryomycetaceae(100); g__Schwanniomyces(100); s__Schwanniomyces_yamadae(100);
Otu01193	0	0	0	0	0	0	0	0	0	0	0	0	0	0	0	0	0	2	0	0	0	0	0	0	0		k__Fungi(100); p__Basidiomycota(100); c__Agaricomycetes(100); o__Agaricales(100); f__Lycoperdaceae(100); f__Lycoperdaceae_unclassified(93); f__Lycoperdaceae_unclassified(93);
Otu01196	0	0	0	0	0	0	0	0	0	0	0	0	0	0	0	0	0	1	0	0	0	0	0	0	0		k__Fungi(100); p__Basidiomycota(100); p__Basidiomycota_unclassified(100); p__Basidiomycota_unclassified(100); p__Basidiomycota_unclassified(100); p__Basidiomycota_unclassified(100); p__Basidiomycota_unclassified(100);
Otu01203	0	0	0	0	0	0	0	0	0	0	0	0	0	0	0	0	0	1	0	0	0	0	0	0	0		k__Fungi(100); p__Basidiomycota(100); c__Agaricomycetes(100); o__Hymenochaetales(100); f__Schizoporaceae(100); g__Botryodontia(100); s__Botryodontia_millavensis(100);
Otu01206	0	0	0	0	0	0	0	0	0	0	0	0	0	1	0	0	0	0	0	0	0	0	0	0	0		k__Fungi(100); p__Ascomycota(100); p__Ascomycota_unclassified(100); p__Ascomycota_unclassified(100); p__Ascomycota_unclassified(100); p__Ascomycota_unclassified(100); p__Ascomycota_unclassified(100);
Otu01208	0	0	0	0	0	0	0	0	0	0	0	0	0	4	0	0	0	0	0	0	0	0	0	0	0		k__Fungi(100); p__Ascomycota(100); p__Ascomycota_unclassified(100); p__Ascomycota_unclassified(100); p__Ascomycota_unclassified(100); p__Ascomycota_unclassified(100); p__Ascomycota_unclassified(100);
Otu01213	0	0	0	0	0	0	0	0	0	0	0	0	0	0	0	0	0	0	0	0	0	0	0	1	0		k__Fungi(100); k__Fungi_unclassified(100); k__Fungi_unclassified(100); k__Fungi_unclassified(100); k__Fungi_unclassified(100); k__Fungi_unclassified(100); k__Fungi_unclassified(100);
Otu01220	0	0	0	0	0	0	0	0	1	0	0	0	0	0	0	0	0	0	0	0	0	0	0	0	0		k__Fungi(100); p__Ascomycota(100); p__Ascomycota_unclassified(100); p__Ascomycota_unclassified(100); p__Ascomycota_unclassified(100); p__Ascomycota_unclassified(100); p__Ascomycota_unclassified(100);
Otu01223	0	0	0	0	0	0	0	0	0	0	0	0	0	0	0	1	0	0	0	0	0	0	0	0	0		k__Fungi(100); k__Fungi_unclassified(100); k__Fungi_unclassified(100); k__Fungi_unclassified(100); k__Fungi_unclassified(100); k__Fungi_unclassified(100); k__Fungi_unclassified(100);
Otu01233	0	0	0	0	0	0	0	0	0	0	0	0	0	0	0	0	0	1	0	0	0	0	0	0	0		k__Fungi(100); k__Fungi_unclassified(100); k__Fungi_unclassified(100); k__Fungi_unclassified(100); k__Fungi_unclassified(100); k__Fungi_unclassified(100); k__Fungi_unclassified(100);
Otu01239	0	0	0	0	0	0	0	0	0	0	0	0	0	0	0	0	0	1	0	0	0	0	0	0	0		k__Fungi(100); k__Fungi_unclassified(100); k__Fungi_unclassified(100); k__Fungi_unclassified(100); k__Fungi_unclassified(100); k__Fungi_unclassified(100); k__Fungi_unclassified(100);
Otu01240	0	0	0	1	0	0	0	0	0	0	0	0	0	0	0	0	0	0	0	0	0	0	0	0	0		k__Fungi(100); p__Ascomycota(100); c__Dothideomycetes(100); o__Pleosporales(100); f__Didymosphaeriaceae(100); g__Pseudopithomyces(100); s__Pseudopithomyces_chartarum(100);
Otu01245	0	0	0	0	0	1	0	0	0	0	0	0	0	0	0	0	0	0	0	0	0	0	0	0	0		k__Fungi(100); p__Basidiomycota(100); c__Agaricomycetes(100); o__Agaricales(100); f__Lyophyllaceae(100); g__Fibulochlamys(100); s__Fibulochlamys_chilensis(100);
Otu01262	0	0	0	0	0	0	0	0	0	0	0	0	0	0	0	0	0	0	1	0	0	0	0	0	0		k__Fungi(100); p__Basidiomycota(100); c__Agaricomycetes(100); o__Polyporales(100); f__Hyphodermataceae(100); g__Hyphoderma(100); s__Hyphoderma_mutatum(100);
Otu01267	0	0	0	0	0	0	0	0	0	0	0	0	0	0	0	2	0	0	0	0	0	0	0	0	0		k__Fungi(100); p__Ascomycota(100); c__Lecanoromycetes(100); c__Lecanoromycetes_unclassified(100); c__Lecanoromycetes_unclassified(100); c__Lecanoromycetes_unclassified(100); c__Lecanoromycetes_unclassified(100);
Otu01273	0	0	0	0	0	0	0	0	0	0	0	0	0	0	0	0	1	0	0	0	0	0	0	0	0		k__Fungi(100); p__Ascomycota(100); p__Ascomycota_unclassified(100); p__Ascomycota_unclassified(100); p__Ascomycota_unclassified(100); p__Ascomycota_unclassified(100); p__Ascomycota_unclassified(100);
Otu01300	0	0	0	0	0	0	0	0	0	0	0	0	0	0	0	0	0	0	1	0	0	0	0	0	0		k__Fungi(100); p__Basidiomycota(100); p__Basidiomycota_unclassified(100); p__Basidiomycota_unclassified(100); p__Basidiomycota_unclassified(100); p__Basidiomycota_unclassified(100); p__Basidiomycota_unclassified(100);
Otu01346	0	0	0	0	0	0	0	0	0	0	0	0	0	0	0	0	0	0	0	0	0	0	0	0	1		k__Fungi(100); k__Fungi_unclassified(100); k__Fungi_unclassified(100); k__Fungi_unclassified(100); k__Fungi_unclassified(100); k__Fungi_unclassified(100); k__Fungi_unclassified(100);
Otu01356	0	0	0	0	0	0	0	0	0	0	0	0	0	0	0	0	0	1	0	0	0	0	0	0	0		k__Fungi(100); p__Basidiomycota(100); c__Agaricomycetes(100); o__Polyporales(100); f__Meripilaceae(100); g__Rigidoporus(100); s__Rigidoporus_vinctus(100);
Otu01357	0	0	0	0	0	0	0	0	0	0	0	0	0	2	0	0	0	0	0	0	0	0	0	0	0		k__Fungi(100); p__Ascomycota(100); p__Ascomycota_unclassified(100); p__Ascomycota_unclassified(100); p__Ascomycota_unclassified(100); p__Ascomycota_unclassified(100); p__Ascomycota_unclassified(100);
Otu01360	0	0	0	0	0	0	0	0	0	0	0	0	0	0	0	0	0	1	0	0	0	0	0	0	0		k__Fungi(100); p__Basidiomycota(100); c__Agaricomycetes(100); o__Polyporales(100); f__Polyporaceae(100); g__Erythromyces(80); s__Erythromyces_crocicreas(80);
Otu01361	0	0	0	0	0	0	0	0	0	0	0	0	0	0	0	0	1	0	0	0	0	0	0	0	0		k__Fungi(100); p__Ascomycota(100); c__Sordariomycetes(100); o__Sordariales(100); f__Lasiosphaeriaceae(100); g__Podospora(100); s__Podospora_fimiseda(100);
Otu01376	0	0	0	0	0	0	0	0	0	0	0	0	0	0	0	0	0	0	1	0	0	0	0	0	0		k__Fungi(100); p__Basidiomycota(100); c__Agaricomycetes(100); o__Trechisporales(100); f__Hydnodontaceae(100); g__Trechispora(100); s__Trechispora_sp(100);
Otu01378	0	0	0	0	0	0	0	0	0	0	0	0	0	0	0	1	0	0	0	0	0	0	0	0	0		k__Fungi(100); k__Fungi_unclassified(100); k__Fungi_unclassified(100); k__Fungi_unclassified(100); k__Fungi_unclassified(100); k__Fungi_unclassified(100); k__Fungi_unclassified(100);
Otu01379	0	0	0	0	0	0	0	0	0	0	0	0	0	0	0	1	0	0	0	0	0	0	0	0	0		k__Fungi(100); k__Fungi_unclassified(100); k__Fungi_unclassified(100); k__Fungi_unclassified(100); k__Fungi_unclassified(100); k__Fungi_unclassified(100); k__Fungi_unclassified(100);
Otu01403	0	0	0	0	0	0	0	0	0	0	0	0	0	0	0	0	0	0	0	1	0	0	0	0	0		k__Fungi(100); k__Fungi_unclassified(100); k__Fungi_unclassified(100); k__Fungi_unclassified(100); k__Fungi_unclassified(100); k__Fungi_unclassified(100); k__Fungi_unclassified(100);
Otu01429	0	0	0	1	0	0	0	0	0	0	0	0	0	0	0	0	0	0	0	0	0	0	0	0	0		k__Fungi(100); p__Basidiomycota(100); c__Tremellomycetes(100); o__Cystofilobasidiales(100); f__Mrakiaceae(100); g__Udeniomyces(100); s__Udeniomyces_pyricola(100);
Otu01430	0	0	0	0	0	0	0	0	0	2	0	0	0	0	0	0	0	0	0	0	0	0	0	0	0		k__Fungi(100); p__Basidiomycota(100); c__Agaricomycetes(100); o__Agaricales(100); o__Agaricales_unclassified(100); o__Agaricales_unclassified(100); o__Agaricales_unclassified(100);
Otu01442	0	0	0	0	0	0	0	0	0	0	0	0	0	0	0	0	0	1	0	0	0	0	0	0	0		k__Fungi(100); p__Ascomycota(100); c__Dothideomycetes(100); o__Pleosporales(100); f__Trematosphaeriaceae(100); g__Medicopsis(100); s__Medicopsis_chiangmaiensis(100);
Otu01452	0	0	0	0	0	0	0	0	0	0	3	0	0	0	0	0	0	0	0	0	0	0	0	0	0		k__Fungi(100); p__Ascomycota(100); c__Sordariomycetes(100); o__Hypocreales(100); f__Cordycipitaceae(100); g__Parengyodontium(75); s__Parengyodontium_album(75);
Otu01458	0	0	0	0	0	0	0	0	0	0	0	0	0	2	0	0	0	0	0	0	0	0	0	0	0		k__Fungi(100); p__Ascomycota(100); p__Ascomycota_unclassified(100); p__Ascomycota_unclassified(100); p__Ascomycota_unclassified(100); p__Ascomycota_unclassified(100); p__Ascomycota_unclassified(100);
Otu01467	0	0	0	0	0	0	0	0	0	0	0	0	0	0	0	0	1	0	0	0	0	0	0	0	0		k__Fungi(100); p__Ascomycota(100); c__Eurotiomycetes(100); o__Chaetothyriales(100); f__Cyphellophoraceae(100); g__Cyphellophora(100); s__Cyphellophora_eucalypti(88);
Otu01477	0	0	0	0	0	0	0	0	0	0	0	0	0	0	0	1	0	0	0	0	0	0	0	0	0		k__Fungi(100); p__Ascomycota(100); p__Ascomycota_unclassified(100); p__Ascomycota_unclassified(100); p__Ascomycota_unclassified(100); p__Ascomycota_unclassified(100); p__Ascomycota_unclassified(100);
Otu01480	0	0	0	0	0	0	0	0	0	0	0	0	0	0	0	0	1	0	0	0	0	0	0	0	0		k__Fungi(100); k__Fungi_unclassified(100); k__Fungi_unclassified(100); k__Fungi_unclassified(100); k__Fungi_unclassified(100); k__Fungi_unclassified(100); k__Fungi_unclassified(100);
Otu01484	0	0	0	0	0	1	0	0	0	0	0	0	0	0	0	0	0	0	0	0	0	0	0	0	0		k__Fungi(100); p__Basidiomycota(100); c__Agaricomycetes(100); o__Agaricales(100); f__Lyophyllaceae(100); g__Fibulochlamys(100); s__Fibulochlamys_chilensis(100);
Otu01489	0	0	0	1	0	0	0	0	0	0	0	0	0	0	0	0	0	0	0	0	0	0	0	0	0		k__Fungi(100); p__Basidiomycota(100); c__Agaricomycetes(100); o__Agaricales(100); o__Agaricales_unclassified(100); o__Agaricales_unclassified(100); o__Agaricales_unclassified(100);
Otu01507	0	0	0	0	0	0	0	0	1	0	0	0	0	0	0	0	0	0	0	0	0	0	0	0	0		k__Fungi(100); p__Ascomycota(100); c__Lecanoromycetes(100); o__Ostropales(88); f__Stictidaceae(88); g__Cyanodermella(88); s__Cyanodermella_viridula(88);
Otu01517	0	0	0	0	0	0	0	0	0	0	0	0	0	0	0	1	0	0	0	0	0	0	0	0	0		k__Fungi(100); k__Fungi_unclassified(100); k__Fungi_unclassified(100); k__Fungi_unclassified(100); k__Fungi_unclassified(100); k__Fungi_unclassified(100); k__Fungi_unclassified(100);
Otu01552	0	0	0	0	0	0	0	0	0	0	0	0	0	0	0	0	0	1	0	0	0	0	0	0	0		k__Fungi(100); p__Basidiomycota(100); p__Basidiomycota_unclassified(100); p__Basidiomycota_unclassified(100); p__Basidiomycota_unclassified(100); p__Basidiomycota_unclassified(100); p__Basidiomycota_unclassified(100);
Otu01558	0	0	0	0	0	0	0	0	0	0	0	0	0	1	0	0	0	0	0	0	0	0	0	0	0		k__Fungi(100); p__Basidiomycota(100); p__Basidiomycota_unclassified(100); p__Basidiomycota_unclassified(100); p__Basidiomycota_unclassified(100); p__Basidiomycota_unclassified(100); p__Basidiomycota_unclassified(100);
Otu01565	0	0	0	0	0	0	0	0	0	0	0	0	0	0	0	0	0	0	1	0	0	0	0	0	0		k__Fungi(100); p__Basidiomycota(100); c__Agaricomycetes(100); o__Russulales(100); f__Peniophoraceae(100); g__Peniophora(100); s__Peniophora_sp(100);
Otu01569	0	0	0	0	0	0	0	0	0	1	0	0	0	0	0	0	0	0	0	0	0	0	0	0	0		k__Fungi(100); p__Basidiomycota(100); c__Agaricomycetes(100); o__Agaricales(100); o__Agaricales_unclassified(100); o__Agaricales_unclassified(100); o__Agaricales_unclassified(100);
Otu01595	1	0	0	0	0	0	0	0	0	0	0	0	0	0	0	0	0	0	0	0	0	0	0	0	0		k__Fungi(100); p__Ascomycota(100); c__Eurotiomycetes(100); o__Eurotiales(100); f__Aspergillaceae(100); g__Xeromyces(100); s__Xeromyces_bisporus(100);
Otu01598	0	0	0	0	0	0	0	0	0	0	0	0	0	1	0	0	0	0	0	0	0	0	0	0	0		k__Fungi(100); p__Ascomycota(100); p__Ascomycota_unclassified(100); p__Ascomycota_unclassified(100); p__Ascomycota_unclassified(100); p__Ascomycota_unclassified(100); p__Ascomycota_unclassified(100);
Otu01605	0	0	0	0	0	0	0	0	0	0	0	0	0	0	0	0	0	0	0	1	0	0	0	0	0		k__Fungi(100); p__Basidiomycota(100); c__Agaricomycetes(100); o__Polyporales(100); f__Meruliaceae(100); g__unclassified_Meruliaceae(100); s__Meruliaceae_sp(100);
Otu01606	0	0	0	0	0	0	0	0	0	1	0	0	0	0	0	0	0	0	0	0	0	0	0	0	0		k__Fungi(100); p__Basidiomycota(100); c__Agaricomycetes(100); o__Agaricales(100); f__Psathyrellaceae(100); g__Coprinellus(100); s__Coprinellus_sp(100);
Otu01607	0	0	0	1	0	0	0	0	0	0	0	0	0	0	0	0	0	0	0	0	0	0	0	0	0		k__Fungi(100); p__Basidiomycota(100); c__Agaricomycetes(100); o__Agaricales(100); o__Agaricales_unclassified(100); o__Agaricales_unclassified(100); o__Agaricales_unclassified(100);
Otu01644	0	0	0	0	0	0	0	0	0	0	0	0	0	0	0	0	0	0	0	0	0	1	0	0	0		k__Fungi(100); k__Fungi_unclassified(100); k__Fungi_unclassified(100); k__Fungi_unclassified(100); k__Fungi_unclassified(100); k__Fungi_unclassified(100); k__Fungi_unclassified(100);
Otu01646	0	0	0	0	0	0	1	0	0	0	0	0	0	0	0	0	0	0	0	0	0	0	0	0	0		k__Fungi(100); p__Ascomycota(100); c__Sordariomycetes(100); o__Hypocreales(100); f__Clavicipitaceae(100); g__Metarhizium(100); s__Metarhizium_rileyi(100);
Otu01650	0	0	0	0	0	0	0	0	0	0	0	0	0	0	0	0	0	0	0	1	0	0	0	0	0		k__Fungi(100); p__Ascomycota(100); c__Sordariomycetes(100); o__Xylariales(100); f__Diatrypaceae(100); g__Peroneutypa(86); s__Peroneutypa_scoparia(86);
Otu01656	0	0	0	0	0	0	0	0	0	0	0	0	0	0	0	1	0	0	0	0	0	0	0	0	0		k__Fungi(100); k__Fungi_unclassified(100); k__Fungi_unclassified(100); k__Fungi_unclassified(100); k__Fungi_unclassified(100); k__Fungi_unclassified(100); k__Fungi_unclassified(100);
Otu01672	0	0	0	0	0	0	0	0	0	0	0	0	0	2	0	0	0	0	0	0	0	0	0	0	0		k__Fungi(100); p__Ascomycota(100); p__Ascomycota_unclassified(100); p__Ascomycota_unclassified(100); p__Ascomycota_unclassified(100); p__Ascomycota_unclassified(100); p__Ascomycota_unclassified(100);
Otu01675	0	0	0	0	0	0	0	0	0	0	0	0	0	0	0	0	1	0	0	0	0	0	0	0	0		k__Fungi(100); p__Ascomycota(100); c__Lecanoromycetes(100); c__Lecanoromycetes_unclassified(100); c__Lecanoromycetes_unclassified(100); c__Lecanoromycetes_unclassified(100); c__Lecanoromycetes_unclassified(100);
Otu01678	0	0	0	0	0	0	1	0	0	0	0	0	0	0	0	0	0	0	0	0	0	0	0	0	0		k__Fungi(100); p__Ascomycota(100); p__Ascomycota_unclassified(100); p__Ascomycota_unclassified(100); p__Ascomycota_unclassified(100); p__Ascomycota_unclassified(100); p__Ascomycota_unclassified(100);
Otu01692	0	0	0	0	0	0	0	0	0	0	0	0	0	0	0	0	0	1	0	0	0	0	0	0	0		k__Fungi(100); k__Fungi_unclassified(100); k__Fungi_unclassified(100); k__Fungi_unclassified(100); k__Fungi_unclassified(100); k__Fungi_unclassified(100); k__Fungi_unclassified(100);
Otu01711	0	0	0	0	0	0	0	0	0	0	0	0	0	0	0	0	0	0	1	0	0	0	0	0	0		k__Fungi(100); p__Ascomycota(100); c__Dothideomycetes(100); o__Pleosporales(100); f__Didymosphaeriaceae(100); g__Paraconiothyrium(100); s__Paraconiothyrium_sp(100);
Otu01716	0	0	0	0	0	0	0	0	0	0	0	0	0	0	0	0	0	1	0	0	0	0	0	0	0		k__Fungi(100); p__Ascomycota(100); c__Dothideomycetes(100); o__Pleosporales(100); f__Pleosporales_fam_Incertae_sedis(100); g__Pseudorobillarda(100); s__Pseudorobillarda_sp(100);
Otu01721	0	1	0	0	0	0	0	0	0	0	0	0	0	0	0	0	0	0	0	0	0	0	0	0	0		k__Fungi(100); p__Ascomycota(100); c__Orbiliomycetes(100); o__unclassified_Orbiliomycetes(100); f__unclassified_Orbiliomycetes(100); g__unclassified_Orbiliomycetes(100); s__Orbiliomycetes_sp(100);
Otu01759	0	0	0	0	0	0	0	0	0	0	0	0	0	0	0	0	0	0	1	0	0	0	0	0	0		k__Fungi(100); p__Basidiomycota(100); c__Agaricomycetes(100); o__Polyporales(100); f__Meruliaceae(100); g__Phlebia(100); s__Phlebia_floridensis(100);
Otu01769	0	0	0	0	0	0	0	0	0	0	0	0	0	0	0	2	0	0	0	0	0	0	0	0	0		k__Fungi(100); p__Ascomycota(100); p__Ascomycota_unclassified(100); p__Ascomycota_unclassified(100); p__Ascomycota_unclassified(100); p__Ascomycota_unclassified(100); p__Ascomycota_unclassified(100);
Otu01782	0	0	0	0	0	0	0	0	0	0	0	0	0	0	0	0	0	0	0	1	0	0	0	0	0		k__Fungi(100); p__Basidiomycota(100); c__Agaricomycetes(100); o__Polyporales(100); f__Polyporaceae(100); g__Grammothele(100); s__Grammothele_sp(67);
Otu01801	0	0	0	0	0	0	0	0	0	0	0	0	0	0	0	0	1	0	0	0	0	0	0	0	0		k__Fungi(100); p__Basidiomycota(100); c__Agaricomycetes(100); o__Polyporales(100); f__Meruliaceae(100); g__Hyphodermella(100); g__Hyphodermella_unclassified(100);
Otu01802	0	0	0	0	0	0	0	0	0	1	0	0	0	0	0	0	0	0	0	0	0	0	0	0	0		k__Fungi(100); p__Basidiomycota(100); c__Agaricomycetes(100); o__Agaricales(100); o__Agaricales_unclassified(100); o__Agaricales_unclassified(100); o__Agaricales_unclassified(100);
Otu01815	0	0	0	0	0	0	0	0	0	0	0	0	0	0	0	0	0	0	0	1	0	0	0	0	0		k__Fungi(100); p__Basidiomycota(100); c__Agaricomycetes(100); o__Auriculariales(100); f__Auriculariaceae(100); g__Auricularia(100); g__Auricularia_unclassified(100);
Otu01831	0	0	0	0	0	0	0	0	0	0	0	0	0	0	1	0	0	0	0	0	0	0	0	0	0		k__Fungi(100); p__Ascomycota(100); c__Eurotiomycetes(100); o__Eurotiales(100); f__Aspergillaceae(100); g__Aspergillus(100); s__Aspergillus_halophilicus(100);
Otu01833	0	0	0	0	0	0	0	0	0	0	0	0	0	0	1	0	0	0	0	0	0	0	0	0	0		k__Fungi(100); p__Ascomycota(100); c__Eurotiomycetes(100); o__Eurotiales(100); f__Aspergillaceae(100); g__Aspergillus(100); s__Aspergillus_halophilicus(100);
Otu01841	0	0	0	1	0	0	0	0	0	0	0	0	0	0	0	0	0	0	0	0	0	0	0	0	0		k__Fungi(100); p__Ascomycota(100); c__Eurotiomycetes(100); o__Chaetothyriales(100); f__Trichomeriaceae(100); g__Alatosessilispora(100); s__Alatosessilispora_bibrachiata(100);
Otu01844	0	0	0	0	0	0	0	0	0	0	0	0	0	0	1	0	0	0	0	0	0	0	0	0	0		k__Fungi(100); p__Ascomycota(100); c__Eurotiomycetes(100); o__Eurotiales(100); f__Aspergillaceae(100); g__Aspergillus(100); s__Aspergillus_halophilicus(100);
Otu01859	0	0	0	0	0	0	0	0	0	0	0	0	0	0	0	0	1	0	0	0	0	0	0	0	0		k__Fungi(100); k__Fungi_unclassified(100); k__Fungi_unclassified(100); k__Fungi_unclassified(100); k__Fungi_unclassified(100); k__Fungi_unclassified(100); k__Fungi_unclassified(100);
Otu01868	0	0	0	0	0	0	0	0	0	0	0	0	0	0	0	0	0	1	0	0	0	0	0	0	0		k__Fungi(100); k__Fungi_unclassified(100); k__Fungi_unclassified(100); k__Fungi_unclassified(100); k__Fungi_unclassified(100); k__Fungi_unclassified(100); k__Fungi_unclassified(100);
Otu01874	0	0	0	0	0	0	0	0	0	0	0	0	0	0	0	0	1	0	0	0	0	0	0	0	0		k__Fungi(100); k__Fungi_unclassified(100); k__Fungi_unclassified(100); k__Fungi_unclassified(100); k__Fungi_unclassified(100); k__Fungi_unclassified(100); k__Fungi_unclassified(100);
Otu01881	0	0	0	0	0	0	0	0	0	0	0	0	0	0	0	0	0	0	0	1	0	0	0	0	0		k__Fungi(100); k__Fungi_unclassified(100); k__Fungi_unclassified(100); k__Fungi_unclassified(100); k__Fungi_unclassified(100); k__Fungi_unclassified(100); k__Fungi_unclassified(100);
Otu01928	0	0	0	0	0	0	0	0	0	0	0	0	0	0	0	0	0	0	1	0	0	0	0	0	0		k__Fungi(100); p__Basidiomycota(100); c__Agaricomycetes(100); o__Polyporales(100); f__Polyporaceae(100); f__Polyporaceae_unclassified(80); f__Polyporaceae_unclassified(80);
Otu01936	0	0	0	0	0	0	0	0	1	0	0	0	0	0	0	0	0	0	0	0	0	0	0	0	0		k__Fungi(100); p__Basidiomycota(100); c__Agaricomycetes(100); o__Polyporales(100); f__Xenasmataceae(100); g__Phlebiella(100); s__Phlebiella_borealis(100);
Otu01944	0	0	1	0	0	0	0	0	0	0	0	0	0	0	0	0	0	0	0	0	0	0	0	0	0		k__Fungi(100); p__Basidiomycota(100); c__Agaricomycetes(100); o__Agaricales(100); o__Agaricales_unclassified(100); o__Agaricales_unclassified(100); o__Agaricales_unclassified(100);
Otu01963	0	0	0	0	0	0	0	0	0	0	0	0	0	0	0	1	0	0	0	0	0	0	0	0	0		k__Fungi(100); p__Ascomycota(100); c__Sordariomycetes(100); o__Trichosphaeriales(100); f__Trichosphaeriaceae(100); g__Nigrospora(100); s__Nigrospora_oryzae(100);
Otu01969	0	0	0	0	0	0	1	0	0	0	0	0	0	0	0	0	0	0	0	0	0	0	0	0	0		k__Fungi(100); p__Basidiomycota(100); p__Basidiomycota_unclassified(100); p__Basidiomycota_unclassified(100); p__Basidiomycota_unclassified(100); p__Basidiomycota_unclassified(100); p__Basidiomycota_unclassified(100);
Otu01970	0	1	0	0	0	0	0	0	0	0	0	0	0	0	0	0	0	0	0	0	0	0	0	0	0		k__Fungi(100); p__Basidiomycota(100); p__Basidiomycota_unclassified(100); p__Basidiomycota_unclassified(100); p__Basidiomycota_unclassified(100); p__Basidiomycota_unclassified(100); p__Basidiomycota_unclassified(100);
Otu01977	0	0	0	0	0	0	0	0	0	0	0	0	0	0	0	0	0	0	0	0	0	0	0	1	0		k__Fungi(100); k__Fungi_unclassified(100); k__Fungi_unclassified(100); k__Fungi_unclassified(100); k__Fungi_unclassified(100); k__Fungi_unclassified(100); k__Fungi_unclassified(100);
Otu01984	0	0	0	0	0	0	0	0	0	0	0	0	0	0	0	0	0	0	1	0	0	0	0	0	0		k__Fungi(100); k__Fungi_unclassified(100); k__Fungi_unclassified(100); k__Fungi_unclassified(100); k__Fungi_unclassified(100); k__Fungi_unclassified(100); k__Fungi_unclassified(100);
Otu02003	0	0	0	0	0	0	0	0	0	0	0	0	0	0	1	0	0	0	0	0	0	0	0	0	0		k__Fungi(100); p__Ascomycota(100); c__Eurotiomycetes(100); o__Eurotiales(100); f__Aspergillaceae(100); g__Aspergillus(100); s__Aspergillus_halophilicus(100);
Otu02015	0	0	0	0	0	0	0	0	0	0	0	0	0	0	2	0	0	0	0	0	0	0	0	0	0		k__Fungi(100); p__Ascomycota(100); c__Eurotiomycetes(100); o__Eurotiales(100); f__Aspergillaceae(100); g__Aspergillus(100); s__Aspergillus_halophilicus(100);
Otu02020	0	0	0	0	0	0	1	0	0	0	0	0	0	0	0	0	0	0	0	0	0	0	0	0	0		k__Fungi(100); p__Mucoromycota(100); c__Umbelopsidomycetes(100); o__Umbelopsidales(100); f__Umbelopsidaceae(100); g__Umbelopsis(100); s__Umbelopsis_autotrophica(100);
Otu02073	0	0	0	0	0	0	0	0	0	0	0	0	0	0	0	0	0	0	0	1	0	0	0	0	0		k__Fungi(100); p__Basidiomycota(100); c__Agaricomycetes(100); o__Agaricales(61); f__Physalacriaceae(61); g__Oudemansiella(61); s__Oudemansiella_sp(61);
Otu02074	1	0	0	0	0	0	0	0	0	0	0	0	0	0	0	0	0	0	0	0	0	0	0	0	0		k__Fungi(100); k__Fungi_unclassified(100); k__Fungi_unclassified(100); k__Fungi_unclassified(100); k__Fungi_unclassified(100); k__Fungi_unclassified(100); k__Fungi_unclassified(100);
Otu02106	0	0	0	0	0	0	0	0	1	0	0	0	0	0	0	0	0	0	0	0	0	0	0	0	0		k__Fungi(100); p__Basidiomycota(100); c__Agaricomycetes(100); o__Polyporales(100); f__Xenasmataceae(100); g__Phlebiella(100); s__Phlebiella_borealis(100);
Otu02108	0	0	0	1	0	0	0	0	0	0	0	0	0	0	0	0	0	0	0	0	0	0	0	0	0		k__Fungi(100); p__Basidiomycota(100); c__Agaricomycetes(100); o__Agaricales(100); o__Agaricales_unclassified(100); o__Agaricales_unclassified(100); o__Agaricales_unclassified(100);
Otu02109	0	1	0	0	0	0	0	0	0	0	0	0	0	0	0	0	0	0	0	0	0	0	0	0	0		k__Fungi(100); p__Basidiomycota(100); c__Agaricomycetes(100); o__Agaricales(100); f__Psathyrellaceae(100); g__Coprinopsis(100); s__Coprinopsis_urticicola(100);
Otu02123	0	0	0	1	0	0	0	0	0	0	0	0	0	0	0	0	0	0	0	0	0	0	0	0	0		k__Fungi(100); p__Basidiomycota(100); c__Agaricomycetes(100); o__Agaricales(100); o__Agaricales_unclassified(100); o__Agaricales_unclassified(100); o__Agaricales_unclassified(100);
Otu02136	0	0	0	1	0	0	0	0	0	0	0	0	0	0	0	0	0	0	0	0	0	0	0	0	0		k__Fungi(100); p__Basidiomycota(100); c__Agaricomycetes(100); o__Agaricales(100); o__Agaricales_unclassified(100); o__Agaricales_unclassified(100); o__Agaricales_unclassified(100);
Otu02144	0	0	0	0	0	0	0	0	0	0	0	0	0	1	0	0	0	0	0	0	0	0	0	0	0		k__Fungi(100); p__Ascomycota(100); p__Ascomycota_unclassified(100); p__Ascomycota_unclassified(100); p__Ascomycota_unclassified(100); p__Ascomycota_unclassified(100); p__Ascomycota_unclassified(100);
Otu02182	0	0	0	0	0	0	0	0	0	0	0	0	0	0	0	0	0	0	1	0	0	0	0	0	0		k__Fungi(100); k__Fungi_unclassified(100); k__Fungi_unclassified(100); k__Fungi_unclassified(100); k__Fungi_unclassified(100); k__Fungi_unclassified(100); k__Fungi_unclassified(100);
Otu02183	0	0	0	0	0	0	0	0	0	0	0	0	0	1	0	0	0	0	0	0	0	0	0	0	0		k__Fungi(100); p__Ascomycota(100); p__Ascomycota_unclassified(100); p__Ascomycota_unclassified(100); p__Ascomycota_unclassified(100); p__Ascomycota_unclassified(100); p__Ascomycota_unclassified(100);
Otu02195	1	0	0	0	0	0	0	0	0	0	0	0	0	0	0	0	0	0	0	0	0	0	0	0	0		k__Fungi(100); k__Fungi_unclassified(100); k__Fungi_unclassified(100); k__Fungi_unclassified(100); k__Fungi_unclassified(100); k__Fungi_unclassified(100); k__Fungi_unclassified(100);
Otu02202	0	0	0	0	0	0	0	0	0	0	0	0	0	0	0	0	0	0	0	0	0	0	0	1	0		k__Fungi(100); k__Fungi_unclassified(100); k__Fungi_unclassified(100); k__Fungi_unclassified(100); k__Fungi_unclassified(100); k__Fungi_unclassified(100); k__Fungi_unclassified(100);
Otu02263	0	0	1	0	0	0	0	0	0	0	0	0	0	0	0	0	0	0	0	0	0	0	0	0	0		k__Fungi(100); p__Ascomycota(100); p__Ascomycota_unclassified(100); p__Ascomycota_unclassified(100); p__Ascomycota_unclassified(100); p__Ascomycota_unclassified(100); p__Ascomycota_unclassified(100);
Otu02300	0	0	0	0	0	0	0	0	0	0	0	0	0	1	0	0	0	0	0	0	0	0	0	0	0		k__Fungi(100); p__Ascomycota(100); c__Lecanoromycetes(100); c__Lecanoromycetes_unclassified(100); c__Lecanoromycetes_unclassified(100); c__Lecanoromycetes_unclassified(100); c__Lecanoromycetes_unclassified(100);
Otu02301	0	0	0	0	0	0	0	0	0	0	0	1	0	0	0	0	0	0	0	0	0	0	0	0	0		k__Fungi(100); p__Ascomycota(100); c__Lecanoromycetes(100); c__Lecanoromycetes_unclassified(100); c__Lecanoromycetes_unclassified(100); c__Lecanoromycetes_unclassified(100); c__Lecanoromycetes_unclassified(100);
Otu02332	0	0	0	0	0	0	0	1	0	0	0	0	0	0	0	0	0	0	0	0	0	0	0	0	0		k__Fungi(100); p__Ascomycota(100); c__Eurotiomycetes(100); o__Chaetothyriales(100); f__Chaetothyriales_fam_Incertae_sedis(100); g__Strelitziana(100); s__Strelitziana_eucalypti(75);
Otu02347	0	0	0	0	0	0	0	0	0	0	0	0	0	0	0	0	0	0	0	1	0	0	0	0	0		k__Fungi(100); p__Ascomycota(100); c__Sordariomycetes(100); o__Togniniales(100); f__Togniniaceae(100); g__Phaeoacremonium(100); s__Phaeoacremonium_fuscum(100);
Otu02361	0	0	0	0	0	0	0	1	0	0	0	0	0	0	0	0	0	0	0	0	0	0	0	0	0		k__Fungi(100); p__Ascomycota(100); c__Eurotiomycetes(100); o__Chaetothyriales(100); f__Chaetothyriales_fam_Incertae_sedis(100); g__Strelitziana(100); s__Strelitziana_eucalypti(75);
Otu02362	0	0	0	0	0	0	0	0	0	0	0	0	0	0	3	0	0	0	0	0	0	0	0	0	0		k__Fungi(100); p__Ascomycota(100); c__Eurotiomycetes(100); o__Eurotiales(100); f__Aspergillaceae(100); g__Aspergillus(100); s__Aspergillus_halophilicus(100);
Otu02388	0	0	0	0	0	0	0	0	0	0	0	0	0	0	0	0	1	0	0	0	0	0	0	0	0		k__Fungi(100); p__Basidiomycota(100); c__Agaricomycetes(100); o__Polyporales(100); f__Meruliaceae(100); g__Phlebia(100); s__Phlebia_floridensis(100);
Otu02394	1	0	0	0	0	0	0	0	0	0	0	0	0	0	0	0	0	0	0	0	0	0	0	0	0		k__Fungi(100); p__Basidiomycota(100); c__Agaricomycetes(100); o__Russulales(100); f__Peniophoraceae(100); g__Subulicystidium(100); s__Subulicystidium_perlongisporum(100);
Otu02401	0	0	0	0	0	0	0	0	0	0	0	0	0	0	0	1	0	0	0	0	0	0	0	0	0		k__Fungi(100); p__Basidiomycota(100); c__Agaricomycetes(100); o__Polyporales(100); f__Polyporaceae(100); g__Grammothele(100); g__Grammothele_unclassified(100);
Otu02420	0	0	0	0	0	0	0	0	0	0	0	0	0	0	0	0	0	1	0	0	0	0	0	0	0		k__Fungi(100); p__Basidiomycota(100); c__Agaricomycetes(100); o__Polyporales(100); f__Hyphodermataceae(100); g__Hyphoderma(100); s__Hyphoderma_mutatum(100);
Otu02434	0	0	0	0	0	0	0	0	0	0	0	0	0	0	0	0	0	0	0	1	0	0	0	0	0		k__Fungi(100); k__Fungi_unclassified(100); k__Fungi_unclassified(100); k__Fungi_unclassified(100); k__Fungi_unclassified(100); k__Fungi_unclassified(100); k__Fungi_unclassified(100);
Otu02464	0	0	0	0	0	0	0	1	0	0	0	0	0	0	0	0	0	0	0	0	0	0	0	0	0		k__Fungi(100); p__Basidiomycota(100); c__Agaricomycetes(100); o__Agaricales(100); o__Agaricales_unclassified(100); o__Agaricales_unclassified(100); o__Agaricales_unclassified(100);
Otu02486	0	0	0	0	0	0	0	0	0	0	0	0	0	0	0	0	0	0	0	1	0	0	0	0	0		k__Fungi(100); p__Basidiomycota(100); c__Agaricomycetes(100); o__Agaricales(100); f__Psathyrellaceae(100); g__Coprinopsis(100); s__Coprinopsis_urticicola(100);
Otu02490	0	0	1	0	0	0	0	0	0	0	0	0	0	0	0	0	0	0	0	0	0	0	0	0	0		k__Fungi(100); p__Basidiomycota(100); c__Agaricomycetes(100); o__Agaricales(100); o__Agaricales_unclassified(100); o__Agaricales_unclassified(100); o__Agaricales_unclassified(100);
Otu02498	0	0	0	0	0	0	0	0	0	0	0	0	0	0	4	0	0	0	0	0	0	0	0	0	0		k__Fungi(100); k__Fungi_unclassified(100); k__Fungi_unclassified(100); k__Fungi_unclassified(100); k__Fungi_unclassified(100); k__Fungi_unclassified(100); k__Fungi_unclassified(100);
Otu02542	0	0	1	0	0	0	0	0	0	0	0	0	0	0	0	0	0	0	0	0	0	0	0	0	0		k__Fungi(100); p__Basidiomycota(100); c__Agaricomycetes(100); o__Agaricales(100); f__Psathyrellaceae(100); g__Coprinopsis(100); s__Coprinopsis_urticicola(100);
Otu02547	0	0	0	0	0	0	0	0	0	0	0	0	0	0	0	0	0	0	1	0	0	0	0	0	0		k__Fungi(100); p__Basidiomycota(100); c__Agaricomycetes(100); o__Polyporales(100); f__Ganodermataceae(100); g__Perenniporia(100); g__Perenniporia_unclassified(75);
Otu02557	0	1	0	0	0	0	0	0	0	0	0	0	0	0	0	0	0	0	0	0	0	0	0	0	0		k__Fungi(100); p__Basidiomycota(100); c__Agaricomycetes(100); o__Agaricales(100); f__Psathyrellaceae(100); g__Coprinopsis(100); s__Coprinopsis_urticicola(100);
Otu02593	0	0	0	0	0	0	0	0	1	0	0	0	0	0	0	0	0	0	0	0	0	0	0	0	0		k__Fungi(100); p__Basidiomycota(100); c__Agaricomycetes(100); o__Polyporales(100); f__Xenasmataceae(100); g__Phlebiella(100); s__Phlebiella_borealis(100);
Otu02598	0	0	0	1	0	0	0	0	0	0	0	0	0	0	0	0	0	0	0	0	0	0	0	0	0		k__Fungi(100); p__Ascomycota(100); c__Dothideomycetes(100); o__Pleosporales(100); f__Didymosphaeriaceae(100); g__Pseudopithomyces(100); s__Pseudopithomyces_chartarum(100);
Otu02612	0	0	0	0	0	0	0	1	0	0	0	0	0	0	0	0	0	0	0	0	0	0	0	0	0		k__Fungi(100); p__Basidiomycota(100); c__Agaricomycetes(100); o__Agaricales(100); o__Agaricales_unclassified(100); o__Agaricales_unclassified(100); o__Agaricales_unclassified(100);
Otu02621	0	0	0	0	0	0	0	0	0	0	0	0	0	0	0	0	0	1	0	0	0	0	0	0	0		k__Fungi(100); p__Basidiomycota(100); c__Agaricomycetes(100); o__Polyporales(100); f__Meruliaceae(100); g__Bjerkandera(100); s__Bjerkandera_adusta(100);
Otu02625	0	0	0	0	0	0	0	0	0	0	0	0	0	0	0	0	1	0	0	0	0	0	0	0	0		k__Fungi(100); k__Fungi_unclassified(100); k__Fungi_unclassified(100); k__Fungi_unclassified(100); k__Fungi_unclassified(100); k__Fungi_unclassified(100); k__Fungi_unclassified(100);
Otu02632	0	0	0	0	0	0	0	0	0	1	0	0	0	0	0	0	0	0	0	0	0	0	0	0	0		k__Fungi(100); k__Fungi_unclassified(100); k__Fungi_unclassified(100); k__Fungi_unclassified(100); k__Fungi_unclassified(100); k__Fungi_unclassified(100); k__Fungi_unclassified(100);
Otu02649	0	0	0	0	0	0	0	0	0	1	0	0	0	0	0	0	0	0	0	0	0	0	0	0	0		k__Fungi(100); p__Ascomycota(100); c__Sordariomycetes(100); o__Hypocreales(100); f__Nectriaceae(100); g__Fusarium(100); g__Fusarium_unclassified(100);
Otu02696	0	1	0	0	0	0	0	0	0	0	0	0	0	0	0	0	0	0	0	0	0	0	0	0	0		k__Fungi(100); p__Ascomycota(100); c__Sordariomycetes(100); o__Sordariales(100); f__Chaetomiaceae(100); f__Chaetomiaceae_unclassified(100); f__Chaetomiaceae_unclassified(100);
Otu02698	0	0	0	0	0	1	0	0	0	0	0	0	0	0	0	0	0	0	0	0	0	0	0	0	0		k__Fungi(100); p__Ascomycota(100); c__Sordariomycetes(100); o__Coniochaetales(100); f__Coniochaetaceae(100); g__Coniochaeta(100); s__Coniochaeta_canina(100);
Otu02709	0	0	1	0	0	0	0	0	0	0	0	0	0	0	0	0	0	0	0	0	0	0	0	0	0		k__Fungi(100); p__Ascomycota(100); c__Sordariomycetes(100); o__Hypocreales(100); f__Nectriaceae(100); g__Fusarium(67); g__Fusarium_unclassified(67);
Otu02758	0	0	0	0	0	0	0	0	0	0	0	0	0	0	0	0	1	0	0	0	0	0	0	0	0		k__Fungi(100); p__Basidiomycota(100); c__Agaricomycetes(100); o__Agaricales(100); f__Cystostereaceae(100); g__Cystidiodontia(100); s__Cystidiodontia_laminifera(100);
Otu02790	0	0	0	1	0	0	0	0	0	0	0	0	0	0	0	0	0	0	0	0	0	0	0	0	0		k__Fungi(100); p__Basidiomycota(100); c__Tremellomycetes(100); o__Cystofilobasidiales(100); f__Mrakiaceae(100); g__Udeniomyces(100); s__Udeniomyces_pyricola(100);
Otu02839	0	0	0	0	0	0	0	0	0	0	0	0	0	0	0	0	0	0	0	0	0	0	0	0	1		k__Fungi(100); k__Fungi_unclassified(100); k__Fungi_unclassified(100); k__Fungi_unclassified(100); k__Fungi_unclassified(100); k__Fungi_unclassified(100); k__Fungi_unclassified(100);
Otu02844	0	0	0	0	0	0	0	0	0	0	0	0	0	0	0	0	0	0	0	1	0	0	0	0	0		k__Fungi(100); k__Fungi_unclassified(100); k__Fungi_unclassified(100); k__Fungi_unclassified(100); k__Fungi_unclassified(100); k__Fungi_unclassified(100); k__Fungi_unclassified(100);
Otu02853	0	0	0	0	0	0	0	0	0	0	0	0	0	0	0	0	0	0	0	0	0	1	0	0	0		k__Fungi(100); k__Fungi_unclassified(100); k__Fungi_unclassified(100); k__Fungi_unclassified(100); k__Fungi_unclassified(100); k__Fungi_unclassified(100); k__Fungi_unclassified(100);
Otu02870	0	0	0	0	0	0	0	0	0	0	0	0	0	0	0	0	0	0	0	1	0	0	0	0	0		k__Fungi(100); k__Fungi_unclassified(100); k__Fungi_unclassified(100); k__Fungi_unclassified(100); k__Fungi_unclassified(100); k__Fungi_unclassified(100); k__Fungi_unclassified(100);
Otu02904	0	0	0	0	0	0	0	0	0	0	0	0	1	0	0	0	0	0	0	0	0	0	0	0	0		k__Fungi(100); p__Basidiomycota(100); c__Agaricomycetes(100); o__Agaricales(100); f__Strophariaceae(100); f__Strophariaceae_unclassified(67); f__Strophariaceae_unclassified(67);
Otu02930	0	0	0	0	0	0	0	0	0	0	0	0	0	0	0	1	0	0	0	0	0	0	0	0	0		k__Fungi(100); p__Basidiomycota(100); c__Agaricomycetes(100); o__Agaricales(100); f__Psathyrellaceae(100); g__Coprinopsis(100); s__Coprinopsis_urticicola(100);
Otu03033	0	0	0	1	0	0	0	0	0	0	0	0	0	0	0	0	0	0	0	0	0	0	0	0	0		k__Fungi(100); p__Basidiomycota(100); c__Agaricomycetes(100); o__Agaricales(100); o__Agaricales_unclassified(100); o__Agaricales_unclassified(100); o__Agaricales_unclassified(100);
Otu03162	0	0	0	0	0	0	0	0	0	0	0	0	0	1	0	0	0	0	0	0	0	0	0	0	0		k__Fungi(100); p__Ascomycota(100); p__Ascomycota_unclassified(100); p__Ascomycota_unclassified(100); p__Ascomycota_unclassified(100); p__Ascomycota_unclassified(100); p__Ascomycota_unclassified(100);
Otu03203	0	0	1	0	0	0	0	0	0	0	0	0	0	0	0	0	0	0	0	0	0	0	0	0	0		k__Fungi(100); p__Basidiomycota(100); c__Agaricomycetes(100); o__Agaricales(100); f__Psathyrellaceae(100); g__Coprinopsis(100); s__Coprinopsis_urticicola(100);
Otu03222	0	0	1	0	0	0	0	0	0	0	0	0	0	0	0	0	0	0	0	0	0	0	0	0	0		k__Fungi(100); p__Basidiomycota(100); c__Agaricomycetes(100); o__Sebacinales(67); o__Sebacinales_unclassified(67); o__Sebacinales_unclassified(67); o__Sebacinales_unclassified(67);
Otu03275	0	0	0	1	0	0	0	0	0	0	0	0	0	0	0	0	0	0	0	0	0	0	0	0	0		k__Fungi(100); p__Ascomycota(100); c__Dothideomycetes(100); o__Pleosporales(100); f__Pleosporales_fam_Incertae_sedis(100); g__Pseudorobillarda(100); s__Pseudorobillarda_siamensis(100);
Otu03279	0	0	1	0	0	0	0	0	0	0	0	0	0	0	0	0	0	0	0	0	0	0	0	0	0		k__Fungi(100); p__Ascomycota(100); c__Dothideomycetes(100); o__Pleosporales(100); f__Didymosphaeriaceae(100); f__Didymosphaeriaceae_unclassified(100); f__Didymosphaeriaceae_unclassified(100);
Otu03340	0	0	1	0	0	0	0	0	0	0	0	0	0	0	0	0	0	0	0	0	0	0	0	0	0		k__Fungi(100); p__Basidiomycota(100); c__Agaricomycetes(100); o__Agaricales(100); f__Psathyrellaceae(100); g__Coprinopsis(100); s__Coprinopsis_urticicola(100);
Otu03377	0	0	0	0	0	0	0	0	0	0	0	0	0	0	0	0	1	0	0	0	0	0	0	0	0		k__Fungi(100); p__Basidiomycota(100); c__Agaricomycetes(100); o__Hymenochaetales(100); f__Hymenochaetaceae(67); f__Hymenochaetaceae_unclassified(67); f__Hymenochaetaceae_unclassified(67);
Otu03424	0	0	0	0	0	0	0	0	0	0	0	0	0	0	0	0	0	0	0	0	1	0	0	0	0		k__Fungi(100); p__Basidiomycota(100); c__Agaricomycetes(100); o__Hymenochaetales(100); f__Hymenochaetales_fam_Incertae_sedis(100); g__Resinicium(100); s__Resinicium_saccharicola(100);
Otu03598	0	0	0	0	0	0	0	0	0	1	0	0	0	0	0	0	0	0	0	0	0	0	0	0	0		k__Fungi(100); p__Basidiomycota(100); c__Agaricomycetes(100); o__Agaricales(100); o__Agaricales_unclassified(100); o__Agaricales_unclassified(100); o__Agaricales_unclassified(100);
Otu03600	0	0	0	0	0	0	0	0	0	0	0	0	0	0	0	0	0	1	0	0	0	0	0	0	0		k__Fungi(100); p__Basidiomycota(100); c__Agaricomycetes(100); o__Russulales(100); f__Peniophoraceae(100); g__Peniophora(100); s__Peniophora_albobadia(100);
Otu03605	0	0	1	0	0	0	0	0	0	0	0	0	0	0	0	0	0	0	0	0	0	0	0	0	0		k__Fungi(100); p__Basidiomycota(100); c__Agaricomycetes(100); o__Agaricales(100); f__Psathyrellaceae(100); g__Coprinopsis(100); s__Coprinopsis_urticicola(100);
Otu03808	0	0	1	0	0	0	0	0	0	0	0	0	0	0	0	0	0	0	0	0	0	0	0	0	0		k__Fungi(100); p__Basidiomycota(100); c__Agaricomycetes(100); c__Agaricomycetes_unclassified(100); c__Agaricomycetes_unclassified(100); c__Agaricomycetes_unclassified(100); c__Agaricomycetes_unclassified(100);
Otu03834	0	0	0	0	0	0	0	0	0	1	0	0	0	0	0	0	0	0	0	0	0	0	0	0	0		k__Fungi(100); p__Basidiomycota(100); c__Agaricomycetes(100); o__Agaricales(100); o__Agaricales_unclassified(100); o__Agaricales_unclassified(100); o__Agaricales_unclassified(100);
Otu03876	0	0	0	0	0	0	0	0	0	0	0	0	0	0	0	0	0	1	0	0	0	0	0	0	0		k__Fungi(100); p__Ascomycota(100); c__Dothideomycetes(100); o__Pleosporales(100); f__Pleosporales_fam_Incertae_sedis(100); g__Pseudorobillarda(100); s__Pseudorobillarda_sp(100);
Otu03905	0	0	0	0	0	0	0	0	0	0	0	0	0	0	0	0	0	1	0	0	0	0	0	0	0		k__Fungi(100); p__Ascomycota(100); c__Dothideomycetes(100); o__Pleosporales(100); f__Pleosporales_fam_Incertae_sedis(100); g__Pseudorobillarda(100); s__Pseudorobillarda_sp(100);
Otu03926	0	0	0	0	0	0	0	0	0	0	0	0	0	0	0	0	1	0	0	0	0	0	0	0	0		k__Fungi(100); p__Ascomycota(100); c__Dothideomycetes(100); c__Dothideomycetes_unclassified(100); c__Dothideomycetes_unclassified(100); c__Dothideomycetes_unclassified(100); c__Dothideomycetes_unclassified(100);
Otu03941	0	0	0	0	0	0	0	1	0	0	0	0	0	0	0	0	0	0	0	0	0	0	0	0	0		k__Fungi(100); p__Ascomycota(100); c__Dothideomycetes(100); o__Capnodiales(100); f__Cladosporiaceae(100); g__Cladosporium(100); g__Cladosporium_unclassified(100);
Otu03950	0	0	0	0	0	0	0	0	0	0	0	1	0	0	0	0	0	0	0	0	0	0	0	0	0		k__Fungi(100); p__Ascomycota(100); c__Saccharomycetes(100); o__Saccharomycetales(100); o__Saccharomycetales_unclassified(100); o__Saccharomycetales_unclassified(100); o__Saccharomycetales_unclassified(100);
Otu04046	0	0	0	0	0	0	0	0	0	0	0	1	0	0	0	0	0	0	0	0	0	0	0	0	0		k__Fungi(100); p__Ascomycota(100); c__Lecanoromycetes(100); c__Lecanoromycetes_unclassified(100); c__Lecanoromycetes_unclassified(100); c__Lecanoromycetes_unclassified(100); c__Lecanoromycetes_unclassified(100);
Otu04080	0	0	0	0	0	0	0	0	0	0	0	0	0	0	0	1	0	0	0	0	0	0	0	0	0		k__Fungi(100); p__Basidiomycota(100); c__Agaricomycetes(100); o__Polyporales(100); f__Polyporales_fam_Incertae_sedis(100); g__Skvortzovia(100); s__Skvortzovia_furfurella(100);
Otu04081	0	0	0	0	0	0	0	0	0	0	0	0	0	0	0	0	0	0	0	0	1	0	0	0	0		k__Fungi(100); p__Basidiomycota(100); c__Agaricomycetes(100); o__Trechisporales(100); f__Hydnodontaceae(100); g__Trechispora(100); s__Trechispora_invisitata(100);
Otu04119	0	0	0	0	0	0	0	0	0	0	0	0	0	0	0	0	1	0	0	0	0	0	0	0	0		k__Fungi(100); p__Basidiomycota(100); c__Agaricomycetes(100); o__Polyporales(100); f__Meruliaceae(100); g__Phlebia(100); s__Phlebia_floridensis(100);
Otu04206	0	0	0	0	0	0	0	0	0	0	0	0	0	0	0	1	0	0	0	0	0	0	0	0	0		k__Fungi(100); p__Basidiomycota(100); c__Agaricomycetes(100); o__Polyporales(100); f__Meruliaceae(100); g__Phanerochaete(100); s__Phanerochaete_sordida(100);
Otu04239	0	0	0	0	0	0	0	0	0	0	0	0	0	0	0	0	1	0	0	0	0	0	0	0	0		k__Fungi(100); k__Fungi_unclassified(100); k__Fungi_unclassified(100); k__Fungi_unclassified(100); k__Fungi_unclassified(100); k__Fungi_unclassified(100); k__Fungi_unclassified(100);
Otu04357	0	0	0	0	0	0	0	0	0	0	0	0	0	0	0	1	0	0	0	0	0	0	0	0	0		k__Fungi(100); p__Ascomycota(100); c__Orbiliomycetes(100); o__unclassified_Orbiliomycetes(100); f__unclassified_Orbiliomycetes(100); g__unclassified_Orbiliomycetes(100); s__Orbiliomycetes_sp(100);
Otu04454	0	0	0	0	0	0	0	0	0	0	0	0	0	0	0	0	0	0	0	1	0	0	0	0	0		k__Fungi(100); k__Fungi_unclassified(100); k__Fungi_unclassified(100); k__Fungi_unclassified(100); k__Fungi_unclassified(100); k__Fungi_unclassified(100); k__Fungi_unclassified(100);
Otu04479	0	0	0	0	0	0	0	0	0	0	0	0	0	0	0	0	0	0	0	1	0	0	0	0	0		k__Fungi(100); k__Fungi_unclassified(100); k__Fungi_unclassified(100); k__Fungi_unclassified(100); k__Fungi_unclassified(100); k__Fungi_unclassified(100); k__Fungi_unclassified(100);
Otu04551	0	0	0	0	0	0	0	1	0	0	0	0	0	0	0	0	0	0	0	0	0	0	0	0	0		k__Fungi(100); k__Fungi_unclassified(100); k__Fungi_unclassified(100); k__Fungi_unclassified(100); k__Fungi_unclassified(100); k__Fungi_unclassified(100); k__Fungi_unclassified(100);
Otu04587	0	0	0	0	0	0	0	0	0	0	0	0	0	0	0	1	0	0	0	0	0	0	0	0	0		k__Fungi(100); k__Fungi_unclassified(100); k__Fungi_unclassified(100); k__Fungi_unclassified(100); k__Fungi_unclassified(100); k__Fungi_unclassified(100); k__Fungi_unclassified(100);
Otu04623	0	0	0	0	0	0	0	0	0	0	0	0	0	0	0	0	0	0	1	0	0	0	0	0	0		k__Fungi(100); k__Fungi_unclassified(100); k__Fungi_unclassified(100); k__Fungi_unclassified(100); k__Fungi_unclassified(100); k__Fungi_unclassified(100); k__Fungi_unclassified(100);
Otu04643	0	0	0	0	0	0	0	0	0	0	0	0	0	0	1	0	0	0	0	0	0	0	0	0	0		k__Fungi(100); p__Ascomycota(100); c__Eurotiomycetes(100); o__Eurotiales(100); f__Aspergillaceae(100); g__Aspergillus(100); s__Aspergillus_halophilicus(100);
Otu04702	0	0	0	0	1	0	0	0	0	0	0	0	0	0	0	0	0	0	0	0	0	0	0	0	0		k__Fungi(100); p__Basidiomycota(100); c__Tremellomycetes(100); o__Cystofilobasidiales(100); f__Mrakiaceae(100); g__Mrakia(100); s__Mrakia_sp(100);
Otu04715	0	0	0	0	1	0	0	0	0	0	0	0	0	0	0	0	0	0	0	0	0	0	0	0	0		k__Fungi(100); p__Basidiomycota(100); c__Tremellomycetes(100); o__Cystofilobasidiales(100); f__Mrakiaceae(100); g__Mrakia(100); s__Mrakia_sp(100);
Otu04732	0	0	0	0	0	0	0	0	0	0	1	0	0	0	0	0	0	0	0	0	0	0	0	0	0		k__Fungi(100); p__Ascomycota(100); c__Sordariomycetes(100); o__Hypocreales(100); f__Cordycipitaceae(100); g__Parengyodontium(100); s__Parengyodontium_album(100);
Otu04743	0	0	1	0	0	0	0	0	0	0	0	0	0	0	0	0	0	0	0	0	0	0	0	0	0		k__Fungi(100); p__Ascomycota(100); c__Sordariomycetes(100); o__Hypocreales(100); f__Nectriaceae(100); g__Fusarium(100); g__Fusarium_unclassified(100);
Otu04763	0	1	0	0	0	0	0	0	0	0	0	0	0	0	0	0	0	0	0	0	0	0	0	0	0		k__Fungi(100); p__Ascomycota(100); c__Sordariomycetes(100); o__Hypocreales(100); f__Stachybotryaceae(100); f__Stachybotryaceae_unclassified(100); f__Stachybotryaceae_unclassified(100);
Otu04771	0	0	0	0	0	0	0	0	0	0	0	0	0	1	0	0	0	0	0	0	0	0	0	0	0		k__Fungi(100); p__Ascomycota(100); c__Sordariomycetes(100); c__Sordariomycetes_unclassified(100); c__Sordariomycetes_unclassified(100); c__Sordariomycetes_unclassified(100); c__Sordariomycetes_unclassified(100);
Otu04860	0	1	0	0	0	0	0	0	0	0	0	0	0	0	0	0	0	0	0	0	0	0	0	0	0		k__Fungi(100); p__Ascomycota(100); c__Eurotiomycetes(100); o__Eurotiales(100); f__Trichocomaceae(100); g__Talaromyces(100); s__Talaromyces_diversus(100);
Otu04882	0	0	0	0	0	0	0	0	0	0	0	0	0	0	0	0	0	0	0	1	0	0	0	0	0		k__Fungi(100); p__Basidiomycota(100); c__Agaricomycetes(100); o__Russulales(100); f__Peniophoraceae(100); g__Peniophora(100); s__Peniophora_sp(100);
Otu04896	0	0	0	0	0	0	0	0	0	0	0	0	0	0	0	1	0	0	0	0	0	0	0	0	0		k__Fungi(100); p__Basidiomycota(100); c__Agaricomycetes(100); o__Agaricales(100); f__Psathyrellaceae(100); g__Coprinellus(100); g__Coprinellus_unclassified(100);
Otu04909	0	0	0	0	0	1	0	0	0	0	0	0	0	0	0	0	0	0	0	0	0	0	0	0	0		k__Fungi(100); p__Basidiomycota(100); c__Agaricomycetes(100); o__Agaricales(100); f__Lyophyllaceae(100); g__Fibulochlamys(100); s__Fibulochlamys_chilensis(100);
Otu04981	0	0	0	0	0	0	0	0	0	0	0	0	0	0	1	0	0	0	0	0	0	0	0	0	0		k__Fungi(100); p__Ascomycota(100); c__Eurotiomycetes(100); o__Eurotiales(100); f__Aspergillaceae(100); g__Aspergillus(100); s__Aspergillus_halophilicus(100);
Otu04984	0	0	0	0	0	0	0	0	0	0	0	0	0	0	1	0	0	0	0	0	0	0	0	0	0		k__Fungi(100); p__Ascomycota(100); c__Eurotiomycetes(100); o__Eurotiales(100); f__Aspergillaceae(100); g__Aspergillus(100); s__Aspergillus_halophilicus(100);
Otu04986	0	0	0	0	0	0	0	0	0	0	0	0	0	0	1	0	0	0	0	0	0	0	0	0	0		k__Fungi(100); p__Ascomycota(100); c__Eurotiomycetes(100); o__Eurotiales(100); f__Aspergillaceae(100); g__Aspergillus(100); s__Aspergillus_halophilicus(100);
Otu04992	0	0	0	0	0	0	0	0	0	0	0	0	0	0	1	0	0	0	0	0	0	0	0	0	0		k__Fungi(100); p__Ascomycota(100); c__Eurotiomycetes(100); o__Eurotiales(100); f__Aspergillaceae(100); g__Aspergillus(100); s__Aspergillus_halophilicus(100);
Otu04996	0	0	0	0	0	0	0	0	0	0	0	0	0	0	2	0	0	0	0	0	0	0	0	0	0		k__Fungi(100); p__Ascomycota(100); c__Eurotiomycetes(100); o__Eurotiales(100); f__Aspergillaceae(100); g__Aspergillus(100); s__Aspergillus_halophilicus(100);
Otu05010	0	0	0	0	0	0	0	0	0	0	0	0	0	0	1	0	0	0	0	0	0	0	0	0	0		k__Fungi(100); p__Ascomycota(100); c__Eurotiomycetes(100); o__Eurotiales(100); f__Aspergillaceae(100); g__Aspergillus(100); s__Aspergillus_halophilicus(100);
Otu05066	0	0	0	0	0	0	0	0	0	0	0	0	0	0	0	1	0	0	0	0	0	0	0	0	0		k__Fungi(100); p__Basidiomycota(100); c__Agaricomycetes(100); o__Agaricales(100); f__Marasmiaceae(100); g__Crinipellis(100); s__Crinipellis_brasiliensis(100);
Otu05126	0	0	0	0	0	0	0	0	0	0	0	0	0	0	0	1	0	0	0	0	0	0	0	0	0		k__Fungi(100); p__Basidiomycota(100); c__Agaricomycetes(100); o__Polyporales(100); f__Cerrenaceae(100); g__Pseudolagarobasidium(100); s__Pseudolagarobasidium_belizense(100);
Otu05233	0	0	0	0	0	0	0	0	0	0	0	0	0	0	1	0	0	0	0	0	0	0	0	0	0		k__Fungi(100); p__Ascomycota(100); c__Eurotiomycetes(100); o__Eurotiales(100); f__Aspergillaceae(100); g__Aspergillus(100); s__Aspergillus_halophilicus(100);
Otu05255	0	0	0	0	0	0	0	0	0	0	0	0	0	1	0	0	0	0	0	0	0	0	0	0	0		k__Fungi(100); p__Ascomycota(100); p__Ascomycota_unclassified(100); p__Ascomycota_unclassified(100); p__Ascomycota_unclassified(100); p__Ascomycota_unclassified(100); p__Ascomycota_unclassified(100);
Otu05274	0	0	0	0	0	0	0	0	0	0	1	0	0	0	0	0	0	0	0	0	0	0	0	0	0		k__Fungi(100); p__Ascomycota(100); c__Sordariomycetes(100); o__Hypocreales(100); f__Cordycipitaceae(100); f__Cordycipitaceae_unclassified(100); f__Cordycipitaceae_unclassified(100);
Otu05276	0	0	0	0	1	0	0	0	0	0	0	0	0	0	0	0	0	0	0	0	0	0	0	0	0		k__Fungi(100); p__Ascomycota(100); c__Sordariomycetes(100); c__Sordariomycetes_unclassified(100); c__Sordariomycetes_unclassified(100); c__Sordariomycetes_unclassified(100); c__Sordariomycetes_unclassified(100);
Otu05301	0	1	0	0	0	0	0	0	0	0	0	0	0	0	0	0	0	0	0	0	0	0	0	0	0		k__Fungi(100); p__Ascomycota(100); c__Eurotiomycetes(100); o__Chaetothyriales(100); f__Herpotrichiellaceae(100); f__Herpotrichiellaceae_unclassified(100); f__Herpotrichiellaceae_unclassified(100);
Otu05324	0	0	0	0	0	0	0	0	0	1	0	0	0	0	0	0	0	0	0	0	0	0	0	0	0		k__Fungi(100); p__Ascomycota(100); p__Ascomycota_unclassified(100); p__Ascomycota_unclassified(100); p__Ascomycota_unclassified(100); p__Ascomycota_unclassified(100); p__Ascomycota_unclassified(100);
Otu05355	0	0	0	0	0	0	0	0	0	0	0	0	0	1	0	0	0	0	0	0	0	0	0	0	0		k__Fungi(100); p__Ascomycota(100); p__Ascomycota_unclassified(100); p__Ascomycota_unclassified(100); p__Ascomycota_unclassified(100); p__Ascomycota_unclassified(100); p__Ascomycota_unclassified(100);
Otu05390	0	0	0	0	0	0	1	0	0	0	0	0	0	0	0	0	0	0	0	0	0	0	0	0	0		k__Fungi(100); p__Ascomycota(100); p__Ascomycota_unclassified(100); p__Ascomycota_unclassified(100); p__Ascomycota_unclassified(100); p__Ascomycota_unclassified(100); p__Ascomycota_unclassified(100);
Otu05392	0	0	0	0	0	0	1	0	0	0	0	0	0	0	0	0	0	0	0	0	0	0	0	0	0		k__Fungi(100); p__Ascomycota(100); p__Ascomycota_unclassified(100); p__Ascomycota_unclassified(100); p__Ascomycota_unclassified(100); p__Ascomycota_unclassified(100); p__Ascomycota_unclassified(100);
