# Supplementary material for: Prokaryotic, Fungal, and Unicellular Eukaryotic Core Communities Across Three Sympatric Marine Sponges From the Southwestern Atlantic Coast Are Dominated Largely by Deterministic Assemblage Processes
Source: Front Microbiol. 2021 Jun 8;12:674004. doi: 10.3389/fmicb.2021.674004 (PMC8217869; doi:10.3389/fmicb.2021.674004)
Supplement: Supplementary file 1 [file Data_Sheet_1.zip › data sheet 4/Table_S12.xlsx]

## Sheet: Table S12a
Table S12a: Fungal taxonomic composition of OTUs obtained exclusively in Aplysina caissara.
Phyla	Number of OTUs	Number of Sequences	Class	Number of OTUs	Number of Sequences
unclassified Fungi	17	321	unclassified Fungi	17	321
Ascomycota	80	669	Dothideomycetes	19	232
			Eurotiomycetes	14	126
			Lecanoromycetes	2	10
			Leotiomycetes	1	6
			Orbiliomycetes	2	13
			Saccharomycetes	2	11
			Sordariomycetes	19	141
			unclassified Ascomycota	21	130
Basidiomycota	40	127	Agaricomycetes	27	50
			Cystobasidiomycetes	1	2
			Microbotryomycetes	1	2
			Tremellomycetes	9	71
			unclassified Basidiomycota	2	2
Chytridiomycota	1	11	Chytridiomycetes	1	11
Total	138	1128		138	1128

## Sheet: Table S12b
Table S12b: Fungal taxonomic composition of OTUs obtained exclusively in Aplysina fulva.
Phyla	Number of OTUs	Number of Sequences	Class	Number of OTUs	Number of Sequences
unclassified Fungi	15	131	unclassified Fungi	15	131
Ascomycota	59	614	Dothideomycetes	12	65
			Eurotiomycetes	8	48
			Lecanoromycetes	6	30
			Leotiomycetes	2	16
			Orbiliomycetes	1	1
			Saccharomycetes	1	1
			Sordariomycetes	12	165
			unclassified Ascomycota	17	288
Basidiomycota	42	437	Agaricomycetes	33	255
			Microbotryomycetes	2	24
			Tremellomycetes	4	125
			unclassified Basidiomycota	3	33
Mortierellomycota	4	118	Mortierellomycetes	4	118
Mucoromycota	2	12	Umbelopsidomycetes	2	12
Total	122	1312		122	1312

## Sheet: Table S12c
Table S12c: Fungal taxonomic composition of OTUs obtained exclusively in Tedania ignis.
Phyla	Number of OTUs	Number of Sequences	Class	Number of OTUs	Number of Sequences
unclassified Fungi	4	31	unclassified Fungi	4	31
Ascomycota	47	471	Eurotiomycetes	16	27
			Lecanoromycetes	3	3
			Saccharomycetes	1	1
			Sordariomycetes	6	397
			unclassified Ascomycota	21	43
Basidiomycota	8	179	Agaricomycetes	3	7
			Malasseziomycetes	1	4
			Tremellomycetes	2	166
			unclassified Basidiomycota	2	2
Total	59	681		59	681

## Sheet: Table S12d
Table S12d: Fungal taxonomic composition of OTUs obtained exclusively in seawater.
Phyla	Number of OTUs	Number of Sequences	Class	Number of OTUs	Number of Sequences
unclassified Fungi	112	308	unclassified Fungi	112	308
Ascomycota	133	648	Dothideomycetes	24	322
			Eurotiomycetes	21	56
			Lecanoromycetes	3	4
			Leotiomycetes	1	1
			Orbiliomycetes	4	25
			Saccharomycetes	2	4
			Sordariomycetes	41	132
			unclassified Ascomycota	37	104
Basidiomycota	192	577	Agaricomycetes	171	524
			Agaricostilbomycetes	1	3
			Cystobasidiomycetes	1	7
			Dacrymycetes	1	9
			Malasseziomycetes	1	1
			Microbotryomycetes	1	8
			Tremellomycetes	4	8
			unclassified Basidiomycota	12	17
Chytridiomycota	1	1	GS13	1	1
Kickxellomycota	1	1	Kickxellomycetes	1	1
Mortierellomycota	3	17	Mortierellomycetes	3	17
Rozellomycota	2	4	Rozellomycotina_cls_Incertae_sedis	2	4
Total	444	1556		444	1556

## Sheet: Table S12e
Table S12e: Fungal taxonomic composition of OTUs obtained exclusively in sediment.
Phyla	Number of OTUs	Number of Sequences	Class	Number of OTUs	Number of Sequences
unclassified Fungi	44	301	unclassified Fungi	44	301
Aphelidiomycota	1	34	unclassified Aphelidiomycota	1	34
Ascomycota	36	97	Dothideomycetes	8	15
			Eurotiomycetes	5	13
			Lecanoromycetes	1	2
			Leotiomycetes	3	11
			Saccharomycetes	1	1
			Sordariomycetes	11	36
			unclassified Ascomycota	7	19
Basidiomycota	23	114	Agaricomycetes	17	49
			Cystobasidiomycetes	1	2
			Tremellomycetes	2	26
			Wallemiomycetes	1	27
			unclassified Basidiomycota	2	10
Total	104	546		104	546

## Sheet: Table S12f
Table S12f: Fungal taxonomic composition of OTUs common to all categories.
Phyla	Number of OTUs	Number of Sequences	Class	Number of OTUs	Number of Sequences
Basidiomycota	1	179	Agaricomycetes	1	179
Ascomyctoa	2	191	Dothideomycetes	2	191
Total	3	370		3	370
