# Supplementary material for: Prokaryotic, Fungal, and Unicellular Eukaryotic Core Communities Across Three Sympatric Marine Sponges From the Southwestern Atlantic Coast Are Dominated Largely by Deterministic Assemblage Processes
Source: Front Microbiol. 2021 Jun 8;12:674004. doi: 10.3389/fmicb.2021.674004 (PMC8217869; doi:10.3389/fmicb.2021.674004)
Supplement: Supplementary file 1 [file Data_Sheet_1.zip › data sheet 4/Table_S32.xlsx]

## Sheet: Table S32a
Table S32a. Results from Blastn of the unicellular eukaryotic unclassified OTUs associated with sponge species. Ac: Aplysina caissara, Ti: Tedania ignis.
OTU_ID	Sequence	Domain	Phylum	Class	Order	Family	Genus	Ac*	Ti*	Accession	Identity	E-value	Organism	Strain	Classification	Authors	Title	Journal	Host	Isolation Souce	Country
Otu19703	TACACACCGCCCGTCGCTACTACCGATTGAATGGCTCAGTGAGGCCTTCGGACTGGCTCAGGGAGGTCGGCAACGACCACCCAGAGCCGGAAAGTTGGTCAAACTTGGTCATTTAGAGGAAGTAA	Eukaryota	Ascomycota	Dothideomycetes	unclassified Dothideomycetes	unclassified Dothideomycetes	unclassified Dothideomycetes	0	2	AY342013	100000	1.09e-59	Synchaetomella lunatospora	MUCL 43804	Fungi; Ascomycota; Pezizomycotina; Leotiomycetes; Chaetomellales; Chaetomellaceae; Synchaetomella	Decock,C., Delgado Rodriguez,G. and Seifert,K.	Taxonomy and phylogeny of Synchaetomella lunatospora, a new genus and species of synnematous fungi from Southeast Asia	Antonie Van Leeuwenhoek 88 (3-4), 231-240 (2005)
Otu17635	TACACACCGCCCGTCGCTACTACCGATTGAATGGCTCAGTGAGGCCTCCGGACTGGCTCAGGGAGGTCGGCAACGACCACCCAGAGCCGGAAAGCTGGTCAAACTTGGTCATTTAGAGGAAGTAA	Eukaryota	Ascomycota	unclassified Ascomycota	unclassified Ascomycota	unclassified Ascomycota	unclassified Ascomycota	0	1	JQ838235	100000	1.09e-59	Xylona heveae	TC137	Fungi; Ascomycota; Pezizomycotina; Xylonomycetes; Xylonales; Xylonaceae; Xylona	Gazis,R., Miadlikowska,J., Lutzoni,F., Arnold,A.E. and Chaverri,P.	Culture-based study of endophytes associated with rubber trees in Peru reveals a new class of Pezizomycotina: Xylonomycetes	Mol. Phylogenet. Evol. 65 (1), 294-304 (2012)		Hevea	Peru
Otu00286	TACACACCGCCCGTCGCTACTACCGATTGAATGGCTTAGTGAGGTCTTGGGATTGGCTTCGGGGAGCCGGCAACGGCACCCTGTCGCTGAGAACTTGATCAAACTTGGTCATTTAGAGGAAGTAA	Eukaryota	Basidiomycota	Agaricomycetes	Polyporales	unclassified Polyporales	unclassified Polyporales	6	0	LVWK01001221	100000	1.09e-59	Gongronella sp. w5	w5	Eukaryota; Fungi; Mucoromycota; Mucoromycotina; Mucorales; Cunninghamellaceae; Gongronella.	Xiao,Y., Zhang,Y. and Fang,Z.	Genome Sequence of Gongronella sp. W5	Unpublished		soil	China: Hefei
Otu00603	TACACACCGCCCGTCGCTACTACCGATTGAATGGCTTAGTGAGACCTCCGGATTGGCTTCGGGGAGCCGGCGACGGCACCCTGTCGCTGAGAAGCTGGTCAAACTTGGTCATTTAGAGGAAGTAA	Eukaryota	Basidiomycota	Agaricomycetes	Russulales	unclassified Russulales	unclassified Russulales	0	3	KC673245	99200	5.07e-58	uncultured fungus	clone="nco78a05c1"	Fungi; environmental samples	Findley,K., Oh,J., Yang,J., Conlan,S., Deming,C., Meyer,J.A., Schoenfeld,D., Nomicos,E., Park,M., Becker,J., Benjamin,B., Blakesley,R., Bouffard,G., Brooks,S., Coleman,H., Dekhtyar,M., Gregory,M., Guan,X., Gupta,J., Han,J., Hargrove,A., Ho,S.L., Johnson,T., Legaspi,R., Lovett,S., Maduro,Q., Masiello,C., Maskeri,B., McDowell,J., Montemayor,C., Mullikin,J., Park,M., Riebow,N., Schandler,K., Schmidt…	Topographic diversity of fungal and bacterial communities in human skin	Nature (2013) In press	Homo sapiens	skin, nare
Otu04251	TACACACCGCCCGTCGCTACTACCGATTGAATGGCTTAGTGAGACCTCCGGATCGGCATCGGAAAGCCGGCAACGGCATTCCTTTGATGAGAAGCTGGTCAAACTTGGTCATTTAGAGGAAGTAA	Eukaryota	Basidiomycota	Agaricomycetes	unclassified Agaricomycetes	unclassified Agaricomycetes	unclassified Agaricomycetes	0	2	L22259	93651	2.39e-46	Heterotextus alpinus	UC 1475113	Fungi; Basidiomycota; Agaricomycotina; Dacrymycetes; Dacrymycetales; Dacrymycetaceae; Heterotextus	Swann,E.C. and Taylor,J.W.	Higher taxa of basidiomycetes: an 18S rRNA gene perspective	Mycologia 85 (6), 923-936 (1993)
Otu04252	TACACACCGCCCGTCGCTACTACCGATTGAATGGCTTAGTGAGACCTCCGGATTTGCTTCGGGGAGCCGGCAATGGCACCCCGTCGCTGAGAAGCTGGTCAAACTTGGTCATTTAGAGGAAGTAA	Eukaryota	Basidiomycota	Agaricomycetes	unclassified Agaricomycetes	unclassified Agaricomycetes	unclassified Agaricomycetes	0	1	KC673245	97600	1.10e-54	uncultured fungus	clone="nco78a05c1"	Fungi; environmental samples	Findley,K., Oh,J., Yang,J., Conlan,S., Deming,C., Meyer,J.A., Schoenfeld,D., Nomicos,E., Park,M., Becker,J., Benjamin,B., Blakesley,R., Bouffard,G., Brooks,S., Coleman,H., Dekhtyar,M., Gregory,M., Guan,X., Gupta,J., Han,J., Hargrove,A., Ho,S.L., Johnson,T., Legaspi,R., Lovett,S., Maduro,Q., Masiello,C., Maskeri,B., McDowell,J., Montemayor,C., Mullikin,J., Park,M., Riebow,N., Schandler,K., Schmidt…	Topographic diversity of fungal and bacterial communities in human skin	Nature (2013) In press	Homo sapiens	skin, nare
Otu04250	TACACACCGCCCGTCGCTACTACCGATTGAATGGCTTAGTGAGGTCTCTGGATTGACGCTGAGGAGCCGGCAACGGCACCTCGTTGTTGAGAAGTTGATCAAACTTGGTCATTTAGAGGAAGTAA	Eukaryota	Basidiomycota	Agaricomycetes	unclassified Agaricomycetes	unclassified Agaricomycetes	unclassified Agaricomycetes	2	0	DQ898712	100000	1.09e-59	Sistotrema brinkmannii	FCUG 2055	Fungi; Basidiomycota; Agaricomycotina; Agaricomycetes; Corticiales; Corticiaceae; Sistotrema	Moncalvo,J.M., Nilsson,R.H., Koster,B., Dunham,S.M., Bernauer,T., Matheny,P.B., Porter,T.M., Margaritescu,S., Weiss,M., Garnica,S., Danell,E., Langer,G., Langer,E., Larsson,E., Larsson,K.H. and Vilgalys,R.	The cantharelloid clade: dealing with incongruent gene trees and phylogenetic reconstruction methods	Mycologia 98 (6), 937-948 (2006)
Otu19700	TACACACCGCCCGTCGCTACTACCGATTGAATGGCTTAGTGAGATCTCCGGATTGGCTTTGAGAAGCTGGCAACGGCCTCTTATTGCTGAGAAGCTGATCAAACTTGGTCATTTAGAGGAAGTAA	Eukaryota	Basidiomycota	Tremellomycetes	Filobasidiales	Filobasidiales_unclassified	Filobasidiales_unclassified	0	33	DQ645513	98400	2.36e-56	Goffeauzyma gastrica	CBS 8636	Fungi; Basidiomycota; Agaricomycotina; Tremellomycetes; Filobasidiales; Filobasidiaceae; Goffeauzyma	Matheny,P.B., Gossmann,J.A., Zalar,P., Arun Kumar,T.K. and Hibbett,D.S.	Resolving the phylogenetic position of the Wallemiomycetes: an enigmatic major lineage of Basidiomycota	Can. J. Bot. 84, 1794-1805 (2006)
Otu04001	TACACACCGCCCGTCGCTCCTACCGATTGGGTGTGCTGGTGAAATGTTCGGATTGGCTACCTTTCGCAAGGAAGGTAATTGAGAAGTTCATTGAACCCTCTCATCTAGAGGAAGGAG	Eukaryota	Chlorophyta	unclassified Chlorophyta	unclassified Chlorophyta	unclassified Chlorophyta	unclassified Chlorophyta	0	1	AB256042	93277	6.15e-42	Rhizoclonium hieroglyphicum	CCAP 540/1	Eukaryota; Viridiplantae; Chlorophyta; Ulvophyceae; TCBD clade; Cladophorales; Cladophoraceae; Rhizoclonium	Imai,M., Suzuki,T. and Nagashima,H.	Comparison of morphology, growth and 18S ribosomal RNA gene in Filamentous green algae Rhizoclonium riparium (Cladophorales, Chlorophyta) from freshwater and marine environments	Unpublished
Otu04488	TACACACCGCCCGTCGCTCCTACCGATTTCGAGTGGTCCGGTGAACCTTTTGGATCGCGCGGGTTACGGCCTGCGTGAGAAATCATGTGAACCATATCACTTAGAGGAAGGAG	Eukaryota	Ciliophora	Intramacronucleata	Spirotrichea	Hypotrichia	unclassified Hypotrichia	0	17	EF486865	92920	9.84e-40	Psammomitra retractilis		Eukaryota; Sar; Alveolata; Ciliophora; Intramacronucleata; Spirotrichea; Stichotrichia; Urostylida; unclassified Urostylida; Psammomitra	Yi,Z., Song,W., Stoeck,T., Al-Rasheid,K.A.S., Al-Khedhairy,A.A., Gong,J., Ma,H. and Chen,Z.	Phylogenetic analyses suggest that Psammomitra (Ciliophora, Urostylida) should represent an urostylid family, based on small subunit rRNA and alpha-tubulin gene sequence information	Zool. J. Linn. Soc. 157 (2), 227-236 (2009)
Otu00702	TACACACCGCCCGTCGCTCCTACCGATTTCGAGTGGTCCGGTGAATCTTTCGGACTGCGCGCGGCCCCGCGCCGTGTCGCGGAAAGTCAGGTAAACCTTATCACTTAGAGGAAGGAG	Eukaryota	Ciliophora	Intramacronucleata	Spirotrichea	Oligotrichia	unclassified Oligotrichia	0	4	FLMP01009100	97436	2.82e-50	uncultured marine metagenome		Eukaryota; environmental samples	Collins,Eric.	Direct Submission	Submitted (30-MAY-2016) UNIVERSITY OF ALASKA FAIRBANKS, Cryomics Lab, 905 N Koyukuk Dr, USA		seawater
Otu04471	TACACACCGCCCGTCGCTCCTACCGATTTCGAGTGGTCCGGTGAGCCTTTCGGACCGGGCGCGGCCTCCTCGGAGATACCGCCGCCTGGGAAGTCAAGCAAACTGTATTACTTAGAGGAAGGAA	Eukaryota	Ciliophora	Intramacronucleata	Spirotrichea	unclassified Spirotrichea	unclassified Spirotrichea	0	2	KJ763339	87097	4.05e-29	uncultured eukaryote		Eukaryota; environmental samples	Lie,A.A., Liu,Z., Hu,S.K., Jones,A.C., Kim,D.Y., Countway,P.D., Amaral-Zettler,L.A., Cary,S.C., Sherr,E.B., Sherr,B.F., Gast,R.J. and Caron,D.A.	Investigating Microbial Eukaryotic Diversity from a Global Census: Insights from a Comparison of Pyrotag and Full-Length Sequences of	Appl. Environ. Microbiol. 80 (14), 4363-4373 (2014)
Otu19133	TACACACCGCCCGTCGCTCCTACCGATTTCGAGTGATGCGATGAAATTTTTGGACCGTGTCATGTAGTTGATGTGGAAAATCAATTAAATCTTATCACTTAGAGGAAGGAG	Eukaryota	Ciliophora	Intramacronucleata	Spirotrichea	unclassified Spirotrichea	unclassified Spirotrichea	0	2	AY217727	100000	5.67e-52	Protocruzia adherens	Boccale	Eukaryota; Sar; Alveolata; Ciliophora; Intramacronucleata; Spirotrichea; Protocruziidia; Protocruzia	Di Giuseppe,G. and Dini,F.	Phylogenetic relationships of the genus Euplotes inferred from small subunit rRNA gene sequences	Unpublished
Otu19535	TACACACCGCCCGTCGCTCCTACCGATTTCGAGTGGTCCGGTGAACCTTTTGGACTGGATGCGCAAGCGCCCGGGAAGTTAAGTAAACCTAATCACTTAGAGGAAGGAG	Eukaryota	Ciliophora	Intramacronucleata	unclassified Intramacronucleata	unclassified Intramacronucleata	unclassified Intramacronucleata	0	5	AB330052	94444	9.39e-40	uncultured eukaryote	clone="YS16Ec29"	Eukaryota; environmental samples	Kato,S., Kobayashi,C. and Yamagishi,A.	Microbial community in hydrothermal deposits at southern Mariana trough	Unpublished		PCR-derived sequence from hydrothermal
Otu19519	TACACACCGCCCGTCGCTCCTACCGATTTTGAGTGGTCCGGTGAACCTAAAGGACCGTAGTCGGGCTTGACCCGATTGTGGGAATAGAAGTAAACCTTATCACTTAGAGGAAGGAG	Eukaryota	Ciliophora	Intramacronucleata	unclassified Intramacronucleata	unclassified Intramacronucleata	unclassified Intramacronucleata	0	4	EF024795	97414	1.00e-49	Restionaceae environmental sample	clone="Elev_18S_1302"	Eukaryota; Viridiplantae; Streptophyta; Embryophyta; Tracheophyta; Spermatophyta; Magnoliopsida; Liliopsida; Poales; Restionaceae; environmental samples	Lesaulnier,C., Papamichail,D., McCorkle,S., Ollivier,B., Skiena,S., Taghavi,S., Zak,D. and van der Lelie,D.	Elevated atmospheric CO2 affects soil microbial diversity associated with trembling aspen	Environ. Microbiol. 10 (4), 926-941 (2008)		trembling aspen rhizosphere under elevated CO2 conditions
Otu17585	TACACACCGCCCGTCGCTTCTACCGATTCGAGTGGTTCGACGAATTATCCGGACTGGCCTAGCCAGGAAGTTTCGTAAGTCATATCACTTAGAGGAAGAATAAGGCGTAACAAG	Eukaryota	Ciliophora	unclassified Ciliophora	unclassified Ciliophora	unclassified Ciliophora	unclassified Ciliophora	0	3	FJ865207	96491	5.91e-47	Paracineta limbata		Eukaryota; Sar; Alveolata; Ciliophora; Intramacronucleata; Phyllopharyngea; Suctoria; Endogenida; Acinetidae; Paracineta	Zhao,X., Miao,M., Chen,X., Ma,H. and Al-Rasheid,K.A.S.	A phylogenetic reconsideration of suctorian ciliates (Protista, Ciliophora, Phyllopharyngea) based on small subunit rRNA gene sequences	Zool. Scr. 43 (2), 206-216 (2014)
Otu17587	TACACACCGCCCGTCGCTCCTACCGATTTCGAGTGATGCGATGAAATTTTTGGACCGAAGGAGAGAGAGAGACTGGTGATTGACTATCCTTCTCTCTTTTCTTCTGACTTCTTTTTG	Eukaryota	Ciliophora	unclassified Ciliophora	unclassified Ciliophora	unclassified Ciliophora	unclassified Ciliophora	0	2	AY217727	100000	6.33e-22	Protocruzia adherens	Boccale	Eukaryota; Sar; Alveolata; Ciliophora; Intramacronucleata; Spirotrichea; Protocruziidia; Protocruzia	Di Giuseppe,G. and Dini,F.	Phylogenetic relationships of the genus Euplotes inferred from small subunit rRNA gene sequences	Unpublished
Otu01120	TACACACCGCCCGTCGCTCCTACCGATTGAATGGTCCGGTGAAATCTTCGGATTGCTGGGTAGGGCATTTACTTGACCTATCTGCGAGAAGTTGCTTGAACCTTATCATTTAGAGGAAGGAG	Eukaryota	Cryptophyceae	Cryptophyceae	Cryptomonadales	Cryptomonadales	unclassified Cryptomonadales	5	0	JQ420106	99180	2.29e-56	phytoplankton environmental sample	clone="Q3-18"	Eukaryota; environmental samples	Zhang,Q.-C., Qiu,L.-M., Yu,R.-C., Kong,F.-Z., Wang,Y.-F., Yan,T., Gobler,C.J. and Zhou,M.-J.	Emergence of brown tides caused by Aureococcus anophagefferens Hargraves et Sieburth in China	Harmful Algae 19, 117-124 (2012)		brown tide	China: Qinhuangdao coast
Otu14507	TACACACCGCCCGTCGCTCCTACCGATTGAATGGTCCGGTGAAATCTTCGGATTGCTGACTTTTCCATTTATTTGGGATTGTTGCGAGAAGTTGATTGAACCTTATCATTTAGAGGAAGGAG	Eukaryota	Cryptophyceae	Cryptophyceae	Cryptomonadales	Cryptomonadales	unclassified Cryptomonadales	3	0	X54276	94262	2.32e-46	Pyrenomonas salina		Eukaryota; Cryptophyceae; Pyrenomonadales; Pyrenomonadaceae; Pyrenomonas	Eschbach,S., Wolters,J. and Sitte,P.	Primary and secondary structure of the nuclear small subunit ribosomal RNA of the cryptomonad Pyrenomonas salina as inferred from the gene sequence: evolutionary implications	J. Mol. Evol. 32 (3), 247-252 (1991)
Otu01468	TACACACCGCCCGTCGCACCTACCGATTTAATGGTCCGGTGAAGCCTCGGGAGTGACTGTTGCCTTTACTGGTTATGGTTGTAAGAACTTGTCTAAACCTTATCATTTAGAGGAAGGTG	Eukaryota	Diatomea	Bacillariophyceae	Bacillariophyceae	Bacillariophyceae	unclassified Bacillariophyceae	0	1	KJ011647	94215	2.91e-45	Geissleria decussis		Eukaryota; Sar; Stramenopiles; Ochrophyta; Bacillariophyta; Bacillariophyceae; Bacillariophycidae; Naviculales; Naviculaceae; Geissleria	Nakov,T., Ruck,E.C., Galachyants,Y., Spaulding,S.A. and Theriot,E.C.	Molecular phylogeny of the Cymbellales (Bacillariophyceae, Heterokontophyta) with a comparison of models for accommodating rate variation across sites	Phycologia 53 (4), 359-373 (2014)
Otu13665	TACACACCGCCCGTCGCACCTACCGATTGAATGGTCCGGTGAAGCCTCGGGATTGTGACATGTTCCCTTCATTGGGAATTTGTTGCAAGAACTTGTCTAAACCTTATCATTTAGAGGAAGGTG	Eukaryota	Diatomea	Bacillariophyceae	Bacillariophyceae	Bacillariophyceae	unclassified Bacillariophyceae	0	2	HQ912594	95935	3.01e-50	Achnanthidium coarctatum	UTEX FD185	Eukaryota; Sar; Stramenopiles; Ochrophyta; Bacillariophyta; Bacillariophyceae; Bacillariophycidae; Cocconeidales; Achnanthidiaceae; Achnanthidium	Theriot,E.C., Ashworth,M., Ruck,E., Nakov,T. and Jansen,R.K.	A preliminary multigene phylogeny of the diatoms (Bacillariophyta): challenges for future research	Plant Ecol Evol 143 (3), 278-296 (2010)
Otu00744	TACACACCGCCCGTCGCACCTACCGATTGAATGGTCCGGTGAAGCCTCGGGATTGTGACTGTTGCCTTTACTGGTTATGGTTGTAAGAACTTGTCTAAACCTTATCATTTAGAGGAAGGTG	Eukaryota	Diatomea	Bacillariophyceae	Bacillariophyceae	Bacillariophyceae	unclassified Bacillariophyceae	0	1	KJ011647	96694	8.19e-51	Geissleria decussis		Eukaryota; Sar; Stramenopiles; Ochrophyta; Bacillariophyta; Bacillariophyceae; Bacillariophycidae; Naviculales; Naviculaceae; Geissleria	Nakov,T., Ruck,E.C., Galachyants,Y., Spaulding,S.A. and Theriot,E.C.	Molecular phylogeny of the Cymbellales (Bacillariophyceae, Heterokontophyta) with a comparison of models for accommodating rate variation across sites	Phycologia 53 (4), 359-373 (2014)
Otu04829	TACACACCGCCCGTCGCACCTACCGATTGAATGATCCGGTGAAGCCTCGGGATTGTGGCTAGTTTCCTTTATTGGAGGTTAGTTGCGAGAACTTGTCTAAACCTTATCATTTAGAGGAAGGTG	Eukaryota	Diatomea	Bacillariophyceae	Bacillariophyceae	Bacillariophyceae	unclassified Bacillariophyceae	1	0	GU385510	96748	6.47e-52	uncultured marine eukaryote	clone="ME_Euk_DBT10"	Eukaryota; environmental samples	Haska,C.L., Yarish,C., Kraemer,G., Blaschik,N., Whitlatch,R., Zhang,H. and Lin,S.	Bait worm packaging as a potential vector of invasive species	Biol. Invasions 14 (2), 481-493 (2012)		seaweed (Ascophyllum nodosum) wrap of live bait from Maine	USA
Otu04895	TACACACCGCCCGTCGCTACTACCGATTGGATGGTCCGGTGAAGCCTCGAGATTGTAGCTAGTTTCCTTTATTGGAAGTTAGCCGCGAGAACTTGTCTAAACCTTATCATTTAGAGGAAGGTG	Eukaryota	Diatomea	Bacillariophyceae	Bacillariophyceae	Bacillariophyceae	unclassified Bacillariophyceae	0	1	AY256257	96748	6.47e-52	uncultured eukaryote	E77	Eukaryota; environmental samples	Stoeck,T., Taylor,G.T. and Epstein,S.S.	Novel eukaryotes from the permanently anoxic Cariaco Basin (Caribbean Sea)	Appl. Environ. Microbiol. 69 (9), 5656-5663 (2003)		permanently anoxic deep-sea basin
Otu14818	TACACACCGCCCGTCGCACCTACCGATTGAATGGTCCGGTGAAGCCTCGGGATTGTTGTTAGTTTGCTTCATTGCGAGTTGACGGCGAGAACTTGTCTAAACCTTATCATTTAGAGGAAGGTG	Eukaryota	Diatomea	Bacillariophyceae	Bacillariophyceae	Bacillariophyceae	unclassified Bacillariophyceae	0	3	HQ912598	96748	6.47e-52	Gyrosigma acuminatum	UTEX FD317	Eukaryota; Sar; Stramenopiles; Ochrophyta; Bacillariophyta; Bacillariophyceae; Bacillariophycidae; Naviculales; Pleurosigmataceae; Gyrosigma	Theriot,E.C., Ashworth,M., Ruck,E., Nakov,T. and Jansen,R.K.	A preliminary multigene phylogeny of the diatoms (Bacillariophyta): challenges for future research	Plant Ecol Evol 143 (3), 278-296 (2010)
Otu00191	TACACACCGCCCGTCGCACCTACCGATTGAATGGTCCGGTGAAGCCTCGGGATTGTGACTAGTGTCTTTATTGGTGTTGGTCGCGAGAACTTGTCTAAACCTTATCATTTAGAGGAAGGTG	Eukaryota	Diatomea	Bacillariophyceae	Bacillariophyceae	Bacillariophyceae	unclassified Bacillariophyceae	1	0	KC771157	97521	1.76e-52	uncultured marine eukaryote	clone="I-8-MC814-OTU-64"	Eukaryota; environmental samples	Durbin,E.G., Casas,M.C. and Rynearson,T.	Calanus glacialis feeding in the Bering Sea - a molecular approach	Unpublished		ice algae sample from ice breaker cruise	Bering Sea; U.S.
Otu01502	TACACACCGCCCGTCGCACCTACCGATTGGATGGTCCGGTGAAGCCTCGGGATTGTGGCGGTTGCCTTTATTGGTGGCCGCTGCGAGAACCTGTCTAAACCTTATCATCTAGAGGAAGGTG	Eukaryota	Diatomea	Bacillariophyceae	Bacillariophyceae	Bacillariophyceae	unclassified Bacillariophyceae	0	2	EF526841	97521	1.76e-52	uncultured marine eukaryote	clone="NA2_3B10"	Eukaryota; environmental samples	Behnke,A., Barger,K.J., Bunge,J. and Stoeck,T.	Spatio-temporal variations in protistan communities along an O/HS gradient in the anoxic Framvaren Fjord (Norway)	FEMS Microbiol. Ecol. 72 (1), 89-102 (2010)		marine environment
Otu00016	TACACACCGCCCGTCACCTACCGATTGAATGGTCCGGGGAAGCCTCGGGATTGTGGCCAGTTCACTTTATTGGGAATTGGCTGTGAGAACTTGTCTAAACCTTATCATTTAGAGGAAGGTG	Eukaryota	Diatomea	Bacillariophyceae	Bacillariophyceae	Bacillariophyceae	unclassified Bacillariophyceae	0	1	AY256312	97561	4.90e-53	uncultured eukaryote	D94	Eukaryota; environmental samples	Stoeck,T., Taylor,G.T. and Epstein,S.S.	Novel eukaryotes from the permanently anoxic Cariaco Basin (Caribbean Sea)	Appl. Environ. Microbiol. 69 (9), 5656-5663 (2003)		permanently anoxic deep-sea basin
Otu00530	TACACACCGCCCGTCGCACCTACCGATTGAATGGTCCGGTGAAGCCTCAGGATTGTGGCTAGTTCGCTTTATTGGGAGTTGGCTGTGAGAACTTGTCTAAACCTTATCATTTAGAGGAAGGTG	Eukaryota	Diatomea	Bacillariophyceae	Bacillariophyceae	Bacillariophyceae	unclassified Bacillariophyceae	0	3	GU385597	97561	1.39e-53	uncultured marine eukaryote	clone="ME_Euk_FW100"	Eukaryota; environmental samples	Haska,C.L., Yarish,C., Kraemer,G., Blaschik,N., Whitlatch,R., Zhang,H. and Lin,S.	Bait worm packaging as a potential vector of invasive species	Biol. Invasions 14 (2), 481-493 (2012)		seaweed (Ascophyllum nodosum) wrap of live bait from Maine	USA
Otu01670	TACACACCGCCCGTCGCACCTACCGATTGAATGGTCCGGTGAAGCCTCGGGATTGTGGCGAGTTTCCTTCATTGGGAGCTTGTTGCGAGAACTTGTCTAAACCTTATCATTTAGAGGAAGGTG	Eukaryota	Diatomea	Bacillariophyceae	Bacillariophyceae	Bacillariophyceae	unclassified Bacillariophyceae	0	1	GU823635	97561	1.39e-53	uncultured stramenopile	clone="AI3F14RJ1B05"	Eukaryota; Sar; Stramenopiles; environmental samples	Edgcomb,V., Orsi,W., Bunge,J., Jeon,S., Christen,R., Leslin,C., Holder,M., Taylor,G.T., Suarez,P., Varela,R. and Epstein,S.	Protistan microbial observatory in the Cariaco Basin, Caribbean. I. Pyrosequencing vs Sanger insights into species richness	ISME J 5 (8), 1344-1356 (2011)		micro-oxic water column sample, Cariaco	Basin, Caribbean Sea
Otu00013	TAAATTATTCTCTTTTATACAACAGATTGAATGGTCCGGTGAAGCCTCGGGATTGTGGCTGGTTTCCTTTATTGGAGATTAGTTGCGAGAACTTGTCTAAACCTTATCATTTAGAGGAAGGTG	Eukaryota	Diatomea	Bacillariophyceae	Bacillariophyceae	Bacillariophyceae	unclassified Bacillariophyceae	0	1	GU385510	98039	1.41e-43	uncultured marine eukaryote	clone="ME_Euk_DBT10"	Eukaryota; environmental samples	Haska,C.L., Yarish,C., Kraemer,G., Blaschik,N., Whitlatch,R., Zhang,H. and Lin,S.	Bait worm packaging as a potential vector of invasive species	Biol. Invasions 14 (2), 481-493 (2012)		seaweed (Ascophyllum nodosum) wrap of live bait from Maine	USA
Otu00118	TACACACCGCCCGTCGCACCTACCGATTGGATGGTCCGGTGAAGCCTCGGGATTGTGACCAGCGCCTTTATTGGTGTTAGTTGCGAGAACTTGTCTAAACCTTATCATCTAGAGGAAGGTG	Eukaryota	Diatomea	Bacillariophyceae	Bacillariophyceae	Bacillariophyceae	unclassified Bacillariophyceae	0	2	GQ452854	98347	3.79e-54	Phaeodactylum tricornutum	KMMCC B-160	Eukaryota; Sar; Stramenopiles; Ochrophyta; Bacillariophyta; Bacillariophyceae; Bacillariophycidae; Naviculales; Phaeodactylaceae; Phaeodactylum	Youn,J.Y. and Hur,S.B.	Relationship of the 'Phaeodactylum-like' microalgae strains using the phylogeny of the 18S rRNA gene sequences	Unpublished
Otu01423	TACACACCGCCCGTCGCACCTACCGATTGAATGGTCCGGTGAAGCCTCGGGATTGTGACTAGTTCCCTTTATTGGGGATTGGTCGCGAGAACTTGTCTAAACCTTATCATTTAGAGGAAGGTG	Eukaryota	Diatomea	Bacillariophyceae	Bacillariophyceae	Bacillariophyceae	unclassified Bacillariophyceae	0	6	AB430602	98374	2.99e-55	Rhaphoneis sp. s0366	s0366	Eukaryota; Sar; Stramenopiles; Ochrophyta; Bacillariophyta; Fragilariophyceae; Fragilariophycidae; Rhaponeidales; Rhaphoneidaceae; Rhaphoneis; unclassified Rhaphoneis	Sato,S., Kooistra,W.H.C.F., Mayama,S. and Medlin,L.K.	Phylogeny and divergence time estimation of 'araphid' diatoms	Unpublished
Otu00073	TACACACCGCCCGTCGCACCTACCGATTGAATGGTCCGGTGAAGCCTCGGGATTGTGACGAGTTCCCTTTATTGGGAGTTTGTTGCGAGAACTTGTCTAAACCTTATCATTTAGAGGAAGGTG	Eukaryota	Diatomea	Bacillariophyceae	Bacillariophyceae	Bacillariophyceae	unclassified Bacillariophyceae	10	0	GU823635	99187	6.42e-57	uncultured stramenopile	clone="AI3F14RJ1B05"	Eukaryota; Sar; Stramenopiles; environmental samples	Edgcomb,V., Orsi,W., Bunge,J., Jeon,S., Christen,R., Leslin,C., Holder,M., Taylor,G.T., Suarez,P., Varela,R. and Epstein,S.	Protistan microbial observatory in the Cariaco Basin, Caribbean. I. Pyrosequencing vs Sanger insights into species richness	ISME J 5 (8), 1344-1356 (2011)		micro-oxic water column sample, Cariaco	Basin, Caribbean Sea
Otu01579	TACACACCGCCCGTCGCACCAACCGATTGAATGGTCCGGTGAAGCCTCGGGATTGTGGCGAGTTTCCTTTATTGGGAGTTTGTCGCGAGAACTTGTCTAAACCTTATCATTTAGAGGAAGGTG	Eukaryota	Diatomea	Bacillariophyceae	Bacillariophyceae	Bacillariophyceae	unclassified Bacillariophyceae	8	0	GU385617	99187	6.42e-57	uncultured marine eukaryote	clone="ME_Euk_FW16"	Eukaryota; environmental samples	Haska,C.L., Yarish,C., Kraemer,G., Blaschik,N., Whitlatch,R., Zhang,H. and Lin,S.	Bait worm packaging as a potential vector of invasive species	Biol. Invasions 14 (2), 481-493 (2012)		seaweed (Ascophyllum nodosum) wrap of live bait from Maine	USA
Otu00004	TACACACCGCCCGTCGCACCTACCGATTGAATGGTCCGGTGAAGCCTCGGGATTGTGGCCAGTTCACTTTATTGGGAGTTGGCTGTGAGAACTTGTCTAAACCTTATCATTTAGAGGAAGGTG	Eukaryota	Diatomea	Bacillariophyceae	Bacillariophyceae	Bacillariophyceae	unclassified Bacillariophyceae	10	0	GU385597	100000	1.38e-58	uncultured marine eukaryote	clone="ME_Euk_FW100"	Eukaryota; environmental samples	Haska,C.L., Yarish,C., Kraemer,G., Blaschik,N., Whitlatch,R., Zhang,H. and Lin,S.	Bait worm packaging as a potential vector of invasive species	Biol. Invasions 14 (2), 481-493 (2012)		seaweed (Ascophyllum nodosum) wrap of live bait from Maine	USA
Otu00499	TACACACCGCCCGTCGCACCTACCGATTGAATGGTCCGGTGAAGCCTCGGGATTGTGGCAAGTTCCCTTTATTGGGAGTTTGCTGCGAGAACTTGTCTAAACCTTATCATTTAGAGGAAGGTG	Eukaryota	Diatomea	Bacillariophyceae	Bacillariophyceae	Bacillariophyceae	unclassified Bacillariophyceae	1	0	KF177774	100000	1.38e-58	Navicula pulchripora		Eukaryota; Sar; Stramenopiles; Ochrophyta; Bacillariophyta; Bacillariophyceae; Bacillariophycidae; Naviculales; Naviculaceae; Navicula	Kirkwood,A.E., Buchheim,J.A., Buchheim,M.A. and Henley,W.J.	Halotolerance and phylogenetic diversity of diatoms (Bacillariophyceae) from a terrestrial hypersaline environment	Unpublished
Otu04912	TACACACCGCCCGTCGCACCTACCGATTGAATGGTCCGGTGAAGCCTCGGGATTGTTGCCAGTTTGCTTTATTGGGAATTGGCAATGTGAACTTGTCTAAACCTTATCATTTAGAGGAAGGTG	Eukaryota	Diatomea	Bacillariophyceae	Bacillariophyceae	Bacillariophyceae	unclassified Bacillariophyceae	0	3	KT201585	100000	1.38e-58	uncultured eukaryote		Eukaryota; environmental samples	Huang,Z. and Shao,Z.	High diversity of bacterial community and low diversity of diatom community on the benthic diatom film in practical use for the settlement of abalone larvae	Unpublished
Otu01143	TACACACCGCCCGTCGCACCTACCGATTGAATGGTCCGGTGAGGACTCGGGACTGTGGCCTTTGCTATTCACTTAGTGAAGGCCGCGGGAACTTGTCCAAACCTTATCATTTAGAGGAAGGTG	Eukaryota	Diatomea	Mediophyceae	Mediophyceae	Mediophyceae	unclassified Mediophyceae	0	3	HQ912687	94309	6.51e-47	Odontella aurita	ECT3772-Odontella	Eukaryota; Sar; Stramenopiles; Ochrophyta; Bacillariophyta; Mediophyceae; Biddulphiophycidae; Eupodiscales; Odontellaceae; Odontella	Theriot,E.C., Ashworth,M., Ruck,E., Nakov,T. and Jansen,R.K.	A preliminary multigene phylogeny of the diatoms (Bacillariophyta): challenges for future research	Plant Ecol Evol 143 (3), 278-296 (2010)
Otu02678	TACACACCGCCCGTCGCACCTACCGATTGAATGGTCCGGTGAAGACTCGGGACTGTGGCCTGGCTCCTTCATTGGGGCTTGGCCGCGGGAACTTGTCTGAACCTTATCATTTAGAGGAAGGTG	Eukaryota	Diatomea	Mediophyceae	Mediophyceae	Mediophyceae	unclassified Mediophyceae	2	5	KT347147	95122	1.40e-48	Conticribra weissflogiopsis		Eukaryota; Sar; Stramenopiles; Ochrophyta; Bacillariophyta; Coscinodiscophyceae; Thalassiosirophycidae; Thalassiosirales; Thalassiosiraceae; Conticribra	Park,J.S. and Lee,J.H.	Description of the pseudocryptic species Conticribra weissflogiopsis sp. nov. (Thalassiosirales, Bacillariophyta) isolated from brackish waters in Korea, based on its cingulum structure and molecular analysis	Phytotaxa 191 (1), 115-128 (2014)
Otu02755	TACACACCGCCCGTCGCACCTACCGATTGAATGGTCCGGTGAAGACTCGGGATTGTGGCCTGGTTCCTTCATTGGTACCTGGCTGTGAGAACTTGTCTAAACCTTATCATTTAGAGGAAGGTG	Eukaryota	Diatomea	Mediophyceae	Mediophyceae	Mediophyceae	unclassified Mediophyceae	2	0	DQ514864	95935	3.01e-50	Thalassiosira gessneri	AN02-08	Eukaryota; Sar; Stramenopiles; Ochrophyta; Bacillariophyta; Coscinodiscophyceae; Thalassiosirophycidae; Thalassiosirales; Thalassiosiraceae; Thalassiosira	Alverson,A.J., Jansen,R.K. and Theriot,E.C.	Bridging the Rubicon: phylogenetic analysis reveals repeated colonizations of marine and fresh waters by thalassiosiroid diatoms	Mol. Phylogenet. Evol. 45 (1), 193-210 (2007)
Otu03101	TACACACCGCCCGTCACACCTACCGATTGAATGATCCGGTGAGGCCTCGGGATTGTGGCCCCTGCTATTCAGTTAGTGTGGGCCGCGAGAACTCGTCCAAACCTTATCATTTAGAGGAAGGTG	Eukaryota	Diatomea	Mediophyceae	Mediophyceae	Mediophyceae	unclassified Mediophyceae	0	1	KR007589	97561	1.39e-53	Biddulphia sp. MACC 6		Eukaryota; Sar; Stramenopiles; Ochrophyta; Bacillariophyta; Mediophyceae; Biddulphiophycidae; Biddulphiales; Biddulphiaceae; Biddulphia; unclassified Biddulphia	Sanyo,S., Bright,S.I.S. and Valsamma,J.	Isolation and evaluation of high neutral lipid potent marine microalgae from west coast of India	Unpublished
Otu00656	TACACACCGCCCGTCGCACCTACCGATTGAATGGTCCGGTGAGGACTCGGGATTGTGATTTTGCCCCTTCATTGGGACTTTGTCGCGAGAACTTGTCCGAACCTTATCATTTAGAGGAAGGTG	Eukaryota	Diatomea	Mediophyceae	Mediophyceae	Mediophyceae	unclassified Mediophyceae	0	8	GU823124	100000	1.38e-58	uncultured stramenopile	clone="AI5F14RJ1D04"	Eukaryota; Sar; Stramenopiles; environmental samples	Edgcomb,V., Orsi,W., Bunge,J., Jeon,S., Christen,R., Leslin,C., Holder,M., Taylor,G.T., Suarez,P., Varela,R. and Epstein,S.	Protistan microbial observatory in the Cariaco Basin, Caribbean. I. Pyrosequencing vs Sanger insights into species richness	ISME J 5 (8), 1344-1356 (2011)		micro-oxic water column sample, Cariaco	Basin, Caribbean Sea
Otu02932	TACACACCGCCCGTCGCACCTACCGATTGAATGGTCCGGTGAGAACTCGGGATTGTAGCTTGGCTCCTTCATTGGGGCTTGGCCGCGAGAACTTGTCCGAACCTTATCATTTAGAGGAAGGTG	Eukaryota	Diatomea	Mediophyceae	Mediophyceae	Mediophyceae	unclassified Mediophyceae	7	39	GU823372	100000	1.38e-58	uncultured stramenopile	clone="BCB5F14RM1H04"	Eukaryota; Sar; Stramenopiles; environmental samples	Edgcomb,V., Orsi,W., Bunge,J., Jeon,S., Christen,R., Leslin,C., Holder,M., Taylor,G.T., Suarez,P., Varela,R. and Epstein,S.	Protistan microbial observatory in the Cariaco Basin, Caribbean. I. Pyrosequencing vs Sanger insights into species richness	ISME J 5 (8), 1344-1356 (2011)		anoxic water column sample, Cariaco	Basin, Caribbean Sea
Otu03136	TACACACCGCCCGTCGCACCTACCGATTGAATGGTCCGGTGAGAACTCGGGATTGTAGCTTGGCTCCTTCATTGGGGCTTGGCCGCGAGAACTTGTCCGAACCTTATCATTTAGAGGAAGTAA	Eukaryota	Diatomea	Mediophyceae	Mediophyceae	Mediophyceae	unclassified Mediophyceae	0	1	GU823372	100000	6.42e-57	uncultured stramenopile	clone="BCB5F14RM1H04"	Eukaryota; Sar; Stramenopiles; environmental samples	Edgcomb,V., Orsi,W., Bunge,J., Jeon,S., Christen,R., Leslin,C., Holder,M., Taylor,G.T., Suarez,P., Varela,R. and Epstein,S.	Protistan microbial observatory in the Cariaco Basin, Caribbean. I. Pyrosequencing vs Sanger insights into species richness	ISME J 5 (8), 1344-1356 (2011)		anoxic water column sample, Cariaco	Basin, Caribbean Sea
Otu03255	TACACACCGCCCGTCGCACCTACCGATTGAATGGTCCGGTGAAGCCTCGAGATTGTGGTCATGCTGCTTAATTGTGGTGTGACTATGAGAACTTGTCTAAACCTTATCATTTAGAGGAAGGTG	Eukaryota	Diatomea	unclassified Diatomea	unclassified Diatomea	unclassified Diatomea	unclassified Diatomea	1	0	GU823605	92683	1.41e-43	uncultured stramenopile	clone="AA5F15RJ1A10"	Eukaryota; Sar; Stramenopiles; environmental samples	Edgcomb,V., Orsi,W., Bunge,J., Jeon,S., Christen,R., Leslin,C., Holder,M., Taylor,G.T., Suarez,P., Varela,R. and Epstein,S.	Protistan microbial observatory in the Cariaco Basin, Caribbean. I. Pyrosequencing vs Sanger insights into species richness	ISME J 5 (8), 1344-1356 (2011)		oxygenated water column sample, Cariaco	Basin, Caribbean Sea
Otu00206	TACACACCGCCCGTCTCACCTACCGATCGAGTGGTCCGGTGAAGCCTCGGGATTGTGGTCAGATTGCTTTATTGGAGTCTGACTGTGAGAACTTGTCTAAACCTTATCATTTAGAGGAAGGTG	Eukaryota	Diatomea	unclassified Diatomea	unclassified Diatomea	unclassified Diatomea	unclassified Diatomea	1	0	GU823605	97561	1.39e-53	uncultured stramenopile	clone="AA5F15RJ1A10"	Eukaryota; Sar; Stramenopiles; environmental samples	Edgcomb,V., Orsi,W., Bunge,J., Jeon,S., Christen,R., Leslin,C., Holder,M., Taylor,G.T., Suarez,P., Varela,R. and Epstein,S.	Protistan microbial observatory in the Cariaco Basin, Caribbean. I. Pyrosequencing vs Sanger insights into species richness	ISME J 5 (8), 1344-1356 (2011)		oxygenated water column sample, Cariaco	Basin, Caribbean Sea
Otu04218	TACACACCGCCCGTCGCACCTACCGATTGAATGGTCCGGTGAAGCCTCGGGATTGTGATTAGTTTCCTTAATTGGGAGTTAGTCGCGAGAACTTGTCTAAACCTTATCATTTAGAGGAAGGTG	Eukaryota	Diatomea	unclassified Diatomea	unclassified Diatomea	unclassified Diatomea	unclassified Diatomea	0	1	JQ782062	97561	1.39e-53	uncultured stramenopile		Eukaryota; Sar; Stramenopiles; environmental samples	Lin,Y.C., Campbell,T., Chung,C.C., Gong,G.C., Chiang,K.P. and Worden,A.Z.	Distribution patterns and phylogeny of marine stramenopiles in the north pacific ocean	Appl. Environ. Microbiol. 78 (9), 3387-3399 (2012)
Otu02846	TACACACCGCCCGTCGCACCTACCGATTGAGTGGTCCGGTGAAGCCTCGGGATTGCCGTTTAATTCTTCGGATGCAGACAGCAAGAACTTGTCTAAACCTTATCACTTAGAGGAAGGTG	Eukaryota	Diatomea	unclassified Diatomea	unclassified Diatomea	unclassified Diatomea	unclassified Diatomea	0	2	KC894150	99160	1.03e-54	Leptocylindrus danicus		Eukaryota; Sar; Stramenopiles; Ochrophyta; Bacillariophyta; Coscinodiscophyceae; Chaetocerotophycidae; Leptocylindrales; Leptocylindraceae; Leptocylindrus	Nanjappa,D., Kooistra,W.H.C.F. and Zingone,A.	A reappraisal of the genus Leptocylindrus (Bacillariophyta), with the addition of three species and the erection of Tenuicylindrus gen. nov.	Unpublished
Otu00093	TACACACCGCCCGTCGCACCTACCGATTGAATGGTCCGGTGAAGCCTCGGGATTGTGGTCAGATTGCTTTATTGGAGTCTGACTGTGAGAACTTGTCTAAACCTTATCATTTAGAGGAAGGTG	Eukaryota	Diatomea	unclassified Diatomea	unclassified Diatomea	unclassified Diatomea	unclassified Diatomea	1	13	GU823605	100000	1.38e-58	uncultured stramenopile	clone="AA5F15RJ1A10"	Eukaryota; Sar; Stramenopiles; environmental samples	Edgcomb,V., Orsi,W., Bunge,J., Jeon,S., Christen,R., Leslin,C., Holder,M., Taylor,G.T., Suarez,P., Varela,R. and Epstein,S.	Protistan microbial observatory in the Cariaco Basin, Caribbean. I. Pyrosequencing vs Sanger insights into species richness	ISME J 5 (8), 1344-1356 (2011)		oxygenated water column sample, Cariaco	Basin, Caribbean Sea
Otu04290	TACACACCGCCCGTCGCTCCTACCGATTGAGTGATCCGGTGAATAACTCGGACTGATGCAGTGTTCAGCTCCTGGACGTTGCATTGGAAAGTTTAGTGAACCCTATGACTTAGAGGAAGGAG	Eukaryota	Dinoflagellata	Dinophyceae	Gymnodiniphycidae	Suessiaceae	unclassified Suessiaceae	0	2	AB695506	97541	4.95e-53	uncultured eukaryote	clone="MPE2-11"	Eukaryota; environmental samples	Nakai,R., Abe,T., Baba,T., Imura,S., Kagoshima,H., Kanda,H., Kohara,Y., Koi,A., Niki,H., Yanagihara,K. and Naganuma,T.	Eukaryotic phylotypes in aquatic moss pillars inhabiting a freshwater lake in East Antarctica, based on 18S rRNA gene analysis	Polar Biol. 35, 1495-1504 (2012)		aquatic moss pillars	Antarctica:Skarvsnes, Hotoke-Ike lake
Otu04621	TACACACCGCCCGTCGCTACTACCGATTGAGTGATCCGGTGAATAATTCGGACTGCAGCACTGCTTGGTCTCCAGGCTTTGCAGCGGAAAGTTTAGTGAACCTTATCACTTAGAGGAAGGAG	Eukaryota	Dinoflagellata	Dinophyceae	unclassified Dinophyceae	unclassified Dinophyceae	unclassified Dinophyceae	0	1	KJ763897	96748	2.30e-51	uncultured eukaryote		Eukaryota; environmental samples	Lie,A.A., Liu,Z., Hu,S.K., Jones,A.C., Kim,D.Y., Countway,P.D., Amaral-Zettler,L.A., Cary,S.C., Sherr,E.B., Sherr,B.F., Gast,R.J. and Caron,D.A.	Investigating Microbial Eukaryotic Diversity from a Global Census: Insights from a Comparison of Pyrotag and Full-Length Sequences of	Appl. Environ. Microbiol. 80 (14), 4363-4373 (2014)
Otu17529	TACACACCGCCCGTCGCTCCTACCGATTGAGTGATCCTGTGAATAATTCGGACTGCAGCACTGTTCAGTTCCTGAACGTTGCAGCGGAAAGTTTAATGAACCTTATCACTTAGAGGAAGGAG	Eukaryota	Dinoflagellata	Dinophyceae	unclassified Dinophyceae	unclassified Dinophyceae	unclassified Dinophyceae	0	5	FLLY01000077	97541	4.95e-53	uncultured marine metagenome		Eukaryota; environmental samples	Collins,Eric.	Direct Submission	Submitted (30-MAY-2016) UNIVERSITY OF ALASKA FAIRBANKS, Cryomics Lab, 905 N Koyukuk Dr, USA		seawater
Otu00173	TACACACCGCCCGTCTCTCCTACCGATTGAGTGATCCGGTGAATAATTCGGACTGCAGCAGTGTTCAGTTCCTGAACGCTGCAGCGGAAAGTTTAGTGAACCTTATCACTTAGAGGAAGGAG	Eukaryota	Dinoflagellata	Dinophyceae	unclassified Dinophyceae	unclassified Dinophyceae	unclassified Dinophyceae	0	6	FLLY01000077	98361	1.06e-54	uncultured marine metagenome		Eukaryota; environmental samples	Collins,Eric.	Direct Submission	Submitted (30-MAY-2016) UNIVERSITY OF ALASKA FAIRBANKS, Cryomics Lab, 905 N Koyukuk Dr, USA		seawater
Otu00871	TACACACCGCCCGTCGCTCCTACCGATTGAGTGATCCGGTGAATAATTCGGACCGCAGCATTGTTCAGATCCTGGACGTTGCTGCGGAAAGTTTAGTGAACCTTATCACTTAGAGGAAGGAG	Eukaryota	Dinoflagellata	Dinophyceae	unclassified Dinophyceae	unclassified Dinophyceae	unclassified Dinophyceae	2	0	GU824796	98361	1.06e-54	uncultured eukaryote	clone="BCA5F15RM3D05"	Eukaryota; environmental samples	Edgcomb,V., Orsi,W., Bunge,J., Jeon,S., Christen,R., Leslin,C., Holder,M., Taylor,G.T., Suarez,P., Varela,R. and Epstein,S.	Protistan microbial observatory in the Cariaco Basin, Caribbean. I. Pyrosequencing vs Sanger insights into species richness	ISME J 5 (8), 1344-1356 (2011)		oxygenated water column sample, Cariaco	Basin, Caribbean Sea
Otu00248	TACACACCGCCCGTCGCTCCTACCGATTGAGTGATCCGGTGAATAATTCGGACTGCAGCATTGTTCAGTTCCTGAACTTTGCAGCGGAAAGTTTAGTGAACCTTATCACTTAGAGGAAGGAG	Eukaryota	Dinoflagellata	Dinophyceae	unclassified Dinophyceae	unclassified Dinophyceae	unclassified Dinophyceae	0	1	GU825234	99180	2.29e-56	uncultured eukaryote	clone="A95F15RM3H10"	Eukaryota; environmental samples	Edgcomb,V., Orsi,W., Bunge,J., Jeon,S., Christen,R., Leslin,C., Holder,M., Taylor,G.T., Suarez,P., Varela,R. and Epstein,S.	Protistan microbial observatory in the Cariaco Basin, Caribbean. I. Pyrosequencing vs Sanger insights into species richness	ISME J 5 (8), 1344-1356 (2011)		anoxic water column sample, Cariaco	Basin, Caribbean Sea
Otu00270	TACACACCGCCCGTCGCTCCTACCGATTGAGTGATCCGGTGAATAATTCGGACTGCAGCAGTGTTCAGCTCCTGAGCGTTGCAGTGGAAAGTTTAGTGAACCTTATCACTTAGAGGAAGGAG	Eukaryota	Dinoflagellata	Dinophyceae	unclassified Dinophyceae	unclassified Dinophyceae	unclassified Dinophyceae	0	2	KJ757402	99180	2.29e-56	uncultured eukaryote		Eukaryota; environmental samples	Lie,A.A., Liu,Z., Hu,S.K., Jones,A.C., Kim,D.Y., Countway,P.D., Amaral-Zettler,L.A., Cary,S.C., Sherr,E.B., Sherr,B.F., Gast,R.J. and Caron,D.A.	Investigating Microbial Eukaryotic Diversity from a Global Census: Insights from a Comparison of Pyrotag and Full-Length Sequences of	Appl. Environ. Microbiol. 80 (14), 4363-4373 (2014)
Otu00120	TACACACCGCCCGTCGCTCCTACCGATTGAGTGATCCGGTGAATAATTCGGACTGCAGCAGTGTTCAGTTCCTGAACGTTGCAGCGGAAAGTTTAGTGAACCTTATCACTTAGAGGAAGGAG	Eukaryota	Dinoflagellata	Dinophyceae	unclassified Dinophyceae	unclassified Dinophyceae	unclassified Dinophyceae	12	11	FLLY01000077	100000	4.91e-58	uncultured marine metagenome		Eukaryota; environmental samples	Collins,Eric.	Direct Submission	Submitted (30-MAY-2016) UNIVERSITY OF ALASKA FAIRBANKS, Cryomics Lab, 905 N Koyukuk Dr, USA		seawater
Otu00393	TACACACCGCCCGTCGCTCCTACCGATTGAGTGATCCGGTGAATAATTCGGACTGCAGCAGTGTTCGGTTCCTGAACGTTGCAGCGGAAAGTTTAGTGAACCTTATCACTTAGAGGAAGGAG	Eukaryota	Dinoflagellata	Dinophyceae	unclassified Dinophyceae	unclassified Dinophyceae	unclassified Dinophyceae	0	1	GU824072	100000	4.91e-58	uncultured eukaryote	clone="AI3F14RM1G04"	Eukaryota; environmental samples	Edgcomb,V., Orsi,W., Bunge,J., Jeon,S., Christen,R., Leslin,C., Holder,M., Taylor,G.T., Suarez,P., Varela,R. and Epstein,S.	Protistan microbial observatory in the Cariaco Basin, Caribbean. I. Pyrosequencing vs Sanger insights into species richness	ISME J 5 (8), 1344-1356 (2011)		micro-oxic water column sample, Cariaco	Basin, Caribbean Sea
Otu02290	TACACACCGCCCGTCGCTCCTACCGATTGAGTGATCCGGTGAATAATTCGGACCGCAGCAGTGTTCAGCTCCTGAACGTTGCAGTGGAAAGTCTAGTGAACCTTATCACTTAGAGGAAGGAG	Eukaryota	Dinoflagellata	Dinophyceae	unclassified Dinophyceae	unclassified Dinophyceae	unclassified Dinophyceae	1	0	DQ103862	100000	4.91e-58	uncultured marine eukaryote	clone="M3_18H03"	Eukaryota; environmental samples	Zuendorf,A., Bunge,J., Behnke,A., Barger,K.J. and Stoeck,T.	Diversity estimates of microeukaryotes below the chemocline of the anoxic Mariager Fjord, Denmark	FEMS Microbiol. Ecol. 58 (3), 476-491 (2006)		anoxic Mariager Fjord
Otu04588	TACACACCGCCCGTCGTTGTTTCCGATGATGGTGCAATACAGGTGATCGGACCGACGAGTCTTTGACTTGTTGTGGAAGTTCACCGATATTTCTTCAATAGAGGAAGCAA	Eukaryota	Euglenozoa	Kinetoplastea	Trypanosomatida	Trypanosomatida	unclassified Trypanosomatida	0	2	AF530517	95455	1.58e-42	uncultured bodonid	clone="AT5-48"	Eukaryota; Discoba; Euglenozoa; Kinetoplastea; Metakinetoplastina; Eubodonida; Bodonidae	Lopez-Garcia,P., Philippe,H., Gail,F. and Moreira,D.	Autochthonous eukaryotic diversity in hydrothermal sediment and experimental microcolonizers at the Mid-Atlantic Ridge	Proc. Natl. Acad. Sci. U.S.A. 100 (2), 697-702 (2003)		hydrothermal Mid Atlantic Ridge environments
Otu19656	TACACACCGCCCGTCGTTGTTTCCGATGATGGTGCAATACAGGTGATCGGACTGGTGAGCCTCGCTTGCCGGAAAGTTCACCGATATTTCTTCAATAGAGGAAGCAA	Eukaryota	Euglenozoa	Kinetoplastea	Trypanosomatida	Trypanosomatida	unclassified Trypanosomatida	2	0	JQ928406	96262	4.23e-43	uncultured eukaryote	clone="ZJ2007"	Eukaryota; environmental samples	Shi,H., Xu,W., Xie,J. and Zhang,X.	Preliminary study on a pathogenic kinetoplastid protist in wild-caughted Portunus trituberculatus	Unpublished	Portunus trituberculatus
Otu02353	TACACACCGCCCGTCGTTGTTTCCGATGATGGTGCAATACAGGTGATCGGATAGATGGGTGTCTCATCCGTCTCGAAGTTCACCGATATTTCTTCAATAGAGGAAGCAA	Eukaryota	Euglenozoa	Kinetoplastea	unclassified Kinetoplastea	unclassified Kinetoplastea	unclassified Kinetoplastea	0	1	JN542576	98165	1.55e-47	uncultured kinetoplastid	clone="Kryos_IF_C4"	Eukaryota; Discoba; Euglenozoa; Kinetoplastea; environmental samples	Edgcomb,V.P., Orsi,W., Breiner,H.W., Stock,A., Filker,S., Yakimov,M.M. and Stoeck,T.	Novel Active Kinetoplastids Associated with Hypersaline Anoxic Basins in the Eastern Mediterranean Deep-Sea	Deep Sea Res. Part I Oceanogr. Res. Pap. (2012) In press		halocline of Kryos deep-sea basin,	eastern Mediterranean Sea
Otu02674	TACACACCGCCCGTCGCTCCTACCGATTGAGTGGTCCGGTGAGGCCTCGGGAGGGCCGAAGGGTGTGTGAATTTTTTCACACGCCTTTTGGTCCGAACTTGGTCAAACCTTATCACTTAGAGGAAGGAG	Eukaryota	Florideophycidae	Rhodymeniophycidae	Rhodymeniophycidae	Rhodymeniophycidae	unclassified Rhodymeniophycidae	1	0	EU718679	94574	3.20e-50	Aglaothamnion tenuissimum	CH429	Eukaryota; Rhodophyta; Florideophyceae; Rhodymeniophycidae; Ceramiales; Callithamniaceae; Aglaothamnion	Choi,H.G., Kraft,G.T., Kim,H.S., Guiry,M.D. and Saunders,G.W.	PHYLOGENETIC RELATIONSHIPS AMONG LINEAGES OF THE CERAMIACEAE (CERAMIALES, RHODOPHYTA) BASED ON NUCLEAR SMALL SUBUNIT rDNA SEQUENCE DATA(1)	J. Phycol. 44 (4), 1033-1048 (2008)
Otu04448	TACACACCGCCCGTCGCTACTACCGATTGAATGGTTTAGTGAGGTCTCGGGACTGGCGCTTGCAAGCTGGCAACAGCTCGCTTGCGCTGGGAACTTGGTCAAACTTGGTCATTTAGAGGAAGTAA	Eukaryota	Holozoa	Choanoflagellida	unclassified Choanoflagellida	unclassified Choanoflagellida	unclassified Choanoflagellida	1	0	AY426842	96800	5.10e-53	uncultured marine eukaryote	clone="BL000921.20"	Eukaryota; environmental samples	Massana,R., Balague,V., Guillou,L. and Pedros-Alio,C.	Picoeukaryotic diversity in an oligotrophic coastal site studied by molecular and culturing approaches	FEMS Microbiol. Ecol. 50 (3), 231-243 (2004)		Mediterranean coast
Otu17641	TACACACCGCCCGTCGCACCTACCGATTGAATCATTCGGTGAGGATTCCGGATCCCGTTAGTTGCGCTTCACGGCGCTTTTTCCGAGAGAAGTTATCCAAACCTCATGATTTAGAGGAAGGTG	Eukaryota	Ochrophyta	Phaeophyceae	Ectocarpales	Ectocarpales	unclassified Ectocarpales	4	0	FJ153766	95122	1.40e-48	uncultured eukaryote	clone="28"	Eukaryota; environmental samples	Medina-Pons,F.J., Terrados,J., Lopez-Lopez,A., Yarza,P. and Rossello-Mora,R.	Evaluation of the 18S rRNA clone library approach to study the diversity of the macroeukaryotic leaf-epiphytic community of the seagrass Posidonia oceanica (L.) Delile	Mar. Biol. 156 (9), 1963-1976 (2009)	Posidonia oceanica
Otu02621	TACACACCGCCCGTCGCACCTACCGATTGAATGTTTCGGTGAAGATTCCGGACCGAGCGATGATCGCTTTACGGCGGTCGCCATTTGGGAAGTTATCTAAACCTCAACATTTAGAGGAAGGTG	Eukaryota	Ochrophyta	Phaeophyceae	unclassified Phaeophyceae	unclassified Phaeophyceae	unclassified Phaeophyceae	2	0	AB102865	92683	1.41e-43	Asterocladon interjectum		Eukaryota; Sar; Stramenopiles; Ochrophyta; PX clade; Phaeophyceae; Asterocladon	Uwai,S., Nagasato,C., Motomura,T. and Kogame,K.	Life history and molecular phylogenetic relationships of Asterocladon interjectum sp. nov. (Phaeophyceae)	Eur. J. Phycol. 40, 179-194 (2005)			Japan:Mie, Kumano
Otu03920	TACACACCGCCCGTCGCACCTACCGATTGAATGTTTCGGTGAAGATTCCGGACCGTGGCTCGTGCGCTTCACGGCGCGCCTGCCGCGGGAAGTTATCTAAACCTCAACATTTAGAGGAAGGTG	Eukaryota	Ochrophyta	Phaeophyceae	unclassified Phaeophyceae	unclassified Phaeophyceae	unclassified Phaeophyceae	1	0	AY307401	100000	1.38e-58	Sphacelaria sp. UTEX LB 800	UTEX LB 800	Eukaryota; Sar; Stramenopiles; Ochrophyta; PX clade; Phaeophyceae; Sphacelariales; Sphacelariaceae; Sphacelaria; unclassified Sphacelaria	McCauley,L.A.R. and Wehr,J.D.	Phylogenetic relationships of freshwater brown algae (Phaeophyceae) based on RUBISCO large subunit and ribosomal DNA sequences	Unpublished
Otu03001	TACACACCGCCCGTCGCACCTACCGATCGAATGTTCCCATGAAGACTTTGGACTTTCGCCTTGTTTGGGTTTCGGCCCATCTCGATGAAGGGAAGTTGTCTAAATGTTAACATTTAGAGGAAGGTG	Eukaryota	Ochrophyta	unclassified Ochrophyta	unclassified Ochrophyta	unclassified Ochrophyta	unclassified Ochrophyta	0	1	AB505496	83721	3.21e-25	uncultured eukaryote	clone="RM1-SGM39"	Eukaryota; environmental samples	Takishita,K., Kakizoe,N., Yoshida,T. and Maruyama,T.	Molecular evidence that phylogenetically diverged ciliates are active in microbial mats of deep-sea cold-seep sediment	J. Eukaryot. Microbiol. 57 (1), 76-86 (2010)		microbial mats in deep-sea cold seep sediment	Japan:Sagami Bay, off Hatsushima
Otu02958	TACACACCGCCCGTCGCACCTACCGATTGAATGGTTCGGTGAAACCTCCGGACAGCGCTTTGAAGGTCTCCGACAGAGTGCTGGAAGTTGTTTAAACCTAAGCATTTAGAGGAAGGTG	Eukaryota	Ochrophyta	unclassified Ochrophyta	unclassified Ochrophyta	unclassified Ochrophyta	unclassified Ochrophyta	0	16	EF100355	84800	2.96e-25	uncultured eukaryote	clone="D5P09B08"	Eukaryota; environmental samples	Stoeck,T., Kasper,J., Bunge,J., Ilyin,V., Leslin,C. and Epstein,S.	Protistan diversity at the top of the world	Unpublished		oxygen-depleted intertidal marine sediment, upper 2 cm sediment surface	Greenland: Arctic
Otu18198	TACACACCGCCCGTCGCTCCTACCGATTGGGTGATCCGGTGAATTATTTGGACCACGACGTCAAAAGTTTCGGCTTTCGATGTTGTGGAAAGTTTAGTGAACCTTATCACTTAGAGGAAGGAG	Eukaryota	Protalveolata	Protalveolata_unclassified	Protalveolata_unclassified	Protalveolata_unclassified	unclassified Protalveolata	0	1	FJ424512	89600	6.61e-37	Parvilucifera prorocentri		Eukaryota; Sar; Alveolata; Perkinsozoa; Perkinsea; Perkinsida; Perkinsidae; Parvilucifera	Hoppenrath,M. and Leander,B.S.	Molecular phylogeny of Parvilucifera prorocentri (Alveolata, Myzozoa): Insights into perkinsid character evolution	J. Eukaryot. Microbiol. 56 (3), 251-256 (2009)
Otu16452	TACACACCGCCCGTCGCTCCTACCGATTGAGCGTTCCGGTGAATATTTCGGACCTTTCTTAGTCGGGGCAACTCGTTCTAGGAGAGGAAAGTTAGGTTAACCTTAACGCTTAGAGGAAGGAG	Eukaryota	Protalveolata	Syndiniales	Syndiniales	unclassified Syndiniales	unclassified Syndiniales	5	0	GU820254	90244	5.05e-38	uncultured dinoflagellate	clone="BCA5F15RM3E07"	Eukaryota; Sar; Alveolata; Dinophyceae; environmental samples	Edgcomb,V., Orsi,W., Bunge,J., Jeon,S., Christen,R., Leslin,C., Holder,M., Taylor,G.T., Suarez,P., Varela,R. and Epstein,S.	Protistan microbial observatory in the Cariaco Basin, Caribbean. I. Pyrosequencing vs Sanger insights into species richness	ISME J 5 (8), 1344-1356 (2011)		oxygenated water column sample, Cariaco	Basin, Caribbean Sea
Otu00129	TACACACCGCCCGTCTCTACTACCGATTGAGTGGTTTAGTGAGGACTTTGGATTGCCGCCGTCGCGTCCTCAGGACGCGATCGGAGGGCAAGAAGCTGTCCGAACTTGATCATTTAGAGGAAGTAA	Eukaryota	unclassified Eukaryota	unclassified Eukaryota	unclassified Eukaryota	unclassified Eukaryota	unclassified Eukaryota	0	7	MF042213	82171	1.93e-22	Pilbaranella sp. C GP-2018		Eukaryota; Metazoa; Ecdysozoa; Arthropoda; Crustacea; Multicrustacea; Malacostraca; Eumalacostraca; Syncarida; Bathynellacea; Bathynellidae; Pilbaranella; unclassified Pilbaranella	Perina,G., Camacho,A.I., Huey,J., Horwitz,P. and Koenders,A.	Understanding subterranean variability: the first genus of Bathynellidae (Bathynellacea, Crustacea) from Western Australia described through a morphological and multigene approach	Invertebr. Syst. (2018) In press
Otu05381	TACACACCGCCCGTCGCTACTACCGTTTGAATGGTTTAGTGAGGACTTTGGATTGCTGCCGTCGCGTCCTCAGGACGCGATCGGAGGGCAAGAAGCTGTCCGAACTTGATCATTTAGAGGAAGTAA	Eukaryota	unclassified Eukaryota	unclassified Eukaryota	unclassified Eukaryota	unclassified Eukaryota	unclassified Eukaryota	0	1	MF042213	82308	1.93e-22	Pilbaranella sp. C GP-2018		Eukaryota; Metazoa; Ecdysozoa; Arthropoda; Crustacea; Multicrustacea; Malacostraca; Eumalacostraca; Syncarida; Bathynellacea; Bathynellidae; Pilbaranella; unclassified Pilbaranella	Perina,G., Camacho,A.I., Huey,J., Horwitz,P. and Koenders,A.	Understanding subterranean variability: the first genus of Bathynellidae (Bathynellacea, Crustacea) from Western Australia described through a morphological and multigene approach	Invertebr. Syst. (2018) In press
Otu05759	TACACACCGCCCGTCGCTACTACCGATCGAATGGTTTAGTGAGGACTTTGGATTGCCGCCGTCGCGTCCTCGGGACGCGATCGGAGGGCAAGAAGCTGTTCGAACTTGATCACTTAGAGGAAGTAA	Eukaryota	unclassified Eukaryota	unclassified Eukaryota	unclassified Eukaryota	unclassified Eukaryota	unclassified Eukaryota	0	2	KY016391	82677	5.38e-23	Paravoca sp. CG222		Eukaryota; Metazoa; Ecdysozoa; Arthropoda; Chelicerata; Arachnida; Araneae; Araneomorphae; Entelegynae; Amaurobiidae; Paravoca; unclassified Paravoca	Wheeler,W.C., Coddington,J.A., Crowley,L.M., Dimitrov,D., Goloboff,P.A., Griswold,C.E., Hormiga,G., Prendini,L., Ramirez,M.J., Sierwald,P., Almeida-Silva,L., Alvarez-Padilla,F., Arnedo,M.A., Benavides Silva,L.R., Benjamin,S.P., Bond,J.E., Grismado,C.J., Hasan,E., Hedin,M., Izquierdo,M.A., Labarque,F.M., Ledford,J., Lopardo,L., Maddison,W.P., Miller,J.A., Piacentini,L.N., Platnick,N.I., Polotow,D.…	The spider tree of life: phylogeny of Araneae based on target-gene analyses from an extensive taxon sampling	Cladistics (2016) In press
Otu01862	TACACACCGCCCGTCTCTACTACCGATTGAATGGCTTAGTGAGGACTTTGGATTGCCGCCGCCGCGTCCTCAGGACGCGATCGGAGGGCAAGAAGCTGTTCGAACTTGTTCATTTAGAGGAAGTAA	Eukaryota	unclassified Eukaryota	unclassified Eukaryota	unclassified Eukaryota	unclassified Eukaryota	unclassified Eukaryota	0	2	GU824523	82677	5.38e-23	uncultured eukaryote	clone="AB5F15RM6C06"	Eukaryota; environmental samples	Edgcomb,V., Orsi,W., Bunge,J., Jeon,S., Christen,R., Leslin,C., Holder,M., Taylor,G.T., Suarez,P., Varela,R. and Epstein,S.	Protistan microbial observatory in the Cariaco Basin, Caribbean. I. Pyrosequencing vs Sanger insights into species richness	ISME J 5 (8), 1344-1356 (2011)		anoxic water column sample, Cariaco	Basin, Caribbean Sea
Otu05854	TACACACCGCCCGTCTCTACTACCGATTGAATGGTTTAGTGGGGACTTTGGATTGCCGCCGTCGCGTCCTCAGGGCGCGATCGGAGGGCAAGAAGCTGCTCGAACTTGATCATTTAGAGGAAGTAA	Eukaryota	unclassified Eukaryota	unclassified Eukaryota	unclassified Eukaryota	unclassified Eukaryota	unclassified Eukaryota	0	2	EU272612	83465	1.16e-24	Cordylophora caspia		Eukaryota; Metazoa; Cnidaria; Hydrozoa; Hydroidolina; Anthoathecata; Filifera; Oceaniidae; Cordylophora	Evans,N.M., Lindner,A., Raikova,E.V., Collins,A.G. and Cartwright,P.	Phylogenetic placement of the enigmatic parasite, Polypodium hydriforme, within the Phylum Cnidaria	BMC Evol. Biol. 8, 139 (2008)			France: etang de Canet
Otu03922	TACACACCGCCCGTCGCTACTACCGATTGAACGTTTAAGTGAGTTCCGAGGATTAGTCGCTTCCAGTCCCTGTGTCTGGTTTGTCGATTGAGAGCAGGTGCAAACTTGAGCGTTTAGAGGAAGTAA	Eukaryota	unclassified Eukaryota	unclassified Eukaryota	unclassified Eukaryota	unclassified Eukaryota	unclassified Eukaryota	1	0	KF130413	84496	6.91e-27	uncultured eukaryote		Eukaryota; environmental samples	Wu,W., Huang,B., Liao,Y. and Sun,P.	Picoeukaryotic diversity and distribution in the subtropical-tropical South China Sea	FEMS Microbiol. Ecol. 89 (3), 563-579 (2014)
Otu11231	TACACACCGCCCGTCGCTCCTACCGATTGAGTGTTCCGGTGAGTTATTCGGACCGGTCAGTCTGGAGGTTTACTTCTAGGCCGACTGGAAAGTCTTGCAAACCTTAACACTTAGAGGAAGGAG	Eukaryota	unclassified Eukaryota	unclassified Eukaryota	unclassified Eukaryota	unclassified Eukaryota	unclassified Eukaryota	1	0	KF954731	85366	1.86e-27	Sarcocystis hominis		Eukaryota; Sar; Alveolata; Apicomplexa; Conoidasida; Coccidia; Eucoccidiorida; Eimeriorina; Sarcocystidae; Sarcocystis	More,G., Pantchev,A., Skuballa,J., Langenmayer,M., Maksimov,P., Conraths,F.J., Venturini,M.C. and Schares,G.	Sarcocystis sinensis is the most prevalent thick-walled Sarcocystis species in beef consumed in Germany	Unpublished
Otu11492	TACACACCGCCCGTCGCTGCTACCGATTGAGTGGATTAGTGAGGACTTCGGATTGCTAGCAAAGAGGCGCAAGTTTTTTTGCAAGCGAGAAGTGGTTCAAACTTGTTCATTTAGAGGAAGTAA	Eukaryota	unclassified Eukaryota	unclassified Eukaryota	unclassified Eukaryota	unclassified Eukaryota	unclassified Eukaryota	0	1	KC529483	85714	1.44e-28	Thalassoplanella collaris		Eukaryota; Metazoa; Spiralia; Lophotrochozoa; Platyhelminthes; Rhabditophora; Rhabdocoela; Neodalyellida; Typhloplanidae; Typhloplaninae; Thalassoplanella	Van Steenkiste,N., Tessens,B., Willems,W., Backeljau,T., Jondelius,U. and Artois,T.	A comprehensive molecular phylogeny of dalytyphloplanida (platyhelminthes: rhabdocoela) reveals multiple escapes from the marine environment and origins of symbiotic relationships	PLoS ONE 8 (3), E59917 (2013)
Otu00895	TACACACCGCCCGTCTCTACTACCGATTGAAAGGTTTAGTGAGGACTTTGGATTGCCGCCGTCGCGTCCTCAGGACGCGATCGGAGGGCAAGAAGCTGTTCAAACTTGATCATTTAGAGGAAGTAA	Eukaryota	unclassified Eukaryota	unclassified Eukaryota	unclassified Eukaryota	unclassified Eukaryota	unclassified Eukaryota	0	1	AF052934	85827	3.19e-30	Stylatula sp.	clone="StylatulaUCSD"	Eukaryota; Metazoa; Cnidaria; Anthozoa; Octocorallia; Pennatulacea; Subselliflorae; Virgulariidae; Stylatula; unclassified Stylatula	Berntson,E.A., Bayer,F.M., McArthur,A.G. and France,S.C.	Phylogenetic relationships within the Octocorallia (Cnidaria: Anthozoa) based on nuclear 18S rRNA sequences	Mar. Biol. 138, 235-246 (2001)
Otu09575	TACACACCGCCCGTCGCTACTACTGATTGGGTGTTTAAGCAAGATATTCGGAAACTCGCAGTTTTGGCTTCGGCTGGGACCGTGAGTGGAAGAGAATCGAGCTTATCTGCCTAGAGGAAGTAAAAGTCGTAA	Eukaryota	unclassified Eukaryota	unclassified Eukaryota	unclassified Eukaryota	unclassified Eukaryota	unclassified Eukaryota	0	2	AY297953	86466	1.56e-33	Childia submaculatum		Eukaryota; Metazoa; Xenacoelomorpha; Acoelomorpha; Acoela; Childiidae; Childia	Raikova,O.I., Reuter,M., Gustafsson,M.K.S., Maule,A.G., Halton,D.W. and Jondelius,U.	Evolution of the nervous system in Paraphanostoma (Acoela)	Zool. Scr. 33 (1), 71-88 (2004)
Otu03959	TACACACCGCCCGTCGCTACTACCGATTGAGTGGATTAGTGAGGACTTCGGATTGCTAGCAAAGAGGCGCAAGTTTTTTTGCAAGCGAGAAGTGGTTCAAACTTGTTCATTTAGAGGAAGTAA	Eukaryota	unclassified Eukaryota	unclassified Eukaryota	unclassified Eukaryota	unclassified Eukaryota	unclassified Eukaryota	0	17	KC529483	86508	3.10e-30	Thalassoplanella collaris		Eukaryota; Metazoa; Spiralia; Lophotrochozoa; Platyhelminthes; Rhabditophora; Rhabdocoela; Neodalyellida; Typhloplanidae; Typhloplaninae; Thalassoplanella	Van Steenkiste,N., Tessens,B., Willems,W., Backeljau,T., Jondelius,U. and Artois,T.	A comprehensive molecular phylogeny of dalytyphloplanida (platyhelminthes: rhabdocoela) reveals multiple escapes from the marine environment and origins of symbiotic relationships	PLoS ONE 8 (3), E59917 (2013)
Otu12540	TACACACCGCCCGTCGCTCCTACCGATTGAATGACGCGATGAAATCTTCGGAGGTTGGGTTTGAGGACGGTTCGCCGACTGAAAATCCGACCGAAGTTGCTTGAATCTCATCATTTAGAGGAAGGAG	Eukaryota	unclassified Eukaryota	unclassified Eukaryota	unclassified Eukaryota	unclassified Eukaryota	unclassified Eukaryota	3	0	LWDU01018733	86614	6.93e-32	hydrothermal vent metagenome unclassified sequences; metagenomes; ecological metagenomes.		metagenomes; ecological metagenomes.	Li,M., Jain,S. and Dick,G.	Genomic and transcriptomic resolution of organic matter utilization among deep-sea bacteria in Guaymas Basin hydrothermal plumes	Unpublished		deep sea hydrothermal plume seawater	Mexico: Gulf of California, Guaymas Basin
Otu05606	TACACACCGCCCGTCGCTACTACCGATTGAGTGGATTAGTGAGGACCTCGGATTGCTAGCAAAGAGGCGCAAGTTTTTTTGCAAGCGAGAAGTGGTTCAAACTTGTTCATTTAGAGGAAGTAA	Eukaryota	unclassified Eukaryota	unclassified Eukaryota	unclassified Eukaryota	unclassified Eukaryota	unclassified Eukaryota	0	1	KC529483	87302	6.65e-32	Thalassoplanella collaris		Eukaryota; Metazoa; Spiralia; Lophotrochozoa; Platyhelminthes; Rhabditophora; Rhabdocoela; Neodalyellida; Typhloplanidae; Typhloplaninae; Thalassoplanella	Van Steenkiste,N., Tessens,B., Willems,W., Backeljau,T., Jondelius,U. and Artois,T.	A comprehensive molecular phylogeny of dalytyphloplanida (platyhelminthes: rhabdocoela) reveals multiple escapes from the marine environment and origins of symbiotic relationships	PLoS ONE 8 (3), E59917 (2013)
Otu12570	TACACACCGCCCGTCGCTACTACCGATTGGGAAAACTTTAGAAGTCCTAGGACCGGGACTTGTTCGGCTTCACGGCCTTACTTGATCTGGAAATAGGACTGATATAGTTTTTCTAGAGGAAGTAA	Eukaryota	unclassified Eukaryota	unclassified Eukaryota	unclassified Eukaryota	unclassified Eukaryota	unclassified Eukaryota	0	4	FJ969119	87500	5.25e-33	Chromadorita leuckarti	ChltLeu1	Eukaryota; Metazoa; Ecdysozoa; Nematoda; Chromadorea; Chromadorida; Chromadoroidea; Chromadoridae; Chromadorita	van Megen,H., van den Elsen,S., Holterman,M., Karssen,G., Mooyman,P., Bongers,T., Holovachov,O., Bakker,J. and Helder,J.	Direct Submission	Submitted (24-APR-2009) Plant Sciences, Laboratory of Nematology, Wageningen University, Building No. 107 Droevendaalsesteeg 1, Wageningen, Wageningen NL - 6708 PB, The Netherlands
Otu05382	TACACACCGCCCGTCGCTACTACCGATTGAATGTTTTAGTGAGATATCGGGACTGACGCTGTGGGTGTCGCAAGACGCCTACAGACTGTCGGGAACCTTCTCAAACTTGAGCATTTAGAGGAAGTAA	Eukaryota	unclassified Eukaryota	unclassified Eukaryota	unclassified Eukaryota	unclassified Eukaryota	unclassified Eukaryota	1	0	KX665417	87500	4.14e-34	Clytia hemisphaerica		Eukaryota; Metazoa; Cnidaria; Hydrozoa; Hydroidolina; Leptothecata; Obeliida; Clytiidae; Clytia	Cunha,A.F., Collins,A.G. and Marques,A.C.	Phylogenetic relationships of Proboscoida Broch, 1910 (Cnidaria, Hydrozoa): Are traditional morphological diagnostic characters relevant for the delimitation of lineages at the species, genus, and family levels?	Mol. Phylogenet. Evol. 106, 118-135 (2017)			USA: Bourne
Otu12065	TACACACCGCCCGTCGCTACTACCGATCGAGCGTGTTAGTGAGGTCCTCGCATCGGCCCCTTTCGCCGCTTTCGGGCGGCGGGCAGGGGCTCGAGAAGACGACCGAACTTGTTCGCTTAGAGGAAGTAA	Eukaryota	unclassified Eukaryota	unclassified Eukaryota	unclassified Eukaryota	unclassified Eukaryota	unclassified Eukaryota	2	0	AB211067	87786	1.17e-34	Aplidium pliciferum		Eukaryota;Metazoa; Metazoa; Chordata; Tunicata; Ascidiacea; Aplousobranchia; Polyclinidae; Aplidium	Yokobori,S., Kurabayashi,A., Neilan,B.A., Maruyama,T. and Hirose,E.	Multiple origins of the ascidian-Prochloron symbiosis: molecular phylogeny of photosymbiotic and non-symbiotic colonial ascidians inferred from 18S rDNA sequences	Mol. Phylogenet. Evol. 40 (1), 8-19 (2006)			Japan:Shizuoka, Shimoda
Otu10660	TACACACCGCCCGTCGCTACTACCGATTGGATGGCTTAGTGAGGTCTTTGGACGTGGCTGGCGCCCGCTGACATTCACGTGTCGTGGGTGCTGTGCCGTGGAAGAAGATCAAACTTGACTGTCTAG	Eukaryota	unclassified Eukaryota	unclassified Eukaryota	unclassified Eukaryota	unclassified Eukaryota	unclassified Eukaryota	3	0	AY611453	88095	4.10e-34	Protula sp. VR-2004		Eukaryota; Metazoa; Spiralia; Lophotrochozoa; Annelida; Polychaeta; Sedentaria; Canalipalpata; Sabellida; Serpulidae; Protula; unclassified Protula	Rousset,V., Rouse,G.W., Siddall,M.E., Tillier,A. and Pleijel,F.	The phylogenetic position of Siboglinidae (Annelida), inferred from	Cladistics 20 (6), 518-533 (2004)
Otu01836	TACACACCGCCCGTCGCTACTACCGATTGAATGGTTAGTGAGATCTCTGGATCGGCACTGAAGAGGGTTAGCGCTTATCTTCAGAAGGCTGAGAAATTGCTCAAACTGTACTATTTAGAGGAAGTAA	Eukaryota	unclassified Eukaryota	unclassified Eukaryota	unclassified Eukaryota	unclassified Eukaryota	unclassified Eukaryota	2	0	KT722389	88281	8.90e-36	Campanularia sp. MMM-2016		Eukaryota; Metazoa; Cnidaria; Hydrozoa; Hydroidolina; Leptothecata; Campanulariidae; Campanularia; unclassified Campanularia	Maronna,M.M., Miranda,T.P., Pena Cantero,A.L., Barbeitos,M.S. and Marques,A.C.	Towards a phylogenetic classification of Leptothecata (Cnidaria, Hydrozoa)	Sci Rep 6, 18075 (2016)
Otu05708	TACACACCGCCCGTCGCTATTACCGACGAATTATTTAGTGAGATCTCTGGAGGTGAACACGACGGTATTTCGGTACTGTTGTTGCTTCGCCAAAGTTGATCAAACTTGATGATTTGGAGGAAATAA	Eukaryota	unclassified Eukaryota	unclassified Eukaryota	unclassified Eukaryota	unclassified Eukaryota	unclassified Eukaryota	0	1	CBTT010008867	88976	6.81e-37	Chironomus tentans		Eukaryota; Metazoa; Ecdysozoa; Arthropoda; Hexapoda; Insecta; Pterygota; Neoptera; Holometabola; Diptera; Nematocera; Chironomoidea; Chironomidae; Chironominae; Chironomus	Kutsenko,A., Svensson,T., Nystedt,B., Lundeberg,J., Bjork,P., Sonnhammer,E., Giacomello,S., Visa,N. and Wieslander,L.	The Chironomus tentans genome sequence and the organization of the Balbiani ring genes	BMC Genomics 15 (1), 819 (2014)
Otu02344	TACACACCGCCCGTCGCTACTACCGATTGAATGGTTTAGTGAGATCTCTGGATCGGCACTGAAGAGGGTTAGCGCTTATCTTCAGAAGGCTGAGAAATTGCTCAAACTGTACTATTTAGAGGAAGTAA	Eukaryota	unclassified Eukaryota	unclassified Eukaryota	unclassified Eukaryota	unclassified Eukaryota	unclassified Eukaryota	5	3	KT722389	89062	1.93e-37	Campanularia sp. MMM-2016		Eukaryota; Metazoa; Cnidaria; Hydrozoa; Hydroidolina; Leptothecata; Campanulariidae; Campanularia; unclassified Campanularia	Maronna,M.M., Miranda,T.P., Pena Cantero,A.L., Barbeitos,M.S. and Marques,A.C.	Towards a phylogenetic classification of Leptothecata (Cnidaria, Hydrozoa)	Sci Rep 6, 18075 (2016)
Otu09019	TACACACCGCCCGTCGCTACTACCGATTGGGAAAATTTCAGAGAATATAGGACTGGAACTAGTTCGGCTTCACGGCCTTACTTGATCCGGAAATATTTTCTATGATATTTTCTTAGAGGAAGTAA	Eukaryota	unclassified Eukaryota	unclassified Eukaryota	unclassified Eukaryota	unclassified Eukaryota	unclassified Eukaryota	8	0	FJ969119	89600	5.21e-38	Chromadorita leuckarti	ChltLeu1	Eukaryota; Metazoa; Ecdysozoa; Nematoda; Chromadorea; Chromadorida; Chromadoroidea; Chromadoridae; Chromadorita	van Megen,H., van den Elsen,S., Holterman,M., Karssen,G., Mooyman,P., Bongers,T., Holovachov,O., Bakker,J. and Helder,J.	Direct Submission	Submitted (24-APR-2009) Plant Sciences, Laboratory of Nematology, Wageningen University, Building No. 107 Droevendaalsesteeg 1, Wageningen, Wageningen NL - 6708 PB, The Netherlands
Otu10910	TACACACCGCCCGTCGCTCCTACCGATTGGGTGATCCGGTGAATTGCTTGGAACAGCCACGATGTTCTTTGATCATTGCGGTTGTGAAAAGTTGTAAACCTTATCACTTAGAGGAAGGAA	Eukaryota	unclassified Eukaryota	unclassified Eukaryota	unclassified Eukaryota	unclassified Eukaryota	unclassified Eukaryota	0	1	AY179973	90083	6.40e-37	Foraminifera environmental sample	clone="CCA68"	Eukaryota; Sar; Rhizaria; Retaria; Foraminifera; environmental samples	Stoeck,T. and Epstein,S.	Novel eukaryotic lineages inferred from small-subunit rRNA analyses of oxygen-depleted marine environments	Appl. Environ. Microbiol. 69 (5), 2657-2663 (2003)		oxygen-depleted marine environment
Otu02236	TACACACCGCCCGTCGCTACTACCGATTGAATGGTTTGATGAGTTCCGAGGATAGGTTGCTTCAGGGCTTCGGTCCTGTTGTGACCTAGAGCAGGTGCAAATCTGATCATTTAGAGGAAGTAA	Eukaryota	unclassified Eukaryota	unclassified Eukaryota	unclassified Eukaryota	unclassified Eukaryota	unclassified Eukaryota	1	0	AB252752	90323	1.42e-38	uncultured eukaryote	clone="NAMAKO-12"	Eukaryota; environmental samples	Takishita,K., Tsuchiya,M., Kawato,M., Oguri,K., Kitazato,H. and Maruyama,T.	Genetic Diversity of Microbial Eukaryotes in Anoxic Sediment of the Saline Meromictic Lake Namako-ike (Japan): On the Detection of Anaerobic or Anoxic-tolerant Lineages of Eukaryotes	Protist 158 (1), 51-64 (2007)		anoxic sediment	Japan:Kagoshima, Kamikoshiki-jima, Lake
Otu05510	TACACACCGCCCGTCGCTACTACCGATTGAATGGTTTAGTGAGATGTTCGGATTGGACTCGCCGCTCTTAACGGAGTCGGCGTTTGTTCGAAAAGTCCATCAAACTTGATCATTTAGAGGAAGTAA	Eukaryota	unclassified Eukaryota	unclassified Eukaryota	unclassified Eukaryota	unclassified Eukaryota	unclassified Eukaryota	0	2	AY920757	91406	6.76e-42	Melicertum octocostatum		Eukaryota; Metazoa; Cnidaria; Hydrozoa; Hydroidolina; Leptothecata; Melicertidae; Melicertum	Collins,A.G., Schuchert,P., Marques,A.C., Jankowski,T., Medina,M. and Schierwater,B.	Medusozoan phylogeny and character evolution clarified by new large and small subunit rDNA data and an assessment of the utility of phylogenetic mixture models	Syst. Biol. 55 (1), 97-115 (2006)
Otu02150	TACACACCGCCCGTCGCACCTACCGATTGAATGGTCCGGTGAAATCTTTGGACCTTGGCTTTGTTTTATTAATTTAAGACGCTGCTAGGGAAAATTGATTAAACCTTACCATTTAGAGGAAGGTG	Eukaryota	unclassified Eukaryota	unclassified Eukaryota	unclassified Eukaryota	unclassified Eukaryota	unclassified Eukaryota	0	2	AY916573	92000	5.18e-43	uncultured eukaryote	clone="Zeuk1"	Eukaryota; environmental samples	Luo,Q., Krumholz,L.R., Najar,F.Z., Peacock,A.D., Roe,B.A., White,D.C. and Elshahed,M.S.	Diversity of the microeukaryotic community in sulfide-rich Zodletone Spring (Oklahoma)	Appl. Environ. Microbiol. 71 (10), 6175-6184 (2005)		sulfide-rich Zodletone spring
Otu10826	TACACACCGCCCGTCGCTCCTACCGATTGAATGGTCCGGTGAGAACTTCGGATCACATACACGACGTTGGTTCGCCAGTGACATGTGTGAGAAAAGTTGTTCAAACCTTACCATTTAGAGGAAGGAGAAGTCGTAACAAGGTT	Eukaryota	unclassified Eukaryota	unclassified Eukaryota	unclassified Eukaryota	unclassified Eukaryota	unclassified Eukaryota	3	0	FPLS01033110	92308	2.81e-51	uncultured marine metagenome		Eukaryota; environmental samples	Karst M,S.	Direct Submission	Submitted (18-NOV-2016) AALBORG UNIVERSITY, Center for Microbial Communities, Fredrik Bajers Vej 7H, Denmark		unknown
Otu05770	TACACACCGCCCGTCGCTGCTACCGATTGAATGTCTTAGTGAGTGCCCTGGATTGTCTACTTGGTCTGTAAAGGCTTTGTTGGTTGAGAAGGGGCGCTAACTTGGTTATTTAGAGGAAGTAA	Eukaryota	unclassified Eukaryota	unclassified Eukaryota	unclassified Eukaryota	unclassified Eukaryota	unclassified Eukaryota	0	1	GU320582	92623	5.02e-43	Gymnophrys sp. COHH 17		Eukaryota; Sar; Rhizaria; Cercozoa; Gymnophrys; unclassified Gymnophrys	Gast,R.J., Moran,D.M., Dennett,M.R., Wurtsbaugh,W. and Amaral-Zettler,L.	Amoebae and Legionella pneumophila in coastal marine environments	Unpublished			USA: Dighton Bridge, MA
Otu09011	TACACACCGCCCGTCGCTACCACCGATTGAATGTCTTAGTGAGTGCCCTGGATTGTCTACTTGGTCTGTAAAGGCTTTGTTGGTTGAGAAGGGGCGCTAACTTGGTTATTTAGAGGAAGTAA	Eukaryota	unclassified Eukaryota	unclassified Eukaryota	unclassified Eukaryota	unclassified Eukaryota	unclassified Eukaryota	0	1	GU320582	92623	5.02e-43	Gymnophrys sp. COHH 17		Eukaryota; Sar; Rhizaria; Cercozoa; Gymnophrys; unclassified Gymnophrys	Gast,R.J., Moran,D.M., Dennett,M.R., Wurtsbaugh,W. and Amaral-Zettler,L.	Amoebae and Legionella pneumophila in coastal marine environments	Unpublished			USA: Dighton Bridge, MA
Otu11400	TACACACCGCCCGTCGCTACTACCGATTGAATGTCTTAGTGAGTGCCCTGGATTGTCTACTTGGTCTGTAAAGGCTTTGTTGGTTGAGGAGGGGCGCTAACTTGGTTATTTAGAGGAAGTAA	Eukaryota	unclassified Eukaryota	unclassified Eukaryota	unclassified Eukaryota	unclassified Eukaryota	unclassified Eukaryota	0	1	GU320582	92623	5.02e-43	Gymnophrys sp. COHH 17		Eukaryota; Sar; Rhizaria; Cercozoa; Gymnophrys; unclassified Gymnophrys	Gast,R.J., Moran,D.M., Dennett,M.R., Wurtsbaugh,W. and Amaral-Zettler,L.	Amoebae and Legionella pneumophila in coastal marine environments	Unpublished			USA: Dighton Bridge, MA
Otu03926	TACACACCGCCCGTCGCTCCTACCGATTGAGTGGTCCGGTGAATAATTCGGACTGAGCACTTGTGCGGTTCGCCGTGCTTGTGCTCGGGAAGTCTAGTGAACCTTATCACTTAGAGGAAGGAG	Eukaryota	unclassified Eukaryota	unclassified Eukaryota	unclassified Eukaryota	unclassified Eukaryota	unclassified Eukaryota	1	0	KC488512	92742	1.82e-42	uncultured marine alveolate		Eukaryota; Sar; Alveolata; environmental samples	Dasilva,C., Li,W.K.W. and Lovejoy,C.	Small eukaryotes from the Scotia Shelf (Atlantic Canada)	Unpublished
Otu00899	TACACACCGCCCGTCGCTACTACCGATTGAACGGTTTAGTGAGGACTTTGGATTGCCGCCGTCGCGTCCTCAGGTCGCGATCGGAGGGCAAGAAGCTGTCCGAACTTGATCATTTAGAGAAAGTAA	Eukaryota	unclassified Eukaryota	unclassified Eukaryota	unclassified Eukaryota	unclassified Eukaryota	unclassified Eukaryota	0	4	KX894478	92913	3.12e-45	Tedania sp. TES		Eukaryota; Metazoa; Porifera; Demospongiae; Heteroscleromorpha; Poecilosclerida; Tedaniidae; Tedania; unclassified Tedania	Dat,T.T., Steinert,G., Thi Kim Cuc,N., Smidt,H. and Sipkema,D.	Archaeal and bacterial diversity and community composition from 18 phylogenetically divergent sponge species in Vietnam	PeerJ 6, e4970 (2018)
Otu01806	TACACACCGCCCGTCGCTACTACCGATTGAGTGGTTTAGTGAGGACTTTGGATTGCCGCCGTCGCATCCTCAGGACGCGATCGGAGGGCAAGGAGCTGTTCGAACTAGATCATTTAGAGGAAGTAA	Eukaryota	unclassified Eukaryota	unclassified Eukaryota	unclassified Eukaryota	unclassified Eukaryota	unclassified Eukaryota	0	3	KX894478	92913	3.12e-45	Tedania sp. TES		Eukaryota; Metazoa; Porifera; Demospongiae; Heteroscleromorpha; Poecilosclerida; Tedaniidae; Tedania; unclassified Tedania	Dat,T.T., Steinert,G., Thi Kim Cuc,N., Smidt,H. and Sipkema,D.	Archaeal and bacterial diversity and community composition from 18 phylogenetically divergent sponge species in Vietnam	PeerJ 6, e4970 (2018)
Otu03768	TACACACCGCCCGTCGCTACTACCGATTGAATGGCTTAGTGAGGACTTTGGGTTGCCGCCGTCGCGTCCTCAGGACGCGATCGGAGGGCAAGAAGCTGTTCGAACTTGGTCATTTAGAGGAGGTAA	Eukaryota	unclassified Eukaryota	unclassified Eukaryota	unclassified Eukaryota	unclassified Eukaryota	unclassified Eukaryota	0	2	KX894478	92913	3.12e-45	Tedania sp. TES		Eukaryota; Metazoa; Porifera; Demospongiae; Heteroscleromorpha; Poecilosclerida; Tedaniidae; Tedania; unclassified Tedania	Dat,T.T., Steinert,G., Thi Kim Cuc,N., Smidt,H. and Sipkema,D.	Archaeal and bacterial diversity and community composition from 18 phylogenetically divergent sponge species in Vietnam	PeerJ 6, e4970 (2018)
Otu05206	TACACACCGCCCGTCGCTACTACCGATTGAATGGTTTAGTGAGGACTTTGGATTGCCGCCGCCGCGCCCTCAGGACGCGATCGGAGGGCAAGAAACTGTTCGAACTTGATCATTTGGAGGAAGTAA	Eukaryota	unclassified Eukaryota	unclassified Eukaryota	unclassified Eukaryota	unclassified Eukaryota	unclassified Eukaryota	0	1	KX894478	92913	3.12e-45	Tedania sp. TES		Eukaryota; Metazoa; Porifera; Demospongiae; Heteroscleromorpha; Poecilosclerida; Tedaniidae; Tedania; unclassified Tedania	Dat,T.T., Steinert,G., Thi Kim Cuc,N., Smidt,H. and Sipkema,D.	Archaeal and bacterial diversity and community composition from 18 phylogenetically divergent sponge species in Vietnam	PeerJ 6, e4970 (2018)
Otu05384	TACACACCGTCCGTCGCTACTACCGATTGAATGGTTTAGTGGGGACCTTGGATTGCCGCCGTCACGTCCTCAGGACGCGATCGGAGGGCAAGAAGCTGTTCGAACTTGATCATTTAGAGGAAGTAA	Eukaryota	unclassified Eukaryota	unclassified Eukaryota	unclassified Eukaryota	unclassified Eukaryota	unclassified Eukaryota	0	2	KX894478	92913	3.12e-45	Tedania sp. TES		Eukaryota; Metazoa; Porifera; Demospongiae; Heteroscleromorpha; Poecilosclerida; Tedaniidae; Tedania; unclassified Tedania	Dat,T.T., Steinert,G., Thi Kim Cuc,N., Smidt,H. and Sipkema,D.	Archaeal and bacterial diversity and community composition from 18 phylogenetically divergent sponge species in Vietnam	PeerJ 6, e4970 (2018)
Otu00293	TACACACCGCCCGTCGCTACTACCGATTGGTTGGTTTAGTGAGAGGTCTTCGGATTGCACTTAGGTGAGTTGCAAGGCCCGCCTTGGCTGTGAGAAGTAGTAAAAGTCGTAACAAGGTTTCTGTAG	Eukaryota	unclassified Eukaryota	unclassified Eukaryota	unclassified Eukaryota	unclassified Eukaryota	unclassified Eukaryota	22	0	KC902180	93000	1.47e-33	Aplysina fistularis		Eukaryota; Metazoa; Porifera; Demospongiae; Verongimorpha; Verongiida; Aplysinidae; Aplysina	Redmond,N.E., Morrow,C.C., Thacker,R.W., Diaz,M.C., Boury-Esnault,N., Cardenas,P., Hajdu,E., Lobo-Hajdu,G., Picton,B.E., Pomponi,S.A., Kayal,E. and Collins,A.G.	Phylogeny and Systematics of Demospongiae in Light of New Small-Subunit Ribosomal DNA (18S) Sequences	Integr. Comp. Biol. 53 (3), 388-415 (2013)			Bahamas
Otu05876	TACACACCGCCCGTCGCTACTACCGATTGAATGGTTTAGTGAGGACTTTGGATTGCCCTCCGATCGCGTCCTGAGGACGCGATCGGAGGGCAAGAAGCTGTTCGAACTTGATCATTTAGAGGAAGTAA	Eukaryota	unclassified Eukaryota	unclassified Eukaryota	unclassified Eukaryota	unclassified Eukaryota	unclassified Eukaryota	0	2	KX894478	93023	8.86e-46	Tedania sp. TES		Eukaryota; Metazoa; Porifera; Demospongiae; Heteroscleromorpha; Poecilosclerida; Tedaniidae; Tedania; unclassified Tedania	Dat,T.T., Steinert,G., Thi Kim Cuc,N., Smidt,H. and Sipkema,D.	Archaeal and bacterial diversity and community composition from 18 phylogenetically divergent sponge species in Vietnam	PeerJ 6, e4970 (2018)
Otu01771	TACACACCGCCCGTCGCTACTACCGATTGAATGTCTTAGTGAGTGCCCTGGATTGTCTACTTGGTCTGTAAAGGCTTTGTTGGTTGAGAAGGGGCGCTAACTTGGTTATTTAGAGGAAGTAA	Eukaryota	unclassified Eukaryota	unclassified Eukaryota	unclassified Eukaryota	unclassified Eukaryota	unclassified Eukaryota	0	59	GU320582	93443	1.08e-44	Gymnophrys sp. COHH 17		Eukaryota; Sar; Rhizaria; Cercozoa; Gymnophrys; unclassified Gymnophrys	Gast,R.J., Moran,D.M., Dennett,M.R., Wurtsbaugh,W. and Amaral-Zettler,L.	Amoebae and Legionella pneumophila in coastal marine environments	Unpublished			USA: Dighton Bridge, MA
Otu08540	TACACACCGCCCGTCGCTACTACCGATTGAATGTCTTAGTGAGTGCCCTGGATTGTCTACTTGGTCTGTAAAGGCTTTGTTGGTTGAGAAGGGGCGCTAACTTGGTTATTTAGAGGAAGTAA	Eukaryota	unclassified Eukaryota	unclassified Eukaryota	unclassified Eukaryota	unclassified Eukaryota	unclassified Eukaryota	0	1	GU320582	93443	1.08e-44	Gymnophrys sp. COHH 17		Eukaryota; Sar; Rhizaria; Cercozoa; Gymnophrys; unclassified Gymnophrys	Gast,R.J., Moran,D.M., Dennett,M.R., Wurtsbaugh,W. and Amaral-Zettler,L.	Amoebae and Legionella pneumophila in coastal marine environments	Unpublished			USA: Dighton Bridge, MA
Otu00126	TACACACCGCCCGTCTCTACTACCGATTGAATGGTTTAGTAAGGACTTTGGATTGCCGCCGTCGCGTCCTCAGGACGCGATCGGAGGGCAAGAAGCCGTTCGAACTTGATCATTTAGAGGAAGTAA	Eukaryota	unclassified Eukaryota	unclassified Eukaryota	unclassified Eukaryota	unclassified Eukaryota	unclassified Eukaryota	0	4	KX894478	93701	6.71e-47	Tedania sp. TES		Eukaryota; Metazoa; Porifera; Demospongiae; Heteroscleromorpha; Poecilosclerida; Tedaniidae; Tedania; unclassified Tedania	Dat,T.T., Steinert,G., Thi Kim Cuc,N., Smidt,H. and Sipkema,D.	Archaeal and bacterial diversity and community composition from 18 phylogenetically divergent sponge species in Vietnam	PeerJ 6, e4970 (2018)
Otu00127	TACACACCGCCCGTCTCTACTACCGATTGAATGGTTTAGTGAGGACTTTGGATTGCCGCCGTCGCGTCCCCAGGACGCGATCGGAGGGCAAGAAGCTATTCGAACTTGATCATTTAGAGGAAGTAA	Eukaryota	unclassified Eukaryota	unclassified Eukaryota	unclassified Eukaryota	unclassified Eukaryota	unclassified Eukaryota	0	7	KX894478	93701	6.71e-47	Tedania sp. TES		Eukaryota; Metazoa; Porifera; Demospongiae; Heteroscleromorpha; Poecilosclerida; Tedaniidae; Tedania; unclassified Tedania	Dat,T.T., Steinert,G., Thi Kim Cuc,N., Smidt,H. and Sipkema,D.	Archaeal and bacterial diversity and community composition from 18 phylogenetically divergent sponge species in Vietnam	PeerJ 6, e4970 (2018)
Otu00241	TACACACCGCCCGTCTCTACTACCGATTGAATGGTCTAGTGAGGACTTTGGATTGCCGCCGTCGCGTCCCCAGGACGCGATCGGAGGGCAAGAAGCTGTTCGAACTTGATCATTTAGAGGAAGTAA	Eukaryota	unclassified Eukaryota	unclassified Eukaryota	unclassified Eukaryota	unclassified Eukaryota	unclassified Eukaryota	0	4	KX894478	93701	6.71e-47	Tedania sp. TES		Eukaryota; Metazoa; Porifera; Demospongiae; Heteroscleromorpha; Poecilosclerida; Tedaniidae; Tedania; unclassified Tedania	Dat,T.T., Steinert,G., Thi Kim Cuc,N., Smidt,H. and Sipkema,D.	Archaeal and bacterial diversity and community composition from 18 phylogenetically divergent sponge species in Vietnam	PeerJ 6, e4970 (2018)
Otu00255	TACACACCGCCCGTCTCTACTACCGATTGAATGGTTTAGTGAGGACTTTGGATTGCCGCCGTCGAGTCCTCAGGACGCGATCGGAGGGCAAGAAGCTGTTCGAACCTGATCATTTAGAGGAAGTAA	Eukaryota	unclassified Eukaryota	unclassified Eukaryota	unclassified Eukaryota	unclassified Eukaryota	unclassified Eukaryota	0	6	KX894478	93701	6.71e-47	Tedania sp. TES		Eukaryota; Metazoa; Porifera; Demospongiae; Heteroscleromorpha; Poecilosclerida; Tedaniidae; Tedania; unclassified Tedania	Dat,T.T., Steinert,G., Thi Kim Cuc,N., Smidt,H. and Sipkema,D.	Archaeal and bacterial diversity and community composition from 18 phylogenetically divergent sponge species in Vietnam	PeerJ 6, e4970 (2018)
Otu00273	TACACACCGCCCGTCTCTACTACCGATTGAATGGTTTAGTGAGGACTTTGGATTGCCGCCGTCGCGCCCTCAGGACGCGATCGGAGGGCAAGAAGCTGTTCGAACTTGATCATTTGGAGGAAGTAA	Eukaryota	unclassified Eukaryota	unclassified Eukaryota	unclassified Eukaryota	unclassified Eukaryota	unclassified Eukaryota	0	3	KX894478	93701	6.71e-47	Tedania sp. TES		Eukaryota; Metazoa; Porifera; Demospongiae; Heteroscleromorpha; Poecilosclerida; Tedaniidae; Tedania; unclassified Tedania	Dat,T.T., Steinert,G., Thi Kim Cuc,N., Smidt,H. and Sipkema,D.	Archaeal and bacterial diversity and community composition from 18 phylogenetically divergent sponge species in Vietnam	PeerJ 6, e4970 (2018)
Otu00676	TACACACCGCCCGTCGCTACTACCGATTGAATGGTTTAGAGAGGACTTTGGATTGCCGCTGTCGCGTCCTCAGGACGCGATCGGAGGGCAAGAAGCTGTTCGAACCTGATCATTTAGAGGAAGTAA	Eukaryota	unclassified Eukaryota	unclassified Eukaryota	unclassified Eukaryota	unclassified Eukaryota	unclassified Eukaryota	0	1	KX894478	93701	6.71e-47	Tedania sp. TES		Eukaryota; Metazoa; Porifera; Demospongiae; Heteroscleromorpha; Poecilosclerida; Tedaniidae; Tedania; unclassified Tedania	Dat,T.T., Steinert,G., Thi Kim Cuc,N., Smidt,H. and Sipkema,D.	Archaeal and bacterial diversity and community composition from 18 phylogenetically divergent sponge species in Vietnam	PeerJ 6, e4970 (2018)
Otu00838	TACACACCGCCCGTCACTACTACCGATTGAATGGTTTAGTGAGGACTCTGGATTGCCGCCGTCGCGTCCTCAGGACGCGATCGGAGGGCAAGAAGCTGTTCGAACTTGATCATTTAGAGAAAGTAA	Eukaryota	unclassified Eukaryota	unclassified Eukaryota	unclassified Eukaryota	unclassified Eukaryota	unclassified Eukaryota	0	1	KX894478	93701	6.71e-47	Tedania sp. TES		Eukaryota; Metazoa; Porifera; Demospongiae; Heteroscleromorpha; Poecilosclerida; Tedaniidae; Tedania; unclassified Tedania	Dat,T.T., Steinert,G., Thi Kim Cuc,N., Smidt,H. and Sipkema,D.	Archaeal and bacterial diversity and community composition from 18 phylogenetically divergent sponge species in Vietnam	PeerJ 6, e4970 (2018)
Otu00884	TACACACCGCCCGTCTCTACTACCGATTGAATGGTTTAGTGAGGACTTTGGGTTGCCGCCATCGCGTCCTCAGGACGCGATCGGAGGGCAAGAAGCTGTTCGAACTTGATCATTTAGAGGAAGTAA	Eukaryota	unclassified Eukaryota	unclassified Eukaryota	unclassified Eukaryota	unclassified Eukaryota	unclassified Eukaryota	0	1	KX894478	93701	6.71e-47	Tedania sp. TES		Eukaryota; Metazoa; Porifera; Demospongiae; Heteroscleromorpha; Poecilosclerida; Tedaniidae; Tedania; unclassified Tedania	Dat,T.T., Steinert,G., Thi Kim Cuc,N., Smidt,H. and Sipkema,D.	Archaeal and bacterial diversity and community composition from 18 phylogenetically divergent sponge species in Vietnam	PeerJ 6, e4970 (2018)
Otu00890	TACACACCGCCCGTCTCTACTACCGACTGAATGGTTCAGTGAGGACTTTGGATTGCCGCCGTCGCGTCCTCAGGACGCGATCGGAGGGCAAGAAGCTGTTCGAACTTGATCATTTAGAGGAAGTAA	Eukaryota	unclassified Eukaryota	unclassified Eukaryota	unclassified Eukaryota	unclassified Eukaryota	unclassified Eukaryota	0	1	KX894478	93701	6.71e-47	Tedania sp. TES		Eukaryota; Metazoa; Porifera; Demospongiae; Heteroscleromorpha; Poecilosclerida; Tedaniidae; Tedania; unclassified Tedania	Dat,T.T., Steinert,G., Thi Kim Cuc,N., Smidt,H. and Sipkema,D.	Archaeal and bacterial diversity and community composition from 18 phylogenetically divergent sponge species in Vietnam	PeerJ 6, e4970 (2018)
Otu00965	TACACACCGCCCGTCGCTACTACCGATTGAATGGTTTAGTGAGGACTTTGGATTGCCGCCGTCGCGTCCTTAGGACGCGATCGGAGGGCAAGGAGCTGTTCGAACTTGATCGTTTAGAGGAAGTAA	Eukaryota	unclassified Eukaryota	unclassified Eukaryota	unclassified Eukaryota	unclassified Eukaryota	unclassified Eukaryota	0	3	KX894478	93701	6.71e-47	Tedania sp. TES		Eukaryota; Metazoa; Porifera; Demospongiae; Heteroscleromorpha; Poecilosclerida; Tedaniidae; Tedania; unclassified Tedania	Dat,T.T., Steinert,G., Thi Kim Cuc,N., Smidt,H. and Sipkema,D.	Archaeal and bacterial diversity and community composition from 18 phylogenetically divergent sponge species in Vietnam	PeerJ 6, e4970 (2018)
Otu00978	TACACACCGCCCGTCGCTACTACCGATTGAATGGTTTAGTGAGGACTTTGGATTGCCGTCGTCGCGTCCTCAGGACGCGATCGGAGGGCAAGAAGCTGTCCGAACTCGATCATTTAGAGGAAGTAA	Eukaryota	unclassified Eukaryota	unclassified Eukaryota	unclassified Eukaryota	unclassified Eukaryota	unclassified Eukaryota	0	1	KX894478	93701	6.71e-47	Tedania sp. TES		Eukaryota; Metazoa; Porifera; Demospongiae; Heteroscleromorpha; Poecilosclerida; Tedaniidae; Tedania; unclassified Tedania	Dat,T.T., Steinert,G., Thi Kim Cuc,N., Smidt,H. and Sipkema,D.	Archaeal and bacterial diversity and community composition from 18 phylogenetically divergent sponge species in Vietnam	PeerJ 6, e4970 (2018)
Otu00985	TACACACCGCCCGTCGCTACTACCGATTGAATGATTTAGTGAGGACTTTGGATTGCCGCCGTCGCGTCCTCAGGACGCGATCGGAGGGCAAGAAGCTGTTCGAACTTGGTCGTTTAGAGGAAGTAA	Eukaryota	unclassified Eukaryota	unclassified Eukaryota	unclassified Eukaryota	unclassified Eukaryota	unclassified Eukaryota	0	1	KX894478	93701	6.71e-47	Tedania sp. TES		Eukaryota; Metazoa; Porifera; Demospongiae; Heteroscleromorpha; Poecilosclerida; Tedaniidae; Tedania; unclassified Tedania	Dat,T.T., Steinert,G., Thi Kim Cuc,N., Smidt,H. and Sipkema,D.	Archaeal and bacterial diversity and community composition from 18 phylogenetically divergent sponge species in Vietnam	PeerJ 6, e4970 (2018)
Otu01003	TACACACCGCCCGTCTCTACTACCGATTGAATGGTTTAGTGAGGACTTTGGATTGCCGCCGTCGCATCCTCAGGACGCGATCGGAGGGCAAGTAGCTGTTCGAACTTGATCATTTAGAGGAAGTAA	Eukaryota	unclassified Eukaryota	unclassified Eukaryota	unclassified Eukaryota	unclassified Eukaryota	unclassified Eukaryota	0	2	KX894478	93701	6.71e-47	Tedania sp. TES		Eukaryota; Metazoa; Porifera; Demospongiae; Heteroscleromorpha; Poecilosclerida; Tedaniidae; Tedania; unclassified Tedania	Dat,T.T., Steinert,G., Thi Kim Cuc,N., Smidt,H. and Sipkema,D.	Archaeal and bacterial diversity and community composition from 18 phylogenetically divergent sponge species in Vietnam	PeerJ 6, e4970 (2018)
Otu01048	TACACACCGCCCGTCTCTACTACCGATTGAATGGTTTAGTGAGGACTTTGGATTGCCGCCGTCACGTCCTCAGGACGCGATCGGAGGGCAAGAAGCTGTTCGAACTTGATCATTTAGGGGAAGTAA	Eukaryota	unclassified Eukaryota	unclassified Eukaryota	unclassified Eukaryota	unclassified Eukaryota	unclassified Eukaryota	0	1	KX894478	93701	6.71e-47	Tedania sp. TES		Eukaryota; Metazoa; Porifera; Demospongiae; Heteroscleromorpha; Poecilosclerida; Tedaniidae; Tedania; unclassified Tedania	Dat,T.T., Steinert,G., Thi Kim Cuc,N., Smidt,H. and Sipkema,D.	Archaeal and bacterial diversity and community composition from 18 phylogenetically divergent sponge species in Vietnam	PeerJ 6, e4970 (2018)
Otu01068	TACACACCGCCCGTCGCTACTACCGATTGAATGGTTTAGTGAGGACTTTGGATTGCCGCCGTCGCGTCCTCAGGACGCGATCGGAGGGCAAGAAGCCGTTCGAACCTGATCATTTAGGGGAAGTAA	Eukaryota	unclassified Eukaryota	unclassified Eukaryota	unclassified Eukaryota	unclassified Eukaryota	unclassified Eukaryota	0	2	KX894478	93701	6.71e-47	Tedania sp. TES		Eukaryota; Metazoa; Porifera; Demospongiae; Heteroscleromorpha; Poecilosclerida; Tedaniidae; Tedania; unclassified Tedania	Dat,T.T., Steinert,G., Thi Kim Cuc,N., Smidt,H. and Sipkema,D.	Archaeal and bacterial diversity and community composition from 18 phylogenetically divergent sponge species in Vietnam	PeerJ 6, e4970 (2018)
Otu01087	TACACACCGCCCGTCTCTACTACCGATTGAATGGTTTAGTGAGGACTTTGGATTGCCGCCGTCGCGTCCTCAGGACGCGATCGGAGGGCAAGAAGCCGTTCGAACTTGATCATTTAGGGGAAGTAA	Eukaryota	unclassified Eukaryota	unclassified Eukaryota	unclassified Eukaryota	unclassified Eukaryota	unclassified Eukaryota	0	4	KX894478	93701	6.71e-47	Tedania sp. TES		Eukaryota; Metazoa; Porifera; Demospongiae; Heteroscleromorpha; Poecilosclerida; Tedaniidae; Tedania; unclassified Tedania	Dat,T.T., Steinert,G., Thi Kim Cuc,N., Smidt,H. and Sipkema,D.	Archaeal and bacterial diversity and community composition from 18 phylogenetically divergent sponge species in Vietnam	PeerJ 6, e4970 (2018)
Otu01717	TACACACCGCCCGTCGCTACTACCGATTGAATGGTTTAGTGAGGACTTTGGGTTGCCGCCGTCGCGTCCTCAGGACGCGATCGGAGGGCAAGAAGCTGTTCGAGCTTGATCGTTTAGAGGAAGTAA	Eukaryota	unclassified Eukaryota	unclassified Eukaryota	unclassified Eukaryota	unclassified Eukaryota	unclassified Eukaryota	0	1	KX894478	93701	6.71e-47	Tedania sp. TES		Eukaryota; Metazoa; Porifera; Demospongiae; Heteroscleromorpha; Poecilosclerida; Tedaniidae; Tedania; unclassified Tedania	Dat,T.T., Steinert,G., Thi Kim Cuc,N., Smidt,H. and Sipkema,D.	Archaeal and bacterial diversity and community composition from 18 phylogenetically divergent sponge species in Vietnam	PeerJ 6, e4970 (2018)
Otu01763	TACACACCGCCCGTCGCTACTACCGATTGAATCGTTTAGTGAGGACTTTGGATTGCCGCCGTCGCGTCCTCATGACGCGATCGGAGGGCAAGAAGCTGTTCGAACTTGATCATTTAAAGGAAGTAA	Eukaryota	unclassified Eukaryota	unclassified Eukaryota	unclassified Eukaryota	unclassified Eukaryota	unclassified Eukaryota	0	1	KX894478	93701	6.71e-47	Tedania sp. TES		Eukaryota; Metazoa; Porifera; Demospongiae; Heteroscleromorpha; Poecilosclerida; Tedaniidae; Tedania; unclassified Tedania	Dat,T.T., Steinert,G., Thi Kim Cuc,N., Smidt,H. and Sipkema,D.	Archaeal and bacterial diversity and community composition from 18 phylogenetically divergent sponge species in Vietnam	PeerJ 6, e4970 (2018)
Otu01774	TACACACCGCCCGTCTCTACTACCGATCGAATGGTTTAGTGAGGACGTTGGATTGCCGCCGTCGCGTCCTCAGGACGCGATCGGAGGGCAAGAAGCTGTTCGAACTTGATCATTTAGAGGAAGTAA	Eukaryota	unclassified Eukaryota	unclassified Eukaryota	unclassified Eukaryota	unclassified Eukaryota	unclassified Eukaryota	0	1	KX894478	93701	6.71e-47	Tedania sp. TES		Eukaryota; Metazoa; Porifera; Demospongiae; Heteroscleromorpha; Poecilosclerida; Tedaniidae; Tedania; unclassified Tedania	Dat,T.T., Steinert,G., Thi Kim Cuc,N., Smidt,H. and Sipkema,D.	Archaeal and bacterial diversity and community composition from 18 phylogenetically divergent sponge species in Vietnam	PeerJ 6, e4970 (2018)
Otu01789	TACACACCGCCCGTCGCTACTAACGATTGAATGGTTTAGTGAGGACTTTGGATTGCCGCCGTCGCGTCCCCAGGACGCGATCGGAGGGCAAGAAGCTGTTCGTACTTGATCATTTAGAGGAAGTAA	Eukaryota	unclassified Eukaryota	unclassified Eukaryota	unclassified Eukaryota	unclassified Eukaryota	unclassified Eukaryota	0	1	KX894478	93701	6.71e-47	Tedania sp. TES		Eukaryota; Metazoa; Porifera; Demospongiae; Heteroscleromorpha; Poecilosclerida; Tedaniidae; Tedania; unclassified Tedania	Dat,T.T., Steinert,G., Thi Kim Cuc,N., Smidt,H. and Sipkema,D.	Archaeal and bacterial diversity and community composition from 18 phylogenetically divergent sponge species in Vietnam	PeerJ 6, e4970 (2018)
Otu01860	TACACACCGCCCGTCTCTACTACCGATTGAATGGTTTAGTGAGGACTTTGGATTGCCGCCGTCGCGTCCTCAGGACGCGATCGGAGGGCAAGAAGCTGTTCGAACTTGATCGTTTAGAGAAAGTAA	Eukaryota	unclassified Eukaryota	unclassified Eukaryota	unclassified Eukaryota	unclassified Eukaryota	unclassified Eukaryota	0	1	KX894478	93701	6.71e-47	Tedania sp. TES		Eukaryota; Metazoa; Porifera; Demospongiae; Heteroscleromorpha; Poecilosclerida; Tedaniidae; Tedania; unclassified Tedania	Dat,T.T., Steinert,G., Thi Kim Cuc,N., Smidt,H. and Sipkema,D.	Archaeal and bacterial diversity and community composition from 18 phylogenetically divergent sponge species in Vietnam	PeerJ 6, e4970 (2018)
Otu01861	TACACACCGCCCGTCTCTACTACCGATTAAATGGTTTAGTGAGGACTTTGGATTGCCGCCGTCGCGTCCTCAGGACGCGATCGGAGGGCAAGAAGCTATTCGAACTTGATCATTTAGAGGAAGTAA	Eukaryota	unclassified Eukaryota	unclassified Eukaryota	unclassified Eukaryota	unclassified Eukaryota	unclassified Eukaryota	0	1	KX894478	93701	6.71e-47	Tedania sp. TES		Eukaryota; Metazoa; Porifera; Demospongiae; Heteroscleromorpha; Poecilosclerida; Tedaniidae; Tedania; unclassified Tedania	Dat,T.T., Steinert,G., Thi Kim Cuc,N., Smidt,H. and Sipkema,D.	Archaeal and bacterial diversity and community composition from 18 phylogenetically divergent sponge species in Vietnam	PeerJ 6, e4970 (2018)
Otu01870	TACACACCGCCCGTCGCTGCTACCGATTGAATGGTTTAGTGAGGACTTTGGATTACCGCTGTCGCGTCCTCAGGACGCGATCGGAGGGCAAGAAGCTGTTCGAACTTGATCATTTAGAGGAAGTAA	Eukaryota	unclassified Eukaryota	unclassified Eukaryota	unclassified Eukaryota	unclassified Eukaryota	unclassified Eukaryota	0	1	KX894478	93701	6.71e-47	Tedania sp. TES		Eukaryota; Metazoa; Porifera; Demospongiae; Heteroscleromorpha; Poecilosclerida; Tedaniidae; Tedania; unclassified Tedania	Dat,T.T., Steinert,G., Thi Kim Cuc,N., Smidt,H. and Sipkema,D.	Archaeal and bacterial diversity and community composition from 18 phylogenetically divergent sponge species in Vietnam	PeerJ 6, e4970 (2018)
Otu01923	TACACACCGCCCGTCGCTACTACCGATTGAATGGTCTAGTGAGGACTTTGGATTGCCGCCGTCGCGTCCCCAGGACGCGATCGGAGGGCAAGAAGCTGTTCGAACTTGATCATTTAGAGGAGGTAA	Eukaryota	unclassified Eukaryota	unclassified Eukaryota	unclassified Eukaryota	unclassified Eukaryota	unclassified Eukaryota	0	3	KX894478	93701	6.71e-47	Tedania sp. TES		Eukaryota; Metazoa; Porifera; Demospongiae; Heteroscleromorpha; Poecilosclerida; Tedaniidae; Tedania; unclassified Tedania	Dat,T.T., Steinert,G., Thi Kim Cuc,N., Smidt,H. and Sipkema,D.	Archaeal and bacterial diversity and community composition from 18 phylogenetically divergent sponge species in Vietnam	PeerJ 6, e4970 (2018)
Otu01937	TACACACCGCCCGTCGCTACTACCGATTGAATGGTTTAGTGAGGACTTTGGATTGCCGCCGTCGCGTCCCCAGGACGCGATCGGAGGGCAAGAAGCTGTACGAACTTGATCGTTTAGAGGAAGTAA	Eukaryota	unclassified Eukaryota	unclassified Eukaryota	unclassified Eukaryota	unclassified Eukaryota	unclassified Eukaryota	0	1	KX894478	93701	6.71e-47	Tedania sp. TES		Eukaryota; Metazoa; Porifera; Demospongiae; Heteroscleromorpha; Poecilosclerida; Tedaniidae; Tedania; unclassified Tedania	Dat,T.T., Steinert,G., Thi Kim Cuc,N., Smidt,H. and Sipkema,D.	Archaeal and bacterial diversity and community composition from 18 phylogenetically divergent sponge species in Vietnam	PeerJ 6, e4970 (2018)
Otu01960	TACACACCGCCCGTCTCTACTACCGATTGAATGGTTTAGTGAGGACTTTGGATTGCCGCCGTTGCGTCCTCAGGACGCGATCGGAGGGCAAGGAGCTGTTCGAACTTGATCATTTAGAGGAAGTAA	Eukaryota	unclassified Eukaryota	unclassified Eukaryota	unclassified Eukaryota	unclassified Eukaryota	unclassified Eukaryota	0	2	KX894478	93701	6.71e-47	Tedania sp. TES		Eukaryota; Metazoa; Porifera; Demospongiae; Heteroscleromorpha; Poecilosclerida; Tedaniidae; Tedania; unclassified Tedania	Dat,T.T., Steinert,G., Thi Kim Cuc,N., Smidt,H. and Sipkema,D.	Archaeal and bacterial diversity and community composition from 18 phylogenetically divergent sponge species in Vietnam	PeerJ 6, e4970 (2018)
Otu01994	TACACACCGCCCGTCGCAACTACTGATTGAACGGTTTAGTGAGGACTTTGGATTGCCGCCGTCGCGTCCTCAGGACGCGATCGGAGGGCAAGAAGCTGTTCGAACTTGATCATTTAGAGGAAGTAA	Eukaryota	unclassified Eukaryota	unclassified Eukaryota	unclassified Eukaryota	unclassified Eukaryota	unclassified Eukaryota	0	2	KX894478	93701	6.71e-47	Tedania sp. TES		Eukaryota; Metazoa; Porifera; Demospongiae; Heteroscleromorpha; Poecilosclerida; Tedaniidae; Tedania; unclassified Tedania	Dat,T.T., Steinert,G., Thi Kim Cuc,N., Smidt,H. and Sipkema,D.	Archaeal and bacterial diversity and community composition from 18 phylogenetically divergent sponge species in Vietnam	PeerJ 6, e4970 (2018)
Otu02055	TACACACCGCCCGTCACTACTACCGATTGAATGGTTTAGTGAGGACTTTGGATTGCCGCCGTCGCGTCCTCAGGACGCGATCGGAGGGCAAGAAGCTGTTTGAGCTTGATCATTTAGAGGAAGTAA	Eukaryota	unclassified Eukaryota	unclassified Eukaryota	unclassified Eukaryota	unclassified Eukaryota	unclassified Eukaryota	0	1	KX894478	93701	6.71e-47	Tedania sp. TES		Eukaryota; Metazoa; Porifera; Demospongiae; Heteroscleromorpha; Poecilosclerida; Tedaniidae; Tedania; unclassified Tedania	Dat,T.T., Steinert,G., Thi Kim Cuc,N., Smidt,H. and Sipkema,D.	Archaeal and bacterial diversity and community composition from 18 phylogenetically divergent sponge species in Vietnam	PeerJ 6, e4970 (2018)
Otu02057	TACACACCGCCCGTCGCTACTACCGATTGAATGGTTTAGTGAGGACTTTGGATTGCCGCCATCGCGTCCTGAGGACGCGATCGGAGGGCAAGAAGCTGTTCGAACTTGATCATTTTGAGGAAGTAA	Eukaryota	unclassified Eukaryota	unclassified Eukaryota	unclassified Eukaryota	unclassified Eukaryota	unclassified Eukaryota	0	3	KX894478	93701	6.71e-47	Tedania sp. TES		Eukaryota; Metazoa; Porifera; Demospongiae; Heteroscleromorpha; Poecilosclerida; Tedaniidae; Tedania; unclassified Tedania	Dat,T.T., Steinert,G., Thi Kim Cuc,N., Smidt,H. and Sipkema,D.	Archaeal and bacterial diversity and community composition from 18 phylogenetically divergent sponge species in Vietnam	PeerJ 6, e4970 (2018)
Otu02083	TACACACCGCCCGTCGCTGCTACCGATTGAATGGTTTAGTGAGGACTTTGGATTGCCGCCGTCGCGTCCTCAGGACGCGATCGGAGGGCAAGAAGCTGTTCGAACTTGATCGTTTAGAGGGAGTAA	Eukaryota	unclassified Eukaryota	unclassified Eukaryota	unclassified Eukaryota	unclassified Eukaryota	unclassified Eukaryota	0	1	KX894478	93701	6.71e-47	Tedania sp. TES		Eukaryota; Metazoa; Porifera; Demospongiae; Heteroscleromorpha; Poecilosclerida; Tedaniidae; Tedania; unclassified Tedania	Dat,T.T., Steinert,G., Thi Kim Cuc,N., Smidt,H. and Sipkema,D.	Archaeal and bacterial diversity and community composition from 18 phylogenetically divergent sponge species in Vietnam	PeerJ 6, e4970 (2018)
Otu02093	TACACACCGCCCGTCTCTACTACCAATTGAATGGTTTAGTGTGGACTTTGGATTGCCGCCGTCGCGTCCTCAGGACGCGATCGGAGGGCAAGAAGCTGTTCGAACTTGATCATTTAGAGGAAGTAA	Eukaryota	unclassified Eukaryota	unclassified Eukaryota	unclassified Eukaryota	unclassified Eukaryota	unclassified Eukaryota	0	1	KX894478	93701	6.71e-47	Tedania sp. TES		Eukaryota; Metazoa; Porifera; Demospongiae; Heteroscleromorpha; Poecilosclerida; Tedaniidae; Tedania; unclassified Tedania	Dat,T.T., Steinert,G., Thi Kim Cuc,N., Smidt,H. and Sipkema,D.	Archaeal and bacterial diversity and community composition from 18 phylogenetically divergent sponge species in Vietnam	PeerJ 6, e4970 (2018)
Otu02133	TACACACCGCCCGTCGCTACTACCGATTGAATGGTTTAGTGATGACTTTGGATTGCCGCCGTCATGTCCTCAGGACGCGATCGGAGGGCAAGAAGCTGTTCGAACTTGATCATTTAGAGGAAGTAA	Eukaryota	unclassified Eukaryota	unclassified Eukaryota	unclassified Eukaryota	unclassified Eukaryota	unclassified Eukaryota	0	2	KX894478	93701	6.71e-47	Tedania sp. TES		Eukaryota; Metazoa; Porifera; Demospongiae; Heteroscleromorpha; Poecilosclerida; Tedaniidae; Tedania; unclassified Tedania	Dat,T.T., Steinert,G., Thi Kim Cuc,N., Smidt,H. and Sipkema,D.	Archaeal and bacterial diversity and community composition from 18 phylogenetically divergent sponge species in Vietnam	PeerJ 6, e4970 (2018)
Otu02155	TACACACCGCCCGTCGCGACTACCGATTGAATGGTTTAGTGAGGACGTTGGATTGCCGCCGTCGCGTCCTCAGGACGCGATCGGAGGGCAAGAAGCTGTTCGAACTTGATCGTTTAGAGGAAGTAA	Eukaryota	unclassified Eukaryota	unclassified Eukaryota	unclassified Eukaryota	unclassified Eukaryota	unclassified Eukaryota	0	2	KX894478	93701	6.71e-47	Tedania sp. TES		Eukaryota; Metazoa; Porifera; Demospongiae; Heteroscleromorpha; Poecilosclerida; Tedaniidae; Tedania; unclassified Tedania	Dat,T.T., Steinert,G., Thi Kim Cuc,N., Smidt,H. and Sipkema,D.	Archaeal and bacterial diversity and community composition from 18 phylogenetically divergent sponge species in Vietnam	PeerJ 6, e4970 (2018)
Otu02157	TACACACCGCCCGTCGCTACTACCGATTGAATGGTTTAGTGAGGACTTTGGATTGCCGCCGTCGCGTCCTCAGGACGCGATCGGAGGGCAAGAAGCTGTTCGGACTTGATCACTTGGAGGAAGTAA	Eukaryota	unclassified Eukaryota	unclassified Eukaryota	unclassified Eukaryota	unclassified Eukaryota	unclassified Eukaryota	0	2	KX894478	93701	6.71e-47	Tedania sp. TES		Eukaryota; Metazoa; Porifera; Demospongiae; Heteroscleromorpha; Poecilosclerida; Tedaniidae; Tedania; unclassified Tedania	Dat,T.T., Steinert,G., Thi Kim Cuc,N., Smidt,H. and Sipkema,D.	Archaeal and bacterial diversity and community composition from 18 phylogenetically divergent sponge species in Vietnam	PeerJ 6, e4970 (2018)
Otu02160	TACACACCGCCCGTCGCTTCTACCGATTGAATGGTTTAGTGAGGACTTTGGATTGCCGCCGTCGCGTCCCCAGGACGCGATCGGAGGGCAAGAAGCTGTTCGAACTTGATCATTAGAGGAAGTAA	Eukaryota	unclassified Eukaryota	unclassified Eukaryota	unclassified Eukaryota	unclassified Eukaryota	unclassified Eukaryota	0	3	KX894478	93701	6.65e-47	Tedania sp. TES		Eukaryota; Metazoa; Porifera; Demospongiae; Heteroscleromorpha; Poecilosclerida; Tedaniidae; Tedania; unclassified Tedania	Dat,T.T., Steinert,G., Thi Kim Cuc,N., Smidt,H. and Sipkema,D.	Archaeal and bacterial diversity and community composition from 18 phylogenetically divergent sponge species in Vietnam	PeerJ 6, e4970 (2018)
Otu02195	TACACACCGCCCGTCGCTGCTACCGATTGAATGGTTTTGTGAGGACTTTGGATTGCCGCCGTCGCGTCCTTAGGACGCGATCGGAGGGCAAGAAGCTGTTCGAACTTGATCATTTAGAGGAAGTAA	Eukaryota	unclassified Eukaryota	unclassified Eukaryota	unclassified Eukaryota	unclassified Eukaryota	unclassified Eukaryota	0	2	KX894478	93701	6.71e-47	Tedania sp. TES		Eukaryota; Metazoa; Porifera; Demospongiae; Heteroscleromorpha; Poecilosclerida; Tedaniidae; Tedania; unclassified Tedania	Dat,T.T., Steinert,G., Thi Kim Cuc,N., Smidt,H. and Sipkema,D.	Archaeal and bacterial diversity and community composition from 18 phylogenetically divergent sponge species in Vietnam	PeerJ 6, e4970 (2018)
Otu03599	TACACACCGCCCGTCGCTACTACCTATTGAATGGTTTAGTGAGGACTTTGGATTGCCGCCATCGCGTCCTCAGGACGCGATCGGGGGGCAAGAAGCTGTTCGAACTTGATCATTTAGAGGAAGTAA	Eukaryota	unclassified Eukaryota	unclassified Eukaryota	unclassified Eukaryota	unclassified Eukaryota	unclassified Eukaryota	0	2	KX894478	93701	6.71e-47	Tedania sp. TES		Eukaryota; Metazoa; Porifera; Demospongiae; Heteroscleromorpha; Poecilosclerida; Tedaniidae; Tedania; unclassified Tedania	Dat,T.T., Steinert,G., Thi Kim Cuc,N., Smidt,H. and Sipkema,D.	Archaeal and bacterial diversity and community composition from 18 phylogenetically divergent sponge species in Vietnam	PeerJ 6, e4970 (2018)
Otu03645	TACACACCGCCCGTCGCCACTACCGATTGAATGGTCTAGTGAGGACTTTGGATTGCCGCCGTTGCGTCCTCAGGACGCGATCGGAGGGCAAGAAGCTGTTCGAACTTGATCATTTAGAGGAAGTAA	Eukaryota	unclassified Eukaryota	unclassified Eukaryota	unclassified Eukaryota	unclassified Eukaryota	unclassified Eukaryota	0	1	KX894478	93701	6.71e-47	Tedania sp. TES		Eukaryota; Metazoa; Porifera; Demospongiae; Heteroscleromorpha; Poecilosclerida; Tedaniidae; Tedania; unclassified Tedania	Dat,T.T., Steinert,G., Thi Kim Cuc,N., Smidt,H. and Sipkema,D.	Archaeal and bacterial diversity and community composition from 18 phylogenetically divergent sponge species in Vietnam	PeerJ 6, e4970 (2018)
Otu03684	TACACACCGCCCGTCGCTACTACCGATTGAATGGTTTAGCGAGGACTTTGGATTGCCGCCGTCGCGTCCTCAGGACGCGATCGGAGGGCAAGAAGCTGTTCGGACTTGATCATTTAGGGGAAGTAA	Eukaryota	unclassified Eukaryota	unclassified Eukaryota	unclassified Eukaryota	unclassified Eukaryota	unclassified Eukaryota	0	1	KX894478	93701	6.71e-47	Tedania sp. TES		Eukaryota; Metazoa; Porifera; Demospongiae; Heteroscleromorpha; Poecilosclerida; Tedaniidae; Tedania; unclassified Tedania	Dat,T.T., Steinert,G., Thi Kim Cuc,N., Smidt,H. and Sipkema,D.	Archaeal and bacterial diversity and community composition from 18 phylogenetically divergent sponge species in Vietnam	PeerJ 6, e4970 (2018)
Otu03713	TACACACCGCCCGTCGCTACTACCGATTGAATGGGTTAGTGAGGACTTTGGATTGCCGCCGTCGCGTCCTCAGGACGCGATCGGAGGGCAAGAAGCTGTTCGAGCTTGATCATTTAGAGGGAGTAA	Eukaryota	unclassified Eukaryota	unclassified Eukaryota	unclassified Eukaryota	unclassified Eukaryota	unclassified Eukaryota	0	2	KX894478	93701	6.71e-47	Tedania sp. TES		Eukaryota; Metazoa; Porifera; Demospongiae; Heteroscleromorpha; Poecilosclerida; Tedaniidae; Tedania; unclassified Tedania	Dat,T.T., Steinert,G., Thi Kim Cuc,N., Smidt,H. and Sipkema,D.	Archaeal and bacterial diversity and community composition from 18 phylogenetically divergent sponge species in Vietnam	PeerJ 6, e4970 (2018)
Otu03722	TACACACCGCCCGTCTCTACTACCGATTGAATGGTTTAGTGAGGACTTTGGATTGCCGCCGTCGCGTCCTCAGGACGCGATCGGAGGGCAAGAAGCTGTTCGAACTTAATCATTTGGAGGAAGTAA	Eukaryota	unclassified Eukaryota	unclassified Eukaryota	unclassified Eukaryota	unclassified Eukaryota	unclassified Eukaryota	0	1	KX894478	93701	6.71e-47	Tedania sp. TES		Eukaryota; Metazoa; Porifera; Demospongiae; Heteroscleromorpha; Poecilosclerida; Tedaniidae; Tedania; unclassified Tedania	Dat,T.T., Steinert,G., Thi Kim Cuc,N., Smidt,H. and Sipkema,D.	Archaeal and bacterial diversity and community composition from 18 phylogenetically divergent sponge species in Vietnam	PeerJ 6, e4970 (2018)
Otu03723	TACACACCGCCCGTCTCTACTACCGATTGAATGGTTTAGTGAGGACTTTGGATTGCCGCCGTCGCGTCCTCAGGACGCGATCGGAGGGCACGAAGCTGTTTGAACTTGATCATTTAGAGGAAGTAA	Eukaryota	unclassified Eukaryota	unclassified Eukaryota	unclassified Eukaryota	unclassified Eukaryota	unclassified Eukaryota	0	1	KX894478	93701	6.71e-47	Tedania sp. TES		Eukaryota; Metazoa; Porifera; Demospongiae; Heteroscleromorpha; Poecilosclerida; Tedaniidae; Tedania; unclassified Tedania	Dat,T.T., Steinert,G., Thi Kim Cuc,N., Smidt,H. and Sipkema,D.	Archaeal and bacterial diversity and community composition from 18 phylogenetically divergent sponge species in Vietnam	PeerJ 6, e4970 (2018)
Otu03742	TACACACCGCCCGTCGCTACTACCGATTGAATGGTTTAGTGAGGACTCTGGATTGCCGCCGTCGCGTCCTCAGGACGCGATCGGAGGGCAAGAAGCTGTTCGAACTCGATCATTTAAAGGAAGTAA	Eukaryota	unclassified Eukaryota	unclassified Eukaryota	unclassified Eukaryota	unclassified Eukaryota	unclassified Eukaryota	0	1	KX894478	93701	6.71e-47	Tedania sp. TES		Eukaryota; Metazoa; Porifera; Demospongiae; Heteroscleromorpha; Poecilosclerida; Tedaniidae; Tedania; unclassified Tedania	Dat,T.T., Steinert,G., Thi Kim Cuc,N., Smidt,H. and Sipkema,D.	Archaeal and bacterial diversity and community composition from 18 phylogenetically divergent sponge species in Vietnam	PeerJ 6, e4970 (2018)
Otu03811	TACACACCGCCCGTCTCTACTACCGGTTGAATGGTTTAGTGAGAACTTTGGATTGCCGCCGTCGCGTCCTCAGGACGCGATCGGAGGGCAAGAAGCTGTTCGAACTTGATCATTTAGAGGAAGTAA	Eukaryota	unclassified Eukaryota	unclassified Eukaryota	unclassified Eukaryota	unclassified Eukaryota	unclassified Eukaryota	0	1	KX894478	93701	6.71e-47	Tedania sp. TES		Eukaryota; Metazoa; Porifera; Demospongiae; Heteroscleromorpha; Poecilosclerida; Tedaniidae; Tedania; unclassified Tedania	Dat,T.T., Steinert,G., Thi Kim Cuc,N., Smidt,H. and Sipkema,D.	Archaeal and bacterial diversity and community composition from 18 phylogenetically divergent sponge species in Vietnam	PeerJ 6, e4970 (2018)
Otu03830	TACACACCGCCCGTCGCTACTACCGATCGAATGGTCAAGTGAGGACTTTGGATTGCCGCCGTCGCGTCCTCAGGACGCGATCGGAGGGCAAGAAGCTGTTCGAACTTGATCATTTAGAGGAAGTAA	Eukaryota	unclassified Eukaryota	unclassified Eukaryota	unclassified Eukaryota	unclassified Eukaryota	unclassified Eukaryota	0	1	KX894478	93701	6.71e-47	Tedania sp. TES		Eukaryota; Metazoa; Porifera; Demospongiae; Heteroscleromorpha; Poecilosclerida; Tedaniidae; Tedania; unclassified Tedania	Dat,T.T., Steinert,G., Thi Kim Cuc,N., Smidt,H. and Sipkema,D.	Archaeal and bacterial diversity and community composition from 18 phylogenetically divergent sponge species in Vietnam	PeerJ 6, e4970 (2018)
Otu03906	TACACACCGCCCGTCGCTACTACCGATTGAATGGTTTAGTGAGGACTTTGGATTGCCGCCGCCGCGTCCTCAGGACGCGATCGGAGGGCAAGAAGCTGTTCGAACCTGATCATTTGGAGGAAGTAA	Eukaryota	unclassified Eukaryota	unclassified Eukaryota	unclassified Eukaryota	unclassified Eukaryota	unclassified Eukaryota	0	1	KX894478	93701	6.71e-47	Tedania sp. TES		Eukaryota; Metazoa; Porifera; Demospongiae; Heteroscleromorpha; Poecilosclerida; Tedaniidae; Tedania; unclassified Tedania	Dat,T.T., Steinert,G., Thi Kim Cuc,N., Smidt,H. and Sipkema,D.	Archaeal and bacterial diversity and community composition from 18 phylogenetically divergent sponge species in Vietnam	PeerJ 6, e4970 (2018)
Otu03913	TACACACTGCCCGTCGCTACTACCGATTGAATGGTTTAGTGAGGACTTTGGATTGCCGCCGTCGCATCCTTAGGACGCGATCGGAGGGCAAGAAGCTGTTCGAACTTGATCATTTAGAGGAAGTAA	Eukaryota	unclassified Eukaryota	unclassified Eukaryota	unclassified Eukaryota	unclassified Eukaryota	unclassified Eukaryota	0	2	KX894478	93701	6.71e-47	Tedania sp. TES		Eukaryota; Metazoa; Porifera; Demospongiae; Heteroscleromorpha; Poecilosclerida; Tedaniidae; Tedania; unclassified Tedania	Dat,T.T., Steinert,G., Thi Kim Cuc,N., Smidt,H. and Sipkema,D.	Archaeal and bacterial diversity and community composition from 18 phylogenetically divergent sponge species in Vietnam	PeerJ 6, e4970 (2018)
Otu03957	TACACACCGCCCGTCGCTACTACCGATTGAGTGGTTTAGTGAGGACTTTGGATTGCCGCCGTCGCGTCCTCAGGACGCGATCGGAGGGCAAGAAGCTGTTCGGACTTGATCATTTTGAGGAAGTAA	Eukaryota	unclassified Eukaryota	unclassified Eukaryota	unclassified Eukaryota	unclassified Eukaryota	unclassified Eukaryota	0	1	KX894478	93701	6.71e-47	Tedania sp. TES		Eukaryota; Metazoa; Porifera; Demospongiae; Heteroscleromorpha; Poecilosclerida; Tedaniidae; Tedania; unclassified Tedania	Dat,T.T., Steinert,G., Thi Kim Cuc,N., Smidt,H. and Sipkema,D.	Archaeal and bacterial diversity and community composition from 18 phylogenetically divergent sponge species in Vietnam	PeerJ 6, e4970 (2018)
Otu04066	TACACACCGCCCGTCGCTACTACCGATTGAATGGTTAGTGAGGACTCTGGATTGCCGCCGTCGCGTCCTCAGGACGCGATCGGAGGGCAAGAAGCTGTTCGGACTTGATCATTTAGAGGAAGTAA	Eukaryota	unclassified Eukaryota	unclassified Eukaryota	unclassified Eukaryota	unclassified Eukaryota	unclassified Eukaryota	0	1	KX894478	93701	6.65e-47	Tedania sp. TES		Eukaryota; Metazoa; Porifera; Demospongiae; Heteroscleromorpha; Poecilosclerida; Tedaniidae; Tedania; unclassified Tedania	Dat,T.T., Steinert,G., Thi Kim Cuc,N., Smidt,H. and Sipkema,D.	Archaeal and bacterial diversity and community composition from 18 phylogenetically divergent sponge species in Vietnam	PeerJ 6, e4970 (2018)
Otu04071	TACACACCGCCCGTCGCTACTACCGATCGAATGGTTTAGTGAGGACTTTGGATTGCCGCCGCCGCGTCCTCAGGACGCGATCGGGGGGCAAGAAGCTGTTCGAACTTGATCATTTAGAGGAAGTAA	Eukaryota	unclassified Eukaryota	unclassified Eukaryota	unclassified Eukaryota	unclassified Eukaryota	unclassified Eukaryota	0	2	KX894478	93701	6.71e-47	Tedania sp. TES		Eukaryota; Metazoa; Porifera; Demospongiae; Heteroscleromorpha; Poecilosclerida; Tedaniidae; Tedania; unclassified Tedania	Dat,T.T., Steinert,G., Thi Kim Cuc,N., Smidt,H. and Sipkema,D.	Archaeal and bacterial diversity and community composition from 18 phylogenetically divergent sponge species in Vietnam	PeerJ 6, e4970 (2018)
Otu04073	TACACACCGCCCGTCGCTACTACCGATTGAACGGTTTAGTGAGGACTTTGGACTGCCGCCGTCGCGTCCTCAGGACGCGATCGGGGGGCAAGAAGCTGTTCGAACTTGATCATTTAGAGGAAGTAA	Eukaryota	unclassified Eukaryota	unclassified Eukaryota	unclassified Eukaryota	unclassified Eukaryota	unclassified Eukaryota	0	1	KX894478	93701	6.71e-47	Tedania sp. TES		Eukaryota; Metazoa; Porifera; Demospongiae; Heteroscleromorpha; Poecilosclerida; Tedaniidae; Tedania; unclassified Tedania	Dat,T.T., Steinert,G., Thi Kim Cuc,N., Smidt,H. and Sipkema,D.	Archaeal and bacterial diversity and community composition from 18 phylogenetically divergent sponge species in Vietnam	PeerJ 6, e4970 (2018)
Otu04083	TACACACCGCCCGTCGCTACTACCGATTGAATGGTTTAGTGAGGACTTGGATTGCCGCCGTCGCGTCCCCAGGACGCGATCTGAGGGCAAGAAGCTGTTCGAACTTGATCATTTAGAGGAAGTAA	Eukaryota	unclassified Eukaryota	unclassified Eukaryota	unclassified Eukaryota	unclassified Eukaryota	unclassified Eukaryota	0	1	KX894478	93701	6.65e-47	Tedania sp. TES		Eukaryota; Metazoa; Porifera; Demospongiae; Heteroscleromorpha; Poecilosclerida; Tedaniidae; Tedania; unclassified Tedania	Dat,T.T., Steinert,G., Thi Kim Cuc,N., Smidt,H. and Sipkema,D.	Archaeal and bacterial diversity and community composition from 18 phylogenetically divergent sponge species in Vietnam	PeerJ 6, e4970 (2018)
Otu04135	TACACACCGCCCGTCGCTACTACCGATTGAATGGTTTAGTGAGGACTTTGGATTGCCGCCGTCGCGTCCTCAGGACGCGATCGGAGGGCAAGGAGCCGTTCGAACTTGTTCATTTAGAGGAAGTAA	Eukaryota	unclassified Eukaryota	unclassified Eukaryota	unclassified Eukaryota	unclassified Eukaryota	unclassified Eukaryota	0	1	KX894478	93701	6.71e-47	Tedania sp. TES		Eukaryota; Metazoa; Porifera; Demospongiae; Heteroscleromorpha; Poecilosclerida; Tedaniidae; Tedania; unclassified Tedania	Dat,T.T., Steinert,G., Thi Kim Cuc,N., Smidt,H. and Sipkema,D.	Archaeal and bacterial diversity and community composition from 18 phylogenetically divergent sponge species in Vietnam	PeerJ 6, e4970 (2018)
Otu05220	TACACACCGCCCGTCGCTGCTACCGATCGAATGGTTTAGTGAGGACTTCGGATTGCCGCCGTCGCGTCCTCAGGACGCGATCGGAGGGCAAGAAGCTGTTCGAACTTGATCATTTAGAGGAAGTAA	Eukaryota	unclassified Eukaryota	unclassified Eukaryota	unclassified Eukaryota	unclassified Eukaryota	unclassified Eukaryota	0	2	KX894478	93701	6.71e-47	Tedania sp. TES		Eukaryota; Metazoa; Porifera; Demospongiae; Heteroscleromorpha; Poecilosclerida; Tedaniidae; Tedania; unclassified Tedania	Dat,T.T., Steinert,G., Thi Kim Cuc,N., Smidt,H. and Sipkema,D.	Archaeal and bacterial diversity and community composition from 18 phylogenetically divergent sponge species in Vietnam	PeerJ 6, e4970 (2018)
Otu05233	TACACACCGCCCGTCGATACTACCGATTGAATGGTTTGGTGAGGACTTTGGATTGCTGCCGTCGCGTCCTCAGGACGCGATCGGAGGGCAAGAAGCTGTTCGAACTTGATCATTTAGAGGAAGTAA	Eukaryota	unclassified Eukaryota	unclassified Eukaryota	unclassified Eukaryota	unclassified Eukaryota	unclassified Eukaryota	0	1	KX894478	93701	6.71e-47	Tedania sp. TES		Eukaryota; Metazoa; Porifera; Demospongiae; Heteroscleromorpha; Poecilosclerida; Tedaniidae; Tedania; unclassified Tedania	Dat,T.T., Steinert,G., Thi Kim Cuc,N., Smidt,H. and Sipkema,D.	Archaeal and bacterial diversity and community composition from 18 phylogenetically divergent sponge species in Vietnam	PeerJ 6, e4970 (2018)
Otu05244	TACACACCGCCCGTCGCTACTACCGATTGAATGGTTTAGTGAGGACTTTGGATTGCCGCCGTCGCGTCCCCAGGACGCGATCGGGGGGCAAGAAGCTGTTCGAACTCGATCATTTAGAGGAAGTAA	Eukaryota	unclassified Eukaryota	unclassified Eukaryota	unclassified Eukaryota	unclassified Eukaryota	unclassified Eukaryota	0	1	KX894478	93701	6.71e-47	Tedania sp. TES		Eukaryota; Metazoa; Porifera; Demospongiae; Heteroscleromorpha; Poecilosclerida; Tedaniidae; Tedania; unclassified Tedania	Dat,T.T., Steinert,G., Thi Kim Cuc,N., Smidt,H. and Sipkema,D.	Archaeal and bacterial diversity and community composition from 18 phylogenetically divergent sponge species in Vietnam	PeerJ 6, e4970 (2018)
Otu05322	TACACACCGCCCGTCTCTACTACCGATTGAATGGTTTAGTGAGGACTTTGGATTGCCGCCGTCGCGTCCTCAGGACGCGATCGGAGGGCAAGAAGCTGCTCGGACTTGATCATTTAGAGGAAGTAA	Eukaryota	unclassified Eukaryota	unclassified Eukaryota	unclassified Eukaryota	unclassified Eukaryota	unclassified Eukaryota	0	1	KX894478	93701	6.71e-47	Tedania sp. TES		Eukaryota; Metazoa; Porifera; Demospongiae; Heteroscleromorpha; Poecilosclerida; Tedaniidae; Tedania; unclassified Tedania	Dat,T.T., Steinert,G., Thi Kim Cuc,N., Smidt,H. and Sipkema,D.	Archaeal and bacterial diversity and community composition from 18 phylogenetically divergent sponge species in Vietnam	PeerJ 6, e4970 (2018)
Otu05328	TACACACCGCCCGTCGCTACTACTGATTGAATGGTTTAGTGAGGACTTTGGATTGCCGCCGTCGCGTCCTCAGGACGCGATCGGAGGGCAAGAAGCTGTTCGGACTTGATCTTTTAGAGGAAGTAA	Eukaryota	unclassified Eukaryota	unclassified Eukaryota	unclassified Eukaryota	unclassified Eukaryota	unclassified Eukaryota	0	2	KX894478	93701	6.71e-47	Tedania sp. TES		Eukaryota; Metazoa; Porifera; Demospongiae; Heteroscleromorpha; Poecilosclerida; Tedaniidae; Tedania; unclassified Tedania	Dat,T.T., Steinert,G., Thi Kim Cuc,N., Smidt,H. and Sipkema,D.	Archaeal and bacterial diversity and community composition from 18 phylogenetically divergent sponge species in Vietnam	PeerJ 6, e4970 (2018)
Otu05414	TACACACCGCCCGTCGCTACTACCGATTGAATGGTTTAGTGAGGACGTTGGATTGCCGCCGTCGCGCCCTCAGGACGCGATCGGAGGGCAAGAAGCTGTTCGAACTTGATCATTTAGGGGAAGTAA	Eukaryota	unclassified Eukaryota	unclassified Eukaryota	unclassified Eukaryota	unclassified Eukaryota	unclassified Eukaryota	0	1	KX894478	93701	6.71e-47	Tedania sp. TES		Eukaryota; Metazoa; Porifera; Demospongiae; Heteroscleromorpha; Poecilosclerida; Tedaniidae; Tedania; unclassified Tedania	Dat,T.T., Steinert,G., Thi Kim Cuc,N., Smidt,H. and Sipkema,D.	Archaeal and bacterial diversity and community composition from 18 phylogenetically divergent sponge species in Vietnam	PeerJ 6, e4970 (2018)
Otu05417	TACACATCGCCCGTCGTTACTACCGATTGAATGGTTTAGTGAGGACTTTGGATTGCCGCCGTCGCGTCCTCAGGACGCGATCGGAGGGCAAGAAGCCGTTCGAACTTGATCATTTAGAGGAAGTAA	Eukaryota	unclassified Eukaryota	unclassified Eukaryota	unclassified Eukaryota	unclassified Eukaryota	unclassified Eukaryota	0	2	KX894478	93701	6.71e-47	Tedania sp. TES		Eukaryota; Metazoa; Porifera; Demospongiae; Heteroscleromorpha; Poecilosclerida; Tedaniidae; Tedania; unclassified Tedania	Dat,T.T., Steinert,G., Thi Kim Cuc,N., Smidt,H. and Sipkema,D.	Archaeal and bacterial diversity and community composition from 18 phylogenetically divergent sponge species in Vietnam	PeerJ 6, e4970 (2018)
Otu05476	TACACACCGCCCGTCGCTACTACCGATTGAATGGTTTAGTGAGGACTTCGGATTGCCGCCGTCGCGTCCTCAGGACGCGATCGGGGGGCAAGAAGCTGTTCGAACTTGATCACTTAGAGGAAGTAA	Eukaryota	unclassified Eukaryota	unclassified Eukaryota	unclassified Eukaryota	unclassified Eukaryota	unclassified Eukaryota	0	1	KX894478	93701	6.71e-47	Tedania sp. TES		Eukaryota; Metazoa; Porifera; Demospongiae; Heteroscleromorpha; Poecilosclerida; Tedaniidae; Tedania; unclassified Tedania	Dat,T.T., Steinert,G., Thi Kim Cuc,N., Smidt,H. and Sipkema,D.	Archaeal and bacterial diversity and community composition from 18 phylogenetically divergent sponge species in Vietnam	PeerJ 6, e4970 (2018)
Otu05484	TACCACCGCCCGTCGCTACTACCGATTGAATGGTCTAGTGAGGACTTTGGATTGCCGCCGTCGCGTCCTCAGGACGCGATCGGAGGGCAAGAAGCTGTACGAACTTGATCATTTAGAGGAAGTAA	Eukaryota	unclassified Eukaryota	unclassified Eukaryota	unclassified Eukaryota	unclassified Eukaryota	unclassified Eukaryota	0	1	KX894478	93701	6.65e-47	Tedania sp. TES		Eukaryota; Metazoa; Porifera; Demospongiae; Heteroscleromorpha; Poecilosclerida; Tedaniidae; Tedania; unclassified Tedania	Dat,T.T., Steinert,G., Thi Kim Cuc,N., Smidt,H. and Sipkema,D.	Archaeal and bacterial diversity and community composition from 18 phylogenetically divergent sponge species in Vietnam	PeerJ 6, e4970 (2018)
Otu05621	TACACACCGCCCGTCGCTACTACCGATTGAATGGTTTAGTGAGGACTTTGGATTGCCGCCGTCGCGCCCTCAGGACGCGATCGGAGGGCAAGAAGCTGTTCGAACTTGATCATTAGAGGGAGTAA	Eukaryota	unclassified Eukaryota	unclassified Eukaryota	unclassified Eukaryota	unclassified Eukaryota	unclassified Eukaryota	0	1	KX894478	93701	6.65e-47	Tedania sp. TES		Eukaryota; Metazoa; Porifera; Demospongiae; Heteroscleromorpha; Poecilosclerida; Tedaniidae; Tedania; unclassified Tedania	Dat,T.T., Steinert,G., Thi Kim Cuc,N., Smidt,H. and Sipkema,D.	Archaeal and bacterial diversity and community composition from 18 phylogenetically divergent sponge species in Vietnam	PeerJ 6, e4970 (2018)
Otu05650	TACACACCGCCCGTCGCTACTACCGATTGAATGGTTTAGTGAGGACTTTGGATTGCCGCCGTCGCGTCCTCTGGACGCGATCGGAGGGCAAGAAGCTGTTTGGACTTGATCATTTAGAGGAAGTAA	Eukaryota	unclassified Eukaryota	unclassified Eukaryota	unclassified Eukaryota	unclassified Eukaryota	unclassified Eukaryota	0	1	KX894478	93701	6.71e-47	Tedania sp. TES		Eukaryota; Metazoa; Porifera; Demospongiae; Heteroscleromorpha; Poecilosclerida; Tedaniidae; Tedania; unclassified Tedania	Dat,T.T., Steinert,G., Thi Kim Cuc,N., Smidt,H. and Sipkema,D.	Archaeal and bacterial diversity and community composition from 18 phylogenetically divergent sponge species in Vietnam	PeerJ 6, e4970 (2018)
Otu05707	TACACACCGCCCGTCGCTACTACCGATTGAATGGTTTAGTGAGGACTTTGGATTGCCGCCGTCGCGTCCTGAGGACGCGATCGGAGGGCAAGAAGCTGTCCGGACTTGATCATTTAGAGGAAGTAA	Eukaryota	unclassified Eukaryota	unclassified Eukaryota	unclassified Eukaryota	unclassified Eukaryota	unclassified Eukaryota	0	1	KX894478	93701	6.71e-47	Tedania sp. TES		Eukaryota; Metazoa; Porifera; Demospongiae; Heteroscleromorpha; Poecilosclerida; Tedaniidae; Tedania; unclassified Tedania	Dat,T.T., Steinert,G., Thi Kim Cuc,N., Smidt,H. and Sipkema,D.	Archaeal and bacterial diversity and community composition from 18 phylogenetically divergent sponge species in Vietnam	PeerJ 6, e4970 (2018)
Otu05758	TACACACCGCCCGTCGCTGCTACCGACTGAATGGTTTAGTGAGGACTTTGGATTGCCGCCGTCGCGTCCCCAGGACGCGATCGGAGGGCAAGAAGCTGTTCGAACTTGATCATTTAGAGGAAGTAA	Eukaryota	unclassified Eukaryota	unclassified Eukaryota	unclassified Eukaryota	unclassified Eukaryota	unclassified Eukaryota	0	1	KX894478	93701	6.71e-47	Tedania sp. TES		Eukaryota; Metazoa; Porifera; Demospongiae; Heteroscleromorpha; Poecilosclerida; Tedaniidae; Tedania; unclassified Tedania	Dat,T.T., Steinert,G., Thi Kim Cuc,N., Smidt,H. and Sipkema,D.	Archaeal and bacterial diversity and community composition from 18 phylogenetically divergent sponge species in Vietnam	PeerJ 6, e4970 (2018)
Otu05769	TACACACCGCCCGTTGCTACTACCGATTGAGTGGTTTAGTGAGGACTTTGGATTGCCGCCGTCGCGTCCTCAGGACGCGATCGGAGGGCAAGAAGCTATTCGAACTTGATCATTTAGAGGAAGTAA	Eukaryota	unclassified Eukaryota	unclassified Eukaryota	unclassified Eukaryota	unclassified Eukaryota	unclassified Eukaryota	0	1	KX894478	93701	6.71e-47	Tedania sp. TES		Eukaryota; Metazoa; Porifera; Demospongiae; Heteroscleromorpha; Poecilosclerida; Tedaniidae; Tedania; unclassified Tedania	Dat,T.T., Steinert,G., Thi Kim Cuc,N., Smidt,H. and Sipkema,D.	Archaeal and bacterial diversity and community composition from 18 phylogenetically divergent sponge species in Vietnam	PeerJ 6, e4970 (2018)
Otu08515	TACACACCGCCCGTCGCTACTACCGATTGAATGGTTTAGCGAGGACTTTGGATTGCCGCTGTCGCGTCCTCAGGACGCGATCGGAGGGCAAGAAGCTGTTCGAACTTGATCATTTGGAGGAAGTAA	Eukaryota	unclassified Eukaryota	unclassified Eukaryota	unclassified Eukaryota	unclassified Eukaryota	unclassified Eukaryota	0	1	KX894478	93701	6.71e-47	Tedania sp. TES		Eukaryota; Metazoa; Porifera; Demospongiae; Heteroscleromorpha; Poecilosclerida; Tedaniidae; Tedania; unclassified Tedania	Dat,T.T., Steinert,G., Thi Kim Cuc,N., Smidt,H. and Sipkema,D.	Archaeal and bacterial diversity and community composition from 18 phylogenetically divergent sponge species in Vietnam	PeerJ 6, e4970 (2018)
Otu10366	TACACACCGCCCGTCGCTACTACCGATTGAATGGTTTAGTGAGGACTTTGGATTGCCGCCGTCGCGTCCTCATGACGCGATCGGAGGGCAAGAAGCCGTTCGAACTTGATCGTTTAGAGGAAGTAA	Eukaryota	unclassified Eukaryota	unclassified Eukaryota	unclassified Eukaryota	unclassified Eukaryota	unclassified Eukaryota	0	1	KX894478	93701	6.71e-47	Tedania sp. TES		Eukaryota; Metazoa; Porifera; Demospongiae; Heteroscleromorpha; Poecilosclerida; Tedaniidae; Tedania; unclassified Tedania	Dat,T.T., Steinert,G., Thi Kim Cuc,N., Smidt,H. and Sipkema,D.	Archaeal and bacterial diversity and community composition from 18 phylogenetically divergent sponge species in Vietnam	PeerJ 6, e4970 (2018)
Otu01846	TACACACCGCACGTCGCTACTACCGATTGAGTGGTTTAGTGAGGACTTTGGATTGCCGCCGTCGCGTCCTCAGGACGCGATCGGAGGGCAGGAAGCTGTTCGAACTTGACCATTTAGAGGAAGTAAAAGTCGTAACAAGGTTTCCGTA	Eukaryota	unclassified Eukaryota	unclassified Eukaryota	unclassified Eukaryota	unclassified Eukaryota	unclassified Eukaryota	0	1	KX894478	93836	1.04e-55	Tedania sp. TES		Eukaryota; Metazoa; Porifera; Demospongiae; Heteroscleromorpha; Poecilosclerida; Tedaniidae; Tedania; unclassified Tedania	Dat,T.T., Steinert,G., Thi Kim Cuc,N., Smidt,H. and Sipkema,D.	Archaeal and bacterial diversity and community composition from 18 phylogenetically divergent sponge species in Vietnam	PeerJ 6, e4970 (2018)
Otu07212	TACACACCGCCCGTCGCTACTACCGATTGAATCGTTTAGCGAGAATTTTGGATCGGAGCCCTGGTGGGCAGCGATGTCCGCCTGGGATTTACCGAGAAATCATTCCAGCTTGCCGATTTAGAGGAAGTAA	Eukaryota	unclassified Eukaryota	unclassified Eukaryota	unclassified Eukaryota	unclassified Eukaryota	unclassified Eukaryota	0	1	AY348879	93846	1.50e-48	Haliclona mediterranea		Eukaryota; Metazoa; Porifera; Demospongiae; Heteroscleromorpha; Haplosclerida; Chalinidae; Haliclona	Borchiellini,C., Chombard,C., Manuel,M., Alivon,E., Vacelet,J. and Boury-Esnault,N.	Molecular phylogeny of Demospongiae: implications for classification and scenarios of character evolution	Mol. Phylogenet. Evol. 32 (3), 823-837 (2004)
Otu03991	TACACACCGCCCGTCGCTACTACCGATTGGATGGTTTAGTGAGAGGTCTTCGGATTGCACTTAGGTGAGTTGCAAGGCCCGCCTTGGCTGTGAGAAGTAGTAAAGGTCGTAACAAGGTTTCTGTAGGTGAACCTG	Eukaryota	unclassified Eukaryota	unclassified Eukaryota	unclassified Eukaryota	unclassified Eukaryota	unclassified Eukaryota	2	0	KC902180	94000	3.45e-35	Aplysina fistularis		Eukaryota; Metazoa; Porifera; Demospongiae; Verongimorpha; Verongiida; Aplysinidae; Aplysina	Redmond,N.E., Morrow,C.C., Thacker,R.W., Diaz,M.C., Boury-Esnault,N., Cardenas,P., Hajdu,E., Lobo-Hajdu,G., Picton,B.E., Pomponi,S.A., Kayal,E. and Collins,A.G.	Phylogeny and Systematics of Demospongiae in Light of New Small-Subunit Ribosomal DNA (18S) Sequences	Integr. Comp. Biol. 53 (3), 388-415 (2013)			Bahamas
Otu05281	TACACACCGCCCGTCGCTACTACCGATTGGATGGTTTAGTGAGAGGTCTTCGGATTGCACTTAGGTGAGTTGCAAGGCCCGCCTTGGCTGTGAGAAGTAGTAAAAGTCGTAACAAGGTTTCTGTAGGTGAACCTGCAG	Eukaryota	unclassified Eukaryota	unclassified Eukaryota	unclassified Eukaryota	unclassified Eukaryota	unclassified Eukaryota	4	0	KC902180	94000	3.55e-35	Aplysina fistularis		Eukaryota; Metazoa; Porifera; Demospongiae; Verongimorpha; Verongiida; Aplysinidae; Aplysina	Redmond,N.E., Morrow,C.C., Thacker,R.W., Diaz,M.C., Boury-Esnault,N., Cardenas,P., Hajdu,E., Lobo-Hajdu,G., Picton,B.E., Pomponi,S.A., Kayal,E. and Collins,A.G.	Phylogeny and Systematics of Demospongiae in Light of New Small-Subunit Ribosomal DNA (18S) Sequences	Integr. Comp. Biol. 53 (3), 388-415 (2013)			Bahamas
Otu07288	TACACACCGCCCGTCGCTACTACCGATTGAATGGTTTAGTGAGTGCCCTGGATTGTCTACTTGGTCTGTAAAGGCTTTGTTGGTTGAGAAGGGGCGCTAA	Eukaryota	unclassified Eukaryota	unclassified Eukaryota	unclassified Eukaryota	unclassified Eukaryota	unclassified Eukaryota	0	1	GU320582	94000	2.34e-35	Gymnophrys sp. COHH 17		Eukaryota; Sar; Rhizaria; Cercozoa; Gymnophrys; unclassified Gymnophrys	Gast,R.J., Moran,D.M., Dennett,M.R., Wurtsbaugh,W. and Amaral-Zettler,L.	Amoebae and Legionella pneumophila in coastal marine environments	Unpublished			USA: Dighton Bridge, MA
Otu02944	TACACACCGCCCGTCGCTACTACCGATTGAATGGTTTAGTGAGGACTTTGGATTGCCGCCGTCGCGTCCCCAGGACGCGATCGGAGGGCAAGAAGCTGTTC	Eukaryota	unclassified Eukaryota	unclassified Eukaryota	unclassified Eukaryota	unclassified Eukaryota	unclassified Eukaryota	0	3	KX894478	94118	1.84e-36	Tedania sp. TES		Eukaryota; Metazoa; Porifera; Demospongiae; Heteroscleromorpha; Poecilosclerida; Tedaniidae; Tedania; unclassified Tedania	Dat,T.T., Steinert,G., Thi Kim Cuc,N., Smidt,H. and Sipkema,D.	Archaeal and bacterial diversity and community composition from 18 phylogenetically divergent sponge species in Vietnam	PeerJ 6, e4970 (2018)
Otu02085	TACACACCGCCCGTCGCACCTACCGATTGAATGGTCCGGTGAAATCTTCGGACTGGGCGATAGTCAGCAATGACCGTTGCCTGGAAAGTTGCTTAAACCTTACCATTTAGAGGAAGGTG	Eukaryota	unclassified Eukaryota	unclassified Eukaryota	unclassified Eukaryota	unclassified Eukaryota	unclassified Eukaryota	1	0	HM369691	94118	1.04e-44	uncultured eukaryote	clone="QS664-B09"	Eukaryota; environmental samples	Heywood,J.L., Stepanauskas,R., Sieracki,M., Bellows,W. and Poulton,N.	Capturing suspected diversity of marine heterotrophic protists - one cell at a time	Unpublished		Boothbay Harbor, 1m depth	USA
Otu02014	TACCACCGCCCGTCGCTACTACCGATTGAATGGTTTAGTGAGGACTTTGGATTGCCGCCGTCGAGTCCTCAGGACGCGATCGGAGGGCAAGAAGCTGTTCGAACTTGATCATTTAGAGGAAGCAA	Eukaryota	unclassified Eukaryota	unclassified Eukaryota	unclassified Eukaryota	unclassified Eukaryota	unclassified Eukaryota	0	2	KX894478	94355	6.65e-47	Tedania sp. TES		Eukaryota; Metazoa; Porifera; Demospongiae; Heteroscleromorpha; Poecilosclerida; Tedaniidae; Tedania; unclassified Tedania	Dat,T.T., Steinert,G., Thi Kim Cuc,N., Smidt,H. and Sipkema,D.	Archaeal and bacterial diversity and community composition from 18 phylogenetically divergent sponge species in Vietnam	PeerJ 6, e4970 (2018)
Otu02325	TACACACCGCCCGTCGCTACTACCGATTGAATGTTTTAGTGAGGACTTTGGATTGCCGCTGTCGCGTCCTCAGGACGCGATCGGAGGGCAAGAAGCTGTTCGAACTTGATCATTTAGAGGAAGTAG	Eukaryota	unclassified Eukaryota	unclassified Eukaryota	unclassified Eukaryota	unclassified Eukaryota	unclassified Eukaryota	0	1	KX894478	94444	5.19e-48	Tedania sp. TES		Eukaryota; Metazoa; Porifera; Demospongiae; Heteroscleromorpha; Poecilosclerida; Tedaniidae; Tedania; unclassified Tedania	Dat,T.T., Steinert,G., Thi Kim Cuc,N., Smidt,H. and Sipkema,D.	Archaeal and bacterial diversity and community composition from 18 phylogenetically divergent sponge species in Vietnam	PeerJ 6, e4970 (2018)
Otu00020	TACACACCGCCCGTCGTTACTACCGATTGAATGGTTTAGTGAAGACTTTGGATTGCCGCCGTCGCGTCCTCAGGACGCGATCGGAGGGCAAGAAGCTGTTCGAACTTGATCATTTAGAGGAAGTAA	Eukaryota	unclassified Eukaryota	unclassified Eukaryota	unclassified Eukaryota	unclassified Eukaryota	unclassified Eukaryota	0	11	KX894478	94488	1.44e-48	Tedania sp. TES		Eukaryota; Metazoa; Porifera; Demospongiae; Heteroscleromorpha; Poecilosclerida; Tedaniidae; Tedania; unclassified Tedania	Dat,T.T., Steinert,G., Thi Kim Cuc,N., Smidt,H. and Sipkema,D.	Archaeal and bacterial diversity and community composition from 18 phylogenetically divergent sponge species in Vietnam	PeerJ 6, e4970 (2018)
Otu00037	TACACACCGCCCGTCGCTACTACCGATTGAACGGTTTAGTGAGGACTCTGGATTGCCGCCGTCGCGTCCTCAGGACGCGATCGGAGGGCAAGAAGCTGTTCGAACTTGATCATTTAGAGGAAGTAA	Eukaryota	unclassified Eukaryota	unclassified Eukaryota	unclassified Eukaryota	unclassified Eukaryota	unclassified Eukaryota	0	50	KX894478	94488	1.44e-48	Tedania sp. TES		Eukaryota; Metazoa; Porifera; Demospongiae; Heteroscleromorpha; Poecilosclerida; Tedaniidae; Tedania; unclassified Tedania	Dat,T.T., Steinert,G., Thi Kim Cuc,N., Smidt,H. and Sipkema,D.	Archaeal and bacterial diversity and community composition from 18 phylogenetically divergent sponge species in Vietnam	PeerJ 6, e4970 (2018)
Otu00046	TACACACCGCCCGTTGCTACTACCGATTGAATGGTTTAGTGAGGACTTTGGATTGCCGCCGTCGCGTCCTCAGGACGCGATCGGAGGGCAAGAAGTTGTTCGAACTTGATCATTTAGAGGAAGTAA	Eukaryota	unclassified Eukaryota	unclassified Eukaryota	unclassified Eukaryota	unclassified Eukaryota	unclassified Eukaryota	0	28	KX894478	94488	1.44e-48	Tedania sp. TES		Eukaryota; Metazoa; Porifera; Demospongiae; Heteroscleromorpha; Poecilosclerida; Tedaniidae; Tedania; unclassified Tedania	Dat,T.T., Steinert,G., Thi Kim Cuc,N., Smidt,H. and Sipkema,D.	Archaeal and bacterial diversity and community composition from 18 phylogenetically divergent sponge species in Vietnam	PeerJ 6, e4970 (2018)
Otu00047	TACACACCGCCCGTCGCTACTACCGATTGAATGGTTTAGTGAGGACTTTGGATTGCCGCCGTCGCGTCCTCAGGACGCGATCGGAGGGCAAGAAGCTGATCGAACTTGATCATTTAGAGGGAGTAA	Eukaryota	unclassified Eukaryota	unclassified Eukaryota	unclassified Eukaryota	unclassified Eukaryota	unclassified Eukaryota	0	9	KX894478	94488	1.44e-48	Tedania sp. TES		Eukaryota; Metazoa; Porifera; Demospongiae; Heteroscleromorpha; Poecilosclerida; Tedaniidae; Tedania; unclassified Tedania	Dat,T.T., Steinert,G., Thi Kim Cuc,N., Smidt,H. and Sipkema,D.	Archaeal and bacterial diversity and community composition from 18 phylogenetically divergent sponge species in Vietnam	PeerJ 6, e4970 (2018)
Otu00059	TACACACCGCCCGTCGCTACTACCGATTGAATGGTCTAGTGAGGACCTTGGATTGCCGCCGTCGCGTCCTCAGGACGCGATCGGAGGGCAAGAAGCTGTTCGAACTTGATCATTTAGAGGAAGTAA	Eukaryota	unclassified Eukaryota	unclassified Eukaryota	unclassified Eukaryota	unclassified Eukaryota	unclassified Eukaryota	0	54	KX894478	94488	1.44e-48	Tedania sp. TES		Eukaryota; Metazoa; Porifera; Demospongiae; Heteroscleromorpha; Poecilosclerida; Tedaniidae; Tedania; unclassified Tedania	Dat,T.T., Steinert,G., Thi Kim Cuc,N., Smidt,H. and Sipkema,D.	Archaeal and bacterial diversity and community composition from 18 phylogenetically divergent sponge species in Vietnam	PeerJ 6, e4970 (2018)
Otu00088	TACACACCGCCCGTCGCTACTACCGATTGAATGGATTAGTGAGGACTTTGGATTGCCGCCGTCGCGTCCTCAGGACGCGATCGGAGGGCAAGAAGCCGTTCGAACTTGATCATTTAGAGGAAGTAA	Eukaryota	unclassified Eukaryota	unclassified Eukaryota	unclassified Eukaryota	unclassified Eukaryota	unclassified Eukaryota	0	9	KX894478	94488	1.44e-48	Tedania sp. TES		Eukaryota; Metazoa; Porifera; Demospongiae; Heteroscleromorpha; Poecilosclerida; Tedaniidae; Tedania; unclassified Tedania	Dat,T.T., Steinert,G., Thi Kim Cuc,N., Smidt,H. and Sipkema,D.	Archaeal and bacterial diversity and community composition from 18 phylogenetically divergent sponge species in Vietnam	PeerJ 6, e4970 (2018)
Otu00143	TACACACCGCCCGTCGCTACTACCGATTGAATGGTTTAGTGAGGCCTTTGGATTGCCGCCGTCGCGTCCCCAGGACGCGATCGGAGGGCAAGAAGCTGTTCGAACTTGATCATTTAGAGGAAGTAA	Eukaryota	unclassified Eukaryota	unclassified Eukaryota	unclassified Eukaryota	unclassified Eukaryota	unclassified Eukaryota	0	4	KX894478	94488	1.44e-48	Tedania sp. TES		Eukaryota; Metazoa; Porifera; Demospongiae; Heteroscleromorpha; Poecilosclerida; Tedaniidae; Tedania; unclassified Tedania	Dat,T.T., Steinert,G., Thi Kim Cuc,N., Smidt,H. and Sipkema,D.	Archaeal and bacterial diversity and community composition from 18 phylogenetically divergent sponge species in Vietnam	PeerJ 6, e4970 (2018)
Otu00171	TACACACCGCCCGTCGCTACTACCGATTGAATGGTTTAGTGAGGTCTTTGGATTGCCGCCGTCGCGTCCTCAGGACGCGATCGGAGGGCAAGAAGCTGTTCGAACTTGATCATTCAGAGGAAGTAA	Eukaryota	unclassified Eukaryota	unclassified Eukaryota	unclassified Eukaryota	unclassified Eukaryota	unclassified Eukaryota	0	5	KX894478	94488	1.44e-48	Tedania sp. TES		Eukaryota; Metazoa; Porifera; Demospongiae; Heteroscleromorpha; Poecilosclerida; Tedaniidae; Tedania; unclassified Tedania	Dat,T.T., Steinert,G., Thi Kim Cuc,N., Smidt,H. and Sipkema,D.	Archaeal and bacterial diversity and community composition from 18 phylogenetically divergent sponge species in Vietnam	PeerJ 6, e4970 (2018)
Otu00209	TACACACCGCCCGTCTCTACTACCGATTGAATGGTTTAGTGAGGACTTTGGATTGCCGCCGCCGCGTCCTCAGGACGCGATCGGAGGGCAAGAAGCTGTTCGAACTTGATCATTTAGAGGAAGTAA	Eukaryota	unclassified Eukaryota	unclassified Eukaryota	unclassified Eukaryota	unclassified Eukaryota	unclassified Eukaryota	0	107	KX894478	94488	1.44e-48	Tedania sp. TES		Eukaryota; Metazoa; Porifera; Demospongiae; Heteroscleromorpha; Poecilosclerida; Tedaniidae; Tedania; unclassified Tedania	Dat,T.T., Steinert,G., Thi Kim Cuc,N., Smidt,H. and Sipkema,D.	Archaeal and bacterial diversity and community composition from 18 phylogenetically divergent sponge species in Vietnam	PeerJ 6, e4970 (2018)
Otu00211	TACACACCGCCCGTCGCTACTACCGATTGAATGGTTCAGTGAGGACTTTGGATTGCCGCCGTCGCGTCCTCAGGACGCGATCGGAGGGCAAGAAGCTGTTTGAACTTGATCATTTAGAGGAAGTAA	Eukaryota	unclassified Eukaryota	unclassified Eukaryota	unclassified Eukaryota	unclassified Eukaryota	unclassified Eukaryota	0	35	KX894478	94488	1.44e-48	Tedania sp. TES		Eukaryota; Metazoa; Porifera; Demospongiae; Heteroscleromorpha; Poecilosclerida; Tedaniidae; Tedania; unclassified Tedania	Dat,T.T., Steinert,G., Thi Kim Cuc,N., Smidt,H. and Sipkema,D.	Archaeal and bacterial diversity and community composition from 18 phylogenetically divergent sponge species in Vietnam	PeerJ 6, e4970 (2018)
Otu00276	TACACACCGCCCGTCGCTACTACCGATTGAATGGTTTAGTGGGGACCTTGGATTGCCGCCGTCGCGTCCTCAGGACGCGATCGGAGGGCAAGAAGCTGTTCGAACTTGATCATTTAGAGGAAGTAA	Eukaryota	unclassified Eukaryota	unclassified Eukaryota	unclassified Eukaryota	unclassified Eukaryota	unclassified Eukaryota	0	29	KX894478	94488	1.44e-48	Tedania sp. TES		Eukaryota; Metazoa; Porifera; Demospongiae; Heteroscleromorpha; Poecilosclerida; Tedaniidae; Tedania; unclassified Tedania	Dat,T.T., Steinert,G., Thi Kim Cuc,N., Smidt,H. and Sipkema,D.	Archaeal and bacterial diversity and community composition from 18 phylogenetically divergent sponge species in Vietnam	PeerJ 6, e4970 (2018)
Otu00361	TACACACCGCCCGTCGCTACTACCGATTGAATGGTTTAATGAGGACTTTGGATTGCCGCCGTCGCGTCCTTAGGACGCGATCGGAGGGCAAGAAGCTGTTCGAACTTGATCATTTAGAGGAAGTAA	Eukaryota	unclassified Eukaryota	unclassified Eukaryota	unclassified Eukaryota	unclassified Eukaryota	unclassified Eukaryota	0	3	KX894478	94488	1.44e-48	Tedania sp. TES		Eukaryota; Metazoa; Porifera; Demospongiae; Heteroscleromorpha; Poecilosclerida; Tedaniidae; Tedania; unclassified Tedania	Dat,T.T., Steinert,G., Thi Kim Cuc,N., Smidt,H. and Sipkema,D.	Archaeal and bacterial diversity and community composition from 18 phylogenetically divergent sponge species in Vietnam	PeerJ 6, e4970 (2018)
Otu00381	TACACACCGCCCGTCGCTACTACCGATTGAACGGTTTAGTGAGGACTTTGGATTGCCGCCGTCGCGTCCTCAGGACGCGATCGGAGGGCAAGAAGCTGTTCGAACTTGGTCATTTAGAGGAAGTAA	Eukaryota	unclassified Eukaryota	unclassified Eukaryota	unclassified Eukaryota	unclassified Eukaryota	unclassified Eukaryota	0	5	KX894478	94488	1.44e-48	Tedania sp. TES		Eukaryota; Metazoa; Porifera; Demospongiae; Heteroscleromorpha; Poecilosclerida; Tedaniidae; Tedania; unclassified Tedania	Dat,T.T., Steinert,G., Thi Kim Cuc,N., Smidt,H. and Sipkema,D.	Archaeal and bacterial diversity and community composition from 18 phylogenetically divergent sponge species in Vietnam	PeerJ 6, e4970 (2018)
Otu00426	TACACACCGCCCGTCGCTACTACCGATTGAATGGTTTAGTGAGGATTTTGGATTGCCGCCGTCGCGTCCTCAGGACGCGACCGGAGGGCAAGAAGCTGTTCGAACTTGATCATTTAGAGGAAGTAA	Eukaryota	unclassified Eukaryota	unclassified Eukaryota	unclassified Eukaryota	unclassified Eukaryota	unclassified Eukaryota	0	10	KX894478	94488	1.44e-48	Tedania sp. TES		Eukaryota; Metazoa; Porifera; Demospongiae; Heteroscleromorpha; Poecilosclerida; Tedaniidae; Tedania; unclassified Tedania	Dat,T.T., Steinert,G., Thi Kim Cuc,N., Smidt,H. and Sipkema,D.	Archaeal and bacterial diversity and community composition from 18 phylogenetically divergent sponge species in Vietnam	PeerJ 6, e4970 (2018)
Otu00444	TACACACCGCCCGTCGCTACTACCGATTGAATGGTTTAGTGGGGACTTTGGATTGCCGCCGTCGCGGCCTCAGGACGCGATCGGAGGGCAAGAAGCTGTTCGAACTTGATCATTTAGAGGAAGTAA	Eukaryota	unclassified Eukaryota	unclassified Eukaryota	unclassified Eukaryota	unclassified Eukaryota	unclassified Eukaryota	0	2	KX894478	94488	1.44e-48	Tedania sp. TES		Eukaryota; Metazoa; Porifera; Demospongiae; Heteroscleromorpha; Poecilosclerida; Tedaniidae; Tedania; unclassified Tedania	Dat,T.T., Steinert,G., Thi Kim Cuc,N., Smidt,H. and Sipkema,D.	Archaeal and bacterial diversity and community composition from 18 phylogenetically divergent sponge species in Vietnam	PeerJ 6, e4970 (2018)
Otu00475	TACACACCGCCCGTCGCTACTACCGATTGAATGGTTTAGTGGGGACTTTGGATTGCCGCCGTCGCGTCCTCAGGACGCGATCGGAGGGCAAGAAGCTGTTCGAACCTGATCATTTAGAGGAAGTAA	Eukaryota	unclassified Eukaryota	unclassified Eukaryota	unclassified Eukaryota	unclassified Eukaryota	unclassified Eukaryota	0	11	KX894478	94488	1.44e-48	Tedania sp. TES		Eukaryota; Metazoa; Porifera; Demospongiae; Heteroscleromorpha; Poecilosclerida; Tedaniidae; Tedania; unclassified Tedania	Dat,T.T., Steinert,G., Thi Kim Cuc,N., Smidt,H. and Sipkema,D.	Archaeal and bacterial diversity and community composition from 18 phylogenetically divergent sponge species in Vietnam	PeerJ 6, e4970 (2018)
Otu00477	TACACACCGCCCGTCGCTACTACCGATTGAATGGTTTAGTGAGGACTTTGGATTGCCGCCGTCGCGCCCTCAGGACGCGATCGAAGGGCAAGAAGCTGTTCGAACTTGATCATTTAGAGGAAGTAA	Eukaryota	unclassified Eukaryota	unclassified Eukaryota	unclassified Eukaryota	unclassified Eukaryota	unclassified Eukaryota	0	6	KX894478	94488	1.44e-48	Tedania sp. TES		Eukaryota; Metazoa; Porifera; Demospongiae; Heteroscleromorpha; Poecilosclerida; Tedaniidae; Tedania; unclassified Tedania	Dat,T.T., Steinert,G., Thi Kim Cuc,N., Smidt,H. and Sipkema,D.	Archaeal and bacterial diversity and community composition from 18 phylogenetically divergent sponge species in Vietnam	PeerJ 6, e4970 (2018)
Otu00594	TACACACCGCCCGTCGCTACTACCGATTGAATGGTTTGGTGAGGACTTTGGATTGCCGCCGTCGCGTCCTCAGGACGCGATCGGAGGGCAAGAAGCTGTTCGGACTTGATCATTTAGAGGAAGTAA	Eukaryota	unclassified Eukaryota	unclassified Eukaryota	unclassified Eukaryota	unclassified Eukaryota	unclassified Eukaryota	0	6	KX894478	94488	1.44e-48	Tedania sp. TES		Eukaryota; Metazoa; Porifera; Demospongiae; Heteroscleromorpha; Poecilosclerida; Tedaniidae; Tedania; unclassified Tedania	Dat,T.T., Steinert,G., Thi Kim Cuc,N., Smidt,H. and Sipkema,D.	Archaeal and bacterial diversity and community composition from 18 phylogenetically divergent sponge species in Vietnam	PeerJ 6, e4970 (2018)
Otu00621	TACACACCGCCCGTCGCTACTACCGATTGAATGGTTAAGTGAGGACTTTGGATTGCCGCCGTCGCGTCCTCAGGACGCGATCGGAGGGCAAGAAGCCGTTCGAACTTGATCATTTAGAGGAAGTAA	Eukaryota	unclassified Eukaryota	unclassified Eukaryota	unclassified Eukaryota	unclassified Eukaryota	unclassified Eukaryota	0	4	KX894478	94488	1.44e-48	Tedania sp. TES		Eukaryota; Metazoa; Porifera; Demospongiae; Heteroscleromorpha; Poecilosclerida; Tedaniidae; Tedania; unclassified Tedania	Dat,T.T., Steinert,G., Thi Kim Cuc,N., Smidt,H. and Sipkema,D.	Archaeal and bacterial diversity and community composition from 18 phylogenetically divergent sponge species in Vietnam	PeerJ 6, e4970 (2018)
Otu00721	TACACACCGCCCGTCGCTACTACCGATTGAATGGTTTAGCGAGGACTTTGGATTGCCGCCGTCGCGCCCTCAGGACGCGATCGGAGGGCAAGAAGCTGTTCGAACTTGATCATTTAGAGGAAGTAA	Eukaryota	unclassified Eukaryota	unclassified Eukaryota	unclassified Eukaryota	unclassified Eukaryota	unclassified Eukaryota	0	4	KX894478	94488	1.44e-48	Tedania sp. TES		Eukaryota; Metazoa; Porifera; Demospongiae; Heteroscleromorpha; Poecilosclerida; Tedaniidae; Tedania; unclassified Tedania	Dat,T.T., Steinert,G., Thi Kim Cuc,N., Smidt,H. and Sipkema,D.	Archaeal and bacterial diversity and community composition from 18 phylogenetically divergent sponge species in Vietnam	PeerJ 6, e4970 (2018)
Otu00724	TACACACCGCCCGTCGCTACTACCGATTGAATGGTTTAGTGAGAACTTTGGATTGCCGCCGTCGCGTCCTCAGGACGCGATCGGAGGGCAAGAAGCTGTTTGAACTTGATCATTTAGAGGAAGTAA	Eukaryota	unclassified Eukaryota	unclassified Eukaryota	unclassified Eukaryota	unclassified Eukaryota	unclassified Eukaryota	0	3	KX894478	94488	1.44e-48	Tedania sp. TES		Eukaryota; Metazoa; Porifera; Demospongiae; Heteroscleromorpha; Poecilosclerida; Tedaniidae; Tedania; unclassified Tedania	Dat,T.T., Steinert,G., Thi Kim Cuc,N., Smidt,H. and Sipkema,D.	Archaeal and bacterial diversity and community composition from 18 phylogenetically divergent sponge species in Vietnam	PeerJ 6, e4970 (2018)
Otu00811	TACACACCGCCCGTCGCTACTGCCGATTGAATGGTTTAGTGAGGACTTTGGATTGCCGCCGTCGCGCCCTCAGGACGCGATCGGAGGGCAAGAAGCTGTTCGAACTTGATCATTTAGAGGAAGTAA	Eukaryota	unclassified Eukaryota	unclassified Eukaryota	unclassified Eukaryota	unclassified Eukaryota	unclassified Eukaryota	0	14	KX894478	94488	1.44e-48	Tedania sp. TES		Eukaryota; Metazoa; Porifera; Demospongiae; Heteroscleromorpha; Poecilosclerida; Tedaniidae; Tedania; unclassified Tedania	Dat,T.T., Steinert,G., Thi Kim Cuc,N., Smidt,H. and Sipkema,D.	Archaeal and bacterial diversity and community composition from 18 phylogenetically divergent sponge species in Vietnam	PeerJ 6, e4970 (2018)
Otu00819	TACACACCGCCCGTCGCTACTACCGATTGAATGGCTTAGTGAGGACTTTGGATTGCCGCCGTCGCGTCCTCAGGACGCGATCGGAGGGCAAGAAGCTGCTCGAACTTGATCATTTAGAGGAAGTAA	Eukaryota	unclassified Eukaryota	unclassified Eukaryota	unclassified Eukaryota	unclassified Eukaryota	unclassified Eukaryota	0	7	KX894478	94488	1.44e-48	Tedania sp. TES		Eukaryota; Metazoa; Porifera; Demospongiae; Heteroscleromorpha; Poecilosclerida; Tedaniidae; Tedania; unclassified Tedania	Dat,T.T., Steinert,G., Thi Kim Cuc,N., Smidt,H. and Sipkema,D.	Archaeal and bacterial diversity and community composition from 18 phylogenetically divergent sponge species in Vietnam	PeerJ 6, e4970 (2018)
Otu00843	TACACACCGCCCGTCGCTACTACCGATTGAATGGTTTTGTGAGGACTTTGGATTGCCGCCGTCGCGCCCTCAGGACGCGATCGGAGGGCAAGAAGCTGTTCGAACTTGATCATTTAGAGGAAGTAA	Eukaryota	unclassified Eukaryota	unclassified Eukaryota	unclassified Eukaryota	unclassified Eukaryota	unclassified Eukaryota	0	2	KX894478	94488	1.44e-48	Tedania sp. TES		Eukaryota; Metazoa; Porifera; Demospongiae; Heteroscleromorpha; Poecilosclerida; Tedaniidae; Tedania; unclassified Tedania	Dat,T.T., Steinert,G., Thi Kim Cuc,N., Smidt,H. and Sipkema,D.	Archaeal and bacterial diversity and community composition from 18 phylogenetically divergent sponge species in Vietnam	PeerJ 6, e4970 (2018)
Otu00888	TACACACCGCCCGTCGCTACTACCGATTGAATGGTTTAGTGAGAACTTTGGATTGCCGCCGTCGCGTCCTCAGGACGCGATCGGAGGGCAAGAAGCTGTTCGAACTTGGTCATTTAGAGGAAGTAA	Eukaryota	unclassified Eukaryota	unclassified Eukaryota	unclassified Eukaryota	unclassified Eukaryota	unclassified Eukaryota	0	2	KX894478	94488	1.44e-48	Tedania sp. TES		Eukaryota; Metazoa; Porifera; Demospongiae; Heteroscleromorpha; Poecilosclerida; Tedaniidae; Tedania; unclassified Tedania	Dat,T.T., Steinert,G., Thi Kim Cuc,N., Smidt,H. and Sipkema,D.	Archaeal and bacterial diversity and community composition from 18 phylogenetically divergent sponge species in Vietnam	PeerJ 6, e4970 (2018)
Otu00902	TACACACCGCCCGTCGCTACTACCGATTGAATGATTTAGTGAGGACTTTGGATTGCCGCCGTCGCGTCCTCAGGACGCGATCGGAGGGCAAGAAGTTGTTCGAACTTGATCATTTAGAGGAAGTAA	Eukaryota	unclassified Eukaryota	unclassified Eukaryota	unclassified Eukaryota	unclassified Eukaryota	unclassified Eukaryota	0	1	KX894478	94488	1.44e-48	Tedania sp. TES		Eukaryota; Metazoa; Porifera; Demospongiae; Heteroscleromorpha; Poecilosclerida; Tedaniidae; Tedania; unclassified Tedania	Dat,T.T., Steinert,G., Thi Kim Cuc,N., Smidt,H. and Sipkema,D.	Archaeal and bacterial diversity and community composition from 18 phylogenetically divergent sponge species in Vietnam	PeerJ 6, e4970 (2018)
Otu00906	TACACACCGCCCGTCGCTACTACCGATTGAATGGCTTAGTGAGGACTTTGGATTGCCGCCGTCGCGTCCTCAGGACGCGATCGGAGGGCAAGAAGCTGTTCGAACTTGATCGTTTAGAGGAAGTAA	Eukaryota	unclassified Eukaryota	unclassified Eukaryota	unclassified Eukaryota	unclassified Eukaryota	unclassified Eukaryota	0	10	KX894478	94488	1.44e-48	Tedania sp. TES		Eukaryota; Metazoa; Porifera; Demospongiae; Heteroscleromorpha; Poecilosclerida; Tedaniidae; Tedania; unclassified Tedania	Dat,T.T., Steinert,G., Thi Kim Cuc,N., Smidt,H. and Sipkema,D.	Archaeal and bacterial diversity and community composition from 18 phylogenetically divergent sponge species in Vietnam	PeerJ 6, e4970 (2018)
Otu00987	TACACACCGCCCGTCGCTACTACCGATTGAATGGTTTAGTGAGGAATTTGGATTGCCGCCGTCGCGTCCTCAGGACGCGATCGGGGGGCAAGAAGCTGTTCGAACTTGATCATTTAGAGGAAGTAA	Eukaryota	unclassified Eukaryota	unclassified Eukaryota	unclassified Eukaryota	unclassified Eukaryota	unclassified Eukaryota	0	2	KX894478	94488	1.44e-48	Tedania sp. TES		Eukaryota; Metazoa; Porifera; Demospongiae; Heteroscleromorpha; Poecilosclerida; Tedaniidae; Tedania; unclassified Tedania	Dat,T.T., Steinert,G., Thi Kim Cuc,N., Smidt,H. and Sipkema,D.	Archaeal and bacterial diversity and community composition from 18 phylogenetically divergent sponge species in Vietnam	PeerJ 6, e4970 (2018)
Otu01005	TACACACCGCCCGTCGCTACTACCGATTGAACGGTTTAGTGAGGACTTTGGATTGCCGCCGTCGCGTCCTCAGGACGCGATCGGAGGGCAAGAAGCTGTTCGAACTTGATCCTTTAGAGGAAGTAA	Eukaryota	unclassified Eukaryota	unclassified Eukaryota	unclassified Eukaryota	unclassified Eukaryota	unclassified Eukaryota	0	2	KX894478	94488	1.44e-48	Tedania sp. TES		Eukaryota; Metazoa; Porifera; Demospongiae; Heteroscleromorpha; Poecilosclerida; Tedaniidae; Tedania; unclassified Tedania	Dat,T.T., Steinert,G., Thi Kim Cuc,N., Smidt,H. and Sipkema,D.	Archaeal and bacterial diversity and community composition from 18 phylogenetically divergent sponge species in Vietnam	PeerJ 6, e4970 (2018)
Otu01065	TACACACCGCCCGTCGCTACTACCGATTGAATGGTTTAGCGAGGACTTTGGATTGCCGCCGTCGCGTCCTCAGGACGCGATCGGAGGGCAAGAAGCTGTTCGAACTTGAGCATTTAGAGGAAGTAA	Eukaryota	unclassified Eukaryota	unclassified Eukaryota	unclassified Eukaryota	unclassified Eukaryota	unclassified Eukaryota	0	1	KX894478	94488	1.44e-48	Tedania sp. TES		Eukaryota; Metazoa; Porifera; Demospongiae; Heteroscleromorpha; Poecilosclerida; Tedaniidae; Tedania; unclassified Tedania	Dat,T.T., Steinert,G., Thi Kim Cuc,N., Smidt,H. and Sipkema,D.	Archaeal and bacterial diversity and community composition from 18 phylogenetically divergent sponge species in Vietnam	PeerJ 6, e4970 (2018)
Otu01089	TACACACCGCCCGTCGCTACTACCGATTGAGTGGTTTAGCGAGGACTTTGGATTGCCGCCGTCGCGTCCTCAGGACGCGATCGGAGGGCAAGAAGCTGTTCGAACTTGATCATTTAGAGGAAGTAA	Eukaryota	unclassified Eukaryota	unclassified Eukaryota	unclassified Eukaryota	unclassified Eukaryota	unclassified Eukaryota	0	2	KX894478	94488	1.44e-48	Tedania sp. TES		Eukaryota; Metazoa; Porifera; Demospongiae; Heteroscleromorpha; Poecilosclerida; Tedaniidae; Tedania; unclassified Tedania	Dat,T.T., Steinert,G., Thi Kim Cuc,N., Smidt,H. and Sipkema,D.	Archaeal and bacterial diversity and community composition from 18 phylogenetically divergent sponge species in Vietnam	PeerJ 6, e4970 (2018)
Otu01786	TACACACCGCCCGTCGCTACTACCGATTGAATGGCTTAGTGAGGACTTTGGATTGCCGCCGTCGCGTCCTCAGGACGCGATCGGAGGGCAAGAAGCTGATCGAACTTGATCATTTAGAGGAAGTAA	Eukaryota	unclassified Eukaryota	unclassified Eukaryota	unclassified Eukaryota	unclassified Eukaryota	unclassified Eukaryota	0	2	KX894478	94488	1.44e-48	Tedania sp. TES		Eukaryota; Metazoa; Porifera; Demospongiae; Heteroscleromorpha; Poecilosclerida; Tedaniidae; Tedania; unclassified Tedania	Dat,T.T., Steinert,G., Thi Kim Cuc,N., Smidt,H. and Sipkema,D.	Archaeal and bacterial diversity and community composition from 18 phylogenetically divergent sponge species in Vietnam	PeerJ 6, e4970 (2018)
Otu01795	TACACACCGCCCGTCGCTACTACCGATTGAATGGTTTAGTGGGGACTTTGGATTGCCGCCGTCGCGTCCCCAGGACGCGATCGGAGGGCAAGAAGCTGTTCGAACTTGATCATTTAGAGGAAGTAA	Eukaryota	unclassified Eukaryota	unclassified Eukaryota	unclassified Eukaryota	unclassified Eukaryota	unclassified Eukaryota	0	8	KX894478	94488	1.44e-48	Tedania sp. TES		Eukaryota; Metazoa; Porifera; Demospongiae; Heteroscleromorpha; Poecilosclerida; Tedaniidae; Tedania; unclassified Tedania	Dat,T.T., Steinert,G., Thi Kim Cuc,N., Smidt,H. and Sipkema,D.	Archaeal and bacterial diversity and community composition from 18 phylogenetically divergent sponge species in Vietnam	PeerJ 6, e4970 (2018)
Otu01811	TACACACCGCCCGTCGCTACTACCGATTGAATGGTTCAGTGAGGACTTTGGATTGCCGCCGTCGCGTCCTCAGGACGCGATCGGAGGGCAAGAAGCTGTTCGGACTTGATCATTTAGAGGAAGTAA	Eukaryota	unclassified Eukaryota	unclassified Eukaryota	unclassified Eukaryota	unclassified Eukaryota	unclassified Eukaryota	0	1	KX894478	94488	1.44e-48	Tedania sp. TES		Eukaryota; Metazoa; Porifera; Demospongiae; Heteroscleromorpha; Poecilosclerida; Tedaniidae; Tedania; unclassified Tedania	Dat,T.T., Steinert,G., Thi Kim Cuc,N., Smidt,H. and Sipkema,D.	Archaeal and bacterial diversity and community composition from 18 phylogenetically divergent sponge species in Vietnam	PeerJ 6, e4970 (2018)
Otu01884	TACACACCGCCCGTCGCTACTACCGATTGAATGGTTTAGTGAGGATTTTGGATTGCCGCCGTCGCGTCCCCAGGACGCGATCGGAGGGCAAGAAGCTGTTCGAACTTGATCATTTAGAGGAAGTAA	Eukaryota	unclassified Eukaryota	unclassified Eukaryota	unclassified Eukaryota	unclassified Eukaryota	unclassified Eukaryota	0	1	KX894478	94488	1.44e-48	Tedania sp. TES		Eukaryota; Metazoa; Porifera; Demospongiae; Heteroscleromorpha; Poecilosclerida; Tedaniidae; Tedania; unclassified Tedania	Dat,T.T., Steinert,G., Thi Kim Cuc,N., Smidt,H. and Sipkema,D.	Archaeal and bacterial diversity and community composition from 18 phylogenetically divergent sponge species in Vietnam	PeerJ 6, e4970 (2018)
Otu01905	TACACACCGCCCGTCGCTACTACCGATTGAATGGTTTAGTGAGGACTTTGGATTGCCGCCGTCGCCTCCTCAGTACGCGATCGGAGGGCAAGAAGCTGTTCGAACTTGATCATTTAGAGGAAGTAA	Eukaryota	unclassified Eukaryota	unclassified Eukaryota	unclassified Eukaryota	unclassified Eukaryota	unclassified Eukaryota	0	1	KX894478	94488	1.44e-48	Tedania sp. TES		Eukaryota; Metazoa; Porifera; Demospongiae; Heteroscleromorpha; Poecilosclerida; Tedaniidae; Tedania; unclassified Tedania	Dat,T.T., Steinert,G., Thi Kim Cuc,N., Smidt,H. and Sipkema,D.	Archaeal and bacterial diversity and community composition from 18 phylogenetically divergent sponge species in Vietnam	PeerJ 6, e4970 (2018)
Otu01944	TACACACCGCCCGTCGCTACTACCGATTGAATGGTTTAGAGAGGACTTTGGATTGCCGCCGTCGCGTCCTCAGGACGCGATCGGAGGGCAAGAAGCTATTCGAACTTGATCATTTAGAGGAAGTAA	Eukaryota	unclassified Eukaryota	unclassified Eukaryota	unclassified Eukaryota	unclassified Eukaryota	unclassified Eukaryota	0	1	KX894478	94488	1.44e-48	Tedania sp. TES		Eukaryota; Metazoa; Porifera; Demospongiae; Heteroscleromorpha; Poecilosclerida; Tedaniidae; Tedania; unclassified Tedania	Dat,T.T., Steinert,G., Thi Kim Cuc,N., Smidt,H. and Sipkema,D.	Archaeal and bacterial diversity and community composition from 18 phylogenetically divergent sponge species in Vietnam	PeerJ 6, e4970 (2018)
Otu02018	TACACACCGCCCGTCGCTACTACCGATGGAATGGCTTAGTGAGGACTTTGGATTGCCGCCGTCGCGTCCTCGGGACGCGATCGGAGGGCAAGAAGCTGTTCGAACTTGATCATTTAGAGGAAGTAA	Eukaryota	unclassified Eukaryota	unclassified Eukaryota	unclassified Eukaryota	unclassified Eukaryota	unclassified Eukaryota	0	2	KX894478	94488	1.44e-48	Tedania sp. TES		Eukaryota; Metazoa; Porifera; Demospongiae; Heteroscleromorpha; Poecilosclerida; Tedaniidae; Tedania; unclassified Tedania	Dat,T.T., Steinert,G., Thi Kim Cuc,N., Smidt,H. and Sipkema,D.	Archaeal and bacterial diversity and community composition from 18 phylogenetically divergent sponge species in Vietnam	PeerJ 6, e4970 (2018)
Otu02021	TACACACCGCCCGTCGCTACTACCGATTGAATGGTTTAGCGAGGACTTTGGATTGCCGCCGTCGCGTTCTCAGGACGCGATCGGAGGGCAAGAAGCTGTTCGAACTTGATCATTTAGAGGAAGTAA	Eukaryota	unclassified Eukaryota	unclassified Eukaryota	unclassified Eukaryota	unclassified Eukaryota	unclassified Eukaryota	0	3	KX894478	94488	1.44e-48	Tedania sp. TES		Eukaryota; Metazoa; Porifera; Demospongiae; Heteroscleromorpha; Poecilosclerida; Tedaniidae; Tedania; unclassified Tedania	Dat,T.T., Steinert,G., Thi Kim Cuc,N., Smidt,H. and Sipkema,D.	Archaeal and bacterial diversity and community composition from 18 phylogenetically divergent sponge species in Vietnam	PeerJ 6, e4970 (2018)
Otu02051	TACACACCGCCCGTCGCTACTACCGATTGAATGGTTTAGTGAGAACTTTGGATTGCCGCCGTCGCGTCCTCAGGACGCGATCGGAGGGCAAGAAGCTGTTCGAGCTTGATCATTTAGAGGAAGTAA	Eukaryota	unclassified Eukaryota	unclassified Eukaryota	unclassified Eukaryota	unclassified Eukaryota	unclassified Eukaryota	0	4	KX894478	94488	1.44e-48	Tedania sp. TES		Eukaryota; Metazoa; Porifera; Demospongiae; Heteroscleromorpha; Poecilosclerida; Tedaniidae; Tedania; unclassified Tedania	Dat,T.T., Steinert,G., Thi Kim Cuc,N., Smidt,H. and Sipkema,D.	Archaeal and bacterial diversity and community composition from 18 phylogenetically divergent sponge species in Vietnam	PeerJ 6, e4970 (2018)
Otu02079	TACACACCGCCCGTCGCTACTACCGATTGAATGTTTAGTGAGGACTTTGGATTGCCGCCGTCGTGTCCTCAGGACGCGATCGGAGGGCAAGAAGCTGTTCGAACTTGATCATTTAGAGGAAGTAA	Eukaryota	unclassified Eukaryota	unclassified Eukaryota	unclassified Eukaryota	unclassified Eukaryota	unclassified Eukaryota	0	2	KX894478	94488	1.43e-48	Tedania sp. TES		Eukaryota; Metazoa; Porifera; Demospongiae; Heteroscleromorpha; Poecilosclerida; Tedaniidae; Tedania; unclassified Tedania	Dat,T.T., Steinert,G., Thi Kim Cuc,N., Smidt,H. and Sipkema,D.	Archaeal and bacterial diversity and community composition from 18 phylogenetically divergent sponge species in Vietnam	PeerJ 6, e4970 (2018)
Otu02147	TACACACCGCCCGTCGCTACTACCGATTGAATGGTTTAGTGGGGACTTTGGATTGCCGCCGTCGCGTCCTGAGGACGCGATCGGAGGGCAAGAAGCTGTTCGAACTTGATCATTTAGAGGAAGTAA	Eukaryota	unclassified Eukaryota	unclassified Eukaryota	unclassified Eukaryota	unclassified Eukaryota	unclassified Eukaryota	0	7	KX894478	94488	1.44e-48	Tedania sp. TES		Eukaryota; Metazoa; Porifera; Demospongiae; Heteroscleromorpha; Poecilosclerida; Tedaniidae; Tedania; unclassified Tedania	Dat,T.T., Steinert,G., Thi Kim Cuc,N., Smidt,H. and Sipkema,D.	Archaeal and bacterial diversity and community composition from 18 phylogenetically divergent sponge species in Vietnam	PeerJ 6, e4970 (2018)
Otu02151	TACACACCGCCCGTCGCTACTACCGATTGAAAGGTTTAGTGAGGACTTTGGATTGCCGCCGTCGCGTCCTCAGGACGCGATCGGAGGGCAAGAAGCTGTTCGAACTTGATCGTTTAGAGGAAGTAA	Eukaryota	unclassified Eukaryota	unclassified Eukaryota	unclassified Eukaryota	unclassified Eukaryota	unclassified Eukaryota	0	1	KX894478	94488	1.44e-48	Tedania sp. TES		Eukaryota; Metazoa; Porifera; Demospongiae; Heteroscleromorpha; Poecilosclerida; Tedaniidae; Tedania; unclassified Tedania	Dat,T.T., Steinert,G., Thi Kim Cuc,N., Smidt,H. and Sipkema,D.	Archaeal and bacterial diversity and community composition from 18 phylogenetically divergent sponge species in Vietnam	PeerJ 6, e4970 (2018)
Otu02334	TACACACCGCCCGTCGCTACTACCGATTGAATGGTTTAGTGAGGACTTTGGATTGCCGCCGTCGTCCTCAGGACGCGATCGGAGGGCAAGAAGCTGTTCGAACTTGATCATTTAGAGGAAGTAA	Eukaryota	unclassified Eukaryota	unclassified Eukaryota	unclassified Eukaryota	unclassified Eukaryota	unclassified Eukaryota	0	4	KX894478	94488	5.09e-48	Tedania sp. TES		Eukaryota; Metazoa; Porifera; Demospongiae; Heteroscleromorpha; Poecilosclerida; Tedaniidae; Tedania; unclassified Tedania	Dat,T.T., Steinert,G., Thi Kim Cuc,N., Smidt,H. and Sipkema,D.	Archaeal and bacterial diversity and community composition from 18 phylogenetically divergent sponge species in Vietnam	PeerJ 6, e4970 (2018)
Otu02337	TACACACCGCCCTCGCTACTACCGATTGAATGGTTTAGTGAGGACTTTGGATTGCCGCCGCCGCGTCCTCGGGACGCGATCGGAGGGCAAGAAGCTGTTCGAACTTGATCATTTAGAGGAAGTAA	Eukaryota	unclassified Eukaryota	unclassified Eukaryota	unclassified Eukaryota	unclassified Eukaryota	unclassified Eukaryota	0	2	KX894478	94488	1.43e-48	Tedania sp. TES		Eukaryota; Metazoa; Porifera; Demospongiae; Heteroscleromorpha; Poecilosclerida; Tedaniidae; Tedania; unclassified Tedania	Dat,T.T., Steinert,G., Thi Kim Cuc,N., Smidt,H. and Sipkema,D.	Archaeal and bacterial diversity and community composition from 18 phylogenetically divergent sponge species in Vietnam	PeerJ 6, e4970 (2018)
Otu03531	TACACACCGCCCGTCGCTACTACCGATTGAATGGTTTAGTGAGGACTTTGGATTGCCGCCGTCGAGTCCTCAGGACGCGATCGGAGGGCAAGAAGCTGTTCGAACTTGATTATTTAGAGGAAGTAA	Eukaryota	unclassified Eukaryota	unclassified Eukaryota	unclassified Eukaryota	unclassified Eukaryota	unclassified Eukaryota	0	1	KX894478	94488	1.44e-48	Tedania sp. TES		Eukaryota; Metazoa; Porifera; Demospongiae; Heteroscleromorpha; Poecilosclerida; Tedaniidae; Tedania; unclassified Tedania	Dat,T.T., Steinert,G., Thi Kim Cuc,N., Smidt,H. and Sipkema,D.	Archaeal and bacterial diversity and community composition from 18 phylogenetically divergent sponge species in Vietnam	PeerJ 6, e4970 (2018)
Otu03706	TACACACCGCCCGTCGCTACTACCGATTGAATGATTTAGTGAGGACTTTGGATTGCCGCCGTCGCGTCCTCAGGACGCGATCGGAGGGCAAGAAGCTGTTCGAACTTGACCATTTAGAGGAAGTAA	Eukaryota	unclassified Eukaryota	unclassified Eukaryota	unclassified Eukaryota	unclassified Eukaryota	unclassified Eukaryota	0	2	KX894478	94488	1.44e-48	Tedania sp. TES		Eukaryota; Metazoa; Porifera; Demospongiae; Heteroscleromorpha; Poecilosclerida; Tedaniidae; Tedania; unclassified Tedania	Dat,T.T., Steinert,G., Thi Kim Cuc,N., Smidt,H. and Sipkema,D.	Archaeal and bacterial diversity and community composition from 18 phylogenetically divergent sponge species in Vietnam	PeerJ 6, e4970 (2018)
Otu03831	TACACACCGCCCGTCGCTACTACCGATTGAATGGTTTAGTGAGTACTTTGGATTGCCGCCGTCGCGTCCTCAGGACGCGATCGGAGGGCAAGAAGCCGTTCGAACTTGATCATTTAGAGGAAGTAA	Eukaryota	unclassified Eukaryota	unclassified Eukaryota	unclassified Eukaryota	unclassified Eukaryota	unclassified Eukaryota	0	2	KX894478	94488	1.44e-48	Tedania sp. TES		Eukaryota; Metazoa; Porifera; Demospongiae; Heteroscleromorpha; Poecilosclerida; Tedaniidae; Tedania; unclassified Tedania	Dat,T.T., Steinert,G., Thi Kim Cuc,N., Smidt,H. and Sipkema,D.	Archaeal and bacterial diversity and community composition from 18 phylogenetically divergent sponge species in Vietnam	PeerJ 6, e4970 (2018)
Otu03892	TACACACCGCCCGTCGCTACTACCGATTGATGGTTTAGTGAGGACTTTGGATTGCCGCCGTCGCGCCCTCAGGACGCGATCGGAGGGCAAGAAGCTGTTCGAACTTGATCATTTAGAGGAAGTAA	Eukaryota	unclassified Eukaryota	unclassified Eukaryota	unclassified Eukaryota	unclassified Eukaryota	unclassified Eukaryota	0	1	KX894478	94488	1.43e-48	Tedania sp. TES		Eukaryota; Metazoa; Porifera; Demospongiae; Heteroscleromorpha; Poecilosclerida; Tedaniidae; Tedania; unclassified Tedania	Dat,T.T., Steinert,G., Thi Kim Cuc,N., Smidt,H. and Sipkema,D.	Archaeal and bacterial diversity and community composition from 18 phylogenetically divergent sponge species in Vietnam	PeerJ 6, e4970 (2018)
Otu03992	TACACACCGCCCGTCGCTACTACCGATTGAATGGTATAGTGAGGACTTTGGATTGCCGCCGTCGCGTCCTCAGGACGCGATAGGAGGGCAAGAAGCTGTTCGAACTTGATCATTTAGAGGAAGTAA	Eukaryota	unclassified Eukaryota	unclassified Eukaryota	unclassified Eukaryota	unclassified Eukaryota	unclassified Eukaryota	0	1	KX894478	94488	1.44e-48	Tedania sp. TES		Eukaryota; Metazoa; Porifera; Demospongiae; Heteroscleromorpha; Poecilosclerida; Tedaniidae; Tedania; unclassified Tedania	Dat,T.T., Steinert,G., Thi Kim Cuc,N., Smidt,H. and Sipkema,D.	Archaeal and bacterial diversity and community composition from 18 phylogenetically divergent sponge species in Vietnam	PeerJ 6, e4970 (2018)
Otu04081	TACACACCGCCCGTCGCTACTACCGATTGAACGGTTTAGTGAGGACTTTGGATTGCCGCCGTCGCGTCCTCAGGACGCGATCGGAGGGCAAGAAGCTGTTCGAACTTGATTATTTAGAGGAAGTAA	Eukaryota	unclassified Eukaryota	unclassified Eukaryota	unclassified Eukaryota	unclassified Eukaryota	unclassified Eukaryota	0	2	KX894478	94488	1.44e-48	Tedania sp. TES		Eukaryota; Metazoa; Porifera; Demospongiae; Heteroscleromorpha; Poecilosclerida; Tedaniidae; Tedania; unclassified Tedania	Dat,T.T., Steinert,G., Thi Kim Cuc,N., Smidt,H. and Sipkema,D.	Archaeal and bacterial diversity and community composition from 18 phylogenetically divergent sponge species in Vietnam	PeerJ 6, e4970 (2018)
Otu04185	TACACACCGCCCGTCGCTACTACCGATTGAATGGTTTGTGAGGACTTTGGATTGCCGCTGTCGCGTCCTCAGGACGCGATCGGAGGGCAAGAAGCTGTTCGAACTTGATCATTTAGAGGAAGTAA	Eukaryota	unclassified Eukaryota	unclassified Eukaryota	unclassified Eukaryota	unclassified Eukaryota	unclassified Eukaryota	0	2	KX894478	94488	1.43e-48	Tedania sp. TES		Eukaryota; Metazoa; Porifera; Demospongiae; Heteroscleromorpha; Poecilosclerida; Tedaniidae; Tedania; unclassified Tedania	Dat,T.T., Steinert,G., Thi Kim Cuc,N., Smidt,H. and Sipkema,D.	Archaeal and bacterial diversity and community composition from 18 phylogenetically divergent sponge species in Vietnam	PeerJ 6, e4970 (2018)
Otu05258	TACACACCGCCCGTCGCTACTACCGATTGAATGGCTTAGTGAGGACTTTGGATTGCCGCCGTCGCGTCCTCAGGACGCGATCGGAGGGCAAGAAGCTGGTCGAACTTGATCATTTAGAGGAAGTAA	Eukaryota	unclassified Eukaryota	unclassified Eukaryota	unclassified Eukaryota	unclassified Eukaryota	unclassified Eukaryota	0	2	KX894478	94488	1.44e-48	Tedania sp. TES		Eukaryota; Metazoa; Porifera; Demospongiae; Heteroscleromorpha; Poecilosclerida; Tedaniidae; Tedania; unclassified Tedania	Dat,T.T., Steinert,G., Thi Kim Cuc,N., Smidt,H. and Sipkema,D.	Archaeal and bacterial diversity and community composition from 18 phylogenetically divergent sponge species in Vietnam	PeerJ 6, e4970 (2018)
Otu05311	TACACACCGCCCGTCGCTACTACCGATTGAATGGTTTAGTGAGGACTTTGGATTGCCGCCATCGCGTCCTCAGGACGCGATCGGAAGGCAAGAAGCTGTTCGAACTTGATCATTTAGAGGAAGTAA	Eukaryota	unclassified Eukaryota	unclassified Eukaryota	unclassified Eukaryota	unclassified Eukaryota	unclassified Eukaryota	0	1	KX894478	94488	1.44e-48	Tedania sp. TES		Eukaryota; Metazoa; Porifera; Demospongiae; Heteroscleromorpha; Poecilosclerida; Tedaniidae; Tedania; unclassified Tedania	Dat,T.T., Steinert,G., Thi Kim Cuc,N., Smidt,H. and Sipkema,D.	Archaeal and bacterial diversity and community composition from 18 phylogenetically divergent sponge species in Vietnam	PeerJ 6, e4970 (2018)
Otu05468	TACACACCGCCCGTCGCTACTACCGATTGAATGGCTTAGTGAGGACTTTGGATTGCCGCCGTCGCGTTCTCAGGGCGCGATCGGAGGGCAAGAAGCTGTTCGAACTTGATCATTTAGAGGAAGTAA	Eukaryota	unclassified Eukaryota	unclassified Eukaryota	unclassified Eukaryota	unclassified Eukaryota	unclassified Eukaryota	0	1	KX894478	94488	1.44e-48	Tedania sp. TES		Eukaryota; Metazoa; Porifera; Demospongiae; Heteroscleromorpha; Poecilosclerida; Tedaniidae; Tedania; unclassified Tedania	Dat,T.T., Steinert,G., Thi Kim Cuc,N., Smidt,H. and Sipkema,D.	Archaeal and bacterial diversity and community composition from 18 phylogenetically divergent sponge species in Vietnam	PeerJ 6, e4970 (2018)
Otu05475	TACACACCGCCCGTCGCTACTACCGATTGAATGGTTTAGTGAGGACTTTGGATTGCCGCCGCCGCGTCCTAAGGACGCGATCGGAGGGCAAGAAGCTGTTCGAACTTGATCATTTAGAGGAAGTAA	Eukaryota	unclassified Eukaryota	unclassified Eukaryota	unclassified Eukaryota	unclassified Eukaryota	unclassified Eukaryota	0	1	KX894478	94488	1.44e-48	Tedania sp. TES		Eukaryota; Metazoa; Porifera; Demospongiae; Heteroscleromorpha; Poecilosclerida; Tedaniidae; Tedania; unclassified Tedania	Dat,T.T., Steinert,G., Thi Kim Cuc,N., Smidt,H. and Sipkema,D.	Archaeal and bacterial diversity and community composition from 18 phylogenetically divergent sponge species in Vietnam	PeerJ 6, e4970 (2018)
Otu05481	TACACACCGCCCGTCGCTACTACCGATTGAATGGTTTAGTGAGGACTTTGGATTGCCGCCGTCGCGTCCTCGGGGCGCGATCGGAGGGCAAGAAGCTGTTCAAACTTGATCATTTAGAGGAAGTAA	Eukaryota	unclassified Eukaryota	unclassified Eukaryota	unclassified Eukaryota	unclassified Eukaryota	unclassified Eukaryota	0	2	KX894478	94488	1.44e-48	Tedania sp. TES		Eukaryota; Metazoa; Porifera; Demospongiae; Heteroscleromorpha; Poecilosclerida; Tedaniidae; Tedania; unclassified Tedania	Dat,T.T., Steinert,G., Thi Kim Cuc,N., Smidt,H. and Sipkema,D.	Archaeal and bacterial diversity and community composition from 18 phylogenetically divergent sponge species in Vietnam	PeerJ 6, e4970 (2018)
Otu05527	TACACACCGCCCGTCGCTACTACCGATTGAATGGTTTAGTGAGGGCTTTGGATTGCCGCCGTCGTGTCCTCAGGACGCGATCGGAGGGCAAGAAGCTGTTCGAACTTGATCATTTAGAGGAAGTAA	Eukaryota	unclassified Eukaryota	unclassified Eukaryota	unclassified Eukaryota	unclassified Eukaryota	unclassified Eukaryota	0	1	KX894478	94488	1.44e-48	Tedania sp. TES		Eukaryota; Metazoa; Porifera; Demospongiae; Heteroscleromorpha; Poecilosclerida; Tedaniidae; Tedania; unclassified Tedania	Dat,T.T., Steinert,G., Thi Kim Cuc,N., Smidt,H. and Sipkema,D.	Archaeal and bacterial diversity and community composition from 18 phylogenetically divergent sponge species in Vietnam	PeerJ 6, e4970 (2018)
Otu05596	TACACACCGCCCGTCGCTACTACCGATTGAATGGTTTAGTGAGGACTTTGGATTGCTGCCGTCTCGTCCTCAGGACGCGATCGGAGGGCAAGAAGCTGTTCGAACTTGATCATTTAGAGGAAGTAA	Eukaryota	unclassified Eukaryota	unclassified Eukaryota	unclassified Eukaryota	unclassified Eukaryota	unclassified Eukaryota	0	1	KX894478	94488	1.44e-48	Tedania sp. TES		Eukaryota; Metazoa; Porifera; Demospongiae; Heteroscleromorpha; Poecilosclerida; Tedaniidae; Tedania; unclassified Tedania	Dat,T.T., Steinert,G., Thi Kim Cuc,N., Smidt,H. and Sipkema,D.	Archaeal and bacterial diversity and community composition from 18 phylogenetically divergent sponge species in Vietnam	PeerJ 6, e4970 (2018)
Otu05717	TACACACCGCCCGTCGCTACTACCGATTGAATGGTTTAGTGAGGACTTTGGATTGCCGCCGTCACGTCCTCAGGACACGATCGGAGGGCAAGAAGCTGTTCGAACTTGATCATTTAGAGGAAGTAA	Eukaryota	unclassified Eukaryota	unclassified Eukaryota	unclassified Eukaryota	unclassified Eukaryota	unclassified Eukaryota	0	1	KX894478	94488	1.44e-48	Tedania sp. TES		Eukaryota; Metazoa; Porifera; Demospongiae; Heteroscleromorpha; Poecilosclerida; Tedaniidae; Tedania; unclassified Tedania	Dat,T.T., Steinert,G., Thi Kim Cuc,N., Smidt,H. and Sipkema,D.	Archaeal and bacterial diversity and community composition from 18 phylogenetically divergent sponge species in Vietnam	PeerJ 6, e4970 (2018)
Otu05797	TACACACCGCCTGTCGCTACTACCGATTGAATGGTTTAGTGAGGACTTTGGATTGCCGCCGTCGCGTCCTTAGGACGCGATCGGAGGGCAAGAAGCTGTTCGAACTTGATCATTTAGAGGAAGTAA	Eukaryota	unclassified Eukaryota	unclassified Eukaryota	unclassified Eukaryota	unclassified Eukaryota	unclassified Eukaryota	0	1	KX894478	94488	1.44e-48	Tedania sp. TES		Eukaryota; Metazoa; Porifera; Demospongiae; Heteroscleromorpha; Poecilosclerida; Tedaniidae; Tedania; unclassified Tedania	Dat,T.T., Steinert,G., Thi Kim Cuc,N., Smidt,H. and Sipkema,D.	Archaeal and bacterial diversity and community composition from 18 phylogenetically divergent sponge species in Vietnam	PeerJ 6, e4970 (2018)
Otu05860	TACACACCGCCCGTCGCTACTACCGATTGAATGGCTTAGTGAGGCCTTTGGATTGCCGCCGTCGCGTCCTCAGGACGCGATCGGAGGGCAAGAAGCTGTTCGAACTTGATCATTTAGAGGAAGTAA	Eukaryota	unclassified Eukaryota	unclassified Eukaryota	unclassified Eukaryota	unclassified Eukaryota	unclassified Eukaryota	0	1	KX894478	94488	1.44e-48	Tedania sp. TES		Eukaryota; Metazoa; Porifera; Demospongiae; Heteroscleromorpha; Poecilosclerida; Tedaniidae; Tedania; unclassified Tedania	Dat,T.T., Steinert,G., Thi Kim Cuc,N., Smidt,H. and Sipkema,D.	Archaeal and bacterial diversity and community composition from 18 phylogenetically divergent sponge species in Vietnam	PeerJ 6, e4970 (2018)
Otu10448	TACACACCGTCCGTCGCTACTACCGATTGAATGGCTTAGTGAGGACTTTGGATTGCCGCCGTCGCGTCCTCAGGACGCGATCGGAGGGCAAGAAGCTGTTCGAACTTGATCATTTAGAGGAAGTAA	Eukaryota	unclassified Eukaryota	unclassified Eukaryota	unclassified Eukaryota	unclassified Eukaryota	unclassified Eukaryota	0	1	KX894478	94488	1.44e-48	Tedania sp. TES		Eukaryota; Metazoa; Porifera; Demospongiae; Heteroscleromorpha; Poecilosclerida; Tedaniidae; Tedania; unclassified Tedania	Dat,T.T., Steinert,G., Thi Kim Cuc,N., Smidt,H. and Sipkema,D.	Archaeal and bacterial diversity and community composition from 18 phylogenetically divergent sponge species in Vietnam	PeerJ 6, e4970 (2018)
Otu11014	TACACACCGCCCGTCGCTACTACCGATTGAATGATTTAGTGAGGACTTTGGATTGCCGCCGTCGCGTCCTCAGGACGCGATCGGAGGGCAAGAAGCTGTTCAAACTTGATCATTTAGAGGAAGTAA	Eukaryota	unclassified Eukaryota	unclassified Eukaryota	unclassified Eukaryota	unclassified Eukaryota	unclassified Eukaryota	0	1	KX894478	94488	1.44e-48	Tedania sp. TES		Eukaryota; Metazoa; Porifera; Demospongiae; Heteroscleromorpha; Poecilosclerida; Tedaniidae; Tedania; unclassified Tedania	Dat,T.T., Steinert,G., Thi Kim Cuc,N., Smidt,H. and Sipkema,D.	Archaeal and bacterial diversity and community composition from 18 phylogenetically divergent sponge species in Vietnam	PeerJ 6, e4970 (2018)
Otu12473	TACACACCGCCCGTCGCTACTACCGATTGGATGGTTTAGTGAGGACTTTGGATTGCCGCCGTCGCGCCCTCAGGACGCGATCGGAGGGCAAGAAGCTGTTCGAACTTGATCATTTAGAGGAAGTAA	Eukaryota	unclassified Eukaryota	unclassified Eukaryota	unclassified Eukaryota	unclassified Eukaryota	unclassified Eukaryota	0	2	KX894478	94488	1.44e-48	Tedania sp. TES		Eukaryota; Metazoa; Porifera; Demospongiae; Heteroscleromorpha; Poecilosclerida; Tedaniidae; Tedania; unclassified Tedania	Dat,T.T., Steinert,G., Thi Kim Cuc,N., Smidt,H. and Sipkema,D.	Archaeal and bacterial diversity and community composition from 18 phylogenetically divergent sponge species in Vietnam	PeerJ 6, e4970 (2018)
Otu00277	TACACACCGCCCGTCGCTACTACCGATTGAATGGTTTAGTGAGGACTTTGGATTGCCGCCGTCGCGTCCTCAGGACGCGATCGGAGGGCAAGAAGCTGTTCGAACTTGACCATTTAGAGGAAGTAAAAGTCGTGACAAGGTTTCCGTAG	Eukaryota	unclassified Eukaryota	unclassified Eukaryota	unclassified Eukaryota	unclassified Eukaryota	unclassified Eukaryota	0	6	KX894478	94667	1.35e-59	Tedania sp. TES		Eukaryota; Metazoa; Porifera; Demospongiae; Heteroscleromorpha; Poecilosclerida; Tedaniidae; Tedania; unclassified Tedania	Dat,T.T., Steinert,G., Thi Kim Cuc,N., Smidt,H. and Sipkema,D.	Archaeal and bacterial diversity and community composition from 18 phylogenetically divergent sponge species in Vietnam	PeerJ 6, e4970 (2018)
Otu01996	TACACACCGCCCGTCGCTACTACCGATTGAATGGTTTAGTGAGGACTTTGGATTGCCGCCGTCGCGTCCTCAGGACGCGATCGGAGGGCAAGAAGCTGTTCGAACTTGACCATTTAGAGGAAGTAGAAGTCGTAACAAGGTTTCCGTAG	Eukaryota	unclassified Eukaryota	unclassified Eukaryota	unclassified Eukaryota	unclassified Eukaryota	unclassified Eukaryota	0	3	KX894478	94667	1.35e-59	Tedania sp. TES		Eukaryota; Metazoa; Porifera; Demospongiae; Heteroscleromorpha; Poecilosclerida; Tedaniidae; Tedania; unclassified Tedania	Dat,T.T., Steinert,G., Thi Kim Cuc,N., Smidt,H. and Sipkema,D.	Archaeal and bacterial diversity and community composition from 18 phylogenetically divergent sponge species in Vietnam	PeerJ 6, e4970 (2018)
Otu03673	TACACACCGCCCGTCGCTACTACCGATTGAATGGTCTAGTGAGGCCTCCGGATTGCATTTTTGCGAGATGTTGGACAAACTATATCATTTAGAGGAAGTAAAAGTCGTAACAAGGTTTCCGTAGGTGAACCTGC	Eukaryota	unclassified Eukaryota	unclassified Eukaryota	unclassified Eukaryota	unclassified Eukaryota	unclassified Eukaryota	0	2	KJ763063	94776	5.57e-53	uncultured eukaryote		Eukaryota; environmental samples	Lie,A.A., Liu,Z., Hu,S.K., Jones,A.C., Kim,D.Y., Countway,P.D., Amaral-Zettler,L.A., Cary,S.C., Sherr,E.B., Sherr,B.F., Gast,R.J. and Caron,D.A.	Investigating Microbial Eukaryotic Diversity from a Global Census: Insights from a Comparison of Pyrotag and Full-Length Sequences of	Appl. Environ. Microbiol. 80 (14), 4363-4373 (2014)
Otu07428	TACACACCGCCCGTCGCTACTACCGATTGGATGGTTTAGTGAGAGGTCTTCGGATTGCACTTAGGTGAGTTGCAAGACCCGCCTTGGCTGTGAGAAGTAGTAAAAGTCGTAACAAGGTTTCTGTAGGTG	Eukaryota	unclassified Eukaryota	unclassified Eukaryota	unclassified Eukaryota	unclassified Eukaryota	unclassified Eukaryota	10	0	KC902180	95000	7.01e-37	Aplysina fistularis		Eukaryota; Metazoa; Porifera; Demospongiae; Verongimorpha; Verongiida; Aplysinidae; Aplysina	Redmond,N.E., Morrow,C.C., Thacker,R.W., Diaz,M.C., Boury-Esnault,N., Cardenas,P., Hajdu,E., Lobo-Hajdu,G., Picton,B.E., Pomponi,S.A., Kayal,E. and Collins,A.G.	Phylogeny and Systematics of Demospongiae in Light of New Small-Subunit Ribosomal DNA (18S) Sequences	Integr. Comp. Biol. 53 (3), 388-415 (2013)			Bahamas
Otu01989	TACACACCGCCCGTCGCTCCTACCGATTGAGTGTTCCGGTGAATCATCTGGGTGACTGCCTCTTCAGTGCGAAGATTGGGTGGTCAGAAATTTCGTGAACCTTAACACTTAGAGGAAGGAG	Eukaryota	unclassified Eukaryota	unclassified Eukaryota	unclassified Eukaryota	unclassified Eukaryota	unclassified Eukaryota	2	0	KX602146	95146	1.39e-38	uncultured alveolate		Eukaryota; Sar; Alveolata; environmental samples	Calvo,A.Y., Jones,L.R. and Manrique,J.M.	Direct Submission	Submitted (19-JUL-2016) Laboratorio de Virologia y Genetica Molecular; Fac. Cs. Nat. sede Trelew, UNPSJB, National Council of Scientific and Technical Research (CONICET; Argentina), 9 de Julio y Belgrano s/n, Trelew, Chubut 9100, Argentina
Otu03689	TACACACCGCCCGTCGCTACTACCGATTGGATGGTTTAGTGAGGCCCTCGGACGTTCCCCGGGCCAGCAGTCCTCTGTTGGCCGTCAGGTGCGTGACGAAAGACGGTCGAACTTGATCATTTAGAGGAAGTAA	Eukaryota	unclassified Eukaryota	unclassified Eukaryota	unclassified Eukaryota	unclassified Eukaryota	unclassified Eukaryota	1	0	AF474283	95161	4.29e-49	Branchiosyllis sp. AAN-2002		Eukaryota; Metazoa; Spiralia; Lophotrochozoa; Annelida; Polychaeta; Errantia; Phyllodocida; Syllidae; Branchiosyllis; unclassified Branchiosyllis	Nygren,A. and Sundberg,P.	Phylogeny and evolution of reproductive modes in Autolytinae (Syllidae, Annelida)	Mol. Phylogenet. Evol. 29 (2), 235-249 (2003)
Otu00613	TACACACCGCCCGTCGCTACTACCGATTGAATGGTTTAGTGAGGACTTTGGATTGCCGCCGTCGCGTCCCCAGGACGCGATCGGAGGGCAAGAAGCTGTTCGAACTTGACCATTTAGAGGAAGTAAAAGTCGTAACAAGGTTTCCGTA	Eukaryota	unclassified Eukaryota	unclassified Eukaryota	unclassified Eukaryota	unclassified Eukaryota	unclassified Eukaryota	0	4	KX894478	95205	4.83e-59	Tedania sp. TES		Eukaryota; Metazoa; Porifera; Demospongiae; Heteroscleromorpha; Poecilosclerida; Tedaniidae; Tedania; unclassified Tedania	Dat,T.T., Steinert,G., Thi Kim Cuc,N., Smidt,H. and Sipkema,D.	Archaeal and bacterial diversity and community composition from 18 phylogenetically divergent sponge species in Vietnam	PeerJ 6, e4970 (2018)
Otu01887	TACACACCGCCCGTCGCTACTACCGATTGAATGGTTTAGTGAGGACTTTGGATTGCCGCCGTCGCGTCCTCAGGACGCGATCGGAGGGCAAGAAGCTGTCCGAACTTGTTCATTTAGAGGAAGTAAAAGTCGTAACAAGGTTTCCGTA	Eukaryota	unclassified Eukaryota	unclassified Eukaryota	unclassified Eukaryota	unclassified Eukaryota	unclassified Eukaryota	0	2	KX894478	95205	4.83e-59	Tedania sp. TES		Eukaryota; Metazoa; Porifera; Demospongiae; Heteroscleromorpha; Poecilosclerida; Tedaniidae; Tedania; unclassified Tedania	Dat,T.T., Steinert,G., Thi Kim Cuc,N., Smidt,H. and Sipkema,D.	Archaeal and bacterial diversity and community composition from 18 phylogenetically divergent sponge species in Vietnam	PeerJ 6, e4970 (2018)
Otu05709	TACACACCGCCCGTCGCTACTACCGATTGAATGGTTTAGTGAGGACTTTGGATTGCCGCCGTCGCGTCCTCAGGACGCGATCGGAGGGCAAGAAGCTGTCGAACTTGACCATTTAGAGGAAGTAAAAGTCGTAACAAGGTTTCCGTA	Eukaryota	unclassified Eukaryota	unclassified Eukaryota	unclassified Eukaryota	unclassified Eukaryota	unclassified Eukaryota	0	1	KX894478	95205	4.79e-59	Tedania sp. TES		Eukaryota; Metazoa; Porifera; Demospongiae; Heteroscleromorpha; Poecilosclerida; Tedaniidae; Tedania; unclassified Tedania	Dat,T.T., Steinert,G., Thi Kim Cuc,N., Smidt,H. and Sipkema,D.	Archaeal and bacterial diversity and community composition from 18 phylogenetically divergent sponge species in Vietnam	PeerJ 6, e4970 (2018)
Otu12193	TACACACCGCCCGTCGCTCCTACCGATTGAATGATCCGATGAATACCATGGATTGAGAGTACGAATAGGTTCGCTTATTTCTGCTACTCAAGAAGTGGAGTAAATCTTATCATTTAGAGGAAGGAG	Eukaryota	unclassified Eukaryota	unclassified Eukaryota	unclassified Eukaryota	unclassified Eukaryota	unclassified Eukaryota	0	1	DQ369013	95238	3.10e-50	uncultured marine eukaryote	clone="UEPAC05Hp2"	Eukaryota; environmental samples	Worden,A.Z.	Picoeukaryote diversity in coastal waters of the Pacific Ocean	Aquat. Microb. Ecol. 43, 165-175 (2006)		coastal water	Pacific Ocean
Otu02104	TACACACCGCCCGTCGCTACTACCGATTGAATGGTTTAGTGAGGACTTTGGATTGCCGCCGTCGCATCCTCGGGACGCGATCGGAGGGCAAGAAGCTGTTCGAACTTGATCATTTAGAGGAAGTAA	Eukaryota	unclassified Eukaryota	unclassified Eukaryota	unclassified Eukaryota	unclassified Eukaryota	unclassified Eukaryota	0	1	KX894478	95276	3.10e-50	Tedania sp. TES		Eukaryota; Metazoa; Porifera; Demospongiae; Heteroscleromorpha; Poecilosclerida; Tedaniidae; Tedania; unclassified Tedania	Dat,T.T., Steinert,G., Thi Kim Cuc,N., Smidt,H. and Sipkema,D.	Archaeal and bacterial diversity and community composition from 18 phylogenetically divergent sponge species in Vietnam	PeerJ 6, e4970 (2018)
Otu02190	TACACACCGCCCGTCGCTACTACCGATTGAATGGTTTAGTGAGGACTTTGGATTGCCGCCGTCCCGTCCTCAGGACGCGATCGGAGGGCGAGAAGCTGTTCGAACCTGATCATTTAGAGGAAGTAA	Eukaryota	unclassified Eukaryota	unclassified Eukaryota	unclassified Eukaryota	unclassified Eukaryota	unclassified Eukaryota	0	1	KX894478	95276	3.10e-50	Tedania sp. TES		Eukaryota; Metazoa; Porifera; Demospongiae; Heteroscleromorpha; Poecilosclerida; Tedaniidae; Tedania; unclassified Tedania	Dat,T.T., Steinert,G., Thi Kim Cuc,N., Smidt,H. and Sipkema,D.	Archaeal and bacterial diversity and community composition from 18 phylogenetically divergent sponge species in Vietnam	PeerJ 6, e4970 (2018)
Otu03718	TACACACCGCCCGTCGCTACTACCGATTGAATGGTTTAGTGAGGACTTTGGATTGCCGCCGTCACGTCCTCAGGACGCGATCGGAGGGCGAGAAGCTGTTCGAGCTTGATCATTTAGAGGAAGTAA	Eukaryota	unclassified Eukaryota	unclassified Eukaryota	unclassified Eukaryota	unclassified Eukaryota	unclassified Eukaryota	0	1	KX894478	95276	3.10e-50	Tedania sp. TES		Eukaryota; Metazoa; Porifera; Demospongiae; Heteroscleromorpha; Poecilosclerida; Tedaniidae; Tedania; unclassified Tedania	Dat,T.T., Steinert,G., Thi Kim Cuc,N., Smidt,H. and Sipkema,D.	Archaeal and bacterial diversity and community composition from 18 phylogenetically divergent sponge species in Vietnam	PeerJ 6, e4970 (2018)
Otu04142	TACACACCGCCCGTCGCTACTACCGATTGAATGGTTTAGTGAGGACTTTGGATTGCCGCCGTTGCGTCCTCAGGGCGCGATCGGAGGACGAGAAGCTGTTCGAACTTGATCATTTAGAGGAAGTAA	Eukaryota	unclassified Eukaryota	unclassified Eukaryota	unclassified Eukaryota	unclassified Eukaryota	unclassified Eukaryota	0	1	KX894478	95276	3.10e-50	Tedania sp. TES		Eukaryota; Metazoa; Porifera; Demospongiae; Heteroscleromorpha; Poecilosclerida; Tedaniidae; Tedania; unclassified Tedania	Dat,T.T., Steinert,G., Thi Kim Cuc,N., Smidt,H. and Sipkema,D.	Archaeal and bacterial diversity and community composition from 18 phylogenetically divergent sponge species in Vietnam	PeerJ 6, e4970 (2018)
Otu05706	TACACACCGCCCGTCGCTACTACCGATTGAATGGTTTAGTGAGGACTTTGGATTGCCGCCGTCACGTCCTCGGGACGCGATCGGAGGGCAAGAAGCTGTTCGAACTTGATCATTTAGAGGAAGTAA	Eukaryota	unclassified Eukaryota	unclassified Eukaryota	unclassified Eukaryota	unclassified Eukaryota	unclassified Eukaryota	0	2	KX894478	95276	3.10e-50	Tedania sp. TES		Eukaryota; Metazoa; Porifera; Demospongiae; Heteroscleromorpha; Poecilosclerida; Tedaniidae; Tedania; unclassified Tedania	Dat,T.T., Steinert,G., Thi Kim Cuc,N., Smidt,H. and Sipkema,D.	Archaeal and bacterial diversity and community composition from 18 phylogenetically divergent sponge species in Vietnam	PeerJ 6, e4970 (2018)
Otu08493	TACACACCGCCCGTCGCTACTACCGATTGAATGATTTAGTGAGGACTTTGGATTGCCGCCGTCGCGTCCTCAGGACGCGATCGGAGGGCAAGAAGCTGTTCGAACTTGATCATTTAGAGGAAGTAA	Eukaryota	unclassified Eukaryota	unclassified Eukaryota	unclassified Eukaryota	unclassified Eukaryota	unclassified Eukaryota	0	126	KX894478	95276	3.10e-50	Tedania sp. TES		Eukaryota; Metazoa; Porifera; Demospongiae; Heteroscleromorpha; Poecilosclerida; Tedaniidae; Tedania; unclassified Tedania	Dat,T.T., Steinert,G., Thi Kim Cuc,N., Smidt,H. and Sipkema,D.	Archaeal and bacterial diversity and community composition from 18 phylogenetically divergent sponge species in Vietnam	PeerJ 6, e4970 (2018)
Otu09811	TACACACCGCCCGTCGCTACTACCGATTGAATGGTTTAGTGAGGACTTTGGATTGCCGCCGTCGCGCCTCAGGACGCGATCGGAGGGCAAGAAGCTGTTCGAACTTGATCATTTAGAGGAAGTAA	Eukaryota	unclassified Eukaryota	unclassified Eukaryota	unclassified Eukaryota	unclassified Eukaryota	unclassified Eukaryota	0	2	KX894478	95276	3.07e-50	Tedania sp. TES		Eukaryota; Metazoa; Porifera; Demospongiae; Heteroscleromorpha; Poecilosclerida; Tedaniidae; Tedania; unclassified Tedania	Dat,T.T., Steinert,G., Thi Kim Cuc,N., Smidt,H. and Sipkema,D.	Archaeal and bacterial diversity and community composition from 18 phylogenetically divergent sponge species in Vietnam	PeerJ 6, e4970 (2018)
Otu02162	TACACACCGCCCGTCGCTCTTACCGATGGACTTCTCTGTGAGTTTGAGGGACTGGGTATTTTTAACCTATGGAAACTTAAACGAACAGTGTGGTCTAAAGGAAAGAG	Eukaryota	unclassified Eukaryota	unclassified Eukaryota	unclassified Eukaryota	unclassified Eukaryota	unclassified Eukaryota	0	2	AJ879137	95327	7.09e-41	Pararotalia nipponica	862	Eukaryota; Sar; Rhizaria; Retaria; Foraminifera; Rotaliida; Rotaliacea; Rotaliidae; Pararotalia	Holzmann,M., Hohenegger,J., Berney,C. and Pawlowski,J.	Molecular phylogeny of larger rotaliid foraminifera (Nummulitidae de Blainville, 1827)	Unpublished		sediment sample	Japan:Cape Omaezaki, Shizuoka
Otu02091	TACACACCGCCCGTCGCTACTACCGATTGGATCGTTTAGCGAGAGCTTTGGATCGCTGCCCGGGTGGTCAGCAATGTCCGCCCGGGATTAGTGAAAAATCGTTCCAGCTTGCCGATCTAGAGGAAGTAA	Eukaryota	unclassified Eukaryota	unclassified Eukaryota	unclassified Eukaryota	unclassified Eukaryota	unclassified Eukaryota	5	0	DQ927306	95385	6.87e-52	Haliclona cinerea		Eukaryota; Metazoa; Porifera; Demospongiae; Heteroscleromorpha; Haplosclerida; Chalinidae; Haliclona	Redmond,N.E., van Soest,R.W., Kelly,M., Raleigh,J., Travers,S.A. and McCormack,G.P.	Reassessment of the classification of the Order Haplosclerida (Class Demospongiae, Phylum Porifera) using 18S rRNA gene sequence data	Mol. Phylogenet. Evol. 43 (1), 344-352 (2007)
Otu00386	TACACACCGCCCGTCGCTACTACCGATTGAATGGTTTAGTGAGGACTTTGGATTGCCGCCGTCGCGTCCTCGGGACGCGATCGGAGGGCAAGAAGCTGTTCGAACTTGACCATTTAGAGGAAGTAAAAGTCGTAACAAGGTTTCCGTA	Eukaryota	unclassified Eukaryota	unclassified Eukaryota	unclassified Eukaryota	unclassified Eukaryota	unclassified Eukaryota	0	14	KX894478	95890	1.04e-60	Tedania sp. TES		Eukaryota; Metazoa; Porifera; Demospongiae; Heteroscleromorpha; Poecilosclerida; Tedaniidae; Tedania; unclassified Tedania	Dat,T.T., Steinert,G., Thi Kim Cuc,N., Smidt,H. and Sipkema,D.	Archaeal and bacterial diversity and community composition from 18 phylogenetically divergent sponge species in Vietnam	PeerJ 6, e4970 (2018)
Otu00786	TACACACCGCCCGTCGCTACTACCGATTGAATGGTTTAGTGAGGACTTTGGATTGCCGCCGTCGCGTCCTCAGGACGCGATCGGAGGGCAAGAAGCTGTTCGAACTTGACCATTTAGAGGAAGTAAAAGTCGTAACAAGGTTTCCGTA	Eukaryota	unclassified Eukaryota	unclassified Eukaryota	unclassified Eukaryota	unclassified Eukaryota	unclassified Eukaryota	0	714	KX894478	95890	1.04e-60	Tedania sp. TES		Eukaryota; Metazoa; Porifera; Demospongiae; Heteroscleromorpha; Poecilosclerida; Tedaniidae; Tedania; unclassified Tedania	Dat,T.T., Steinert,G., Thi Kim Cuc,N., Smidt,H. and Sipkema,D.	Archaeal and bacterial diversity and community composition from 18 phylogenetically divergent sponge species in Vietnam	PeerJ 6, e4970 (2018)
Otu00969	TACACACCGCCCGTCGCTACTACCGATTGGATGGTTTAGTGAGGTCTTCGGATTGCACTTAGGTGAGTTGCAAGGCCCGCCTTGGCTGTGAGAAGTAGTAAAAGTCGTAACAAGGTTTCTGTAGGTGAACCTG	Eukaryota	unclassified Eukaryota	unclassified Eukaryota	unclassified Eukaryota	unclassified Eukaryota	unclassified Eukaryota	22	0	KC902180	95918	5.63e-38	Aplysina fistularis		Eukaryota; Metazoa; Porifera; Demospongiae; Verongimorpha; Verongiida; Aplysinidae; Aplysina	Redmond,N.E., Morrow,C.C., Thacker,R.W., Diaz,M.C., Boury-Esnault,N., Cardenas,P., Hajdu,E., Lobo-Hajdu,G., Picton,B.E., Pomponi,S.A., Kayal,E. and Collins,A.G.	Phylogeny and Systematics of Demospongiae in Light of New Small-Subunit Ribosomal DNA (18S) Sequences	Integr. Comp. Biol. 53 (3), 388-415 (2013)			Bahamas
Otu12465	TACACACCGCCCGTCGCTACTACCGATTGAATGGTTTAGTGAGGCCCTCGGACGTTCCCCGGGCCAGCAGTCCTCTGTTGGCCGTCAGGTGCGTGACGAAAGACGGTCGAACTTGATCATTTAGAGGAAGTAA	Eukaryota	unclassified Eukaryota	unclassified Eukaryota	unclassified Eukaryota	unclassified Eukaryota	unclassified Eukaryota	8	2	AF474283	95968	9.23e-51	Branchiosyllis sp. AAN-2002		Eukaryota; Metazoa; Spiralia; Lophotrochozoa; Annelida; Polychaeta; Errantia; Phyllodocida; Syllidae; Branchiosyllis; unclassified Branchiosyllis	Nygren,A. and Sundberg,P.	Phylogeny and evolution of reproductive modes in Autolytinae (Syllidae, Annelida)	Mol. Phylogenet. Evol. 29 (2), 235-249 (2003)
Otu03867	TACACACCGCCCGTCGCTCCTACCGATTGAATGATCCGATGAATACCATGGATTGAGAGTACGAATGGGTTCGCTCATTTCTGCTGCTCGAGAAGTGGAGTAAATCTTATCATTTAGAGGAAGGAG	Eukaryota	unclassified Eukaryota	unclassified Eukaryota	unclassified Eukaryota	unclassified Eukaryota	unclassified Eukaryota	0	3	EU189030	96032	6.67e-52	Paradinium poucheti	PaOi21	Eukaryota; Sar; Rhizaria; Endomyxa; Ascetosporea; Paradiniida; Paradinium	Skovgaard,A. and Daugbjerg,N.	Identity and systematic position of Paradinium poucheti and other Paradinium-like parasites of marine copepods based on morphology and nuclear-encoded SSU rDNA	Protist 159 (3), 401-413 (2008)	Oithona similis	northwest Mediterranean Sea
Otu05553	TACACACCGCCCGTCGCTACTACCGATTGAATGGTTTAGTGAGATCATCTGAGTAGATGTACACTTACTTTGTATGTGTGATATTTGCAATGAAGATCAAACTTGATCATTTAGAGGAAGTAA	Eukaryota	unclassified Eukaryota	unclassified Eukaryota	unclassified Eukaryota	unclassified Eukaryota	unclassified Eukaryota	0	2	AFFJ01003952	96748	6.47e-52	Galendromus occidentalis		Eukaryota; Metazoa; Ecdysozoa; Arthropoda; Chelicerata; Arachnida; Acari; Parasitiformes; Mesostigmata; Gamasina; Phytoseioidea; Phytoseiidae; Typhlodrominae; Galendromus	Hoy,M., Richards,S., Qu,J., Jiang,H., Jhangiani,S.N., Agravi,P., Goodspeed,R., Gross,S., Jackson,L., Li,M., Mandapat,C., Mathew,T., Perales,L., Thornton,R., Wilczek-Boney,K.B., Lee,S., Kovar,C., Wu,Y., Scherer,S.E., Worley,K.C., Muzny,D.M. and Gibbs,R.	Direct Submission	Submitted (28-FEB-2012) Human Genome Sequencing Center, Department of Molecular and Human Genetics, Baylor College of Medicine, One Baylor Plaza, Houston, TX 77030, USA
Otu11248	TACACACCGCCCGTCGCTACTACCGATCGAATGGTTTAGTGAGGCCCGCGGACCGCGCGGACTCGCCGGGTTCGCCCGGCGCCGTCCGAGCGGGAAGCGGGACGAACTTGATCATTTATAGGAAGTAA	Eukaryota	unclassified Eukaryota	unclassified Eukaryota	unclassified Eukaryota	unclassified Eukaryota	unclassified Eukaryota	0	1	FJ409601	96875	1.13e-54	Flustrellidra hispida		Eukaryota; Metazoa; Spiralia; Lophotrochozoa; Bryozoa; Gymnolaemata; Ctenostomatida; Flustrellidridae; Flustrellidra	Waeschenbach,A., Cox,C.J., Littlewood,D.T., Porter,J.S. and Taylor,P.D.	First molecular estimate of cyclostome bryozoan phylogeny confirms extensive homoplasy among skeletal characters used in traditional taxonomy	Mol. Phylogenet. Evol. 52 (1), 241-251 (2009)
Otu03704	TACACACCGCCCGTCGCTACTACCAATTGGATGGTTTAGTGAGGTCTTCGGATTGCGCTTAGGTGAGTCACAAGACCCGCCTTGGCTGTGAGAAGTAGTAAAAGTCGTAACAAGGTTTCTGTAGGTGAACCTG	Eukaryota	unclassified Eukaryota	unclassified Eukaryota	unclassified Eukaryota	unclassified Eukaryota	unclassified Eukaryota	3	0	KC902180	96939	1.21e-39	Aplysina fistularis		Eukaryota; Metazoa; Porifera; Demospongiae; Verongimorpha; Verongiida; Aplysinidae; Aplysina	Redmond,N.E., Morrow,C.C., Thacker,R.W., Diaz,M.C., Boury-Esnault,N., Cardenas,P., Hajdu,E., Lobo-Hajdu,G., Picton,B.E., Pomponi,S.A., Kayal,E. and Collins,A.G.	Phylogeny and Systematics of Demospongiae in Light of New Small-Subunit Ribosomal DNA (18S) Sequences	Integr. Comp. Biol. 53 (3), 388-415 (2013)			Bahamas
Otu01029	TACACACCGCCCGTCGCTCCTACCGATTGAGTTGTCCGGTAAATTATGTGGATTGAATGTGGGTCAGAGACTTGCTTTCGAGAAGCATTGTGAACCTTAGAACTTAGAGGAAGGAG	Eukaryota	unclassified Eukaryota	unclassified Eukaryota	unclassified Eukaryota	unclassified Eukaryota	unclassified Eukaryota	10	0	GU824558	97414	1.00e-49	uncultured eukaryote	clone="AB3F14RJ15F02"	Eukaryota; environmental samples	Edgcomb,V., Orsi,W., Bunge,J., Jeon,S., Christen,R., Leslin,C., Holder,M., Taylor,G.T., Suarez,P., Varela,R. and Epstein,S.	Protistan microbial observatory in the Cariaco Basin, Caribbean. I. Pyrosequencing vs Sanger insights into species richness	ISME J 5 (8), 1344-1356 (2011)		anoxic water column sample, Cariaco	Basin, Caribbean Sea
Otu01979	TACACACCGCCCGTCGCTACTACCGATTGAATGGTTTAGTGAGGCCTTCGGATCCGCGTCTTGTATGTGGAGAAGTTGGACAAACTCAGTCATTTAGAGGAAGTAAAAGTCGTAACAAGGTTT	Eukaryota	unclassified Eukaryota	unclassified Eukaryota	unclassified Eukaryota	unclassified Eukaryota	unclassified Eukaryota	0	2	JF791058	97561	1.39e-53	uncultured Syndiniales	clone="7915"	Eukaryota; Sar; Alveolata; Dinophyceae; Syndiniales; environmental samples	Rocke,E., Jing,H. and Liu,H.	Phylogenetic composition and distribution of picoeukaryotes in the hypoxic northwestern coast of the Gulf of Mexico	Microbiologyopen 2 (1), 130-143 (2013)		Gulf of Mexico
Otu00814	TACACACCGCCCGTCGCACCTACCGATTGAATGGTCCGGTGAAATCTTTGGACTGTGACTTTGTCTTGTTTACTCAAGACGTTGTCGCGGGAAGTTGATTAAACCTTACCATTTAGAGGAAGGTG	Eukaryota	unclassified Eukaryota	unclassified Eukaryota	unclassified Eukaryota	unclassified Eukaryota	unclassified Eukaryota	1	0	AB695534	97600	1.10e-54	uncultured eukaryote	clone="MPE2-40"	Eukaryota; environmental samples	Nakai,R., Abe,T., Baba,T., Imura,S., Kagoshima,H., Kanda,H., Kohara,Y., Koi,A., Niki,H., Yanagihara,K. and Naganuma,T.	Eukaryotic phylotypes in aquatic moss pillars inhabiting a freshwater lake in East Antarctica, based on 18S rRNA gene analysis	Polar Biol. 35, 1495-1504 (2012)		aquatic moss pillars	Antarctica:Skarvsnes, Hotoke-Ike lake
Otu09553	TACACACCGCCCGTCGCTTCTACCGATTCGAGTGGTTCGACGAATTATTCGGACTGGCCTAGCCAGGAAGTTTCGTAAGTCATATCACTTAGAGGAAGAATAAGGCGTAACAAGGTATCTGTAGGTG	Eukaryota	unclassified Eukaryota	unclassified Eukaryota	unclassified Eukaryota	unclassified Eukaryota	unclassified Eukaryota	0	1	FJ865207	97638	8.65e-56	Paracineta limbata		Eukaryota; Sar; Alveolata; Ciliophora; Intramacronucleata; Phyllopharyngea; Suctoria; Endogenida; Acinetidae; Paracineta	Zhao,X., Miao,M., Chen,X., Ma,H. and Al-Rasheid,K.A.S.	A phylogenetic reconsideration of suctorian ciliates (Protista, Ciliophora, Phyllopharyngea) based on small subunit rRNA gene sequences	Zool. Scr. 43 (2), 206-216 (2014)
Otu08530	TACACACCGCCCGTCGCTACTACCGATTGAATGGTTTAGCAAGGTCCTCGGATTGGTGCTATTGTAGTTGCTTCTGCAACTCGACCGGTGCTGAGAAGACGACCAAACTTGATCATTTAGAGGAAGTAA	Eukaryota	unclassified Eukaryota	unclassified Eukaryota	unclassified Eukaryota	unclassified Eukaryota	unclassified Eukaryota	0	1	DQ248202	97674	6.82e-57	Pleorchis polyorchis		Eukaryota; Metazoa; Spiralia; Lophotrochozoa; Platyhelminthes; Trematoda; Digenea; Opisthorchiida; Acanthocolpiata; Acanthocolpioidea; Acanthocolpidae; Pleorchis	Bray,R.A., Webster,B.L., Bartoli,P. and Littlewood,D.T.J.	A molecular phylogenetic study of the Acanthocolpidae (Digenea)	Acta Parasitol. 50, 281-291 (2005)	Sciaena umbra		France: Scandola, Corsica
Otu05425	TACACACCGCCCGTCGCTCCTACCGATTGAGTGATCCGGTGAATACTTCGGAGTGTGAATTTTACAGTTTCTGTTCTATTTGCGCAAAGTTGAATAAACCTTATCACTTAGAGGAAGGAG	Eukaryota	unclassified Eukaryota	unclassified Eukaryota	unclassified Eukaryota	unclassified Eukaryota	unclassified Eukaryota	4	0	KJ759308	98333	1.35e-53	uncultured eukaryote		Eukaryota; environmental samples	Lie,A.A., Liu,Z., Hu,S.K., Jones,A.C., Kim,D.Y., Countway,P.D., Amaral-Zettler,L.A., Cary,S.C., Sherr,E.B., Sherr,B.F., Gast,R.J. and Caron,D.A.	Investigating Microbial Eukaryotic Diversity from a Global Census: Insights from a Comparison of Pyrotag and Full-Length Sequences of	Appl. Environ. Microbiol. 80 (14), 4363-4373 (2014)
Otu01951	TACACACCGCCCGTCGCTCCTACCGATTGAGTGATCCGGTGAATACTTCGGAGTGCTGAGTTTGCGGTTTCCGTAGGCTTCGCGCAAAGTTGAATAAACCTTATCACTTAGAGGAAGGAG	Eukaryota	unclassified Eukaryota	unclassified Eukaryota	unclassified Eukaryota	unclassified Eukaryota	unclassified Eukaryota	5	0	JN606065	98347	1.35e-53	Euduboscquella crenulata	USNM 1156917	Eukaryota; Sar; Alveolata; Dinophyceae; Syndiniales; Eudubosquellidae; Euduboscquella	Coats,D.W., Bachvaroff,T.R. and Delwiche,C.F.	Revision of the Family Duboscquellidae with Description of Euduboscquella crenulata n. gen., n. sp. (Dinoflagellata, Syndinea), an Intracellular Parasite of the Ciliate Favella panamensis Kofoid & Campbell	J. Eukaryot. Microbiol. 59 (1), 1-11 (2012)			USA: Assawoman Bay, Ocean City, Maryland
Otu03584	TACACACCGCCCGTCGCTACTACAGAGTGCCCGTGTCCAAGAAAAGGTCGGACCTGTGCGGCCTCTCCGGGCGACCGGAGGGCCGTTACGGGGAAGACCCTTTATTTGACGCGGGTCGATGAAGTAA	Eukaryota	unclassified Eukaryota	unclassified Eukaryota	unclassified Eukaryota	unclassified Eukaryota	unclassified Eukaryota	5	0	EF654521	99130	1.87e-52	Amphimedon queenslandica		Eukaryota; Metazoa; Porifera; Demospongiae; Heteroscleromorpha; Haplosclerida; Niphatidae; Amphimedon	Kober,K.M. and Nichols,S.A.	On the phylogenetic relationships of Hadromerid and Poecilosclerid sponges	Unpublished
Otu00592	TACACACCGCCCGTCGCTACTACCGATTGAATGTTTTAGTGAGCCCTCTGGATTGTTGTATCTCGTTGGAAACTTCGAGACACTTTCGAGAAGGAGGTCAAACTTGATCATTTAGAGGAAGTAA	Eukaryota	unclassified Eukaryota	unclassified Eukaryota	unclassified Eukaryota	unclassified Eukaryota	unclassified Eukaryota	2	0	KC488567	99160	1.09e-54	uncultured Rhizaria		Eukaryota; Sar; Rhizaria; environmental samples	Dasilva,C., Li,W.K.W. and Lovejoy,C.	Small eukaryotes from the Scotia Shelf (Atlantic Canada)	Unpublished
Otu01761	TACACACCGCCCGTCGCTCCTACCGATTGGATGGTCCGGTGAGCTATTTGGACCGCTGACTTTTCAGTTCTCTGAGTTGACAGTGGAAAATCTCGCAAACCTTATCATCTAGAGGAAGGAG	Eukaryota	unclassified Eukaryota	unclassified Eukaryota	unclassified Eukaryota	unclassified Eukaryota	unclassified Eukaryota	1	0	KF129862	99174	8.14e-56	uncultured eukaryote		Eukaryota; environmental samples	Wu,W., Huang,B., Liao,Y. and Sun,P.	Picoeukaryotic diversity and distribution in the subtropical-tropical South China Sea	FEMS Microbiol. Ecol. 89 (3), 563-579 (2014)
Otu12217	TACACACCGCCCGTCGCTCCTACCGATTGAGTGATCCGGTGAATAATTCGGACTGCAGAGGTTTCGAGTTTCGGAACCATTTGGAGGAAGTTTAGTGAACCTTATCACTTAGAGGAAGGAG	Eukaryota	unclassified Eukaryota	unclassified Eukaryota	unclassified Eukaryota	unclassified Eukaryota	unclassified Eukaryota	5	0	EU371330	99174	2.93e-55	uncultured marine eukaryote	clone="NPK60_86"	Eukaryota; environmental samples	Luo,W., Li,H., Cai,M. and He,J.	Diversity of microbial eukaryotes in Kongsfjorden, Svalbard	Hydrobiologia 636 (1), 233-248 (2009)		200m sea water sample from Arctic
Otu08782	TACACACCGCCCGTCGCTACTACCGATTGAGTGTTTTAGTGAAGTCCTCGGATTGCTTTCCTGGCGGTTAACGCTGCCTAGTTGGCGAAAAGACGACCAAACTGTAGCACTTAGAGGAAGTAA	Eukaryota	unclassified Eukaryota	unclassified Eukaryota	unclassified Eukaryota	unclassified Eukaryota	unclassified Eukaryota	0	1	JX995310	99187	6.42e-57	Temora longicornis		Eukaryota; Metazoa; Ecdysozoa; Arthropoda; Crustacea; Multicrustacea; Hexanauplia; Copepoda; Calanoida; Temoridae; Temora	Laakmann,S., Gerdts,G., Erler,R., Knebelsberger,T., Martinez Arbizu,P. and Raupach,M.J.	Comparison of molecular species identification for North Sea calanoid copepods (Crustacea) using proteome fingerprints and DNA sequences	Mol Ecol Resour 13 (5), 862-876 (2013)
Otu02135	TACACACCGCCCATCGCACCTACCGATTGAACGGTCCGGTGAGAACTTTGGATCTTTTCAAGCTCTGTTTATTCAGTTTGCTAGAGAGGAGAAGTTGTTCAAATCTTACCGTTTAGAGGAAGGTG	Eukaryota	unclassified Eukaryota	unclassified Eukaryota	unclassified Eukaryota	unclassified Eukaryota	unclassified Eukaryota	0	1	KX160006	99200	5.07e-58	Stellarchytrium dubum		Eukaryota; Sar; Stramenopiles; Bigyra; Labyrinthulomycetes; Labyrinthulida; Stellarchytrium	Fiorito,R., Leander,C. and Leander,B.	Characterization of three novel species of Labyrinthulomycota isolated from ochre sea stars (Pisaster ochraceus)	Mar. Biol. (2016) In press
Otu00425	TACACACCGCCCGTCGCTCCTACCGATTGAATGGTCCGGTGAAATGTCCGGACTGCGGCGATTGCTTCGGTTCTCCGTCGCGTCGCTGCGGAAAGCTCATTAAACCTTATCATTTAGAGGAAGGAG	Eukaryota	unclassified Eukaryota	unclassified Eukaryota	unclassified Eukaryota	unclassified Eukaryota	unclassified Eukaryota	1	0	L26188	99206	1.42e-58	Erythrocladia sp.		Eukaryota; Rhodophyta; Compsopogonophyceae; Erythropeltidales; Erythrotrichiaceae; Erythrocladia; unclassified Erythrocladia	Ragan,M.A., Bird,C.J., Rice,E.L., Gutell,R.R., Murphy,C.A. and Singh,R.K.	A molecular phylogeny of the marine red algae (Rhodophyta) based on the nuclear small-subunit rRNA gene	Unpublished
Otu05361	TACACACCGCCCGTCGCTACTACCGATTGAATGGTTTAGTGAGATTTTTGGGCTGGAACTCTCTTGTTCAGCAATGAACGAGAGAGATACTGGGAAGCTAATCTAACTGTATCATTTAGAGGAAGTAA	Eukaryota	unclassified Eukaryota	unclassified Eukaryota	unclassified Eukaryota	unclassified Eukaryota	unclassified Eukaryota	2	0	AY737639	99219	1.12e-59	Halichondria melanadocia		Eukaryota; Metazoa; Porifera; Demospongiae; Heteroscleromorpha; Suberitida; Halichondriidae; Halichondria; Halichondria (Halichondria)	Richelle-Maurer,E. and Van de Vyver,G.	Phylogeny and conservation of homeobox-containing genes in sponges	Unpublished
Otu09569	TACACACCGCCCGTCGCTACTACCGATTGAATGGTTTAGTGAGATCCTCGGATTGGCCCCGGGATGGTGGGCGACCGCTGACTCGGAGGCCGAGAAGACGATCAAACTTGATCATTTAGAGGAAGTAA	Eukaryota	unclassified Eukaryota	unclassified Eukaryota	unclassified Eukaryota	unclassified Eukaryota	unclassified Eukaryota	3	0	AF120526	99219	1.12e-59	Nucula proxima		Eukaryota; Metazoa; Spiralia; Lophotrochozoa; Mollusca; Bivalvia; Protobranchia; Nuculida; Nuculidae; Nucula	Giribet,G. and Wheeler,W.C.	On bivalve phylogeny: a high-level phylogeny of the mollusk class Bivalvia based on a combined analysis of morphology and DNA sequence data	Unpublished			USA: North Carolina, Beaufort
Otu05656	TACACACCGCCCGTCGCTACTACCGATTGAATGGTTTAGTGAGATCCTCGGATTGGTCCCGGGATGGTGGGCAACCACCGCTCCGGTGTGCTGAGAAGACGATCAAACTTGATCATTTAGAGGAAGTAA	Eukaryota	unclassified Eukaryota	unclassified Eukaryota	unclassified Eukaryota	unclassified Eukaryota	unclassified Eukaryota	2	0	DQ209213	99225	3.15e-60	Phyllochaetopterus gigas		Eukaryota; Metazoa; Spiralia; Lophotrochozoa; Annelida; Polychaeta; Sedentaria; Chaetopteridae; Phyllochaetopterus	Osborn,K.J., Rouse,G.W., Goffredi,S.K. and Robison,B.H.	Description and relationships of Chaetopterus pugaporcinus, an unusual pelagic polychaete (Annelida, Chaetopteridae)	Biol. Bull. 212 (1), 40-54 (2007)
Otu05820	TACACACCGCCCGTCGCTACTACCGATTGAACGGTTTAGTGAGATCCTCGGATTGGTCCCGACATGGCGGGCGACCGCCGCGTCGGTGTGCCGAGAAGACGATCAAACTTGATCGTTTAGAGGAAGTAA	Eukaryota	unclassified Eukaryota	unclassified Eukaryota	unclassified Eukaryota	unclassified Eukaryota	unclassified Eukaryota	1	0	DQ209217	99225	3.15e-60	Mesochaetopterus taylori		Eukaryota; Metazoa; Spiralia; Lophotrochozoa; Annelida; Polychaeta; Sedentaria; Chaetopteridae; Mesochaetopterus	Osborn,K.J., Rouse,G.W., Goffredi,S.K. and Robison,B.H.	Description and relationships of Chaetopterus pugaporcinus, an unusual pelagic polychaete (Annelida, Chaetopteridae)	Biol. Bull. 212 (1), 40-54 (2007)
Otu00710	TACACACCGCCCGTCGCTACTACCGATTGAATGGTTTAGTGAGGCCCTCGGACGTTCCCCGGGCTGGGCTACGGCCCGGTCGTCAGGCGCGTGGCGAAAGATGGTCGAACTTGATCATTTAGAGGAAGTAA	Eukaryota	unclassified Eukaryota	unclassified Eukaryota	unclassified Eukaryota	unclassified Eukaryota	unclassified Eukaryota	0	1	JF903584	99237	2.48e-61	Branchiosyllis exilis	clone="3"	Eukaryota; Metazoa; Spiralia; Lophotrochozoa; Annelida; Polychaeta; Errantia; Phyllodocida; Syllidae; Branchiosyllis	Aguado,M.T., San Martin,G. and Siddall,M.E.	Systematics and evolution of syllids (Annelida, Syllidae)	Cladistics 28, 234-250 (2012)			USA: Coconut Is., Hawaii
Otu01759	TACACACCGCCCGTCGCTACTACCGATTGAATGGTTTAGTGAGGCCCTCGGACGTTCCCCGGGCTGGGCTTCGGCCCGGTCGTCAGGCGCGTGGCGAAAGATGGTCGGACTTGATCATTTAGAGGAAGTAA	Eukaryota	unclassified Eukaryota	unclassified Eukaryota	unclassified Eukaryota	unclassified Eukaryota	unclassified Eukaryota	0	8	JF903584	99237	2.48e-61	Branchiosyllis exilis	clone="3"	Eukaryota; Metazoa; Spiralia; Lophotrochozoa; Annelida; Polychaeta; Errantia; Phyllodocida; Syllidae; Branchiosyllis	Aguado,M.T., San Martin,G. and Siddall,M.E.	Systematics and evolution of syllids (Annelida, Syllidae)	Cladistics 28, 234-250 (2012)			USA: Coconut Is., Hawaii
Otu04064	TACACACCGCCCGTCGCTACTACCGATTGGATGGTTTAGTGAGGCCCTCGGACGTTCCCCGGGCTGGGCTTCGGCCCGGTCGTCAGGCGCGTGGCGAAAGATGGTCGAACTTGATCATTTAGAGGAAGTAA	Eukaryota	unclassified Eukaryota	unclassified Eukaryota	unclassified Eukaryota	unclassified Eukaryota	unclassified Eukaryota	0	1	JF903584	99237	2.48e-61	Branchiosyllis exilis	clone="3"	Eukaryota; Metazoa; Spiralia; Lophotrochozoa; Annelida; Polychaeta; Errantia; Phyllodocida; Syllidae; Branchiosyllis	Aguado,M.T., San Martin,G. and Siddall,M.E.	Systematics and evolution of syllids (Annelida, Syllidae)	Cladistics 28, 234-250 (2012)			USA: Coconut Is., Hawaii
Otu07626	TACACACCGCCCGTCGCTACTACCGATTGAATGGTTTAGTGAGGCCCTCGGACGTTCCCCGGGCTGGGCTTTGGCCCGGTCGTCAGGCGCGTGGCGAAAGATGGTCGAACTTGATCATTTAGAGGAAGTAA	Eukaryota	unclassified Eukaryota	unclassified Eukaryota	unclassified Eukaryota	unclassified Eukaryota	unclassified Eukaryota	0	1	JF903584	99237	2.48e-61	Branchiosyllis exilis	clone="3"	Eukaryota; Metazoa; Spiralia; Lophotrochozoa; Annelida; Polychaeta; Errantia; Phyllodocida; Syllidae; Branchiosyllis	Aguado,M.T., San Martin,G. and Siddall,M.E.	Systematics and evolution of syllids (Annelida, Syllidae)	Cladistics 28, 234-250 (2012)			USA: Coconut Is., Hawaii
Otu08224	TACACACCGCCCGTCGCTACTACCGATTGAATGGTTTAGTGAGGCCCTCGGACGTTCCCCGGGCTGGGCTTCGGCCCGGTCGTCAGGCGCGCGGCGAAAGATGGTCGAACTTGATCATTTAGAGGAAGTAA	Eukaryota	unclassified Eukaryota	unclassified Eukaryota	unclassified Eukaryota	unclassified Eukaryota	unclassified Eukaryota	0	1	JF903584	99237	2.48e-61	Branchiosyllis exilis	clone="3"	Eukaryota; Metazoa; Spiralia; Lophotrochozoa; Annelida; Polychaeta; Errantia; Phyllodocida; Syllidae; Branchiosyllis	Aguado,M.T., San Martin,G. and Siddall,M.E.	Systematics and evolution of syllids (Annelida, Syllidae)	Cladistics 28, 234-250 (2012)			USA: Coconut Is., Hawaii
Otu08932	TACACACCGCCCGTCGCTACTACCGATTGAATGGTTTAGTGAGGCCCTCGGACGTTCCCCGGGCTGGGCTTCGGCCCGGTCGGCAGGCGCGTGGCGAAAGATGGTCGAACTTGATCATTTAGAGGAAGTAA	Eukaryota	unclassified Eukaryota	unclassified Eukaryota	unclassified Eukaryota	unclassified Eukaryota	unclassified Eukaryota	0	1	JF903584	99237	2.48e-61	Branchiosyllis exilis	clone="3"	Eukaryota; Metazoa; Spiralia; Lophotrochozoa; Annelida; Polychaeta; Errantia; Phyllodocida; Syllidae; Branchiosyllis	Aguado,M.T., San Martin,G. and Siddall,M.E.	Systematics and evolution of syllids (Annelida, Syllidae)	Cladistics 28, 234-250 (2012)			USA: Coconut Is., Hawaii
Otu12213	TACACACCGCCCGTCGCTACTACCGATTGAATGGTTTAGTGAGGCCCTCGGACGTTCCCCGGGCCGGGCTTCGGCCCGGTCGTCAGGCGCGTGGCGAAAGATGGTCGAACTTGATCATTTAGAGGAAGTAA	Eukaryota	unclassified Eukaryota	unclassified Eukaryota	unclassified Eukaryota	unclassified Eukaryota	unclassified Eukaryota	0	1	JF903584	99237	2.48e-61	Branchiosyllis exilis	clone="3"	Eukaryota; Metazoa; Spiralia; Lophotrochozoa; Annelida; Polychaeta; Errantia; Phyllodocida; Syllidae; Branchiosyllis	Aguado,M.T., San Martin,G. and Siddall,M.E.	Systematics and evolution of syllids (Annelida, Syllidae)	Cladistics 28, 234-250 (2012)			USA: Coconut Is., Hawaii
Otu12339	TACACACCGCCCGTCGCTACTACCGATTGAATGGTTTAGTGAGGCCCTCGGACGTTCCCTGGGCTGGGCTTCGGCCCGGTCGTCAGGCGCGTGGCGAAAGATGGTCGAACTTGATCATTTAGAGGAAGTAA	Eukaryota	unclassified Eukaryota	unclassified Eukaryota	unclassified Eukaryota	unclassified Eukaryota	unclassified Eukaryota	0	2	JF903584	99237	2.48e-61	Branchiosyllis exilis	clone="3"	Eukaryota; Metazoa; Spiralia; Lophotrochozoa; Annelida; Polychaeta; Errantia; Phyllodocida; Syllidae; Branchiosyllis	Aguado,M.T., San Martin,G. and Siddall,M.E.	Systematics and evolution of syllids (Annelida, Syllidae)	Cladistics 28, 234-250 (2012)			USA: Coconut Is., Hawaii
Otu00065	TACACACCGCCCGTCGCACCTACCGATTGAATGGTCCGGTGAAATCTTCGGACCGTGACTTTGATTTGTTTACTCAAAACGCTGTTACGGGAAGTTGATTAAACCTTACCATTTAGAGGAAGGTG	Eukaryota	unclassified Eukaryota	unclassified Eukaryota	unclassified Eukaryota	unclassified Eukaryota	unclassified Eukaryota	0	2	DQ103811	100000	1.09e-59	uncultured marine eukaryote	clone="M4_18G04"	Eukaryota; environmental samples	Zuendorf,A., Bunge,J., Behnke,A., Barger,K.J. and Stoeck,T.	Diversity estimates of microeukaryotes below the chemocline of the anoxic Mariager Fjord, Denmark	FEMS Microbiol. Ecol. 58 (3), 476-491 (2006)		anoxic Mariager Fjord
Otu00375	TACACACCGCCCGTCGCTCCTACCGATGTTTGGTCCGGTGAAATCTTAGGATTCGTGGCATACACTTGTTTTTGCTCTTTTGTGAGAATGAGTTTGCTGTGGAGAATTTGAGTAAACCT	Eukaryota	unclassified Eukaryota	unclassified Eukaryota	unclassified Eukaryota	unclassified Eukaryota	unclassified Eukaryota	0	2	KY465835	100000	2.21e-56	Paramoeba branchiphila		Eukaryota; Amoebozoa; Discosea; Flabellinia; Dactylopodida; Paramoebidae; Paramoeba	Sibbald,S.J., Cenci,U., Colp,M., Eglit,Y., O'Kelly,C.J. and Archibald,J.M.	Diversity and Evolution of Paramoeba spp. and their Kinetoplastid Endosymbionts	J. Eukaryot. Microbiol. (2017) In press
Otu00839	TACACACCGCCCGTCGCTCCTACCAATTTCGAGTGGCTCGGTGAACCTCTTTGGACTGTCGAGCAATCGCGAAATTAGAGTGAACCTGGTCACTTAGAGGAAGGAGAAGTCGTAA	Eukaryota	unclassified Eukaryota	unclassified Eukaryota	unclassified Eukaryota	unclassified Eukaryota	unclassified Eukaryota	0	5	AY179981	100000	3.55e-54	uncultured ciliate	clone="CCI29"	Eukaryota; Sar; Alveolata; Ciliophora; environmental samples	Stoeck,T. and Epstein,S.	Novel eukaryotic lineages inferred from small-subunit rRNA analyses of oxygen-depleted marine environments	Appl. Environ. Microbiol. 69 (5), 2657-2663 (2003)		oxygen-depleted marine environment
Otu01799	TACACACCGCCCGTCGCACCTACCGATTGAACGGTCCGGTGAGAACTTTGGATCTTTTCAAGCTCTGTTTATTCAGTTTGCTAGAGAGGAGAAGTTGTTCAAATCTTACCGTTTAGAGGAAGGTG	Eukaryota	unclassified Eukaryota	unclassified Eukaryota	unclassified Eukaryota	unclassified Eukaryota	unclassified Eukaryota	0	6	KX160006	100000	1.09e-59	Stellarchytrium dubum		Eukaryota; Sar; Stramenopiles; Bigyra; Labyrinthulomycetes; Labyrinthulida; Stellarchytrium	Fiorito,R., Leander,C. and Leander,B.	Characterization of three novel species of Labyrinthulomycota isolated from ochre sea stars (Pisaster ochraceus)	Mar. Biol. (2016) In press
Otu01875	TACACACCGCCCGTCGCTACTACCGATTGAATGGTTTAGTGAGGCCCTCGGACGTTCCCCGGGCTGGGCTTCGGCCCGGTCGTCAGGCGCGTGGCGAAAGATGGTCGAACTTGATCATTTAGAGGAAGTAA	Eukaryota	unclassified Eukaryota	unclassified Eukaryota	unclassified Eukaryota	unclassified Eukaryota	unclassified Eukaryota	0	187	JF903584	100000	5.34e-63	Branchiosyllis exilis	clone="3"	Eukaryota; Metazoa; Spiralia; Lophotrochozoa; Annelida; Polychaeta; Errantia; Phyllodocida; Syllidae; Branchiosyllis	Aguado,M.T., San Martin,G. and Siddall,M.E.	Systematics and evolution of syllids (Annelida, Syllidae)	Cladistics 28, 234-250 (2012)			USA: Coconut Is., Hawaii
Otu05199	TACACACCGCCCGTCGCTACTACCGATTGAATGGTTTAGTGAACGCTTTGGACTGGAGCTCCCTCGCTCAGCGATGGGCGAGGGGGAGTCCGGGAAGCCGCGTGAACTGCACCATTTAGAGGAAGTAAAAGTCGTAACAAGGTTT	Eukaryota	unclassified Eukaryota	unclassified Eukaryota	unclassified Eukaryota	unclassified Eukaryota	unclassified Eukaryota	2	0	KC902090	100000	1.02e-55	Halichondrida sp. USNM 1133814		Eukaryota; Metazoa; Porifera; Demospongiae; unclassified Demospongiae	Redmond,N.E., Morrow,C.C., Thacker,R.W., Diaz,M.C., Boury-Esnault,N., Cardenas,P., Hajdu,E., Lobo-Hajdu,G., Picton,B.E., Pomponi,S.A., Kayal,E. and Collins,A.G.	Phylogeny and Systematics of Demospongiae in Light of New Small-Subunit Ribosomal DNA (18S) Sequences	Integr. Comp. Biol. 53 (3), 388-415 (2013)			Panama: Bocas del Toro, Mangrove 21.7.09
Otu05325	TACACACCGCCCGTCGCTCCTACCGATTGGATGGTCCGGTGAATTGATCGGACTGATGAATATTTTCGCGGGTGCGAAATTATCACAGAAAGTTCAATAAGCCTTATCATCTAGAGGAAGGAG	Eukaryota	unclassified Eukaryota	unclassified Eukaryota	unclassified Eukaryota	unclassified Eukaryota	unclassified Eukaryota	5	0	KU743830	100000	1.38e-58	uncultured eukaryote		Eukaryota; environmental samples	Lin,Y.-C., Chiang,K.-P., Chen,L.-Y., Chung,C.-C., Gong,G.-C. and Huang,C.-Y.	Community composition of photosynthetic picoeukaryotes in a subtropical coastal ecosystem, with particular emphasis on Micromonas	Unpublished
Otu07602	TACACACCGCCCGTCGCTCCTACCGATTGAGTGATCCGGTGAATACTTCGGAGTGCAGACTCTACAGTTCCTGTTTTGTTTGCGCAAAGTTGAATAAACCTTATCACTTAGAGGAAGGAG	Eukaryota	unclassified Eukaryota	unclassified Eukaryota	unclassified Eukaryota	unclassified Eukaryota	unclassified Eukaryota	1	0	KJ763541	100000	6.22e-57	uncultured eukaryote		Eukaryota; environmental samples	Lie,A.A., Liu,Z., Hu,S.K., Jones,A.C., Kim,D.Y., Countway,P.D., Amaral-Zettler,L.A., Cary,S.C., Sherr,E.B., Sherr,B.F., Gast,R.J. and Caron,D.A.	Investigating Microbial Eukaryotic Diversity from a Global Census: Insights from a Comparison of Pyrotag and Full-Length Sequences of	Appl. Environ. Microbiol. 80 (14), 4363-4373 (2014)
Otu09545	TACACACCGCCCGTCGCTACTACCGATTGAATGGTTTAGTGAGGCCCTCGGACGTTCCCCGGGCTGGGCTTCGGCCCGGTCGTCAGGCGCGTGGCGAAA	Eukaryota	unclassified Eukaryota	unclassified Eukaryota	unclassified Eukaryota	unclassified Eukaryota	unclassified Eukaryota	0	3	JF903584	100000	2.28e-45	Branchiosyllis exilis	clone="3"	Eukaryota; Metazoa; Spiralia; Lophotrochozoa; Annelida; Polychaeta; Errantia; Phyllodocida; Syllidae; Branchiosyllis	Aguado,M.T., San Martin,G. and Siddall,M.E.	Systematics and evolution of syllids (Annelida, Syllidae)	Cladistics 28, 234-250 (2012)			USA: Coconut Is., Hawaii
Otu09946	TACACACCGCCCGTCGCTACTACCGATTGAATGGTATAGTGAGGTCTCCGGATTGCCTTTTGGCGAGATGCTGAACAAACTATTTCATTTAGAGGAAGTAAAAGTCGTAACAAGGTTTCCGTAG	Eukaryota	unclassified Eukaryota	unclassified Eukaryota	unclassified Eukaryota	unclassified Eukaryota	unclassified Eukaryota	0	1	KJ763063	100000	3.88e-59	uncultured eukaryote		Eukaryota; environmental samples	Lie,A.A., Liu,Z., Hu,S.K., Jones,A.C., Kim,D.Y., Countway,P.D., Amaral-Zettler,L.A., Cary,S.C., Sherr,E.B., Sherr,B.F., Gast,R.J. and Caron,D.A.	Investigating Microbial Eukaryotic Diversity from a Global Census: Insights from a Comparison of Pyrotag and Full-Length Sequences of	Appl. Environ. Microbiol. 80 (14), 4363-4373 (2014)
Otu10497	TACACACCGCCCGTCGCTACTACCGATTGAATGGTTTAGCAAGGTCGTTGGATCGGTGCCATTGTAGTGGCTTTGGCTGCTCTACCGGTGCTGAGAAGACGCCCGAACTTGATCATTTAGAGGAAGTAA	Eukaryota	unclassified Eukaryota	unclassified Eukaryota	unclassified Eukaryota	unclassified Eukaryota	unclassified Eukaryota	0	8	AJ228789	100000	6.77e-62	Prosorhynchoides gracilescens		Eukaryota; Metazoa; Spiralia; Lophotrochozoa; Platyhelminthes; Trematoda; Digenea; Prosorhynchoides	Littlewood,D.T., Rohde,K. and Clough,K.A.	The phylogenetic position of Udonella (Platyhelminthes)	Int. J. Parasitol. 28 (8), 1241-1250 (1998)	Lophius piscatorius
Otu10636	TACACACCGCCCGTCGCACCTACCGATTGAACGTTCCGGTGAGACCTTCGGAGGGCACGTTGTTCCTGGCGACAGGACGTCGTGGCCAAAGTTGAGCAAACCTTAACGTTTAGAGGAAGGTG	Eukaryota	unclassified Eukaryota	unclassified Eukaryota	unclassified Eukaryota	unclassified Eukaryota	unclassified Eukaryota	2	0	AB810965	100000	4.91e-58	Schizochytrium sp. Maku-1	clone="2"	Eukaryota; Sar; Stramenopiles; Bigyra; Labyrinthulomycetes; Thraustochytrida; Thraustochytriaceae; Schizochytrium; unclassified Schizochytrium	Nakazawa,A., Kokubun,Y., Matsuura,H., Yonezawa,N., Kose,R., Yoshida,M., Tanabe,Y., Kusuda,E., Thang,D.V., Ueda,M., Honda,D., Mahakhant,A., Kaya,K. and Watanabe,M.M.	TLC screening of thraustochytrid strains for squalene production	J. Appl. Phycol. 26, 29-41 (2014)
Otu10658	TACACACCGCCCGTCGCTACTACCGATTGAATGGTTTAGTGAGGCCCTCGGACGTTCCCCGGGCTGGGCTTCGGCCCGGTCGTCAGGCGCGTGGCGAAAGATGGTCGAACTTGATCATTTAGAGGAAGTAA	Eukaryota	unclassified Eukaryota	unclassified Eukaryota	unclassified Eukaryota	unclassified Eukaryota	unclassified Eukaryota	0	2	JF903584	100000	5.34e-63	Branchiosyllis exilis	clone="3"	Eukaryota; Metazoa; Spiralia; Lophotrochozoa; Annelida; Polychaeta; Errantia; Phyllodocida; Syllidae; Branchiosyllis	Aguado,M.T., San Martin,G. and Siddall,M.E.	Systematics and evolution of syllids (Annelida, Syllidae)	Cladistics 28, 234-250 (2012)			USA: Coconut Is., Hawaii
Otu11539	TACACACCGCCCGTCGCACCTACCGATTGAATGGTCCGGTGAATTCTTCGGACTGCGGCTTTGACTCGATTTCGGTCGAGGCGTTGCTGCGGGAAGTTGATTAAACCTTACCATTTAGAGGAAGGTG	Eukaryota	unclassified Eukaryota	unclassified Eukaryota	unclassified Eukaryota	unclassified Eukaryota	unclassified Eukaryota	2	0	KF129652	100000	8.59e-61	uncultured eukaryote		Eukaryota; environmental samples	Wu,W., Huang,B., Liao,Y. and Sun,P.	Picoeukaryotic diversity and distribution in the subtropical-tropical South China Sea	FEMS Microbiol. Ecol. 89 (3), 563-579 (2014)
Otu12929	TACACACCGCCCGTCGCTACTACCGATTGAATGGCTTAGTGAATCCTTCGGAGTGGTCTATTTGAGCCGGCAACGGCACATTTGGACTGCAAAGTTGGGTAAACTTGGTCATTTAGAGGAAGTAA	Eukaryota	unclassified Eukaryota	unclassified Eukaryota	unclassified Eukaryota	unclassified Eukaryota	unclassified Eukaryota	0	2	KC674253	100000	1.09e-59	uncultured fungus	clone="nco128c02c1"	Fungi; environmental samples	Findley,K., Oh,J., Yang,J., Conlan,S., Deming,C., Meyer,J.A., Schoenfeld,D., Nomicos,E., Park,M., Becker,J., Benjamin,B., Blakesley,R., Bouffard,G., Brooks,S., Coleman,H., Dekhtyar,M., Gregory,M., Guan,X., Gupta,J., Han,J., Hargrove,A., Ho,S.L., Johnson,T., Legaspi,R., Lovett,S., Maduro,Q., Masiello,C., Maskeri,B., McDowell,J., Montemayor,C., Mullikin,J., Park,M., Riebow,N., Schandler,K., Schmidt…	Topographic diversity of fungal and bacterial communities in human skin	Nature (2013) In press	Homo sapiens	skin, nare
Otu00123	TACACACCGCCCGTCGCTACTACCAATTGGTTGGTTTAGTGAGAGGTCTTCGGATTGCACTTAGGTGAGTTGCAAGACCCGCCTTGGCTGTGAGAAGTAGTAAAAGTCGTAACAAGGTTTCTGTAG	Eukaryota	unclassified Eukaryota	unclassified Eukaryota	unclassified Eukaryota	unclassified Eukaryota	unclassified Eukaryota	891	5
Otu00185	TACACACCGCCCGTCGCTCCTACCGATTGAGTTGTCCGGTAAATTATGTGGATTGAATGTGGGTCAGAGACTTGCTTTCGAGAAGCATTGTGGACCTTAGAACTTAGAGGAAGGAG	Eukaryota	unclassified Eukaryota	unclassified Eukaryota	unclassified Eukaryota	unclassified Eukaryota	unclassified Eukaryota	2	0
Otu00292	TACACACCGCCCGTCGCTACTACCAATTGGTTGGTTTAGTGAGAGGTCTTCGGATTGCACTTAGGTGAGTTGCAAGACCCGCCTTGGCTGTGAGAAGTAGTAAAAGTCGTAACAAGGTTTCTGTAGGTAA	Eukaryota	unclassified Eukaryota	unclassified Eukaryota	unclassified Eukaryota	unclassified Eukaryota	unclassified Eukaryota	9	0
Otu00374	TACACACCGCCCGTCGCTACTACCAATTGGTTGGTTTAGTGAGAGGTCTTCGGATTGCACTTAGGTGAGTTGCAAGGCCCGCCTTGGCTGTGAGAAGTAGTAAAAGTCGTAACAAGGTTTCTGCAGGTGA	Eukaryota	unclassified Eukaryota	unclassified Eukaryota	unclassified Eukaryota	unclassified Eukaryota	unclassified Eukaryota	17	1
Otu00380	TACACACCGCCCGTCGCTCTTACCGATGGACTATTCTGTGAGTATACAGGACGGGAACTCTACTCATTTTTAATGATTGAGTTCTATAAGAATGTACGCGAACAGTGTGGTCTAA	Eukaryota	unclassified Eukaryota	unclassified Eukaryota	unclassified Eukaryota	unclassified Eukaryota	unclassified Eukaryota	1	0
Otu00427	TACACACCGCCCGTCGCTACTACCAATTGGTTGGTTTAGTGAGGGGTCTTCGGATTGCACTTAGGTGAGTTGCAAGACCCGCCTTGGCTGTGAGAAGTAGTAAAAGTCGTAACAAGGTTTCTGTAG	Eukaryota	unclassified Eukaryota	unclassified Eukaryota	unclassified Eukaryota	unclassified Eukaryota	unclassified Eukaryota	8	0
Otu00441	TACACACCGCCCGTCGCTACTACCAATTGGTTGGTTTAGTGAGAGGTCTTCGGATTGCACTTAGGTGAGTTGCAAGGCCCGCCTTGGCTGTGAGAAGTAGTAAAAGTCGTAACAAGGTTTCTGTAGTGA	Eukaryota	unclassified Eukaryota	unclassified Eukaryota	unclassified Eukaryota	unclassified Eukaryota	unclassified Eukaryota	11	0
Otu00609	TACACACCGCCCGTCGCTACTACCAATTGGTTGGTTTAGTGAGAGGTCTTCGGATTGCACTTAGGTGAGTTGCAAGACCCGCCTTGGCTGTGAGAAGTAATAAAAGTCGTAACAAGGTTTCTGTAG	Eukaryota	unclassified Eukaryota	unclassified Eukaryota	unclassified Eukaryota	unclassified Eukaryota	unclassified Eukaryota	5	0
Otu01724	TACACACCGCCCGTCGCTGCTACCGATTGAATGGCTTAGTGAGGACTTTGGATTGCCGCCGTCGCGTCCTCAGGACGCGATCGGAGGCAAGAAGCTGTTCGAACTTGATCATTTCGAGGAAGTAA	Eukaryota	unclassified Eukaryota	unclassified Eukaryota	unclassified Eukaryota	unclassified Eukaryota	unclassified Eukaryota	0	1
Otu01732	TACACACCGCCCGTCTCTACTACCGACTGAATGGTTTAGTGAGGACTTTGGATTGCCGCCGTCGCGTCCTCAGGACGCGATCGGAGGGCAAGAAGCTGTTCGAACTAGATCATTTAGAGGAAGTAA	Eukaryota	unclassified Eukaryota	unclassified Eukaryota	unclassified Eukaryota	unclassified Eukaryota	unclassified Eukaryota	0	1
Otu01784	TACACACCGCCCGTCGCTACTACCAATTGGTTGGTTTAGTGAGAGGTCTTCGGAGTGCACTTAGGTGAGTTGCAAGACCCGCCTTGGCTGTGAGAAGTAGTAAAAGTCGTAACAAGGTTTCCGTAG	Eukaryota	unclassified Eukaryota	unclassified Eukaryota	unclassified Eukaryota	unclassified Eukaryota	unclassified Eukaryota	2	0
Otu01810	TACACACCGCCCGTCGCTACTACCAATTGGTTGGTTTAGCGAGAGGTCTTCGGATTGCACTTAGGTGAGTTGCAAGACCCGCCTTGGCTGTGAGAAGTAGTAAAAGTCGTAACAAGGTTTCTGTAG	Eukaryota	unclassified Eukaryota	unclassified Eukaryota	unclassified Eukaryota	unclassified Eukaryota	unclassified Eukaryota	2	0
Otu01920	TACACACCGCCCGTCGCTACTACCAATTGGTTGGTTTAGTGAGAGGTCCTCGGATTGCACTTAGGTGAGTTGCAAGACCCGCCTTGGCTGTGAGAAGTAGTAAAAGTCGTAACAAGGTTTCTGTAGGTGAACCTG	Eukaryota	unclassified Eukaryota	unclassified Eukaryota	unclassified Eukaryota	unclassified Eukaryota	unclassified Eukaryota	4	0
Otu01941	TACACACCGCCCGTCGCTACTACCGATTGAGTGCACCAGTGAGACTCTTGAACTCGCGAACCTGGAGTACGTTTAGTGTCTCGTTACACTTTACGATTCACGCTCCGGGTGATACGTTGGGAAAGA	Eukaryota	unclassified Eukaryota	unclassified Eukaryota	unclassified Eukaryota	unclassified Eukaryota	unclassified Eukaryota	0	193
Otu02062	TACACACCGCCCGTCGCTACTACCGATTGGATCGGTTAGTGAGATCACCGGATTGGTCAGAGGTGTTCCCACCGGTTCGGCCGCGGGCGCTTCAGGTTGCCGAAAAGACGATCGAATTTGACGATCTAGAGGTCGTAA	Eukaryota	unclassified Eukaryota	unclassified Eukaryota	unclassified Eukaryota	unclassified Eukaryota	unclassified Eukaryota	1	0
Otu02070	TACACACCGCCCGTCGCTACTACCGGTTGAATGGTTTAGTGAGGACTTTGGATTGCCGCCGTCGCGTCCTAAGGACGCGATCGGAGGGCAAGAAGCTGTTCGAACTTGATCACTTAGAGGAAGTAA	Eukaryota	unclassified Eukaryota	unclassified Eukaryota	unclassified Eukaryota	unclassified Eukaryota	unclassified Eukaryota	0	2
Otu02109	TACACACCGCCCGTCGCTACTACCGACTGAATGGTTTAGTGAGGACTTCGGATTGCCGCCGTCGCGTCCTCAGGACGCGATCGGAGGGCAAGAAGCTGTTCGGACTTGATCATTTAGAGGAAGTAA	Eukaryota	unclassified Eukaryota	unclassified Eukaryota	unclassified Eukaryota	unclassified Eukaryota	unclassified Eukaryota	0	2
Otu02140	TACACACCGCCCGTCGCTACTACCGATTGAGCGCACCAGTGAGACTCTTGAACTCGCGAACCTGGAGTACGTTTAGTGTCTCGTTACACTTTACGATTCACGCTCCGGGTGATACGTTGGGA	Eukaryota	unclassified Eukaryota	unclassified Eukaryota	unclassified Eukaryota	unclassified Eukaryota	unclassified Eukaryota	0	2
Otu02194	TACACACCGCCCGTCGCTACTACCAATTGGTTGGTTTAGTGAGAGGTCTTCGGATTGCACTTAGGTGAGTTGCAAGACCCGCCTTGGCTGTGAGAAGTAGTAAAAGTCGTAACAAGGTTTCTGTAG	Eukaryota	unclassified Eukaryota	unclassified Eukaryota	unclassified Eukaryota	unclassified Eukaryota	unclassified Eukaryota	3	0
Otu02206	TACACACCGCCCGTCGCTACTACCAATTGGTTGGTTTAGTGAGAGGTCTTCGGATTGCACTTAGGTGAGTTGCAAGGCCCGCCTTGGCTGTGAGAAGTAGCAAAAGTCGTAACAAGGTTTCTGTAG	Eukaryota	unclassified Eukaryota	unclassified Eukaryota	unclassified Eukaryota	unclassified Eukaryota	unclassified Eukaryota	4	0
Otu02323	TACACACCGCCCGTCGCTACTACCGATCGAATGGTTTAGTGAGGACTTTGGATTGCCGCCGTCGCGTCCTCAGGACGCGATCGGAGGGCAAGAAGCTGTTCGGACTTGATCATTTAGAGGAAGTGA	Eukaryota	unclassified Eukaryota	unclassified Eukaryota	unclassified Eukaryota	unclassified Eukaryota	unclassified Eukaryota	0	1
Otu02342	TACACACCGCCCGTCGCTACTACCGATCGAATGGTGTAGTGAGGACTTTGGATTGCCGCCGTCGCGTCCTCAGGACGCGATCGGAGGGCAAGAAGCTGTTCGAACTTGATCACTTAGAGGAAGTAA	Eukaryota	unclassified Eukaryota	unclassified Eukaryota	unclassified Eukaryota	unclassified Eukaryota	unclassified Eukaryota	0	2
Otu03591	TACACACCGCCCGTCGCTACTACCAATTGGTTGGTTTAGTGAGAGGTCTTCGAATTGCACTTAGGTGAGTTGCAAGGCCCGCCTTGGCTGTGAGAAGTAGTAAAAGTCGTAACAAGGTTTCTGTAG	Eukaryota	unclassified Eukaryota	unclassified Eukaryota	unclassified Eukaryota	unclassified Eukaryota	unclassified Eukaryota	1	0
Otu03667	TACACACCGCCCGTCGCTACTACCGACTGAATGGTTTAGTGAGGACTTTGGATTGCCGCCGTCGCGTCCTCAGGACGCGATCGGAGGGCAAGAAGCTGTTTGAACTTGATCATTTAGAGGAAGAAA	Eukaryota	unclassified Eukaryota	unclassified Eukaryota	unclassified Eukaryota	unclassified Eukaryota	unclassified Eukaryota	0	2
Otu03777	TACACACCGCCCGTCGCTACTACCGATTGAGTGCACCAGTGAGACTCTTGAACTCGCGAACCTGGAGTACGTTTAGTGTCTCGTTACACTTTACGATTATTCACGCTCCGGGTGATACGTTGGGAAA	Eukaryota	unclassified Eukaryota	unclassified Eukaryota	unclassified Eukaryota	unclassified Eukaryota	unclassified Eukaryota	0	29
Otu03799	TACACACCGCCCGTCGCTACTACTGATTGGATGGTTTAGTGAGAGGTCTTCGGATTGCACTTAGGTGAGTTGCAAGACCCGCCTTGGCTGTGAGAAGTAGTAAAAGTCGTAACAAGGTTTCTGTAGGTGAACCTG	Eukaryota	unclassified Eukaryota	unclassified Eukaryota	unclassified Eukaryota	unclassified Eukaryota	unclassified Eukaryota	2	0
Otu03806	TACACACCGCCCGTCGCTACTACCAATTGGTTGGTTTAGTGAGAGGTCTTCGGATTGCACTTAGGTGAGTTGCAAGACCCGCCTTGGCTGTGAGGAGTAGTAAAAGTCGTAACAAGGTTTCTGTAG	Eukaryota	unclassified Eukaryota	unclassified Eukaryota	unclassified Eukaryota	unclassified Eukaryota	unclassified Eukaryota	4	0
Otu03840	TACACACCGCCCGTCGCTCTTACCGATGGACTATTCTGTGAGTATACAGGACGGGAACTCTATTCATTTTTAATGATTGAGTTCTATAAGAATGTACGCGAACAGTGTGGTCTAA	Eukaryota	unclassified Eukaryota	unclassified Eukaryota	unclassified Eukaryota	unclassified Eukaryota	unclassified Eukaryota	42	0
Otu04150	TACACACCGCCCGTCGCTCCTACCGATTGAATGGTCCGGTGAAAACTTGGGATTGAGAAATGTTTTTGAATTAAAATTTATTTTAGTTCATTGTTTTTTAAGAACTTGTTTAAATCTTATCATTTAG	Eukaryota	unclassified Eukaryota	unclassified Eukaryota	unclassified Eukaryota	unclassified Eukaryota	unclassified Eukaryota	0	1
Otu04161	TACACACCGCCCGTCGCTACTACCAATTGGTTGGTTTAGTGAGAGGTCTTCGGATTGCACTTAGGTGAGTTGCAAGGCCCGCCTTGGCTGTGAGAAGTAGTAAAAGTCGTAACAAGGTTTCTGTAGGTGA	Eukaryota	unclassified Eukaryota	unclassified Eukaryota	unclassified Eukaryota	unclassified Eukaryota	unclassified Eukaryota	1	0
Otu04170	TACACACCGCCCGTCGCTACTACTGATTGAACGGTTTAGTGAGGACTTTGGATTGCCGCCGTCGCGTCCTCAGGACGCGATCGGAGGGCAAGAAGCTGTTCGAACCTGATCATTTAGAGGAAGTAA	Eukaryota	unclassified Eukaryota	unclassified Eukaryota	unclassified Eukaryota	unclassified Eukaryota	unclassified Eukaryota	0	1
Otu05265	TACACACCGCCCGTCACTACTACTGATTGGATGGTTTAGTGAGGGGTCTTCGGATTGCACTTAGGTGAGTTGCAAGGCCCGCCTTGGCTGTGAGAAGTAGTAAAAGTCGTAACAAGGTTTCTGTAGGTGAACCTG	Eukaryota	unclassified Eukaryota	unclassified Eukaryota	unclassified Eukaryota	unclassified Eukaryota	unclassified Eukaryota	1	0
Otu05299	TACACACCGCCCGTCGCCACTACCAATTGGTTGGTTTAGTGAGAGGTCTTCGGATTGCACTTAGGTGAGTTGCAAGGCCCGCCTTGGCTGTGAGAAGTAGTAAAAGTCGTAACAAGGTTTCTGTAG	Eukaryota	unclassified Eukaryota	unclassified Eukaryota	unclassified Eukaryota	unclassified Eukaryota	unclassified Eukaryota	1	0
Otu05379	TACACACCGCCCGTCGTTACTACCGATTGAGTGCACCAGTAAGACTCTTGAACTCGCGAACCTGGAGTACGTTTAGTGTCTCGTTACACTTTACGATTCACGCTCCGGGTGATACGTTGGGAAAGA	Eukaryota	unclassified Eukaryota	unclassified Eukaryota	unclassified Eukaryota	unclassified Eukaryota	unclassified Eukaryota	0	1
Otu05485	TACACACCGCCCGTCGCTACTACCAATTGGTTGGTTTAGTGAGAGGTCTTCGGATTTCACTAGGTGAGTTGCAAGACCCGCCTTGGCTGTGAGAAGTAGTAAAAGTCGTAACAAGGTTTCTGTAG	Eukaryota	unclassified Eukaryota	unclassified Eukaryota	unclassified Eukaryota	unclassified Eukaryota	unclassified Eukaryota	2	0
Otu05503	TACACACCGCCCGTCGCTACTACCAATTGGTTGGTTTAGTGAGAGGTCTTCGGATTGCACTTAGGTGAGTTGCAAGGCCCGCCTTGGCTGTGAGAAGTAGTAAAAGTCGTAACAAGGTTTCTGTAGGTGA	Eukaryota	unclassified Eukaryota	unclassified Eukaryota	unclassified Eukaryota	unclassified Eukaryota	unclassified Eukaryota	2	0
Otu05542	TACACACCGCCCGTCGCTACTACCGACTGAAGGGTAACATCAGGACTTTGGACGGTGAAGTGTTTGTACGATCATATTGACGTGCTGCTGCATGATGGACCGGAGATCTTCCGAATGTTGCCCTTT	Eukaryota	unclassified Eukaryota	unclassified Eukaryota	unclassified Eukaryota	unclassified Eukaryota	unclassified Eukaryota	0	5
Otu05573	TACACACCGCCCGTCGCTACTACCAATTGGTTGGTTTAGTGAGAGGTCTTCGGATTGCACTTAGGTGAGTTGCAAGGCCCGCCTTGGCTGTGAGAAGTAGTAAAAGTCGTAACAAGGTTTCTGTAG	Eukaryota	unclassified Eukaryota	unclassified Eukaryota	unclassified Eukaryota	unclassified Eukaryota	unclassified Eukaryota	1	0
Otu05585	TACACACCGCCCGTCGCTACTACCAATTGGTTGGTTTAGTGAGAGGTCTTCGGATCGCACTTAGGTGAGTTGCAAGACCCGCCTTGGCTGTGAGAAGTAGTAAAAGTCGTAACAAGGTTTCTGTAGGTGAACCTG	Eukaryota	unclassified Eukaryota	unclassified Eukaryota	unclassified Eukaryota	unclassified Eukaryota	unclassified Eukaryota	1	0
Otu05637	GTAACACCGCCCGTCGCTACTACCAATTGGTTGGTTTAGTGAGAGGTCTTCGGATTGCACTTAGGTGAGTTGCAAGGCCCGCCTTGGCTGTGAGAAGTAGTAAAAGTCGTAACAAGGTTTCTGTAG	Eukaryota	unclassified Eukaryota	unclassified Eukaryota	unclassified Eukaryota	unclassified Eukaryota	unclassified Eukaryota	1	0
Otu05744	TACACACCGCCCGTCGCTACTACCAACTGGTTGGTTTAGTGGGAGGTCTTCGGATTGCACTTAGGTGAGTTGCAAGGCCCGCCTTGGCTGTGAGAAGTAGTAAAAGTCGTAACAAGGTTTCTGTAG	Eukaryota	unclassified Eukaryota	unclassified Eukaryota	unclassified Eukaryota	unclassified Eukaryota	unclassified Eukaryota	2	0
Otu06536	TACACACCGCCCGTCGCTACTACCGATTGAGTGCACCAGTGAGACTCTTGAACTCGCGAACCTGGAGTACGTTTAGTGTCTCGTTACACTTTACGATTCACGCTCCGGGTGATACGTTGGGA	Eukaryota	unclassified Eukaryota	unclassified Eukaryota	unclassified Eukaryota	unclassified Eukaryota	unclassified Eukaryota	0	2
Otu06596	TACACACCGCCCGTCGCTACTACTGATTGGGTGTTCAAGTGAGATGCTTAGCTCTCTGATGTGGGATTTTATATCGTGCATCGCGGGAAAAAAGTCTCAAGCTTGAGTGTCTAGAGGAAGTAA	Eukaryota	unclassified Eukaryota	unclassified Eukaryota	unclassified Eukaryota	unclassified Eukaryota	unclassified Eukaryota	0	5
Otu06927	TACACACCGCCCGTCGCTCTTACCGATGGACTTCTCTGTGAGTTTAAGGGACTGGAATACCTTCTTTGTTGCTCTTTAGGGAGTAGCAATATCTTTCTATGGAAACTTAAACGAACAGTG	Eukaryota	unclassified Eukaryota	unclassified Eukaryota	unclassified Eukaryota	unclassified Eukaryota	unclassified Eukaryota	2	0
Otu07365	TACACACCGCCCGTCGCTCCTACCGATCGAATGATCCGGTGAAATCTTCGGACCACTGCCTTACAGCTGGTCCGCTGGCCGTTTGGTGGAGGGAAGTCGCTTGAACCTTATCATTTAGAGGAAGGAG	Eukaryota	unclassified Eukaryota	unclassified Eukaryota	unclassified Eukaryota	unclassified Eukaryota	unclassified Eukaryota	1	0
Otu07463	TACACACCGCCCGTCGCTCCAACCGATGTAGGATCCGGTGAAATCTCGGGATGGCGCGCACTGCCGACATGGGCAACTGTGGAGGCGGCATGCCAGAACCTGCTTGAACCTTATTCTGTAGAGGATGGAG	Eukaryota	unclassified Eukaryota	unclassified Eukaryota	unclassified Eukaryota	unclassified Eukaryota	unclassified Eukaryota	1	0
Otu08140	TACACACCGCCCGTCGCTACTACCGATTGACTCGTCCAGTGAGGCCTTGGGAAGCGGGTGGTGGGCCCTCGGGCCTGCCTCCGGCCGAACTCGGTCGAACTGTCCGGGTTAGAGGAAGTAA	Eukaryota	unclassified Eukaryota	unclassified Eukaryota	unclassified Eukaryota	unclassified Eukaryota	unclassified Eukaryota	0	1
Otu08179	TACACACCGCCCGTCGCTACTACCAATTGGTTGGTTTAGTGAGAGGGCTTCGGATTGCACTTAGGTGAGTTGCAAGGCCCGCCTTGGCTGTGAGAAGTAGTAAAAGTCGTAACAAGGTTTCTGTAG	Eukaryota	unclassified Eukaryota	unclassified Eukaryota	unclassified Eukaryota	unclassified Eukaryota	unclassified Eukaryota	2	0
Otu08278	TACACACCGCCCGTCGCTACTACCAATTGGTTGGTTTAGTGAGAGGTCTTCGGATTGCACTTAGGTGAGTTGCAAGGCCCGCCTTGGCTGTGAGAAGTAGTAGAAGTCGTAACAAGGTTTCTGTAGGTGA	Eukaryota	unclassified Eukaryota	unclassified Eukaryota	unclassified Eukaryota	unclassified Eukaryota	unclassified Eukaryota	1	0
Otu08452	TACACACCGCCCGTCGCTACTACCAATTGGTTGGTTAGTGAGAGGTCTTCGGATTGCACTTAGGTGAGTTGCAAGGCCCGCCTTGGCTGTGAGAAGTAGTAAAAGTCGTAACAAGGTTTCTGTAG	Eukaryota	unclassified Eukaryota	unclassified Eukaryota	unclassified Eukaryota	unclassified Eukaryota	unclassified Eukaryota	1	0
Otu08788	TACACACCGCCCGTCGCTACTACCAATTGGTTGGTTTAGTGAGAGGTCTTCGGACTGCACTTAGGTGAGTTGCAAGGCCCGCCTTGGCTGTGAGAAGTAGTAAAAGTCGTAACAAGGTTTCTGTAGGTGA	Eukaryota	unclassified Eukaryota	unclassified Eukaryota	unclassified Eukaryota	unclassified Eukaryota	unclassified Eukaryota	2	0
Otu09491	TACACACCGCCCGTCGCTGCTACCAATTGGTTGGTTTAGTGAGAGGTCTTCGGATTGCACTTAGGTGAGTTGCAAGACCCGCCTTGGCTGTGAGAAGTAGTAAAAGTCGTAACAAGGTTTCTGTAGGTGAACCTG	Eukaryota	unclassified Eukaryota	unclassified Eukaryota	unclassified Eukaryota	unclassified Eukaryota	unclassified Eukaryota	3	0
Otu09517	TACACACCGCCCGTCGCTACTACCGATTGAGTGCACCAGTGAGACTCTTGAACTCACGAACCTGGAGTACGTTTAGTGTCTCGTTACACTTTACGATTCACGCTCCGGGTGATACGTTGGGAAAGA	Eukaryota	unclassified Eukaryota	unclassified Eukaryota	unclassified Eukaryota	unclassified Eukaryota	unclassified Eukaryota	0	2
Otu09527	TACACACCGCCCGTCGCTTGTACCGATTGGACGTTGTGGTGAAGTCACAGGAGTTTGAGAATTTGTCGGGAGCAATCCCATATTTTTAGACAAAAGTG	Eukaryota	unclassified Eukaryota	unclassified Eukaryota	unclassified Eukaryota	unclassified Eukaryota	unclassified Eukaryota	0	3
Otu10189	TACACACCGCCCGTCGCTACTACCGATTGAGTGCACCAGTGAGACTCTTGAACTCGCGAACCTGGAGTACGTTTAGTGTCTCGTTACACTTTACGATTCACGCTCCGGGTGATACGTTGGGAAAGAGA	Eukaryota	unclassified Eukaryota	unclassified Eukaryota	unclassified Eukaryota	unclassified Eukaryota	unclassified Eukaryota	0	5
Otu10333	TACACACCGCCCGTCGCTCTTACCGATGGACTTCTCTGTGAGTTTAAGGGACTGGAATACCTTTTTGTTGCTCTCTTTATGGGGGTAATAATATCTTTCTATGGAAACTTAAACGAA	Eukaryota	unclassified Eukaryota	unclassified Eukaryota	unclassified Eukaryota	unclassified Eukaryota	unclassified Eukaryota	4	0
Otu10354	TACACACCGCCCGTCGCTACTACCGATCGAACGTTCTAGCGAGGTCGTCGGATCGATCGAACGCCGCACTTCGGTCGGCGCCGGCCGAGAAAGCGATCGAACTCGAGCGTTTAGAGGAAGTAA	Eukaryota	unclassified Eukaryota	unclassified Eukaryota	unclassified Eukaryota	unclassified Eukaryota	unclassified Eukaryota	1	0
Otu10824	TACACACCGCCCGTCGTTACTACCAATTGGTTGGTTTAGTGAGAGGTCTTCGGATTGCACTTAGGTGAGTTGCAAGACCCGCCTTGGCTGTGAGAAGTAGTAAAAGTCGTAACAAGGTTTCTGTAG	Eukaryota	unclassified Eukaryota	unclassified Eukaryota	unclassified Eukaryota	unclassified Eukaryota	unclassified Eukaryota	1	0
Otu11029	TACACACCGCCCGTCGCTACTACCGATTGAGTGCACCAGTGAGACTCTTGAACTCGCGAACCTGGAGTACGTTTAGTGTCTCGTTACACTTTACGATTCACGCTCCGGGTGATACGTTGGGAAAGA	Eukaryota	unclassified Eukaryota	unclassified Eukaryota	unclassified Eukaryota	unclassified Eukaryota	unclassified Eukaryota	0	1
Otu11215	TACACACCGCCCGTCGCTACTACCAATTGGTTGGTTTAGTGAGAGGTCTTCGGGTTGCACTTAGGTGAGTTGCAAGACCCGCCTTGGCTGTGAGAAGTAGTAAAAGTCGTAACAAGGTTTCTGTAGGTG	Eukaryota	unclassified Eukaryota	unclassified Eukaryota	unclassified Eukaryota	unclassified Eukaryota	unclassified Eukaryota	1	0
Otu12356	TACACACCGCCCGTCGCTACTACCGATTGAATGGCTTAGTGAGGTTCCCGGACCGAAGTGGTTTTTTATTAGGGCTGTAAGGTTCTATTCCATTTTGGGAAGCGAAACAAACTTGGTCATTTAGAGGAAGTAA	Eukaryota	unclassified Eukaryota	unclassified Eukaryota	unclassified Eukaryota	unclassified Eukaryota	unclassified Eukaryota	0	2
Otu12543	TACACACCGCCCGTCGCACCTACCGATTGAATGAAGAGGTGAGAATGTGTGAGATTTCGGTTGAATATGTTTGAATCTTTTTGTTTAGAGGAAGGTGAAGTCGTAACAAGGTTTCCGTAGGTG	Eukaryota	unclassified Eukaryota	unclassified Eukaryota	unclassified Eukaryota	unclassified Eukaryota	unclassified Eukaryota	0	3
Otu12700	TACACACCGCCCGTCGCTACTACCGATTGAGTGCACCAGTGAGACTCTTGAACTCGCGGACCTGGAGTACGTTTAGTGTCTCGTTACACTTTACGATTCACGCTCCGGGTGATACGTTGGGAAAGA	Eukaryota	unclassified Eukaryota	unclassified Eukaryota	unclassified Eukaryota	unclassified Eukaryota	unclassified Eukaryota	0	1
Otu12714	TACACACCGCCCGTCGCTACTACCGATTGAGTGCACCAGTGAGACTCTTGAGCTCGCGAACCTGGAGTACGTTTAGTGTCTCGTTACACTTTACGATTATTCACGCTCCGGGTGATACGTTGGGAAA	Eukaryota	unclassified Eukaryota	unclassified Eukaryota	unclassified Eukaryota	unclassified Eukaryota	unclassified Eukaryota	0	1

## Sheet: Table S32b
Table S32b. Summary of the taxonomic distribution of the unclassified OTUs.
Phylum	Number of OTUs	Number of sequences that did not fullfill the requirements	Number of OTUs <97% sequence similarity	Number of OTUs <97% sequence similarity match with sponge species
Ascomycota	2	0	0	0
Basidiomycota	6	0	1	0
Chlorophyta	1	0	1	0
Ciliophora	8	0	4	0
Cryptophyceae	2	0	1	0
Diatomea	31	0	10	0
Dinoflagellata	10	0	1	0
Euglenozoa	3	0	2	0
unclassified Eukaryota	314	64	209	0
Florideophycidae	1	0	1	0
Holozoa	1	0	1	0
Ochrophyta	5	0	4	0
Protalveolata	2	0	2	0
Total	386	64	237	0
