# Supplementary material for: Prokaryotic, Fungal, and Unicellular Eukaryotic Core Communities Across Three Sympatric Marine Sponges From the Southwestern Atlantic Coast Are Dominated Largely by Deterministic Assemblage Processes
Source: Front Microbiol. 2021 Jun 8;12:674004. doi: 10.3389/fmicb.2021.674004 (PMC8217869; doi:10.3389/fmicb.2021.674004)
Supplement: Supplementary file 1 [file Data_Sheet_1.zip › data sheet 4/Table_S24.xlsx]

## Sheet: Table S24a
Table S24a: Relative abundance of the fungal composition for phylum. Ac: Aplysina caissara, Af: Aplysina fulva, SW: seawater, SD: sediment.
Phylum	Ac	Af	SW	SD	Sum	Average
unclassified Fungi	26.9686	9.64459	19.5009	79.0969	135.211	33.8028
Ascomycota	44.8119	43.3951	34.5537	9.37734	132.138	33.0345
Basidiomycota	27.4927	41.7902	44.8015	8.8956	122.98	30.745
Mortierellomycota	0.00208247	4.74177	0.803138	0	5.54699	1.38675
Chytridiomycota	0.724698	0	0.0263779	1.13841	1.88949	0.472373
Aphelidiomycota	0	0	0.00277662	1.48619	1.48896	0.372241
Mucoromycota	0	0.422741	0	0	0.422741	0.105685
Rozellomycota	0	0	0.240872	0	0.240872	0.060218
Kickxellomycota	0	0	0.0673331	0.00555324	0.0728863	0.0182216
Glomeromycota	0	0.00555324	0.00347078	0	0.00902402	0.002256

## Sheet: Table S24b
Table S24b: Relative abundance of the fungal composition for class. Ac: Aplysina caissara, Af: Aplysina fulva, SW: seawater, SD: sediment.
Class	A. caissara	A. fulva	Seawater	Sediment	Sum	Average
unclassified Fungi	26.9686	9.64459	19.5009	79.0969	135.211	33.8028
Agaricomycetes	17.0762	17.6912	36.6236	5.55741	76.9485	19.2371
Dothideomycetes	13.6117	10.7927	15.5248	1.00028	40.9295	10.2324
Sordariomycetes	15.27	11.0676	6.14258	1.08427	33.5645	8.39112
unclassified Ascomycota	7.00958	12.7405	6.12245	5.11592	30.9885	7.74712
Tremellomycetes	5.81286	17.619	3.79981	1.96585	29.1976	7.29939
Eurotiomycetes	7.68083	5.22699	4.6918	1.25781	18.8574	4.71436
Microbotryomycetes	4.21213	1.3661	1.07663	0.163126	6.81799	1.7045
Mortierellomycetes	0.00208247	4.74177	0.803138	0	5.54699	1.38675
Wallemiomycetes	0	3.48258	1.12245	0.704568	5.30959	1.3274
Saccharomycetes	0.349854	1.62571	1.02666	0.545606	3.54783	0.886957
unclassified Basidiomycota	0.11523	1.02596	1.00028	0.388033	2.5295	0.632375
Lecanoromycetes	0.24226	1.38623	0.0354019	0.0451201	1.70901	0.427253
unclassified Aphelidiomycota	0	0	0.00277662	1.48619	1.48896	0.372241
Orbiliomycetes	0.353325	0.0201305	0.924615	0	1.29807	0.324518
Leotiomycetes	0.294322	0.533805	0.0853811	0.328335	1.24184	0.310461
Lobulomycetes	0	0	0.00485909	1.13703	1.14189	0.285471
Malasseziomycetes	0.174233	0.594197	0.0916285	0.0437318	0.90379	0.225948
Chytridiomycetes	0.701791	0	0	0	0.701791	0.175448
Cystobasidiomycetes	0.102041	0.00138831	0.415799	0.0680272	0.587255	0.146814
Dacrymycetes	0	0	0.437318	0	0.437318	0.109329
Umbelopsidomycetes	0	0.422741	0	0	0.422741	0.105685
Agaricostilbomycetes	0	0.00971817	0.233236	0.00485909	0.247813	0.0619534
Rozellomycotina_cls_Incertae_sedis	0	0	0.163821	0	0.163821	0.0409552
unclassified Rozellomycota	0	0	0.0770512	0	0.0770512	0.0192628
Kickxellomycetes	0	0	0.0673331	0.00555324	0.0728863	0.0182216
unclassified Chytridiomycota	0.0229071	0	0	0.00138831	0.0242954	0.00607386
GS13	0	0	0.0215188	0	0.0215188	0.0053797
Glomeromycetes	0	0.00555324	0.00347078	0	0.00902402	0.002256
Archaeorhizomycetes	0	0.00138831	0	0	0.00138831	0.000347078
Ustilaginomycetes	0	0	0.000694155	0	0.000694155	0.000173539
