# Supplementary material for: Prokaryotic, Fungal, and Unicellular Eukaryotic Core Communities Across Three Sympatric Marine Sponges From the Southwestern Atlantic Coast Are Dominated Largely by Deterministic Assemblage Processes
Source: Front Microbiol. 2021 Jun 8;12:674004. doi: 10.3389/fmicb.2021.674004 (PMC8217869; doi:10.3389/fmicb.2021.674004)
Supplement: Supplementary file 1 [file Data_Sheet_1.zip › data sheet 4/Table_S5.xlsx]

## Sheet: Table S5a
Table S5a. Results from Blastn of the prokaryotic unclassified OTUs associated with sponge species. Ac: Aplysina caissara, Af: Aplysina fulva, Ti: Tedania ignis, SW: seawater, SD: sediment.
OTU_ID	Sequence	Domain	Phylum	Class	Order	Family	Genus	Ac*	Af*	Ti*	Accession	Identity	E-value	Organism	Strain	Classification	Authors	Title	Journal	Host	Isolation source	Country
Otu016617	TGTCAGCCGCCGCGGTAACACCGGCGCCACAAGTGGTGATCACAATTATTGGGCCTAAAGCGTTCGTAGCCTGTTAGTCAAATCCTTCGTGAAACTGTCTGGCTTAACCAGACAACCTGCGGAGGACACTGGCTGACTAGAGACCGGGAGGAGTCGGAGGTATGCATAGGGGAGTGGTCAAATGCTATAATCCTATGTAGACCACCGGTAGCGAAGGCGTCCGACCAGAACGGTTCTGACGGTGAGGAACGAAAGCTAGGGGAGCGAACCGGATTAGAAACCCCCGTAGTCC	Archaea	unclassified Archaea	unclassified Archaea	unclassified Archaea	unclassified Archaea	unclassified Archaea	0	0	1	EF444658.1.1204	84589	4.74e-77	uncultured archaeon		Archaea; environmental samples.	Kormas,K.A., Tamaki,H., Hanada,S. and Kamagata,Y.	Apparent richness and community composition of Bacteria and Archaea in geothermal springs	Aquat. Microb. Ecol. 57, 113-122 (2009)		Thermopiles hot springs	Greece
Otu039324	TGTCAGCCGCAGCGGTAATAACCGCAGCCCAAGTGGTGCTCGTTATTATTGGGCCTAAAACGTCCGTAGCCGGCCCTGTAAATCCATGTGGAAATCGGAGTGCTTAACGCTCCGAAGAGCGTGGACACTGCAGGGCTTGGGACTGGGTGAGTTCGGAGGTACTTCCGGGGTAGGGGTGAAATCCTGTAATCCTGGAAGGACCACCAGTGGCGAAGGCGTCCGAATAGAACGGATCCGACGGTCAGGGACGAAGACCTGGGGAGCAAACGGGATTAGATACCCCGGTAGTCC	Archaea	unclassified Archaea	unclassified Archaea	unclassified Archaea	unclassified Archaea	unclassified Archaea	0	1	0	HM187527.1.1328	95548	7.31e-130	uncultured archaeon		Archaea; environmental samples.	Lin,X., Kennedy,D., Fredrickson,J., Bjornstad,B. and Konopka,A.	Vertical stratification of subsurface microbial community composition across geological formations at the Hanford Site	Environ. Microbiol. 14 (2), 414-425 (2012)		saturated zone of the Hanford Site 300 Area subsurface	USA
Otu039278	TGTCAGCCGCCGCGGTAAAACCAGCACCTCAAGTGGTCAGGATGATTATTGGGCCTAAAGCATCCGTAGCCGGCTCTGTAAGTTTTCGGTTAAATCTGTACGCTTAACGCACAGGCTGCCGGGAATACTGCTGAGCTTGAGAATGGCAGAGGTGAACGGAATTCCCGGTGGAGCGGTGAAATGCATAGATATCGGGAGGAACACCAGTGGCGAAGGCGGTTCACTGGGCCATTTCTGACGCTGAGGGACGAAAGCGTGGGGAGCAAATCGGATTAGAAACCCGCGTAGTCC	Archaea	unclassified Archaea	unclassified Archaea	unclassified Archaea	unclassified Archaea	unclassified Archaea	0	0	1	FJ487519.1.1341	86644	1.67e-86	uncultured marine group I thaumarchaeote		Archaea; Thaumarchaeota; Thaumarchaeota incertae sedis; Marine Group I; environmental samples.	Durbin,A.M. and Teske,A.	Sediment-associated microdiversity within the Marine Group I Crenarchaeota	Environ Microbiol Rep 2 (5), 693-703 (2010)		abyssal marine sediments or overlying water
Otu033828	TGCCAGCAGCCGCGGTAAAACCAGCACCTCAAGTGGTCAGGATGATTATTGGGCCTAAAGCATCCGTAGCCGGATCCATAAGTTTTCGGTTAAATCTATGCGCTTAACGTATAGGCTGTCGAAAATACTGTGGATCTAGGGAGTGGGAGAGGTAGACGGTACTCGGTAGGAAGAGGTAAAATTCACTAATCTATCGATGAACACCAGTGGCGAAGGCGGCTAGCTGGGCCGAGTCTGACACTCATCCGCGAAAGCGTGGGGAGCAAACAGGATTAGATACCCCCGTAGTCC	Archaea	Crenarchaeota	Nitrososphaeria	Nitrosopumilales	Nitrosopumilaceae	unclassified Nitrosopumilaceae	1	0	0	EU049816.1.914	90411	7.57e-105	uncultured crenarchaeote		Archaea; Crenarchaeota; environmental samples.	Steger,D., Ettinger-Epstein,P., Whalan,S., Hentschel,U., de Nys,R., Wagner,M. and Taylor,M.W.	Ammonia-oxidizing archaea are widespread, vertically transmitted symbionts of marine sponges	Unpublished	Luffariella sp.		Australia: Queensland, Orpheus Island
Otu034165	TGCCAGCCGCCGCGGTAAAACCAGCACCTCAAGTGGTCAGGATGATTATTGGGCCTAAAGCATCCGTAGCCGGATCTGTAAGTTTTCGGTTAAATCTATGCGCTCAACGTATAGGCTGCCGGAAATACTACAGATCTAGGGAGTGGGAGAGGTAGACGGTACTCGGTAGGAAGAGGTAAAATTCACTAATCTATCGATGAACACCCGTGGCGAAGGCGGCATCCTGGACCGGTCTTGACGCTGAGGAGCGACAGCTAGGGTAGCAAACGGGATTAGAAACCCCTGTAGTCC	Archaea	Crenarchaeota	Nitrososphaeria	Nitrosopumilales	Nitrosopumilaceae	unclassified Nitrosopumilaceae	0	1	0	EU049817.1.914	91096	3.5e-108	uncultured crenarchaeote		Archaea; Crenarchaeota; environmental samples.	Steger,D., Ettinger-Epstein,P., Whalan,S., Hentschel,U., de Nys,R., Wagner,M. and Taylor,M.W.	Ammonia-oxidizing archaea are widespread, vertically transmitted symbionts of marine sponges	Unpublished	Luffariella sp.		Australia: Queensland, Orpheus Island
Otu033413	TGTCAGCCGCCGCGGTAAAACCAGCACCTCAAGTGGTCAGGATGATTATTGGGCCTAAAGCATCCGTAGCCGGCTCTGTTAGTTTTCGGTTAAATCTGTACGCTCAACGTACAGGCTGCCGGGAATACTACAGAGCTAGGGAGTGGGAGAGGTAGACGGTACTTGGTAGGAAGGGGTAAAATCCTTTGATCTATTGATGACCACCGGCGGCGAAGGCGGCTTCCTGGATTTCCACTGACGCTGAGGCGCGAAAGCGTGGGTAGCGAACGGGATTAGAAACCCGAGTAGTCC	Archaea	Crenarchaeota	Nitrososphaeria	Nitrosopumilales	Nitrosopumilaceae	unclassified Nitrosopumilaceae	1	0	0	DQ299268.1.1339	92096	3.47e-113	uncultured Nitrosopumilales archaeon		Archaea; Thaumarchaeota; Nitrosopumilales; environmental samples.	Holmes,B. and Blanch,H.	Genus-specific associations of marine sponges with group I crenarchaeotes	Mar. Biol. 150 (5), 759-772 (2007)	Geodia Media UCMPWC914	sponge
Otu015930	TGTCAGCAGCCGCGGTAAAACCAGCACCTCAAGTGGTCAGGATGACTATTGGGCCTAAAGCATCCGTAGCCGGCTCTGTTAGTTTTCGGTTAAATCTGTACGCTCAACGTACAGGCTGCCGGGAATACTACAGAGCTAGGGAGTGGGAGAGGTAGACGGTACTTGGTAGGAAGGGGTAAAATCCTTTGATCTATTGATGACCACCTGTGGCGAAGGCGGCATCCTGGACCGGTTTTGACGCTGAGGAGCGAAAGCTAGGGTAGCAAACGTGATTAGAAACCCTCGTAGTCC	Archaea	Crenarchaeota	Nitrososphaeria	Nitrosopumilales	Nitrosopumilaceae	unclassified Nitrosopumilaceae	1	2	0	DQ299268.1.1339	92123	3.47e-113	uncultured Nitrosopumilales archaeon		Archaea; Thaumarchaeota; Nitrosopumilales; environmental samples.	Holmes,B. and Blanch,H.	Genus-specific associations of marine sponges with group I crenarchaeotes	Mar. Biol. 150 (5), 759-772 (2007)	Geodia Media UCMPWC914	sponge
Otu022088	TGTCAGCCGCCGCGGTAAAACCAGCACCTCAAGTGGTCAGGATGATTATTGGGCCTAAAGCATCCGTAGCCGGATCTGTAAGTTTTCGGTTAAATCTATGCGCTCAACGTATAGGCTGCCGGAAATACTGCAGATCTAGGGAGTGGGAGAGGTAGACGGTACTCGGTAGGAAGAGGTAAAATTCACTAATCTATCGATGACCACCTGCGGCGAAGGCGGCCTTCTGGGCTGTGCCTGACGCTGAGGCGCGAGAGCGTGGGGAGCAAACAGGATTAGATACCCTAGTAGTCC	Archaea	Crenarchaeota	Nitrososphaeria	Nitrosopumilales	Nitrosopumilaceae	unclassified Nitrosopumilaceae	0	2	0	EU049817.1.914	92150	3.47e-113	uncultured crenarchaeote		Archaea; Crenarchaeota; environmental samples.	Steger,D., Ettinger-Epstein,P., Whalan,S., Hentschel,U., de Nys,R., Wagner,M. and Taylor,M.W.	Ammonia-oxidizing archaea are widespread, vertically transmitted symbionts of marine sponges	Unpublished	Luffariella sp.		Australia: Queensland, Orpheus Island
Otu034145	TGCCAGCAGCCGCGGTAAAACCAGCACCTCAAGTGGTCAGGATGATTATTGGGCCTAAAGCATCCGTAGCCGGCTCTGTTAGTTTTCGGTTAAATCTGTACGCTCAACGTACAGGCTGCCGGGAATACTACAGAGCTAGGGAGTGGGAGAGGTAGACGGTACTTGGTAGGAAGGGGTAAAATCCTTTGATCTATTGATGACCACCAGTGGCGAAAGCGGCCTGCTGGGGCAGTTCTGACGCTAAGGGACTAAAGCGTGGGGAGCGAACCGGATTAGAAACCCCTGTAGTCC	Archaea	Crenarchaeota	Nitrososphaeria	Nitrosopumilales	Nitrosopumilaceae	unclassified Nitrosopumilaceae	2	0	0	DQ299268.1.1339	92440	7.46e-115	uncultured Nitrosopumilales archaeon		Archaea; Thaumarchaeota; Nitrosopumilales; environmental samples.	Holmes,B. and Blanch,H.	Genus-specific associations of marine sponges with group I crenarchaeotes	Mar. Biol. 150 (5), 759-772 (2007)	Geodia Media UCMPWC914	sponge
Otu022122	TGCCAGCCGCCGCGGTAAAACCAGCACCTCAAGTGGTCAGGATGATTATTGGGCCTAAAGCATCCGTAGCCGGATCTGTAAGTTTTCGGTTAAATCTATGCGCTCAACGTATAGGCTGCCGGAAATACTGCAGATCTAGGGAGTGGGAGAGGTAGACGGTACTCGGTAGGAAGAGGTAAAATTCACTAATCTATCGATGACCACCTGTGGCGAAGGCGGCTTCCTGGACCAATACTGACGCTGAGGCGCGAAAGCGTGGGGAGCAAACAGGATTAGAAACCCCCGTAGTCC	Archaea	Crenarchaeota	Nitrososphaeria	Nitrosopumilales	Nitrosopumilaceae	unclassified Nitrosopumilaceae	0	1	0	EU049817.1.914	92466	7.46e-115	uncultured crenarchaeote		Archaea; Crenarchaeota; environmental samples.	Steger,D., Ettinger-Epstein,P., Whalan,S., Hentschel,U., de Nys,R., Wagner,M. and Taylor,M.W.	Ammonia-oxidizing archaea are widespread, vertically transmitted symbionts of marine sponges	Unpublished	Luffariella sp.		Australia: Queensland, Orpheus Island
Otu033990	TGCCAGCCGCCGCGGTAAAACCAGCACCTCAAGTGGTCAGGATGATTATTGGGCCTAAAGCATCCGTAGCCGGCTCTGTTAGTTTTCGGTTAAATCTGTACGCTCAACGTACAGGCTGCCGGGAATACTACAGAGCTAGGGAGTGGGAGAGGTAGACGGTACTTGGTAGGAAGGGGTAAAATCCTTTGATCTATTGATGACCACCTGTGGCGAAGGCGGCGACCTGGCTCTGTCCTGACGCTAAGGCGCGAAAGCGAGGGGAGCGAACGGGATTAGAAACCCTCGTAGTCC	Archaea	Crenarchaeota	Nitrososphaeria	Nitrosopumilales	Nitrosopumilaceae	unclassified Nitrosopumilaceae	2	0	0	JN113061.1.915	92491	7.46e-115	uncultured archaeon		Archaea; environmental samples.	Yang,Z. and Li,Z.	Spatial distribution of prokaryotic symbionts and ammoxidation, denitrifier bacteria in marine sponge Astrosclera willeyana	Sci Rep 2, 528 (2012)	Astrosclera willeyana
Otu033814	TGTCAGCCGCCGCGGTAATACCAGCACCTCAAGTGGTCAGGATGATTATTGGGCCTAAAGCATCCGTAGCCGGCTCTGTTAGTTTTCGGTTAAATCTGTACGCTCAACGTACAGGCTGCCGGGAATACTACAGAGCTAGGGAGTGGGAGAGGTAGACGGTACTTGGTAGGAAGGGGTAAAATCCTTTGATCTATTGATGACCACCTGTGGCGAAGGCGACTCCCTGGGCCATGTCTGACGCTGAGGCGCGAAAGCGTGGGTAGCAAACCGGATTAGATACCCCTGTAGTCC	Archaea	Crenarchaeota	Nitrososphaeria	Nitrosopumilales	Nitrosopumilaceae	unclassified Nitrosopumilaceae	1	1	0	DQ299268.1.1339	93493	7.41e-120	uncultured Nitrosopumilales archaeon		Archaea; Thaumarchaeota; Nitrosopumilales; environmental samples.	Holmes,B. and Blanch,H.	Genus-specific associations of marine sponges with group I crenarchaeotes	Mar. Biol. 150 (5), 759-772 (2007)	Geodia Media UCMPWC914	sponge
Otu034144	TGTCAGCCGCCGCGGTAAAACCAGCACCTCAAGTGGTCAGGATGATTATTGGGCCTAAAGCATCCGTAGCCGGCTCTGTTAGTTTTCGGTTAAATCTGTACGCTCAACGTACAGGCTGCCGGGAATACTACAGAGCTAGGGAGTGGGAGAGGTAGACGGTACTTGGTAGGAAGGGGTAAAATCCTTTGATCTATTGATGACCACCTGTGGCGAAGGCGGCCAACTGGCTTGGTACTGACGCTCAGGGACGAAAGCGTGGGTAGCAAACCGGATTAGAAACCCCAGTAGTCC	Archaea	Crenarchaeota	Nitrososphaeria	Nitrosopumilales	Nitrosopumilaceae	unclassified Nitrosopumilaceae	1	0	0	DQ299268.1.1339	93493	7.41e-120	uncultured Nitrosopumilales archaeon		Archaea; Thaumarchaeota; Nitrosopumilales; environmental samples.	Holmes,B. and Blanch,H.	Genus-specific associations of marine sponges with group I crenarchaeotes	Mar. Biol. 150 (5), 759-772 (2007)	Geodia Media UCMPWC914	sponge
Otu033994	TGCCAGCAGCCGCGGTAAGACGTAGGTGGCGAGCGTTATCCGGATTTACTGGGCGTAAAGCGTACGTAGGCGGCGCCATAAGTCTGTCGTGAAATCTATGCGCTTAACGTATAGGCTGTCGAAAATACTGTGGATCTAGGGAGTGGGAGAGGTAGACGGTACTCGGTAGGAAGAGGTAAAATTCACTAATCTATCGATGACCACCTGTGGCGAAGGCGGTCTACCAGAACACGTCCGACGGTGAGGGATGAAAGCTGGGGGAGCAGACCGGATTAGATACCCTAGTAGTCC	Archaea	Crenarchaeota	Nitrososphaeria	Nitrosopumilales	Nitrosopumilaceae	unclassified Nitrosopumilaceae	1	0	0	EU049816.1.914	93522	7.62e-100	uncultured crenarchaeote		Archaea; Crenarchaeota; environmental samples.	Steger,D., Ettinger-Epstein,P., Whalan,S., Hentschel,U., de Nys,R., Wagner,M. and Taylor,M.W.	Ammonia-oxidizing archaea are widespread, vertically transmitted symbionts of marine sponges	Unpublished	Luffariella sp.		Australia: Queensland, Orpheus Island
Otu022115	TGTCAGCCGCCGCGGTAAAACCAGCACCTCAAGTGGTCAGGATGATTATTGGGCCTAAAGCATCCGTAGCCGGCTCTGTAAGTTTTCGGTTAAATCTGTACGCTTAACGTACAGGCTGCCGGGAATACTGTAGAGCTAGGGAGTGGGAGAGGTAGACGGTACTCGGTAGGAAGGGGTAAAATCCTTTGATCTATTGATGACCACCTGTGGCGAAGGCGGTTCACTGGGCCATTTCTGACGCTGAGGGACGAAAGCGTGGGGAGCAAATCGGATTAGAAACCCCCGTAGTCC	Archaea	Crenarchaeota	Nitrososphaeria	Nitrosopumilales	Nitrosopumilaceae	unclassified Nitrosopumilaceae	0	0	2	FJ571753.1.1346	93814	1.59e-121	uncultured archaeon		Archaea; environmental samples.	Li,H., Luo,W., Yu,Y. and Zeng,Y.	Archaeal diversity in surface sediments from the Pacific Arctic Ocean	Unpublished		marine sediment R15; grey clay; 175 depth
Otu022106	TGCCAGCCGCCGCGGTAAAACCAGCACCTCAAGTGGTCAGGATGATTATTGGGCCTAAAGCATCCGTAGCCGGCTCTGTTAGTTTTCGGTTAAATCTGTACGCTCTACGTACAGGCTGCCGGGAATACTACAGAGCTAGGGAGTGGGAGAGGTAGACGGTACTTGGTAGGAAGGGGTAAAATCCTTTGATCTATTGATGACCACCTGTGGCGAAGGCGGCATCCTGGACCGGTCTTGACGCTGAGGATCGAAAGCTAGGGTAGCAAACGGGATTAGATACCCCGGTAGTCC	Archaea	Crenarchaeota	Nitrososphaeria	Nitrosopumilales	Nitrosopumilaceae	unclassified Nitrosopumilaceae	1	1	0	DQ299268.1.1339	93857	1.59e-121	uncultured Nitrosopumilales archaeon		Archaea; Thaumarchaeota; Nitrosopumilales; environmental samples.	Holmes,B. and Blanch,H.	Genus-specific associations of marine sponges with group I crenarchaeotes	Mar. Biol. 150 (5), 759-772 (2007)	Geodia Media UCMPWC914	sponge
Otu016490	TGTCAGCAGCCGCGGTAAAACCAGCACCTCAAGTGGTCAGGATGATTATTGGGCCTAAAGCATCCGTAGCCGGATCCATAAGTTTTCGGTTAAATCTATGCGCTTAACGTATAGGCTGTCGAAAATACTGTGGATCTAGGGAGTGGGAGAGGTAGACGGTACTCGGTAGGAAGAGGTAAAATTCACTAATCTATCGATGACCACCCGTGGCGAAGGCGGTCTACCAGAACACGTCTGACGCTGAGGCGCGACAGCGTGGGGAGCAAACAGGATTAGAAACCCTGGTAGTCC	Archaea	Crenarchaeota	Nitrososphaeria	Nitrosopumilales	Nitrosopumilaceae	unclassified Nitrosopumilaceae	1	0	0	EU049816.1.914	94845	1.58e-126	uncultured crenarchaeote		Archaea; Crenarchaeota; environmental samples.	Steger,D., Ettinger-Epstein,P., Whalan,S., Hentschel,U., de Nys,R., Wagner,M. and Taylor,M.W.	Ammonia-oxidizing archaea are widespread, vertically transmitted symbionts of marine sponges	Unpublished	Luffariella sp.		Australia: Queensland, Orpheus Island
Otu034010	TGCCAGCCGCCGCGGTAAAACCAGCACCTCAAGTGGTCAGGATGATTATTGGGCCTAAAGCATCCGTAGCCGGATCCATAAGTTTTCGGTTAAATCTATGCGCTTAACGTATAGGCTGTCGAAAATACTGTGGATCTAGGGAGTGGGAGAGGTAGACGGTACTCGGTAGGAAGAGGTAAAATTCACTAATCTATCGATGACCACCTGTGGCGAAGGCGGTCTACCAGAACACGTCCGACGCTGAGGTACGAAAGCGTGGGCAGCGAACCGGATTAGGAACCCGCGTAGTCC	Archaea	Crenarchaeota	Nitrososphaeria	Nitrosopumilales	Nitrosopumilaceae	unclassified Nitrosopumilaceae	1	0	0	EU049816.1.914	95533	7.31e-130	uncultured crenarchaeote		Archaea; Crenarchaeota; environmental samples.	Steger,D., Ettinger-Epstein,P., Whalan,S., Hentschel,U., de Nys,R., Wagner,M. and Taylor,M.W.	Ammonia-oxidizing archaea are widespread, vertically transmitted symbionts of marine sponges	Unpublished	Luffariella sp.		Australia: Queensland, Orpheus Island
Otu034154	TGCCAGCAGCCGCGGTAAAACCAGCACCTCAAGTGGTCAGGATGATTATTGGGCCTAAAGCATCCGTAGCCGGATCTGTAAGTTTTCGGTTAAATCTATGCGCTCAACGTATAGGCTGCCGGAAATACTGCAGATCTAGGGAGTGGGAGAGGTAGACGGTGCACGGTAGGAAGAGGTAAAATTCACTAATCTATCGATGACCACCTGTGGCGAAGGCGGTCTACCAGAACTCGTCCGACGGTGAGGGATGAAAGCTGTCGGAGCGAACCGGATGAGAACCCCTGTAGAGC	Archaea	Crenarchaeota	Nitrososphaeria	Nitrosopumilales	Nitrosopumilaceae	unclassified Nitrosopumilaceae	0	1	0	EU049817.1.914	95745	5.67e-126	uncultured crenarchaeote		Archaea; Crenarchaeota; environmental samples.	Steger,D., Ettinger-Epstein,P., Whalan,S., Hentschel,U., de Nys,R., Wagner,M. and Taylor,M.W.	Ammonia-oxidizing archaea are widespread, vertically transmitted symbionts of marine sponges	Unpublished	Luffariella sp.		Australia: Queensland, Orpheus Island
Otu022341	TGTGCAGCAGCCGCGGTAAAACCAGCACCTCAAGTGGTCAGGATGATTATTGGGCCTAAAGCATCCGTAGCCGGATCCATAAGTTTTCGGTTAAATCTGTGCGCTTAACGTATAGGCTGTCGAAAATACTGTGGATCTAGGGAGTGGGAGAGGTAGACGGTACTCGGTAGGAAGAGGTAAAATTCACTAATCTATCGATGACCACCTGTGGCGAAGGCGGTCTACCAGAACACGTCCGACGGTGAGGGATGAAAACTGGTCGAGCAAATCTGATAAGAAACCCGGGCACACC	Archaea	Crenarchaeota	Nitrososphaeria	Nitrosopumilales	Nitrosopumilaceae	unclassified Nitrosopumilaceae	2	0	0	EU049816.1.914	95804	3.41e-128	uncultured crenarchaeote		Archaea; Crenarchaeota; environmental samples.	Steger,D., Ettinger-Epstein,P., Whalan,S., Hentschel,U., de Nys,R., Wagner,M. and Taylor,M.W.	Ammonia-oxidizing archaea are widespread, vertically transmitted symbionts of marine sponges	Unpublished	Luffariella sp.		Australia: Queensland, Orpheus Island
Otu034130	TGTCAGCAGCCGCGGTAAAACCAGCACCTCAAGTGGTCAGGATGATTATTGGGCCTAAAGCATCCGTAGCCGGATCTGTAAGTTTTCGGTTAAATCTATGCGCTCAACGTATAGGCTGCCGGAAATACTGCAGATCTAGGGAGTGGGAGAGGTAGACGGTACTCGGTAGGAAGAGGTAAAATTCACTAATCTATCGATGACCACCTGTGGCGAAGGCGGTCTACCAGGACACGTCCGACGGTGAGGGATGAAAACTGGTCGAGCAAACCTGATTTGAAACCCCCGTAGTGC	Archaea	Crenarchaeota	Nitrososphaeria	Nitrosopumilales	Nitrosopumilaceae	unclassified Nitrosopumilaceae	0	2	0	EU049817.1.914	95848	2.03e-130	uncultured crenarchaeote		Archaea; Crenarchaeota; environmental samples.	Steger,D., Ettinger-Epstein,P., Whalan,S., Hentschel,U., de Nys,R., Wagner,M. and Taylor,M.W.	Ammonia-oxidizing archaea are widespread, vertically transmitted symbionts of marine sponges	Unpublished	Luffariella sp.		Australia: Queensland, Orpheus Island
Otu019508	TGTCAGCAGCCGCGGTAAAACCAGCACCTCAAGTGGCCAGGATGGTTATTGGGCCTAAAGCATCCGTAGCCGGATCTGTAAGTTTTCGGTTAAATCTATGCGCTCAACGTATAGGCTGCCGGGAATACCACAGAGCTAGGGAGTGGGAGAGGTAGACGGTACTTGGTAGGAAGGGGTAAAATCCTTTGATCTATTGATGACCACCTGTGGCGAAGGCGGTCTACTAGAACACGTCCGACGGTGAGGGATGAAAGCTGGGGGAGCAAACCGGATTAGAAACCCCCGTAGTCC	Archaea	Crenarchaeota	Nitrososphaeria	Nitrosopumilales	Nitrosopumilaceae	unclassified Nitrosopumilaceae	1	1	0	FJ655679.1.1401	95876	1.57e-131	uncultured archaeon		Archaea; environmental samples.	Nelson,K.A., Moin,N.S. and Bernhard,A.E.	Archaeal diversity and the prevalence of Crenarchaeota in salt marsh sediments	Appl. Environ. Microbiol. 75 (12), 4211-4215 (2009)		salt marsh sediment
Otu033805	TGTCAGCAGCCGCGGTAAAACCAGCACCTCAAGTGGTCAGGATGATTATTGGGCCTAAAGCATCCGTAGCCGGATCCATAAGTTTTCGGTTAAATCTATGCGCTTAACGTATAGGCTGTCGAAAATACTGTGGATCTGGGGAGTGGGAGAGGTAGACGGTACTCGGTAGGAAGAGGTAAAATTCACTAATCTATCGATGACCACCTGTGGCGAAGGCGGTCTACCAGAACACGTCCGACGGTGAGGGATGAAAGCTGGGCGAGCAGATCGCATTAGGAACCCCGGAAGTCC	Archaea	Crenarchaeota	Nitrososphaeria	Nitrosopumilales	Nitrosopumilaceae	unclassified Nitrosopumilaceae	1	0	0	EU049816.1.914	95876	1.57e-131	uncultured crenarchaeote		Archaea; Crenarchaeota; environmental samples.	Steger,D., Ettinger-Epstein,P., Whalan,S., Hentschel,U., de Nys,R., Wagner,M. and Taylor,M.W.	Ammonia-oxidizing archaea are widespread, vertically transmitted symbionts of marine sponges	Unpublished	Luffariella sp.		Australia: Queensland, Orpheus Island
Otu022116	TGTCAGCCGCCGCGGTAAAATCAGCACCTCAAGTGGTCAGGATGATTATTGGGCCTAAAGCATCCGTAGCCGGCTCTGTTAGTTTTCGGTTAAATCTGTACGCTCAACGTATAGGCTGCCGGAAATACTGCAGATCTAGGGAGTGTGAGAGGTAGACGGTACTCGGTAGGAAGAGGTAAAATTCACTAATCTATCGATGACCACCTGTGGCGAAGGCGGTCTACCAGAACACGTCCGACGGTGAGGGATGAAAGCTGGGGGAGCAAACCGCATTAGAAACCCCAGTAGTCC	Archaea	Crenarchaeota	Nitrososphaeria	Nitrosopumilales	Nitrosopumilaceae	unclassified Nitrosopumilaceae	1	1	0	EU049817.1.914	95876	1.57e-131	uncultured crenarchaeote		Archaea; Crenarchaeota; environmental samples.	Steger,D., Ettinger-Epstein,P., Whalan,S., Hentschel,U., de Nys,R., Wagner,M. and Taylor,M.W.	Ammonia-oxidizing archaea are widespread, vertically transmitted symbionts of marine sponges	Unpublished	Luffariella sp.		Australia: Queensland, Orpheus Island
Otu023400	TGTCAGCAGCCGCGGTAAAGCCAGCACCTCAAGTGGTCAGGATGATTATTGGGCCTAAAGCATCCGTAGCCGGATCTGTAAGTTTTCGGTTAAATCTATGCGCTCAACGTATAGGCTGCCGGAAATACTGCAGATCTAGAGAGTGGGAGAGGTAGACGGTACTCGGTAGGAAGAGGTAAAATTCACTAATCTATCGATGACCACCTGTGGCGAAGGCGGTCTACCAGAACACGTCCGACGGTGAGGGATGGAAGCTAGGGTAGCAAACGGGATTAGAAACCCCCGTAGTCC	Archaea	Crenarchaeota	Nitrososphaeria	Nitrosopumilales	Nitrosopumilaceae	unclassified Nitrosopumilaceae	0	1	0	EU049817.1.914	95876	1.57e-131	uncultured crenarchaeote		Archaea; Crenarchaeota; environmental samples.	Steger,D., Ettinger-Epstein,P., Whalan,S., Hentschel,U., de Nys,R., Wagner,M. and Taylor,M.W.	Ammonia-oxidizing archaea are widespread, vertically transmitted symbionts of marine sponges	Unpublished	Luffariella sp.		Australia: Queensland, Orpheus Island
Otu023441	TGTCAGCAGCCGCGGTAAAACCAGCACCTCAAGTGGTCAGGATGATTATTGGGCCTAAAGCATCCGTAGCCGGATCTGTAAGTTTTCGGTTAAATCTATGCGCTCAACGTATAGGCTGCCGGAAATACTGCAGATCTAGGGGGTGGGAGAGGTAGACGGTACTCGGTAGGAAGAGGTAAAATTCACTAATCTATCGATGACCACCTGTGGCGAAGGCGGTCTACCAGAACACGTCCGACGGTGAGGGGCGAAAGCGCGGGGAGCAAACAGGATTAGAAACCCTCGTAGTCC	Archaea	Crenarchaeota	Nitrososphaeria	Nitrosopumilales	Nitrosopumilaceae	unclassified Nitrosopumilaceae	1	2	0	EU049817.1.914	95876	1.57e-131	uncultured crenarchaeote		Archaea; Crenarchaeota; environmental samples.	Steger,D., Ettinger-Epstein,P., Whalan,S., Hentschel,U., de Nys,R., Wagner,M. and Taylor,M.W.	Ammonia-oxidizing archaea are widespread, vertically transmitted symbionts of marine sponges	Unpublished	Luffariella sp.		Australia: Queensland, Orpheus Island
Otu022318	TGCCAGCCGCCGCGGTAAAACCAGCACCTCAAGTGGTCAGAATGATTATTGGGCCTAAAGCATCCGTAGCCGGATCTGTAAGTTTTCGGTTAAATCTATGCGCTCAACGTATAGGCTGCCGGAAATACTGCAGATCTAGGGAGTGGGAGAGGTAGACGGTACTCGGTAGGAAGAGGTAAAATCCTTTGATCTATTGATGACCACCTGTGGCGAAGGCGGTCTACTAGAACACGTCCGACGGTGAGGGATGAAAGCTGGGGGAGCAAACCGGACTAGAAACCCGAGTAGCCC	Archaea	Crenarchaeota	Nitrososphaeria	Nitrosopumilales	Nitrosopumilaceae	unclassified Nitrosopumilaceae	0	2	0	FJ655679.1.1401	95890	1.57e-131	uncultured archaeon		Archaea; environmental samples.	Nelson,K.A., Moin,N.S. and Bernhard,A.E.	Archaeal diversity and the prevalence of Crenarchaeota in salt marsh sediments	Appl. Environ. Microbiol. 75 (12), 4211-4215 (2009)		salt marsh sediment
Otu023368	TGCCAGCAGCCGCGGTAAAACCAGCACCTCAAGTGGTCAGGATGATTATTGGGCCTAAAGCATCCGTAGCCGGATCCATAAGTTTTCGGTTAAATCTATGCGCTTAACGTATAGGCTGTCGAAAATACTGTGGATCTAGGGAGTGGGAGAGGTAGACGGTACTCGGTAGGAAGAGGTAAAATTCACTAATCTATCGATGACCACCTGTGGCGAAGGCGGTCTACCAGAACACGTCCGACGGTGAGGGATGAAAACTGGGGGAGCAGATCGCAATACGAACCCCGGTAGTCC	Archaea	Crenarchaeota	Nitrososphaeria	Nitrosopumilales	Nitrosopumilaceae	unclassified Nitrosopumilaceae	2	0	0	EU049816.1.914	95890	1.57e-131	uncultured crenarchaeote		Archaea; Crenarchaeota; environmental samples.	Steger,D., Ettinger-Epstein,P., Whalan,S., Hentschel,U., de Nys,R., Wagner,M. and Taylor,M.W.	Ammonia-oxidizing archaea are widespread, vertically transmitted symbionts of marine sponges	Unpublished	Luffariella sp.		Australia: Queensland, Orpheus Island
Otu034131	TGCCAGCCGCCGCGGTAAAACCAGCACCTCAAGTGGTCAGGATGATTATTGGGCCTAAAGCATCCGTAGCCGGCTCTGTTAGTTTTCAGTTAAATCTGTACGCTCAACGTACAGGCTGCCGGGAATACTACAGAGCTAGGGAGTGGGAGAGGTAGACGGTACTTGGTAGGAAGAGGTAAAATTCACTAATCTATCGATGACCACCTGTGGCGAAGGCGGTCTACCAGAACACGTCCGACGGTGAGGGATGAAAGCTGGGGGAGCAGACCGGATTAGATACCCGAGTAGTGC	Archaea	Crenarchaeota	Nitrososphaeria	Nitrosopumilales	Nitrosopumilaceae	unclassified Nitrosopumilaceae	0	1	0	JX870378.1.915	96194	4.37e-132	uncultured archaeon		Archaea; environmental samples.	Wang,P., Li,T. and Zhang,C.	Characterizing archaeal diversity and community structure in the surface sediment of South China Sea	Unpublished		surface sediment of the Pearl River estuary
Otu022409	TGCCAGCAGCCGCGGTAAAACCAGCACCTCAAGTGGTCAGGATGATTATTGGGCCTAAAGCATCCGTAGCCGGATCCATAAGTTTTCGGTTAAATCCATGTGCTTAACGTATAGGCTGTCGGAAATACTGTGGATCTAGGGAGTGGGAGAGGTAGACGGTACTCGGTAGGAAGAGGTAAAATTCACTAATCTATCGATGACCACCTGTGGCGAAGGCGGTCTACCAGAACACGTCCGACGGTGAGGGATGAAAACTGGTGGAGCAAACCGGATTAGATACCCTAGTAGTCC	Archaea	Crenarchaeota	Nitrososphaeria	Nitrosopumilales	Nitrosopumilaceae	unclassified Nitrosopumilaceae	2	0	0	EU049816.1.914	96220	3.38e-133	uncultured crenarchaeote		Archaea; Crenarchaeota; environmental samples.	Steger,D., Ettinger-Epstein,P., Whalan,S., Hentschel,U., de Nys,R., Wagner,M. and Taylor,M.W.	Ammonia-oxidizing archaea are widespread, vertically transmitted symbionts of marine sponges	Unpublished	Luffariella sp.		Australia: Queensland, Orpheus Island
Otu034161	TGCCAGCCGCCGCGGTAAAACCAGCGCCTCAAGTGTTCAGGATGATTATTGGGCCTAAAGCATCCGTAGCCGGATCCATAAGTTTTCGGTTAAATCTATGCGCTTAACGTATAAGCTGTCGAAAATACTGCGGATCTAGGGAGTGGGAGAGGTAGACGGTACTCGGTAGGAAGAGGTAAAATTCACTAATCTATCGATGACCACCTGTGGCGAAGGCGGGCTACCAGAACACGTCCGACGGTGAGGGATGAAAGCTGGGGGAGCAAACCGGATTAGAAACCCTAGTAGTCC	Archaea	Crenarchaeota	Nitrososphaeria	Nitrosopumilales	Nitrosopumilaceae	unclassified Nitrosopumilaceae	2	0	0	EU049816.1.914	96220	3.38e-133	uncultured crenarchaeote		Archaea; Crenarchaeota; environmental samples.	Steger,D., Ettinger-Epstein,P., Whalan,S., Hentschel,U., de Nys,R., Wagner,M. and Taylor,M.W.	Ammonia-oxidizing archaea are widespread, vertically transmitted symbionts of marine sponges	Unpublished	Luffariella sp.		Australia: Queensland, Orpheus Island
Otu022087	TGCCAGCCGCCGCGGTAAAACCAGCACCTCAAGTGGTCAGGATGATTATTGGGCCTAAGGCATCCGTAGCCGGATCCATAAGTTTTCGGTTAAATCTATGCGCTTAACGTATAGGCTGTCGAAAATACTGTGGATCTAGGGAGTGGGAGAGGTAGGCGGTACTCGGTAGGAAGAGGTAAAATTCACTAATCTATCGATGACCACCTGTGGCGAAGGCGGTCTACCGGAACACGTCCGACGGTGAGGGAGGAAAGCTGGGGGAGCAAACCGGACTAGAAACCCCAGTAGTCC	Archaea	Crenarchaeota	Nitrososphaeria	Nitrosopumilales	Nitrosopumilaceae	unclassified Nitrosopumilaceae	1	0	0	EU049816.1.914	96220	3.38e-133	uncultured crenarchaeote		Archaea; Crenarchaeota; environmental samples.	Steger,D., Ettinger-Epstein,P., Whalan,S., Hentschel,U., de Nys,R., Wagner,M. and Taylor,M.W.	Ammonia-oxidizing archaea are widespread, vertically transmitted symbionts of marine sponges	Unpublished	Luffariella sp.		Australia: Queensland, Orpheus Island
Otu022236	TGCCAGCAGCCGCGGTAAAACCAGCACCTCAAGTGGTCAGGATGATTATTGGGCCTAAAGCACCCGTAGCCGGATCCATAAGTTTTCGGTTAAATCTATGCGCTTAACGTATAGGCTGTCGAAAATACTGTGGATCTAGGGAGTGGGAGAGGTAGGCGGTACTCGGTAGGAAGTGGTAAAATTCACTAATCTATCGATGACCACCTGTGGCGATGGCGGTCTACCAGAACACGTCCGACGGTGAGGGATGAAAGCTGGGGGAGCAAACCGGATTAGAAACCCTTGTAGTCC	Archaea	Crenarchaeota	Nitrososphaeria	Nitrosopumilales	Nitrosopumilaceae	unclassified Nitrosopumilaceae	1	0	0	EU049816.1.914	96220	3.38e-133	uncultured crenarchaeote		Archaea; Crenarchaeota; environmental samples.	Steger,D., Ettinger-Epstein,P., Whalan,S., Hentschel,U., de Nys,R., Wagner,M. and Taylor,M.W.	Ammonia-oxidizing archaea are widespread, vertically transmitted symbionts of marine sponges	Unpublished	Luffariella sp.		Australia: Queensland, Orpheus Island
Otu002865	TGTCAGCCGCCGCGGTAAAACCAGCACCTCAAGTGGTCAGGATGATTATTGGGCCTAAAGCATCCGTAGCCGGATCTGTAAGTTTTCGGTTAAATCTATGCGCTCAACGTATAGGCTGCCGGAAATACTGCAGATCTAGGGAGTGGGAGAGGTAGACGGTACTCGGTAGGAAGAGGTAAAATTCGCTAATCTATCGATGGCCACCTGTGGCGAAGGCGGTCTACCAGAACACGTCCGACGGTGAGGGATGAAAGCGTGGGTAGCGAACCGGATTAGAAACCCCTGTAGTCC	Archaea	Crenarchaeota	Nitrososphaeria	Nitrosopumilales	Nitrosopumilaceae	unclassified Nitrosopumilaceae	1	17	1	EU049817.1.914	96220	3.38e-133	uncultured crenarchaeote		Archaea; Crenarchaeota; environmental samples.	Steger,D., Ettinger-Epstein,P., Whalan,S., Hentschel,U., de Nys,R., Wagner,M. and Taylor,M.W.	Ammonia-oxidizing archaea are widespread, vertically transmitted symbionts of marine sponges	Unpublished	Luffariella sp.		Australia: Queensland, Orpheus Island
Otu007739	TGCCAGCAGCCGCGGTAAAACCAGCACCTCAAGTGGCCAGGATGATTATTGGGCCTAAAGCATCCGTAGCCGGATCTGTAAGTTTTCGGTTAGATCTATGCGCTCAACGTATAGGCTGCCGGAAATACTGCAGATCTAGGGAGTGGGAGAGGTAGACGGTACTCGGTAGGAAGAGGTGAAATTCACTAATCTACCGATGACCACCTGTGGCGAAGGCGGTCTACCAGAACACGTCCGACGGTGAGGGATGAAAGCTGGGGGAGCAAACCGGATTAGAAACCCCCGTAGTCC	Archaea	Crenarchaeota	Nitrososphaeria	Nitrosopumilales	Nitrosopumilaceae	unclassified Nitrosopumilaceae	2	6	0	EU049817.1.914	96220	3.38e-133	uncultured crenarchaeote		Archaea; Crenarchaeota; environmental samples.	Steger,D., Ettinger-Epstein,P., Whalan,S., Hentschel,U., de Nys,R., Wagner,M. and Taylor,M.W.	Ammonia-oxidizing archaea are widespread, vertically transmitted symbionts of marine sponges	Unpublished	Luffariella sp.		Australia: Queensland, Orpheus Island
Otu016208	TGTCAGCAGCCGCGGTACAACCAGCACCTCAAGTGGTCAGGGTGATTATTGGGCCTAAAGCATCCGTAGCCGGACCTGTAAGTTTTCGGTTAAATCTATGCGCTCAACGTATAGGCTGCCGGAAATACTGCAGATCTAGGGAGTGGGAGAGGTAGACGGTACTCGGTAGGAAGAGGTAAAATTCACTAATCTATCGATGACCACCTGTGGCGAAGGCGGTCTACCAGAACACGTCCGACGGTGAGGGATGAAAGCTGGTGGAGCAAACCGGATAAGAAACCCCTGTAGTCC	Archaea	Crenarchaeota	Nitrososphaeria	Nitrosopumilales	Nitrosopumilaceae	unclassified Nitrosopumilaceae	1	2	0	EU049817.1.914	96220	3.38e-133	uncultured crenarchaeote		Archaea; Crenarchaeota; environmental samples.	Steger,D., Ettinger-Epstein,P., Whalan,S., Hentschel,U., de Nys,R., Wagner,M. and Taylor,M.W.	Ammonia-oxidizing archaea are widespread, vertically transmitted symbionts of marine sponges	Unpublished	Luffariella sp.		Australia: Queensland, Orpheus Island
Otu022433	TGCCAGCAGCCGCGGTAAAACCAGCACCTCAAGTGGTCAGGATGATTATTGGGCCTAAAGCATCCGTAGCCGGATCCGTAAGTTTTCGGTTAAATCTATGCGCTCAACGTATAGGCTGCCGGAAATACTGCAGATCTAGGGAGTGGGAGAGGTAGACGGTACTCGGTAGGAAGAGGTAAAATTCACTAATCTATCGATGACCACCTGTGGCGAAGGCGGTCTACCAGAACACGTCCGACGGTGAGGGATGAAAGCTGGGGGAACAAACAGGAATAGAAACCCCTGTAGTCC	Archaea	Crenarchaeota	Nitrososphaeria	Nitrosopumilales	Nitrosopumilaceae	unclassified Nitrosopumilaceae	1	2	0	EU049817.1.914	96220	3.38e-133	uncultured crenarchaeote		Archaea; Crenarchaeota; environmental samples.	Steger,D., Ettinger-Epstein,P., Whalan,S., Hentschel,U., de Nys,R., Wagner,M. and Taylor,M.W.	Ammonia-oxidizing archaea are widespread, vertically transmitted symbionts of marine sponges	Unpublished	Luffariella sp.		Australia: Queensland, Orpheus Island
Otu016040	TGCCAGCAGCCGCGGTAAAACCAGCACCTCAAGTGGTCAGGATGATTATTGGGCCTAAAGCATCCGTAGCTGGATCTGTAAGTTTTCGGTTAAATCTATGCGCCCAACGTATAGGCTGCCGGAAATACTGCAGATCTAGGGAGTGGGAGAGGTAGACGGTACTCGGTAGGAAGAGGTAAAATTCACTAATCTATCGATGACCACCTGTGGCGAAGGCGGTCTACCAGAGCACGTCCGACGGTGAGGGATGAAAGCTGGGGGAGCAAACAGGATTAGAAACCCTCGTAGTCC	Archaea	Crenarchaeota	Nitrososphaeria	Nitrosopumilales	Nitrosopumilaceae	unclassified Nitrosopumilaceae	0	2	0	EU049817.1.914	96220	3.38e-133	uncultured crenarchaeote		Archaea; Crenarchaeota; environmental samples.	Steger,D., Ettinger-Epstein,P., Whalan,S., Hentschel,U., de Nys,R., Wagner,M. and Taylor,M.W.	Ammonia-oxidizing archaea are widespread, vertically transmitted symbionts of marine sponges	Unpublished	Luffariella sp.		Australia: Queensland, Orpheus Island
Otu022379	TGCCAGCAGCCGCGGTAAAACCAGCACCTCAAGTGGTCGGGATGATTATTGGGCCTAAAGCATCCGTAGCCGGATCTGTAAGTTTTCGGTTAAATCTATGCGCTCAACGTATAGGCTGCCGGAAATACTGCAGATCTAGGGAGTGGGAGAGGTAGACGGTACTCGGTAGGAAGAGGTAAAATTCACTAATCTATCGATGACCACCTGTGGCGAAGGCGGTCTGCCAGAACACGTCCGACGGTGAGGGAAGAAGGCTGGTGGAGCAAACCGGATTAGATACCCCAGTAGTCC	Archaea	Crenarchaeota	Nitrososphaeria	Nitrosopumilales	Nitrosopumilaceae	unclassified Nitrosopumilaceae	1	1	0	EU049817.1.914	96220	3.38e-133	uncultured crenarchaeote		Archaea; Crenarchaeota; environmental samples.	Steger,D., Ettinger-Epstein,P., Whalan,S., Hentschel,U., de Nys,R., Wagner,M. and Taylor,M.W.	Ammonia-oxidizing archaea are widespread, vertically transmitted symbionts of marine sponges	Unpublished	Luffariella sp.		Australia: Queensland, Orpheus Island
Otu022380	TGCCAGCAGCCGCGGTAATACCAGCACCTCAAGTGGTCAGGATGATTATTGGGCCTAAAGCATCCGTAGCCGGCTCTGTTAGTTTTCGGTTAAATCTATGCGCTCAACGTATAGGCTGCCGGAAATACTGCAGATCTAGGGAGTGGGAGAGGTAGACGGTACTCGGTAGGAAGAGGTGAAATTCACTAATCTATCGATGACCACCTGTGGCGAAGGCGGTCTACCAGAACACGTCCGACGGTGAGGGATGAAAGCTGGGCGAGCAAACCGGATTACATACCCGCGTAGTCC	Archaea	Crenarchaeota	Nitrososphaeria	Nitrosopumilales	Nitrosopumilaceae	unclassified Nitrosopumilaceae	0	2	0	EU049817.1.914	96220	3.38e-133	uncultured crenarchaeote		Archaea; Crenarchaeota; environmental samples.	Steger,D., Ettinger-Epstein,P., Whalan,S., Hentschel,U., de Nys,R., Wagner,M. and Taylor,M.W.	Ammonia-oxidizing archaea are widespread, vertically transmitted symbionts of marine sponges	Unpublished	Luffariella sp.		Australia: Queensland, Orpheus Island
Otu023369	TGCCAGCAGCCGCGGTAAAACCAGCACCTCAAGTGGTCAGGATGATTATTGGGCCTAAAGCATCCGTAGCCGGATCTGTAAGTTTTCGGTTAAATCTATGCGCTCAACGTATAGGCTGCCGGAAATACTGCAGATCTAGGGAGTGGGAGAGGTATACGGTACTCGGTAGGAAGAGGTAAAATTCACTAATCTATCGATGACCACCTGTGGCGAAGGCGGTCTACCAGAACACGTCCGACGGTGAGGGATGACAGCTGGGCGAGCAAACCGGATCAGAAACCCTAGTAGTCC	Archaea	Crenarchaeota	Nitrososphaeria	Nitrosopumilales	Nitrosopumilaceae	unclassified Nitrosopumilaceae	0	2	0	EU049817.1.914	96220	3.38e-133	uncultured crenarchaeote		Archaea; Crenarchaeota; environmental samples.	Steger,D., Ettinger-Epstein,P., Whalan,S., Hentschel,U., de Nys,R., Wagner,M. and Taylor,M.W.	Ammonia-oxidizing archaea are widespread, vertically transmitted symbionts of marine sponges	Unpublished	Luffariella sp.		Australia: Queensland, Orpheus Island
Otu033457	TGTCAGCAGCCGCGGTAAAACCAGCACCTCAAGTGGTCAGGATGATTATTGGGCCTAAAGCATCCGTAGCCGGATCTGTAAGTTTTCGGTTAAATCTATGCGCTCAACGTATAGGCTGCCGGAAATACTGCAGATCTAGGGGGTGGGAGAGGTAGACGGTACTCGGTAGGAAGAGGTAAAATTCACTAATCTATCGATGACCACCTGTGGCGAAGGCGGTCTACCAGAACACGTCCGACGGTGAGGGAGGAAAACTGGGGGAGCAGATCGGAATACATACCCGAGTAGTCC	Archaea	Crenarchaeota	Nitrososphaeria	Nitrosopumilales	Nitrosopumilaceae	unclassified Nitrosopumilaceae	0	2	0	EU049817.1.914	96220	3.38e-133	uncultured crenarchaeote		Archaea; Crenarchaeota; environmental samples.	Steger,D., Ettinger-Epstein,P., Whalan,S., Hentschel,U., de Nys,R., Wagner,M. and Taylor,M.W.	Ammonia-oxidizing archaea are widespread, vertically transmitted symbionts of marine sponges	Unpublished	Luffariella sp.		Australia: Queensland, Orpheus Island
Otu034060	TGCCAGCAGCCGCGGTAAAACCAGCACCTCAAGTGGTCAGGATGATTGTTGGGCCTAAAGCATCCGTAGCCGGATCTGAAAGTTTTCGGTTAAATCTATGCGCTCAACGTATAGGCTGCCGGAAATACTGCAGATCTAGGGAGTGGGAGAGGTAGACGGTACTCGGTAGGAAGAGGTAAAATTCACTAATCTATCGATGACCACCTGTGGCGAAGGCGGTCTACTAGAACACGTCCGACGGTGAGGGATGAAAGCTGGGGGAGTAAACCGGATTAGAAACCCCAGTAGTCC	Archaea	Crenarchaeota	Nitrososphaeria	Nitrosopumilales	Nitrosopumilaceae	unclassified Nitrosopumilaceae	0	2	0	EU049817.1.914	96220	3.38e-133	uncultured crenarchaeote		Archaea; Crenarchaeota; environmental samples.	Steger,D., Ettinger-Epstein,P., Whalan,S., Hentschel,U., de Nys,R., Wagner,M. and Taylor,M.W.	Ammonia-oxidizing archaea are widespread, vertically transmitted symbionts of marine sponges	Unpublished	Luffariella sp.		Australia: Queensland, Orpheus Island
Otu034178	TGCCAGCAGCCGCGGTAAAACCAGCACCTCAAGTGGTCAGGATGATTATTGGGCCTAAAGCATCCGTAGCCGGATCTGTAAGTTTTCGGTTAAATCTATGCGCTCAACGTATAGGCTGCCGGAAATACTGCAGATCTAGGGAGTGGGGGAGGTAGATGGTACTCGGTAGGAAGAGGTAAAATTCACTAATCTATCGATGACCACCTGTGGCGAAGGCGGTCTACCAGAACACGTCCGACGGTGAGGGATGAAAGCTGGGGGAGCAAATCGCATCAGATACCCCGGCAGTCC	Archaea	Crenarchaeota	Nitrososphaeria	Nitrosopumilales	Nitrosopumilaceae	unclassified Nitrosopumilaceae	1	1	0	EU049817.1.914	96220	3.38e-133	uncultured crenarchaeote		Archaea; Crenarchaeota; environmental samples.	Steger,D., Ettinger-Epstein,P., Whalan,S., Hentschel,U., de Nys,R., Wagner,M. and Taylor,M.W.	Ammonia-oxidizing archaea are widespread, vertically transmitted symbionts of marine sponges	Unpublished	Luffariella sp.		Australia: Queensland, Orpheus Island
Otu033324	TGCCAGCAGCCGAGGTAAAACCAGCACCTTAAGTGGTCAGGATGATTATTGGGCCTAAGGCATCCGTAGCCGGATCTGTAAGTTTTCGGTTAAATCTATGCGCTCAGCGTATAGGCTGCCGGAAATACTGCAGATCTAGGGAGTGGGAGAGGTAGACGGTACTCGGTAGGAAGAGGTAAAATTCACTAATCTATCGATGACCACCTGTGGCGAAGGCGGTCTACCAGAACACGTCCGACGGTGAGGGATGAAAGCTGGGGGAGCAAACCGGATAAGATACCCCCGTAGTCC	Archaea	Crenarchaeota	Nitrososphaeria	Nitrosopumilales	Nitrosopumilaceae	unclassified Nitrosopumilaceae	0	1	0	EU049817.1.914	96220	3.38e-133	uncultured crenarchaeote		Archaea; Crenarchaeota; environmental samples.	Steger,D., Ettinger-Epstein,P., Whalan,S., Hentschel,U., de Nys,R., Wagner,M. and Taylor,M.W.	Ammonia-oxidizing archaea are widespread, vertically transmitted symbionts of marine sponges	Unpublished	Luffariella sp.		Australia: Queensland, Orpheus Island
Otu033414	TGCCAGCCGCCGCGGTAAAACCAGCACCTCAAGTGGTCAGGATGATTATTGGGCCTAAAGCATCCGTAGCCGGATCTGTAAGTTTTCGGTTAAATCTATGCGCTCAACGTATAGGCTGCCGGAAATACTGCAGATCTAGGGAGTGGGAGAGGTAGACGGTACTCGGTAGGAAGAGGTAAAATTCACTAATCTATCGATGACCACCTGTGGCGAAGGCGGTCTACCAGAACACGTCCGACGGTGAGGGATGAAAGCTGGAAGGGCACCCCGGATTAGAAACCACGGTAGTCC	Archaea	Crenarchaeota	Nitrososphaeria	Nitrosopumilales	Nitrosopumilaceae	unclassified Nitrosopumilaceae	1	0	0	EU049817.1.914	96220	3.38e-133	uncultured crenarchaeote		Archaea; Crenarchaeota; environmental samples.	Steger,D., Ettinger-Epstein,P., Whalan,S., Hentschel,U., de Nys,R., Wagner,M. and Taylor,M.W.	Ammonia-oxidizing archaea are widespread, vertically transmitted symbionts of marine sponges	Unpublished	Luffariella sp.		Australia: Queensland, Orpheus Island
Otu033440	TGTCAGCCGCCGCGGTAAAACCAGCACTTCAAGTGGTCAGGATGATTATTGGGCCTAAAGCATCCGTAGCCGGATCTGTAAGTTTTCGGTTAAATCTATGCGCTCAACGTATAGGCTGCCGGAAATACTGCAGATCTAGGGAGTGGGAGAGGTAGACGGTACTCGGTAGGAAGAGGTAAAATTCACTAATCTATCGATGACCACCTGTGGCGAAGGCGGTCTACCAGAACACGTCCGACGGTGAGGGATGACAGCTGGGCGCGCAAACCGGACTACAAACCCCAGTAGTCC	Archaea	Crenarchaeota	Nitrososphaeria	Nitrosopumilales	Nitrosopumilaceae	unclassified Nitrosopumilaceae	0	1	0	EU049817.1.914	96220	3.38e-133	uncultured crenarchaeote		Archaea; Crenarchaeota; environmental samples.	Steger,D., Ettinger-Epstein,P., Whalan,S., Hentschel,U., de Nys,R., Wagner,M. and Taylor,M.W.	Ammonia-oxidizing archaea are widespread, vertically transmitted symbionts of marine sponges	Unpublished	Luffariella sp.		Australia: Queensland, Orpheus Island
Otu033508	TGCCAGCCGCCGCGGTAAAACTAGCACCTCAAGTGGTCAGGATGATTATTGGGCCTAAAGCATCCGTAGCCGGATCTGTAAGTTTTCGGTTAAATCTATGCGCTCAACGTATAGGCTGCCGGAAATACTGCAGATCTAGGGAGTGGGAGAGGTAGACGGTACTCGGTAGGAAGAGGTAAAATTCACTAATCTATCGATGACCACCTGTGGCGAAGGCGGTCTACCAGAACACGTCCGACGGTGAGGGATGAAAACTGGGGGAGCAGACCGGATAAGGAACCAGCGTAGTCC	Archaea	Crenarchaeota	Nitrososphaeria	Nitrosopumilales	Nitrosopumilaceae	unclassified Nitrosopumilaceae	0	1	0	EU049817.1.914	96220	3.38e-133	uncultured crenarchaeote		Archaea; Crenarchaeota; environmental samples.	Steger,D., Ettinger-Epstein,P., Whalan,S., Hentschel,U., de Nys,R., Wagner,M. and Taylor,M.W.	Ammonia-oxidizing archaea are widespread, vertically transmitted symbionts of marine sponges	Unpublished	Luffariella sp.		Australia: Queensland, Orpheus Island
Otu034091	TGTCAGCCGCCGCGGTAAAACCAGCACCTCAAGTGGTCAGGATGATTATTGGGCCTAAAGCATCCGTAGCCGGATCTGTAAGTTTTCGGTTAAATCTATGCGCTCAACGTATAGGCTGCCGGAAATACTGCAGATCTAGGGAGTGGGAGAGGTTGACGGTACTCGGTAGGAAGAGGTAAAATTCACTAATCTATCGATGACCACCTGTGGCGAAGGCGGTCTACCAGAACACGTCCGACGCTGAGGTGCGAAAGCTAAGGGAGCAAACAGGATTAGATACCCGCGTAGTCC	Archaea	Crenarchaeota	Nitrososphaeria	Nitrosopumilales	Nitrosopumilaceae	unclassified Nitrosopumilaceae	1	0	0	EU049817.1.914	96220	3.38e-133	uncultured crenarchaeote		Archaea; Crenarchaeota; environmental samples.	Steger,D., Ettinger-Epstein,P., Whalan,S., Hentschel,U., de Nys,R., Wagner,M. and Taylor,M.W.	Ammonia-oxidizing archaea are widespread, vertically transmitted symbionts of marine sponges	Unpublished	Luffariella sp.		Australia: Queensland, Orpheus Island
Otu034096	TGCCAGCAGCAGCGGTAAAACCAGCACCTCAAGTGGTCAGGATGATTATTGGGCCTAAAGCATCCGTAGCCGGATCTGTAAGTTTTCGGTTAAATCTATGCGCTCAACGTATAGGCTGCCGGAAATACTGCAGATCTAGGGAGTGGGAGGTAGACGGTACTCGGTAGGAAGAGGTAAGATTCACTAATCTATCGATGACCACCTGTGGCGAAGGCGGTCTACCAGAACACGTCCGACGGTGAGGGATGAAAGCTGGGGGAGCAAACCTGATTAGAAACCCCGGTAGTCC	Archaea	Crenarchaeota	Nitrososphaeria	Nitrosopumilales	Nitrosopumilaceae	unclassified Nitrosopumilaceae	0	1	0	EU049817.1.914	96220	1.21e-132	uncultured crenarchaeote		Archaea; Crenarchaeota; environmental samples.	Steger,D., Ettinger-Epstein,P., Whalan,S., Hentschel,U., de Nys,R., Wagner,M. and Taylor,M.W.	Ammonia-oxidizing archaea are widespread, vertically transmitted symbionts of marine sponges	Unpublished	Luffariella sp.		Australia: Queensland, Orpheus Island
Otu034105	TGCCAGCCGCCGCGGTAAAACCAGCACCTCAAGTGGTCAGGATGATTATTGGGCCTAAAGCATCCGCAGCCGGATCTGTAAGTTTTCGGTTAAATCTATGCGCTCGACGTATAGGCTGCCGGAAATACTGCAGATCTAGGGAGTGGGGGAGGTAGACGGTACTCGGTAGGAAGAGGTAAAATTCGCTGATCTATCGATGACCACCTGTGGCGAAGGCGGTCTACCAGAACACGTCCGACGGTGAGGGATGAAAGCTGGGGGAGCAAACCGGATTAGAAACCCCTGTAGTCC	Archaea	Crenarchaeota	Nitrososphaeria	Nitrosopumilales	Nitrosopumilaceae	unclassified Nitrosopumilaceae	1	0	0	EU049817.1.914	96220	3.38e-133	uncultured crenarchaeote		Archaea; Crenarchaeota; environmental samples.	Steger,D., Ettinger-Epstein,P., Whalan,S., Hentschel,U., de Nys,R., Wagner,M. and Taylor,M.W.	Ammonia-oxidizing archaea are widespread, vertically transmitted symbionts of marine sponges	Unpublished	Luffariella sp.		Australia: Queensland, Orpheus Island
Otu022425	TGTCAGCAGCCGCGGTAAAACCAGCACCTCAAGTGGTCAGGATAATTATTGGGCCTAAAGCATCCGTAGCCGGATCTATAAGTTTTCGGTTAAATCTATGCGCTTAACGTATAGGCTGTCGAAAATACTGTGGATCTAGGGAGTGGGAGAGGTAGACGGTACTCGGTAGGAAGAGGTGAAATTCACTAATCTATCGATGACCAACCTGTGGCGAAGGCGGTCTACCAGAACACGTCCGACGGTGAGGGATGAAAACTGGGGGAGCAAACCGGATTAGAAACCCCTGTAGTCC	Archaea	Crenarchaeota	Nitrososphaeria	Nitrosopumilales	Nitrosopumilaceae	unclassified Nitrosopumilaceae	2	0	0	EU049816.1.914	96233	3.39e-133	uncultured crenarchaeote		Archaea; Crenarchaeota; environmental samples.	Steger,D., Ettinger-Epstein,P., Whalan,S., Hentschel,U., de Nys,R., Wagner,M. and Taylor,M.W.	Ammonia-oxidizing archaea are widespread, vertically transmitted symbionts of marine sponges	Unpublished	Luffariella sp.		Australia: Queensland, Orpheus Island
Otu007044	TGCCAGCAGCCGCGGTAAAACCAGCACCTCAAGTGGTCAGGATGATTATTGGGCCTAAAGCATCCGTAGCCGGATCTGTAAGTTTTCGGTTAAATCTATGCGCTCAACGTATAGGCTGCCGGAAATACTGCAGATCTAGGGAGTGGGAGAGGTAGACGGTACTCGGTAGGAAGAGGTAAAATTCACTAATCTATCGATGACCACCTGTGGCGAAGGCGGTCTACCAGAACACGTCCGACGGTGAGGGATGGAAAGCTGGTGGAGCAGACCGGACTAGAAACCCCTGTAGTCC	Archaea	Crenarchaeota	Nitrososphaeria	Nitrosopumilales	Nitrosopumilaceae	unclassified Nitrosopumilaceae	2	7	0	EU049817.1.914	96233	3.39e-133	uncultured crenarchaeote		Archaea; Crenarchaeota; environmental samples.	Steger,D., Ettinger-Epstein,P., Whalan,S., Hentschel,U., de Nys,R., Wagner,M. and Taylor,M.W.	Ammonia-oxidizing archaea are widespread, vertically transmitted symbionts of marine sponges	Unpublished	Luffariella sp.		Australia: Queensland, Orpheus Island
Otu022252	TGTCAGCAGCCGCGGTAAAACCAGCACCTCAAGTGGTCAGGATGATTATTGGGCCTAAAGCATCCGTAGCCGGATCTGTAAGTTTTCGGTTAAATCTATGCGCTCAACGTATAGGCTGCCGGAAATACTGCAGATCTAGGGAGTGGGAGAGGTAGACGGTACTCGGTAGGAAGAGGTAAAATTCACTAATCTATCAATGACCACCTGTGGCGAAGGCGGTCTACCAGAACACGTCCGACGGTGAGGGGTGGAAAGCTGGTGGAGCAAACCGGACTAGAAACCCTCGTAGTCC	Archaea	Crenarchaeota	Nitrososphaeria	Nitrosopumilales	Nitrosopumilaceae	unclassified Nitrosopumilaceae	0	3	0	EU049817.1.914	96233	3.39e-133	uncultured crenarchaeote		Archaea; Crenarchaeota; environmental samples.	Steger,D., Ettinger-Epstein,P., Whalan,S., Hentschel,U., de Nys,R., Wagner,M. and Taylor,M.W.	Ammonia-oxidizing archaea are widespread, vertically transmitted symbionts of marine sponges	Unpublished	Luffariella sp.		Australia: Queensland, Orpheus Island
Otu023384	TGTCAGCAGCCGCGGTAATACGTAGGTGGCGAGCGTTATCCGGATTTACTGGGCGTAAAGCGTACGTAGGTGGCTCTGTTAGTTTTCGGTTAAATCTGTACGCTCAACGTACAGGCTGCCGGGAATACTACAGAGCTAGGGAGTGGGAGAGGTAGACGGTACTTGGTAGGAAGGGGTAAAATCCTTTGATCTATTGATGACCACCTGTGGCGAAGGCGGTCTACTAGAACACGTCCGACGGTGAGGGATGAAAGCTGGGGGAGCAAACCGGATTAGAAACCCTTGTAGTCC	Archaea	Crenarchaeota	Nitrososphaeria	Nitrosopumilales	Nitrosopumilaceae	unclassified Nitrosopumilaceae	2	0	0	DQ299268.1.1339	96341	1.62e-111	uncultured Nitrosopumilales archaeon		Archaea; Thaumarchaeota; Nitrosopumilales; environmental samples.	Holmes,B. and Blanch,H.	Genus-specific associations of marine sponges with group I crenarchaeotes	Mar. Biol. 150 (5), 759-772 (2007)	Geodia Media UCMPWC914	sponge
Otu033989	TGCCAGCAGCCGCGGTAAAACCAGCACCTCGAGTGGTCAGGATGATTATTGGGCCTAAAGCATCCGTAGCCGGTTGTGTAAGTTTTCGGTTAAATCCATGTGCTTAACATATGGGCAGCTGGAAATACTATATGACTAGGGAGTGGGAGAGGTAGACGGTACTCGATAGGAAGGGGTAAAATCCTTTGATCTATTGATGACCACCAGTGGCGAAGGCGGTCTACCAGAACACGTTCGACGGTGAGGGATGAAAGCTGGTGGAGCAGACCTGACTAGGTACCCCAGCAGAGC	Archaea	Crenarchaeota	Nitrososphaeria	Nitrosopumilales	Nitrosopumilaceae	unclassified Nitrosopumilaceae	0	2	0	JX870359.1.912	96454	7.31e-130	uncultured archaeon		Archaea; environmental samples.	Wang,P., Li,T. and Zhang,C.	Characterizing archaeal diversity and community structure in the surface sediment of South China Sea	Unpublished		surface sediment of the Pearl River estuary
Otu033512	TGTCAGCAGCCGCGGTAAAACCAGCACCTCAAGTGGTCAGGATGATTATTGGGCCTAAAGTATCCGTAGCCGGATCTGTAAGTTTTCGGCTAAATCTATGCGCTCAACGTATAGGCTGCCGGAAATACTGCAGATCTAGGGAGTGGGAGAGGTAGACGGTACTCGGTAGGAAGAGGTAAAATTCACTAATCTATCGATGACCACCTGTGGCGAAGGCGGTCTACCAGAACACGTCCGACGGTGAGGGATGAAAGCTGGTCGAGCAAACCTCATTAGAAACCCTTGCAGAGC	Archaea	Crenarchaeota	Nitrososphaeria	Nitrosopumilales	Nitrosopumilaceae	unclassified Nitrosopumilaceae	0	2	0	EU049817.1.914	96454	7.31e-130	uncultured crenarchaeote		Archaea; Crenarchaeota; environmental samples.	Steger,D., Ettinger-Epstein,P., Whalan,S., Hentschel,U., de Nys,R., Wagner,M. and Taylor,M.W.	Ammonia-oxidizing archaea are widespread, vertically transmitted symbionts of marine sponges	Unpublished	Luffariella sp.		Australia: Queensland, Orpheus Island
Otu033809	TGTCAGCCGCCGTGGTACAACCAGCACCTCAAGTGGTCAGGATGATTATTGGGCCTAAAGCATCCGTAGCCGGATCTGTAAGTTTTCGGTTAAATCTATGCGCTCAACGTATAGGCTGCCGGAAATACTGCAGATCTAGGGAGTGGGAGAGGTAGACGGTACTCGGTAAGAAGAGGTAAAATTCACTAATCTATCGATGACCACCTGTGGCGAAGGCGGTCTACCAGAACACGCCCGACGGTGAGGGATGAAAGCTGGGGGAGCAAAGCGGACATGATACCCTTGCAGTCC	Archaea	Crenarchaeota	Nitrososphaeria	Nitrosopumilales	Nitrosopumilaceae	unclassified Nitrosopumilaceae	0	1	0	EU049817.1.914	96454	7.31e-130	uncultured crenarchaeote		Archaea; Crenarchaeota; environmental samples.	Steger,D., Ettinger-Epstein,P., Whalan,S., Hentschel,U., de Nys,R., Wagner,M. and Taylor,M.W.	Ammonia-oxidizing archaea are widespread, vertically transmitted symbionts of marine sponges	Unpublished	Luffariella sp.		Australia: Queensland, Orpheus Island
Otu033815	TGCCAGCCGCCGCGGTAAAACCAGCACCTCAAGTGGTCAGGATGATTATTGGGCCTAAAGCATCCGTAGCCGGATCTGTAAGTTTTCGGTTAAATCTATGCGCTCAACGTATAGGCTGCCGGAAATACTGCAGATCTAGGGAGTGGGAGAGGTAGACGGCACTCGGTAGGAAGAGGTAAAATTCACTAATCTATCGATGACCACCTGTGGCGAAGGCGGTCTACCAGAACACGTCCGACGGTGAGGGAGGAAAACTGGTCGAGCAAACCGGATAAGAAACCCCAGCACACC	Archaea	Crenarchaeota	Nitrososphaeria	Nitrosopumilales	Nitrosopumilaceae	unclassified Nitrosopumilaceae	1	0	0	EU049817.1.914	96454	7.31e-130	uncultured crenarchaeote		Archaea; Crenarchaeota; environmental samples.	Steger,D., Ettinger-Epstein,P., Whalan,S., Hentschel,U., de Nys,R., Wagner,M. and Taylor,M.W.	Ammonia-oxidizing archaea are widespread, vertically transmitted symbionts of marine sponges	Unpublished	Luffariella sp.		Australia: Queensland, Orpheus Island
Otu034068	TGCCAGCCGCCGCGGTAAAACCAGCACCTCAAGTGGTCAGGATGATTATTGGGCCTAAAGCATCCGTAGCCGGATCCATAAGTTTTCGGTTAAATCTATGCGCTTAATGTATAGGCTGTCGAAAATACTGTGGATCTAGGGAGTGGGAGAGGTAGACGGTACTCGGTAGGAAGAGGTAAAATTCACTAATCTATCGATGACCACCTGTGGCGAAGGCGGTCTACCAGAACACGTCCGACGGTGAGGGATGAAAGCTGGTCGAGCAGACCTCATTAGGTACCCGCGCAGAGC	Archaea	Crenarchaeota	Nitrososphaeria	Nitrosopumilales	Nitrosopumilaceae	unclassified Nitrosopumilaceae	2	0	0	EU049816.1.914	96466	2.03e-130	uncultured crenarchaeote		Archaea; Crenarchaeota; environmental samples.	Steger,D., Ettinger-Epstein,P., Whalan,S., Hentschel,U., de Nys,R., Wagner,M. and Taylor,M.W.	Ammonia-oxidizing archaea are widespread, vertically transmitted symbionts of marine sponges	Unpublished	Luffariella sp.		Australia: Queensland, Orpheus Island
Otu033386	TGCCAGAAGCCGAGGTAAAAACAGCACCTCAAGTGGTCAGGATGATTATTGGGCCTAAAGCGTCCGTAGCCGGATCTGTAAGTTTTCGGTTAAATCTATGCGCTCAACGTATAGGCTGCCGGAAATACTGCAGATCTAGGGAGTGGGAGAGGTAGACGGTACTCGGTAGGAAGAGGTAAAATTCACTAATCTATCGATGACCACCTGTGGCGAAGGCGGTCTACCAGAACACGTCCGACGGTGAGGGATGACAGCTGGGGGAGCAAACCGGAATAGAAACCCCAGTAGTCC	Archaea	Crenarchaeota	Nitrososphaeria	Nitrosopumilales	Nitrosopumilaceae	unclassified Nitrosopumilaceae	1	0	0	EU049817.1.914	96466	2.03e-130	uncultured crenarchaeote		Archaea; Crenarchaeota; environmental samples.	Steger,D., Ettinger-Epstein,P., Whalan,S., Hentschel,U., de Nys,R., Wagner,M. and Taylor,M.W.	Ammonia-oxidizing archaea are widespread, vertically transmitted symbionts of marine sponges	Unpublished	Luffariella sp.		Australia: Queensland, Orpheus Island
Otu001577	TGTCAGCAGCCGCGGTAAAACCAGCACCTCAAGTGGTCAGGATGATTATTGGGCCTAAAGCATCCGTAGCCGGATCTGTAAGTTTTCGGTTAAATCTATGCGCTCAACGTATAGGCTGCCGGAAATACTGCAGATCTAGGGAGTGGGAGAGGTAGACGGTACTCGGTAGGAAGAGGTAAAATTCACTAATCTATCGATGACCACCTGTGGCGAAGGCGGTCTACCAGAACACGTCCGACGGTGAGGGAGGAAAGCTGGTGGAGCAAACCGGACAAGGAACCCTGGTAGAGC	Archaea	Crenarchaeota	Nitrososphaeria	Nitrosopumilales	Nitrosopumilaceae	unclassified Nitrosopumilaceae	14	42	0	EU049817.1.914	96528	3.38e-133	uncultured crenarchaeote		Archaea; Crenarchaeota; environmental samples.	Steger,D., Ettinger-Epstein,P., Whalan,S., Hentschel,U., de Nys,R., Wagner,M. and Taylor,M.W.	Ammonia-oxidizing archaea are widespread, vertically transmitted symbionts of marine sponges	Unpublished	Luffariella sp.		Australia: Queensland, Orpheus Island
Otu033821	TGTCAGCAGCCGCGGTAATACCAGCACCTCAAGTGGTCAGGGTGATTATTGGGCCTAAAGCATCCGTAGCCGGATCTGTAAGTTTTCGGTTAAATCTATGCGCTCAACGTATAGGCTGCCGGAAATACTGCAGATCTAGGGAGTGGGAGAGGTAGACGGTACTCGGTAGGAAGAGGTAAAATTCACTAATCTATCGATGACCACCTGTGGCGAAGGCGGTCTACCAGAACACGTCCGACGGTGAGGGATGAAAGCTGGTGGAGCAAACCTGACAAGATACCCGCGTAGTGC	Archaea	Crenarchaeota	Nitrososphaeria	Nitrosopumilales	Nitrosopumilaceae	unclassified Nitrosopumilaceae	1	1	0	EU049817.1.914	96540	9.39e-134	uncultured crenarchaeote		Archaea; Crenarchaeota; environmental samples.	Steger,D., Ettinger-Epstein,P., Whalan,S., Hentschel,U., de Nys,R., Wagner,M. and Taylor,M.W.	Ammonia-oxidizing archaea are widespread, vertically transmitted symbionts of marine sponges	Unpublished	Luffariella sp.		Australia: Queensland, Orpheus Island
Otu033807	TGTCAGCCGCCGCGGTAAAACCAGCACCTCAAGTGGTCAGGATGATTATTGGGCCTAAAGCATCCGTAGCCGGCTCTGTTAGTTTTCGGTTAAATCTATGCTCTCAACGTATAGGCTGCCGGAAATACTGCAGATCTAGGGAGTGGGAGAGGTAGACGGTACTCGGTAGGAAGAGGTAAAATTCACTAATCTATCGATGACCACCTGAGGCGAAGGCGGTCTACCAGAACACGTCCGACGGTGAGGGATGAAAACTGGGGGAGCAAACCGGATTAGGAACCCCGGTAGTGC	Archaea	Crenarchaeota	Nitrososphaeria	Nitrosopumilales	Nitrosopumilaceae	unclassified Nitrosopumilaceae	0	1	0	EU049817.1.914	96540	9.39e-134	uncultured crenarchaeote		Archaea; Crenarchaeota; environmental samples.	Steger,D., Ettinger-Epstein,P., Whalan,S., Hentschel,U., de Nys,R., Wagner,M. and Taylor,M.W.	Ammonia-oxidizing archaea are widespread, vertically transmitted symbionts of marine sponges	Unpublished	Luffariella sp.		Australia: Queensland, Orpheus Island
Otu009478	TGCCAGCCGCCGCGGTAAAACCAGCACCTCAAGTGGTCAGAATGATTATTGGGCCTAAAGCATCCGTAGCCGGATCCATAAGTTTTCGGTTAAATCTATGCGCTTAACGTATAGGCTGTCGAAAATACTGTGGATCTAGGGAGTGGGAGAGGTAGACGGTACTCGGTAGGAAGAGGTAAAATTCACTAATCTATCGATGACCACCTGTGGCGAAGGCGGTCTACCAGAACACGTCCGACGGTGAGGGATGAAAGCTGGGTAGCGAACCGGATTAGAAACCCCCGTAGTCC	Archaea	Crenarchaeota	Nitrososphaeria	Nitrosopumilales	Nitrosopumilaceae	unclassified Nitrosopumilaceae	7	0	0	EU049816.1.914	96564	2.6e-134	uncultured crenarchaeote		Archaea; Crenarchaeota; environmental samples.	Steger,D., Ettinger-Epstein,P., Whalan,S., Hentschel,U., de Nys,R., Wagner,M. and Taylor,M.W.	Ammonia-oxidizing archaea are widespread, vertically transmitted symbionts of marine sponges	Unpublished	Luffariella sp.		Australia: Queensland, Orpheus Island
Otu011390	TGCCAGCAGCCGCGGTAAAAACAGCACCTCAAGTGGTCAGGATGATTATTGGGCCTAAAGCATCCGTAGCCGGATCCATAAGTTTTCGGTTAAATCTATGCGCTTAACGTATAGGCTGTCGAAAATACTGTGGATCTAGGGAGTGGGAGAGGTAGACGGTACTCGGTAGGAAGAGGTAAAATTCACTAATCTATCGATGACCACCTGTGGCGAAGGCGGTCTACCAGAACACGTCCGACGGTGAGGGAGGAAAACTGGGGGAGCAAGCCGGATTAGAAACCCGTGTAGTCC	Archaea	Crenarchaeota	Nitrososphaeria	Nitrosopumilales	Nitrosopumilaceae	unclassified Nitrosopumilaceae	5	0	0	EU049816.1.914	96564	7.26e-135	uncultured crenarchaeote		Archaea; Crenarchaeota; environmental samples.	Steger,D., Ettinger-Epstein,P., Whalan,S., Hentschel,U., de Nys,R., Wagner,M. and Taylor,M.W.	Ammonia-oxidizing archaea are widespread, vertically transmitted symbionts of marine sponges	Unpublished	Luffariella sp.		Australia: Queensland, Orpheus Island
Otu012508	TGCCAGCCGCCGCGGTAAAACCAGCACCTCAAGTGGTCAGGATGATTATTGGGCCTAAAGCATCTGTAGCCGGATCCATAAGTTTTCGGTTAAATCTATGCGCTTAACGTATAGGCTGTCGAAAATACTGTGGATCTAGGGAGTGGGAGAGGTAGACGGTACTCGGTAGGAAGAGGTAAAATTCACTAATCTATCGATGACCACCTGTGGCGAAGGCGGTCTACCAGAACACGTCCGACGGTGAGGGATGAAAGCCGGGCGAGCAAACCGGAATAGGTACCCCAGTAGTCC	Archaea	Crenarchaeota	Nitrososphaeria	Nitrosopumilales	Nitrosopumilaceae	unclassified Nitrosopumilaceae	4	0	0	EU049816.1.914	96564	7.26e-135	uncultured crenarchaeote		Archaea; Crenarchaeota; environmental samples.	Steger,D., Ettinger-Epstein,P., Whalan,S., Hentschel,U., de Nys,R., Wagner,M. and Taylor,M.W.	Ammonia-oxidizing archaea are widespread, vertically transmitted symbionts of marine sponges	Unpublished	Luffariella sp.		Australia: Queensland, Orpheus Island
Otu016145	TGCCAGCAGCCGCGGTAAAACCAGCACCTCAAGTGGTCAGGATGATTATTGGGCCTAAAGCATCCGTAGCCGGATCTATAAGTTTTCGGTTAAATCTATGCGCTTAACGTATAGGCTGTCGAAAATACCGTGGATCTAGGGAGTGGGAGAGGTAGACGGTACTCGGTAGGAAGAGGTAAAATTCACTAATCTATCGATGACCACCTGTGGCGAAGGCGGTCTACCAGAACACGTACGACGGTGAGGATGAAAGCTGGGGGAGCAAACCGGATTAGATACCCCTGTAGTCC	Archaea	Crenarchaeota	Nitrososphaeria	Nitrosopumilales	Nitrosopumilaceae	unclassified Nitrosopumilaceae	4	0	0	EU049816.1.914	96564	2.6e-134	uncultured crenarchaeote		Archaea; Crenarchaeota; environmental samples.	Steger,D., Ettinger-Epstein,P., Whalan,S., Hentschel,U., de Nys,R., Wagner,M. and Taylor,M.W.	Ammonia-oxidizing archaea are widespread, vertically transmitted symbionts of marine sponges	Unpublished	Luffariella sp.		Australia: Queensland, Orpheus Island
Otu019438	TGTCAGCAGCCGCGGTAAAACCAGCACCTCAAGTGGTCAGGATGATTATTGGGCCTAAAGCATCCGTAGCCGGATCCATAAGTTTTCGGTTAAATCTATGCGCTTAACGTATAGGCTGTCGAAATACTGTGGATCTAGGGAGTGGGAGAGGTAGACGGTACTCGGTAGGAAGAGGTAAAATTCACTAATCTATCGATGACCACCTGTGGCGAAGGCGGTCTACCAGAACACGTCCGACGGTGAGGGATGACAGCTGGGCGAGCAAACCGGATCAGAAACCCCCGTAGTCC	Archaea	Crenarchaeota	Nitrososphaeria	Nitrosopumilales	Nitrosopumilaceae	unclassified Nitrosopumilaceae	3	0	0	EU049816.1.914	96564	2.6e-134	uncultured crenarchaeote		Archaea; Crenarchaeota; environmental samples.	Steger,D., Ettinger-Epstein,P., Whalan,S., Hentschel,U., de Nys,R., Wagner,M. and Taylor,M.W.	Ammonia-oxidizing archaea are widespread, vertically transmitted symbionts of marine sponges	Unpublished	Luffariella sp.		Australia: Queensland, Orpheus Island
Otu033340	TGTCAGCCGCCGCGGTAAAACCAGCACCTCAAGTGGTCAGGATGATTATTGGGCCTAAAGCATCCGTAGCCGGATCCATAAGTTTTCGGTTAAATCTATGCGCTTAACGTATAGGCTGTCGAAAATACTGTGGATCTAGGGAGTGGAAGAGGTAGACGGTACTCGGTAGGAAGAGGTAAAATTCACTAATCTATCGATGACCACTTGTGGCAAAGGCGGTCTACCAGAACACGTCCGACGGTGAGGGATGAAAGCTGGGGGAGCGAATCGGATTAGAAACCCTTGTAGTCC	Archaea	Crenarchaeota	Nitrososphaeria	Nitrosopumilales	Nitrosopumilaceae	unclassified Nitrosopumilaceae	2	0	0	EU049816.1.914	96564	7.26e-135	uncultured crenarchaeote		Archaea; Crenarchaeota; environmental samples.	Steger,D., Ettinger-Epstein,P., Whalan,S., Hentschel,U., de Nys,R., Wagner,M. and Taylor,M.W.	Ammonia-oxidizing archaea are widespread, vertically transmitted symbionts of marine sponges	Unpublished	Luffariella sp.		Australia: Queensland, Orpheus Island
Otu034036	TGTCAGCAGCCGCGGTAAAACCAGCGCCTCAAGTGGTCAGGACGATTATTGGGCCTAAAGCATCCGTAGCCGGATTCATAAGTTTTCGGTTAAATCTATGCGCTTAACGTATAGGCTGTCGAAAATACTGTGGATCTAGGGAGTGGGAGAGGTAGACGGTACCCGGTAGGAAGAGGTAAAATCCACTAATCTATCGATGACCACCTGTGGCGAAGGCGGTCTACCAGAACACGTCCGACGGTGAGGGATGAAAGCTGGGGGAGCAAACCGGATTAGAAACCCCGGTAGTCC	Archaea	Crenarchaeota	Nitrososphaeria	Nitrosopumilales	Nitrosopumilaceae	unclassified Nitrosopumilaceae	2	0	0	EU049816.1.914	96564	7.26e-135	uncultured crenarchaeote		Archaea; Crenarchaeota; environmental samples.	Steger,D., Ettinger-Epstein,P., Whalan,S., Hentschel,U., de Nys,R., Wagner,M. and Taylor,M.W.	Ammonia-oxidizing archaea are widespread, vertically transmitted symbionts of marine sponges	Unpublished	Luffariella sp.		Australia: Queensland, Orpheus Island
Otu034104	TGCCAGCCGCCGCGGTAAAACCAGCACCTCAAGTGGTCAGGATGATTATTGGGCCTAAAGCATCCGTAGCCGGATCCATAAGTTTTCGGTTAAATCTATGCGCTTAACGTATAGGCTGTCGAAAATACTGTGGATCTAGGGAGTGGGAGAGGTAGACGGTACTCGGTAGGAAGAGGTAAAATTCACTAATCTATCGATGACCACCTGTGGCGAAGGCGGTCAACCAGAACACGTCCGACGGTGAGGGATGAAAGCCGGGGGAGCAAAACCGATTAGAAACCCCAGTAGTCC	Archaea	Crenarchaeota	Nitrososphaeria	Nitrosopumilales	Nitrosopumilaceae	unclassified Nitrosopumilaceae	2	0	0	EU049816.1.914	96564	7.26e-135	uncultured crenarchaeote		Archaea; Crenarchaeota; environmental samples.	Steger,D., Ettinger-Epstein,P., Whalan,S., Hentschel,U., de Nys,R., Wagner,M. and Taylor,M.W.	Ammonia-oxidizing archaea are widespread, vertically transmitted symbionts of marine sponges	Unpublished	Luffariella sp.		Australia: Queensland, Orpheus Island
Otu034127	TGCCAGCAGCCGCGGTAAAACCAGCACCTCAAGTGGTCAGGATGATTATTGGGCCTAAAGCATCCGTAGCCGGATCCATAAGTTTTCGGTTAAATCTATGCGCTTAACGTATAGGCCGTCGAAAATACTGTGGATCTAGGGAGTGGGAGAGGTAGACGGTACTCGGTAGGAAGAGGTAAAATTCACTAATTTATCGATGACCACCTGTGGCGAAGGCGGTCTACCAGAACACGTCCGACGGTGAGGGATGAAAGCTGGGGGAGCAACCCCGATTAGATACCCTTGTAGTCC	Archaea	Crenarchaeota	Nitrososphaeria	Nitrosopumilales	Nitrosopumilaceae	unclassified Nitrosopumilaceae	2	0	0	EU049816.1.914	96564	7.26e-135	uncultured crenarchaeote		Archaea; Crenarchaeota; environmental samples.	Steger,D., Ettinger-Epstein,P., Whalan,S., Hentschel,U., de Nys,R., Wagner,M. and Taylor,M.W.	Ammonia-oxidizing archaea are widespread, vertically transmitted symbionts of marine sponges	Unpublished	Luffariella sp.		Australia: Queensland, Orpheus Island
Otu015976	TGCCAGCCGCCGCGGTACAACCGGCACCTCAAGTGGTCAGGATGATTATTGGGCCTAAAGCATCCGTAGCCGGATCCATAAGTTTTCGGTTAAATCTATGCGCTTAACGTATAGGCTGTCGAAAATACTGTGGATCTAGGGAGTGGGAGAGGTAGACGGTACTCGGTTGGAAGAGGTAAAATTCACTAATCTATCGATGACCACCTGTGGCGAAGGCGGTCTACCAGAACGCGTCCGACGGTGAGGGATGAAAGCTGGGGGAGCAAACCGGATTAGAAACCCCCGTAGTCC	Archaea	Crenarchaeota	Nitrososphaeria	Nitrosopumilales	Nitrosopumilaceae	unclassified Nitrosopumilaceae	3	0	0	EU049816.1.914	96564	7.26e-135	uncultured crenarchaeote		Archaea; Crenarchaeota; environmental samples.	Steger,D., Ettinger-Epstein,P., Whalan,S., Hentschel,U., de Nys,R., Wagner,M. and Taylor,M.W.	Ammonia-oxidizing archaea are widespread, vertically transmitted symbionts of marine sponges	Unpublished	Luffariella sp.		Australia: Queensland, Orpheus Island
Otu005830	TGTCAGAAGCAGCGGTAAGACCAGCACCTCAAGTGGTCAGGATGATTATTGGGCCTAAAGCATCCGTAGCCGGATCTGTAAGTTTTCGGTTAAATCTATGCGCTCAACGTATAGGCTGCCGGAAATACTGCAGATCTAGGGAGTGGGAGAGGTAGACGGTACTCGGTAGGAAGAGGTAAAATTCACTAATCTATCGATGACCACCTGTGGCGAAGGCGGTCTACCAGAACACGTCCGACGGTGAGGGAGGAAAGCTGGGGGAGCAAACCGGATTAGAAACCCCTGTAGTCC	Archaea	Crenarchaeota	Nitrososphaeria	Nitrosopumilales	Nitrosopumilaceae	unclassified Nitrosopumilaceae	3	12	0	EU049817.1.914	96564	7.26e-135	uncultured crenarchaeote		Archaea; Crenarchaeota; environmental samples.	Steger,D., Ettinger-Epstein,P., Whalan,S., Hentschel,U., de Nys,R., Wagner,M. and Taylor,M.W.	Ammonia-oxidizing archaea are widespread, vertically transmitted symbionts of marine sponges	Unpublished	Luffariella sp.		Australia: Queensland, Orpheus Island
Otu006131	TGCCAGCAGCTGCGGTAAAACCAGCACCTCAAGTGGTCAGGATGATTATTGGGCCTAAAGCATCCGTAGCCGGATCTGTAAGTTTTCGGTTAAATCTATGCGCTCAACGTATAGGCTGCCGGAAATACTGCAGATCTAGGGAGTGGGAGAGGTAGACGGTACTCGGTAGGAAGAGGTAAAATTCACTAATCTATCGATGACCACCTGTGGCGAAGGCGGTCTACCAGAACACGTCCGACGGTGAGGGATGAAAGCTGTGGGAGCGAACCGGATTAGTACCCCCGTAGTCC	Archaea	Crenarchaeota	Nitrososphaeria	Nitrosopumilales	Nitrosopumilaceae	unclassified Nitrosopumilaceae	1	7	0	EU049817.1.914	96564	2.6e-134	uncultured crenarchaeote		Archaea; Crenarchaeota; environmental samples.	Steger,D., Ettinger-Epstein,P., Whalan,S., Hentschel,U., de Nys,R., Wagner,M. and Taylor,M.W.	Ammonia-oxidizing archaea are widespread, vertically transmitted symbionts of marine sponges	Unpublished	Luffariella sp.		Australia: Queensland, Orpheus Island
Otu007794	TGCCAGCAGCCGCGGTAAAACCAGCACCTCAAGTGGTCAGGATGATTATTGGGCCTAAAGCATCCGTAGCCGGATCTGTAAGTTTTCGGTTAAATCTATGCACTCAACGTATAGGCTGCCGGAAATACTGCAGATCTAGGGAGTGGGAGAGGTAGACGGTACTCGGTAGGAAGAGGTAAAATTCACTAATCTATCGATGACCACCTGTGGCGAAGGCGGTCTACCAGAACACGTCAGGCGGTGAGGGATGAAGGCTGGGGGAGCAAACCGGATTAGAAACCCGCGTAGTCC	Archaea	Crenarchaeota	Nitrososphaeria	Nitrosopumilales	Nitrosopumilaceae	unclassified Nitrosopumilaceae	0	8	0	EU049817.1.914	96564	7.26e-135	uncultured crenarchaeote		Archaea; Crenarchaeota; environmental samples.	Steger,D., Ettinger-Epstein,P., Whalan,S., Hentschel,U., de Nys,R., Wagner,M. and Taylor,M.W.	Ammonia-oxidizing archaea are widespread, vertically transmitted symbionts of marine sponges	Unpublished	Luffariella sp.		Australia: Queensland, Orpheus Island
Otu006386	TGCCAGCAGCCGCGATAAAACCAGCGCCTCAAGTGGTCAGGATGATTATTGGGCCTAAAGCATCCGTAGCCGGATCTGTAAGTTTTCGGTTAAATCTATGCGCTCAACGTATAGGCTGCCGGAAATACCGCAGATCTAGGGAGTGGGAGAGGTAGACGGTACTCGGTAGGAAGAGGTAAAATTCACTAATCTATCGATGACCACCTGTGGCGAAGGCGGTCTACCAGAACACGTCCGACGGTGAGGGATGAAAGCTGGGTGAGCAAACCGGATTAGAAACCCCGGTAGTCC	Archaea	Crenarchaeota	Nitrososphaeria	Nitrosopumilales	Nitrosopumilaceae	unclassified Nitrosopumilaceae	0	7	0	EU049817.1.914	96564	7.26e-135	uncultured crenarchaeote		Archaea; Crenarchaeota; environmental samples.	Steger,D., Ettinger-Epstein,P., Whalan,S., Hentschel,U., de Nys,R., Wagner,M. and Taylor,M.W.	Ammonia-oxidizing archaea are widespread, vertically transmitted symbionts of marine sponges	Unpublished	Luffariella sp.		Australia: Queensland, Orpheus Island
Otu007799	TGTCAGCAGCCGCGATAAACCAGCACCCCAAGTGGTCAGGATGATCATTGGGCCTAAAGCATCCGTAGCCGGATCTGTAAGTTTTCGGTTAAATCTATGCGCTCAACGTATAGGCTGCCGGAAATACTGCAGATCTAGGGAGTGGGAGAGGTAGACGGTACTCGGTAGGAAGAGGTAAAATTCACTAATCTATCGATGACCACCTGTGGCGAAGGCGGTCTACCAGAACACGTCCGACGGTGAGGGATGAAAGCTGGGGGAGCAAACCGGATTAGAAACCCCAGTAGTCC	Archaea	Crenarchaeota	Nitrososphaeria	Nitrosopumilales	Nitrosopumilaceae	unclassified Nitrosopumilaceae	1	5	0	EU049817.1.914	96564	2.6e-134	uncultured crenarchaeote		Archaea; Crenarchaeota; environmental samples.	Steger,D., Ettinger-Epstein,P., Whalan,S., Hentschel,U., de Nys,R., Wagner,M. and Taylor,M.W.	Ammonia-oxidizing archaea are widespread, vertically transmitted symbionts of marine sponges	Unpublished	Luffariella sp.		Australia: Queensland, Orpheus Island
Otu008765	TGCCAGCCGCCGCGGTAAAACCAGCACCTCAAGTGGTCAGGATGATTATTGGGCCTAAAGCATCCGTAGCCGGATCTGTTAGTTTTCGGTTAAATCTATGCGCTCAACGTATAGGCTGCCGGAAATACTGCAGATCTAGGGAGTGGGAGAGGTAGACGGTACTCGGTAGGAAGAGGTAAAATTCACTAATCTATCGATGACCACCTGTGGCGAAGGCGGTCTACCAGAACACGTCCGACGGTGAGGGATGAAAACTGGTGGAGCAGACCTGATTAGATACCCCAGTAGTCC	Archaea	Crenarchaeota	Nitrososphaeria	Nitrosopumilales	Nitrosopumilaceae	unclassified Nitrosopumilaceae	0	6	0	EU049817.1.914	96564	7.26e-135	uncultured crenarchaeote		Archaea; Crenarchaeota; environmental samples.	Steger,D., Ettinger-Epstein,P., Whalan,S., Hentschel,U., de Nys,R., Wagner,M. and Taylor,M.W.	Ammonia-oxidizing archaea are widespread, vertically transmitted symbionts of marine sponges	Unpublished	Luffariella sp.		Australia: Queensland, Orpheus Island
Otu011365	TGTCAGCCGCCGCGGTAAAACCAGCACCTCAAGTGGTCAGGATGATTATTGGGCCTAAAGCATCCGTAGCCGGCTCTGTAAGTTTTCGGTTAAATCTATGCGCTCAACGTATAGGCTGCCGGAAATACTGCAGATCTAGGGAGTGGGAGAGGTAGACGGTACTCGGTAGGAAGAGGTAAAATTCACTAATCTATCGATGACCACCTGTGGCGAAGGCGGTCTACCAGAACACGTCCGACGGTGAGGGATGAAAGCTGGTGGAGCAAACCTCACTAGAAACCCCGGCAGTCC	Archaea	Crenarchaeota	Nitrososphaeria	Nitrosopumilales	Nitrosopumilaceae	unclassified Nitrosopumilaceae	1	5	0	EU049817.1.914	96564	7.26e-135	uncultured crenarchaeote		Archaea; Crenarchaeota; environmental samples.	Steger,D., Ettinger-Epstein,P., Whalan,S., Hentschel,U., de Nys,R., Wagner,M. and Taylor,M.W.	Ammonia-oxidizing archaea are widespread, vertically transmitted symbionts of marine sponges	Unpublished	Luffariella sp.		Australia: Queensland, Orpheus Island
Otu012459	TGCCAGCCGCCGCGGTAAAACCAGCACCTCAAGTGGTCAGGATGATTATTGGGCCTAAAGCATCCGTAGCCGGATCTGTAAGTTTTCGGTTAAGTCTATGCGCTCAACATATAGGCTGCCGGAAATACTGCAGATCTAGGGAGTGGGAGAGGTAGACGGTACTCGGTAGGAAGAGGTAAAATACACTAATCTATCGATGACCACCTGTGGCGAAGGCGGTCTACCAGAACACGTCCGACGGTGGGGGATGAAAGCTGGGGGAGCAAACCGGATTAGAAACCCTCGTAGTCC	Archaea	Crenarchaeota	Nitrososphaeria	Nitrosopumilales	Nitrosopumilaceae	unclassified Nitrosopumilaceae	0	3	0	EU049817.1.914	96564	7.26e-135	uncultured crenarchaeote		Archaea; Crenarchaeota; environmental samples.	Steger,D., Ettinger-Epstein,P., Whalan,S., Hentschel,U., de Nys,R., Wagner,M. and Taylor,M.W.	Ammonia-oxidizing archaea are widespread, vertically transmitted symbionts of marine sponges	Unpublished	Luffariella sp.		Australia: Queensland, Orpheus Island
Otu016014	TGCCAGCAGCCGCGGTAAAACCAGCACCTCAAGTGGTCAGGATGATTATTGGGCCTAAAGCATCCGTAGCCGGATCTGTAAGTTTTCGGTTAAATCTATGCGCTCAACGTATAGGCTGTCGGAAATACTGCAGATCTAGGGGGTGGGAGAGGTAGACGGTACTCGGTAGGAAGAGGTAAAATTCACTAATCTATCGACGACCACCTGTGGCGAAGGCGGTCTACCAGAACACGTCCGACGGTGAGGGATGAAAGCTGGGGGAGCAAACCGTATTAGATACCCCAGTAGTCC	Archaea	Crenarchaeota	Nitrososphaeria	Nitrosopumilales	Nitrosopumilaceae	unclassified Nitrosopumilaceae	0	3	0	EU049817.1.914	96564	7.26e-135	uncultured crenarchaeote		Archaea; Crenarchaeota; environmental samples.	Steger,D., Ettinger-Epstein,P., Whalan,S., Hentschel,U., de Nys,R., Wagner,M. and Taylor,M.W.	Ammonia-oxidizing archaea are widespread, vertically transmitted symbionts of marine sponges	Unpublished	Luffariella sp.		Australia: Queensland, Orpheus Island
Otu016782	TGCCAGCCGCCGCGGTAAAACCAGCACCTCAAGTGGTCAGGATGATTATTGGGCCTAAAGCATCCGTAGCCGGATCTGTAAGTTTTCGGTTAAATCTATGCGCTCAACGTATAGGCTGGCGGAAATACTGCAGATCTAGGGAGTGGGAGAGGTAGACGGTACTCGGTAGGAAGAGGTAAAATTCACTAATCCATCGATGACCACCTGTGGCGAAGGCGGTCTACCAGAACACGTCCGACGGGGAGGGATGAAAGCTGGGGGAGCAAACCGGGTTAGAAACCCTAGTAGTCC	Archaea	Crenarchaeota	Nitrososphaeria	Nitrosopumilales	Nitrosopumilaceae	unclassified Nitrosopumilaceae	1	2	0	EU049817.1.914	96564	7.26e-135	uncultured crenarchaeote		Archaea; Crenarchaeota; environmental samples.	Steger,D., Ettinger-Epstein,P., Whalan,S., Hentschel,U., de Nys,R., Wagner,M. and Taylor,M.W.	Ammonia-oxidizing archaea are widespread, vertically transmitted symbionts of marine sponges	Unpublished	Luffariella sp.		Australia: Queensland, Orpheus Island
Otu017880	TGCCAGCCGCCGCGGTAAAACCAGCACCTCAAGTGGTCAGGATGATTATTGGGCCTAAAGCATCCGTAGCCGGATCTGTAAGTTTTCGGTTAAATCTATGCGCTCAACGTATAGGCTGCCGGAAATACTGCAGATCTAGGGAGTGGGAGAGGTAGACGGTACTCGGTAGGAAGAGGTAAAGTTCACTAATCTATCGACAACCACCTGTGGCGAAGGCGGTCTACCAGAACACGTCCGACGGTGAGGGATGAGAGCTGGGGGAGCAAACCGGATAAGAAACCCGTGTAGTCC	Archaea	Crenarchaeota	Nitrososphaeria	Nitrosopumilales	Nitrosopumilaceae	unclassified Nitrosopumilaceae	0	3	0	EU049817.1.914	96564	7.26e-135	uncultured crenarchaeote		Archaea; Crenarchaeota; environmental samples.	Steger,D., Ettinger-Epstein,P., Whalan,S., Hentschel,U., de Nys,R., Wagner,M. and Taylor,M.W.	Ammonia-oxidizing archaea are widespread, vertically transmitted symbionts of marine sponges	Unpublished	Luffariella sp.		Australia: Queensland, Orpheus Island
Otu022313	TGCCAGCAGCCGCGGTAAAACCAGCACCTCAAGTGGTCAGGATGATTATTGGGCCTAAAGCATCCGTAGCCGGATCTGTAAGTTTTCGGTTAAATCTATGCGCTCAACGTATAGGCTGCCGGAAATACTGCAGATCTAGGGAGTGGGAGAGGTAGACGGTACTCGGTAGGAAGAGGTAAAATTCACTAATCTATCGATGACCACCTGTGGCGAAGGCGGTCTACCAGAACACGTCCGACGGTGAGGGATGGGGGTGGGGGAGCAAACCGGATTAGAAACCCTGGTAGTCC	Archaea	Crenarchaeota	Nitrososphaeria	Nitrosopumilales	Nitrosopumilaceae	unclassified Nitrosopumilaceae	0	3	0	EU049817.1.914	96564	2.6e-134	uncultured crenarchaeote		Archaea; Crenarchaeota; environmental samples.	Steger,D., Ettinger-Epstein,P., Whalan,S., Hentschel,U., de Nys,R., Wagner,M. and Taylor,M.W.	Ammonia-oxidizing archaea are widespread, vertically transmitted symbionts of marine sponges	Unpublished	Luffariella sp.		Australia: Queensland, Orpheus Island
Otu016008	TGCCAGCAGCCGCGGTACAACCAGCACCTCAAGTGGTCAGGATGATTATTGGGCCTAAAGCATCCGTAGCCGGATCTGTAAGTTTTCGGTTAAATCTATGCGCTCAACGTATAGGCTGCCGGAAATACTGCAGATCTAGGGAGTGGGAGAGGTAGACGGTACTCGGTAGGAAGAGGTAAGACTCACTAATCTATCGATGACCACCTGTGGCGAAGGCGGTCTACCAGAACACGTCCGACGGTGAGGGATGAAAGCTGGGGGAGCAAACCGGATTAGATAACCCTGTAGTCC	Archaea	Crenarchaeota	Nitrososphaeria	Nitrosopumilales	Nitrosopumilaceae	unclassified Nitrosopumilaceae	1	1	0	EU049817.1.914	96564	7.26e-135	uncultured crenarchaeote		Archaea; Crenarchaeota; environmental samples.	Steger,D., Ettinger-Epstein,P., Whalan,S., Hentschel,U., de Nys,R., Wagner,M. and Taylor,M.W.	Ammonia-oxidizing archaea are widespread, vertically transmitted symbionts of marine sponges	Unpublished	Luffariella sp.		Australia: Queensland, Orpheus Island
Otu016182	TGCCAGCCGCCGCGGTAAAACCAGCACCTCAAGTGGTCAGGATGATTATTGGGCCTAAAGCATCCGTAGCCGGATCTGTAAGTTTTCGGTTAAACCTATGCGCTCAACGTATAGGCTGCCAGAAATACTGCAGATCTAGGGAGTGGGAGAGGCAGACGGTACTCGGTAGGAAGAGGTAAAATTCACTAATCTATCGATGACCACCTGCGGCGAAGGCGGTCTACCAGAACACGTCCGACGGTGAGGGATGAAAGCTGGGGGAGCAAACCGGATTAGAAACCCCAGTAGTCC	Archaea	Crenarchaeota	Nitrososphaeria	Nitrosopumilales	Nitrosopumilaceae	unclassified Nitrosopumilaceae	0	2	0	EU049817.1.914	96564	7.26e-135	uncultured crenarchaeote		Archaea; Crenarchaeota; environmental samples.	Steger,D., Ettinger-Epstein,P., Whalan,S., Hentschel,U., de Nys,R., Wagner,M. and Taylor,M.W.	Ammonia-oxidizing archaea are widespread, vertically transmitted symbionts of marine sponges	Unpublished	Luffariella sp.		Australia: Queensland, Orpheus Island
Otu016478	TGTCAGCAGCCGAGGTAAAACCAGCACCTCAAGTGGTCAGGATGATTATTGGGCCTAAAGCATCCGTAGCCGGATCTGTAAGTTTTCGGTTAAATCTATGCGCTCAACGTATAGGCTGCCGGAAATACTGCAGATCTAGGGAGTGGGAGAGGTAGACGGTACTCGGTAGGAAGAGGTAAAATTCACTAATCTATCGATGACCACCTGTGGCGAAGGCGGTCTACCAGAACACGTCCGACGGTGAGGGAGGACAGCTGGTGGCGCAAACCGGAATAGATACCCCGGTAGTCC	Archaea	Crenarchaeota	Nitrososphaeria	Nitrosopumilales	Nitrosopumilaceae	unclassified Nitrosopumilaceae	0	2	0	EU049817.1.914	96564	7.26e-135	uncultured crenarchaeote		Archaea; Crenarchaeota; environmental samples.	Steger,D., Ettinger-Epstein,P., Whalan,S., Hentschel,U., de Nys,R., Wagner,M. and Taylor,M.W.	Ammonia-oxidizing archaea are widespread, vertically transmitted symbionts of marine sponges	Unpublished	Luffariella sp.		Australia: Queensland, Orpheus Island
Otu017891	TGTCAGCAGCCGCGGTAAAACCAGCACCTCAAGTGGTCAGGATGATTATTGGGCCTAAAGCATCCGTAGCCGGATCTGTAAGTTTTCGGTTAAATCTATGCGCTCAACGTATAGGCTGCCGGAAATACTGCAGATCTAGGGAGTGGGAGAGGTAGACGGTACTCGGTAGGAAGAGGTAAAATTCACTAATCTATCGATGACCACCTGTGGCGAAGGCGGTCTACCAGAACACGTCCGACGGCGAGGGATGAAAGCTGAGCGAGCAGACCGGATTACATACCCCAGTAGTCC	Archaea	Crenarchaeota	Nitrososphaeria	Nitrosopumilales	Nitrosopumilaceae	unclassified Nitrosopumilaceae	1	1	0	EU049817.1.914	96564	7.26e-135	uncultured crenarchaeote		Archaea; Crenarchaeota; environmental samples.	Steger,D., Ettinger-Epstein,P., Whalan,S., Hentschel,U., de Nys,R., Wagner,M. and Taylor,M.W.	Ammonia-oxidizing archaea are widespread, vertically transmitted symbionts of marine sponges	Unpublished	Luffariella sp.		Australia: Queensland, Orpheus Island
Otu022373	TGCCAGCCGCCGCGGTAAAACCAGCACCTCAAGTGGCCAGGATGATTATTGGGCCTAAAGCGTCCGTAGCCGGATCTGTAAGTTTTCGGTTTAATCTATGCGCACAACGTATAGGCTGCCGGAAATACTGCAGATCTAGGGAGTGGGAGAGGTAGACGGTACTCGGTAGGAAGAGGTAAAATTCACTAATCTATCGATGACCACCTGTGGCGAAGGCGGTCTACCAGAACACGTCCGACGGTGAGGGATGAAAGCTGGGGGAGCAAACCGGATTAGAAACCCCAGTAGTCC	Archaea	Crenarchaeota	Nitrososphaeria	Nitrosopumilales	Nitrosopumilaceae	unclassified Nitrosopumilaceae	0	2	0	EU049817.1.914	96564	7.26e-135	uncultured crenarchaeote		Archaea; Crenarchaeota; environmental samples.	Steger,D., Ettinger-Epstein,P., Whalan,S., Hentschel,U., de Nys,R., Wagner,M. and Taylor,M.W.	Ammonia-oxidizing archaea are widespread, vertically transmitted symbionts of marine sponges	Unpublished	Luffariella sp.		Australia: Queensland, Orpheus Island
Otu022422	TGTCAGCAGCCGCGGTAAAACTAGCACCTCAATTGGTGAGGATGATTATTGGGCCTAAAGCATCCGTAGCCGGATCTGTAAGTTTTCGGTTAAATCTATGCGCTCAACGTATAGGCTGCCGGAAATACTGCAGATCTAGGGAGTGGGAGAGGTAGACGGTACTCGGTAGGAAGAGGTAAAATTCACTAATCTATCGATGACCACCTGTGGCGAAGGCGGTCTACCAGAACACGTCCGACGGTGAGGGATGAAAGCTGGGGGAGCAAACCGGACTAGAAACCCGAGCAGTCC	Archaea	Crenarchaeota	Nitrososphaeria	Nitrosopumilales	Nitrosopumilaceae	unclassified Nitrosopumilaceae	0	2	0	EU049817.1.914	96564	7.26e-135	uncultured crenarchaeote		Archaea; Crenarchaeota; environmental samples.	Steger,D., Ettinger-Epstein,P., Whalan,S., Hentschel,U., de Nys,R., Wagner,M. and Taylor,M.W.	Ammonia-oxidizing archaea are widespread, vertically transmitted symbionts of marine sponges	Unpublished	Luffariella sp.		Australia: Queensland, Orpheus Island
Otu023377	TGTCAGCAGCCGCGGTAAAACCAGCACCTCAAGTGGTCAGGATGATTATTGGGCCTAAAGCATCCGTAGCCGGACCTGTAAGTTTTCGGTTAAATCTATGCGCTCAACGTATGGGCTGCCGGAAATACTGCAGATCTAGGGAGTGGGAGAGGTAGACGGTACTCGGTAGGAAGAGGTAAAATTCACTAATCTATCGATGACCACCTGTGGCGAAGGCGGTCTACCAGAACACGTCCGACGGTGAGGGATGAAAGCTGGGGGAGCGAACCGGATTAGAAACACTAGTAGTCC	Archaea	Crenarchaeota	Nitrososphaeria	Nitrosopumilales	Nitrosopumilaceae	unclassified Nitrosopumilaceae	0	2	0	EU049817.1.914	96564	7.26e-135	uncultured crenarchaeote		Archaea; Crenarchaeota; environmental samples.	Steger,D., Ettinger-Epstein,P., Whalan,S., Hentschel,U., de Nys,R., Wagner,M. and Taylor,M.W.	Ammonia-oxidizing archaea are widespread, vertically transmitted symbionts of marine sponges	Unpublished	Luffariella sp.		Australia: Queensland, Orpheus Island
Otu033316	TGTCAGCCGCCGCGGTAAAACCAGCACCCCAAGTGGTCAGGATGATTATTGGGCCTAAAGCATCCGTAGCCGGCTCTGTTAGTTTTCGGTTAAATCTATGCGCTCAACGTGTAGGCTGCCGGAAATACTGCAGATCTAGGGAGTGGGAGAGGTAGACGGCACTCGGTAGGAAGAGGTAAAATTCACTAATCTATCGATGACCACCTGTGGCGAAGGCGGTCTACCAGAACACGTCCGACGGTGAGGGATGAAAGCTGGGGGAGCAAACCGGAATAGATACCCCCGTAGTCC	Archaea	Crenarchaeota	Nitrososphaeria	Nitrosopumilales	Nitrosopumilaceae	unclassified Nitrosopumilaceae	0	2	0	EU049817.1.914	96564	7.26e-135	uncultured crenarchaeote		Archaea; Crenarchaeota; environmental samples.	Steger,D., Ettinger-Epstein,P., Whalan,S., Hentschel,U., de Nys,R., Wagner,M. and Taylor,M.W.	Ammonia-oxidizing archaea are widespread, vertically transmitted symbionts of marine sponges	Unpublished	Luffariella sp.		Australia: Queensland, Orpheus Island
Otu033436	TGTCAGCCGCTGCGGTAAAACCAGCACCTCAAGTGGTCAGGATGATTATTGGGCCTAAAGCATCCGTAGCCGGATCTGTAAGTTTTCGGTTAAATCTATGCGCTCAACGTATAGGCTGCCGGAAATACTGCAGATCTTGGGAGTGGGAGAGGTAGACGGTACTCGGTAGGAAGAGGTAAAATTCACTAATCTATCGATGACCACCTGTGGCGAAGGCGGTCTACCAGAACACGTCCGACGGTGAGGGAGGAAAGCTGGGGGAGCAAACCTGATAAGAAACCCTAGTAGTCC	Archaea	Crenarchaeota	Nitrososphaeria	Nitrosopumilales	Nitrosopumilaceae	unclassified Nitrosopumilaceae	0	2	0	EU049817.1.914	96564	7.26e-135	uncultured crenarchaeote		Archaea; Crenarchaeota; environmental samples.	Steger,D., Ettinger-Epstein,P., Whalan,S., Hentschel,U., de Nys,R., Wagner,M. and Taylor,M.W.	Ammonia-oxidizing archaea are widespread, vertically transmitted symbionts of marine sponges	Unpublished	Luffariella sp.		Australia: Queensland, Orpheus Island
Otu034042	TGTCAGCCGCCGCGGTAAAACCAGCACCTCAAGTGGTCAGGATGATTATTTGGCCTAAAGCATCCGTAGCCGGATCTGTAAGTTTTCGGTCAAATCTATGCGCTCAACGTATAGGCTGCCGGAAATACTGCAGATCTAGGGAGTGGGAGAGGTAGACGGTACTCGGTAGGAAGAGGTAAAATTCACCAATCTATCGATGACCACCTGTGGCGAGGGCGGTCTACCAGAACACGTCCGACGGTGAGGGATGAAGGCTGGGGGAGCAAACCGGATTAGAAACCCCCGTAGTCC	Archaea	Crenarchaeota	Nitrososphaeria	Nitrosopumilales	Nitrosopumilaceae	unclassified Nitrosopumilaceae	0	2	0	EU049817.1.914	96564	7.26e-135	uncultured crenarchaeote		Archaea; Crenarchaeota; environmental samples.	Steger,D., Ettinger-Epstein,P., Whalan,S., Hentschel,U., de Nys,R., Wagner,M. and Taylor,M.W.	Ammonia-oxidizing archaea are widespread, vertically transmitted symbionts of marine sponges	Unpublished	Luffariella sp.		Australia: Queensland, Orpheus Island
Otu017758	TGCCAGCAGCCGCGGTAAAACCAGCACCTCAAGTGGTCAGGACGATTATTGGGCCTAAAGCATCCGTAGCCGGATCTGTAAGTTTTCGGTTAAATCTATGCGCTCAACGTATAGGCTGCCGGAAATACTGCAGATCTAGGGAGTGGGAGAGGTAGACGGTACTCGGTAGGAAGAGGTAAAATTCACTAATCTATCAACGACCACCCGTGGCGAAGGCGGTCTACCAGAACACGTCCGACGGTGAGGGATGAAAGCTGGGGGAGCAAACCGGATTAGAAACCCGAGTAGTCC	Archaea	Crenarchaeota	Nitrososphaeria	Nitrosopumilales	Nitrosopumilaceae	unclassified Nitrosopumilaceae	0	1	0	EU049817.1.914	96564	7.26e-135	uncultured crenarchaeote		Archaea; Crenarchaeota; environmental samples.	Steger,D., Ettinger-Epstein,P., Whalan,S., Hentschel,U., de Nys,R., Wagner,M. and Taylor,M.W.	Ammonia-oxidizing archaea are widespread, vertically transmitted symbionts of marine sponges	Unpublished	Luffariella sp.		Australia: Queensland, Orpheus Island
Otu022255	TGCCAGCAGCCGCGGTAAAACCAGCACCTCAAGTGGTCAGGATGATTATTGGGCCTAAAGCATCCGTAGCCGGATATGTAAGTTTTCGGTTAAATCTATGCGCTCAACGTATAGGCTGCCGGAAATACTGCAGATCTAGGGAGTGGGAGAGGTAGACGGTACTCGGTAGGAAGAGGCAAAATTCACTAATCTATCGATGACCACCTGTGGCGAAGGCGGCCTACCAGAACACGTCCGACGGTGAGGGATGAAAGCTGGGGGGGCAAACCGGATTAGATACCCTTGTAGTCC	Archaea	Crenarchaeota	Nitrososphaeria	Nitrosopumilales	Nitrosopumilaceae	unclassified Nitrosopumilaceae	0	1	0	EU049817.1.914	96564	7.26e-135	uncultured crenarchaeote		Archaea; Crenarchaeota; environmental samples.	Steger,D., Ettinger-Epstein,P., Whalan,S., Hentschel,U., de Nys,R., Wagner,M. and Taylor,M.W.	Ammonia-oxidizing archaea are widespread, vertically transmitted symbionts of marine sponges	Unpublished	Luffariella sp.		Australia: Queensland, Orpheus Island
Otu033511	TGTCAGCAGCCGCGGTAGGACCAGCACCTCAAGTGGTCAGGATGATTATTGGGCCTAAAGCATCCGTAGCCGGATCTGTAAGTTTTCGGTTAGATCTATGCGCTCAACGTATAGGCTGCCGGAAATACTGCAGATCTAGGGAGTGGGAGAGGTAGACGGTACTCGGTAGGAAGAGGTAAAATTCACTAATCTATCGATGACCACCCGTGGCGAAGGCGGTCTACCAGAACACGTCCGACGGTGAGGGATGAAAGCTGGGGGAGCAAACCGGATTAGAACCCCCGTAGTCC	Archaea	Crenarchaeota	Nitrososphaeria	Nitrosopumilales	Nitrosopumilaceae	unclassified Nitrosopumilaceae	0	1	0	EU049817.1.914	96564	2.6e-134	uncultured crenarchaeote		Archaea; Crenarchaeota; environmental samples.	Steger,D., Ettinger-Epstein,P., Whalan,S., Hentschel,U., de Nys,R., Wagner,M. and Taylor,M.W.	Ammonia-oxidizing archaea are widespread, vertically transmitted symbionts of marine sponges	Unpublished	Luffariella sp.		Australia: Queensland, Orpheus Island
Otu033981	TGTCAGCAGCCGCGGTAAAGCCAGCACTTCAAGTGGTCAGGATGGTTATTGGGCCTAAAGCATCTGTAGCCGGATCTGTAAGTTTTCGGTTAAATCTATGCGCTCAACGTATAGGCTGCCGGAAATACTGCAGATCTAGGGAGTGGGAGAGGTAGACGGTACTCGGTAGGAAGAGGTAAAATTCACTAATCTATCGATGACCACCTGTGGCGAAGGCGGTCTACCAGAACACGTCCGACGGTGAGGGATGAAAGCTGGGAGAGCAAACCGGATTAGAAACCCGCGTAGTCC	Archaea	Crenarchaeota	Nitrososphaeria	Nitrosopumilales	Nitrosopumilaceae	unclassified Nitrosopumilaceae	0	1	0	EU049817.1.914	96564	7.26e-135	uncultured crenarchaeote		Archaea; Crenarchaeota; environmental samples.	Steger,D., Ettinger-Epstein,P., Whalan,S., Hentschel,U., de Nys,R., Wagner,M. and Taylor,M.W.	Ammonia-oxidizing archaea are widespread, vertically transmitted symbionts of marine sponges	Unpublished	Luffariella sp.		Australia: Queensland, Orpheus Island
Otu034062	TGTCAGCAGCCGCGGTAAAACCAGCACCTCAAGTGGTCAGGATGATTATTGGGCCTAAAGCATCCGTAGCCGGATCTGTAAGTTTTCGGTTAAATCTATGCGCTCAACGTATAAGCTGCCGGAAATACTGCAGATCTACGGAGTGGGAGAGGTAGACGGTACTCGGTAGGAAGAGGTAAAATTCACTAATCTATCGATGACCACCTGTGGTGAAGGCGGTCTACCAGAACACGTCCGACGGTGAGGGATGCAAGCTGGGGGAGCAAACCGGTTTAGATACCCCTGTAGTCC	Archaea	Crenarchaeota	Nitrososphaeria	Nitrosopumilales	Nitrosopumilaceae	unclassified Nitrosopumilaceae	0	1	0	EU049817.1.914	96564	7.26e-135	uncultured crenarchaeote		Archaea; Crenarchaeota; environmental samples.	Steger,D., Ettinger-Epstein,P., Whalan,S., Hentschel,U., de Nys,R., Wagner,M. and Taylor,M.W.	Ammonia-oxidizing archaea are widespread, vertically transmitted symbionts of marine sponges	Unpublished	Luffariella sp.		Australia: Queensland, Orpheus Island
Otu034110	TGCCAGCAGCCGCGGTAAAACCAGCACCTCAAGTGGTCAGGATGATTATTGGGCCTAAAGCATCCGTAGCCGGATCTGTAAGTTTTCGGTTAAATCTATGCGCTCAACGTATAGGCTGCCGGAAATACTGCAGATCTAGGGAGTGGGAGAGGTAGACGGTACTCGGTAGGAAGAGGTAAAATTCACTAATCTATCGATGACCACCTGTGGCGAAGGCGGTCTACCAGAACACGTCCGACGGTGAGGGATGAAAACTGGGGGAGCAAATCTTATTAGAAACCCGGGAAGTCC	Archaea	Crenarchaeota	Nitrososphaeria	Nitrosopumilales	Nitrosopumilaceae	unclassified Nitrosopumilaceae	0	1	0	EU049817.1.914	96564	7.26e-135	uncultured crenarchaeote		Archaea; Crenarchaeota; environmental samples.	Steger,D., Ettinger-Epstein,P., Whalan,S., Hentschel,U., de Nys,R., Wagner,M. and Taylor,M.W.	Ammonia-oxidizing archaea are widespread, vertically transmitted symbionts of marine sponges	Unpublished	Luffariella sp.		Australia: Queensland, Orpheus Island
Otu009477	TGCCAGCAGCCGCGGTAAAACCGGCACCTCAAGTGGTCAGGATGATCATTGGGCCTAAAGCATCCGTAGCCGGATCTGTAAGTTTTCGGTCAAATCTATGCGCTCAACGTATAGGCTGCCGGAAATACTGCAGATCTAGGGAGTGGGAGAGGTAGACGGTACTCGGTAGGAAGAGGTAAAATTCACTAATCTGTCGATGACCACCTGTGGCGAAGGCGGTCTACCAGAACACGTCCGACGGTGAGGGATGAAAGCTGGGGGAGCAAACCGGATTAGATACCCTCGTAGTCC	Archaea	Crenarchaeota	Nitrososphaeria	Nitrosopumilales	Nitrosopumilaceae	unclassified Nitrosopumilaceae	1	5	0	EU049817.1.914	96564	7.26e-135	uncultured crenarchaeote		Archaea; Crenarchaeota; environmental samples.	Steger,D., Ettinger-Epstein,P., Whalan,S., Hentschel,U., de Nys,R., Wagner,M. and Taylor,M.W.	Ammonia-oxidizing archaea are widespread, vertically transmitted symbionts of marine sponges	Unpublished	Luffariella sp.		Australia: Queensland, Orpheus Island
Otu008764	TGCCAGCCGCCGCGGTAAAACCAGTACCTCAAGTGGTCAGGATGATTATTGGGCCTAAAGCATCCGTAGCCGGATCTGTAAGTTTTCGGTTAAATCTATGCGCTCAACGTATAGGCTGCCGGAAATACTGCAGATCTAGGGAGTGGGAGAGGTAGACGGTACTCGGTAGGAAGAGGTAAAATTCACTAATCTATCGATGACCACCTGTGGCGAAGGCGGTCTACCAGAACACGCCCGACGGTGAGGGATGAAAGCTGGGGCAGCAAACGGGATTAGAAACCCCCGTAGTCC	Archaea	Crenarchaeota	Nitrososphaeria	Nitrosopumilales	Nitrosopumilaceae	unclassified Nitrosopumilaceae	0	8	0	EU049817.1.914	96564	7.26e-135	uncultured crenarchaeote		Archaea; Crenarchaeota; environmental samples.	Steger,D., Ettinger-Epstein,P., Whalan,S., Hentschel,U., de Nys,R., Wagner,M. and Taylor,M.W.	Ammonia-oxidizing archaea are widespread, vertically transmitted symbionts of marine sponges	Unpublished	Luffariella sp.		Australia: Queensland, Orpheus Island
Otu003384	TGTCAGCAGCCGCGGTAAAACCAGCACCTCAAGTGGTCAGGATGATTATTGGGCCTAAAGCATCCGTAGCCGGATCTGTAAGTTTTCGGTTAAATCTATGCGCTCAACGTATAGGCTGCCGGAAATACTGCAGATCTAGGGAGTGGGAGAGGTAGACGGTACTCGGTAGGAAGAGGTAAAATTCACTAATCTATCGATGACCACCTGTGGCGAAGGCGGTCTACCAGAACACGTCCGACGGTGAGGGATGACAGCTGGGGGCGCAAACCGGATAAGAAACCCTCGTAGCCC	Archaea	Crenarchaeota	Nitrososphaeria	Nitrosopumilales	Nitrosopumilaceae	unclassified Nitrosopumilaceae	3	12	0	EU049817.1.914	96575	7.26e-135	uncultured crenarchaeote		Archaea; Crenarchaeota; environmental samples.	Steger,D., Ettinger-Epstein,P., Whalan,S., Hentschel,U., de Nys,R., Wagner,M. and Taylor,M.W.	Ammonia-oxidizing archaea are widespread, vertically transmitted symbionts of marine sponges	Unpublished	Luffariella sp.		Australia: Queensland, Orpheus Island
Otu033289	TGTCAGCAGCCGCGGTAAAACCAGCACCTCAAGTGGTCCGGATGATTATTGGGCCTAAAGCATCCGTAGCCGGATCTGTAAGTTTTCGGTTAAATCTATGCGCTCAACGTATAGGCTGCCGGAAATACTGCAGATCTAGGGAGTGGGAGAGGTAGACGGTACTCGGTAGGAAGAGGTAAAATTCACTAATCTATCGATGACCACCTGTGGCGAAGGCGGTCTGCCAGAACACGTCCGACGGTGAGGGATGAAAGCTGGGGGAGCAAACCGGATTCGAAACCCTTTGTAGTCC	Archaea	Crenarchaeota	Nitrososphaeria	Nitrosopumilales	Nitrosopumilaceae	unclassified Nitrosopumilaceae	2	0	0	EU049817.1.914	96575	7.28e-135	uncultured crenarchaeote		Archaea; Crenarchaeota; environmental samples.	Steger,D., Ettinger-Epstein,P., Whalan,S., Hentschel,U., de Nys,R., Wagner,M. and Taylor,M.W.	Ammonia-oxidizing archaea are widespread, vertically transmitted symbionts of marine sponges	Unpublished	Luffariella sp.		Australia: Queensland, Orpheus Island
Otu034033	GGTGTGCCGCCGCGGTAAAACCAGCACCTCAAGTGGTCAGGATGATTATTGGGCCTAAAGCATCCGTAGCCGGATCTGTAAGTTTTCGGTTAAATCTATGCGCTCAACGTATAGGCTGCCGGAAATACTGCAGATCTAGGGAGTGGGAGAGGTAGACGGTACTCGGTAGGAAGAGGTAAAATTCACTAATCTATCGATGACCACCTGTGGCGAAGGCGGTCTACCAGAACACGTCCGACGGTGAGGGATGAAGCTGGGCGCGCAAACCGGATTAGAAACCCCTGTAGTCC	Archaea	Crenarchaeota	Nitrososphaeria	Nitrosopumilales	Nitrosopumilaceae	unclassified Nitrosopumilaceae	0	1	0	EU049817.1.914	96587	7.23e-135	uncultured crenarchaeote		Archaea; Crenarchaeota; environmental samples.	Steger,D., Ettinger-Epstein,P., Whalan,S., Hentschel,U., de Nys,R., Wagner,M. and Taylor,M.W.	Ammonia-oxidizing archaea are widespread, vertically transmitted symbionts of marine sponges	Unpublished	Luffariella sp.		Australia: Queensland, Orpheus Island
Otu033958	TGTCAGCAGCCGCGGTAAAACCAGCACCTCAGGTGGTCAGGATGATTATTGGGCCTAAAGCATCCGTAGCCGGATCCATAAGTTTTCGGTTAAATCTATGCGCTTAACGTATAGGCTGTCGAAAATACTGTGGATCTAGGGAGTGGGAGAGGTAGACGGTACTCGGTAGGAAGAGGTAAAATTCACTAATCTATCGATGACCACCTGAGGCGAAGGCGGTCTACCAGAACACGTCCGACGGTGAGGGATGAAAGCTGGGGGTGCAAACCGGACAAGAAACCCCGGCAGAGC	Archaea	Crenarchaeota	Nitrososphaeria	Nitrosopumilales	Nitrosopumilaceae	unclassified Nitrosopumilaceae	1	0	0	EU049816.1.914	96809	1.57e-131	uncultured crenarchaeote		Archaea; Crenarchaeota; environmental samples.	Steger,D., Ettinger-Epstein,P., Whalan,S., Hentschel,U., de Nys,R., Wagner,M. and Taylor,M.W.	Ammonia-oxidizing archaea are widespread, vertically transmitted symbionts of marine sponges	Unpublished	Luffariella sp.		Australia: Queensland, Orpheus Island
Otu012394	TGCCAGCAGCCGCGGTAAAACCAGCACCTCAAGTGGTCAGGATGATTATTGGGCCTAAAGCATCCGTAGCCGGATCTGTAAGTTTTCGGTTAAATCTATGCGCTCAACGTATAGGCTGCCGGAAATACTGCGGATCTAGGGAGTGGGAGAGGTAGACGGTACTCGGTAGGAAGAGGTAAAATTCACTAATCTATCGATGACCACCTGTGGCGAAGGCGGTCTACCAGAACACGTCCGACGGCGAGGGATGAAAGCTGGTCGAGCAAACCTCATTAGAAACCCTCGCACTCC	Archaea	Crenarchaeota	Nitrososphaeria	Nitrosopumilales	Nitrosopumilaceae	unclassified Nitrosopumilaceae	0	3	0	EU049817.1.914	96809	1.57e-131	uncultured crenarchaeote		Archaea; Crenarchaeota; environmental samples.	Steger,D., Ettinger-Epstein,P., Whalan,S., Hentschel,U., de Nys,R., Wagner,M. and Taylor,M.W.	Ammonia-oxidizing archaea are widespread, vertically transmitted symbionts of marine sponges	Unpublished	Luffariella sp.		Australia: Queensland, Orpheus Island
Otu016480	TGTCAGCCGCCGCGGTAAAACCAGCACCTCAAGTGGTCAGGATGATTATTGGGCCTAAAGCATCCGTAGCCGGATCTGTAAGTTTTCGGTTAAATCTATGCGCTCAACGTATAGGCTGCCGGAAATACTGCAGATCTAGGGAGTGGGAGAGGTAGACGGTACTCGGTAGGAAGAGGTAAAATTCACTAATCTATCGATGACCACCTGTGGCGAAGGCGGTCTACCAGAACACGTCCGACGGTGAGGGATGACAGCTGGTCGAGCAAACCTGACTACGTACCCCGGCACTCC	Archaea	Crenarchaeota	Nitrososphaeria	Nitrosopumilales	Nitrosopumilaceae	unclassified Nitrosopumilaceae	0	2	0	EU049817.1.914	96809	1.57e-131	uncultured crenarchaeote		Archaea; Crenarchaeota; environmental samples.	Steger,D., Ettinger-Epstein,P., Whalan,S., Hentschel,U., de Nys,R., Wagner,M. and Taylor,M.W.	Ammonia-oxidizing archaea are widespread, vertically transmitted symbionts of marine sponges	Unpublished	Luffariella sp.		Australia: Queensland, Orpheus Island
Otu022322	TGTCAGCCGCCGCGGTAAAACCAGCACCTCAAGTGGTCAGGATGATTATTGGGCCTAAAGCATCCGTAGCCGGATCTGTAAGTTTTCGGTTAAATCTATGCGCTCAACGTATAGGCTGCCGGAAATACTGCAGATCTAGGGAGTGGGAGAGGTAGACGGTACTCGGTAGGAAGAGGTAAAATTCACTAATCTATCGATGACCACCTGTGGCGAAGGCGGTCTACCAGAACACGTCCGACGGTGAGGGATGAAAACTGGTCGAGCAAATCTGACAAGATACCCCAGCACACC	Archaea	Crenarchaeota	Nitrososphaeria	Nitrosopumilales	Nitrosopumilaceae	unclassified Nitrosopumilaceae	1	0	0	EU049817.1.914	96809	1.57e-131	uncultured crenarchaeote		Archaea; Crenarchaeota; environmental samples.	Steger,D., Ettinger-Epstein,P., Whalan,S., Hentschel,U., de Nys,R., Wagner,M. and Taylor,M.W.	Ammonia-oxidizing archaea are widespread, vertically transmitted symbionts of marine sponges	Unpublished	Luffariella sp.		Australia: Queensland, Orpheus Island
Otu034082	TGTCAGCAGCCGCGGTAAAACCAGCACCTCAAGTGGTCAGGATGATTATTGGGCCTAAAGCATCCGTAGCCGGATCCATAAGTTTTCGGTTAAATCTATGCGCTTAACGTATAGGCTGTCGAAAATACTGTGGATCTAGGGAGTGGGAGAGGTAGACGGTACTCGGTAGGAAGAGGTAAAATTCACTAATCTATCGGTGACCACCTGTGGCGAAGGCGGTCTACCAGAGCACGTCCGACGGTGAGGGAGGAAAGCTGGGGGAGCAAACCGGACAAGAAACCCGAGCACTCC	Archaea	Crenarchaeota	Nitrososphaeria	Nitrosopumilales	Nitrosopumilaceae	unclassified Nitrosopumilaceae	2	0	0	EU049816.1.914	96820	4.37e-132	uncultured crenarchaeote		Archaea; Crenarchaeota; environmental samples.	Steger,D., Ettinger-Epstein,P., Whalan,S., Hentschel,U., de Nys,R., Wagner,M. and Taylor,M.W.	Ammonia-oxidizing archaea are widespread, vertically transmitted symbionts of marine sponges	Unpublished	Luffariella sp.		Australia: Queensland, Orpheus Island
Otu034098	TGCCAGCCGCCGCGGTAAAACCAGCACCTCAAGTGGTCAGGATGATTATTGGGCCTAAAACATCCGTAGCCGGATCTGTAAGTTTTCGGTTAAATCTATGCGCTCAACGTATAGGCTGCCGGAAATACTGCAGATCTAGGGAGTGGGAGAGGTAGACGGTACTCGGTAGGAAGAGGTAAAATTCACTAATCTATCGATGACCACCTGTGGCGAAGGCGGTCTACCAGAACACGTCCGACGGTGAGGGATGGAAAGCTGGTGGAGCAGACCGGACTTGATACCCCAGTAGACC	Archaea	Crenarchaeota	Nitrososphaeria	Nitrosopumilales	Nitrosopumilaceae	unclassified Nitrosopumilaceae	0	2	0	EU049817.1.914	96820	1.58e-131	uncultured crenarchaeote		Archaea; Crenarchaeota; environmental samples.	Steger,D., Ettinger-Epstein,P., Whalan,S., Hentschel,U., de Nys,R., Wagner,M. and Taylor,M.W.	Ammonia-oxidizing archaea are widespread, vertically transmitted symbionts of marine sponges	Unpublished	Luffariella sp.		Australia: Queensland, Orpheus Island
Otu016459	TGCCAGCAGCCGCGGTAAAACCAGCACCTCAAGTGGTCAGGATGATTATTGGGCCTAAAGCATCCGTAGCCGGATCCATAAGTTTTCGGTTAAATCTATGCGCTTAACGTATAGGCTGTCGAAAATACTGTGGATCTAGGGAGTGGGAGAGGTAGACGGTACTCGGTAGGAAGAGGTAAAATTCACTAATCTATCGATGACCACCTGTGGCGAAGGCGGTCTACCAGAACACGTCCGACGGTGAGGGATGAAAACTGGGGGAGCAAACCGCATTAGGAACCCCGGTAGAGC	Archaea	Crenarchaeota	Nitrososphaeria	Nitrosopumilales	Nitrosopumilaceae	unclassified Nitrosopumilaceae	2	0	0	EU049816.1.914	96875	7.26e-135	uncultured crenarchaeote		Archaea; Crenarchaeota; environmental samples.	Steger,D., Ettinger-Epstein,P., Whalan,S., Hentschel,U., de Nys,R., Wagner,M. and Taylor,M.W.	Ammonia-oxidizing archaea are widespread, vertically transmitted symbionts of marine sponges	Unpublished	Luffariella sp.		Australia: Queensland, Orpheus Island
Otu022295	TGCCAGCAGCCGCGGTAAAACCAGCACCTCAAGTGGTCAGGATGATTATTGGGCCTAAAGCATCCGTAGCCGGATCTGTAAGTTTTCGGTTAAATCTATGCGCTCAACGTATAGGCTGCCGGAAATACTGCAGATCTAGGGAGTGGGAGAGGTAGACGGTACTCGGTAGGAAGAGGTAAAATTCACTAATCTATCGATGACCACCTGTGGCGAAGGCGGTCTACCAGAACACGTCCGACGGTGAGGGATGAACGCTGGGGAGCAAACCGGACTAGGTACCCTGGTAGAGC	Archaea	Crenarchaeota	Nitrososphaeria	Nitrosopumilales	Nitrosopumilaceae	unclassified Nitrosopumilaceae	0	3	0	EU049817.1.914	96875	2.6e-134	uncultured crenarchaeote		Archaea; Crenarchaeota; environmental samples.	Steger,D., Ettinger-Epstein,P., Whalan,S., Hentschel,U., de Nys,R., Wagner,M. and Taylor,M.W.	Ammonia-oxidizing archaea are widespread, vertically transmitted symbionts of marine sponges	Unpublished	Luffariella sp.		Australia: Queensland, Orpheus Island
Otu033448	TGCCAGCCGCCGCGGTAAAACCAGCACCTCAAGTGGTCAGGATGATTATTGGGCCTAAAGCATCCGTAGCCGGATCTGTAAGTTTTCGGTTAAATCTATGCGCTCAACGTATAGGCTGCCGGAAATACTGCAGATCTAGGGAGTGGGAGAGGTAGACGGTACTCGGTAGGAAGAGGTAAAATTCACTAATCTATCGATGACCACCTGTGGCGAAGGCGGTCTACCAGAACACGTCCGACGGTGAGGGATGAAAGCTGGGCGAGCAGACCGCATAAGAAACCCCGGTAGCGC	Archaea	Crenarchaeota	Nitrososphaeria	Nitrosopumilales	Nitrosopumilaceae	unclassified Nitrosopumilaceae	0	1	0	EU049817.1.914	96875	7.26e-135	uncultured crenarchaeote		Archaea; Crenarchaeota; environmental samples.	Steger,D., Ettinger-Epstein,P., Whalan,S., Hentschel,U., de Nys,R., Wagner,M. and Taylor,M.W.	Ammonia-oxidizing archaea are widespread, vertically transmitted symbionts of marine sponges	Unpublished	Luffariella sp.		Australia: Queensland, Orpheus Island
Otu003534	TGCCAGCCGCCGCGGTAAAACCAGCACCTCAAGTGGTCAGGATGATTATTGGGCCTAAAGCATCCGTAGCCGGATCTGTAAGTTTTCGGTTAAATCTATGCGCTCAACGTATAGGCTGCCGGAAATACTGCAGATCTAGGGAGTGGGAGAGGTAGACGGTACTCGGTAGGAAGAGGTAAAATTCACTAATCTATCGATGACCACCTGTGGCGAAGGCGGTCTACCAGAACACGTCCGACGGTGAGGGATGAAAGCTGGTGGAGCAGACCGGATCAGAAACCCCAGTAGTGC	Archaea	Crenarchaeota	Nitrososphaeria	Nitrosopumilales	Nitrosopumilaceae	unclassified Nitrosopumilaceae	0	17	0	EU049817.1.914	96886	2.02e-135	uncultured crenarchaeote		Archaea; Crenarchaeota; environmental samples.	Steger,D., Ettinger-Epstein,P., Whalan,S., Hentschel,U., de Nys,R., Wagner,M. and Taylor,M.W.	Ammonia-oxidizing archaea are widespread, vertically transmitted symbionts of marine sponges	Unpublished	Luffariella sp.		Australia: Queensland, Orpheus Island
Otu000595	TGCCAGCCGCCGCGGTAAAACCAGCACCTCAAGTGGTCAGGATGATTATTGGGCCTAAAGCATCCGTAGCCGGATCTGTAAGTTTTCGGTTAAATCTATGCGCTCAACGTATAGGCTGCCGGAAATACTGCAGATCTAGGGAGTGGGAGAGGTAGACGGTACTTGGTAGGAAGGGGTAAAATCCTTTGATCTATTGATGACCACCTGTGGCGAAGGCGGTCTACTAGAACACGTCCGACGGTGAGGGATGAAAGCTGGGGGAGCAAACCGGATTAGAAACCCCGGTAGTCC	Archaea	Crenarchaeota	Nitrososphaeria	Nitrosopumilales	Nitrosopumilaceae	unclassified Nitrosopumilaceae	77	70	0	FJ655679.1.1401	96907	1.56e-136	uncultured archaeon		Archaea; environmental samples.	Nelson,K.A., Moin,N.S. and Bernhard,A.E.	Archaeal diversity and the prevalence of Crenarchaeota in salt marsh sediments	Appl. Environ. Microbiol. 75 (12), 4211-4215 (2009)		salt marsh sediment
Otu010290	TGCCAGCCGCCGCGGTAAAACCAGCACCTCAAGTGGTCAGGGTGATTATTGGGCCTAAAGCATCCGTAGCCGGATCCATAAGTTTTCGGTTAAATCTATGCGCTTAACGTATAGGCTGTCGAAAATACTGTGGATCTAGGGAGTGGGAGAGGTAGACGGTACTCGGTAGGAAGAGGTAAAATTCACTAATCTATCGATGACCACCTGTGGCGAAGGCGGTCTACCAGAACACGTCCGACGGTGAGGGATGAAAGCTGGTGGAGCAAACCAGATTAGGAACCCGAGTAGTCC	Archaea	Crenarchaeota	Nitrososphaeria	Nitrosopumilales	Nitrosopumilaceae	unclassified Nitrosopumilaceae	5	0	0	EU049816.1.914	96907	1.56e-136	uncultured crenarchaeote		Archaea; Crenarchaeota; environmental samples.	Steger,D., Ettinger-Epstein,P., Whalan,S., Hentschel,U., de Nys,R., Wagner,M. and Taylor,M.W.	Ammonia-oxidizing archaea are widespread, vertically transmitted symbionts of marine sponges	Unpublished	Luffariella sp.		Australia: Queensland, Orpheus Island
Otu016094	TGCCAGACGCTGAGGTAAAACCAGCACCTCAAGTGGTCAGGATGATTATTGGGCCTAAAGCATCCGTAGCCGGATCCATAAGTTTTCGGTTAAATCTATGCGCTTAACGTATAGGCTGTCGAAAATACTGTGGATCTAGGGAGTGGGAGAGGTAGACGGTACTCGGTAGGAAGAGGTAAAATTCACTAATCTATCGATGACCACCTGTGGCGAAGGCGGTCTACCAGAACACGTCCGGCGGTGAGGGATGAAAGCTGGGGGAGCAAACCGGATTAGAAACCCTGGTAGTCC	Archaea	Crenarchaeota	Nitrososphaeria	Nitrosopumilales	Nitrosopumilaceae	unclassified Nitrosopumilaceae	4	0	0	EU049816.1.914	96907	1.56e-136	uncultured crenarchaeote		Archaea; Crenarchaeota; environmental samples.	Steger,D., Ettinger-Epstein,P., Whalan,S., Hentschel,U., de Nys,R., Wagner,M. and Taylor,M.W.	Ammonia-oxidizing archaea are widespread, vertically transmitted symbionts of marine sponges	Unpublished	Luffariella sp.		Australia: Queensland, Orpheus Island
Otu018017	TGTCAGCCGCCGCGGTACAACCAGCACCTCAAGTGGTCAGGATGATTATTGGGCCTAAAGCATTCGTAGCCGGATCCATAAGTTTTCGGTTAAATCTATGCGCTTAACGTATAGGCTGTCGAAAATACTGCGGATCTAGGGAGTGGGAGAGGTAGACGGTACTCGGTAGGAAGAGGTAAAATTCACTAATCTATCGATGACCACCTGTGGCGAAGGCGGTCTACCAGAACACGTTCGACGGTGAGGGATGAAAGCTGGGGGAGCAAACCGGATTAGAAACCCTAGTAGTCC	Archaea	Crenarchaeota	Nitrososphaeria	Nitrosopumilales	Nitrosopumilaceae	unclassified Nitrosopumilaceae	4	0	0	EU049816.1.914	96907	1.56e-136	uncultured crenarchaeote		Archaea; Crenarchaeota; environmental samples.	Steger,D., Ettinger-Epstein,P., Whalan,S., Hentschel,U., de Nys,R., Wagner,M. and Taylor,M.W.	Ammonia-oxidizing archaea are widespread, vertically transmitted symbionts of marine sponges	Unpublished	Luffariella sp.		Australia: Queensland, Orpheus Island
Otu019501	TGTCAGCAGCCGCGGTAAAACCAGCACCTCAAGTGGTCAGGATGATTATTGGGCCTAAAGCATCCGTAGCCGGATCCATAAGTTTTCGGTTAAATCTATGCGCTTAACGTATAGGCTGTCGAAACTACTGTGGATCTAGGGAGTGGGAGAGGTAGACGGTACTCGGTAGGAAGAGGTAAAATTCACTAATCTATCGATGACCACTTGTGGCGAAGGCGGTCTACCAGAACACGTCCGACGGTGAGGGATGAAAGCTGGGCGAGCAAACAGGATTAGAAACCCCGGTAGTCC	Archaea	Crenarchaeota	Nitrososphaeria	Nitrosopumilales	Nitrosopumilaceae	unclassified Nitrosopumilaceae	4	0	0	EU049816.1.914	96907	1.56e-136	uncultured crenarchaeote		Archaea; Crenarchaeota; environmental samples.	Steger,D., Ettinger-Epstein,P., Whalan,S., Hentschel,U., de Nys,R., Wagner,M. and Taylor,M.W.	Ammonia-oxidizing archaea are widespread, vertically transmitted symbionts of marine sponges	Unpublished	Luffariella sp.		Australia: Queensland, Orpheus Island
Otu022120	TGTCAGCAGCCGCGGTAAAACCAGCACCTCAAGTGGTCAGGATGATTATTGGGCCTAAAGCATCCGTAGCCGGATCCATAAGTTTTCGGTTAAATCTACGCGCTTAACGTATAGGCTGTCGAAAATACTGTGGATCTAGGGAGTGGGAGAGGTAGACGGTACTCGGTAGGAAGAGGTAAAATTCACCAATCTATCGATGACCACCTGTGGCGAAGGCGGTCTACCAGAACACGTCCGACGGTGAGGGACGAAAGCTGGGGGAGCAAACTGGATTAGAAACCCGCGTAGTCC	Archaea	Crenarchaeota	Nitrososphaeria	Nitrosopumilales	Nitrosopumilaceae	unclassified Nitrosopumilaceae	2	0	0	EU049816.1.914	96907	1.56e-136	uncultured crenarchaeote		Archaea; Crenarchaeota; environmental samples.	Steger,D., Ettinger-Epstein,P., Whalan,S., Hentschel,U., de Nys,R., Wagner,M. and Taylor,M.W.	Ammonia-oxidizing archaea are widespread, vertically transmitted symbionts of marine sponges	Unpublished	Luffariella sp.		Australia: Queensland, Orpheus Island
Otu033432	TGCCATCCTCCGCGGTAAAACCAGCACCTCAAGTGGTCAGGATGATTATTGGGCCTAAAGCATCCGTCGCCGGATCCATAAGTTTTCGGTTAAATCTATGCGCTTAACGTATAGGCTGTCGAAAATACTGTGGATCTAGGGAGTGGGAGAGGTAGACGGTACTCGGTAGGAAGAGGTAAAATTCACTAATCTATCGATGACCACCTGTGGCGAAGGCGGTCTGCCAGAACACGTCCGACGGTGAGGGATGAAAGCTGGGGGAGCAAACCGGATTAGATACCCTCGTAGTCC	Archaea	Crenarchaeota	Nitrososphaeria	Nitrosopumilales	Nitrosopumilaceae	unclassified Nitrosopumilaceae	2	0	0	EU049816.1.914	96907	1.56e-136	uncultured crenarchaeote		Archaea; Crenarchaeota; environmental samples.	Steger,D., Ettinger-Epstein,P., Whalan,S., Hentschel,U., de Nys,R., Wagner,M. and Taylor,M.W.	Ammonia-oxidizing archaea are widespread, vertically transmitted symbionts of marine sponges	Unpublished	Luffariella sp.		Australia: Queensland, Orpheus Island
Otu034051	TGTCAGCCGCCGCGGTAAAACCAGCACCTCAAGTGGTCAGGATGATTATTGGGCCTAAAGCATCCGTAGCCGGATCCATAAGTTTTCGGTTAAATCTATGCGCTTAACGTATAGGCTGTCGAAAATACTGTGGATCTAGGGAGTGGGAGAGGTAGACGGTACTCGGTAGGAAGAGGTAAAATTCACTAACCTATCGATGACCACCTGTGGCGAAGGCGGTCTACCAGAACACGCCCGACGGTGAGGGAGGAAAGCTGGTGGAGCAAACCGGATTAGAAACCCTTGTAGTCC	Archaea	Crenarchaeota	Nitrososphaeria	Nitrosopumilales	Nitrosopumilaceae	unclassified Nitrosopumilaceae	2	0	0	EU049816.1.914	96907	1.56e-136	uncultured crenarchaeote		Archaea; Crenarchaeota; environmental samples.	Steger,D., Ettinger-Epstein,P., Whalan,S., Hentschel,U., de Nys,R., Wagner,M. and Taylor,M.W.	Ammonia-oxidizing archaea are widespread, vertically transmitted symbionts of marine sponges	Unpublished	Luffariella sp.		Australia: Queensland, Orpheus Island
Otu016026	TGTTAGCAGCCGCGGTAAAACCAGCACCTCAAGTGGTCAGGATGATTATTGGGCCTAAAGCATCCGTAGCCGGATCCATAAGTTTTCGGTTAAATCTATGCGCTTAACGTATAGGCTGTCGAAAATACTATGGATCTAGGGAGCGGGAGAGGTAGACGGTACTCGGTAGGAAGAGGTAAAATTCACTAATCTATCGATGACCACCTGTGGCGAAGGCGGTCTACCAGAACACGTCCGACGGTGAGGGATGAAAGCTGGGGGAGCAAACCTGATTAGATACCCTCGTAGTCC	Archaea	Crenarchaeota	Nitrososphaeria	Nitrosopumilales	Nitrosopumilaceae	unclassified Nitrosopumilaceae	1	0	0	EU049816.1.914	96907	1.56e-136	uncultured crenarchaeote		Archaea; Crenarchaeota; environmental samples.	Steger,D., Ettinger-Epstein,P., Whalan,S., Hentschel,U., de Nys,R., Wagner,M. and Taylor,M.W.	Ammonia-oxidizing archaea are widespread, vertically transmitted symbionts of marine sponges	Unpublished	Luffariella sp.		Australia: Queensland, Orpheus Island
Otu016488	TGCCAGCAGCCGGGTAAAACCAGCACCTCAAGTGGTCAGGATGATTATTGGGCCTAAAGCATCCGTAGCCGGATCCATAAGTTTTCGGTTAAATCTATGCGCTTAACGTATAGGCTGTCGAAGATACTGTGGATCTAGGGAGTGGGAGAGGTAGACGGTACTCGGTAGGAAGAGGTAAAATTCACTAATCTATCGATGACCACCTGTGGCGAAGGCGGTCTACCAGAACACGTCCGACGGTTAGGGATGAGAGCTGGGGGAGCAAACCGGATTAGATACCCCGGTAGTCC	Archaea	Crenarchaeota	Nitrososphaeria	Nitrosopumilales	Nitrosopumilaceae	unclassified Nitrosopumilaceae	1	0	0	EU049816.1.914	96907	5.59e-136	uncultured crenarchaeote		Archaea; Crenarchaeota; environmental samples.	Steger,D., Ettinger-Epstein,P., Whalan,S., Hentschel,U., de Nys,R., Wagner,M. and Taylor,M.W.	Ammonia-oxidizing archaea are widespread, vertically transmitted symbionts of marine sponges	Unpublished	Luffariella sp.		Australia: Queensland, Orpheus Island
Otu000736	TGTCAGCAGCCGCGGTAAAACCAGCACCTCAAGTGGTCAGGATGATTATTGGGCCTAAAGCATCCGTAGCCGGATCTGTAAGTTTTCGGTTAAATCTATGCGCTCAACGTATAGGCTGCCGGAAATACTGCAGATCTAGGGAGTGGGAGAGGTAGACGGTACTCGGTAGGAAGAGGTAAAATTCACTAATCTATCGATGGCCACCTGTGGCGAAGGCGGTCTACCAGAACACGTCCGACGGTGAGGGATGAAAGCTGGGGGAGCAAACCGGACAAGAAACCCGCGTACTCC	Archaea	Crenarchaeota	Nitrososphaeria	Nitrosopumilales	Nitrosopumilaceae	unclassified Nitrosopumilaceae	17	86	1	EU049817.1.914	96907	1.56e-136	uncultured crenarchaeote		Archaea; Crenarchaeota; environmental samples.	Steger,D., Ettinger-Epstein,P., Whalan,S., Hentschel,U., de Nys,R., Wagner,M. and Taylor,M.W.	Ammonia-oxidizing archaea are widespread, vertically transmitted symbionts of marine sponges	Unpublished	Luffariella sp.		Australia: Queensland, Orpheus Island
Otu002315	TGTCAGCCGCCGCGGTAAAACCAGCACCTCAGGTGGTCAGGATGATTATTGGGCCTAAAGCATCCGTAGCCGGCTCTGTTAGTTTTCGGTTAAATCTATGCGCTCAACGTATAGGCTGCCGGAAATACTGCAGATCTAGGGAGTGGGAGAGGTAGACGGTACTCGGTAGGAAGAGGTAAAATTCACTAATCTACCGATGACCACCTGTGGCGAAGGCGGTCTACCAGAACACGTCCGACGGTGAGGGATGAAAGCTGGGGGAGCAAACCGGATTAGAAACCCCCGTAGTCC	Archaea	Crenarchaeota	Nitrososphaeria	Nitrosopumilales	Nitrosopumilaceae	unclassified Nitrosopumilaceae	19	11	0	EU049817.1.914	96907	1.56e-136	uncultured crenarchaeote		Archaea; Crenarchaeota; environmental samples.	Steger,D., Ettinger-Epstein,P., Whalan,S., Hentschel,U., de Nys,R., Wagner,M. and Taylor,M.W.	Ammonia-oxidizing archaea are widespread, vertically transmitted symbionts of marine sponges	Unpublished	Luffariella sp.		Australia: Queensland, Orpheus Island
Otu003710	TGTCAGCCGCCGCGGTAAAACCAGCACCTCAAGTGGTCAGGATGATTATTGGGCCTAAAGCATCCGTAGCCGGATCTGTAAGTTTTCGGTTAAATCTATGCGCTCAACGTATAGGCTGCCGGAAATACTGCAGATCTAGGGAGTGGGAGAGGTAGACGGTACTCGGTAGGAAGAGGTAAAATTCACTAATCTATCGATGACCACCTGTGGCGAAGGCGGTCTGCCAGAACACGTCCGACGGTGAGGGATAAAAACTGGGGGAGCAAACCGGATTAGGAACCCTCGTAGTCC	Archaea	Crenarchaeota	Nitrososphaeria	Nitrosopumilales	Nitrosopumilaceae	unclassified Nitrosopumilaceae	0	15	0	EU049817.1.914	96907	1.56e-136	uncultured crenarchaeote		Archaea; Crenarchaeota; environmental samples.	Steger,D., Ettinger-Epstein,P., Whalan,S., Hentschel,U., de Nys,R., Wagner,M. and Taylor,M.W.	Ammonia-oxidizing archaea are widespread, vertically transmitted symbionts of marine sponges	Unpublished	Luffariella sp.		Australia: Queensland, Orpheus Island
Otu004742	TGTCAGCAGCCGCGGTAAAACCAGCACCTCAAGTGGTCAGGATGATTATTGGGCCTAAAGCATCCGTAGCCGGATCTGTAAGTTTTCGGTTAAATCTATGCGCTCAACGTATAGGCTGCCGGAAATACTGCAGATCTAGGGAGTGGGAGAGGTAGACGGTACTCGGTAGGAAGAGGTAAAATTCACTAATCTATCGATGACCACCTGTGGCGAAGGCGGTCTACCAGAACACGTCCGACGGTGGGGGAGGAAAGCTGGGGGAGCAGACCTGATTAGATACCCTCGTAGTCC	Archaea	Crenarchaeota	Nitrososphaeria	Nitrosopumilales	Nitrosopumilaceae	unclassified Nitrosopumilaceae	2	9	0	EU049817.1.914	96907	1.56e-136	uncultured crenarchaeote		Archaea; Crenarchaeota; environmental samples.	Steger,D., Ettinger-Epstein,P., Whalan,S., Hentschel,U., de Nys,R., Wagner,M. and Taylor,M.W.	Ammonia-oxidizing archaea are widespread, vertically transmitted symbionts of marine sponges	Unpublished	Luffariella sp.		Australia: Queensland, Orpheus Island
Otu005497	TGTCAGCAGCCGCGGTAAAACCAGCACCTCAAGTGGTCAGGATGATTATTGGGCCTAAAGCATCCGTAGCCGGATCTGTAAGGTTTCGGTTAAATCTATGCGCTCAACGTATAGGCTGCCGGAAATACTGCAGATCTAGGGAGTGGGAGAGGTAGACGGTACTCGGCAGGAAGAGGTAAAATTCACTAATCTATCGATGACCACCTGTGGCGAAGGCGGTCTACCAGAACAGTCCGACGGTGAGGGAGGAAAGCTGGGGGAGCAAACCGGATTAGAAACCCGTGTAGTCC	Archaea	Crenarchaeota	Nitrososphaeria	Nitrosopumilales	Nitrosopumilaceae	unclassified Nitrosopumilaceae	1	9	0	EU049817.1.914	96907	5.59e-136	uncultured crenarchaeote		Archaea; Crenarchaeota; environmental samples.	Steger,D., Ettinger-Epstein,P., Whalan,S., Hentschel,U., de Nys,R., Wagner,M. and Taylor,M.W.	Ammonia-oxidizing archaea are widespread, vertically transmitted symbionts of marine sponges	Unpublished	Luffariella sp.		Australia: Queensland, Orpheus Island
Otu009515	TGTCAGCAGCCGCGGTAAAACCAGCACCTCAAGTGGTCAGGATGATTATTGGGCCTAAAGCATCCGTAGCCGGATCTGTAAGTTTTCGGTTAAATCTATGCGCTCAACGTATAGGCTGCCGGAAATACTGCAGATCTAGGGAGTGGGAGAGGTAGACGGTACTCGGTAGGAAGAGGTAAAATTCACTAATCTATCGATGACCACCTGTGGCGAAGGCGGTCTACTAGAACACGTCCGACGGTGAGGGATGAAAGCTGGGGGAGCAAACCTCATAAGAAACCCTGGTAGTCC	Archaea	Crenarchaeota	Nitrososphaeria	Nitrosopumilales	Nitrosopumilaceae	unclassified Nitrosopumilaceae	3	4	0	EU049817.1.914	96907	1.56e-136	uncultured crenarchaeote		Archaea; Crenarchaeota; environmental samples.	Steger,D., Ettinger-Epstein,P., Whalan,S., Hentschel,U., de Nys,R., Wagner,M. and Taylor,M.W.	Ammonia-oxidizing archaea are widespread, vertically transmitted symbionts of marine sponges	Unpublished	Luffariella sp.		Australia: Queensland, Orpheus Island
Otu007740	TGTCAGCCGCCGCGGTAAAACCAGCACCCCAAGTGGTCAGGATGATTACTGGGCCTAAAGCATCCGTAGCCGGATCTGTAAGTTTTCGGTTAAATCTATGCGCTCAACGTATAGGCTGCCGGAAATACTGCAGATCTAGGGAGTGGGAGAGGTAGACGGTACTCGGTAGGAAGAGGTAAAATTCACTAATCTATCGATGACCACCTGTGGCGAAGGCGGTCTACCAGAACACGTCCGACGGCGAGGGATGAAAGCTGAGGGAGCAAACCGGATTAGAAACCCCCGTAGTCC	Archaea	Crenarchaeota	Nitrososphaeria	Nitrosopumilales	Nitrosopumilaceae	unclassified Nitrosopumilaceae	0	6	0	EU049817.1.914	96907	1.56e-136	uncultured crenarchaeote		Archaea; Crenarchaeota; environmental samples.	Steger,D., Ettinger-Epstein,P., Whalan,S., Hentschel,U., de Nys,R., Wagner,M. and Taylor,M.W.	Ammonia-oxidizing archaea are widespread, vertically transmitted symbionts of marine sponges	Unpublished	Luffariella sp.		Australia: Queensland, Orpheus Island
Otu010303	TGTCAGCAGCCGCGGTAAAGCCAGCACCTCAAGTGGTCAGGATGATTATTGGGCCTAAAGCATCCGTAGCCGGATCTGTAAGCTTTCGGTTAAATCTATGCGCTCAACGTATAGGCTGCCGGAAATACTGCAGATCTAGGGAGTGGGAGAGGTGGACGGTACTCGGTAGGAAGAGGTAAAATTCACTAATCTATCGATGACCACCTGTGGCGAAGGCGGTCTACCAGAACACGTCCGACGGTGAGGGATGAAAGCTGGGGGAGCAAACCGGATAAGATACCCTAGTAGTCC	Archaea	Crenarchaeota	Nitrososphaeria	Nitrosopumilales	Nitrosopumilaceae	unclassified Nitrosopumilaceae	0	6	0	EU049817.1.914	96907	1.56e-136	uncultured crenarchaeote		Archaea; Crenarchaeota; environmental samples.	Steger,D., Ettinger-Epstein,P., Whalan,S., Hentschel,U., de Nys,R., Wagner,M. and Taylor,M.W.	Ammonia-oxidizing archaea are widespread, vertically transmitted symbionts of marine sponges	Unpublished	Luffariella sp.		Australia: Queensland, Orpheus Island
Otu005986	TGTCAGCAGCCGCGGTAAAACTAGCACCTCAAGTGGTCAGGATGATTATTGGGCCTAAAGCATCCGTAGCCGGATCTGTAAGTTTTCGGTTAAATCTATGCGCTCAACGTATAGGCTGCCGGAAATACTGCAGATCTAGGGAGTGGGAGAGGTAGACGGTACTCGGTAGGAAGAGGTAAAATTCACTAATCTATCGATGACCACCTGTGGCGAAGGCGGTCTACCAGAACACGTCCGACGGTGAGGGATGAAAGCTGGGGGAGCGAACAGGATTAGGAACCCTGGTAGTCC	Archaea	Crenarchaeota	Nitrososphaeria	Nitrosopumilales	Nitrosopumilaceae	unclassified Nitrosopumilaceae	2	3	0	EU049817.1.914	96907	1.56e-136	uncultured crenarchaeote		Archaea; Crenarchaeota; environmental samples.	Steger,D., Ettinger-Epstein,P., Whalan,S., Hentschel,U., de Nys,R., Wagner,M. and Taylor,M.W.	Ammonia-oxidizing archaea are widespread, vertically transmitted symbionts of marine sponges	Unpublished	Luffariella sp.		Australia: Queensland, Orpheus Island
Otu007795	TGTCAGCCGCCGCGGTAAAACCAGCACCTCAAGTGGTCTGGATGATTATTGGGCCTAAAGCATCCGTAGCCGGATCTGTAAGTTTTCGGTTAAATCTATACGCTCAACGTATAGGCTGCCGGAAATACTGCAGATCTAGGGAGTGGGAGAGGTAGACGGTACTCGGTAGGAAGAGGTAAAATTCACTAATCTATCGATGACCACCTGTGGTGAAGGCGGTCTACCAGAACACGTCCGACGGTGAGGGATGAAAGCTGGGGGAGCAATCCGGATTAGAAACCCTTGTAGTCC	Archaea	Crenarchaeota	Nitrososphaeria	Nitrosopumilales	Nitrosopumilaceae	unclassified Nitrosopumilaceae	1	4	0	EU049817.1.914	96907	1.56e-136	uncultured crenarchaeote		Archaea; Crenarchaeota; environmental samples.	Steger,D., Ettinger-Epstein,P., Whalan,S., Hentschel,U., de Nys,R., Wagner,M. and Taylor,M.W.	Ammonia-oxidizing archaea are widespread, vertically transmitted symbionts of marine sponges	Unpublished	Luffariella sp.		Australia: Queensland, Orpheus Island
Otu008761	TGTCAGCAGCCGCGGTACACCCAGCACCTCAAGTGGTCAGGATGATCATTGGGCCTAAAGCATCCGTAGCCGGATCTGTAAGTTTTCGGTTAAATCTATGCGCTCAACGTATAGGCTGCCGGAAATACTGCAGATCTAGGGAGTGGGAGAGGTAGACGGTACTCGGTAGGAAGAGGTAAAATTCACTAATCTATCAATGACCACCTGTGGCGAAGGCGGTCTACCAGAACACGTCCGACGGTGAGGGATGAAAGCTGGGGGAGCAAACCGGATTAGATACCCCTGTAGTCC	Archaea	Crenarchaeota	Nitrososphaeria	Nitrosopumilales	Nitrosopumilaceae	unclassified Nitrosopumilaceae	0	5	0	EU049817.1.914	96907	1.56e-136	uncultured crenarchaeote		Archaea; Crenarchaeota; environmental samples.	Steger,D., Ettinger-Epstein,P., Whalan,S., Hentschel,U., de Nys,R., Wagner,M. and Taylor,M.W.	Ammonia-oxidizing archaea are widespread, vertically transmitted symbionts of marine sponges	Unpublished	Luffariella sp.		Australia: Queensland, Orpheus Island
Otu011419	TGCCAGCCGCCGCGGTAAAACCAGCACCTCAAGTGGTCAGGATGATTATTGGGCCTAAAGCATCCGTAGCCGGATCCGTAAGTTTTCGGTTAAATCTATGCGCTCAACGTATAGGCTGCCGGAAATACTGCAGATCTAGGGAGTGGGAGAGGTAGACGGTACTCGGTAGGAAGAGGTAAAATTCACTAATCTATCGATGACCACCTGTGGCGAAGGCGGTCTACCAGAACACGTCCGACGGTGAGGGATGAAAGCTGGGCGAGCAAACCGGATAAGAAACCCTGGCAGTCC	Archaea	Crenarchaeota	Nitrososphaeria	Nitrosopumilales	Nitrosopumilaceae	unclassified Nitrosopumilaceae	0	5	0	EU049817.1.914	96907	1.56e-136	uncultured crenarchaeote		Archaea; Crenarchaeota; environmental samples.	Steger,D., Ettinger-Epstein,P., Whalan,S., Hentschel,U., de Nys,R., Wagner,M. and Taylor,M.W.	Ammonia-oxidizing archaea are widespread, vertically transmitted symbionts of marine sponges	Unpublished	Luffariella sp.		Australia: Queensland, Orpheus Island
Otu010579	TGCCAGCAACCACGGTAAAACCAGCACCTCAAGTGGTCAGGATGATTATTGGGCCTAAAGCATCCGTAGCCGGATCTGTAAGTTTTCGGTTAAATCTATGCGCTCAACGTATAGGCTGCCGGAAAAACTGCAGATCTAGGGAGTGGGAGAGGTAGACGGTACTCGGTAGGAAGAGGTAAAATTCTCTAATCTATCGATGACCACCTGTGGCGAAGGCGGTCTACCAGAACACGTCCGACGGTGAGGGATGAAAGCTGGGGGAGCAAACCGGATTAGATACCCTGGTAGTCC	Archaea	Crenarchaeota	Nitrososphaeria	Nitrosopumilales	Nitrosopumilaceae	unclassified Nitrosopumilaceae	1	3	0	EU049817.1.914	96907	1.56e-136	uncultured crenarchaeote		Archaea; Crenarchaeota; environmental samples.	Steger,D., Ettinger-Epstein,P., Whalan,S., Hentschel,U., de Nys,R., Wagner,M. and Taylor,M.W.	Ammonia-oxidizing archaea are widespread, vertically transmitted symbionts of marine sponges	Unpublished	Luffariella sp.		Australia: Queensland, Orpheus Island
Otu012461	TGTCAGCAGCCGCGGTAAAACCAGCACCTCAAGTGGTCAGGATGATTATTGGGCCTAAAGCATCCGTAGCCGGATCAGTAGGTTTTCGGTTAAATCTATGCGCTCAACGTATAGGCTGCCGGAAATACTGCAGATCTAGGGAGTGGGAGAGGTAGACGGTACTCGGTAGGAAGAGGTAAAATTCACTAATCTATCGATGACCACCTGTGGCGAAGGCGGTCTACCAGAACACGTCCGACGGTGAGGGATGAAAGCTGGGGGCGCAAACCGGATTAAATACCCTTGTAGTCC	Archaea	Crenarchaeota	Nitrososphaeria	Nitrosopumilales	Nitrosopumilaceae	unclassified Nitrosopumilaceae	0	4	0	EU049817.1.914	96907	1.56e-136	uncultured crenarchaeote		Archaea; Crenarchaeota; environmental samples.	Steger,D., Ettinger-Epstein,P., Whalan,S., Hentschel,U., de Nys,R., Wagner,M. and Taylor,M.W.	Ammonia-oxidizing archaea are widespread, vertically transmitted symbionts of marine sponges	Unpublished	Luffariella sp.		Australia: Queensland, Orpheus Island
Otu010576	TGCCAGCCGCCGCGGTAAAACCAGCACCTCAAGTGGTCAGGATGATTATTGGGCCTAAAGCATCCGTAGCCGGATCTGTAAGTTTTCGGTTAAATCTATGCGCTCAACGTATAGGCTGCCGGAAATACTGCAGATCTAGGGAGTGTGAGAGGTAGACGGTACTCGGTAGGAAGAGGTAAAATTCACTAATCTATCGATGACCACCTGTGGCGAAGGCGGTCTACCAGAACACGTCCGACGGTGAGGGATGAAAGCTGGGGGAGCAAACCGTAACAGAAACCCCGGTAGTCC	Archaea	Crenarchaeota	Nitrososphaeria	Nitrosopumilales	Nitrosopumilaceae	unclassified Nitrosopumilaceae	1	2	0	EU049817.1.914	96907	1.56e-136	uncultured crenarchaeote		Archaea; Crenarchaeota; environmental samples.	Steger,D., Ettinger-Epstein,P., Whalan,S., Hentschel,U., de Nys,R., Wagner,M. and Taylor,M.W.	Ammonia-oxidizing archaea are widespread, vertically transmitted symbionts of marine sponges	Unpublished	Luffariella sp.		Australia: Queensland, Orpheus Island
Otu016002	TGTCAGCCGCCGCGGTAAAACCAGCACCTCAAGTGGTCAGGATGATTATTGGGCCTAAAGCATCCGTAGCCGGATCTGTGAGTTTCCGGTTAAATCTATACGCTCAACGCATAGGCTGCCGGAAATACTGCAGATCTAGGGAGTGGGAGAGGTAGACGGTACTCGGTAGGAAGAGGTAAAATTCACTAATCTATCGATGACCACCTGTGGCGAAGGCGGTCTACCAGAACACGTCCGACGGTGAGGGATGAAAGCTGGGGGAGCAAACCGGATTAGAAACCCCAGTAGTCC	Archaea	Crenarchaeota	Nitrososphaeria	Nitrosopumilales	Nitrosopumilaceae	unclassified Nitrosopumilaceae	0	3	0	EU049817.1.914	96907	1.56e-136	uncultured crenarchaeote		Archaea; Crenarchaeota; environmental samples.	Steger,D., Ettinger-Epstein,P., Whalan,S., Hentschel,U., de Nys,R., Wagner,M. and Taylor,M.W.	Ammonia-oxidizing archaea are widespread, vertically transmitted symbionts of marine sponges	Unpublished	Luffariella sp.		Australia: Queensland, Orpheus Island
Otu016150	TGTCAGCTGCCGCGGTAAAACCAGCACCTCAAGTGGTCAGGATGATTATTGGGCCTAAAGCATCCGTAGCCGGATCTGTAAGTTTTCGGTTAAATCTATGCGCTCAACGTATAGGCTGCCGGAAATACTGCAGATCTAGGGGGCGGGAGAGGTAGACGGTACTCGGTAGGAAGAGGTAAAATTCACTAATCTATCGATGACCACCTGTGGCGAAGGCGGTCTACCAGAACACGTCCGACGGTGAGGGATGAAAGCTGGGGGAGCAGACCGGATTACAAACCCTGGTAGTCC	Archaea	Crenarchaeota	Nitrososphaeria	Nitrosopumilales	Nitrosopumilaceae	unclassified Nitrosopumilaceae	0	3	0	EU049817.1.914	96907	1.56e-136	uncultured crenarchaeote		Archaea; Crenarchaeota; environmental samples.	Steger,D., Ettinger-Epstein,P., Whalan,S., Hentschel,U., de Nys,R., Wagner,M. and Taylor,M.W.	Ammonia-oxidizing archaea are widespread, vertically transmitted symbionts of marine sponges	Unpublished	Luffariella sp.		Australia: Queensland, Orpheus Island
Otu016468	TGCCAGCAGCCGCGGTAAAACCAGCACCTCAAGTGGTCAGGATGATTATTGGGCCTAAAGCATCCGTAGCCGGATCTGTAAGTCTTCGGTTAAATCTATGCGCTCAACGTATAGGCTGCCGGAAATACTGCAGATCTAGGGAGTGGGAGAGGTAGACGGTATTCGGTAGGAAGAGGTAAAATTCACTAATCTATCGATGACCACCTGTGGCGAAGGCGGTCTATCAGAACACGTCCGACGGTGAGGGATGAAAGCAGGGGGAGCAAACCGGATTAGATACCCGTGTAGTCC	Archaea	Crenarchaeota	Nitrososphaeria	Nitrosopumilales	Nitrosopumilaceae	unclassified Nitrosopumilaceae	1	2	0	EU049817.1.914	96907	1.56e-136	uncultured crenarchaeote		Archaea; Crenarchaeota; environmental samples.	Steger,D., Ettinger-Epstein,P., Whalan,S., Hentschel,U., de Nys,R., Wagner,M. and Taylor,M.W.	Ammonia-oxidizing archaea are widespread, vertically transmitted symbionts of marine sponges	Unpublished	Luffariella sp.		Australia: Queensland, Orpheus Island
Otu012491	TGTCAGCCGCCGCGGTAAGACCAGCACCTCAAGTGGTCAGGATGATTATTGGGCCTAAAGCATCCATAGCCGGATCTGTAAGTTTTCGGCTAAATCTATGCGCTCAACGTATAGGCTGCCGGAAATACTGCAGATCTAGGGAGTGGGAGAGGTAGACGGTACTCGGTAGGAAGAGGTAAAATTCACTAATCTATCGATGACCACCTGTGGCGAAGGCGGCCTACCAGAACACGTCCGACGGTGAGGGATGAAAGCTGGGGGGGCAAACCGGATTAGAAACCCGAGTAGTCC	Archaea	Crenarchaeota	Nitrososphaeria	Nitrosopumilales	Nitrosopumilaceae	unclassified Nitrosopumilaceae	0	2	0	EU049817.1.914	96907	1.56e-136	uncultured crenarchaeote		Archaea; Crenarchaeota; environmental samples.	Steger,D., Ettinger-Epstein,P., Whalan,S., Hentschel,U., de Nys,R., Wagner,M. and Taylor,M.W.	Ammonia-oxidizing archaea are widespread, vertically transmitted symbionts of marine sponges	Unpublished	Luffariella sp.		Australia: Queensland, Orpheus Island
Otu015941	TGTCAGCCGCCGAGGTACAACCAGCACCTCAAGTGGTCAGGATGATTATTGGGCCTAAAGCATCCGTAGCCGGATCTGTAAGTTTTCGGTTAAATCTATGCGCTCAACGTATAGGCTGCCGGAAATACTGCAGATCTAGGGAGTGGGAGAGGTAGACGGTACTCGGTAGGAAGAGGTAAAATTCACTAATCTATCGATGACCACCTGTGGCGAAGGCGGTCTACCAGAACACGTCCGACGGTGAGAGATGAAAGCTGGGGGAGCAAACCGGATTACAAACCCCAGTAGTCC	Archaea	Crenarchaeota	Nitrososphaeria	Nitrosopumilales	Nitrosopumilaceae	unclassified Nitrosopumilaceae	0	2	0	EU049817.1.914	96907	1.56e-136	uncultured crenarchaeote		Archaea; Crenarchaeota; environmental samples.	Steger,D., Ettinger-Epstein,P., Whalan,S., Hentschel,U., de Nys,R., Wagner,M. and Taylor,M.W.	Ammonia-oxidizing archaea are widespread, vertically transmitted symbionts of marine sponges	Unpublished	Luffariella sp.		Australia: Queensland, Orpheus Island
Otu016011	TGCCAGCAGCCGCGGTAAAACCAGCACCTCAAGTGGTCAGGATGATTATTGGGCCTAAAGCATCCGTAGCCGGATCTGTAAGTTTTCGGTTAAATCTATGCGCTCAACGTATAGGCTGCCGGAAATACTGCAGATCTAGGGAGTGGGAGAGGTAGACGGTACTCGGTAGGAAGAGGTAAAATTCACTAATCTATCGATGACCACCCGTGGCGAAGGCGGTCTACCAGAACACGTCCGACGGTGAGGGATGAAAACTGGGGGCGCAAACCGGATTAGATACCCCGGCAGTCC	Archaea	Crenarchaeota	Nitrososphaeria	Nitrosopumilales	Nitrosopumilaceae	unclassified Nitrosopumilaceae	0	2	0	EU049817.1.914	96907	1.56e-136	uncultured crenarchaeote		Archaea; Crenarchaeota; environmental samples.	Steger,D., Ettinger-Epstein,P., Whalan,S., Hentschel,U., de Nys,R., Wagner,M. and Taylor,M.W.	Ammonia-oxidizing archaea are widespread, vertically transmitted symbionts of marine sponges	Unpublished	Luffariella sp.		Australia: Queensland, Orpheus Island
Otu016042	TGTCAGCCGCCGCGGTACAACCAGCACCTCAAGTGGTCAGGATGATTATTGGGCCTAAAGCATCCGTAGCCGGATCTGTAAGTTTTCGGTTAAATCTATGCGCTCAACGTATAGGCTGCCGGAAATACTGCAGATCTAGGGAGTGGGAGAGGTAGACGGTACTCGGTAGGAAGAGGTAAAATTCACTAACCTATCGATGACCACCTGTGGCGAAGGCGGGCTACCAGAACACGTCCGACGGTGAGGGATGAAGGCTGGGGGAGCAAACCGGATTAGAAACCCTCGTAGTCC	Archaea	Crenarchaeota	Nitrososphaeria	Nitrosopumilales	Nitrosopumilaceae	unclassified Nitrosopumilaceae	0	2	0	EU049817.1.914	96907	1.56e-136	uncultured crenarchaeote		Archaea; Crenarchaeota; environmental samples.	Steger,D., Ettinger-Epstein,P., Whalan,S., Hentschel,U., de Nys,R., Wagner,M. and Taylor,M.W.	Ammonia-oxidizing archaea are widespread, vertically transmitted symbionts of marine sponges	Unpublished	Luffariella sp.		Australia: Queensland, Orpheus Island
Otu022114	TGTCAGCAGCCGCGGTAAAACCAGCACCTCAAGTGGTCAGGATGATTATTGGGCCTAAAGCATCCGTAGCCGGATCTGTAAGTTTTCGGTTAAATCTATGCGCTCAACGTATAGGCTGCTGGAAATACTGCAGATCTAGGGAGTGGGAGAGGTAGACGGTACTTGGTAGGAAGAGGTAAAATTCACTAATCTATCGATGACCACCTGTGGCGAAGGCGGTCTACCAGAACACGTCCGACGGTGAGGGATGAAAACTGGTGGAACAAACCGGATTAGATACCCGCGTAGTCC	Archaea	Crenarchaeota	Nitrososphaeria	Nitrosopumilales	Nitrosopumilaceae	unclassified Nitrosopumilaceae	0	2	0	EU049817.1.914	96907	1.56e-136	uncultured crenarchaeote		Archaea; Crenarchaeota; environmental samples.	Steger,D., Ettinger-Epstein,P., Whalan,S., Hentschel,U., de Nys,R., Wagner,M. and Taylor,M.W.	Ammonia-oxidizing archaea are widespread, vertically transmitted symbionts of marine sponges	Unpublished	Luffariella sp.		Australia: Queensland, Orpheus Island
Otu022317	TGCCAGCCGCCGCGGTAAAACCAGCACCTCAAGTGGTCAGGATGATTATTGGGCCTAAAGCATCCGTAGCCGGATCTGTAGGTTTTCGGTTAAATCTATGCGCTCAACATATAGGCTGCCGGAAATACTGCAGATCTAGGGAGTGGGAGAGGTAGACGGTACTCGGTAGGAAGAGGTAAAATCCACTAATCTATCGATGACCACCTGTGGCGAAGGCGGTCTACCAGAACACGTCCGACGGTGAGGGATGAAAGCTGGGGGAGCATACCGGATTAGAAACCCGAGTAGTCC	Archaea	Crenarchaeota	Nitrososphaeria	Nitrosopumilales	Nitrosopumilaceae	unclassified Nitrosopumilaceae	0	2	0	EU049817.1.914	96907	1.56e-136	uncultured crenarchaeote		Archaea; Crenarchaeota; environmental samples.	Steger,D., Ettinger-Epstein,P., Whalan,S., Hentschel,U., de Nys,R., Wagner,M. and Taylor,M.W.	Ammonia-oxidizing archaea are widespread, vertically transmitted symbionts of marine sponges	Unpublished	Luffariella sp.		Australia: Queensland, Orpheus Island
Otu022338	TGTCAGCAGCCGCGGTAAAAACAGCACCTCAAGTGGTCAGGATGATTATTGGGCCTAAAGCGTCCGTAGCCGGATCTGTAAGTTTTCGGTTAAATCTATGCGCTCAACGTATAGGCTGCCGGAAATACTGCAGATCTAGGGAGTGGGAGAGGTAGACGGTACTCGGTAGGAAGAGGTAAAATTCACTAATCTATCGATGACCACCTGTGGCGAAGGCGGTCTACCAGAACACGTCCGACGGTGAGGGATGAAAGCTGGGGGAGCAGACCGGATTAGGAACCCCGGTAGTCC	Archaea	Crenarchaeota	Nitrososphaeria	Nitrosopumilales	Nitrosopumilaceae	unclassified Nitrosopumilaceae	0	2	0	EU049817.1.914	96907	1.56e-136	uncultured crenarchaeote		Archaea; Crenarchaeota; environmental samples.	Steger,D., Ettinger-Epstein,P., Whalan,S., Hentschel,U., de Nys,R., Wagner,M. and Taylor,M.W.	Ammonia-oxidizing archaea are widespread, vertically transmitted symbionts of marine sponges	Unpublished	Luffariella sp.		Australia: Queensland, Orpheus Island
Otu022429	TGTTAGCCGCCGCGGTAAAACCAGCACCTCAAGTGGTCAGGATGATTATTGGGCCTAAAGCATCCGTAGCCGGGTCTGTAAGTTTTCGGTTAAATCTATGCGCTCAACGTATAGGCTGCCGGAAATACTGCAGATCTAGGGAGTGGGAGAGGTAGACGGTACTCGGTAGGAAGAGGTAAAATTCACTAATCTATCGATGGCCACCTGTGGCGAAGGCGGTCTACCAGAACACGTCCGACGGTGAGGGATGAAAGCTGGGGGCGCAAACCGGATTAGAAACCCTAGTAGTCC	Archaea	Crenarchaeota	Nitrososphaeria	Nitrosopumilales	Nitrosopumilaceae	unclassified Nitrosopumilaceae	0	2	0	EU049817.1.914	96907	1.56e-136	uncultured crenarchaeote		Archaea; Crenarchaeota; environmental samples.	Steger,D., Ettinger-Epstein,P., Whalan,S., Hentschel,U., de Nys,R., Wagner,M. and Taylor,M.W.	Ammonia-oxidizing archaea are widespread, vertically transmitted symbionts of marine sponges	Unpublished	Luffariella sp.		Australia: Queensland, Orpheus Island
Otu033825	TGTCAGCAGCCGCGGTAAAACCAGCACCTCAAGTGGTCAGGATGATTATTGGGCCTAAAGCATCCGTAGCCGGATCTGTAAGTTTTCGGTTAAGTCTACGCGCTCAACGTATAGGCTGCCGGAAATACTGCAGATCTAGGGAGTGGGGGAGGTAGACGGTACTCGGTAGGAAGAGGTAAAATTCACTAAACTATCGATGACCACCTGTGGCGAAGGCGGTCCACCAGAACACGTCCGACGGTGAGGGATGAAAGCTGGGGGAGCAAACCGGATTAGAAACCCGGGTAGTCC	Archaea	Crenarchaeota	Nitrososphaeria	Nitrosopumilales	Nitrosopumilaceae	unclassified Nitrosopumilaceae	1	1	0	EU049817.1.914	96907	1.56e-136	uncultured crenarchaeote		Archaea; Crenarchaeota; environmental samples.	Steger,D., Ettinger-Epstein,P., Whalan,S., Hentschel,U., de Nys,R., Wagner,M. and Taylor,M.W.	Ammonia-oxidizing archaea are widespread, vertically transmitted symbionts of marine sponges	Unpublished	Luffariella sp.		Australia: Queensland, Orpheus Island
Otu022370	TGCCAGCCGCCGCGGTAAAACCAGCACCTCAAGCGGTCAGGATGATTATTGGGCCTAAAGCATCCGTAGCCGGATCTGTAAGTTTTCGGTTAAATCTATGCGCTCAACGTGTAGGCTGCCGGAATACTGCAGATCTAGGGAGTGGGAGAGGTAGACGGTACTCGGTAGGAAGAGGTAAAATTCACTGATCTATCGATGACCACCTGTGGCGAAGGCGGTCTACCAGAACACGTCCGACGGTGAGGGATGAAAGCTGGGGGAGCAAACCGGATTAGATACCCCAGTAGTCC	Archaea	Crenarchaeota	Nitrososphaeria	Nitrosopumilales	Nitrosopumilaceae	unclassified Nitrosopumilaceae	0	1	0	EU049817.1.914	96907	5.59e-136	uncultured crenarchaeote		Archaea; Crenarchaeota; environmental samples.	Steger,D., Ettinger-Epstein,P., Whalan,S., Hentschel,U., de Nys,R., Wagner,M. and Taylor,M.W.	Ammonia-oxidizing archaea are widespread, vertically transmitted symbionts of marine sponges	Unpublished	Luffariella sp.		Australia: Queensland, Orpheus Island
Otu033438	TGTCAGCAGCCGCGGTAAAACCAGCACCTCAAGTGGTCAGGATGACTATTGGGCCTAAAGCATCCGTAGCCAGATCGGTAAGTTTTCGGTTAAATCTATGCGCTCAACGTATAGGCTGCCGGAAATACTGCAGATCTAGGGAGTGGGAGAGGTAGACGGTACTCGGTAGGAAGAGGTAAAATTCACTAATCTATCGATGACCACCTGTGGCGAAGGCGGTCTACCAGAACACGTCCGACGGTGAGGGATGACAGCTGGGGGAGCAAACCGGATTAGATACCCCAGTAGTCC	Archaea	Crenarchaeota	Nitrososphaeria	Nitrosopumilales	Nitrosopumilaceae	unclassified Nitrosopumilaceae	0	1	0	EU049817.1.914	96907	1.56e-136	uncultured crenarchaeote		Archaea; Crenarchaeota; environmental samples.	Steger,D., Ettinger-Epstein,P., Whalan,S., Hentschel,U., de Nys,R., Wagner,M. and Taylor,M.W.	Ammonia-oxidizing archaea are widespread, vertically transmitted symbionts of marine sponges	Unpublished	Luffariella sp.		Australia: Queensland, Orpheus Island
Otu033817	TGTCAGCAGCTGCGGTAAAACCAGCACCTCAAGTGGTCAGGATGATTATTGGGCCTAAAGCATCCGTAGCCGGATCTGTAAGTTTTCGGTTAAATCTATGCGCTCAACGTATAGGCTGCCGGAAATACTGCAGATCTAGGGAGTGGGAGAGGTAGACGGTACTCGGTAGGAAGAGGTAAAATTCACTAATCTATCGGTGACCACCTGTGGCGAAGGCGGTCTACCAGAACACGTCCGACGGTGAGGGATGAAAGCTAGGGGAGCAAACGGGACTAGATACCCGGGCAGTCC	Archaea	Crenarchaeota	Nitrososphaeria	Nitrosopumilales	Nitrosopumilaceae	unclassified Nitrosopumilaceae	0	1	0	EU049817.1.914	96907	1.56e-136	uncultured crenarchaeote		Archaea; Crenarchaeota; environmental samples.	Steger,D., Ettinger-Epstein,P., Whalan,S., Hentschel,U., de Nys,R., Wagner,M. and Taylor,M.W.	Ammonia-oxidizing archaea are widespread, vertically transmitted symbionts of marine sponges	Unpublished	Luffariella sp.		Australia: Queensland, Orpheus Island
Otu034195	TGTCAGCAGCCGCGGTAAAACCAGCACCTCAAGTGGTCAGGATGATTATTGGGCCTAAAGCATCCGTAGCCGGATCTGTAAGTTCTCGGTTAAATCTATGCGCTCAACGTATAGGCTGCCGGAAATACTGCAGATCTAGGGAGTGGGAGAGGTAGACGGTACTCGGTAGGAAGAGGTAAAATTCACTAATCTATCGATGACCACCTGTGGCGAAGGCGGTCTACCAGAACACGTCCGACGGTGAGGGATGAAAGCTGGGGGAGCAAACCGGCTTAGAAACTGGTAGTCC	Archaea	Crenarchaeota	Nitrososphaeria	Nitrosopumilales	Nitrosopumilaceae	unclassified Nitrosopumilaceae	1	0	0	EU049817.1.914	96907	5.57e-136	uncultured crenarchaeote		Archaea; Crenarchaeota; environmental samples.	Steger,D., Ettinger-Epstein,P., Whalan,S., Hentschel,U., de Nys,R., Wagner,M. and Taylor,M.W.	Ammonia-oxidizing archaea are widespread, vertically transmitted symbionts of marine sponges	Unpublished	Luffariella sp.		Australia: Queensland, Orpheus Island
Otu022357	TGTCAGCAGCCGCGGTAAAACCAGCACCTCAAGTGGTCAGGATGATTATTGGGCCTAAAGCATCCGTAGCCGGATCTGTAAGTTTTCGGTTAAATCTATGCGCTCAACGTATAGGCTGCCGGAAATACTGCAGATCTAGGGAGTGGGAGAGGTAGACGGTACTCGGTAGGAAGAGGTAAAATTCACTAATCTATCGATGACTACCTGTGGCGAAGGCGGTCTACCAGAACACGACCGAGGGTGAGGGATGAAAGTTGGGGTAGCAAACCGGATTAGAAACCCGGGTAGTCC	Archaea	Crenarchaeota	Nitrososphaeria	Nitrosopumilales	Nitrosopumilaceae	unclassified Nitrosopumilaceae	1	0	0	EU049817.1.914	96907	1.56e-136	uncultured crenarchaeote		Archaea; Crenarchaeota; environmental samples.	Steger,D., Ettinger-Epstein,P., Whalan,S., Hentschel,U., de Nys,R., Wagner,M. and Taylor,M.W.	Ammonia-oxidizing archaea are widespread, vertically transmitted symbionts of marine sponges	Unpublished	Luffariella sp.		Australia: Queensland, Orpheus Island
Otu016174	TGTCAGCCGCAGCGGTAATACCAGCACCTCAAGTGTCAGGATGATTATTGGGCCTAAAGCATCCGTAGCCGGATCTGTAAATTTTCGGTTAAATCTATGCGCTCAACGTATAGGCTGCCGGAAATACTGCAGATCTAGGGAGTGGGAGAGGTAGACGGTACTCGGTAGGAAGAGGTAAAATTCACTAATCTATCGATGACCACCTGTGGCGAAGGCGGTCTACCAGAACACGTCCGACGGTGAGGGATGAAAGCTGGGGGAGCAAACCGGATTAGAAACCCTAGTAGTCC	Archaea	Crenarchaeota	Nitrososphaeria	Nitrosopumilales	Nitrosopumilaceae	unclassified Nitrosopumilaceae	0	1	0	EU049817.1.914	96907	5.59e-136	uncultured crenarchaeote		Archaea; Crenarchaeota; environmental samples.	Steger,D., Ettinger-Epstein,P., Whalan,S., Hentschel,U., de Nys,R., Wagner,M. and Taylor,M.W.	Ammonia-oxidizing archaea are widespread, vertically transmitted symbionts of marine sponges	Unpublished	Luffariella sp.		Australia: Queensland, Orpheus Island
Otu011363	TGTCAGCAGCCGCGGTAAAACCAGCACCTCAAGTGGTCAGGATGATTATTGGGCCTAAAGCATCCGTAGCCGGATCTGTAAGTTTTCGGTTAAATCTATGCGCTCAACGTATAGGCTGCCGGAAATACTGCAGATCTAGGGAGTGGGAGAGGTAGACGGTACTCAGTAGGAAGAGGTAAAATTCACTAATCTATCGATGACCACCTGTGGCGAAGGCGGTCTACCAGAACACGTCCGACGGTGAGGGATGAAAGCTGGGGGAGCAAATCGGAATTGATACCCCCGTAGTCC	Archaea	Crenarchaeota	Nitrososphaeria	Nitrosopumilales	Nitrosopumilaceae	unclassified Nitrosopumilaceae	1	4	0	EU049817.1.914	96907	1.56e-136	uncultured crenarchaeote		Archaea; Crenarchaeota; environmental samples.	Steger,D., Ettinger-Epstein,P., Whalan,S., Hentschel,U., de Nys,R., Wagner,M. and Taylor,M.W.	Ammonia-oxidizing archaea are widespread, vertically transmitted symbionts of marine sponges	Unpublished	Luffariella sp.		Australia: Queensland, Orpheus Island
Otu007541	TGTCAGCAGCCGCGGTAAAACCAGCACCTCAAGTGGTCAGGATGATTATCGGGCCTAAAGCATCCGTAGCCGGATCTGTAAGTTTTCGGTTAAATCTATGCGCTCAACGTATAGGCTGCCGAAAATACTGCAGACCTAGGGAGTGGGAGAGGTAGACGGTACTCGGTAGGAAGAGGTAAAATTCACTAATCTATCGATGACCACCTGTGGCGAAGGCGGTCTACCAGAACACGTCCGGCGGTGAGGGATGAAAGCTGGGGGAGCAAACCGGATTAGAAACCCGCGTAGTCC	Archaea	Crenarchaeota	Nitrososphaeria	Nitrosopumilales	Nitrosopumilaceae	unclassified Nitrosopumilaceae	0	6	0	EU049817.1.914	96907	1.56e-136	uncultured crenarchaeote		Archaea; Crenarchaeota; environmental samples.	Steger,D., Ettinger-Epstein,P., Whalan,S., Hentschel,U., de Nys,R., Wagner,M. and Taylor,M.W.	Ammonia-oxidizing archaea are widespread, vertically transmitted symbionts of marine sponges	Unpublished	Luffariella sp.		Australia: Queensland, Orpheus Island
Otu002034	TGTCAGCTGCCGCGGTAAAACCAGCACCTCAAGTGGTCAGGATGACTATTGGGCCTAAAGCATCCGTAGCCGGATCTGTAAGTTTTCGGTTAAATCTATGCGCTCAACGTATAGGCTGCCGGAAATACTGCAGATCTAGGGAGTGGGAGAGGTAGACGGTACTCGGTAGGAAGAGGTAAAATTCACTAATCTATCGATGACCACCTGTGGCGAAGGCGGTCTACCAGAACACGTCCGACGGTGAGGGATGAAAGCTGGGCGAGCAGACCGGATTACAAACCCTGGTAGTCC	Archaea	Crenarchaeota	Nitrososphaeria	Nitrosopumilales	Nitrosopumilaceae	unclassified Nitrosopumilaceae	7	31	0	EU049817.1.914	96907	1.56e-136	uncultured crenarchaeote		Archaea; Crenarchaeota; environmental samples.	Steger,D., Ettinger-Epstein,P., Whalan,S., Hentschel,U., de Nys,R., Wagner,M. and Taylor,M.W.	Ammonia-oxidizing archaea are widespread, vertically transmitted symbionts of marine sponges	Unpublished	Luffariella sp.		Australia: Queensland, Orpheus Island
Otu034198	TGCCAGCAGCCGCGGTACAACCAGCACCTCAAGTGGTCAGGATGATTATTGGGCCTAAAGCATCCGTAGCCGGCTCTGTTAGTTTTCGGTTAAATCTGTACGCCCAACGTACAGGCTGCCGGGAATACTACAGAGCTAGGGAGTGGGAGAGGTAAACGGTACTTGGTAGGAAGGGGTAAAATCCTTTGATCTATTGATGACCACCTGTGGCGAAGGCGGTCTACTAGAACACGTCCGACGGTGAGGGATGAAGGCTGGTGGAGCAAACCGGATTAGAAACCCGTGTAGTCC	Archaea	Crenarchaeota	Nitrososphaeria	Nitrosopumilales	Nitrosopumilaceae	unclassified Nitrosopumilaceae	1	0	0	DQ299268.1.1339	96907	1.56e-136	uncultured Nitrosopumilales archaeon		Archaea; Thaumarchaeota; Nitrosopumilales; environmental samples.	Holmes,B. and Blanch,H.	Genus-specific associations of marine sponges with group I crenarchaeotes	Mar. Biol. 150 (5), 759-772 (2007)	Geodia Media UCMPWC914	sponge
Otu022348	TGCCAGCAGCCGCGGTAAAACCAGCACCTCAAGTGGTCAAGATGATTATTGGGCCTAAAGCATCCGTAACCGGCTCTGTTAGTTTTCGGTTAAATCTGTGCGCTCAACGTACAGGCTGCCGGGAATACTACAGAGCTAGGGAGTGGGAGAGGTAGACGGTACTTGGTAGGAAGGGGTAAAATCCTTTGGTCTATTGATGACCACCTGTGGCGAAGGCGGTCTACTAGAACACGTCCGACGGTGAGGGATGAAAGCTGGGGGAGCAAACCGGATTAGAAACCCCCGTAGTCC	Archaea	Crenarchaeota	Nitrososphaeria	Nitrosopumilales	Nitrosopumilaceae	unclassified Nitrosopumilaceae	2	1	0	DQ299268.1.1339	96907	1.56e-136	uncultured Nitrosopumilales archaeon		Archaea; Thaumarchaeota; Nitrosopumilales; environmental samples.	Holmes,B. and Blanch,H.	Genus-specific associations of marine sponges with group I crenarchaeotes	Mar. Biol. 150 (5), 759-772 (2007)	Geodia Media UCMPWC914	sponge
Otu022269	TGTCAGCAGCCGCGGTAAAACCAGCACCTCAAGTGGTCAGGATGATTATTGGGCCTAAAGCATCCGTAGCCGGCTCTGTTAGTTCTCGGTTAAATCTGTACGCTCAACGTACAGGCTGCCGGGAATACTACAGAGCTAGGGAGTGGGAGAGGCAGACGGTACTTGGTATGAAGGGGTAAAATCCTTTGATCTATTGATGTCCACCTGTGGCGAAGGCGGTCTACTAGAACACGTCCGACGGTGAGGGATGAAAGCTGGGGGAGCAAACCGGACTAGAAACCCCTGTAGTCC	Archaea	Crenarchaeota	Nitrososphaeria	Nitrosopumilales	Nitrosopumilaceae	unclassified Nitrosopumilaceae	1	1	0	DQ299268.1.1339	96907	1.56e-136	uncultured Nitrosopumilales archaeon		Archaea; Thaumarchaeota; Nitrosopumilales; environmental samples.	Holmes,B. and Blanch,H.	Genus-specific associations of marine sponges with group I crenarchaeotes	Mar. Biol. 150 (5), 759-772 (2007)	Geodia Media UCMPWC914	sponge
Otu012513	TGCCAGCAGCCGGCGGTAAAACCAGCACCTCAAGTGGTCAGGATGATTATTGGGCCTAAAGCATCGTAGCCGGATCTGTAAGTTTTCGGTTAAATCTATGCGCTCAACGTATAGGCTGCCGGAAATACTGCAGATCTAGGGAGTGGGAGAGGTAGACGGTACTCGGTAGGAAGAGGTAAAATTCACTAATCTATCGATGACCACCTGTGGCGAAGGCGGTCTACCAGAACACGTCCGACGGTGAGGGATGAAAGCTGGGGGAGCAAACCGGAATAGATACCCTAGTAGTCC	Archaea	Crenarchaeota	Nitrososphaeria	Nitrosopumilales	Nitrosopumilaceae	unclassified Nitrosopumilaceae	0	4	0	EU049817.1.914	96918	1.56e-136	uncultured crenarchaeote		Archaea; Crenarchaeota; environmental samples.	Steger,D., Ettinger-Epstein,P., Whalan,S., Hentschel,U., de Nys,R., Wagner,M. and Taylor,M.W.	Ammonia-oxidizing archaea are widespread, vertically transmitted symbionts of marine sponges	Unpublished	Luffariella sp.		Australia: Queensland, Orpheus Island
Otu022352	TGCCAGCCGCCGCGGTAAAACCAGCACCTCAAGTGGTCAGGATGATTATTGGGCCCAAAGCATCCGTAGCTGGATCTGTAAGTTTTCGGTTAAATCTATGCGCTCAACGTATAGGCTGCCGGAAATACTGCAGATCTAGGGAGTGGGAGAGGTAGACGGTACTCGGTAGGAAGAGGTAAAATTCACTAATCTATCGATGACCACCTGTGGCGAAGGCGGTCTACCAGAACACGTCCGACGGTGAGGGATGAAAGCTGGGGCAGCAAACCGGATTAGATACCCCTGTAGCCC	Archaea	Crenarchaeota	Nitrososphaeria	Nitrosopumilales	Nitrosopumilaceae	unclassified Nitrosopumilaceae	1	1	0	EU049817.1.914	96918	1.56e-136	uncultured crenarchaeote		Archaea; Crenarchaeota; environmental samples.	Steger,D., Ettinger-Epstein,P., Whalan,S., Hentschel,U., de Nys,R., Wagner,M. and Taylor,M.W.	Ammonia-oxidizing archaea are widespread, vertically transmitted symbionts of marine sponges	Unpublished	Luffariella sp.		Australia: Queensland, Orpheus Island
Otu033472	TGTCAGCAGCCGCGGTAAAACCAGCACCTCAAGTGGTCAGGATGATTATTGGGCCTAAAGCATCCGTAGCCGGCTCTGTTAGTTTTCGGTTAAATCTGTACGCTCAACGTACAGGCTGCCGGGAATACTACAGAGCTAGGGAGTGGGGGAGGTAGACGGTACTTGGTAGGAAGGGGTAAAATCCTTTGATCTATTGATGACCACCTGTGGCGAAGGCGGTCTACTAGAACACGTCCGACGGTGAGGGATGGAAAGCTGGGGGAGCAGATCGCATTAGAAACCCTAGTAGTCC	Archaea	Crenarchaeota	Nitrososphaeria	Nitrosopumilales	Nitrosopumilaceae	unclassified Nitrosopumilaceae	0	1	0	DQ299268.1.1339	96918	1.57e-136	uncultured Nitrosopumilales archaeon		Archaea; Thaumarchaeota; Nitrosopumilales; environmental samples.	Holmes,B. and Blanch,H.	Genus-specific associations of marine sponges with group I crenarchaeotes	Mar. Biol. 150 (5), 759-772 (2007)	Geodia Media UCMPWC914	sponge
Otu023408	TGCCAGCAGCCGCGGTAAAACCAGCACCTCAAGTGGTCAGGATGATTATTGGGCCTAAAGCATCCGTAGCCGGATCTGTAAGTTTTCGGTTAGATCTATGCGCTCAACGTATAGGCTGCCGGAAGTACTGCAGATCTAGGGAGTGGGAGAGGTAGACGGTACTCGGTAGGAAGAGGTAAAATTCACTAATCTATCGATGACCACCTGTGGCGAAGGCGGTCTACCAGAACACGTCCGACGGTGAGGGATGAAAGCTGGGCGCGCAAACCGGACAACAAACCCTCGCACACC	Archaea	Crenarchaeota	Nitrososphaeria	Nitrosopumilales	Nitrosopumilaceae	unclassified Nitrosopumilaceae	0	2	0	EU049817.1.914	97059	1.22e-127	uncultured crenarchaeote		Archaea; Crenarchaeota; environmental samples.	Steger,D., Ettinger-Epstein,P., Whalan,S., Hentschel,U., de Nys,R., Wagner,M. and Taylor,M.W.	Ammonia-oxidizing archaea are widespread, vertically transmitted symbionts of marine sponges	Unpublished	Luffariella sp.		Australia: Queensland, Orpheus Island
Otu022327	TGCCAGCAGCTGCGGTAAAACCAGCACCTCAAGTGGTCAGGATGATTATTGGGCCTAAAGCATCCGTAGCCGGATCTGTAAGTTTTCGGTTAAATCTATGCGCTCAACGTATAGGCTGCCGGAAATACTGCAGATCTAGGGAGTGGGAGAGGTAGACGGTACTCGGTAGGAAGAGGTAAAATTCACTAATCTATCGATGACCACCTGTGGCGAAGGCGGTCTACCAGAACACGTCCGACGGTGAGGGATGAAAGCTGGTGGAGCAGACCGCATTAGATACTCGTGAAGAGC	Archaea	Crenarchaeota	Nitrososphaeria	Nitrosopumilales	Nitrosopumilaceae	unclassified Nitrosopumilaceae	0	2	0	EU049817.1.914	97143	4.37e-132	uncultured crenarchaeote		Archaea; Crenarchaeota; environmental samples.	Steger,D., Ettinger-Epstein,P., Whalan,S., Hentschel,U., de Nys,R., Wagner,M. and Taylor,M.W.	Ammonia-oxidizing archaea are widespread, vertically transmitted symbionts of marine sponges	Unpublished	Luffariella sp.		Australia: Queensland, Orpheus Island
Otu006372	TGCCAGCCGCCGCGGTAAAACCAGCACCTCAAGTGGTCAGGATGATTATTGGGCCTAAAGCATCCGTAGCCGGATCCATAAGTTTTCGGTTAAATCTATGCGCTTAACGTATAGGCTGTCGAAAATACTGTGGATCTAGGGAGTGGGAGAGGTAGACGGTACTCGGTAGGAAGAGGTAAAATTCACTAATCTATCGATGACCACCTGTGGCGAAGGCGGTCTACCAGAACACGTCCGACGGTGAGGGATGAAAACTGGTGGAGCAAACCGGAACAGAAACCCTCGTACTCC	Archaea	Crenarchaeota	Nitrososphaeria	Nitrosopumilales	Nitrosopumilaceae	unclassified Nitrosopumilaceae	11	0	0	EU049816.1.914	97163	3.38e-133	uncultured crenarchaeote		Archaea; Crenarchaeota; environmental samples.	Steger,D., Ettinger-Epstein,P., Whalan,S., Hentschel,U., de Nys,R., Wagner,M. and Taylor,M.W.	Ammonia-oxidizing archaea are widespread, vertically transmitted symbionts of marine sponges	Unpublished	Luffariella sp.		Australia: Queensland, Orpheus Island
Otu017890	TGTCAGCCGCAGCGGTAAAACCAGCACCTCAAGTGGTCAGGATGATTATTGGGCCTAAAGCATCCGTAGCCGGATCCATAAGTTTTCGGTTAAATCTATGCGCTTAACGTATAGGCTGTCGAAAATACTGTGGATCTAGGGAGTGGGAGAGGTAGACGGTACTCGGTAGGAAGAGGTAAAATTCACTAATCTATCGATGACCACCTGTGGCGAAGGCGGTCTACCAGAACACGTCCGACGGTGGGGGATGAAAGCTGGTGGAGCAAACCTGATAAGAAACCCCCGCAGACC	Archaea	Crenarchaeota	Nitrososphaeria	Nitrosopumilales	Nitrosopumilaceae	unclassified Nitrosopumilaceae	2	0	0	EU049816.1.914	97163	3.38e-133	uncultured crenarchaeote		Archaea; Crenarchaeota; environmental samples.	Steger,D., Ettinger-Epstein,P., Whalan,S., Hentschel,U., de Nys,R., Wagner,M. and Taylor,M.W.	Ammonia-oxidizing archaea are widespread, vertically transmitted symbionts of marine sponges	Unpublished	Luffariella sp.		Australia: Queensland, Orpheus Island
Otu033322	TGCCAGCAGCCGCGGTAAAACCAGCACCTCAAGTGGTCAGGATGATTATTGGGCCTAAAGCATCCGTAGCCGGATCCATAAGCTTTCGGTTAAATCTATGCGCTTAACGTATAGGCTGTCGAAAATACTGTGGATCTAGGGAGTGGGAGAGGTAGACGGTACTCGGTAGGAAGAGGTAAAATTCACTAATCTATCGATGACCACCTGTGGCGAAGGCGGTCTACCAGAACACGTCCGACGGTGAGGGATGAAAGCTGGGGGAGCAAACCGCATAACATACCCCTGTAGAGC	Archaea	Crenarchaeota	Nitrososphaeria	Nitrosopumilales	Nitrosopumilaceae	unclassified Nitrosopumilaceae	2	0	0	EU049816.1.914	97163	3.38e-133	uncultured crenarchaeote		Archaea; Crenarchaeota; environmental samples.	Steger,D., Ettinger-Epstein,P., Whalan,S., Hentschel,U., de Nys,R., Wagner,M. and Taylor,M.W.	Ammonia-oxidizing archaea are widespread, vertically transmitted symbionts of marine sponges	Unpublished	Luffariella sp.		Australia: Queensland, Orpheus Island
Otu011389	TGCCAGCAGCCGCGGTAAAACCAGCACCTCAAGTGGTCAGGATGATTATTGGGCCTAAAGCATCCGTAGCCGGATCTGTAAGTTTTCGGTTAAATCTATGTGCTCAACGTATAGGCTGCCGGAAATACTGCAGATCTAGGGAGTGGGAGAGGTAGACGGTACTCGGTGGGAAGAGGTAAAATTCACTAATCTATCGATGACCACCTGTGGCGAAGGCGGTCTACTAGAACACGTCCGACGGTGAGGGATGAAAGCTGGGGGAGCAAACCGGATTAGAAACCCTAGCAGACC	Archaea	Crenarchaeota	Nitrososphaeria	Nitrosopumilales	Nitrosopumilaceae	unclassified Nitrosopumilaceae	1	3	0	EU049817.1.914	97163	3.38e-133	uncultured crenarchaeote		Archaea; Crenarchaeota; environmental samples.	Steger,D., Ettinger-Epstein,P., Whalan,S., Hentschel,U., de Nys,R., Wagner,M. and Taylor,M.W.	Ammonia-oxidizing archaea are widespread, vertically transmitted symbionts of marine sponges	Unpublished	Luffariella sp.		Australia: Queensland, Orpheus Island
Otu015984	TGTCAGCAGCCGCGGTAAAACCAGCACCTCAAGTGTTCAGGATGATTATTGGGCCTAAAGCATCCGTAGCCGGATCTGTAAGTTTTCGGTTAAATCTATGCGCTCAACGTATAGGCTGCCGGAAATACTGCAGATCTAGGGAGTGGGAGAGGTAGACGGTACTCGGTAGGAAGAGGTAAAATTCACTAATCCATCGATGACCACCTGTGGCGAAGGCGGTCTACCAGAACACGTCCGACGGTGAGGGATGAAAGCTGGGGGAGCAAACAGGATAAGAAACCCTTGTAGACC	Archaea	Crenarchaeota	Nitrososphaeria	Nitrosopumilales	Nitrosopumilaceae	unclassified Nitrosopumilaceae	2	2	0	EU049817.1.914	97163	3.38e-133	uncultured crenarchaeote		Archaea; Crenarchaeota; environmental samples.	Steger,D., Ettinger-Epstein,P., Whalan,S., Hentschel,U., de Nys,R., Wagner,M. and Taylor,M.W.	Ammonia-oxidizing archaea are widespread, vertically transmitted symbionts of marine sponges	Unpublished	Luffariella sp.		Australia: Queensland, Orpheus Island
Otu016359	TGTCAGCAGCCGCGGTAAAACCAGCACCTCAAGTGGTCAGGATGATTATTTGGCCTAAAGCATCCGTAGCCGGATCTGTAAGTTTTCGGTTAAATCTATGCGCTCAACGTATAGGCTGCCGGAAATACTGCAGATCTAGGGAGTGGGAGAGGTAGACGGTACTCGGTAGGAAGAGGTAAAATTCACTAATCTATCGATGACCACCTGTGGCGAAGGCGGTCTACCAGAACATGTCCGACGGTGAGGGATGAAAGCTGGGGGAGCAAACCTGATTACAAACCCTCGTACTCC	Archaea	Crenarchaeota	Nitrososphaeria	Nitrosopumilales	Nitrosopumilaceae	unclassified Nitrosopumilaceae	0	2	0	EU049817.1.914	97163	3.38e-133	uncultured crenarchaeote		Archaea; Crenarchaeota; environmental samples.	Steger,D., Ettinger-Epstein,P., Whalan,S., Hentschel,U., de Nys,R., Wagner,M. and Taylor,M.W.	Ammonia-oxidizing archaea are widespread, vertically transmitted symbionts of marine sponges	Unpublished	Luffariella sp.		Australia: Queensland, Orpheus Island
Otu016721	TGCCAGCCGCCGCGGTAAAACCAGCACCTCAAGTGGTCAGGATGATTATTGGGCCTAAAGCATCCGTAGCCGGATCTGTAAGTTTTCGGTTAAATCTATGCGTTCAACGTATAGGCTGCCGGAAATACTGCAGATCTAGGGGGTGGGAGAGGTAGACGGTACTCGGTAGGAAGAGGTAAAATTCACTAATCTATCGATGACCACCTGCGGCGAAGGCGGTCTACCAGAACACGTCCGACGGTGAGGGATGAAAGCTGGGGGAGCAAACCTGATTAGAAACCCCCGTAGACC	Archaea	Crenarchaeota	Nitrososphaeria	Nitrosopumilales	Nitrosopumilaceae	unclassified Nitrosopumilaceae	1	1	0	EU049817.1.914	97163	3.38e-133	uncultured crenarchaeote		Archaea; Crenarchaeota; environmental samples.	Steger,D., Ettinger-Epstein,P., Whalan,S., Hentschel,U., de Nys,R., Wagner,M. and Taylor,M.W.	Ammonia-oxidizing archaea are widespread, vertically transmitted symbionts of marine sponges	Unpublished	Luffariella sp.		Australia: Queensland, Orpheus Island
Otu022299	TGTCAGCCGCCGCGGTAAAACCAGCACCTCAAGTGGTCAGGATGATTATTGGGCCTAAAGCATCCGTAGCCGGATCTGTAAGTTTTCGGTTAAATCTATGCGCTCAACGTATAGGCTGCCGGAAATACTGCAGACCTAGGGAGTGGGAGAGGTAGACGGTACTCGGTAGGAAGAGGTAAAAATCACTAATCTATCGATGACCACCTGTGGCGAAGGCGGTCTACCAGAACACGTCCGACGGTGAGGGAGGAAAGCTGGGGGAGCAGACCTGATTAGAAACCCCCGCAGTCC	Archaea	Crenarchaeota	Nitrososphaeria	Nitrosopumilales	Nitrosopumilaceae	unclassified Nitrosopumilaceae	1	1	0	EU049817.1.914	97163	3.38e-133	uncultured crenarchaeote		Archaea; Crenarchaeota; environmental samples.	Steger,D., Ettinger-Epstein,P., Whalan,S., Hentschel,U., de Nys,R., Wagner,M. and Taylor,M.W.	Ammonia-oxidizing archaea are widespread, vertically transmitted symbionts of marine sponges	Unpublished	Luffariella sp.		Australia: Queensland, Orpheus Island
Otu022315	TGTCAGCAGCCGCGGTAAAACCAGCACCTCAAGTGGTCAGGATGATTATTGGGCCTAAAGCATCCGTAGCCGGATCTGTAAGTTTTCGGTTAAATCTATGCGCTCAACGTATAGGCTGCCGGAAATACTGCAGATCTAGGGAGTGGGAGAGGTAGACGGTACTCGGTAGGAAGAGGTAAAATTCACTAATCTATTGATGACCACCTGTGGCGAAGGCGGTCTACTAGAACACGTCCGACGGTGAGGGATGAAAGCTGGGCGAGCAATCCGGATTAGAAACCCTCGTACTCC	Archaea	Crenarchaeota	Nitrososphaeria	Nitrosopumilales	Nitrosopumilaceae	unclassified Nitrosopumilaceae	1	1	0	EU049817.1.914	97163	3.38e-133	uncultured crenarchaeote		Archaea; Crenarchaeota; environmental samples.	Steger,D., Ettinger-Epstein,P., Whalan,S., Hentschel,U., de Nys,R., Wagner,M. and Taylor,M.W.	Ammonia-oxidizing archaea are widespread, vertically transmitted symbionts of marine sponges	Unpublished	Luffariella sp.		Australia: Queensland, Orpheus Island
Otu022321	TGCCAGCAGCCGCGGTAAAACCAGCACCTCAAGTGGTCAGGATGATTATTGGGCCTAAAGCATCCGTAGCCGGATCTGTAAGTTTTCGGTTAAATCTATGCGCTCAACGTATAGGCTGCCGGAAATACTGCAGATCTAGGGAGTGGGAGAGGTAGACGGTACTCGGTAGGAAGAGGTAAAATTCACTAATCTATCGATGACCACTGTGGCGAAGGCGGTCTACCAGAACACGTCCGACGGTGAGGGATGAAAACTGGGGGAGCAATCCGCATTAGATACCCTCGTAGACC	Archaea	Crenarchaeota	Nitrososphaeria	Nitrosopumilales	Nitrosopumilaceae	unclassified Nitrosopumilaceae	0	2	0	EU049817.1.914	97163	1.21e-132	uncultured crenarchaeote		Archaea; Crenarchaeota; environmental samples.	Steger,D., Ettinger-Epstein,P., Whalan,S., Hentschel,U., de Nys,R., Wagner,M. and Taylor,M.W.	Ammonia-oxidizing archaea are widespread, vertically transmitted symbionts of marine sponges	Unpublished	Luffariella sp.		Australia: Queensland, Orpheus Island
Otu022387	TGCCAGCAGCCGCGGTAAAACCAGCACCTCAAGTGGTCAGGATGATTATTGGGCCTAAAGCATCCGTAGCCGGATCTGTAAGTTTTCGGTTAAATCTATGCGCTCAACGTATAGGCTGCCGGAAATACTGCAGATCTAGGGGGTGGGAGAGGTAGACGGTACTCGGTAGGAAGAGGTAAAATTCACTAATCTATCGATGACCACCTGTGGCGAAGGCGGTCTACCAGAACACGTCCGACGGTGAGGGATGAAAGCTGGGGGAGCAAGCCGGATATGATACCCCTGAAGTCC	Archaea	Crenarchaeota	Nitrososphaeria	Nitrosopumilales	Nitrosopumilaceae	unclassified Nitrosopumilaceae	1	1	0	EU049817.1.914	97163	3.38e-133	uncultured crenarchaeote		Archaea; Crenarchaeota; environmental samples.	Steger,D., Ettinger-Epstein,P., Whalan,S., Hentschel,U., de Nys,R., Wagner,M. and Taylor,M.W.	Ammonia-oxidizing archaea are widespread, vertically transmitted symbionts of marine sponges	Unpublished	Luffariella sp.		Australia: Queensland, Orpheus Island
Otu023442	TGTCAGCAGCCGCGGTAATACCAGCACCTCAAGTGGTCAGGATGATTATTGGGCCTAAAGCATCCGTAGCCGGATCTGTAAGTTTTCGGTTAAATCTATGCGCTCAACGTATAGGCTGCCGGAAATACTGCAGATCTAGGGGGTGGGAGAGGTAGACGGTACTCGGTAGGAAGAGGCAAAATTCACTAATCTATCGATGACCACCTGTGGCGAAGGCGGTCTACCAGAACACGTCCGACGGTGAGGGATGAAAGCTGGGCGAGCAAACCGGAATAGATACCCTCGAACTCC	Archaea	Crenarchaeota	Nitrososphaeria	Nitrosopumilales	Nitrosopumilaceae	unclassified Nitrosopumilaceae	0	2	0	EU049817.1.914	97163	3.38e-133	uncultured crenarchaeote		Archaea; Crenarchaeota; environmental samples.	Steger,D., Ettinger-Epstein,P., Whalan,S., Hentschel,U., de Nys,R., Wagner,M. and Taylor,M.W.	Ammonia-oxidizing archaea are widespread, vertically transmitted symbionts of marine sponges	Unpublished	Luffariella sp.		Australia: Queensland, Orpheus Island
Otu034169	TGTCAGCAGCCGCGGTAAAACCAGCACCTCAAGTGGTCAGGATGATTATTGGGCCTAAAGCATCCGTAGCCGGATCTGTAAGTTTTCGGCTAAATCTATGCGCTCAACGTATAGGCTGCCGGAAATACTGCAGATCTAGGGAGTGGGAGAGGTAGACGGTACTCGGTAGGAAGAGGTAAAATTCACTAATCTATCGATGACCACCTGTGGCGAAGGCGGTCTACCAGAACACGTCCGACGGTGAGGGATGAAAGCTGGGCGAGCAAACCGCACAAGATACCCTTGAAGCCC	Archaea	Crenarchaeota	Nitrososphaeria	Nitrosopumilales	Nitrosopumilaceae	unclassified Nitrosopumilaceae	0	2	0	EU049817.1.914	97163	3.38e-133	uncultured crenarchaeote		Archaea; Crenarchaeota; environmental samples.	Steger,D., Ettinger-Epstein,P., Whalan,S., Hentschel,U., de Nys,R., Wagner,M. and Taylor,M.W.	Ammonia-oxidizing archaea are widespread, vertically transmitted symbionts of marine sponges	Unpublished	Luffariella sp.		Australia: Queensland, Orpheus Island
Otu017922	TGCCAGCAGCCGCGGTCAAACCAGCACCTCAAGTGGTCAGGATGATTATTGGGCCTAAAGCATCCGTAGCCGGATCTGTAAGTTTTCGGTTAAATCTATGCGCTCAACGTATAGGCTGCCGGAAATACTGCAGATCTAGGGAGTGGGAGAGGTAGACGGTACTCGGTAGGAAGAGGTAAAATTCACTAATCTATCGATGACCACCTGTGGCGAAGGCGGTCTACCAGAACACGTCCGACGGTGAGGGATGAAAACTGGGGGAGCAGACCGGATTAGAAACCCCAGTACACC	Archaea	Crenarchaeota	Nitrososphaeria	Nitrosopumilales	Nitrosopumilaceae	unclassified Nitrosopumilaceae	0	1	0	EU049817.1.914	97163	3.38e-133	uncultured crenarchaeote		Archaea; Crenarchaeota; environmental samples.	Steger,D., Ettinger-Epstein,P., Whalan,S., Hentschel,U., de Nys,R., Wagner,M. and Taylor,M.W.	Ammonia-oxidizing archaea are widespread, vertically transmitted symbionts of marine sponges	Unpublished	Luffariella sp.		Australia: Queensland, Orpheus Island
Otu022378	TGCCAGCAGCCGTGGTAAAACCAGCACCTCAAGTGGTCAGGATGATTATTGGGCCTAAAGCATCCGTAGCCGGATCTGTAAGTTTTCGGTTAAATCTATGCGCTCAACGTATAGGTTGCCGGAAATACTGCAGATCTAGGGAGTGGGAGAGGTAGACGGTACTCGGTAGGAAGAGGTAAAATTCACTAATCTATCGATGACCACCTGTGGCGAAGGCGGTCTACCAGAACACGTCCGACGGTGAGGGATGAAAGCTGGGGGAGCAAACCGCACTAGATACCCTTGTACTGC	Archaea	Crenarchaeota	Nitrososphaeria	Nitrosopumilales	Nitrosopumilaceae	unclassified Nitrosopumilaceae	0	1	0	EU049817.1.914	97163	3.38e-133	uncultured crenarchaeote		Archaea; Crenarchaeota; environmental samples.	Steger,D., Ettinger-Epstein,P., Whalan,S., Hentschel,U., de Nys,R., Wagner,M. and Taylor,M.W.	Ammonia-oxidizing archaea are widespread, vertically transmitted symbionts of marine sponges	Unpublished	Luffariella sp.		Australia: Queensland, Orpheus Island
Otu022437	TGCCAGCCGCCGCGGTAAAACCAGCACCTCAAGTGGTCAGGATGATTATTGGGCCTAAAGCATCCGTAGCCGGATCTGTAAGTTTTCGGTTAAATCTATGCGCTCAACGTATAGGCTGCCGGAAATACTGCAGATCTAGGGAGTGGGAGAGGTAGACGGTACTCGGTAGGAAGAGGTAAAATTCACTAATCTATCGATGACCACCTGTGGCGAAGGCGGTCTACCAGAACGCGTCCGACGGTGAGGGATGAAAGCTGGTGGAGCAAATCGGATTTCATACCCCCGTACTCC	Archaea	Crenarchaeota	Nitrososphaeria	Nitrosopumilales	Nitrosopumilaceae	unclassified Nitrosopumilaceae	0	1	0	EU049817.1.914	97163	3.38e-133	uncultured crenarchaeote		Archaea; Crenarchaeota; environmental samples.	Steger,D., Ettinger-Epstein,P., Whalan,S., Hentschel,U., de Nys,R., Wagner,M. and Taylor,M.W.	Ammonia-oxidizing archaea are widespread, vertically transmitted symbionts of marine sponges	Unpublished	Luffariella sp.		Australia: Queensland, Orpheus Island
Otu022328	TGCCAGCCGCCGCGGTAAAACCAGCACCCCAAGTGGTCGGGATGATTATTGGGCCTAAAGCATCCGTAGCCGGATCAGTAAGTTTTCGGTTAAATCTATGCGCTCAACGTATAGGCTGCCAGAAATACTGCAGATCTAGGGAGTGGGAGAGGTAGACGGTACTCGGTAGGAAGAGGTAAAATTCACTAATCTATCGATGACCACCTGTGGCGAAGGCGGTCTACCAGAACACGTCCGACGGTGAGGGGTGAAAGCTGGGGGAGCAAACCGGATTAGATACCCTCGTACTCC	Archaea	Crenarchaeota	Nitrososphaeria	Nitrosopumilales	Nitrosopumilaceae	unclassified Nitrosopumilaceae	0	2	0	EU049817.1.914	97163	3.38e-133	uncultured crenarchaeote		Archaea; Crenarchaeota; environmental samples.	Steger,D., Ettinger-Epstein,P., Whalan,S., Hentschel,U., de Nys,R., Wagner,M. and Taylor,M.W.	Ammonia-oxidizing archaea are widespread, vertically transmitted symbionts of marine sponges	Unpublished	Luffariella sp.		Australia: Queensland, Orpheus Island
Otu012496	TGCCAGCAGCCGCGGTAAACCAGCACCTCAAGTGGTCAGGATGATTATTGGGCCTAAAGCATCCGTCGCCGGATCTGTAAGTTTTCGGTTAAATCTATGCGCTCAACGTATAGGCTGCCGGAAATACTGCAGATCTAGGGAGTGGGAGAGGTAGACGGTACTCGGTAGGAAGAGGTAAAATTCACTAATCTATCGATGACCACCTGTGGCGAAGGCGGTCTACCAGAACACGTCCGACGGTGAGGGATGAAAGCTGGGGGAGCAGACCGGATTAGAAACCCGCGCAGTGC	Archaea	Crenarchaeota	Nitrososphaeria	Nitrosopumilales	Nitrosopumilaceae	unclassified Nitrosopumilaceae	0	4	0	EU049817.1.914	97173	3.36e-133	uncultured crenarchaeote		Archaea; Crenarchaeota; environmental samples.	Steger,D., Ettinger-Epstein,P., Whalan,S., Hentschel,U., de Nys,R., Wagner,M. and Taylor,M.W.	Ammonia-oxidizing archaea are widespread, vertically transmitted symbionts of marine sponges	Unpublished	Luffariella sp.		Australia: Queensland, Orpheus Island
Otu010255	TGCCAGCAGCCGCGGTAAAACCAGCACCTCAAGTGGTCAGGATGATTATTGGGCCTAAAGCATCCGTAGCCGGATCTGTAAGTTTTCGGTTAAATCTATGCGCTCAACGTATAGGCTGCCGGAAATACTGCAGATCTAGGGAGTGGGAGAGGTAGACGGTACTCGGTAGGAAGAGGTAAAATTCACTAATCTATCGATGACCACCTGTGGCGAAGGCGGTCTACCAGAACACGTCCGACGGTGAGGGATGAAAACTGGGCGAGCAAACCGGATTACGAACCCTTGTAGACC	Archaea	Crenarchaeota	Nitrososphaeria	Nitrosopumilales	Nitrosopumilaceae	unclassified Nitrosopumilaceae	0	3	0	EU049817.1.914	97173	3.38e-133	uncultured crenarchaeote		Archaea; Crenarchaeota; environmental samples.	Steger,D., Ettinger-Epstein,P., Whalan,S., Hentschel,U., de Nys,R., Wagner,M. and Taylor,M.W.	Ammonia-oxidizing archaea are widespread, vertically transmitted symbionts of marine sponges	Unpublished	Luffariella sp.		Australia: Queensland, Orpheus Island
Otu033453	TGCTAGCAGCCGCGGTAAAACCAGCACCTCAAGCGGTCAGGATGATTATTGGGCCTAAAGCATCCGTAGCCGGATCTGTAAGTTTTCGGTTAAATCTATGCGCTCAACGTATAGGCTGCCGGAAATACTGCAGGTCTAGGGAGTGGGAGAGGTAGACGGTACTCGGTAGGAAGAGGTAAAATTCACTAATCTATCGATGACCACCTGTGGCGAAGGCGGTCTACCAGAACACGTCCGACGGTGAGGGATGACAGCTGGGGGAGCAAACCGCATTAGAAACCCGGGTACCCC	Archaea	Crenarchaeota	Nitrososphaeria	Nitrosopumilales	Nitrosopumilaceae	unclassified Nitrosopumilaceae	0	1	0	EU049817.1.914	97173	9.39e-134	uncultured crenarchaeote		Archaea; Crenarchaeota; environmental samples.	Steger,D., Ettinger-Epstein,P., Whalan,S., Hentschel,U., de Nys,R., Wagner,M. and Taylor,M.W.	Ammonia-oxidizing archaea are widespread, vertically transmitted symbionts of marine sponges	Unpublished	Luffariella sp.		Australia: Queensland, Orpheus Island
Otu034111	TGCGAGCCGCCGCGGTAAAACCAGCACCTCAAGTGGTCAGGATGATTATTGGGCCTAAAGCATCCGTAGCCGGATCCATAAGTTTTCGGTTAAATCTATGCGCTTAACGTATAGGCTGTCGAAAATACTGTGGATCTAGGGAGTGGGAGAGGTAGACGGTACTCGGTAGGAAGAGGTAGAATTCACTAATCTATCGATGACCACCTGTGGCGAAGGCGGTCTACCAGAACACGTCCGACGGTGAGGGATGAAAGCTGGGGGAGCAAACCGGACATGGAACCCTGGTAGAGC	Archaea	Crenarchaeota	Nitrososphaeria	Nitrosopumilales	Nitrosopumilaceae	unclassified Nitrosopumilaceae	1	0	0	EU049816.1.914	97193	2.61e-134	uncultured crenarchaeote		Archaea; Crenarchaeota; environmental samples.	Steger,D., Ettinger-Epstein,P., Whalan,S., Hentschel,U., de Nys,R., Wagner,M. and Taylor,M.W.	Ammonia-oxidizing archaea are widespread, vertically transmitted symbionts of marine sponges	Unpublished	Luffariella sp.		Australia: Queensland, Orpheus Island
Otu034170	TGTCAGCCGTCGCGGTAAAACCAGCACCTCGAGTGGTCAGGATGATTATTGGGCCTAAAGCATCCGTAGCCGGTTGTGTAAGTTTTCGGTTAAATCCATGTGCTTAACATATGGGCAGCTGGAAATACTATATGACTAGGGAGTGGGAGAGGTAGACGGTACTCGATAGGAAGGGGTAAAATCCTTTGATCTATTGATGACCACCAGTGGCGAAGGCGGTCTACCAGAACACGTTCGACGGTGAGGGATGAAAGCTGGTGGAGCAAACCGGATCAGAAACCCCGGTAGAGC	Archaea	Crenarchaeota	Nitrososphaeria	Nitrosopumilales	Nitrosopumilaceae	unclassified Nitrosopumilaceae	0	1	0	JX870359.1.912	97222	1.56e-136	uncultured archaeon		Archaea; environmental samples.	Wang,P., Li,T. and Zhang,C.	Characterizing archaeal diversity and community structure in the surface sediment of South China Sea	Unpublished		surface sediment of the Pearl River estuary
Otu033484	TGTCAGCAGCCGCGGTAAAACCAGCACCTCAAGTGGTCAGGATGATTATTGAGCCTAAAGCATCCGTAGCCGGATCCATAAGTTTTCGGTTAAATCTATGCGCTTAACGTATAGGCTGTCGAAAATACTGTGGATCTAGGGAGTGGGAGAGGTAGACGGTACTCGGTATGAAGAGGTAAAATTCACTAATCTATCGATGACCACCTGTGGCGAAGGCGGTCTATCAGAACACGTCCGACGGTGAGGGATGAAAGCTGGGGGAGCAAACCGGACTAGATACCCCGGTAGACC	Archaea	Crenarchaeota	Nitrososphaeria	Nitrosopumilales	Nitrosopumilaceae	unclassified Nitrosopumilaceae	1	0	0	EU049816.1.914	97222	1.56e-136	uncultured crenarchaeote		Archaea; Crenarchaeota; environmental samples.	Steger,D., Ettinger-Epstein,P., Whalan,S., Hentschel,U., de Nys,R., Wagner,M. and Taylor,M.W.	Ammonia-oxidizing archaea are widespread, vertically transmitted symbionts of marine sponges	Unpublished	Luffariella sp.		Australia: Queensland, Orpheus Island
Otu007797	TGTCAGCCGCCGCGGTAAAACCAGCACCTCAAGTGGTCAGGATGATTATTGGGCCTAAAGCATCCGTAGCCGGATCCATAAGTTTTCGGTTAAATCTATGCGCTTAACGTATAGGCTGTCGAAAATACTGTGGATCTAGGGAGTGGGAGAGGTAGACGGTACTCGGTAGGAAGAGGTAAAATTCACTAATCTATCGATGACCACCTGTGGCGAAGGCGGTCTACCAGAACACGTCCGACGGTGAGGGATGAAGGCTGGTGGAGCAGACCGGATTAGGAACCCGAGTAGACC	Archaea	Crenarchaeota	Nitrososphaeria	Nitrosopumilales	Nitrosopumilaceae	unclassified Nitrosopumilaceae	3	0	0	EU049816.1.914	97222	1.56e-136	uncultured crenarchaeote		Archaea; Crenarchaeota; environmental samples.	Steger,D., Ettinger-Epstein,P., Whalan,S., Hentschel,U., de Nys,R., Wagner,M. and Taylor,M.W.	Ammonia-oxidizing archaea are widespread, vertically transmitted symbionts of marine sponges	Unpublished	Luffariella sp.		Australia: Queensland, Orpheus Island
Otu009507	TGCCAGCAGCCGCGGTAAAACCAGCACCTCAAGTGGTCAGGATGATTATTGGGCCTAAAGCATCCGTAGCCGGATCTGTAAGTTTTCGGTTAAATCTATGCGCTCAACGTATAGGCTGCCGGAAATACTGCAGATCTAGGGAGTGGGAGAGGTAGACGGTACTCGGTAGGAAGAGGTAAAATTCACTAATCTATCGATGACCACCTGTGGCGAAGGCGGTCTACCAGAACACGTCCGACGGTGAGGGATGAAAACTGGGGGAGCAGACCTGATTAGATACCCGCGTAGACC	Archaea	Crenarchaeota	Nitrososphaeria	Nitrosopumilales	Nitrosopumilaceae	unclassified Nitrosopumilaceae	2	4	0	EU049817.1.914	97222	1.56e-136	uncultured crenarchaeote		Archaea; Crenarchaeota; environmental samples.	Steger,D., Ettinger-Epstein,P., Whalan,S., Hentschel,U., de Nys,R., Wagner,M. and Taylor,M.W.	Ammonia-oxidizing archaea are widespread, vertically transmitted symbionts of marine sponges	Unpublished	Luffariella sp.		Australia: Queensland, Orpheus Island
Otu010687	TGCCAGCCGCCGCGGTAATACCAGCACCTCAAGTGGTCAGGATGATTATTGGGCCTAAAGCATCCGTAGCCGGATCTGTAAGTTTTCGGTTAAATCTAAGCGCTCAACGTATAGGCTGCCGGAAATACTGCAGATCTAGGGAGTGGGAGAGGTAGACGGTACTCGGTAGGAAGAGGTAAAATTCACTAATCTATCGATGACCACCTGTGGCGAAGGCGGTCTACCAGAACACGTCCGACGGTGAGGGATGAAAGCTGGGGGAGCAAACCGGACTAGAAACCCGTGTAGACC	Archaea	Crenarchaeota	Nitrososphaeria	Nitrosopumilales	Nitrosopumilaceae	unclassified Nitrosopumilaceae	2	3	0	EU049817.1.914	97222	1.56e-136	uncultured crenarchaeote		Archaea; Crenarchaeota; environmental samples.	Steger,D., Ettinger-Epstein,P., Whalan,S., Hentschel,U., de Nys,R., Wagner,M. and Taylor,M.W.	Ammonia-oxidizing archaea are widespread, vertically transmitted symbionts of marine sponges	Unpublished	Luffariella sp.		Australia: Queensland, Orpheus Island
Otu022406	CGCCAGCCGCCGCGGTAAAGCCAGCACCTCAAGTGGTCAGGATGATTATTGGGCCTAAAGCATCCGTAGCCGGATCTGTAAATTTTCGGTTAAATCTATGCGCTCAACGTATAGGCTGCCGGAAATACTGCAGATCTAGGGAGTGGGAGAGGTAGACGGTACTCGGTAGGAAGAGGTAAAATTCACTAATCTATCGATGACCACCTGTGGCGAAGGCGGTCTACCAGAACACGTCCGACGGTGAGGGATGAAAGCTGGGGGAGCAAACAGGATTAGAAACCCTAGTAGTCC	Archaea	Crenarchaeota	Nitrososphaeria	Nitrosopumilales	Nitrosopumilaceae	unclassified Nitrosopumilaceae	0	2	0	EU049817.1.914	97222	1.56e-136	uncultured crenarchaeote		Archaea; Crenarchaeota; environmental samples.	Steger,D., Ettinger-Epstein,P., Whalan,S., Hentschel,U., de Nys,R., Wagner,M. and Taylor,M.W.	Ammonia-oxidizing archaea are widespread, vertically transmitted symbionts of marine sponges	Unpublished	Luffariella sp.		Australia: Queensland, Orpheus Island
Otu022280	CGCCAGCCGCCGCGGTACAACCAGCACCTCAAGTGGTCAGGATGATTATTGGGCCTAAAGCATCCGTAGCCGGATCTGTAAGTTTTCGGTTAGATCTATGCGCTCAACGTATAGGCTGCCGGAAATACTGCAGATCTAGGGAGTGGGAGAGGTAGACGGTACTCGGTAGGAAGAGGTAAAATCCACTAATCTATCGATGACCACCTGTGGCGAAGGCGGTCTACCAGAACATGTCCGACGGTGAGGGATGAAAGCTGGGGGAGCAAACCGGATTAGAAACCCTGGTAGTCC	Archaea	Crenarchaeota	Nitrososphaeria	Nitrosopumilales	Nitrosopumilaceae	unclassified Nitrosopumilaceae	0	1	0	EU049817.1.914	97222	1.56e-136	uncultured crenarchaeote		Archaea; Crenarchaeota; environmental samples.	Steger,D., Ettinger-Epstein,P., Whalan,S., Hentschel,U., de Nys,R., Wagner,M. and Taylor,M.W.	Ammonia-oxidizing archaea are widespread, vertically transmitted symbionts of marine sponges	Unpublished	Luffariella sp.		Australia: Queensland, Orpheus Island
Otu023447	TATCAGCAGCCGCGGTAAAACCAGCACCTCAAGTGGTCAGGATGATTATTGGGCCTAAAGCATCCGTAGCCGGATCCATAAGTTCTCGGTTAAATCTATGCGCTTAACGTATAGGCTGACGAAAATACTGTGGATCTAGGGAGTGGGAGAGGTAGACGGTACTCGGTGGGAAGAGGTAAAATTCACTAATCTATCGATGACCACCTGTGGCGAAGGCGGTCTACCAGAACACGTCCGACGGTGAGGGATGAAAGCTGGGGGAGCAAACCGTATTAGATACCCCCGTAGTCC	Archaea	Crenarchaeota	Nitrososphaeria	Nitrosopumilales	Nitrosopumilaceae	unclassified Nitrosopumilaceae	3	0	0	EU049816.1.914	97232	4.34e-137	uncultured crenarchaeote		Archaea; Crenarchaeota; environmental samples.	Steger,D., Ettinger-Epstein,P., Whalan,S., Hentschel,U., de Nys,R., Wagner,M. and Taylor,M.W.	Ammonia-oxidizing archaea are widespread, vertically transmitted symbionts of marine sponges	Unpublished	Luffariella sp.		Australia: Queensland, Orpheus Island
Otu033330	TGTCAGCCGCCGCGGTAAAACCAGCACCTCAAGTGGTCAGGATGATTATTGGGCCTAAAGCATCCGTAGCCGGATCCATAAGTTTTCGGTTAAATCTATGCGCTTAACGTATAGGCTGTCGAAAATACTGTGGATCTAGGGAGTGGGAGAGGTAGACGGTACTCGGTAGGAAGAGGTAAAATTCACTAATCTATCGATGACCACCTGTGGCGAAGGCGGTCTACCAGAACACGTCCGACGGTGAGGGATGGAAAGCTGGGGGAGCAGATCTGATAAGGTACCCGGGTAGAGC	Archaea	Crenarchaeota	Nitrososphaeria	Nitrosopumilales	Nitrosopumilaceae	unclassified Nitrosopumilaceae	1	0	0	EU049816.1.914	97232	1.57e-136	uncultured crenarchaeote		Archaea; Crenarchaeota; environmental samples.	Steger,D., Ettinger-Epstein,P., Whalan,S., Hentschel,U., de Nys,R., Wagner,M. and Taylor,M.W.	Ammonia-oxidizing archaea are widespread, vertically transmitted symbionts of marine sponges	Unpublished	Luffariella sp.		Australia: Queensland, Orpheus Island
Otu017932	TGTCAGCCGCCGCGGTAAAACCAGCACCTCAAGTGGTCAGGATGATTATTGGGCCTAAAGCATCCGTAGCCGGATCTGTAAGTTTTCGGTTAAATCTATGCGCTCAACGTATAGGCTGCCGGAAATACTGCAGATCTAGGGGGTGGGAGAGGTAGACGGTACTCGGTAGGAAGAGGTAAAATTCACTAGTCAATCGATGACCACCTGTGGCGAAGGCGGTCTACCAGAACACGTCCGACGGTGAGGGATGAAAGCTGGGGGAGCAAACCGGATTAGGTACCCCTGTAGTGC	Archaea	Crenarchaeota	Nitrososphaeria	Nitrosopumilales	Nitrosopumilaceae	unclassified Nitrosopumilaceae	1	2	0	EU049817.1.914	97232	4.34e-137	uncultured crenarchaeote		Archaea; Crenarchaeota; environmental samples.	Steger,D., Ettinger-Epstein,P., Whalan,S., Hentschel,U., de Nys,R., Wagner,M. and Taylor,M.W.	Ammonia-oxidizing archaea are widespread, vertically transmitted symbionts of marine sponges	Unpublished	Luffariella sp.		Australia: Queensland, Orpheus Island
Otu009500	GGTCAGCAGCCGCGGTAAACCCAGCACCTCAAGTGGTCAGGATGATTATTGGGCCTAAAGCATCCGTAGCCGGATCTGTAAGTTTTCGGTTAAATCTATGCGCTCAACGTATAGGCTGCCGGAAATACTGCAGATCTAGGGAGTGGGAGAGGTAGACGGTACTCGGTAGGAAGAGGTAAAATTCACTAATCTATCGATGACCACCTGTGGCGAAGGCGGTCTACCAGAACACGTCCGACGGTGAGGGAGGAAAACTGGGCGAGCAAACCGGATTAGATACCCGAGTAGTCC	Archaea	Crenarchaeota	Nitrososphaeria	Nitrosopumilales	Nitrosopumilaceae	unclassified Nitrosopumilaceae	0	4	0	EU049817.1.914	97241	1.21e-137	uncultured crenarchaeote		Archaea; Crenarchaeota; environmental samples.	Steger,D., Ettinger-Epstein,P., Whalan,S., Hentschel,U., de Nys,R., Wagner,M. and Taylor,M.W.	Ammonia-oxidizing archaea are widespread, vertically transmitted symbionts of marine sponges	Unpublished	Luffariella sp.		Australia: Queensland, Orpheus Island
Otu012506	TGCCAGCCGCCTCGGTACAACCAGCACCTCAAGTGGTCAGGATGATTATTGGGCCTAAAGCATCCGTAGCCGGATCTGTAAGTTTTCGGTTAAATCTATGCGCTCAACGTATAGGCTGCCGGAAATACTGCAGATCTAGGGAGTGGGAGAGGTAGACGGTACTCGGTAGGAAGAGGTAAAATTCACTAATCTATCGATGACCACCTGTGGCGAAGGCGGTCTGCCAGAACACGTCCGACGGTGAGGGATGAAAGCTGGGGGAGCAAACCGGATTAGATACCCTCGTAGTCT	Archaea	Crenarchaeota	Nitrososphaeria	Nitrosopumilales	Nitrosopumilaceae	unclassified Nitrosopumilaceae	1	3	0	EU049817.1.914	97241	1.21e-137	uncultured crenarchaeote		Archaea; Crenarchaeota; environmental samples.	Steger,D., Ettinger-Epstein,P., Whalan,S., Hentschel,U., de Nys,R., Wagner,M. and Taylor,M.W.	Ammonia-oxidizing archaea are widespread, vertically transmitted symbionts of marine sponges	Unpublished	Luffariella sp.		Australia: Queensland, Orpheus Island
Otu015991	TGCCAGCCGCCGCGGTAAAACCAGCACCTCAAGTGGTCAGGATGATTATTGGGCCTAAAGCATCCGTAGCCGGCTCTATTAGTTTTCGGTTAAATCTATACGCTCAACGTATAGGCTGCCGGGAATACTGTAGAGCTAGGGAGTGGGAGAGGTAGACGGTACTCGGTAGGAAGGGGTAAAATCCTTTGATCTATTGATGACCACCTGTGGCGAAGGCGGTCTACCAGAACACGTTCGACGGTGAGGGATGAAAGCTGGGGGAGCAAACCGGATTAGAAACCCTTGTAGTCC	Archaea	Crenarchaeota	Nitrososphaeria	Nitrosopumilales	Nitrosopumilaceae	unclassified Nitrosopumilaceae	0	0	1	FJ655679.1.1401	97251	3.35e-138	uncultured archaeon		Archaea; environmental samples.	Nelson,K.A., Moin,N.S. and Bernhard,A.E.	Archaeal diversity and the prevalence of Crenarchaeota in salt marsh sediments	Appl. Environ. Microbiol. 75 (12), 4211-4215 (2009)		salt marsh sediment
Otu016006	TGCCAGCAGCCGCGGTAAAACCAGCACCTCAAGTGGTCAGGATGATTATTGGGCCTAAAGCATCCGTAGCCGGCGCTATAAGTTTTCGGTTAAATCTGTACGTTCAACGTACAGGCTGCCGGGAATACTGTAGCGCTAGGGAGTGGGAGAGGTAGACGGTACTCGGTAGGAAGGGGTAAAATCCTTTGATCTATTGATGACCACCTGTGGCGAAGGCGGTCTACCAGAACACGTCCGGCGGTGAGGGATGAAAGCTGGGGGAGCAAACCGGACTAGAAACCCCCGTAGTCC	Archaea	Crenarchaeota	Nitrososphaeria	Nitrosopumilales	Nitrosopumilaceae	unclassified Nitrosopumilaceae	0	0	1	HM171793.1.914	97251	3.35e-138	uncultured archaeon		Archaea; environmental samples.	Liu,G., Wu,H. and Li,X.	Phylogenetic analysis of archaeal community from the sediment of location 501 on the eastside of Hainan island	Unpublished		sediment
Otu011362	TGCCAGCCGCCGCGGTAAAACCAGCACCTCAAGTGGTCAGGATGATTATTGGGCCTAAAGCATCCGTAGCCGGCTGTATTAGTTTTCGGTTAAATCCATACGCTTAACGTATGGGCTGCCGGGAATACTGTACAGCTAGGGAGTGGGAGAGGTAGACGGTACTCGGTAGGAAGGGGTAAAATCCTTTGATCTATTGATGACCACCTGTGGCGAAGGCGGTCTACTAGAACACGTCCGACGGTGAGGGATAAAAGCTGGGGGAGCAAACCGGATTAGAAACCCGTGTAGTCC	Archaea	Crenarchaeota	Nitrososphaeria	Nitrosopumilales	Nitrosopumilaceae	unclassified Nitrosopumilaceae	0	0	2	KU064747.1.914	97251	3.35e-138	uncultured archaeon		Archaea; environmental samples.	Jasmin,C., Anas,A. and Shanta,N.	Direct Submission	Submitted (11-NOV-2015) Microbiology, CSIR-National Institute of Oceanography, Regional Centre-Cochin, Dr.Salim Ali Road, Cochin, Kerala 682018, India	Cinachyra sp. (sponge)		India: Gulf of Mannar
Otu000432	TGCCAGCAGCCGCGGTAAAACCAGCACCTCAAGTGGTCAGGATGATTATTGGGCCTAAAGCATCCGTAGCCGGATCCATAAGTTTTCGGTTAAATCTATGCGCTTAACGTATAGGCTGTCGAAAATACTGTGGATCTAGGGAGTGGGAGAGGTAGACGGTACTCGGTAGGAAGAGGTAAAATTCACTAGTCTATCGATGACCACCTGTGGCGAAGGCGGTCTACCAGAACACGTCCGACGGTGGGGGATGAAAGCTGGGGGAGCAAACCGGATTAGAAACCCGAGTAGTCC	Archaea	Crenarchaeota	Nitrososphaeria	Nitrosopumilales	Nitrosopumilaceae	unclassified Nitrosopumilaceae	172	0	2	EU049816.1.914	97251	3.35e-138	uncultured crenarchaeote		Archaea; Crenarchaeota; environmental samples.	Steger,D., Ettinger-Epstein,P., Whalan,S., Hentschel,U., de Nys,R., Wagner,M. and Taylor,M.W.	Ammonia-oxidizing archaea are widespread, vertically transmitted symbionts of marine sponges	Unpublished	Luffariella sp.		Australia: Queensland, Orpheus Island
Otu010214	TGTCAGCAGCCGCGGTAAAACCAGCACCTCAAGTGGTCAGGATGATTATTGGGCCTAAAGCATCCGTAGCCGGATCCATAAGTTTTCGGTTAAACCTATGCGCTTAACGTATAGGCTGTCGAAAATACTGTGGATCTAGGGAGTGGGAGAGGTAGACGGTACTCGGTAGGAAGAGGTAAAATTCACTAATCTATCGATGACCACCTGTGGCGAAGGCGGTCTACCAGAACACGTCCGACGGTGAGGGATGAAAGCTGGTGGAGCAAACCGCACTAGAAACCCGGGTAGTCC	Archaea	Crenarchaeota	Nitrososphaeria	Nitrosopumilales	Nitrosopumilaceae	unclassified Nitrosopumilaceae	6	0	0	EU049816.1.914	97251	3.35e-138	uncultured crenarchaeote		Archaea; Crenarchaeota; environmental samples.	Steger,D., Ettinger-Epstein,P., Whalan,S., Hentschel,U., de Nys,R., Wagner,M. and Taylor,M.W.	Ammonia-oxidizing archaea are widespread, vertically transmitted symbionts of marine sponges	Unpublished	Luffariella sp.		Australia: Queensland, Orpheus Island
Otu016487	TGTCAGCCGCCGCGGTAAAACCAGCACCTCAAGTGGTCAGGATGATTATTGGGCCTAAAGCATCCGTAGCCGGATCCATAAGTTTTCGGTTAAATCTATGCGCTTAACGTATAGGCTGTCGAAAATACTGTGGATCTAGGGAGTGGGAGAGGTAGACGGTACTCGGTAGGAAGAGGTAAAATTCACTAATCTATCGATGACCACCTGTGGCGAAGGCGGTCTACCAAAACACGTCCGACGGTGAGGGATGAGAGCCGGGGGAGCAAACAGGATTAGATACCCCCGTAGTCC	Archaea	Crenarchaeota	Nitrososphaeria	Nitrosopumilales	Nitrosopumilaceae	unclassified Nitrosopumilaceae	2	0	0	EU049816.1.914	97251	3.35e-138	uncultured crenarchaeote		Archaea; Crenarchaeota; environmental samples.	Steger,D., Ettinger-Epstein,P., Whalan,S., Hentschel,U., de Nys,R., Wagner,M. and Taylor,M.W.	Ammonia-oxidizing archaea are widespread, vertically transmitted symbionts of marine sponges	Unpublished	Luffariella sp.		Australia: Queensland, Orpheus Island
Otu022235	TGTCAGCTGCCGCGGTAAAACCAGCACCTCAAGTGGTCAGGATGATTATTGGGCCTAAAGCATCCGTAGCCGGATCCATATGTTTTCGGTTAAATCTATGCGCTTAACGTATAGGCTGTCGAAAATACTGTGGGTCTAGGGAGAGGGAGAGGTAGACGGTACTTGGTAGGAAGAGGTAAAATTCACTAATCTATCGATGACCACCTGTGGCGAAGGCGGTCTACCAGAACACGTCCGACGGTGAGGGATGAAAGCTGGGGGAGCAAACCGGATTAGATACCCGTGTAGTCC	Archaea	Crenarchaeota	Nitrososphaeria	Nitrosopumilales	Nitrosopumilaceae	unclassified Nitrosopumilaceae	2	0	0	EU049816.1.914	97251	3.35e-138	uncultured crenarchaeote		Archaea; Crenarchaeota; environmental samples.	Steger,D., Ettinger-Epstein,P., Whalan,S., Hentschel,U., de Nys,R., Wagner,M. and Taylor,M.W.	Ammonia-oxidizing archaea are widespread, vertically transmitted symbionts of marine sponges	Unpublished	Luffariella sp.		Australia: Queensland, Orpheus Island
Otu022345	TGCCAGCCGCCGCGGTAAAACCAGCACCTCAAGTGGTCAGGATGATTATTGGGCCTAAAGCATCCGTAGCCGGATCCATAAGTTTTCGGTTAAATCTATGCGCTTAACGTATAGGCTGTCGAGAATACTGTGGATCTAGGGAGTGGGAGAGGTAGACGGTACTCGGTAGGAAGAGGTAAAATTCACTAATCTATCGACGACCACCTGTGGCGAAGGCGGTCTACCAGAACACGTCCGACGGTGAGGGATGAAAGCTGGGGGAGCAAACCGGATGAGAACCCGTGTAGTCC	Archaea	Crenarchaeota	Nitrososphaeria	Nitrosopumilales	Nitrosopumilaceae	unclassified Nitrosopumilaceae	2	0	0	EU049816.1.914	97251	1.2e-137	uncultured crenarchaeote		Archaea; Crenarchaeota; environmental samples.	Steger,D., Ettinger-Epstein,P., Whalan,S., Hentschel,U., de Nys,R., Wagner,M. and Taylor,M.W.	Ammonia-oxidizing archaea are widespread, vertically transmitted symbionts of marine sponges	Unpublished	Luffariella sp.		Australia: Queensland, Orpheus Island
Otu022396	TGTCAGCCGCCGCGGTAAAACCAGCACCTCAAGTGGTCAGGATGATTATTGGGCCTAAAGCATCCGTAGCCGGATCCATAAGTTTTCGGTTAAATCTATGCGCTTAACGTATAGGCTGTCGAAAATACTGTGGATCTAGGGAGTGGGAGAGGTAGACGGTACTCGGTAGGAAGAGGTAAAATTCACTAATCTATCGATGACCACCTGTGGCGAAGGCGGTCTACCAGAACACGTCCGACGGTGAGGGATGACAGCTGGGGGAGCAAAACGGCTTAGAACCCCCGGTAGTCC	Archaea	Crenarchaeota	Nitrososphaeria	Nitrosopumilales	Nitrosopumilaceae	unclassified Nitrosopumilaceae	1	0	0	EU049816.1.914	97251	3.35e-138	uncultured crenarchaeote		Archaea; Crenarchaeota; environmental samples.	Steger,D., Ettinger-Epstein,P., Whalan,S., Hentschel,U., de Nys,R., Wagner,M. and Taylor,M.W.	Ammonia-oxidizing archaea are widespread, vertically transmitted symbionts of marine sponges	Unpublished	Luffariella sp.		Australia: Queensland, Orpheus Island
Otu033325	TGTCAGCCGCCGCGGTAAAACCAGCACCTCAAGTGGTCAGGATGATTATTGGGCCTAAAGCATCCGTAGCCGGATCCATAAGTTTTCGGTTAAATCTATGCGCTTAACGTATAGGCTCTCGAAAATACTGTGGATCTAGGGAGTGGGAGAGGTAGACGGTACTCGGTAGGAAGAGGTAAAATTCACTAATCTATCGATGACCACCTGTGGCGAAGGCGGTCTACCAGAACACGTCCGACGGTGAGGGATGAAAGCTGGGGGAGCAGACCTGATCAGATACCCGAGCAGTCC	Archaea	Crenarchaeota	Nitrososphaeria	Nitrosopumilales	Nitrosopumilaceae	unclassified Nitrosopumilaceae	1	0	0	EU049816.1.914	97251	3.35e-138	uncultured crenarchaeote		Archaea; Crenarchaeota; environmental samples.	Steger,D., Ettinger-Epstein,P., Whalan,S., Hentschel,U., de Nys,R., Wagner,M. and Taylor,M.W.	Ammonia-oxidizing archaea are widespread, vertically transmitted symbionts of marine sponges	Unpublished	Luffariella sp.		Australia: Queensland, Orpheus Island
Otu034124	TGCCAGCCGCAGCGGTAAAACCAGCACCTCAAGTGGTCAGGATGATTATTGGGCCTAAAGCATCTGTAGCCGGATCCATAAGTTTTCGGTTAAATCTATGCGCTTAACGTATAGGCTGTCGAAAATACTGCAGATCTAGGGAGTGGGAGAGGTAGACGGTACTCGGTAGGAAGAGGTAAAATTCACTAATCTATCGATGACCACCTGTGGCGAAGGCGGTCTACCAGAACACGTCCGACGGTGAGGGATGAAAGCTGGGGGAGCAAACCGGATTAGATACCCGCGTAGTCC	Archaea	Crenarchaeota	Nitrososphaeria	Nitrosopumilales	Nitrosopumilaceae	unclassified Nitrosopumilaceae	1	0	0	EU049816.1.914	97251	3.35e-138	uncultured crenarchaeote		Archaea; Crenarchaeota; environmental samples.	Steger,D., Ettinger-Epstein,P., Whalan,S., Hentschel,U., de Nys,R., Wagner,M. and Taylor,M.W.	Ammonia-oxidizing archaea are widespread, vertically transmitted symbionts of marine sponges	Unpublished	Luffariella sp.		Australia: Queensland, Orpheus Island
Otu022221	TGCCAGCCGCCGCGGTAAAACCAGCACCTCAAGTGGTCAGGATGATTATTGGGCCTAAAGCTTCCGTAGCCGGATCCATAAGTTTTCGGTTAAATCTATGCGCTTAACGTACAGGCTGTCGAAAATACTGTGGATCTAGGGAGTGGGAGAGGTAGACGGTACTCGGTAGGAAGAGGTAAAATTCACTAATCTATCGATGACCACCTGTGGCGAAGGCGGTCTGCCAGAACACGTCCGACGGTGAGGGATGAAAGCTGGGGGAGTAAACCGGATTAGAAACCCGGGTAGTCC	Archaea	Crenarchaeota	Nitrososphaeria	Nitrosopumilales	Nitrosopumilaceae	unclassified Nitrosopumilaceae	2	0	0	EU049816.1.914	97251	3.35e-138	uncultured crenarchaeote		Archaea; Crenarchaeota; environmental samples.	Steger,D., Ettinger-Epstein,P., Whalan,S., Hentschel,U., de Nys,R., Wagner,M. and Taylor,M.W.	Ammonia-oxidizing archaea are widespread, vertically transmitted symbionts of marine sponges	Unpublished	Luffariella sp.		Australia: Queensland, Orpheus Island
Otu008881	TGTCAGCCGCCGCGGTAAAACCAGCACCTCAAGTGGTCAGGATGATTATTGGGCCTAAAGCATCCGTAGCCGGATCCATAAGTTTTCGGTTAAATCTATGCGCTTAACGTATAGGCTGTCGAAAATACTATGGAACTAGGGAGTGGGAGAGGTAGACGGTACTCGGTAGGAAGAGGTAAAATTCACTAATCTATCGATGACCACCTGTGGCGAAGGCGGTCAACCAGAACACGTCCGACGGTGAGGGAGGAAAGCTGGGGGAGCAAACCGGATTAGAAACCCGAGTAGTCC	Archaea	Crenarchaeota	Nitrososphaeria	Nitrosopumilales	Nitrosopumilaceae	unclassified Nitrosopumilaceae	5	0	0	EU049816.1.914	97251	3.35e-138	uncultured crenarchaeote		Archaea; Crenarchaeota; environmental samples.	Steger,D., Ettinger-Epstein,P., Whalan,S., Hentschel,U., de Nys,R., Wagner,M. and Taylor,M.W.	Ammonia-oxidizing archaea are widespread, vertically transmitted symbionts of marine sponges	Unpublished	Luffariella sp.		Australia: Queensland, Orpheus Island
Otu006370	TGTCAGACGCAGCGGTAAAACCAGCACCTCAAGTGGTCAGGATGATTATTGGGCCTAAAGCATCCGTAGCCGGATCTGTAAGTTTTCGGTTAAATCTATGCGCTCAACGTATAGGCTGCCGGAAATACAGCAGATCTAGGGAGTGGGAGAGGTAGACGGTACTCGGTAGGAAGAGGTAAAATTCACTAATCTATCGATGACCACCTGTGGCGAAGGCGGTCTACCAGAACACGCCCGACGGTGAGGGATGAAAGCTGGGGGAGCAAACCGGATTAGAAACCCCGGTAGTCC	Archaea	Crenarchaeota	Nitrososphaeria	Nitrosopumilales	Nitrosopumilaceae	unclassified Nitrosopumilaceae	1	10	0	EU049817.1.914	97251	3.35e-138	uncultured crenarchaeote		Archaea; Crenarchaeota; environmental samples.	Steger,D., Ettinger-Epstein,P., Whalan,S., Hentschel,U., de Nys,R., Wagner,M. and Taylor,M.W.	Ammonia-oxidizing archaea are widespread, vertically transmitted symbionts of marine sponges	Unpublished	Luffariella sp.		Australia: Queensland, Orpheus Island
Otu006400	TGTCAGCCGCCGCGGTTAAACCAGCACCTCAAGTGGTCAGGATGATTATTGGGCCTAAAGCATCCGTAGCCGGATCTGTAAGTTTTCGGTTAAATCTGTGCGCGCAACGTATAGGCTGCCGGAAATACTGCAGATCTAGGGAGTGGGAGAGGTAGACGGTACTCGGTAGGAAGAGGTAAAATTCACTAATCTATCGATGACCACCTGTGGCGAAGGCGGTCTACCAGAACACGTCCGACGGTGAGGGATGAAAGCTGGGGGAGCAAACAGGATTAGATACCCTCGTAGTCC	Archaea	Crenarchaeota	Nitrososphaeria	Nitrosopumilales	Nitrosopumilaceae	unclassified Nitrosopumilaceae	1	8	0	EU049817.1.914	97251	3.35e-138	uncultured crenarchaeote		Archaea; Crenarchaeota; environmental samples.	Steger,D., Ettinger-Epstein,P., Whalan,S., Hentschel,U., de Nys,R., Wagner,M. and Taylor,M.W.	Ammonia-oxidizing archaea are widespread, vertically transmitted symbionts of marine sponges	Unpublished	Luffariella sp.		Australia: Queensland, Orpheus Island
Otu007041	TGCCAGCCGCCGCGGTAAAACCAGCACCTCAAGTGGTCAGGATGATTATTGGGCCTAAAGCATTCGTAGCAGGATCTGTAAGTTTTCGGTTAAATCTATGCGCTCAACGTATAGGCTGCCGGAAATACTGCAGATCTAGGGAGTGGGAGAGGTAGACGGTACTCGGTAGGAAGAGGTAAAATTCACTAATCTATCGATGACCACCTGTGGCGAAGGCGGTCTACCAGAACACGTCCGACGGTGAGGGAGGAAAGCTGGGGCAGCAAACCGGATTAGATACCCTGGTAGTCC	Archaea	Crenarchaeota	Nitrososphaeria	Nitrosopumilales	Nitrosopumilaceae	unclassified Nitrosopumilaceae	0	6	0	EU049817.1.914	97251	3.35e-138	uncultured crenarchaeote		Archaea; Crenarchaeota; environmental samples.	Steger,D., Ettinger-Epstein,P., Whalan,S., Hentschel,U., de Nys,R., Wagner,M. and Taylor,M.W.	Ammonia-oxidizing archaea are widespread, vertically transmitted symbionts of marine sponges	Unpublished	Luffariella sp.		Australia: Queensland, Orpheus Island
Otu007793	TGTCAGCCGCCGCGGTAAAACCAGCACCTCAAGTGGTCAGGATGATTATTGGGCCTAAAGCATCCGTAGCCGGATCTGTAAGTTTTCGGTTAAATCTATGCGCTCAACGTATAGGCTGCCGGAAATACTGCAGACCTAGGGAGTGGGAGAGGTAGACGGTACTCGGTAGGAAGAGGTAAAATTCACTAATCTATCGATGACCACCTGTGGCGAAGGCGGTCTACCAGAGCACGTCCGACGGTGAGGGATGAAAGCTGGGGGAGCAAACCGGATGATATACCCTGTAGTCC	Archaea	Crenarchaeota	Nitrososphaeria	Nitrosopumilales	Nitrosopumilaceae	unclassified Nitrosopumilaceae	1	5	0	EU049817.1.914	97251	1.2e-137	uncultured crenarchaeote		Archaea; Crenarchaeota; environmental samples.	Steger,D., Ettinger-Epstein,P., Whalan,S., Hentschel,U., de Nys,R., Wagner,M. and Taylor,M.W.	Ammonia-oxidizing archaea are widespread, vertically transmitted symbionts of marine sponges	Unpublished	Luffariella sp.		Australia: Queensland, Orpheus Island
Otu010281	TGTCAGCAGCCGCGGTACAACCAGCACCTCAAGTGGTCAGGATGATTATTGGGCCTAAAGCATCCGTAGCCGGGTCTGTAAGTTTTCGGTTAAATCTATGCGCTCAACGTATAGGCTGCCGGAAATACTGCAGATCTAGGGGGTGGGAGAGGTAGACGGTACTCGGTAGGAAGAGGTAAAATTCACTAATCTATCGATGACCACCTGTGGCGAAGGCGGTCTACCAGAACACGTCCGACGATGAGGGATGAAAGCTGGGGGAGCAAACCGGATTAGAAACCCGGGTAGTCC	Archaea	Crenarchaeota	Nitrososphaeria	Nitrosopumilales	Nitrosopumilaceae	unclassified Nitrosopumilaceae	1	5	0	EU049817.1.914	97251	3.35e-138	uncultured crenarchaeote		Archaea; Crenarchaeota; environmental samples.	Steger,D., Ettinger-Epstein,P., Whalan,S., Hentschel,U., de Nys,R., Wagner,M. and Taylor,M.W.	Ammonia-oxidizing archaea are widespread, vertically transmitted symbionts of marine sponges	Unpublished	Luffariella sp.		Australia: Queensland, Orpheus Island
Otu011384	TGTCAGCAGCCGCGGTACTACCAGCACCTCAAGTGGTCAGGATGATTATCGGGCCTAAAGCATCCGTAGCCGGATCTGTAAGTTTTCGGTTAAATCTATGCGCTCAACGTATAGGCTGCCGGAAATACTGCAGAGCTAGGGAGTGGGAGAGGTAGACGGTACTCGGTAGGAAGAGGTAAAATTCACTAATCTATCGATGACCACCTGTGGCGAAGGCGGTCTACCAGAACACGTCCGACGGTGAGGGATGAAAGCTGGGGGAGCAAACCGGATTAGATACCCCGGTAGTCC	Archaea	Crenarchaeota	Nitrososphaeria	Nitrosopumilales	Nitrosopumilaceae	unclassified Nitrosopumilaceae	1	4	0	EU049817.1.914	97251	3.35e-138	uncultured crenarchaeote		Archaea; Crenarchaeota; environmental samples.	Steger,D., Ettinger-Epstein,P., Whalan,S., Hentschel,U., de Nys,R., Wagner,M. and Taylor,M.W.	Ammonia-oxidizing archaea are widespread, vertically transmitted symbionts of marine sponges	Unpublished	Luffariella sp.		Australia: Queensland, Orpheus Island
Otu012439	TGCCAGCCGCCGCGGTAAAACCAGCACCTCAAGTGGTCAGGATGATTATTGGGCCTAAAGCATCCGTAGCCGGATCTGTAAGTTTTCGGTTAAATCTATGCGCTCAACGTATAGGCTGCCGGAAATACTGCAGATCTAGGGAGTGGGAGAGGTAGACGGTACTCGGTAGGGAGAGGTAAAATTCACTAATCTATCGATGACCACCTGTGGCGAAGGCGGTCTACCAGAACACGTCCGACGGTGAGGGATGAAAGCTGGGCGAGCAAACCGGACTAGATACCCTGGAAGTCC	Archaea	Crenarchaeota	Nitrososphaeria	Nitrosopumilales	Nitrosopumilaceae	unclassified Nitrosopumilaceae	1	4	0	EU049817.1.914	97251	3.35e-138	uncultured crenarchaeote		Archaea; Crenarchaeota; environmental samples.	Steger,D., Ettinger-Epstein,P., Whalan,S., Hentschel,U., de Nys,R., Wagner,M. and Taylor,M.W.	Ammonia-oxidizing archaea are widespread, vertically transmitted symbionts of marine sponges	Unpublished	Luffariella sp.		Australia: Queensland, Orpheus Island
Otu012487	TGTCAGCCGCCGCGGTAAAACCAGCACCTCAAGTGTTCAGGATGATTATTGGGCCTAAAGCATCCGTAGCCGGATCTGTAAGTTTTCGGTTAAATCTATGCGCTCAACGTATAGGCTGCCGGAAATACTGCAGATCTAGGGAGTGGGAGAGGTAGACGGTACTCGGTAGGAAGAGGTAAAATTCACTAATCTATCGATGACCACCTGTGGCGAAGGCGGTCTACCAGAACACGTCCGACGGTGAGGGATGACAGCTGGGCGAGCAAACCGGACTAGATACCCCTGTAGTCC	Archaea	Crenarchaeota	Nitrososphaeria	Nitrosopumilales	Nitrosopumilaceae	unclassified Nitrosopumilaceae	0	4	0	EU049817.1.914	97251	3.35e-138	uncultured crenarchaeote		Archaea; Crenarchaeota; environmental samples.	Steger,D., Ettinger-Epstein,P., Whalan,S., Hentschel,U., de Nys,R., Wagner,M. and Taylor,M.W.	Ammonia-oxidizing archaea are widespread, vertically transmitted symbionts of marine sponges	Unpublished	Luffariella sp.		Australia: Queensland, Orpheus Island
Otu012518	TGCCAGCCGCCGCGGTAATACCAGCACCTCAAGTGGTCAGGATGATTATTGGGCCTAAAGTATCCGTAGCCGGATCTGTAAGTTTTCGGTTAAATCTATGCGCTCAACGTATAGGCTGCCGGAAATACTGCAGATCTAGGGAGTGGGAGAGGTAGACGGTACTCGGTAGGAAGAGGTAAAATTCACTAATCTATCGATGACCACCTGTGGCGAAGGCGGTCTACCAGAACACGTCCGACGGTGAGGGATGAAAGCTAGGGGAGCAAACCGGATTAGATACCCGCGTAATCC	Archaea	Crenarchaeota	Nitrososphaeria	Nitrosopumilales	Nitrosopumilaceae	unclassified Nitrosopumilaceae	0	4	0	EU049817.1.914	97251	3.35e-138	uncultured crenarchaeote		Archaea; Crenarchaeota; environmental samples.	Steger,D., Ettinger-Epstein,P., Whalan,S., Hentschel,U., de Nys,R., Wagner,M. and Taylor,M.W.	Ammonia-oxidizing archaea are widespread, vertically transmitted symbionts of marine sponges	Unpublished	Luffariella sp.		Australia: Queensland, Orpheus Island
Otu015998	TGTCAGCAGCCGCGGTAAAACCAGCACCTCAAGTGGTCAGGATGATTATTGGGCCTAAAGCATCCGTAGCCGGATCTGTAAGTTTTCGGTTAAATCTATGCGCTCAACGTATAGGCTGCCGGAAATACTGCAGATCTAGGGAGTGGAGAGGTAGACGGTACTCGGTAGGAAGAGGTAAAATTCACTAATCTATCGATGACCACCTGTGGCGAAGGCGGTCTACCAGAACACGTCCGACGGTGAGGGATGAAAGCTGGGGGAGCAAACTGGATGAGATACCCGCGGAGTCC	Archaea	Crenarchaeota	Nitrososphaeria	Nitrosopumilales	Nitrosopumilaceae	unclassified Nitrosopumilaceae	0	4	0	EU049817.1.914	97251	1.2e-137	uncultured crenarchaeote		Archaea; Crenarchaeota; environmental samples.	Steger,D., Ettinger-Epstein,P., Whalan,S., Hentschel,U., de Nys,R., Wagner,M. and Taylor,M.W.	Ammonia-oxidizing archaea are widespread, vertically transmitted symbionts of marine sponges	Unpublished	Luffariella sp.		Australia: Queensland, Orpheus Island
Otu017899	TGTCAGCAGCCGCGGTAAAACCAGCACCTCAAGTGGTCAGGATGATTATTGGGCCTAAAGCATCCGTAGCCGGATCTGTAAGTTTTCGGTTAAATCTGTGCGCTCAACGTATAGGCTGCCGGAAATACTGCAGATCTAGGGAGTGGGAGAGGTAGACGGTACTCGGTAGGAAGAGGTAAAATTCACTAATCTATCGGTGACCACCTGTGGCGAAGGCGGTCTACCAGAACACGTCCGACGGTGAGGGATGAAAACTGGGGGAGCAAACCGGATTACATACCCTGGTAGTCC	Archaea	Crenarchaeota	Nitrososphaeria	Nitrosopumilales	Nitrosopumilaceae	unclassified Nitrosopumilaceae	0	4	0	EU049817.1.914	97251	3.35e-138	uncultured crenarchaeote		Archaea; Crenarchaeota; environmental samples.	Steger,D., Ettinger-Epstein,P., Whalan,S., Hentschel,U., de Nys,R., Wagner,M. and Taylor,M.W.	Ammonia-oxidizing archaea are widespread, vertically transmitted symbionts of marine sponges	Unpublished	Luffariella sp.		Australia: Queensland, Orpheus Island
Otu015925	TGTCAGCCGCCGCGGTAAAACCAGCACCTCAAGTGGTCAGGATGATTATTGGGCCTAAAGCATCCGTAGCCGGATCTGTAAGTTTTCGGTTAAATCTATGCGTTCAACGTATAGGCTGCCGGAAATACTGCAGATCTAGGGAGTGGGAGAGGTAGACGGTACTCGGTAGGAAAAGGTAAAATTCACTAATCTATCGATGACCACCTGTGGCGAAGGCGGTCTACCAGAACACGTCCGACGGTGAGGGATGGAAGCTGGGGGAGCAAACAGGATTAGATACCCTTGTAGTCC	Archaea	Crenarchaeota	Nitrososphaeria	Nitrosopumilales	Nitrosopumilaceae	unclassified Nitrosopumilaceae	2	1	0	EU049817.1.914	97251	3.35e-138	uncultured crenarchaeote		Archaea; Crenarchaeota; environmental samples.	Steger,D., Ettinger-Epstein,P., Whalan,S., Hentschel,U., de Nys,R., Wagner,M. and Taylor,M.W.	Ammonia-oxidizing archaea are widespread, vertically transmitted symbionts of marine sponges	Unpublished	Luffariella sp.		Australia: Queensland, Orpheus Island
Otu022085	TGTCAGCAGCCGCGGTAAAACCAGCACCTCAAGTGGTCAGGATGATTATTGGGCCTAAAGCATCCGTAGCCGGATCTGTGAGTTTTCGGTTAAATCTATGCGCTCAACGTATAGGCTGCCGGAAATACTGCAGATCTAGGGAGTGGGAGAGGTAGACGGTACTCGGTAGGAAGAGGTAAAATTCACTAATCTATCGATGACCACCTGTGGCGAAGGCGGTCTACCAGAACACGTCCGACGGTGAGGGATGAAAGCTGAGGGAGCAAACCTGATTACATACCCGCGTAGTCC	Archaea	Crenarchaeota	Nitrososphaeria	Nitrosopumilales	Nitrosopumilaceae	unclassified Nitrosopumilaceae	1	2	0	EU049817.1.914	97251	3.35e-138	uncultured crenarchaeote		Archaea; Crenarchaeota; environmental samples.	Steger,D., Ettinger-Epstein,P., Whalan,S., Hentschel,U., de Nys,R., Wagner,M. and Taylor,M.W.	Ammonia-oxidizing archaea are widespread, vertically transmitted symbionts of marine sponges	Unpublished	Luffariella sp.		Australia: Queensland, Orpheus Island
Otu022300	TGCCAGCCGCCGCGGTAAAACCAGCACCTCAAGTGGTCAGGATGATTATTGGGCCTAAAGCATCCGTAGCCGGATCTGTAAGTTTTCGGTTAAATCTATGCGCTCAACGTATAGGCTGCCGGAAATACTGCAGATCTAGGGAGTGGGAGAGGTAGACGGTACTCGGTAGGAAGAGGTAAAATTCACTAACCTATCGATGACCACCTGCGGCGAGGGCGGTCTACCAGAACACGTCCGACGGTGAGGAATGAAAGCTGGGGGAGCAAACCGGATTAGATACCCCGGTAGTCC	Archaea	Crenarchaeota	Nitrososphaeria	Nitrosopumilales	Nitrosopumilaceae	unclassified Nitrosopumilaceae	0	3	0	EU049817.1.914	97251	3.35e-138	uncultured crenarchaeote		Archaea; Crenarchaeota; environmental samples.	Steger,D., Ettinger-Epstein,P., Whalan,S., Hentschel,U., de Nys,R., Wagner,M. and Taylor,M.W.	Ammonia-oxidizing archaea are widespread, vertically transmitted symbionts of marine sponges	Unpublished	Luffariella sp.		Australia: Queensland, Orpheus Island
Otu009499	TGTCAGCCGCCGCGGTAAAACCAGCACCTCAAGTGGTCAGGACGATTATTGGGCCTAAAGCATCCGTAGCCGGATCTGTAAGTTTTCGGTTAAATCTATGCGCTCAACGTATAGGCTGCCGGAAATACTGCAGATCTAGGGAGTGGGAGAGGTAGACGGTACTCGGTAGGAAGAGGTAAAATTCACTAATCTATCGATGACCACCTGTGGCGAAGGCGGTCTACCAGAACACGTCCGACGGTGAGGTATGAAAGCTGGGGGGGCAAACCGGATTAGAAACCCTGGTGGTCC	Archaea	Crenarchaeota	Nitrososphaeria	Nitrosopumilales	Nitrosopumilaceae	unclassified Nitrosopumilaceae	0	2	0	EU049817.1.914	97251	3.35e-138	uncultured crenarchaeote		Archaea; Crenarchaeota; environmental samples.	Steger,D., Ettinger-Epstein,P., Whalan,S., Hentschel,U., de Nys,R., Wagner,M. and Taylor,M.W.	Ammonia-oxidizing archaea are widespread, vertically transmitted symbionts of marine sponges	Unpublished	Luffariella sp.		Australia: Queensland, Orpheus Island
Otu017859	TGTCAGCCGCCGCGGTAAAACCAGCACCGCAAGTGGTCAGGATGATTATTGGGCCTAAAGCATCCGTAGCCGGATCTGTAAGTTTTCGGTTAAATCTATGCGCTCAACGTATAGGCTGCCGGAAATACTGCAGATCTAGGGAGTGGGAGAGGTAGACGGTACTCGGTAGGAAGAGGTAAAATTCACTAATCTATCGATGACCACCTGTGGCGAAGGCGGTCTACCAGAACACGTCCGACGGTGGGGGATGAAAGCTGGGCGAGCAAACCGGATTACATACCCGAGCAGTCC	Archaea	Crenarchaeota	Nitrososphaeria	Nitrosopumilales	Nitrosopumilaceae	unclassified Nitrosopumilaceae	1	1	0	EU049817.1.914	97251	3.35e-138	uncultured crenarchaeote		Archaea; Crenarchaeota; environmental samples.	Steger,D., Ettinger-Epstein,P., Whalan,S., Hentschel,U., de Nys,R., Wagner,M. and Taylor,M.W.	Ammonia-oxidizing archaea are widespread, vertically transmitted symbionts of marine sponges	Unpublished	Luffariella sp.		Australia: Queensland, Orpheus Island
Otu022312	TGCCAGCCGCCGCGGTAAAACCAGCACCTCGAGTGGTCAGGATGATTATTGGGCCTAAAGCATCCGTAGCCGGATCTGTAAGTTTTCGGTTAAATCTATGCGCTCAACGTATAGGCTGCCGGAGATACTGCAGATCTAGGGAGTGGGAGAGGTAGACGGTACTCGGTAGGAAGAGGTAAAACTCACTAATCTATCGATGACCACTTGTGGCGAAGGCGGTCTACCAGAACACGTCCGACGGTGAGGGATGAAAGCTGGGGGAGCAAACCGGATTAGATACCCGAGTAGTCC	Archaea	Crenarchaeota	Nitrososphaeria	Nitrosopumilales	Nitrosopumilaceae	unclassified Nitrosopumilaceae	0	2	0	EU049817.1.914	97251	3.35e-138	uncultured crenarchaeote		Archaea; Crenarchaeota; environmental samples.	Steger,D., Ettinger-Epstein,P., Whalan,S., Hentschel,U., de Nys,R., Wagner,M. and Taylor,M.W.	Ammonia-oxidizing archaea are widespread, vertically transmitted symbionts of marine sponges	Unpublished	Luffariella sp.		Australia: Queensland, Orpheus Island
Otu022377	TGTCAGCAGCCGCGGTAAAACCAGCACCTCAAGTGGTCAGGATGATTATTGGGCCTAAAGCATCCGTAGCCGGATCTGTAAGTTTTCGGTTAAATCTATGCGCTCAACGTATAGGCTGCCGGAAATACTGCAGATCTAGGGAGTGGGAGAGGTAGACGGTACTCGGTAGGAAGAGGAAAAATTCACTAATCTATCGATGACCACCTGCGGCGAAGGCGGTCTACCAAAACACGTCCGACGGTGAGGGATGAAAGCTGGGGGAGCATACCGGATTAGATACCCGAGTAGTCC	Archaea	Crenarchaeota	Nitrososphaeria	Nitrosopumilales	Nitrosopumilaceae	unclassified Nitrosopumilaceae	1	1	0	EU049817.1.914	97251	3.35e-138	uncultured crenarchaeote		Archaea; Crenarchaeota; environmental samples.	Steger,D., Ettinger-Epstein,P., Whalan,S., Hentschel,U., de Nys,R., Wagner,M. and Taylor,M.W.	Ammonia-oxidizing archaea are widespread, vertically transmitted symbionts of marine sponges	Unpublished	Luffariella sp.		Australia: Queensland, Orpheus Island
Otu023367	TGTCAGCCGCCGCGGTAAAACCAGCACCTCAAGTGGTCAGGATGATTATTGGGCCTAAAGCATCCGTAGCCGGCTCTGTAAGTTTTCGGTTAAATCTATGCGCTCAACGTATAGGCTGCCGGAAATACTGCAGATCTAGGGAGTGGGAGAGGTAGACGGTACTCGGTAGGAAGAGGTAAAATTCACTGATCTATTGATGACCACCTGTGGCGAAGGCGGTCTACTAGAGCACGTCCGACGGTGAGGGATGGAAGCTGGGGGAGCAAACCGGATTAGATACCCGGGTAGTCC	Archaea	Crenarchaeota	Nitrososphaeria	Nitrosopumilales	Nitrosopumilaceae	unclassified Nitrosopumilaceae	1	1	0	EU049817.1.914	97251	3.35e-138	uncultured crenarchaeote		Archaea; Crenarchaeota; environmental samples.	Steger,D., Ettinger-Epstein,P., Whalan,S., Hentschel,U., de Nys,R., Wagner,M. and Taylor,M.W.	Ammonia-oxidizing archaea are widespread, vertically transmitted symbionts of marine sponges	Unpublished	Luffariella sp.		Australia: Queensland, Orpheus Island
Otu022332	TGTCAGCCGCCGCGGTAAAACCAGCACCTCGAGTGGTCAGGATGATTATTGGGCCTAAAGCATCCGTAGCCGGATCTGTAAGTTTTCGGTTAAATCTATGCGCTCAACGTATAGGCTGCCGGAAATACTGCAGATCTAGGGAGTGGGAGAGGTAGACGGTACTCGGTAGGAAGAGGTAAAATTCACTAATCTATCGATGACCACCTGTGGCGAAGGCGGTCTACCAGAACACGTCCGACGGTGAGGTATGAACGCTGGCGAGCAAACCGGATTAGAAACCCGGGTAGTCC	Archaea	Crenarchaeota	Nitrososphaeria	Nitrosopumilales	Nitrosopumilaceae	unclassified Nitrosopumilaceae	0	1	0	EU049817.1.914	97251	1.2e-137	uncultured crenarchaeote		Archaea; Crenarchaeota; environmental samples.	Steger,D., Ettinger-Epstein,P., Whalan,S., Hentschel,U., de Nys,R., Wagner,M. and Taylor,M.W.	Ammonia-oxidizing archaea are widespread, vertically transmitted symbionts of marine sponges	Unpublished	Luffariella sp.		Australia: Queensland, Orpheus Island
Otu033445	TGTCAGCAGCCGCGGTAAAACCAGCACCTCAAGTGGTCAGGATGATTATTGAGCCTAAAGCGTCCGTAGCCGGATCTGTAAGTTTTCGGTTAAATCTATGCGCTCAACGTATAGGCTGCCGGAATACTGCAGATCTAGGGAGTGGGAGAGGTAGACGGTACTCGGTAGGAAGAGGTAAAATTCACTAATCTATCGATGACCACCTGTGGCGAAGGCGGTCTACCAGAACACGTCCGACGGTGAGGGATGAAAGCTGGGGGGGCAAACCGGATTAGAAACCCGGGTAGTCC	Archaea	Crenarchaeota	Nitrososphaeria	Nitrosopumilales	Nitrosopumilaceae	unclassified Nitrosopumilaceae	0	1	0	EU049817.1.914	97251	1.2e-137	uncultured crenarchaeote		Archaea; Crenarchaeota; environmental samples.	Steger,D., Ettinger-Epstein,P., Whalan,S., Hentschel,U., de Nys,R., Wagner,M. and Taylor,M.W.	Ammonia-oxidizing archaea are widespread, vertically transmitted symbionts of marine sponges	Unpublished	Luffariella sp.		Australia: Queensland, Orpheus Island
Otu023401	TGTCAGCAGCCGCGGTAAAACCAGCACCTCAAGTGGTCAGGATGTATTATTGGGCCTAAAGCATCCGTAGCCGGATCTGTAAGTTTTCGGTTAAATCTATGCGCTCGACGTATAGGCTGCCGGAAATACTGCAGATCTAGGGAGTGGGAGAGGTAGACGGTACTCGGTAGGAAGAGGTAAAATTCACTAATCTATCGATGACCACCTGTGGCGAAGGCGGTCTACCAGAACACGTCCGACGGTGAGGGAGGAAAGCTGGGGGAGCAAACCGGATTAGAAACCCTGGTAGTCT	Archaea	Crenarchaeota	Nitrososphaeria	Nitrosopumilales	Nitrosopumilaceae	unclassified Nitrosopumilaceae	1	2	0	EU049817.1.914	97251	1.21e-137	uncultured crenarchaeote		Archaea; Crenarchaeota; environmental samples.	Steger,D., Ettinger-Epstein,P., Whalan,S., Hentschel,U., de Nys,R., Wagner,M. and Taylor,M.W.	Ammonia-oxidizing archaea are widespread, vertically transmitted symbionts of marine sponges	Unpublished	Luffariella sp.		Australia: Queensland, Orpheus Island
Otu022098	TGCCAGCAGCCGCGGTAATACCAGCACCTCAAGTGGTCGGGATGATTATCGGGCCTAAAGCATCCGTAGCCGGCTCTGTTAGTTTTCGGTTAAATCTGTACGCTCAACGTACAGGCTGCCGGGAATACTACAGAGCTAGGGAGTGAGAGAGGTAGACGGTACTTGGTAGGAAGGGGTAAAATCCTTTGATCTATTGATGACCACCTGTGGCGAAGGCGGTCTACTAGAACACGTCCGACGGTGAGGGATGAAAGCTGGGGGAGCAAACCGGATTAGAAACCCCGGTAGTCC	Archaea	Crenarchaeota	Nitrososphaeria	Nitrosopumilales	Nitrosopumilaceae	unclassified Nitrosopumilaceae	1	3	0	DQ299268.1.1339	97251	3.35e-138	uncultured Nitrosopumilales archaeon		Archaea; Thaumarchaeota; Nitrosopumilales; environmental samples.	Holmes,B. and Blanch,H.	Genus-specific associations of marine sponges with group I crenarchaeotes	Mar. Biol. 150 (5), 759-772 (2007)	Geodia Media UCMPWC914	sponge
Otu034063	TGCCAGCAGCCGCGGTAATACCAGCACCTCAAGTGGTTAGGATGATTATTGGGCCTAAAGCATCCGTAGCCGGCTCTGTTAGTTTTCGGTTAAATCTGTACGCTCAACGTACAGGCTGCCGGGAATACTACAGAGCTAGGGAGTGGGAGAGGTAGACGGTACTTGGTAGGTAGGGGTAAAATCCTTTGATCTATTGATGACCACCTGTGGCGAAGGCGGTCTACTAGGACACGTCCGACGGTGAGGGATGAAAGCTGGGGGAGCAAACAGGATTAGATACCCGTGTAGTCC	Archaea	Crenarchaeota	Nitrososphaeria	Nitrosopumilales	Nitrosopumilaceae	unclassified Nitrosopumilaceae	0	1	0	DQ299268.1.1339	97251	3.35e-138	uncultured Nitrosopumilales archaeon		Archaea; Thaumarchaeota; Nitrosopumilales; environmental samples.	Holmes,B. and Blanch,H.	Genus-specific associations of marine sponges with group I crenarchaeotes	Mar. Biol. 150 (5), 759-772 (2007)	Geodia Media UCMPWC914	sponge
Otu006146	TGTCAGCCGCCGCGGTAAAACCAGCACCTCAAGTGGTCTGGATGATTATTGGGCCTAAAGCATCCGTAGCCGGATCTGTAAGTTTTCGGTTAAATCTATGCGCTCAACGTATAGGCTGCCGGAAGTACTGCAGATCTAGGGAGTGGGAGAGGTAGACGGTACTCGGTAGGAAGAGGTAAAATTCACTAATCTATCGATGACCACCTGTGGCGAAGGCGGTCTACCAGAACACGTCCGACGGTGAGGGATGAAAGCTGGGGGAGCAAACCGGATAAGATACCCCCGTAGCCC	Archaea	Crenarchaeota	Nitrososphaeria	Nitrosopumilales	Nitrosopumilaceae	unclassified Nitrosopumilaceae	1	6	0	EU049817.1.914	97260	3.35e-138	uncultured crenarchaeote		Archaea; Crenarchaeota; environmental samples.	Steger,D., Ettinger-Epstein,P., Whalan,S., Hentschel,U., de Nys,R., Wagner,M. and Taylor,M.W.	Ammonia-oxidizing archaea are widespread, vertically transmitted symbionts of marine sponges	Unpublished	Luffariella sp.		Australia: Queensland, Orpheus Island
Otu007784	TGTCAGCCGCCGCGGTAAAACCAGCACCTCAAGTGGTCAGGATGATTATTGGGCCTAAAGCATCCGTAGCCGGATCCGTAAGTTTTCGGTTAAATCTATGCGCTCAACGTATAGGCTGCCGGAAATACTGCAGATCTAGGGAGTGGGAGAGGTAGACGGTACTCGGTGGGAAGAGGTAAAATTCACTAATCTATCGATGACCACCTGTGGCGAAGGCGGTCTACCAGAACACGTCCGACGGTGAGGGATGACAGCTGGGGGAGCAAACCGGATTAGAAACCCGCGTAGCCC	Archaea	Crenarchaeota	Nitrososphaeria	Nitrosopumilales	Nitrosopumilaceae	unclassified Nitrosopumilaceae	1	3	0	EU049817.1.914	97260	3.35e-138	uncultured crenarchaeote		Archaea; Crenarchaeota; environmental samples.	Steger,D., Ettinger-Epstein,P., Whalan,S., Hentschel,U., de Nys,R., Wagner,M. and Taylor,M.W.	Ammonia-oxidizing archaea are widespread, vertically transmitted symbionts of marine sponges	Unpublished	Luffariella sp.		Australia: Queensland, Orpheus Island
Otu033827	TGTCAGCAGCCGCGGTAAAACCAGCACCTCAAGTGGTCAGGATGATTATTGGGCCTAAAGCATCCGTAGCCGGATCTGTAAGTTTTCGGTTAAATCTATGCGCTCAACGTATAGGCTGCCGGAAATACTGCAGATCTAGGGAGTGGGAGAGGTAGACGGTACTCGGTAGGAAGAGGTAAAATTCACTAATCTATCGATGACCACCTGTGGCGAAGGCGGTCTACCAGAACACGTCCGACGGTGAGGGATGACAACTGGTCGAGCAGATATGAAAACGAACCCCAGTACAGC	Archaea	Crenarchaeota	Nitrososphaeria	Nitrosopumilales	Nitrosopumilaceae	unclassified Nitrosopumilaceae	1	0	0	EU049817.1.914	97358	2.05e-125	uncultured crenarchaeote		Archaea; Crenarchaeota; environmental samples.	Steger,D., Ettinger-Epstein,P., Whalan,S., Hentschel,U., de Nys,R., Wagner,M. and Taylor,M.W.	Ammonia-oxidizing archaea are widespread, vertically transmitted symbionts of marine sponges	Unpublished	Luffariella sp.		Australia: Queensland, Orpheus Island
Otu016461	TGTCAGCAGCCGCGGTAAAACCAGCACCTCAAGTGGTCAGGATGATTATTGGGCCTAAAGCATCCGTAGCCGGATCCATAAGTTTTCGGTTAAATCTATGCGCTTAACGTATAGGCTGTCGAAAATACTGTGGATCTAGGGAGTGGGAGAGGTAGACGGTACTCGGTAGGAAGAGGTAAAATTCACTAATCTATCGATGACCACCTGTGGCGAAGGCGGTCTACCAGAACACGTCCGACGGTGAGGGATGAAAGCTGGTGGAGCAGACCTGACTAGGAACCCCTGTAGAGC	Archaea	Crenarchaeota	Nitrososphaeria	Nitrosopumilales	Nitrosopumilaceae	unclassified Nitrosopumilaceae	2	0	0	EU049816.1.914	97464	1.57e-131	uncultured crenarchaeote		Archaea; Crenarchaeota; environmental samples.	Steger,D., Ettinger-Epstein,P., Whalan,S., Hentschel,U., de Nys,R., Wagner,M. and Taylor,M.W.	Ammonia-oxidizing archaea are widespread, vertically transmitted symbionts of marine sponges	Unpublished	Luffariella sp.		Australia: Queensland, Orpheus Island
Otu034076	TGTCAGCCGCCGCGGTAAGACCAGCACCTCAAGTGGTCAGGATGATTATTGGGCCTAAAGCATCCGTAGCCGGATCCATAAGTTTTCGGTTAAATCTATGCGCTTAACGTATAGGCTGTCGAAAATACTGTGGATCTAGGGAGTGGGAGAGGTAGACGGTACTCGGTAGGAAGAGGTAAAATTCACTAATCTATCGATGACCACCTGTGGCGAAGGCGGTCTACCAGAACACGTCCGACGGTGAGGGATGACAGCTGGGGGAGCAACCGGATGAGAAACCTAGAAGTCC	Archaea	Crenarchaeota	Nitrososphaeria	Nitrosopumilales	Nitrosopumilaceae	unclassified Nitrosopumilaceae	2	0	0	EU049816.1.914	97509	9.32e-134	uncultured crenarchaeote		Archaea; Crenarchaeota; environmental samples.	Steger,D., Ettinger-Epstein,P., Whalan,S., Hentschel,U., de Nys,R., Wagner,M. and Taylor,M.W.	Ammonia-oxidizing archaea are widespread, vertically transmitted symbionts of marine sponges	Unpublished	Luffariella sp.		Australia: Queensland, Orpheus Island
Otu033494	TGCCAGCAGCCGCGGTAAAACCAGCACCTCAAGTGGTCAGGATGATTATTGGGCCTAAAGCATCCGTAGCCGGATCCATAAGTTTTCGGTTAAATCTATGCGCTTAACGCATAGGCTGTCGAAAATACTGTGGATCTAGGGAGTGGGAGAGGTAGACGGTACTCGGTAGGAAGAGGTAAAATTCGCTAATCTATCGATGACCACCTGTGGCGAAGGCGGTCTACCAGAACACGTCCGACGGTGAGGGATGAAAGCTGGGGGAGCAAACCGGATTAGAAACCCCTGTACACC	Archaea	Crenarchaeota	Nitrososphaeria	Nitrosopumilales	Nitrosopumilaceae	unclassified Nitrosopumilaceae	1	0	0	EU049816.1.914	97518	7.26e-135	uncultured crenarchaeote		Archaea; Crenarchaeota; environmental samples.	Steger,D., Ettinger-Epstein,P., Whalan,S., Hentschel,U., de Nys,R., Wagner,M. and Taylor,M.W.	Ammonia-oxidizing archaea are widespread, vertically transmitted symbionts of marine sponges	Unpublished	Luffariella sp.		Australia: Queensland, Orpheus Island
Otu033501	TGCCAGCAGCCGCGGTAAAACCAGCACCTCAAGTGGTCAGGATGATTATTGGGCCTAAAGCATCCGTAGCCGGATCCATAAGTTTTCGGTTAAATCTATGCGCTTAACGTATAGGCCGTCGAAAATACTGTGGATCTAGGGAGTGGGAGAGGTAGACGGTACTCGGTAGGAAGAGGTAAAATTCACTAATCTATCGATGACCACCTGTGGCGAAGGCGGTCTACCAGAACACGTCCGACGGTGAGGGATGAAAGCTGGGGGCGCAAACCGGAATAGATACCCTAGCAGCCC	Archaea	Crenarchaeota	Nitrososphaeria	Nitrosopumilales	Nitrosopumilaceae	unclassified Nitrosopumilaceae	1	0	0	EU049816.1.914	97518	7.26e-135	uncultured crenarchaeote		Archaea; Crenarchaeota; environmental samples.	Steger,D., Ettinger-Epstein,P., Whalan,S., Hentschel,U., de Nys,R., Wagner,M. and Taylor,M.W.	Ammonia-oxidizing archaea are widespread, vertically transmitted symbionts of marine sponges	Unpublished	Luffariella sp.		Australia: Queensland, Orpheus Island
Otu034183	TGCCAGCTGCCGCGGTAAAACCAGCACCTCAAGTGGTCAGGATGATTATTGGGCCTAAAGCATCCGTAGCCGGATCCATAAGTTTTCGGTTAAACCTATGCGCTTAACGTATAGGCTGTCGAAAATACTGTGGATCTAGGGAGTGGGAGAGGTAGACGGTACTCGGTAGGAAGAGGTAAAATTCACTAATCTATCGATGACCACCTGTGGCGAAGGCGGTCTACCAGAACACGTCCGACGGTGAGGGATGAAAGCTGGGGGAGCAAACCGGAATAGAAACCCCAGAAGTGC	Archaea	Crenarchaeota	Nitrososphaeria	Nitrosopumilales	Nitrosopumilaceae	unclassified Nitrosopumilaceae	1	0	0	EU049816.1.914	97518	7.26e-135	uncultured crenarchaeote		Archaea; Crenarchaeota; environmental samples.	Steger,D., Ettinger-Epstein,P., Whalan,S., Hentschel,U., de Nys,R., Wagner,M. and Taylor,M.W.	Ammonia-oxidizing archaea are widespread, vertically transmitted symbionts of marine sponges	Unpublished	Luffariella sp.		Australia: Queensland, Orpheus Island
Otu005831	TGCCAGCAGCCGCGGTAAAACCAGCACCTCAAGTGGTCAGGGTGATTATTGGGCCTAAAGCATCCGTAGCCGGATCTGTAAGTTTTCGGTTAAATCTATGCGCTCAACGTATAGGCTGCCGGAAATACTGCAGATCTAGGGAGTGGGAGAGGTAGACGGTACTCGGTAGGAAGAGGTAAAATTCACTAATCTATCGATGACCACCTGTGGCGAAGGCGGTCTACCAGAACACGCCCGACGGTGAGGGATGAAAGCTGGTGGAGCAAACCGGATTAGATACCCTAGAAGTCC	Archaea	Crenarchaeota	Nitrososphaeria	Nitrosopumilales	Nitrosopumilaceae	unclassified Nitrosopumilaceae	3	6	0	EU049817.1.914	97518	7.26e-135	uncultured crenarchaeote		Archaea; Crenarchaeota; environmental samples.	Steger,D., Ettinger-Epstein,P., Whalan,S., Hentschel,U., de Nys,R., Wagner,M. and Taylor,M.W.	Ammonia-oxidizing archaea are widespread, vertically transmitted symbionts of marine sponges	Unpublished	Luffariella sp.		Australia: Queensland, Orpheus Island
Otu011392	TGTCAGCAGCCGCGGTAAAACCAGCACCTCAAGTGGTCAGGATAATTATTGGGCCTAAAGCATCCGTAGCCGGATCTGTAAGTTTTCGGTTAAATCTATGCGCTCAACGTATAGGCTGCCGGAAATACTGCAGATCTAGGGAGTGGGAGAGGTAGACGGTACTCGGTAGGAAGAGGTAAAATTCACTAATCTATCGATGACCACCTGTGGCGAAGGCGGTCTACCAGAACACGTCCGACGGTGAGGGATGAAAGCTGGTGGAGCAGACCGGACTAGATACCCCTGTAGAGC	Archaea	Crenarchaeota	Nitrososphaeria	Nitrosopumilales	Nitrosopumilaceae	unclassified Nitrosopumilaceae	0	4	0	EU049817.1.914	97518	7.26e-135	uncultured crenarchaeote		Archaea; Crenarchaeota; environmental samples.	Steger,D., Ettinger-Epstein,P., Whalan,S., Hentschel,U., de Nys,R., Wagner,M. and Taylor,M.W.	Ammonia-oxidizing archaea are widespread, vertically transmitted symbionts of marine sponges	Unpublished	Luffariella sp.		Australia: Queensland, Orpheus Island
Otu023370	TGTCAGCAGCCGCGGTAAAACCAGCACCTCAAGTGGTCAGGATGATTATTGGGCCTAAAGCATCCGTAGCCGGATCTGTAAGTTTTCGGTTAAATCTATGCGCTCAACGTATAGGCTGCCGGAAATACTGCAGATCTAGGGAGTGGGAGAGGTAGACGGTACTCGGTAGGAAGAGGTAAAACTCACTAATCTATCGATGACCACCTGTGGCGAAGGCGGTCTACCAGAACACGTCCGACGGTGAGGGATGAAAGCTGGGGGAGCAAACCGCAATAGGTACCCCAGAAGTCC	Archaea	Crenarchaeota	Nitrososphaeria	Nitrosopumilales	Nitrosopumilaceae	unclassified Nitrosopumilaceae	1	2	0	EU049817.1.914	97518	7.26e-135	uncultured crenarchaeote		Archaea; Crenarchaeota; environmental samples.	Steger,D., Ettinger-Epstein,P., Whalan,S., Hentschel,U., de Nys,R., Wagner,M. and Taylor,M.W.	Ammonia-oxidizing archaea are widespread, vertically transmitted symbionts of marine sponges	Unpublished	Luffariella sp.		Australia: Queensland, Orpheus Island
Otu022270	TGTCAGCAGCCGCGGTAAAACCAGCACCTCAAGTGGTCAGGATGATTATTGGGCCTAAAGCATCCGTAGCCGGATCTGTAAGTTTTCGGTTAAATCTATGCGCTCAACGTATAGGCTGCCGGAAATACCGCAGATCTAGGGAGTGGGAGAGGTAGACGGTTCTCGGTAGGAAGAGGTAAAATTCACTAGTCTATCGATGACCACCTGTGGCGAAGGCGGTCTACCAGAACACGTCCGACGGTGAGGGATGAAAGCTGGGGGAGCAAACCGGATTAGAAACCCTTTTAGTCC	Archaea	Crenarchaeota	Nitrososphaeria	Nitrosopumilales	Nitrosopumilaceae	unclassified Nitrosopumilaceae	0	2	0	EU049817.1.914	97518	7.26e-135	uncultured crenarchaeote		Archaea; Crenarchaeota; environmental samples.	Steger,D., Ettinger-Epstein,P., Whalan,S., Hentschel,U., de Nys,R., Wagner,M. and Taylor,M.W.	Ammonia-oxidizing archaea are widespread, vertically transmitted symbionts of marine sponges	Unpublished	Luffariella sp.		Australia: Queensland, Orpheus Island
Otu033407	TGTCAGCCGCCGCGGTAAAACCAGCACCTCAAGTGGTCAGGATGATTATTGGGCCTAAAGCATCCGTAGCCGGATCTGTAAGTTTTCGGTTAAATCTATGCGCTCAACGTATAGGCTGCCGAAAATACTGCAGATCTAGGGAGTGGGAGAGGTAGACGGTACTCGGTAGGAAGAGGTAAAATTCACTAATCTATCGATGACCACCTGTGGCGAAGGCGGTCTACCAGAACACGTCCGACGGTGAGGGATGAAAGCTGGTCGAGCAAACCTGATTACATACCCTCGCAGTCC	Archaea	Crenarchaeota	Nitrososphaeria	Nitrosopumilales	Nitrosopumilaceae	unclassified Nitrosopumilaceae	0	2	0	EU049817.1.914	97518	7.26e-135	uncultured crenarchaeote		Archaea; Crenarchaeota; environmental samples.	Steger,D., Ettinger-Epstein,P., Whalan,S., Hentschel,U., de Nys,R., Wagner,M. and Taylor,M.W.	Ammonia-oxidizing archaea are widespread, vertically transmitted symbionts of marine sponges	Unpublished	Luffariella sp.		Australia: Queensland, Orpheus Island
Otu033729	TGTCAGCAGCCGCGGTAAAACCAGCACCTCAAGTGGTCAGGATGATTATTGGGCCTAAAGCATCCGTAGCCGGATCTGTAAGTTTTCGGTTAAATCTATGCGCTCAACGTATAGGCTGCCGGAAATACTGCAGATCTAGGGAGTGGGAGAGGTAGACGGTACTTGGTAGGAAGAGGTAAAATTCACTAATCTATCGATGACCACCTGTGGCGAAGGCGGTCTACCAGAACACGTCCGACGGTGAGGGATGAACGCTGGGGAGCAAACCGGATTAGGTACCCTAGCAGTGC	Archaea	Crenarchaeota	Nitrososphaeria	Nitrosopumilales	Nitrosopumilaceae	unclassified Nitrosopumilaceae	1	0	0	EU049817.1.914	97518	2.6e-134	uncultured crenarchaeote		Archaea; Crenarchaeota; environmental samples.	Steger,D., Ettinger-Epstein,P., Whalan,S., Hentschel,U., de Nys,R., Wagner,M. and Taylor,M.W.	Ammonia-oxidizing archaea are widespread, vertically transmitted symbionts of marine sponges	Unpublished	Luffariella sp.		Australia: Queensland, Orpheus Island
Otu034121	TGTCAGCAGCCGCGGTAAAACCAGCACCTCAAGTGGTCAGGATGATTATTGGGCCTAAAGCATCCGTAGCCGGATCTGTAAGTTTTCGGTTAAGTCTATGCGCTCAACGTATAGGCTGCCGGAAATACTGCAGATCTAGGGAGTGGGAGAGGTAGACGGTACTCGGTAGGAAGAGGTAAAATTCACTAATCTATCGATGACCACCTGTGGCGAAGGCGGTCTACCAGAACACGTCCGACGGTGAGGGAGGAAAGCTGGGGGAGCAAATCGGATTAGAAACCCCAGAAGTGC	Archaea	Crenarchaeota	Nitrososphaeria	Nitrosopumilales	Nitrosopumilaceae	unclassified Nitrosopumilaceae	0	1	0	EU049817.1.914	97518	7.26e-135	uncultured crenarchaeote		Archaea; Crenarchaeota; environmental samples.	Steger,D., Ettinger-Epstein,P., Whalan,S., Hentschel,U., de Nys,R., Wagner,M. and Taylor,M.W.	Ammonia-oxidizing archaea are widespread, vertically transmitted symbionts of marine sponges	Unpublished	Luffariella sp.		Australia: Queensland, Orpheus Island
Otu022298	TGCCAGCCGCCGCGGTAAAACCAGCACCTCAAGCGGTCAGGATGATTATTGGGCCTAAAGCATCCGTAGCCGGCTCTGTTAGTTTTCGGTTAAATCTGTACGCTCAACGTACAGGCTGCCGGGAATACTACAGAGCTAGGGAGTGGGAGAGGTAGACGGTACTTGGTAGGAAGGGGTAAAATCCTTTGATCTATTGACGACCACCTGTGGCGAAGGCGGTCTACTAGAACACGTCCGACGGTGAGGGATGACAGCTGGGGGCGCGAACCGGATTAGAAACCCCCGTACTCC	Archaea	Crenarchaeota	Nitrososphaeria	Nitrosopumilales	Nitrosopumilaceae	unclassified Nitrosopumilaceae	1	0	0	DQ299268.1.1339	97518	7.26e-135	uncultured Nitrosopumilales archaeon		Archaea; Thaumarchaeota; Nitrosopumilales; environmental samples.	Holmes,B. and Blanch,H.	Genus-specific associations of marine sponges with group I crenarchaeotes	Mar. Biol. 150 (5), 759-772 (2007)	Geodia Media UCMPWC914	sponge
Otu034152	TGTCAGCCGCCGCGGTAAAACCAGCACCTCAAGTGGTCAGGATGATTATTGGGCCTAAAGCATCCGTAGCCGGATCTGTAAGTTTTCGGTTAAATCTATGCGCTCAACGTATAGGCTGCCGGAAATACTGCAGATCTAGGGAGTGGGAGAGGTAGACGGTACTCGGTAGGAAGAGGTAAAATTCACTAATCTATCGATGACCACCTGTGGCGAAGGCGGTCTACCAGAACACGTCAGACGGTGAGGGGTGGAAAGCTGAGGGAGCAAACCGGATTAGAAACCCTTGTAGACC	Archaea	Crenarchaeota	Nitrososphaeria	Nitrosopumilales	Nitrosopumilaceae	unclassified Nitrosopumilaceae	1	1	0	EU049817.1.914	97527	7.28e-135	uncultured crenarchaeote		Archaea; Crenarchaeota; environmental samples.	Steger,D., Ettinger-Epstein,P., Whalan,S., Hentschel,U., de Nys,R., Wagner,M. and Taylor,M.W.	Ammonia-oxidizing archaea are widespread, vertically transmitted symbionts of marine sponges	Unpublished	Luffariella sp.		Australia: Queensland, Orpheus Island
Otu033429	TGCCCTCCGCCGCGGTAAAACCAGCACCTCAAGTGGTCAGGATGATTATTGGGCCTAAAGCATCCGTAGCCGGATCCATAAGTTTTCGGTTAAATCTATGCGCTTAACGTATAGGCTGTCGAAAATACTGTGGACCTAGGGAGTGGGAGAGGTAGACGGTACTCGGTAGGAAGAGGTAAAATTCACTAATCTATCGATGACCACCTGTGGCGAAGGCGGTCTACCAGAACACGTCCGACGGTGAGGGATGAAAGCTGGGGGGGCAAACCGGATTAGAAACCCTTGTAGTCC	Archaea	Crenarchaeota	Nitrososphaeria	Nitrosopumilales	Nitrosopumilaceae	unclassified Nitrosopumilaceae	2	0	0	EU049816.1.914	97544	1.56e-136	uncultured crenarchaeote		Archaea; Crenarchaeota; environmental samples.	Steger,D., Ettinger-Epstein,P., Whalan,S., Hentschel,U., de Nys,R., Wagner,M. and Taylor,M.W.	Ammonia-oxidizing archaea are widespread, vertically transmitted symbionts of marine sponges	Unpublished	Luffariella sp.		Australia: Queensland, Orpheus Island
Otu033486	TGTCAGCAGCCGCGGTAAAACCAGCACCTCAAGTGGTCAGGACGATTATTGGGCCTAAAGCATCCGTAGCCGGATCCATAAGTTTTCGGTTAAATCTATGCGCTTAACGTATAGGCTGTCGAAAATACTGTGGATCTAGGGAGTGGGAGAGGTAGACGGTACTCGGTAGGAAGAGGTAAAATTCACTAATCTATCGATGACCACCTGTGGCGAAGGCGGTCTACCAGAACACGTCCGACGGTGAGGGATGAAAGCTGGTGGAGCAAACCGGATTAGAAACCCGAGTAATGC	Archaea	Crenarchaeota	Nitrososphaeria	Nitrosopumilales	Nitrosopumilaceae	unclassified Nitrosopumilaceae	2	0	0	EU049816.1.914	97561	1.21e-137	uncultured crenarchaeote		Archaea; Crenarchaeota; environmental samples.	Steger,D., Ettinger-Epstein,P., Whalan,S., Hentschel,U., de Nys,R., Wagner,M. and Taylor,M.W.	Ammonia-oxidizing archaea are widespread, vertically transmitted symbionts of marine sponges	Unpublished	Luffariella sp.		Australia: Queensland, Orpheus Island
Otu004766	TGTCAGCAGCCGCGGTAAAACCAGCACCTCAAGTGGTCAGGATGATTATTGGGCCTAAAGCATCCGTAGCCGGATCTGTAAGTTTTCGGTTAAATCTATGCGCTCAACGTATAGGCTGCCGGAAATACTGCAGATCTAGGGAGTGGGAGAGGTAGACGGTACTCGGCAGGAAGAGGTAAAATTCACTAATCTATCGATGACCACCTGTGGCGAAGGTGGTCTACCAGAACACGTCCGACGGTGAGGGATGAAAGCTGGTGGAGCAAACCGGATTAGATACCCCGGTAGACC	Archaea	Crenarchaeota	Nitrososphaeria	Nitrosopumilales	Nitrosopumilaceae	unclassified Nitrosopumilaceae	1	12	0	EU049817.1.914	97569	3.35e-138	uncultured crenarchaeote		Archaea; Crenarchaeota; environmental samples.	Steger,D., Ettinger-Epstein,P., Whalan,S., Hentschel,U., de Nys,R., Wagner,M. and Taylor,M.W.	Ammonia-oxidizing archaea are widespread, vertically transmitted symbionts of marine sponges	Unpublished	Luffariella sp.		Australia: Queensland, Orpheus Island
Otu005290	TGTCAGCAGCCGCGGTAAAACCAGCACCTCAAGTGGTCAGGATGATTATTGGGCCTAAAGCATCCGTAGCCGGATCTGTAAGTTTTCGGTTAAATCTATGCGCTCAACGTATAGGCTGCCGGAAATACTGCAGATCTAGGGAGTGGGAGAGGTAGACGGTACTCGGTAGGAAGAGGTAAAATTCACTAATCTATCGATGACCACCTGTGGCGAAGGCGGTCTACCAGAACACGTCCGACGGTGAGGGATGAAAGCTGGTGGAGCAAACCTGACTAGGTACCCGGGTAGAGC	Archaea	Crenarchaeota	Nitrososphaeria	Nitrosopumilales	Nitrosopumilaceae	unclassified Nitrosopumilaceae	1	9	0	EU049817.1.914	97569	3.35e-138	uncultured crenarchaeote		Archaea; Crenarchaeota; environmental samples.	Steger,D., Ettinger-Epstein,P., Whalan,S., Hentschel,U., de Nys,R., Wagner,M. and Taylor,M.W.	Ammonia-oxidizing archaea are widespread, vertically transmitted symbionts of marine sponges	Unpublished	Luffariella sp.		Australia: Queensland, Orpheus Island
Otu005858	GTCCAGCCGCCGCGGTAAAACCAGCACCACAAGTGGTCAGGATGATTATTGGGCCTAAAGCATCCGTAGCCGGATCTGTAAGTTTTCGGTTAAATCTATGCGCTCAGCGTATAGGCTGCCGGAAATACTGCAGATCTAGGGAGTGGGAGAGGTAGACGGTACTCGGTAGGAAGAGGTAAAATTCACTAATCTATCGATGACCACCTGTGACGAAGGCGGTCTACCAGAACACGTCCGACGGTGAGGGATGAAAGCTGGGGGAGCAAACCGGATTAGATACCCCAGTAGTCC	Archaea	Crenarchaeota	Nitrososphaeria	Nitrosopumilales	Nitrosopumilaceae	unclassified Nitrosopumilaceae	0	10	0	EU049817.1.914	97569	3.35e-138	uncultured crenarchaeote		Archaea; Crenarchaeota; environmental samples.	Steger,D., Ettinger-Epstein,P., Whalan,S., Hentschel,U., de Nys,R., Wagner,M. and Taylor,M.W.	Ammonia-oxidizing archaea are widespread, vertically transmitted symbionts of marine sponges	Unpublished	Luffariella sp.		Australia: Queensland, Orpheus Island
Otu006411	TGTCAGCCGCCGCGGTAAAACCAGCACCTCAAGTGGTCAGGATGATTATTGGGCCTAAAGCATCCGTAGCCGGATCTGTAAGTTTTCGGTTAAATCTATGCGCTCAACGTATAGGCTGCCGGAAATACTGCAGATCTAGGGAGTGGGAGAGGTAGACGGTACTCGGTAGGAAGAGGTAAAATTCACTAATCTATCGATGACCACCTGTGGCGAAGGCGGTCTACCAGAATACGTCCGACGGTGAGGGATGAAAGCTGGTGGAGCAGACCGGATAAGATACCCGCGTAGAGC	Archaea	Crenarchaeota	Nitrososphaeria	Nitrosopumilales	Nitrosopumilaceae	unclassified Nitrosopumilaceae	1	8	0	EU049817.1.914	97569	3.35e-138	uncultured crenarchaeote		Archaea; Crenarchaeota; environmental samples.	Steger,D., Ettinger-Epstein,P., Whalan,S., Hentschel,U., de Nys,R., Wagner,M. and Taylor,M.W.	Ammonia-oxidizing archaea are widespread, vertically transmitted symbionts of marine sponges	Unpublished	Luffariella sp.		Australia: Queensland, Orpheus Island
Otu011367	TGTCAGCCGCCGCGGTAAAACCGGCACCTCAAGTGGTCAGGATGATTATTGGGCCTAAAGCATCCGTAGCCGGATCTGTAAGTTTTCGGTTAAATCTATGCGCTCAACGTATAGGCTGCCGGAAATACTGCAGATCTAGGGAGTGGGAGAGGTAGACGGTACTCGGTAGGAAGAGGTAAAATTCACTATCTATCGATGACCACCTGTGGCGAAGGCGGTCTACCAGAACACGTCCGACGGTGAGGGATGAAAGCTGGGCGAGCAAACCGGATTAGAAACCCGTGTAGACC	Archaea	Crenarchaeota	Nitrososphaeria	Nitrosopumilales	Nitrosopumilaceae	unclassified Nitrosopumilaceae	1	4	0	EU049817.1.914	97569	1.2e-137	uncultured crenarchaeote		Archaea; Crenarchaeota; environmental samples.	Steger,D., Ettinger-Epstein,P., Whalan,S., Hentschel,U., de Nys,R., Wagner,M. and Taylor,M.W.	Ammonia-oxidizing archaea are widespread, vertically transmitted symbionts of marine sponges	Unpublished	Luffariella sp.		Australia: Queensland, Orpheus Island
Otu022398	CAGCAGCCGCCGCGGTAAAACCAGCCCCTCAAGTGGTCAGGATGATTATTGGGCCTAAAGCATCCGTAGCCGGATCTGTAAGTTTTCGGTTAAATCTATGCGCTCAACGTATAGGCTGCCGGAAATACTGCAGATCTAGGGAGTGGGAGAGGTAGACGGTACTCGGTAGGAAGAGGTAAAATTCACTAATCTATCGATGACCACCTGTGGCGAAGGCGGTCTACCAGAACACGTCCGACGGTGAGGGATGAAAGCTGGGGGAGCAAACCGGACTAGAAACCCCCGTAGTCC	Archaea	Crenarchaeota	Nitrososphaeria	Nitrosopumilales	Nitrosopumilaceae	unclassified Nitrosopumilaceae	0	3	0	EU049817.1.914	97569	3.35e-138	uncultured crenarchaeote		Archaea; Crenarchaeota; environmental samples.	Steger,D., Ettinger-Epstein,P., Whalan,S., Hentschel,U., de Nys,R., Wagner,M. and Taylor,M.W.	Ammonia-oxidizing archaea are widespread, vertically transmitted symbionts of marine sponges	Unpublished	Luffariella sp.		Australia: Queensland, Orpheus Island
Otu022256	CAGCAGCCGCCTCGGTAAAACCAGCACCTCAAGTGGTCAGGATGATTATTGGGCCTAAAGCATCCGTAGCCGGATCTGTAAGTTTTCGGTTAAATCTATGCGCTCAACGTATAGGCTGCCGGAGATACTGCAGATCTAGGGAGTGGGAGAGGTAGACGGTACTCGGTAGGAAGAGATAAAATTCACTAATCTATCGATGACCACCTGTGGCGAAGGCGGTCTACCAGAACACGTCCGACGGTGAGGGATGAAAGCTGGGGGAGCAAACCGGATTAGATACCCCCGTAGTCC	Archaea	Crenarchaeota	Nitrososphaeria	Nitrosopumilales	Nitrosopumilaceae	unclassified Nitrosopumilaceae	0	2	0	EU049817.1.914	97569	3.35e-138	uncultured crenarchaeote		Archaea; Crenarchaeota; environmental samples.	Steger,D., Ettinger-Epstein,P., Whalan,S., Hentschel,U., de Nys,R., Wagner,M. and Taylor,M.W.	Ammonia-oxidizing archaea are widespread, vertically transmitted symbionts of marine sponges	Unpublished	Luffariella sp.		Australia: Queensland, Orpheus Island
Otu022325	TGCCAGCCGCCGCGGTAAAACCAGCACCTCAAGTGGTCAGGATGATTATTGGGCCTAAAGCATCCGTAGCCGGGTCTGTAAGTTTTCGGTTAAATCTATGCGCTCAACGTATAGGCTGCCGGAAATACTGCAGATCTAGGGAGTGGGAGAGGTAGACGGTACTCGGTAGGAAGAGGTAAAATTCACTAATCTATCGATGACCACCTGTGGCGAAGGCGGTCTACCAGAACACGTCCGGCGGTGAGGGATGAAAGCTGGGGGAGCAAACCGGATTAGGTACCCGAGTAGACC	Archaea	Crenarchaeota	Nitrososphaeria	Nitrosopumilales	Nitrosopumilaceae	unclassified Nitrosopumilaceae	1	1	0	EU049817.1.914	97569	3.35e-138	uncultured crenarchaeote		Archaea; Crenarchaeota; environmental samples.	Steger,D., Ettinger-Epstein,P., Whalan,S., Hentschel,U., de Nys,R., Wagner,M. and Taylor,M.W.	Ammonia-oxidizing archaea are widespread, vertically transmitted symbionts of marine sponges	Unpublished	Luffariella sp.		Australia: Queensland, Orpheus Island
Otu033480	TGTCAGCAGCCGCGGTAAAACCAGCACCTCAAGTGGTCAGGATGATTATTGGGCCTAAAGCATCCGTAGCCGGCTCTGTCAGTTTTCGGTTAAATCTGTACGCTCAACGTACAGGCTGCCGGGAATACTGCAGAGCTAGAGAGTGGGAGAGGTAGACGGTACTCGGTAGGAAGGGGTAAAATCCTTTGATCTATTGATGACCACCTGTGGCGAAGGCGGTCTACCAGAACACGTCCGACGGTGAGGGATGAAAGCTGGGGGAGCAAACCGCATTAGAAACCCCAGTAGTGC	Archaea	Crenarchaeota	Nitrososphaeria	Nitrosopumilales	Nitrosopumilaceae	unclassified Nitrosopumilaceae	2	0	0	JX870220.1.915	97578	9.32e-139	uncultured archaeon		Archaea; environmental samples.	Wang,P., Li,T. and Zhang,C.	Characterizing archaeal diversity and community structure in the surface sediment of South China Sea	Unpublished		surface sediment of the Pearl River estuary
Otu007537	TGTCAGCAGCCGCGGTAAAACCAGCACCTCAAGTGGTCAGGATGATTATTGGGCCTAAAGCATCCGTAGCCGGATCTGTAAGTTTTCGGTCAAATCTATGCGCTCAACGTATAGGCTGCCGGAAATACTGCAGATCTAGGGAGTGGGAGAGGTAGACGGTACTCGGTAGGAAGAGGTAAAATTCACTAATCTATCGATGACCACCTGTGGCGAAGGCGGTCTACCAGAACACGTCCGACGGTGAGGGATGAAAGCTGGGCGAGCAAACCAGATTAGATACCCTGGTAGTGC	Archaea	Crenarchaeota	Nitrososphaeria	Nitrosopumilales	Nitrosopumilaceae	unclassified Nitrosopumilaceae	3	7	0	EU049817.1.914	97578	9.32e-139	uncultured crenarchaeote		Archaea; Crenarchaeota; environmental samples.	Steger,D., Ettinger-Epstein,P., Whalan,S., Hentschel,U., de Nys,R., Wagner,M. and Taylor,M.W.	Ammonia-oxidizing archaea are widespread, vertically transmitted symbionts of marine sponges	Unpublished	Luffariella sp.		Australia: Queensland, Orpheus Island
Otu033510	TGTCAGCCGCCGCGGTAAAACCAGCACCTCAAGTGGTCAGGATGATTATTGGGCCTAAAGCATCCGTAGCTGGCTCTGTTAGTTTTCGGTTAAATCTGTACGCTCAACGTACAGGCTGTCGGGAATACTACAGAGCTAGGGAGTGGGAGAGGTAGACGGTACTTGGTAGGAAGGGGTACAATCCTTTGATCTATTGATGACCACCTGTGGCGAAGGCGGTCTACTAGAACACGTCCGACGGTGAGGGATGAAAGCTGGGGGAGCAGACCGGATTAGGAACCCCGGTAGTGC	Archaea	Crenarchaeota	Nitrososphaeria	Nitrosopumilales	Nitrosopumilaceae	unclassified Nitrosopumilaceae	1	0	0	DQ299268.1.1339	97578	9.32e-139	uncultured Nitrosopumilales archaeon		Archaea; Thaumarchaeota; Nitrosopumilales; environmental samples.	Holmes,B. and Blanch,H.	Genus-specific associations of marine sponges with group I crenarchaeotes	Mar. Biol. 150 (5), 759-772 (2007)	Geodia Media UCMPWC914	sponge
Otu007038	TGCCAGCAGCCGCGGTAAAACCAGCACCTCAAGTGGTCAGGATGATTATTGGGCCTAAAGCATCCGTAGCCGGATCCATAAGTTTTCGGTTAAATCTATGCGCTTAACGTATAGGCTGTCGAAAATACTGTGGATCTAGGGAGTGGGAGAGGTAGACGGTACTCGGTAGGAAGAGGTAAAATTCACTAATCTATCGATGACCACCTGTGGCGAAGGCGGTCTACCAGAACACGTCCGACGGTGAGGGATGGCAGCTGGGGGCGCAAACCGGATTAGATACCCGGGTAGTCA	Archaea	Crenarchaeota	Nitrososphaeria	Nitrosopumilales	Nitrosopumilaceae	unclassified Nitrosopumilaceae	11	0	0	EU049816.1.914	97586	2.59e-139	uncultured crenarchaeote		Archaea; Crenarchaeota; environmental samples.	Steger,D., Ettinger-Epstein,P., Whalan,S., Hentschel,U., de Nys,R., Wagner,M. and Taylor,M.W.	Ammonia-oxidizing archaea are widespread, vertically transmitted symbionts of marine sponges	Unpublished	Luffariella sp.		Australia: Queensland, Orpheus Island
Otu022340	TGTCAGCCGCCGCGGTAAGACCAGCACCTCAAGTGGTCAGGATGATTATTGGGCCGAAAGCATCCGTAGCCGGATCCATAAGTTTTCGGTTAAATCTATGCGCTTAACGTATAGGCTGTCGAAAATACTGTGGATCTAGGGAGTGGGAGAGGTAGACGGTATTCGGTAGGAAGAGGTAAAATTCACTAATCTATCGATGACCACCTGTGGCGAAGGCGGTCTACCAGAACACGTCCGACGGTGAGGGATGAAAGCTGGGGGAGCAAACCGGATTAGAAACCCGAGTAGTCT	Archaea	Crenarchaeota	Nitrososphaeria	Nitrosopumilales	Nitrosopumilaceae	unclassified Nitrosopumilaceae	1	0	0	EU049816.1.914	97586	2.59e-139	uncultured crenarchaeote		Archaea; Crenarchaeota; environmental samples.	Steger,D., Ettinger-Epstein,P., Whalan,S., Hentschel,U., de Nys,R., Wagner,M. and Taylor,M.W.	Ammonia-oxidizing archaea are widespread, vertically transmitted symbionts of marine sponges	Unpublished	Luffariella sp.		Australia: Queensland, Orpheus Island
Otu005838	TGTCAGCCGCCGCGGTAAAACCAGCACCTCAAGTGGTCAGGATGATTATTGGGCCTAAAGCATCCGTAGCCGGATCTGTAAGTTTTCGGTTAAATCTATGCGCTCAACGTATAGGCTGCCGGAAATACTGCAAATCTAGGGAGTGGGAGAGGTAGACGGTACTCGGTAGGAAGAGGTAAAATTCACTAATCTATCGATGACCACCTGTGGCGAAGGCGGTCTACTAAAACACGTCCGACGGTGAGGGATGAAAGCTGGGGGAGCAAACCGGATTAGATACCCCAGTAGTCT	Archaea	Crenarchaeota	Nitrososphaeria	Nitrosopumilales	Nitrosopumilaceae	unclassified Nitrosopumilaceae	2	8	0	EU049817.1.914	97586	2.59e-139	uncultured crenarchaeote		Archaea; Crenarchaeota; environmental samples.	Steger,D., Ettinger-Epstein,P., Whalan,S., Hentschel,U., de Nys,R., Wagner,M. and Taylor,M.W.	Ammonia-oxidizing archaea are widespread, vertically transmitted symbionts of marine sponges	Unpublished	Luffariella sp.		Australia: Queensland, Orpheus Island
Otu033458	TGTCAGCAGCCGCGGTAAAACCAGCACCTCAAGTGGTCAGGGTGATTATTGGGCCTAAAGCATCCGTAGCCGGATCTGTAAGTTTTCGGTTAAATCTATGCGCTCAACGTATAGGCTGCCGGAAATACTGCAGATCTAGGGAGTGGGAGAGGTAGACGGTACTCGGTAGGAAGAGGTAAAATTCACTAATCCATCGATGACCACCTGTGGCGAAGGCGGTCTACCAGAACACGTCCGACGGTGAGGGATGAAAGCTGGGGGAGCAAACCAGATTAGATACCCGCGTAGTCT	Archaea	Crenarchaeota	Nitrososphaeria	Nitrosopumilales	Nitrosopumilaceae	unclassified Nitrosopumilaceae	0	2	0	EU049817.1.914	97586	2.59e-139	uncultured crenarchaeote		Archaea; Crenarchaeota; environmental samples.	Steger,D., Ettinger-Epstein,P., Whalan,S., Hentschel,U., de Nys,R., Wagner,M. and Taylor,M.W.	Ammonia-oxidizing archaea are widespread, vertically transmitted symbionts of marine sponges	Unpublished	Luffariella sp.		Australia: Queensland, Orpheus Island
Otu034157	TGCCAGCCGCCGCGGTAAAACCAGCACCTCAAGTGGTCAGGATGATTATTGGGCCTAAAGCATCCGTAGCCGGCTCTGTTAGTTTTCGGTTAAATCTGTACGCTCAACGTATAGGCTGCCGGGAATACTACAGAGCTAGGGAGTGGGAGAGGTAGACGGTACTTGGTAGGAAGGGGTAAAATCCTTTGATCTATTGATGACCACCAGTGGCGAAGGCGGTCTACCAGAATACGTTCGACGGTGAGGGATGAAAGCTGGGGGAGCAAACCGGATTAGATACCCCGGTAGTCC	Archaea	Crenarchaeota	Nitrososphaeria	Nitrosopumilales	Nitrosopumilaceae	unclassified Nitrosopumilaceae	0	1	0	JN113061.1.915	97595	7.21e-140	uncultured archaeon		Archaea; environmental samples.	Yang,Z. and Li,Z.	Spatial distribution of prokaryotic symbionts and ammoxidation, denitrifier bacteria in marine sponge Astrosclera willeyana	Sci Rep 2, 528 (2012)	Astrosclera willeyana
Otu007796	TGTCAGCCGCCGCGGTAAGACCAGCACCTCAAGTGGTCAGGATGATTATTGGGCCTAAAGCATCCGTAGCCGGTTGTGTAAGTTTTCGGTTAAATCCATGTGCTTAACATATGGGCAGCTGGAAATACTATACGACTAGGGAGTGGGAGAGGTAGACGGTACTCGATAGGAAGGGGTAAAATCCTTTGATCTATTGATGACCACCTGTGGCGAAGGCGGTCTACCAGAACACGTCCGACGGTGAGGGATGAAAGCTGGGGGAGCAAACCGGATTAGAAACCCTTGTAGTCC	Archaea	Crenarchaeota	Nitrososphaeria	Nitrosopumilales	Nitrosopumilaceae	unclassified Nitrosopumilaceae	0	4	0	JX870359.1.912	97595	7.21e-140	uncultured archaeon		Archaea; environmental samples.	Wang,P., Li,T. and Zhang,C.	Characterizing archaeal diversity and community structure in the surface sediment of South China Sea	Unpublished		surface sediment of the Pearl River estuary
Otu011383	TGTCAGCCGCCGCGGTAAAACCAGCACCTCAAGTGGTCAGGATGATTATTGGGCCTAAAGCATCCGTAGCCGGATCCATAAGTTTTCGGTTAAATCTATGCGCTTAACGTATAGGCTGTCGAAAATACTGTGGATCTAGGGAGTGGGAGAGGTAGACGGTACTCGGTAGGAAGAGGTGAAATTCACTAATCTATCGATGACCACCTGTGGCGAAGGCGGTCTACCAGAACACGTCCGACGGTGAGGGATGAACGCTGGGGAGCAAACCGGTTTAGATACCCCGGTAGTCC	Archaea	Crenarchaeota	Nitrososphaeria	Nitrosopumilales	Nitrosopumilaceae	unclassified Nitrosopumilaceae	5	0	0	EU049816.1.914	97595	2.58e-139	uncultured crenarchaeote		Archaea; Crenarchaeota; environmental samples.	Steger,D., Ettinger-Epstein,P., Whalan,S., Hentschel,U., de Nys,R., Wagner,M. and Taylor,M.W.	Ammonia-oxidizing archaea are widespread, vertically transmitted symbionts of marine sponges	Unpublished	Luffariella sp.		Australia: Queensland, Orpheus Island
Otu008762	TGTCAGCCGCCGCGGTAAAACCCGCACCTCAAGTGGTCAGGATGATTATTGGGCCTCAAGCATCCGTAGCCGGATCTGTAAGTTTTCGGTTAAATCTATGCGCTCAACGTATAGGCTGCCGGAAATACTGCAGATCTAGGGAGTGGGAGAGGTAGACGGCACTCGGTAGGAAGAGGTAAAATTCACTAATCTATCGATGACCACCTGTGGCGAAGGCGGTCTACCAGAACACGTCCGACGGTGAGGGATGAAAGCTGGGGGAGCAAATCGGATTAGATACCCCGGTAGTCC	Archaea	Crenarchaeota	Nitrososphaeria	Nitrosopumilales	Nitrosopumilaceae	unclassified Nitrosopumilaceae	3	5	0	EU049817.1.914	97595	7.21e-140	uncultured crenarchaeote		Archaea; Crenarchaeota; environmental samples.	Steger,D., Ettinger-Epstein,P., Whalan,S., Hentschel,U., de Nys,R., Wagner,M. and Taylor,M.W.	Ammonia-oxidizing archaea are widespread, vertically transmitted symbionts of marine sponges	Unpublished	Luffariella sp.		Australia: Queensland, Orpheus Island
Otu008744	TGCCAGCCGCCGCGGTAAAACCAGCACCTCAAGTGGTCAGGATGATTATTGGGCCTAAAGCATCCGTAGCCGGATCTGTAAGTTTTTGGTTAAATCTATGCGCTCAACGTATAGGCTGCCGGAAATACTGCGGATCTAGGGAGTGGGAGAGGTAGACGGTACTCGGTAGGAAGAGGTAAAATCCACTAATCTATCGATGACCACCTGTGGCGAAGGCGGTCTACCTGAACACGTCCGACGGTGAGGGATGAAAGCTGGGGGAGCAAACCGGATTAGATACCCCCGTAGTCC	Archaea	Crenarchaeota	Nitrososphaeria	Nitrosopumilales	Nitrosopumilaceae	unclassified Nitrosopumilaceae	1	6	0	EU049817.1.914	97595	7.21e-140	uncultured crenarchaeote		Archaea; Crenarchaeota; environmental samples.	Steger,D., Ettinger-Epstein,P., Whalan,S., Hentschel,U., de Nys,R., Wagner,M. and Taylor,M.W.	Ammonia-oxidizing archaea are widespread, vertically transmitted symbionts of marine sponges	Unpublished	Luffariella sp.		Australia: Queensland, Orpheus Island
Otu011393	TGTCAGCCGCCGCGGTAAAACCAGCACCTCAAGTGGTCAGGATGATTATTGGGCCCAAAGCATCCGTAGCCGGATCTGTAAGTTTTCGGTTAAATCTATGCGCTCAACGTATAGGCTGCCGGAAATACTGCAGATCTAGGGAGTGGGAGAGGTAGACGGTACTCGGTAGGATGAGGTAAAATTCACTAATCTATCGATGACCACCTGTGGCGAAGGCGGTCTACCAGAACACGTCCGACGGTGAGGGATGGAAGCTGGGGGAGCAAACCGGATTAGATACCCTGGCAGTCC	Archaea	Crenarchaeota	Nitrososphaeria	Nitrosopumilales	Nitrosopumilaceae	unclassified Nitrosopumilaceae	1	4	0	EU049817.1.914	97595	7.21e-140	uncultured crenarchaeote		Archaea; Crenarchaeota; environmental samples.	Steger,D., Ettinger-Epstein,P., Whalan,S., Hentschel,U., de Nys,R., Wagner,M. and Taylor,M.W.	Ammonia-oxidizing archaea are widespread, vertically transmitted symbionts of marine sponges	Unpublished	Luffariella sp.		Australia: Queensland, Orpheus Island
Otu015982	TGTCAGCCGCCGCGGTAAAACCAGCACCTCAAGTGGTCAGGATGATTATAGGGCCTAAAGCATCCGTGGCCGGATCTGTAAGTTTCCGGTTAAATCTATGCGCTCAACGTATAGGCTGCCAGAAATACTGCAGATCTAGGGAGTGGGAGAGGTAGACGGTACTCGGTAGGAAGAGGTAAAATTCACTAATCTATCGATGACCACCTGTGGCGAAGGCGGTCTACCAGAACACGTCCGACGGTGAGGGATGAAAGCTGGGGGAGCAAACCGGATTAGATACCCGCGTAGTCC	Archaea	Crenarchaeota	Nitrososphaeria	Nitrosopumilales	Nitrosopumilaceae	unclassified Nitrosopumilaceae	0	3	0	EU049817.1.914	97595	7.21e-140	uncultured crenarchaeote		Archaea; Crenarchaeota; environmental samples.	Steger,D., Ettinger-Epstein,P., Whalan,S., Hentschel,U., de Nys,R., Wagner,M. and Taylor,M.W.	Ammonia-oxidizing archaea are widespread, vertically transmitted symbionts of marine sponges	Unpublished	Luffariella sp.		Australia: Queensland, Orpheus Island
Otu022375	TGTCAGCCGCCGCGGTAAAACCAGCACCTCAAGTGGTCAGGATGATTATTGGGCCTAAAGCATCCGTAGCCGGATCTGTAAGTTTTCGGTTAAATCTATGCGCTCAACGTATAGGCTGCCGTAAATACTGCAGATCTAGGGAGTGGGAAAGGTAGACGGTACTCGGTAGGAAGAGGTAAAATTCACTAATCTATCGATGACCACCTGTGGCGAAGGCGGTCCACCAGAACACGTCCGACGGTGAGGGATGAAAGCTGGTGGAGCAAACCGGATTAGAAACCCGGGTAGTCC	Archaea	Crenarchaeota	Nitrososphaeria	Nitrosopumilales	Nitrosopumilaceae	unclassified Nitrosopumilaceae	1	2	0	EU049817.1.914	97595	7.21e-140	uncultured crenarchaeote		Archaea; Crenarchaeota; environmental samples.	Steger,D., Ettinger-Epstein,P., Whalan,S., Hentschel,U., de Nys,R., Wagner,M. and Taylor,M.W.	Ammonia-oxidizing archaea are widespread, vertically transmitted symbionts of marine sponges	Unpublished	Luffariella sp.		Australia: Queensland, Orpheus Island
Otu034126	TGTCAGCAGCCGCGGTAAAACCAGCACCTCAAGTGGTCAGGTTGATTATTGGGCCTAAAGCATCCGTAGCCGGCTCTGTTAGTCTTCGGTTAAATCTGTACGCTCAACGTACAGGCTGCCGGGAATACTACAGAGCTAGGGAGTGGGAGAGGTAGACGGTACTTGGTAGGAAGGGGTAAAATCCCTTGATCTATTGATGACCACCTGTGACGAAGGCGGTCTACTAGAACACGTCCGACGGTGAGGGATGAAAGCTGGGGGAGCAAACCGGATTAGAAACTCGGGTAGTCC	Archaea	Crenarchaeota	Nitrososphaeria	Nitrosopumilales	Nitrosopumilaceae	unclassified Nitrosopumilaceae	1	1	0	DQ299268.1.1339	97595	7.21e-140	uncultured Nitrosopumilales archaeon		Archaea; Thaumarchaeota; Nitrosopumilales; environmental samples.	Holmes,B. and Blanch,H.	Genus-specific associations of marine sponges with group I crenarchaeotes	Mar. Biol. 150 (5), 759-772 (2007)	Geodia Media UCMPWC914	sponge
Otu034188	TGTCAGCAGCCGCGGTAAAACCAGCACCTCAAGTGGTCAGGGTGATTATTGGGCCTAAAGCACCCGTAGCCGGCTCTGTTAGTTTTCGGTTAAATCTGTACGCTCAACGTACAGGCTGCCGGGAGTACTACAGAGCTAGGGAGTGGGAGAGGTAGACGGTACTTGGTAGGAAGGGGTAAAATCCTTTGATCTGTTGATGACCACCTGTGGCGAAGGCGGTCTACTAGAACACGTCCGACGGTGAGGGATGAAAGCTGGGGGAGCAAACCGGATTAGAAACCCGTGTAGTCC	Archaea	Crenarchaeota	Nitrososphaeria	Nitrosopumilales	Nitrosopumilaceae	unclassified Nitrosopumilaceae	2	0	0	DQ299268.1.1339	97595	7.21e-140	uncultured Nitrosopumilales archaeon		Archaea; Thaumarchaeota; Nitrosopumilales; environmental samples.	Holmes,B. and Blanch,H.	Genus-specific associations of marine sponges with group I crenarchaeotes	Mar. Biol. 150 (5), 759-772 (2007)	Geodia Media UCMPWC914	sponge
Otu010608	GTGCAGCCGCGCGGTAAAACCAGTACCTCAAGTGGTCAGGATGATTATTGGGCCTAAAGCATCCGTAGCCGGATCCATAAGTTTTCGGTTAAATCTATGCGCTTAACGTATAGGCTGTCGAAAATACTGTGGATCTAGGGAGTGGGAGAGGTAGACGGTACTCGGTAGGAAGAGGTAAAATTCACTAATCTATCGATGACCACCTGTGGCGAAGGCGGTCTACCAGAACACGTCCGACGGTGAGGGATGAAAGCTGGGGGAGCAAACCGGATTAGATACCCCTGTAGTCC	Archaea	Crenarchaeota	Nitrososphaeria	Nitrosopumilales	Nitrosopumilaceae	unclassified Nitrosopumilaceae	4	0	0	EU049816.1.914	97603	7.18e-140	uncultured crenarchaeote		Archaea; Crenarchaeota; environmental samples.	Steger,D., Ettinger-Epstein,P., Whalan,S., Hentschel,U., de Nys,R., Wagner,M. and Taylor,M.W.	Ammonia-oxidizing archaea are widespread, vertically transmitted symbionts of marine sponges	Unpublished	Luffariella sp.		Australia: Queensland, Orpheus Island
Otu016005	TGCCAGCCGCCGCGGTAAAACCAGCACCTCAAGTGGTCAGGATGATTGTTGGGCCTAAAGCATCCGTAGCCGGATCCATAAGTTTTCGGTTAAATCTATGCGCTTAACGTATAGGCTGTCGAAAATACCGTGGATCTAGGGAGTGGGAGAGGTAGACGGTACTCGGTAGGAAGAGGTAAAATTCACTAATCTATCGATGACCACCTGTGGCGAAGGCGGTCTACCAGAACACGTCCGACGGTGAGGGATGAAAGCTGGTGGAGCAAACCTCACAACGAACCCCTGCACACC	Archaea	Crenarchaeota	Nitrososphaeria	Nitrosopumilales	Nitrosopumilaceae	unclassified Nitrosopumilaceae	4	0	0	EU049816.1.914	97770	2.63e-129	uncultured crenarchaeote		Archaea; Crenarchaeota; environmental samples.	Steger,D., Ettinger-Epstein,P., Whalan,S., Hentschel,U., de Nys,R., Wagner,M. and Taylor,M.W.	Ammonia-oxidizing archaea are widespread, vertically transmitted symbionts of marine sponges	Unpublished	Luffariella sp.		Australia: Queensland, Orpheus Island
Otu034102	TGTCAGCCGCCGCGGTAAAACCAGCACCTCAAGTGGTCAGGATGATTATTGGGCCTAAAGCATCCGTAGCCGGATCCATAAGTTTTCGGTTAAATCTATGCGCTTAACGTATAGGCTGTCGAAAATACTGTGGATCTAGGGAGTGGGAGAGGTAGACGGTACTCGGTAGGAAGAGGTAAAATTCACTAATCTATCGATGACCACCTGTGGCGAAGGCGGTCTACCAGAACACGTCCGACGGTGAGGGATGACAGCTGGTGGCGCAGACCGCAATAGGAACCCTCGAAGTGC	Archaea	Crenarchaeota	Nitrososphaeria	Nitrosopumilales	Nitrosopumilaceae	unclassified Nitrosopumilaceae	1	0	0	EU049816.1.914	97778	7.31e-130	uncultured crenarchaeote		Archaea; Crenarchaeota; environmental samples.	Steger,D., Ettinger-Epstein,P., Whalan,S., Hentschel,U., de Nys,R., Wagner,M. and Taylor,M.W.	Ammonia-oxidizing archaea are widespread, vertically transmitted symbionts of marine sponges	Unpublished	Luffariella sp.		Australia: Queensland, Orpheus Island
Otu017794	TGCCAGCAGCCGCGGTAAAACCAGCACCTCAAGTGGTCAGGATGATTATTGGGCCTAAAGCATCCGTAGCCGGATCTGTAAGTTTTCGGTTAAATCTATGCGCTCAACGTATAGGCTGCCGGAAATACTGCAGATCTAGGGAGTGGGAGAGGTAGACGGTACTCGGTAGGAAGTGGTAAAATTCACTAATCTATCGATGACCACCTGTGGCGAAGGCGGTCTACCAGAACACGTCCGACGGTGAGGGATGAAAGCTGGGCGAGCAAACCGGACAACAAACCCCCGAAGTCC	Archaea	Crenarchaeota	Nitrososphaeria	Nitrosopumilales	Nitrosopumilaceae	unclassified Nitrosopumilaceae	1	1	0	EU049817.1.914	97794	5.65e-131	uncultured crenarchaeote		Archaea; Crenarchaeota; environmental samples.	Steger,D., Ettinger-Epstein,P., Whalan,S., Hentschel,U., de Nys,R., Wagner,M. and Taylor,M.W.	Ammonia-oxidizing archaea are widespread, vertically transmitted symbionts of marine sponges	Unpublished	Luffariella sp.		Australia: Queensland, Orpheus Island
Otu022334	TGCCAGCCGCCGCGGTAAAACCAGCACCTCAAGTGGTCAGGATGATTATTGGGCCTAAAGCATCCGTAGCCGGATCTGTAAGTTTTCGGTTAAATCTATGCGCTCAACGTATAGGCTGCCGGAAATACTGCAGATCTAGGGAGTGGGAGAGGTAGACGGTACTCGGTAGGAAGAGGTAAAATTCACTAATCTATCGATGACCACCTGCGGCGAAGGCGGTCTACCAGAACACGTCCGACGGTGAGGGATGAAAGCTGGTGGAGCAAACCGGACTAGGAACCCTTGCAGAGC	Archaea	Crenarchaeota	Nitrososphaeria	Nitrosopumilales	Nitrosopumilaceae	unclassified Nitrosopumilaceae	1	1	0	EU049817.1.914	97826	3.38e-133	uncultured crenarchaeote		Archaea; Crenarchaeota; environmental samples.	Steger,D., Ettinger-Epstein,P., Whalan,S., Hentschel,U., de Nys,R., Wagner,M. and Taylor,M.W.	Ammonia-oxidizing archaea are widespread, vertically transmitted symbionts of marine sponges	Unpublished	Luffariella sp.		Australia: Queensland, Orpheus Island
Otu018072	TGTCCTCCTCCTCTTTAAAACCAGCACCTCAAGTGGTCAGGATGATTATTGGGCCTAAAGCATCCGTAGCCGGATCTGTAAGTTTTCGGTTAAATCTATGCGCTCAACGTATAGGCTGCCGGAAATACTGCAGATCTAGGGAGTGGGAGAGGTAGACGGTACTCGGTAGGAAGAGGTAAAATTCACTAATCTATCGATGACCACCTGTGGCGAAGGCGGTCTGCCAGAACACGTCCGACGGTGAGGGATGAAAGCTGGGGGAGCAAACCGGATTAGAAACCCTCGTAGTCC	Archaea	Crenarchaeota	Nitrososphaeria	Nitrosopumilales	Nitrosopumilaceae	unclassified Nitrosopumilaceae	0	1	0	EU049817.1.914	97826	3.38e-133	uncultured crenarchaeote		Archaea; Crenarchaeota; environmental samples.	Steger,D., Ettinger-Epstein,P., Whalan,S., Hentschel,U., de Nys,R., Wagner,M. and Taylor,M.W.	Ammonia-oxidizing archaea are widespread, vertically transmitted symbionts of marine sponges	Unpublished	Luffariella sp.		Australia: Queensland, Orpheus Island
Otu022241	TGTCAGCAGCCGAGGTAAAACCAGCACCTCAAGTGGTCAGGATGATTATTGGGCCTAAAGCATCCGTAGCCGGATCTGTAAGTTTTCGGTTAAATCTATGCGCTCAACGTATAGGCTGCCGGAAATACTGCAGATCTAGGGGGTGGGAGAGGTAGACGGTACTCGGTAGGAAGAGGTAAAATTCACTAATCTATCGATGACCACCTGTGGCGAAGGCGGTCTACCAGAACACGTCCGACGGTGAGGGATGAAAGCTCGGGGAGCAAACCGGATTAGGAACCCCTGAAGTCC	Archaea	Crenarchaeota	Nitrososphaeria	Nitrosopumilales	Nitrosopumilaceae	unclassified Nitrosopumilaceae	1	0	0	EU049817.1.914	97826	3.38e-133	uncultured crenarchaeote		Archaea; Crenarchaeota; environmental samples.	Steger,D., Ettinger-Epstein,P., Whalan,S., Hentschel,U., de Nys,R., Wagner,M. and Taylor,M.W.	Ammonia-oxidizing archaea are widespread, vertically transmitted symbionts of marine sponges	Unpublished	Luffariella sp.		Australia: Queensland, Orpheus Island
Otu034028	TGTCAGCAGCCGCGGTAAAACCAGCACCTCAAGTGGTCAGGATGATTATTGGGCCTAAAGCATCCGTAGCCGGATCTGTAAGTTTTCGGCTAAATCTATGCGCTCAACGTATAGGCTGCCGGAAATACTGCAGATCTAGGGAGTGGGAGAGGTAGACGGTACTCGGTAGGAAGAGGTAAAATTCACTAATCTATCGATGACCACCTGTGGCGAAGGCGGTCTACCAGAACACGTCCGACGGTGAGGGATGAAAGCTGGGGGAGCAAACCGGAATAGAAACCTAGTAGACC	Archaea	Crenarchaeota	Nitrososphaeria	Nitrosopumilales	Nitrosopumilaceae	unclassified Nitrosopumilaceae	1	1	0	EU049817.1.914	97865	5.59e-136	uncultured crenarchaeote		Archaea; Crenarchaeota; environmental samples.	Steger,D., Ettinger-Epstein,P., Whalan,S., Hentschel,U., de Nys,R., Wagner,M. and Taylor,M.W.	Ammonia-oxidizing archaea are widespread, vertically transmitted symbionts of marine sponges	Unpublished	Luffariella sp.		Australia: Queensland, Orpheus Island
Otu023391	TGTCAGCAGCCGCGGTAAAACCAGCACCTCAAGTGGTCAGGACGATTATTGGGCCTAAAGCATCCGTAGCCGGATCTGTAAGTTTTCGGTTAAATCTATGCGCTCAACGTATAGGCTGCCGGAAATACTGCAGATCTAGGGAGTGGGAGAGGTAGACGGTACTCGGTAGGAAGAGGTAAAATTCACTAATCTATCGATGACCACCTTTGGCGAAGGCGGTCTACCAGAACACGTCCGACGGTGAGGGATGAAAGCTGGGGGAGCAAACCTGATTAGATACCACAGCAGTCC	Archaea	Crenarchaeota	Nitrososphaeria	Nitrosopumilales	Nitrosopumilaceae	unclassified Nitrosopumilaceae	0	1	0	EU049817.1.914	97865	5.61e-136	uncultured crenarchaeote		Archaea; Crenarchaeota; environmental samples.	Steger,D., Ettinger-Epstein,P., Whalan,S., Hentschel,U., de Nys,R., Wagner,M. and Taylor,M.W.	Ammonia-oxidizing archaea are widespread, vertically transmitted symbionts of marine sponges	Unpublished	Luffariella sp.		Australia: Queensland, Orpheus Island
Otu022257	TGCCAGCCGCCGCGGTAAAACCAGCACCTCAAGTGGTCAGGATGATTATTGGGCCTAAAGCATCCGTAGCCTGCTTTGTCAGTTTTCAGTTAAATCCATTCGCTCAACGAATGGGCTGCCGGGAATACTGCAAAGCTAGGGAGTGGGAGAGGTAGACGGTACTCGGTAGGAAGGGGTAAAATCCTTTGATCTATTGATGACCACCTGTGGCGAAGGCGGTCTACCAGAACACGTCCGACGGTGAGGGATGAAAGCTGGGGGAGCAAACCGGATAAGAAACCCCAGAAGTCC	Archaea	Crenarchaeota	Nitrososphaeria	Nitrosopumilales	Nitrosopumilaceae	unclassified Nitrosopumilaceae	1	0	0	JX870389.1.914	97872	1.56e-136	uncultured archaeon		Archaea; environmental samples.	Wang,P., Li,T. and Zhang,C.	Characterizing archaeal diversity and community structure in the surface sediment of South China Sea	Unpublished		surface sediment of the Pearl River estuary
Otu033435	TGTCAGCAGCCGCGGTAAAACCAGCACCTCAAGTGGTCAGGATGATTATTGGGCCTAAAGCATCCGTAGCCGGCTCTGTAAGTTTTCGGTTAAATCTGTGCGCTCAACGTACAGGCTGCCGGGAATACTGCAGAGCTAGGGAGTGGGAGAGGTAGACGGTACTCGGTAGGAAGGGGTAAAATCCTTTGATCTATTGATGACCACCTGTGGCGAAGGCGGTCTACCAGAACACGTCCGACGGTGAGGGATGAAAGCTGGTGGAGCAGACCGGACTTGGTACCCTAGTAGAGC	Archaea	Crenarchaeota	Nitrososphaeria	Nitrosopumilales	Nitrosopumilaceae	unclassified Nitrosopumilaceae	0	1	1	KJ882087.1.1441	97872	1.56e-136	uncultured archaeon		Archaea; environmental samples.	Guan,Y., Hikmawan,T.I., Antunes,A., Ngugi,D.K. and Stingl,U.	Diversity of Methanogens and Sulfate-Reducing Prokaryotes in Five Interfaces of Deep-Sea Brines and Seawater in the Red Sea	Unpublished		Brine-seawater interface of Kebrit Deep, Red Sea
Otu009521	TGCCAGCAGCCGCGGTAAAACCAGCACCTCAAGTGGTCAGGATGATTATTGGGCCTAAAGCATCCGTAGCCGGATCCATAAGTTTTCGGTTAAATCTATGCGCTTAACGTATAGGCTGTCGAAAATACTGTGGATCTAGGGAGTGGGAGAGGTAGACGGTACTCGGTAGGAAGAGGTAAAATTCACTAATCTATCGATGACCACCTGTGGCGAAGGCGGTCTACCAGAACACGTCCGACGGTGAGGGATGAAAGCTGGTGGAGCAAACCGGATAAGATACCCTCGTAGCGC	Archaea	Crenarchaeota	Nitrososphaeria	Nitrosopumilales	Nitrosopumilaceae	unclassified Nitrosopumilaceae	9	0	0	EU049816.1.914	97872	1.56e-136	uncultured crenarchaeote		Archaea; Crenarchaeota; environmental samples.	Steger,D., Ettinger-Epstein,P., Whalan,S., Hentschel,U., de Nys,R., Wagner,M. and Taylor,M.W.	Ammonia-oxidizing archaea are widespread, vertically transmitted symbionts of marine sponges	Unpublished	Luffariella sp.		Australia: Queensland, Orpheus Island
Otu012507	TGCCAGCCGCCGCGGTAAAACCAGCACCTCAAGTGGTCAGGATGATTATTGGGCCTAAAGCATCCGTAGCCGGATCCATAGGTTTTCGGTTAAATCTATGCGCTTAACGTATAGGCTGTCGAAAATACTGTGGATCTAGGGAGTGGGAGAGGTAGACGGTACTCGGTAGGAAGAGGTAAAATTCACTAATCTATCGATGACCACCTGTGGCGAAGGCGGTCTACCAGAACACGTCCGACGGTGAGGGATGAAAGCTGGGGGAGCAAACCGGACTAGGTACCCCAGAAGTCC	Archaea	Crenarchaeota	Nitrososphaeria	Nitrosopumilales	Nitrosopumilaceae	unclassified Nitrosopumilaceae	4	0	0	EU049816.1.914	97872	1.56e-136	uncultured crenarchaeote		Archaea; Crenarchaeota; environmental samples.	Steger,D., Ettinger-Epstein,P., Whalan,S., Hentschel,U., de Nys,R., Wagner,M. and Taylor,M.W.	Ammonia-oxidizing archaea are widespread, vertically transmitted symbionts of marine sponges	Unpublished	Luffariella sp.		Australia: Queensland, Orpheus Island
Otu017768	TGTCAGCAGCCGCGGTAAAACCAGCACCTCAAGTGGTCAGGATGATTATTGGGCCTAAAGCATCCGTAGCCGGATCCATAAGTTTTCGGTTAAATCTATGCGCTTAACGTATAGGCTGTCGAAAATACTGTGGATCTAGGGAGTGGGAGAGGTAGACGGTACTCGGTAGGAAGAGGTAAAATTCACTAATCTATCGATGACCACCTGTGGCGAAGGCGGTCTACCAGAACACGTCCGACGGTGAGGGATGAAAACTGGGCGAGCAAATCGGATTAGATACCCCCGTACTCC	Archaea	Crenarchaeota	Nitrososphaeria	Nitrosopumilales	Nitrosopumilaceae	unclassified Nitrosopumilaceae	2	0	0	EU049816.1.914	97872	1.56e-136	uncultured crenarchaeote		Archaea; Crenarchaeota; environmental samples.	Steger,D., Ettinger-Epstein,P., Whalan,S., Hentschel,U., de Nys,R., Wagner,M. and Taylor,M.W.	Ammonia-oxidizing archaea are widespread, vertically transmitted symbionts of marine sponges	Unpublished	Luffariella sp.		Australia: Queensland, Orpheus Island
Otu017919	TGCCAGCCGCCGCGGTAAAACCAGCACCTCAAGTGGTCAGGATGATTATTGGGCCTAAAGCATCCGTAGCCGGATCCATAAGTTTTCGGTTAAATCTATGCGCTTAACGTATAGGCTGTCGAAAATACTGTGGATCTAGGGAGTGGGAGAGGTAGACGGTACTCGGTAGGAAGAGGTAAAACTCACTAATCTATCGATGACCACCTGTGGCGAAGGCGGTCTACCAGAACACGTCCGACGGTGAGGGAGGAAAGCTGGGGGAGCAAACCGGATAAGATACCCCTGTAGACC	Archaea	Crenarchaeota	Nitrososphaeria	Nitrosopumilales	Nitrosopumilaceae	unclassified Nitrosopumilaceae	2	0	0	EU049816.1.914	97872	1.56e-136	uncultured crenarchaeote		Archaea; Crenarchaeota; environmental samples.	Steger,D., Ettinger-Epstein,P., Whalan,S., Hentschel,U., de Nys,R., Wagner,M. and Taylor,M.W.	Ammonia-oxidizing archaea are widespread, vertically transmitted symbionts of marine sponges	Unpublished	Luffariella sp.		Australia: Queensland, Orpheus Island
Otu023374	TGTCGGCCGCCGCGGTACAACCAGCACCTCAAGTGGTCAGGATGATTATTGGGCCTAAAGCATCCGTAGCCGGATCCATAAGTTTTCGGTTAAATCTATGCGCTTAACGTATAGGCTGTCGAAAATACTGTGGATCTAGGGAGTGGGAGAGGTAGACGGTACTCGGTAGGAAGAGGTAAAATTCACTAATCTATCGATGACCACCTGTGGCGAAGGCGGTCTACCAGAACACGTCCGACGTTGAGGGATGAAAGCTGGGGGAGCAAACAGGATTAGATACCCTAGTACTCC	Archaea	Crenarchaeota	Nitrososphaeria	Nitrosopumilales	Nitrosopumilaceae	unclassified Nitrosopumilaceae	2	0	0	EU049816.1.914	97872	1.56e-136	uncultured crenarchaeote		Archaea; Crenarchaeota; environmental samples.	Steger,D., Ettinger-Epstein,P., Whalan,S., Hentschel,U., de Nys,R., Wagner,M. and Taylor,M.W.	Ammonia-oxidizing archaea are widespread, vertically transmitted symbionts of marine sponges	Unpublished	Luffariella sp.		Australia: Queensland, Orpheus Island
Otu022251	TGTCAGCCGCCGCGGTAAAACCAGCACCTCAAGTGGTCAGGATGATTATTGGGCCTAAAGCATCCGTAGCCGGATCCATAAGTTTTCGGTTAAATCTATGCGCTTAACGTATAGGCTGTCGAAAATACTGTGGATCTAGGGAGTGGGAGAGGTAGACGGTACTCGGTAGGAAGAGGTAAAATTCACTAATCTATCGATGACCACCTGTGGCGAAGGCGGTCTACCAGAGCACGTCCGACGGTGAGGGATGAAAACTGGGGGAGCAAACCGGATCACATACCCCCGAAGACC	Archaea	Crenarchaeota	Nitrososphaeria	Nitrosopumilales	Nitrosopumilaceae	unclassified Nitrosopumilaceae	1	0	0	EU049816.1.914	97872	1.56e-136	uncultured crenarchaeote		Archaea; Crenarchaeota; environmental samples.	Steger,D., Ettinger-Epstein,P., Whalan,S., Hentschel,U., de Nys,R., Wagner,M. and Taylor,M.W.	Ammonia-oxidizing archaea are widespread, vertically transmitted symbionts of marine sponges	Unpublished	Luffariella sp.		Australia: Queensland, Orpheus Island
Otu010577	TGTCAGCCGCCGCGGTAAAACCAGCACCTCAAGTGGTCAGGATGATTATTGGGCCTAAAGCATCCGTAGCCGGATCCGTAAGTTTTCGGTTAAATCTATGCGCTTAACGTATAGGCTGTCGAAAATACAGTGGATCTAGGGAGTGGGAGAGGTAGACGGTACTCGGTAGGAAGAGGTAAAATTCACTAATCTATCGATGACCACCTGTGGCGAAGGCGGTCTACCAGAACACGTCCGACGGTGAGGGATGAAAGCTGGGGGAGCAAACCGGACTAGAAACCCTAGTAGACC	Archaea	Crenarchaeota	Nitrososphaeria	Nitrosopumilales	Nitrosopumilaceae	unclassified Nitrosopumilaceae	5	0	0	EU049816.1.914	97872	1.56e-136	uncultured crenarchaeote		Archaea; Crenarchaeota; environmental samples.	Steger,D., Ettinger-Epstein,P., Whalan,S., Hentschel,U., de Nys,R., Wagner,M. and Taylor,M.W.	Ammonia-oxidizing archaea are widespread, vertically transmitted symbionts of marine sponges	Unpublished	Luffariella sp.		Australia: Queensland, Orpheus Island
Otu009501	TGTCAGCCGCCGCGGTAAAACCAGCACCTCAAGTGGTCAGGATGATTATTGGGCCTAAAGCATCCGTAGCCGGATCTGTAAGTTTTCGGTTAAATCTATGCGCTCAACGTATAGGCTGCCGGAAATACTGCAGATCTAGGGAGTGGGAGAGGTAGACGGTACTCGGTAGGAAGAGGTAAAATTCACTAATCTATCGATGACCACCTGTGGCGAAGGCGGTCTACCAGAACACGTCCGACGGTGAGGGTGGAAAGCTGGTGGAGCAAACCGGATTAGAAACCCCTGTACACC	Archaea	Crenarchaeota	Nitrososphaeria	Nitrosopumilales	Nitrosopumilaceae	unclassified Nitrosopumilaceae	0	7	0	EU049817.1.914	97872	1.56e-136	uncultured crenarchaeote		Archaea; Crenarchaeota; environmental samples.	Steger,D., Ettinger-Epstein,P., Whalan,S., Hentschel,U., de Nys,R., Wagner,M. and Taylor,M.W.	Ammonia-oxidizing archaea are widespread, vertically transmitted symbionts of marine sponges	Unpublished	Luffariella sp.		Australia: Queensland, Orpheus Island
Otu016016	TGCCAGCCGCCGCGGTAAAACCAGCACCTCAAGTGGTCAGGATGATTATTGGGCCTAAAGCATCCGTAGCCGGATCTGTAAGTTTTCGGTTAAATCTATGCGCTCAACGTATAGGCTGCCGGAAATACTGCAGATCTAGGGAGTGGGAGAGGTAGACGGTACTTGGTAGGAAGAGGTAAAATTCACTAATCTATCGATGACCACCTGTGGCGAAGGCGGCCTACCAGAACACGTCCGACGGTGAGGGATGAAAGCTGGGGGAGCAAACCGGATTGGATACCCTAGCAGTCC	Archaea	Crenarchaeota	Nitrososphaeria	Nitrosopumilales	Nitrosopumilaceae	unclassified Nitrosopumilaceae	0	4	0	EU049817.1.914	97872	1.56e-136	uncultured crenarchaeote		Archaea; Crenarchaeota; environmental samples.	Steger,D., Ettinger-Epstein,P., Whalan,S., Hentschel,U., de Nys,R., Wagner,M. and Taylor,M.W.	Ammonia-oxidizing archaea are widespread, vertically transmitted symbionts of marine sponges	Unpublished	Luffariella sp.		Australia: Queensland, Orpheus Island
Otu016027	TGCCAGCCGCCGCGGTAAGACCAGCACCTCAAGTGGTCAGGATGATTATTGGGCCTAAAGCATCCGTAGCCGGATCTGTAAGTTTTCGGTTAAATCTATGCGCTCAACGTATAGGCTGCCGGAAATACTGCAGATCTAGGGAGTGGGAGAGGTAGACGGTACTCGGTAGGAAGAGGTAAAATTCACTAATCTATCGATGACCTCCTGTGGCGAAGGCGGTCTACCAGAACACGTCCGACGGTGAGGGATGAAAGCTGGGCGAGCAAACCGGATTAGATACCCTCGCAGTCC	Archaea	Crenarchaeota	Nitrososphaeria	Nitrosopumilales	Nitrosopumilaceae	unclassified Nitrosopumilaceae	1	2	0	EU049817.1.914	97872	1.56e-136	uncultured crenarchaeote		Archaea; Crenarchaeota; environmental samples.	Steger,D., Ettinger-Epstein,P., Whalan,S., Hentschel,U., de Nys,R., Wagner,M. and Taylor,M.W.	Ammonia-oxidizing archaea are widespread, vertically transmitted symbionts of marine sponges	Unpublished	Luffariella sp.		Australia: Queensland, Orpheus Island
Otu022248	TGTCAGCCGCCGCGGTAAAACCAGCACCTCAAGTGGTCAGGATGATTATTGGGCCTAAAGCATCCGTAGCCGGATCTGTAAGTTTTCGGTTAAATCTATGCGCCCAACGTATAGGCCGCCGGAAATACTGCAGATCTAGGGAGTGGGAGAGGTAGACGGTACTCGGTAGGAAGAGGTAAAATTCACTAATCTATCGATGACCACCTGTGGCGAAGGCGGTCTACCAGAACACGTCCAACGGTGAGGGATGAAAGCTGGGGGAGCAAACCGGATAAGATACCCCCGTAGACC	Archaea	Crenarchaeota	Nitrososphaeria	Nitrosopumilales	Nitrosopumilaceae	unclassified Nitrosopumilaceae	0	3	0	EU049817.1.914	97872	1.56e-136	uncultured crenarchaeote		Archaea; Crenarchaeota; environmental samples.	Steger,D., Ettinger-Epstein,P., Whalan,S., Hentschel,U., de Nys,R., Wagner,M. and Taylor,M.W.	Ammonia-oxidizing archaea are widespread, vertically transmitted symbionts of marine sponges	Unpublished	Luffariella sp.		Australia: Queensland, Orpheus Island
Otu022274	TGTCAGCAGCCGCGGTAAAACCAGCACCTCAAGTGGTCAGGATGATTATTGGGCCTAAAGCATCCGTAGCCGGATCCATAAGTTTTCGGTTAAATCTATGCGCTCAACGTATAGGCTGCCGGAAATACTGCAGATCTAGGGAGTGGGAGAGGTAGACGGTACTCGGTAGGAAGAGGTAAAATTCACTAATCTATCGATGACCACCTGTGGCGAAGGCGGTCTACCAGAACACGTCCGACGGTGAGGGATGAAAGCTGGGGGAGCAAACCGGATTAGAAACCCCCGCACACC	Archaea	Crenarchaeota	Nitrososphaeria	Nitrosopumilales	Nitrosopumilaceae	unclassified Nitrosopumilaceae	2	0	0	EU049817.1.914	97872	1.56e-136	uncultured crenarchaeote		Archaea; Crenarchaeota; environmental samples.	Steger,D., Ettinger-Epstein,P., Whalan,S., Hentschel,U., de Nys,R., Wagner,M. and Taylor,M.W.	Ammonia-oxidizing archaea are widespread, vertically transmitted symbionts of marine sponges	Unpublished	Luffariella sp.		Australia: Queensland, Orpheus Island
Otu023444	TGTCAGCCGCCGCGGTAAAACCAGCACCTCAAGTGGTCAGGATGATTATTGGGCCTAAAGCATCCGTAGCCGGATCTGTAAGTTTTCGGTTAAATCTATGCGCTCAACGTATAGGCTGCCGGAAATACTGCAGATCTAGGGAGTGGGAGAGGTAGACGGTACTCGGTAGGAAGAGGTAAAATTCACTAATCTATCGATGACCACCTGTGGCGAAGGCGGTCTACCAGAACACGTCCGACGGTGAGGGATGAAAGCTGGGGGAGCAAGCCGGACAACATACCCCAGAAGTCC	Archaea	Crenarchaeota	Nitrososphaeria	Nitrosopumilales	Nitrosopumilaceae	unclassified Nitrosopumilaceae	1	1	0	EU049817.1.914	97872	1.56e-136	uncultured crenarchaeote		Archaea; Crenarchaeota; environmental samples.	Steger,D., Ettinger-Epstein,P., Whalan,S., Hentschel,U., de Nys,R., Wagner,M. and Taylor,M.W.	Ammonia-oxidizing archaea are widespread, vertically transmitted symbionts of marine sponges	Unpublished	Luffariella sp.		Australia: Queensland, Orpheus Island
Otu022402	TGTCAGCCGCCGCGGTAAAACCAGCACCTCAAGTGGTCAGGATGATTATTGGGCCTAAAGCATCCGTAGCCGGATCTGTAAGTTTTCGGTTAAATCTATGCGCTCAACGTATAGGCTGCCGGAAATACTGCAGATCTAGGGAGTGGGAGAGGTAGACGGTACTCGGTAGGAGGAGGTAAAATTCACTAATCTATCGATGACCACCTGTGGCGAAGGCGGTCTACCAGAACACGTCCGACGGTGAGGGATGAAAGCTGGGCGAGCAATCCGGATTACATACCCCCGTACTGC	Archaea	Crenarchaeota	Nitrososphaeria	Nitrosopumilales	Nitrosopumilaceae	unclassified Nitrosopumilaceae	1	0	0	EU049817.1.914	97872	1.56e-136	uncultured crenarchaeote		Archaea; Crenarchaeota; environmental samples.	Steger,D., Ettinger-Epstein,P., Whalan,S., Hentschel,U., de Nys,R., Wagner,M. and Taylor,M.W.	Ammonia-oxidizing archaea are widespread, vertically transmitted symbionts of marine sponges	Unpublished	Luffariella sp.		Australia: Queensland, Orpheus Island
Otu033341	TGGCAGCCGCCGCGGTAAAACCAGCACCTCAAGTGGTCAGGATGATTATTGGGCCTAAAGCATCCGTAGCCGGCTCTGTTAGTTTTCGGTTAAATCTGTACGCTCAACGTACAGGCTGCCGGGAATACTACAGAGCTAGGGAGTGGGAGAGGTAGACGGTACTTGGTAGGAAGGGGTAAAATCCTTCGATCTATTGATGACCACCTGTGGCGAAGGCGGTCTACTAGAACACGTCCGACGGTGAGGGATGACAGCTGGTGGCGCAAACCGGATTAGAAACCCCAGCAGACC	Archaea	Crenarchaeota	Nitrososphaeria	Nitrosopumilales	Nitrosopumilaceae	unclassified Nitrosopumilaceae	0	1	0	DQ299268.1.1339	97872	1.56e-136	uncultured Nitrosopumilales archaeon		Archaea; Thaumarchaeota; Nitrosopumilales; environmental samples.	Holmes,B. and Blanch,H.	Genus-specific associations of marine sponges with group I crenarchaeotes	Mar. Biol. 150 (5), 759-772 (2007)	Geodia Media UCMPWC914	sponge
Otu023392	TGTCAGCCGCCGCGGTAAAACCAGCACCTCAAGTGGTCAGGATGATTATTGGGCCTAAAGCATCCGTAGCCGGATCTGTAAGTTTTCGGTTAAATCTATGCGCTCAACGTATAGGCTGCCGGAAATACTGCAGATCCAGGGAGTGGGAGAGGTAGACGGTACTCGGTAGGAAGAGGTAAAATTCACTAATCTATCGATGACCACCTGTGGCGAAGGCGGTCTACCAGAACACGTCCGACGGTGAGGGATGAAAGCTGGGGGAGCAGACCGGACTACATACCCGTGAACTCC	Archaea	Crenarchaeota	Nitrososphaeria	Nitrosopumilales	Nitrosopumilaceae	unclassified Nitrosopumilaceae	0	1	0	EU049817.1.914	97880	4.34e-137	uncultured crenarchaeote		Archaea; Crenarchaeota; environmental samples.	Steger,D., Ettinger-Epstein,P., Whalan,S., Hentschel,U., de Nys,R., Wagner,M. and Taylor,M.W.	Ammonia-oxidizing archaea are widespread, vertically transmitted symbionts of marine sponges	Unpublished	Luffariella sp.		Australia: Queensland, Orpheus Island
Otu034177	TGTCAGCCGCAGCGGTAAAACCAGCACCTCAAGTGGTCAGGATGATTATTGGGCCTAAAGCATCCGTAGCCGGATCTGTAAGTTTTCGGTTAAATCTATGCGCTCAACGTATAGGCTGCCGGAAATACTGCAGATCTAGGGAGTGGGAGAGGTAGACGGTACTCGGTAGGAAGAGGTAAAATTCACTAATCTATCGATGACCACCTGTGGCGAAGGCGGTCTACCAGAACACGTCCGACGGTGAGGGATGAAAGCCGGTGGCGCAAACCGGATTAGATACCCGTGCAGACC	Archaea	Crenarchaeota	Nitrososphaeria	Nitrosopumilales	Nitrosopumilaceae	unclassified Nitrosopumilaceae	0	1	0	EU049817.1.914	97880	4.34e-137	uncultured crenarchaeote		Archaea; Crenarchaeota; environmental samples.	Steger,D., Ettinger-Epstein,P., Whalan,S., Hentschel,U., de Nys,R., Wagner,M. and Taylor,M.W.	Ammonia-oxidizing archaea are widespread, vertically transmitted symbionts of marine sponges	Unpublished	Luffariella sp.		Australia: Queensland, Orpheus Island
Otu010596	TGTCAGCCGCCGCGGTAAAACCAGCACCTCAAGTGGTCAGGATGATTATTGGGCCTAAAGCATCCGTAGCCGGATCCATAAGTTTTCGGTTAAATCTATGCGCTTAACGTATAGGCTGTCGAAAATACTGTGGATCTAGGGAGTGGGAGAGGTAGACGGTACTCGGTAGGAAGAGGTAAAATTCACTAATCTATCGATGACCACCTGTGGCGAAGGCGGTCTACCAGAACACGTCCGACGGTGAGGGATGAAAGCTGGTGGAGCAAACCGGATCAGAAACCCGAGTACACC	Archaea	Crenarchaeota	Nitrososphaeria	Nitrosopumilales	Nitrosopumilaceae	unclassified Nitrosopumilaceae	4	0	0	EU049816.1.914	97909	2.59e-139	uncultured crenarchaeote		Archaea; Crenarchaeota; environmental samples.	Steger,D., Ettinger-Epstein,P., Whalan,S., Hentschel,U., de Nys,R., Wagner,M. and Taylor,M.W.	Ammonia-oxidizing archaea are widespread, vertically transmitted symbionts of marine sponges	Unpublished	Luffariella sp.		Australia: Queensland, Orpheus Island
Otu006399	TGTCAGCCGCCGCGGTAAAACCAGCACCTCAAGTGGTCAGGATGATTATTGGGCCTAAAGCATCCGTAGCCGGATCTGTAAGTTTTCGGTTAAATCTATGCGCTCAACGTATAGGCTGCCGGAAATACTGCAGATCTGGGGAGTGGGAGAGGTAGACGGTACTCGGTAGGAAGAGGTAAAATTCACTAATCTATCGATGACCACCTGTGGCGAAGGCGGTCTGCCAGAACACGTCCGACGGTGAGGGATGAAAGCTGGGGGAGCAAACCGGATAAGATACCCGAGTAGACC	Archaea	Crenarchaeota	Nitrososphaeria	Nitrosopumilales	Nitrosopumilaceae	unclassified Nitrosopumilaceae	3	7	0	EU049817.1.914	97917	7.21e-140	uncultured crenarchaeote		Archaea; Crenarchaeota; environmental samples.	Steger,D., Ettinger-Epstein,P., Whalan,S., Hentschel,U., de Nys,R., Wagner,M. and Taylor,M.W.	Ammonia-oxidizing archaea are widespread, vertically transmitted symbionts of marine sponges	Unpublished	Luffariella sp.		Australia: Queensland, Orpheus Island
Otu033829	GCCCAGCCGCCGCGGTAAAACCAGCACCTCAAGTGGTTAGGATGATTATTGGGCCTAAAGCATCCGTAGCCGGATCTGTAAGTTTTCGGTTAAATCTATGCGCTCAACGTATAGGCTGCCGGAAATACTGCAGATCTAGGGAGTGGGAGAGGTAGACGGTACTCGGTAGGAAGAGGTAAAATTCACTAATCTATCGATGACCACCTGTGGCGAAGGCGGTCTACCAGAACACGTCCGACGGTGAGGGATGGAAGCTGGGGGAGCAAACCGGATTAGAAACCCGGGCAGTCC	Archaea	Crenarchaeota	Nitrososphaeria	Nitrosopumilales	Nitrosopumilaceae	unclassified Nitrosopumilaceae	0	1	0	EU049817.1.914	97917	7.21e-140	uncultured crenarchaeote		Archaea; Crenarchaeota; environmental samples.	Steger,D., Ettinger-Epstein,P., Whalan,S., Hentschel,U., de Nys,R., Wagner,M. and Taylor,M.W.	Ammonia-oxidizing archaea are widespread, vertically transmitted symbionts of marine sponges	Unpublished	Luffariella sp.		Australia: Queensland, Orpheus Island
Otu012498	TGTCAGCCGCCGCGGTAAGACCAGCACCTCAAGTGGTCAGGATGATTATTGGGCCTAAAGCATCCGTAGCCGGATCTGTAAGTTTTCGGTTAAATCTATGCGCTCAACGTATAGGCTGCCGGAAATACTGCAGATCTAGGGAGTGGGAGAGGTAGACGGTACTCGGTAGGAAGAGGTAAAATTCACTAATCTATCGATGACCACCTGTGGCGAAGGCGGTCTACCAGAACACGTCCGACGGTGAGGGATGAAAGCTGGGGGAGCAAACCGCATAAGATACCCGTGTAGTGC	Archaea	Crenarchaeota	Nitrososphaeria	Nitrosopumilales	Nitrosopumilaceae	unclassified Nitrosopumilaceae	1	3	0	EU049817.1.914	97924	2e-140	uncultured crenarchaeote		Archaea; Crenarchaeota; environmental samples.	Steger,D., Ettinger-Epstein,P., Whalan,S., Hentschel,U., de Nys,R., Wagner,M. and Taylor,M.W.	Ammonia-oxidizing archaea are widespread, vertically transmitted symbionts of marine sponges	Unpublished	Luffariella sp.		Australia: Queensland, Orpheus Island
Otu012505	TGTCAGCCGCCGCGGTAAAACCAGCACCTCAAGTGGTCGGGATGATTATTGGGCCTAAAGCATCCGTAGCCGGATCTGTAAGTTTTCGGTTAAATCTATGCGCTCAACGTATAGGCTGCCGGAAATACTGCGGATCTAGGGAGTGGGAGAGGTAGACGGTACTCGGTAGGAAGAGGTAAAATTCACTAATCTATCGATGACCACCTGTGGCGAAGGCGGTCTACCAGAACACGTCCGACGGTGAGGGATGAAAGCTGGGGGAGCAAACCGGACTAGAAACCCCAGTAGTGC	Archaea	Crenarchaeota	Nitrososphaeria	Nitrosopumilales	Nitrosopumilaceae	unclassified Nitrosopumilaceae	1	3	0	EU049817.1.914	97924	2e-140	uncultured crenarchaeote		Archaea; Crenarchaeota; environmental samples.	Steger,D., Ettinger-Epstein,P., Whalan,S., Hentschel,U., de Nys,R., Wagner,M. and Taylor,M.W.	Ammonia-oxidizing archaea are widespread, vertically transmitted symbionts of marine sponges	Unpublished	Luffariella sp.		Australia: Queensland, Orpheus Island
Otu022434	TGTCAGCCGCCGCGGTAATACCAGCACCTCAAGTGGTCAGGATGATTACTGGGCCTAAAGCATCCGTAGCCGGCTCTGTTAGTTTTCGGTTAAATCTGTACGCTCAACGTACAGGCTGCCGGGAATACTACAGAGCTAGGGAGTGGGAGAGGTAGACGGTACTTGGTAGGAAGGGGTAAAATCCTTTGATCTATTGATGACCACCTGTGGCGAAGGCGGTCTACTAGAACACGTCCGACGGTGAGGGATGAAAGCGGGGGGAGCAGACCGGATTAGATACCAGTGTAGTGC	Archaea	Crenarchaeota	Nitrososphaeria	Nitrosopumilales	Nitrosopumilaceae	unclassified Nitrosopumilaceae	3	0	0	DQ299268.1.1339	97924	2e-140	uncultured Nitrosopumilales archaeon		Archaea; Thaumarchaeota; Nitrosopumilales; environmental samples.	Holmes,B. and Blanch,H.	Genus-specific associations of marine sponges with group I crenarchaeotes	Mar. Biol. 150 (5), 759-772 (2007)	Geodia Media UCMPWC914	sponge
Otu011359	TGTCAGCAGCCGCGGTAAAACCAGCACCTCAAGTGGTCAGGATGATTATTGGGCCTAAAGCATCCGTAGCCGGCGCTATAAGTTTTCGGTTAAATCTGTACGTTCAACGTACAGGCTGCCGAGAATACTGTAGCGCTAGGGAGTGGGAGAGGTAGACGGTACTCGGTAGGAAGGGGTAAAATCCTTTGATCTATTGATGACCACCTGTGGCGAAGGCGGTCTACCAGAACACGTCCGACGGTGAGGGGTGAAAGCTGGGGGAGCAAACCGGATTAGAAACCCGTGTAGTCC	Archaea	Crenarchaeota	Nitrososphaeria	Nitrosopumilales	Nitrosopumilaceae	unclassified Nitrosopumilaceae	0	0	2	HM171793.1.914	97938	1.55e-141	uncultured archaeon		Archaea; environmental samples.	Liu,G., Wu,H. and Li,X.	Phylogenetic analysis of archaeal community from the sediment of location 501 on the eastside of Hainan island	Unpublished		sediment
Otu000104	TGTCAGCAGCCGCGGTAAAACCAGCACCTCAAGTGGTCAGGATGATTATTGGGCCTAAAGCATCCGTAGCCTGCTTTGTTAGTTTTCGGTTAAATCCATATGCTTAACTTATGGGCTGCCGGGAATACTGCAAAGCTAGGGAGTGGGAGAGGTAGACGGTACTCGGTAGGAAGGGGTAAAATCCTTTGATCTATTGATGACCACCTGTGGCGAAGGCGGTCTACCAGAACACGTCCGACGGTGAGGGATGAAAGCTGGGGGAGCAAACCGGATTAGAAACCCCCGTAGTCC	Archaea	Crenarchaeota	Nitrososphaeria	Nitrosopumilales	Nitrosopumilaceae	unclassified Nitrosopumilaceae	36	0	22	JX870188.1.914	97938	1.55e-141	uncultured archaeon		Archaea; environmental samples.	Wang,P., Li,T. and Zhang,C.	Characterizing archaeal diversity and community structure in the surface sediment of South China Sea	Unpublished		surface sediment of the Pearl River estuary
Otu000263	TGTCAGCAGCCGCGGTAAAACCAGCACCTCAAGTGGTCAGGATGATTATTGGGCCTAAAGCATCCGTAGCCTGCTTTGTTAGTTTTCGGTTAAATCCATTCGCTTAACGAATGGGCTGCCGGAAATACTGCAAAGCTAGGGAGTGGGAGAGGTAGACGGTACTCGGTAGGAAGGGGTAAAATCCTTTGATCTATTGATGACCACCTGTGGCGAAGGCGGTCTACCAGAACACGTCCGACGGTGAGGGATGAAAGCTGGGGGAGCAAACCGGATTAGATACCCCTGTAGTCC	Archaea	Crenarchaeota	Nitrososphaeria	Nitrosopumilales	Nitrosopumilaceae	unclassified Nitrosopumilaceae	33	0	3	JX870188.1.914	97938	1.55e-141	uncultured archaeon		Archaea; environmental samples.	Wang,P., Li,T. and Zhang,C.	Characterizing archaeal diversity and community structure in the surface sediment of South China Sea	Unpublished		surface sediment of the Pearl River estuary
Otu012512	TGTCAGCCGCCGCGGTAAAACCAGCACCTCAAGTGGTCAGGATGATTATTGGGCCTAAAGCATCCGTAGCCGGCCGTATTAGTTTTCGGTTAAATCCATGCGCTCAACGTATGGGCTGCCGGGAATACTGTGCAGCTAGGGAGTGGGAGAGGTAGACGGTACTCGGTAGGAAGGGGTAAAATCCTTTGATCTATTGATGACCACCTGTGGCGAAGGCGGTCTACTAGAACACGTCCGACGGTGAGGGATGAAAGCTGGGGGAGCAAACCGGATTAGAAACCCTGGTAGTCC	Archaea	Crenarchaeota	Nitrososphaeria	Nitrosopumilales	Nitrosopumilaceae	unclassified Nitrosopumilaceae	0	0	3	KU064747.1.914	97938	1.55e-141	uncultured archaeon		Archaea; environmental samples.	Jasmin,C., Anas,A. and Shanta,N.	Direct Submission	Submitted (11-NOV-2015) Microbiology, CSIR-National Institute of Oceanography, Regional Centre-Cochin, Dr.Salim Ali Road, Cochin, Kerala 682018, India	Cinachyra sp. (sponge)		India: Gulf of Mannar
Otu000049	TGTCAGCAGCCGCGGTAAAACCAGCACCTCAAGTGGTCAGGATGATTATTGGGCCTAAAGCATCCGTAGCCGGATCCATAAGTTTTCGGTTAAATCTATGCGCTTAACGTATAGGCTGTCGAAAATACTGTGGATCTAGGGAGTGGGAGAGGTAGACGGTACTCGGTAGGAAGAGGTAAAATTCACTAATCTATCGATGACCACCTGTGGCGAAGGCGGTCTACCAGAACACGTCCGACGGTGAGGGATGAAAGCTGGGGGAGCAAACCGGATTAGAAACCCCCGTAGTCC	Archaea	Crenarchaeota	Nitrososphaeria	Nitrosopumilales	Nitrosopumilaceae	unclassified Nitrosopumilaceae	8818	0	37	EU049816.1.914	97938	1.55e-141	uncultured crenarchaeote		Archaea; Crenarchaeota; environmental samples.	Steger,D., Ettinger-Epstein,P., Whalan,S., Hentschel,U., de Nys,R., Wagner,M. and Taylor,M.W.	Ammonia-oxidizing archaea are widespread, vertically transmitted symbionts of marine sponges	Unpublished	Luffariella sp.		Australia: Queensland, Orpheus Island
Otu000005	TGTCAGCAGCCGCGGTAAAACCAGCACCTCAAGTGGTCAGGATGATTATTGGGCCTAAAGCATCCGTAGCCGGATCTGTAAGTTTTCGGTTAAATCTATGCGCTCAACGTATAGGCTGCCGGAAATACTGCAGATCTAGGGAGTGGGAGAGGTAGACGGTACTCGGTAGGAAGAGGTAAAATTCACTAATCTATCGATGACCACCTGTGGCGAAGGCGGTCTACCAGAACACGTCCGACGGTGAGGGATGAAAGCTGGGGGAGCAAACCGGATTAGAAACCCCCGTAGTCC	Archaea	Crenarchaeota	Nitrososphaeria	Nitrosopumilales	Nitrosopumilaceae	unclassified Nitrosopumilaceae	5403	26611	29	EU049817.1.914	97938	1.55e-141	uncultured crenarchaeote		Archaea; Crenarchaeota; environmental samples.	Steger,D., Ettinger-Epstein,P., Whalan,S., Hentschel,U., de Nys,R., Wagner,M. and Taylor,M.W.	Ammonia-oxidizing archaea are widespread, vertically transmitted symbionts of marine sponges	Unpublished	Luffariella sp.		Australia: Queensland, Orpheus Island
Otu015928	TGTCAGCCGCCGCGGTACAACCAGCACCTCAAGTGGTCAGGATGATTATTGGGCCTAAAGCATCCGTAGCCGGATCTGTAAGTTTTCGGTTAAATCTATGCGCTCAACGTATAGGCTGCCGGAAATACCGCAGATCTAGGGAGTGGGAGAGGTAGACGGTACTCGGTAGGAAGGGGTAAAATTCACTAATCTATCGATGACCACCTGTGGCGAAGGCGGTCTACCAGAACACGTCCGACGGTGAGGGATGAAAGCTGGGGAGCAAACCGGATTAGATACCCGGGTAGTCC	Archaea	Crenarchaeota	Nitrososphaeria	Nitrosopumilales	Nitrosopumilaceae	unclassified Nitrosopumilaceae	0	5	0	EU049817.1.914	97938	5.55e-141	uncultured crenarchaeote		Archaea; Crenarchaeota; environmental samples.	Steger,D., Ettinger-Epstein,P., Whalan,S., Hentschel,U., de Nys,R., Wagner,M. and Taylor,M.W.	Ammonia-oxidizing archaea are widespread, vertically transmitted symbionts of marine sponges	Unpublished	Luffariella sp.		Australia: Queensland, Orpheus Island
Otu018001	TGTCAGCAGCCGCGGTAAAACCAGCACCTCAAGTGGTCAGGATGATTATTGGGCCTAAAGCATCCGTAGCCGGCTCTGTTAGTTTTCGGTTAAATCTGTACGCTCAACGTACAGGCTGCCGGGAATACTACAGAGCTAGGGGGTGGGAGAGGTAGGCGGTACTTGGTAGGAAGGGGTAAAATCCTTTGATCTATTGGTGACCACCTGTGGCGAAGGCGGTCTACTAGAACACGTCCGACGGTGAGGGATGAAAGCTAGGGGAGCAAACCGGATTAGATACCCTGGTAGTCC	Archaea	Crenarchaeota	Nitrososphaeria	Nitrosopumilales	Nitrosopumilaceae	unclassified Nitrosopumilaceae	2	2	0	DQ299268.1.1339	97938	1.55e-141	uncultured Nitrosopumilales archaeon		Archaea; Thaumarchaeota; Nitrosopumilales; environmental samples.	Holmes,B. and Blanch,H.	Genus-specific associations of marine sponges with group I crenarchaeotes	Mar. Biol. 150 (5), 759-772 (2007)	Geodia Media UCMPWC914	sponge
Otu022343	TGCCAGCCGCCGCGGTAAAACCAGCACCTCAAGTGGTCAGGATGATTATTGGGCCTAAAGCATCCGTAGCCGGCTCTGTTAGTTTCCGGTTAAATCTGTACGCTCAACGTACAGGCTGCCGGGAATACTACAGAGCTAGGGAGTGGGAGAGGTAGACGGTACTTGGTAGGAAGGGGTAAAATCCTTTGATCTATTGATGACCACCTGTGGCGAAGGCGGTCTACTAGAACACGTCCGACGGTGAGGGATGGAAGCGGGGGGAGCAAGCCGGATTAGATACCCGTGTAGTCC	Archaea	Crenarchaeota	Nitrososphaeria	Nitrosopumilales	Nitrosopumilaceae	unclassified Nitrosopumilaceae	2	0	0	DQ299268.1.1339	97938	1.55e-141	uncultured Nitrosopumilales archaeon		Archaea; Thaumarchaeota; Nitrosopumilales; environmental samples.	Holmes,B. and Blanch,H.	Genus-specific associations of marine sponges with group I crenarchaeotes	Mar. Biol. 150 (5), 759-772 (2007)	Geodia Media UCMPWC914	sponge
Otu034013	TGTCAGCCGCCGCGGTAAAACCAGCACCTCAAGTGGTCAGGATGATTATTGGGCCTAAGCATTCCGTAGCCGGATCTGTAAAGTTTTCGGTTAAATCTATGCGCTCAACGTATAGGCTGCCGGAAATACTGCAGATCTAGGGAGTGGGAGAGGTAGACGGTACTCGGTAGGAAGAGGTAAAATTCACTAATCTATCGATGACCACCTGTGGCGAAGGCGGTCTACCAGAACACGTCCGACGGTGAGGGATGAAAGCTGGGGGAGCAAACCGGATTAGAAACCCGGGTAGTCC	Archaea	Crenarchaeota	Nitrososphaeria	Nitrosopumilales	Nitrosopumilaceae	unclassified Nitrosopumilaceae	1	1	0	EU049817.1.914	97952	1.55e-141	uncultured crenarchaeote		Archaea; Crenarchaeota; environmental samples.	Steger,D., Ettinger-Epstein,P., Whalan,S., Hentschel,U., de Nys,R., Wagner,M. and Taylor,M.W.	Ammonia-oxidizing archaea are widespread, vertically transmitted symbionts of marine sponges	Unpublished	Luffariella sp.		Australia: Queensland, Orpheus Island
Otu016021	TGTCAGCCGCCGCGGTAAAACCAGCACCTCAAGTGGTCAGGATGATTATTGGGCCTAAAGCATCCGTAGCCGGATCCATAAGTTTTCGGTTAAATCTATGCGCTTAACGTATAGGCTGTCGAAAATACTGTGGATCTAGGGAGTGGGAGAGGTAGACGGTACTCGGTAGGAAGAGGTAAAATTCACTAATCTATCGATGGCCACCTGTGGCGAAGGCGGTCTACCAGAACACGTCCGACGGTGAGGGATGAAAACTGGTGGAGCAAACCGGATTAGGAACCCCTGCAGTCC	Archaea	Crenarchaeota	Nitrososphaeria	Nitrosopumilales	Nitrosopumilaceae	unclassified Nitrosopumilaceae	2	0	0	EU049816.1.914	98188	7.26e-135	uncultured crenarchaeote		Archaea; Crenarchaeota; environmental samples.	Steger,D., Ettinger-Epstein,P., Whalan,S., Hentschel,U., de Nys,R., Wagner,M. and Taylor,M.W.	Ammonia-oxidizing archaea are widespread, vertically transmitted symbionts of marine sponges	Unpublished	Luffariella sp.		Australia: Queensland, Orpheus Island
Otu006144	TGTCAGCAGCCGCGGTAAAACCAGCACCTCAAGTGGTCAGGATGATTATTGGGCCTAAAGCATCCGTAGCCGGATCTGTAAGTTTTCGGTTAAATCTATGCGCTCAACGTATAGGCTGCCGGAAATACTGCAGATCTAGGGAGTGGGAGAGGTAGACGGTACTCGGTAGGAAGAGGTAAAATTCACTAATCTATCGATGACCACCTGTGGCGAAGGCGGTCTACCAGAACACGTCCAACGGTGAGGGATGAAAGCTGGGGGAGCAAACCTGATTAGGAACCCTCGAAGTCC	Archaea	Crenarchaeota	Nitrososphaeria	Nitrosopumilales	Nitrosopumilaceae	unclassified Nitrosopumilaceae	1	7	0	EU049817.1.914	98188	7.26e-135	uncultured crenarchaeote		Archaea; Crenarchaeota; environmental samples.	Steger,D., Ettinger-Epstein,P., Whalan,S., Hentschel,U., de Nys,R., Wagner,M. and Taylor,M.W.	Ammonia-oxidizing archaea are widespread, vertically transmitted symbionts of marine sponges	Unpublished	Luffariella sp.		Australia: Queensland, Orpheus Island
Otu004729	TGTCAGCCGCCGCGGTAAAACCAGCACCTCAAGTGGTCAGGATGATTATTGGGCCTAAAGCATCCGTAGCCGGATCCATAAGTTTTCGGTTAAATCTATGCGCTTAACGTATAGGCTGTCGAAAATACTGTGGATCTAGGGAGTGGGAGAGGTAGACGGTACTCGGTAGGAAGAGGTAAAATTCACTAATCTATCGATGACCACCTGTGGCGAAGGCGGTCTACCAGAACACGTCCGACGGTGAGGGATGAAAGCTGGGCGAGCAAACCGGACTAGAAACCCTCGCACTGC	Archaea	Crenarchaeota	Nitrososphaeria	Nitrosopumilales	Nitrosopumilaceae	unclassified Nitrosopumilaceae	16	0	0	EU049816.1.914	98227	3.35e-138	uncultured crenarchaeote		Archaea; Crenarchaeota; environmental samples.	Steger,D., Ettinger-Epstein,P., Whalan,S., Hentschel,U., de Nys,R., Wagner,M. and Taylor,M.W.	Ammonia-oxidizing archaea are widespread, vertically transmitted symbionts of marine sponges	Unpublished	Luffariella sp.		Australia: Queensland, Orpheus Island
Otu012393	TGTCAGCCGCCGCGGTAATACCAGCACCTCAAGTGGTCAGGATGATTATTGGGCCTAAAGCATCCGTAGCCGGATCCATAAGTTTTCGGTTAAATCTATGCGCTCAACGTATAGGCTGTCGAAAATACTGTGGATCTAGGGAGTGGGAGAGGTAGACGGTACTCGGTAGGAAGAGGTAAAATTCACTAATCTATCGATGACCACCTGTGGCGAAGGCGGTCTACCAGAACACGTCCGACGGTGAGGGATGAAAGCTGGGGGAGCAAACCGGATAAGATACCCTCGAAGTCC	Archaea	Crenarchaeota	Nitrososphaeria	Nitrosopumilales	Nitrosopumilaceae	unclassified Nitrosopumilaceae	3	0	0	EU049816.1.914	98227	3.35e-138	uncultured crenarchaeote		Archaea; Crenarchaeota; environmental samples.	Steger,D., Ettinger-Epstein,P., Whalan,S., Hentschel,U., de Nys,R., Wagner,M. and Taylor,M.W.	Ammonia-oxidizing archaea are widespread, vertically transmitted symbionts of marine sponges	Unpublished	Luffariella sp.		Australia: Queensland, Orpheus Island
Otu007783	TGCCAGCCGCCGCGGTAAAACCAGCACCTCAAGTGGTCAGGATGATTATTGGGCCCAAAGCATCCGTAGCCGGATCTGTAAGTTTTCGGTTAAATCTATGCGCTCAACGTATAGGCTGCCGGAAATACTGCAGATCTAGGGAGTGGGAGAGGTAGACGGTACTCGGTAGGAAGAGGTAAAATTCACTAATCTATCGATGACCACCTGTGGCGAAGGCGGTCTACCAGAACACGTCCGACGGTGAGGGATGAAAGCTGGGGGCGCAAACCGGATTAGATACCCCAGCACTCC	Archaea	Crenarchaeota	Nitrososphaeria	Nitrosopumilales	Nitrosopumilaceae	unclassified Nitrosopumilaceae	2	6	0	EU049817.1.914	98227	3.35e-138	uncultured crenarchaeote		Archaea; Crenarchaeota; environmental samples.	Steger,D., Ettinger-Epstein,P., Whalan,S., Hentschel,U., de Nys,R., Wagner,M. and Taylor,M.W.	Ammonia-oxidizing archaea are widespread, vertically transmitted symbionts of marine sponges	Unpublished	Luffariella sp.		Australia: Queensland, Orpheus Island
Otu022399	TGTCAGCCGCCGAGGTAAAACCAGCACCTCAAGTGGTCAGGATGATCACTGGGCCTAAAGCATCCGTAGCCGGATCTGTAAGTTTTCGGTTAAATCTATGCGCTCAACGTATAGGCTGCCGGAAATACTGCAGATCTAGGGAGTGGGAGAGGTAGACGGTACTCGGTAGGAAGAGGTAAAATTCACTAATCTATCGATGACCACCTGTGGCGAAGGCGGTCTACCAGAACACGTCCGACGGTGAGGGATGAAAGCTGGGGGAGCAAACCGGATTAGATACCCTTGCACTCC	Archaea	Crenarchaeota	Nitrososphaeria	Nitrosopumilales	Nitrosopumilaceae	unclassified Nitrosopumilaceae	0	1	0	EU049817.1.914	98227	3.35e-138	uncultured crenarchaeote		Archaea; Crenarchaeota; environmental samples.	Steger,D., Ettinger-Epstein,P., Whalan,S., Hentschel,U., de Nys,R., Wagner,M. and Taylor,M.W.	Ammonia-oxidizing archaea are widespread, vertically transmitted symbionts of marine sponges	Unpublished	Luffariella sp.		Australia: Queensland, Orpheus Island
Otu022416	TGCCTGCCGCCGCGATAAAACCAGTACCTCAAGTGGTCAGGATGATTATTGGGCCTAAAGCATCCGTAGCCGGATCTGTAAGTTTTCGGTTAAATCTATGCGCTCAACGTATAGGCTGCCGGAAATACTGCAGATCTAGGGAGTGGGAGAGGTAGACGGTACTCGGTAGGAAGAGGTAAAATTCACTAATCTATCGATGACCACCTGTGGCGAAGGCGGTCTACCAGAACACGTCCGACGGTGAGGGATGAAAGCTGGGGGAGCAAACCGGATTAGATACCCGAGTAGTGC	Archaea	Crenarchaeota	Nitrososphaeria	Nitrosopumilales	Nitrosopumilaceae	unclassified Nitrosopumilaceae	0	2	0	EU049817.1.914	98239	2.59e-139	uncultured crenarchaeote		Archaea; Crenarchaeota; environmental samples.	Steger,D., Ettinger-Epstein,P., Whalan,S., Hentschel,U., de Nys,R., Wagner,M. and Taylor,M.W.	Ammonia-oxidizing archaea are widespread, vertically transmitted symbionts of marine sponges	Unpublished	Luffariella sp.		Australia: Queensland, Orpheus Island
Otu000416	TGTCAGCCGCCGCGGTAAAACCAGCACCTCAAGTGGTCAGGATGATTATTGGGCCTAAAGCATCCGTAGCCTGCTTTGTTAGTTTTCGGTTAAATCCATTCGCTTAACGAATGGGCTGCCGGAAATACTGCAAAGCTAGGGAGTGGGAGAGGTAGACGGTACTCGGTAGGAAGGGGTAAAATCCTTTGATCTATTGATGACCACCTGTGGCGAAGGCGGTCTACCAGAACACGTCCGACGGTGAGGGATGAAAGCTGGGGGAGCAAACCGGATTAGAAACCCGAGTAGTCC	Archaea	Crenarchaeota	Nitrososphaeria	Nitrosopumilales	Nitrosopumilaceae	unclassified Nitrosopumilaceae	1	0	0	JX870188.1.914	98282	3.33e-143	uncultured archaeon		Archaea; environmental samples.	Wang,P., Li,T. and Zhang,C.	Characterizing archaeal diversity and community structure in the surface sediment of South China Sea	Unpublished		surface sediment of the Pearl River estuary
Otu000353	TGTCAGCCGCCGCGGTAAAACCAGCACCTCGAGTGGTCAGGATGATTATTGGGCCTAAAGCATCCGTAGCCGGTTGTGTAAGTTTTCGGTTAAATCCATGTGCTTAACATATGGGCAGCTGGAAATACTATATGACTAGGGAGTGGGAGAGGTAGACGGTACTCGATAGGAAGGGGTAAAATCCTTTGATCTATTGATGACCACCAGTGGCGAAGGCGGTCTACCAGAACACGTTCGACGGTGAGGGATGAAAGCTGGGGGAGCAAACCGGATTAGATACCCCCGTAGTCC	Archaea	Crenarchaeota	Nitrososphaeria	Nitrosopumilales	Nitrosopumilaceae	unclassified Nitrosopumilaceae	0	319	0	JX870359.1.912	98282	3.33e-143	uncultured archaeon		Archaea; environmental samples.	Wang,P., Li,T. and Zhang,C.	Characterizing archaeal diversity and community structure in the surface sediment of South China Sea	Unpublished		surface sediment of the Pearl River estuary
Otu034064	TGTCAGCAGCCGCGGTAATACGTAGGTGGCAAGCGTTGTCCGGAATTATTGGGCCTAAAGCATCCGTAGCCGGCTCTATAAGTTTTCGGTTAAATCTGTACGCTTAACGTACAGGCTGCCGGGAATACTGTAGAGCTAGGGAGTGGGAGAGGTAGACGGTACTCGGTAGGAAGGGGTAAAATCCTTTGATCTATTGATGACCACCTGTGGCGAAGGCGGTCTACCAGAACACGTCCGACGGTGAGGGATGAAAGCTGGGGGAGCAAACCGGATTAGAAACCCTAGTAGTCC	Archaea	Crenarchaeota	Nitrososphaeria	Nitrosopumilales	Nitrosopumilaceae	unclassified Nitrosopumilaceae	0	0	1	JX870170.1.909	98381	2.06e-120	uncultured archaeon		Archaea; environmental samples.	Wang,P., Li,T. and Zhang,C.	Characterizing archaeal diversity and community structure in the surface sediment of South China Sea	Unpublished		surface sediment of the Pearl River estuary
Otu008751	TGCCAGCCGCCGCGGTAAAACCAGCACCTCAAGTGGTCAGGATGATTATTGGGCCTAAAGCATCCGTAGCCGGATCTGTAAGTTTTCGGTTAAATCTATGCGCTCAACGTATAGGCTGCCGGAAATACTGCAGATCTAGGGAGTGGGAGAGGTAGACGGTACTCGGTAGGAAGAGGTAAAATTCACTAATCTATCGATGACCACCTGTGGCGAAGGCGGTCTACCAGAACACGTCCGACGGTGAGGGATGAAAGCTGGTGGAGCAAACCGCACAACGTACCCCCGCACACC	Archaea	Crenarchaeota	Nitrososphaeria	Nitrosopumilales	Nitrosopumilaceae	unclassified Nitrosopumilaceae	1	7	0	EU049817.1.914	98519	3.38e-133	uncultured crenarchaeote		Archaea; Crenarchaeota; environmental samples.	Steger,D., Ettinger-Epstein,P., Whalan,S., Hentschel,U., de Nys,R., Wagner,M. and Taylor,M.W.	Ammonia-oxidizing archaea are widespread, vertically transmitted symbionts of marine sponges	Unpublished	Luffariella sp.		Australia: Queensland, Orpheus Island
Otu003086	TGTCAGCAGCCGCGGTAAAACCAGCACCTCAAGTGGTCAGGATGATTATTGGGCCTAAAGCATCCGTAGCCGGATCCATAAGTTTTCGGTTAAATCTATGCGCTTAACGTATAGGCTGTCGAAAATACTGTGGATCTAGGGAGTGGGAGAGGTAGACGGTACTCGGTAGGAAGAGGTAAAATTCACTAATCTATCGATGACCACCTGTGGCGAAGGCGGTCTACCAGAACACGTCCGACGGTGAGGGATGAAAGCTGGGCGAGCAAACCGGACAACGAACCCTTGCAGACC	Archaea	Crenarchaeota	Nitrososphaeria	Nitrosopumilales	Nitrosopumilaceae	unclassified Nitrosopumilaceae	15	0	0	EU049816.1.914	98529	2.61e-134	uncultured crenarchaeote		Archaea; Crenarchaeota; environmental samples.	Steger,D., Ettinger-Epstein,P., Whalan,S., Hentschel,U., de Nys,R., Wagner,M. and Taylor,M.W.	Ammonia-oxidizing archaea are widespread, vertically transmitted symbionts of marine sponges	Unpublished	Luffariella sp.		Australia: Queensland, Orpheus Island
Otu011375	TGTCAGCCGCCGCGGTAAAACCAGCACCTCAAGTGGTCAGGATGATTATTGGGCCTAAAGCATCCGTAGCCGGATCTGTAAGTTTTCGGTTAAATCTATGCGCTCAACGTATAGGCTGCCGTAAATACTGCAGATCTAGGGAGTGGGAGAGGTAGACGGTACTCGGTAGGAAGAGGTAAAATTCACTAATCTATCGACGACCACCTGTGGCGAAGGCGGTCTACCAGAACACGTCCGACGGTGAGGGATGAAAGCTGGGGGAGCAAACCGGATTAGATACCCTTGTAGAGC	Archaea	Crenarchaeota	Nitrososphaeria	Nitrosopumilales	Nitrosopumilaceae	unclassified Nitrosopumilaceae	1	2	0	EU049817.1.914	98582	7.21e-140	uncultured crenarchaeote		Archaea; Crenarchaeota; environmental samples.	Steger,D., Ettinger-Epstein,P., Whalan,S., Hentschel,U., de Nys,R., Wagner,M. and Taylor,M.W.	Ammonia-oxidizing archaea are widespread, vertically transmitted symbionts of marine sponges	Unpublished	Luffariella sp.		Australia: Queensland, Orpheus Island
Otu033982	TGTCAGCCGCCGCGGTAAAACCAGCACCTCAAGTGGTCAGGATGATTATTGGGCCTAAAGCATCCGTAGCCGGCTCTGTTAGTTCTCGGTTAAATCTGTACGCTCAACGTACAGGCTGCCAGGAATACTACAGAGCTAGGGAGTGGGAGAGGTAGACGGTACTTGGTAGGAAGGGGTAAAATCCTCTGATCTATTGATGACCACCTGTGGCGAAGGCGGTCTACTAGAACGCGTCCGACGGTGAGGGATGAAAGCTGGGGGAGCAAACCGGATTAGATACCCGGGTAGTCC	Archaea	Crenarchaeota	Nitrososphaeria	Nitrosopumilales	Nitrosopumilaceae	unclassified Nitrosopumilaceae	0	1	0	DQ299268.1.1339	98625	7.15e-145	uncultured Nitrosopumilales archaeon		Archaea; Thaumarchaeota; Nitrosopumilales; environmental samples.	Holmes,B. and Blanch,H.	Genus-specific associations of marine sponges with group I crenarchaeotes	Mar. Biol. 150 (5), 759-772 (2007)	Geodia Media UCMPWC914	sponge
Otu022400	TGTCAGCCGCCGCGGTAAAACCAGCACCTCAAGTGGTCAGGATGATTATTGGGCCTAAAGCATCCGTAGCCGGATCTGTAAGTTTTCGGTTAAATCTATGCGCTCAACGTATAGGCTGCCGGAAATACTGCAGATCTAGGGAGTGGGAGAGGTAGACGGTACTCGGTAGGAAGAGGTAAAATTCACTAGTCTATCGATGACCACCTGTGGCGAAGGCGGTCTACCAGAACACGTCCGACGGTGAGGGATGAAAGCTAGTCGATCAACCCTGACTACAAACCCCCGCACTCC	Archaea	Crenarchaeota	Nitrososphaeria	Nitrosopumilales	Nitrosopumilaceae	unclassified Nitrosopumilaceae	0	2	0	EU049817.1.914	98828	4.4e-127	uncultured crenarchaeote		Archaea; Crenarchaeota; environmental samples.	Steger,D., Ettinger-Epstein,P., Whalan,S., Hentschel,U., de Nys,R., Wagner,M. and Taylor,M.W.	Ammonia-oxidizing archaea are widespread, vertically transmitted symbionts of marine sponges	Unpublished	Luffariella sp.		Australia: Queensland, Orpheus Island
Otu033336	TGTCAGCCGCCGCGGTAAAACCAGCACCTCAAGTGGTCAGGATGATTATTGGGCCTAAAGCACCCGTAGCCGGCTCTGTTAGTTTTCGGTTAAATCTGTACGCTCAACGTACAGGCTGCCGGGAATACTACAGAGCTAGGGAGTGGGAGAGGTAGACGGTACTTGGTAGGAAGGGGTAAAATCCTTTGATCTATTGATGACCACCTGTGGCGAAGGCGGTCTACTAGAACACGTCCGACGGTGAGGGATGAAAGCTGGGGGAGCAAACAGGACCAGGAACCCTAGTAGACC	Archaea	Crenarchaeota	Nitrososphaeria	Nitrosopumilales	Nitrosopumilaceae	unclassified Nitrosopumilaceae	0	1	0	DQ299268.1.1339	99265	1.21e-137	uncultured Nitrosopumilales archaeon		Archaea; Thaumarchaeota; Nitrosopumilales; environmental samples.	Holmes,B. and Blanch,H.	Genus-specific associations of marine sponges with group I crenarchaeotes	Mar. Biol. 150 (5), 759-772 (2007)	Geodia Media UCMPWC914	sponge
Otu010506	TGTCAGCCGCCGCGGTAATACCAGCACCTCGAGTGGTCAGGACGATTATTGGGCCTAAAGCATCCGTAGCTGGTTTTGCAAGTCTCCGGTTAAATCCACCTGCTTAACAGATGGGCCGCTGGAGATACTACAAGACTAGGGAGTGGGAGAGGCAGACGGTATTCGGGGGGTAGGGGTAAAATCCTCTGATCCTTTGAGGACCACCAGTGGCGAAGGCGGTCTGCCAGAACACGTTCGACAGTGAGGGATGAAAGCTGGGGGAGCAAACCGGATTAGAAACCCCCGTAGTCC	Archaea	Crenarchaeota	Nitrososphaeria	Nitrosotaleales	Nitrosotaleaceae	Unclassified Nitrosotaleaceae	0	0	1	DQ337109.1.913	96220	3.38e-133	uncultured archaeon		Archaea; environmental samples.	Gihring,T., Moser,D.P. and Onstott,T.C.	The distribution of microbial taxa in the subsurface water of the Kalahari Shield, South Africa	Unpublished		subsurface water	South Africa: Kalahari Shield
Otu006234	TGTCAGCAGCCGCGGTAATACAGGCGCCACGAGTGGGAATCATATTTATTGGGCCTAAAGCGTTCGTAGCCGACTTGTTAAATTTTCTGTGAAATCGCCGGGCTTAACTTTGCGTATGCAGGAAAGACTGATAAGATTGGGACTGGGAGGAGTCAGAGGTATGCATAGGGGAGCGGTAAAATGTTATAATCCTATGTAGACCACCTGTGGCGAAGGCGTCTGACCAGAACAGATCCGACGGTTAGGGACGAAAGCCAGGGGAGCAATCCGGATTAGAAACCCCCGTAGTCC	Archaea	Nanoarchaeota	Nanoarchaeia	Woesearchaeales	unclassified Woesearchaeales	unclassified Woesearchaeales	0	0	9	EF444611.1.1236	85811	1.69e-81	uncultured archaeon		Archaea; environmental samples.	Kormas,K.A., Tamaki,H., Hanada,S. and Kamagata,Y.	Apparent richness and community composition of Bacteria and Archaea in geothermal springs	Aquat. Microb. Ecol. 57, 113-122 (2009)		Thermopiles hot springs	Greece
Otu018613	TGCCAGCAGCCGCGGTAACACCAGCGCCACAAGTGGGAATCGCAATTATTGGGCCTAAAGCGTCCGTAGCCGGCACAGCAAGCCTTTTGTGAAATCGTTAGTTTGAATTTAACGTCGTGCAAAAGAAACTGTTAAGCTTGGAACCAGGAGGAGTCAGAAGTATTTTTGAGGTAGCGGTAAAATGTTATAATCTCAAAGGACTACCGGTGGCGAAGGCGTCTGACTAGAATGGATTCGACGGTGAGGGACGAAAGCCAGGGGAGCAATCCGGATTAGATACCCTCGTAGTCC	Archaea	Nanoarchaeota	Nanoarchaeia	Woesearchaeales	unclassified Woesearchaeales	unclassified Woesearchaeales	0	0	3	KP308718.482.1864	87329	7.73e-90	uncultured archaeon		Archaea; environmental samples.	Castelle,C.J., Wrighton,K.C., Thomas,B.C., Hug,L.A., Brown,C.T., Wilkins,M.J., Frischkorn,K.R., Tringe,S.G., Singh,A., Markillie,L.M., Taylor,R.C., Williams,K.H. and Banfield,J.F.	Genomic Expansion of Domain Archaea Highlights Roles for Organisms from New Phyla in Anaerobic Carbon Cycling	Curr. Biol. (2015) In press		aquifer sediment	USA: Rifle, CO
Otu028687	TGTCAGCCGCCGCGGTAATACCAGCGCCACGAGTGGAGATCACTATTATTGGGTCTAAAGAGTTCGTAGCTGGTTTTGTAAGTCTTTTGTGAAATTTCTTTGGCTTAACCAAGAAATTGCAAGAGATACTGCAAGACTTGAGACCGGATGGGATGATAAGTATTGTTTGGGTAGTGGTTAAATGTTTTAATCCTTACAAGACTAACTAAGGCGAAGGCATATCATTAGAACGGATCTGACGGTGAGGAACGAAAGCTGGGGGAGCGAACCGGATTAGATACCCGGCGTAGTCC	Archaea	Nanoarchaeota	Nanoarchaeia	Woesearchaeales	unclassified Woesearchaeales	unclassified Woesearchaeales	0	0	1	AXWI01000002.21257.22655	89226	9.94e-99	Euryarchaeota archaeon SCGC AAA286-E23	/strain="SCGC AAA286-E23"	Archaea; Euryarchaeota.	Stepanauskas,R., Huntemann,M., Han,J., Chen,A., Kyrpides,N., Mavromatis,K., Markowitz,V., Palaniappan,K., Ivanova,N., Schaumberg,A., Pati,A., Liolios,K., Nordberg,H.P., Cantor,M.N., Hua,S.X. and Woyke,T.	Direct Submission	Submitted (25-SEP-2013) DOE Joint Genome Institute, 2800 Mitchell Drive, Walnut Creek, CA 94598-1698, USA
Otu030808	TATCAGCAGCCGCGGTAATACCCGCAGCCCAAGTGGTGCTCGTTATTATTGGGCCTAAAACGTCCGTAGCCGGCCCTGTAAATCCATGTGGAAATCGGAGTGCTTAACGCTCCGAAGAGCGTGGACACTGCAGGGCTTGGGACTGGGTGAGTTCGGAGGTACTTCCGGGGTAGGGGTGAAATCCTGTAATCCTGGAAGGACACCAGTGGCGAAGGCGTCCGAATAGAACGGATCCGACGGTCAGGGACGCAGCCCTGGGGCGCAAACGGGATTAGAACCCGGGTAGTCC	Archaea	Thermoplasmatota	Thermoplasmata	unclassified Thermoplasmata	unclassified Thermoplasmata	unclassified Thermoplasmata	0	1	0	HM187527.1.1328	95502	1.21e-127	uncultured archaeon		Archaea; environmental samples.	Lin,X., Kennedy,D., Fredrickson,J., Bjornstad,B. and Konopka,A.	Vertical stratification of subsurface microbial community composition across geological formations at the Hanford Site	Environ. Microbiol. 14 (2), 414-425 (2012)		saturated zone of the Hanford Site 300 Area subsurface	USA
Otu001583	TGTCAGCAGCCGCGGTAATACCCGCAGCCCAAGTGGTGCTCGTTATTATTGGGCCTAAAACGTCCGTAGCCGGCCCTGTAAATCCATGTGGAAATCGGAGTGCTTAACGCTCCGAAGAGCGTGGACACTGCAGGGCTTGGGACTGGGTGAGTTCGGAGGTACTTCCGGGGTAGGGGTGAAATCCTGTAATCCTGGAAGGACCACCAGTGGCGAAGGCGTCCGAATAGAACGGATCCGACGGTCAGGGACGAAGCCCTGGGGCGCAAACGGGATTAGATACCCCCGTAGTCC	Archaea	Thermoplasmatota	Thermoplasmata	unclassified Thermoplasmata	unclassified Thermoplasmata	unclassified Thermoplasmata	1	82	0	HM187527.1.1328	96233	3.38e-133	uncultured archaeon		Archaea; environmental samples.	Lin,X., Kennedy,D., Fredrickson,J., Bjornstad,B. and Konopka,A.	Vertical stratification of subsurface microbial community composition across geological formations at the Hanford Site	Environ. Microbiol. 14 (2), 414-425 (2012)		saturated zone of the Hanford Site 300 Area subsurface	USA
Otu014472	TGTCAGCAGCCGCGGTAATACCCGCAGTCCAAGTGGTGCTCGTTATTATTGGGCCTAAAACGTCCGTAGCCGGCCCTGTAAATCCATGTGGAAATCGGAGTGCTTAACGCTCCGAAGAGCGTGGACACTGCAGGGCTTGGGACTGGGTGAGTTCGGAGGTACTTCCGGGGTAGGGGTGAAATCCTGTAATCCTGGAAGGACCACCAGTGGCGAAGGCGTCCGAATAGAACGGATCCGACGGTCAGGGACGAAGCCCAGGGGAGCAAACGGGATTAGATACCCGGGTAGTCC	Archaea	Thermoplasmatota	unclassified Thermoplasmatota	unclassified Thermoplasmatota	unclassified Thermoplasmatota	unclassified Thermoplasmatota	0	2	0	HM187527.1.1328	95205	3.4e-128	uncultured archaeon		Archaea; environmental samples.	Lin,X., Kennedy,D., Fredrickson,J., Bjornstad,B. and Konopka,A.	Vertical stratification of subsurface microbial community composition across geological formations at the Hanford Site	Environ. Microbiol. 14 (2), 414-425 (2012)		saturated zone of the Hanford Site 300 Area subsurface	USA
Otu015855	TGTCAGCAGTCGCGGTAATACGTAGGCAGCGAGCGTTGTTCGGAGTTACTGGGCGTAAAGGGTGTGTAGGCGGTTCTCTAAGTTTGGTGTGAAATCTCCCGGCTCAACCGGGAGGGTGCGCCGAAAACTGGAGGGCTAGAGTGCGGGAAGGGAGAGTAGAATTCCTGGTGTAGCGGTGAAATGCGTAGAGATGGGGGAGAACACTCGTGGCGAAGGCGGCCAGCTAGACCAGTTCTGACACTGAGGCGCGACAGCGTGGGGAGCAAACAGGATTAGAAACCCGTGTAGTCC	Bacteria	Acidobacteriota	Acidobacteriae	unclassified Acidobacteriae	unclassified Acidobacteriae	unclassified Acidobacteriae	0	0	4	HM559171.1.1352	90034	3.52e-103	uncultured bacterium		Bacteria; environmental samples.	Suen,G., Scott,J.J., Aylward,F.O., Adams,S.M., Tringe,S.G., Pinto-Tomas,A.A., Foster,C.E., Pauly,M., Weimer,P.J., Barry,K.W., Goodwin,L.A., Bouffard,P., Li,L., Osterberger,J., Harkins,T.T., Slater,S.C., Donohue,T.J. and Currie,C.R.	An insect herbivore microbiome with high plant biomass-degrading capacity	PLoS Genet. 6 (9), e1001129 (2010)		Atta colombica colony N9 fungus garden top	Panama
Otu010260	TGTCAGCAGCCGCGGTAATACGTAGGCAGCAAGCGTTGTTCGGAGTTACTGGGCGTAAAGGGTGTGTAGGCGGTAGTTTAAGTTTGGTGTGAAATCTCCCGGCCCAACTGGGAGGGTGCGCCGAATACTGAATGACTTGGAGTGCGGGAGAGGAAAGTGGAATTCCTGGTGTAGCGGTGAAATGCGTAGATATCGGAAGGAACGCCGGTGGCGAAAGCGATCTGCTGGATCTCTACTGACGCTGAGGCGCGAAAGCCAGGGGAGCAAACGGGATTAGATACCCCCGTAGTCC	Bacteria	Acidobacteriota	Acidobacteriae	unclassified Acidobacteriae	unclassified Acidobacteriae	unclassified Acidobacteriae	0	0	5	FPLS01017896.1.1380	90785	4.54e-107	metagenome		unclassified sequences; metagenomes.	Karst M,S.	Direct Submission	Submitted (18-NOV-2016) AALBORG UNIVERSITY, Center for Microbial Communities, Fredrik Bajers Vej 7H, Denmark		/isolation_source=""
Otu097436	TGTCAGCAGCCGCGGTAATACGTAGGGGGCGAGCGTTATCCAGATTTACTGGGCGTAAAGCGCGTGTAGGCGGCTGGTTAAGCGTGATGTGAAATCTCCGGGCTTAACTCGGAGCCTGCAGGCGAAACTGTGGTGCTGGAGTGTGGGAGAGGTGCGTGGAATTCCCGGTGTAGCGGTGAAATGCGTAGATATCGGGAGGAACACCTGTGGCGAAAGCGGCGCACTGGACCATAACTGACGCTGAGGCGCGAAAGCTAGGGGAGCAAACAGGATTAGATACCCCCGTAGTCC	Bacteria	Acidobacteriota	Acidobacteriae	unclassified Acidobacteriae	unclassified Acidobacteriae	unclassified Acidobacteriae	0	0	1	FJ625312.1.1469	91753	1.62e-111	uncultured bacterium		Bacteria; environmental samples.	Hui,N., Kurola,J., Liu,X., Mikola,J. and Romantschuk,M.	Influence of lead contamination on bacterial community in boreal pine forest soil	Unpublished		boreal pine forest soil
Otu011218	TGCCAGCCGCCGCGGTAATACGTAGGCAGCGAGCGTTGTTCGGAGTTACTGGCGTAAAGGGTGTGTAGGCGGTTCTCTAAGTTTGGTGTGAAATCTCCCGGCTCAACCGGGAGGGTGCGCCGAAAACTTGAGGGCTAGAGTGCGGGATGGGAGAGTAGAATTCCTGGTGTAGCGGTGAAATGCGTAGATATCAGGAGGAACCCCAGAGGCGAAGGCGGCGCCCTGGCCCGACACTGACGCTCAGACACGACAGCATGGGGAGCGAACGGGATTAGAAACCCTCGTAGTCC	Bacteria	Acidobacteriota	Acidobacteriae	unclassified Acidobacteriae	unclassified Acidobacteriae	unclassified Acidobacteriae	0	0	6	HM559171.1.1352	91753	5.79e-111	uncultured bacterium		Bacteria; environmental samples.	Suen,G., Scott,J.J., Aylward,F.O., Adams,S.M., Tringe,S.G., Pinto-Tomas,A.A., Foster,C.E., Pauly,M., Weimer,P.J., Barry,K.W., Goodwin,L.A., Bouffard,P., Li,L., Osterberger,J., Harkins,T.T., Slater,S.C., Donohue,T.J. and Currie,C.R.	An insect herbivore microbiome with high plant biomass-degrading capacity	PLoS Genet. 6 (9), e1001129 (2010)		Atta colombica colony N9 fungus garden top	Panama
Otu007222	TGTCAGCAGCCGCGGTAATACAGAGGTCTCAAGCGTTGTTCGGATTCATTGGGCGTAAAGGGTGCGTAGGCGGCGCGGTAAGTCGGGTGTGAAATCTCGGAGCTTAACTGGGAGGGTGCGCCGAATACTGAATGACTTCGAGTGCGGGAGAGGAGAGTGGAATTCCTGGTGTAGCGGTGAAATGCGTAGATATCAGGAGGAACACCGGTGGTGTAGGCGGCTCTCTGGACCGTAACTGACGCTGAGACACGAAAGCGTGGGTAGCAAACAGGATTAGAAACCCTGGTAGTCC	Bacteria	Acidobacteriota	Acidobacteriae	unclassified Acidobacteriae	unclassified Acidobacteriae	unclassified Acidobacteriae	0	0	7	JN023648.1.1454	91781	4.51e-112	uncultured bacterium		Bacteria; environmental samples.	Jimenez-Aguilar,A., Valenzuela-Encinas,C., Alcantara-Hernandez,R.J., Ponce-Mendoza,A., Luna-Guido,M., Marsch,R. and Dendooven,L.	Bacterial communities in soil under lichen and moss crusts	Unpublished		temperate highland grassland
Otu009615	TGTCAGCCGCCGCGGTAATACGTAGGCAGCAAGCGTTGTTCGGAGTTACTGAGCGTAAAGGGTGTGTAGGCGGTTCTTTAAGTTTGGTGTGAAATCTCCCGGCTCAACCGGGAGGGTGCGCCGAATACTGAGGGACTTCGAGTGCGGGAGAGGAAAGTGGAATTCCTGGTGTAGCGGTGAAATGCGTAGATATCAGGAGGAACACCGGTGGCGAAGGCGGCATCCTGGACCGACACTGACACTGAGGAGCGAAAGCCAGGGGAGCAAATCGGATTAGATACCCGCGTAGTCC	Bacteria	Acidobacteriota	Acidobacteriae	unclassified Acidobacteriae	unclassified Acidobacteriae	unclassified Acidobacteriae	0	0	3	KJ191787.1.1480	92466	7.49e-115	uncultured Acidobacteria bacterium		Bacteria; Acidobacteria; environmental samples.	Shi,C.E. and Huang,B.	Effects of pinewood nematode (Bursaphelenchus xylophilus) infected- Pinus massoniana on soil bacterial communities	Unpublished		Pinus massoniana soil
Otu007223	TGTCAGCCGCCGCGGTAATACGTAGGCAGCAAGCGTTGTTCGGAGTTACTGGGCGTAAAGGGTGTGTAGGCGGTCTTCTAAGTCTGGTGTGAAATCTCCCGGCTCAACTGGGAGGGTGCGCCGAAAACTGGAAGGCTAGAGTGCGGGATGGGAGAGTGGAATTCCTGGTGTAGCGGTGAAATGCGTAGATATCTAAGGGAACGCCTGTGGCGAAAGCGGGTGACTGGGCCTGTCCTGACGCTGAGACGCGAAAGCGTGGGGAGCAAACAGGATTAGAAACCCTCGTAGTCC	Bacteria	Acidobacteriota	Acidobacteriae	unclassified Acidobacteriae	unclassified Acidobacteriae	unclassified Acidobacteriae	0	0	4	JN615720.1.1320	92491	7.46e-115	uncultured bacterium		Bacteria; environmental samples.	Northup,D.E., Marshall Hathaway,J.J. and Dapkevicius,M.L.N.E.	Lava cave bacterial diversity	Unpublished		tan microbial mat from lava tube wall	Portugal: Gruta da Malha, Terceira, Azores
Otu026947	TGTCAGCCGCCGCGGTAATACAGAGGGTGCAAGCGTTGTTCGGAATTATTGGGCGTAAAGGGCGCGTAGGCGGTGTGGTAAGACTGTGGTGAAATCTCCGGGCTCAACTCGGAAATTGCCGCGGTGACTGCCGTGCTGGAGTGTGGGAGAGGTGAGTGGAATTCCCGGTGTAGCGGTGAAATGCGTAGATATCGGGAGGAATACCGGTAGTGCAGACGGCTCTCTGGACCGCGACTGACGCTGAGACACGAAAGCGTGGGTAGCAAACAGGATTAGAAACCCCTGTAGTCC	Bacteria	Acidobacteriota	Acidobacteriae	unclassified Acidobacteriae	unclassified Acidobacteriae	unclassified Acidobacteriae	0	1	0	JF833785.1.1422	92784	1.6e-116	uncultured bacterium		Bacteria; environmental samples.	Wang,Q.	Direct Submission	Submitted (22-APR-2011) Life Sciences, Nanjing Agricultural University, Weigang No. 1, Nanjing, Jiangsu 210095, China		potassium mine soil	China: Yuexi, Anhui
Otu026953	TGTCAGCCGCCGCGGTAATACGTAGGCAGCAAGCGTTGTTCGGAGTTACTGGGCGTAAAGGGTGTGTAGGCGGTTGTTTAAGTTTGGTGTGAAATCTCCCGGCTCAACTGGGAGGGTGCGCCGAATACTGAATGACTTCGAGTGCGGGAGAGGAGAGTGGAATTCCTGGTGTAGCGGTGAAATGCGTAGATATCAGGAGGAACACCAGAGGCGAAGGCGGGCTACTGGGCCGATACTAACGCTGATGCGCGAAAGCCAGGGGAGCAAACGGGATTAGATACCCTAGTAGTCC	Bacteria	Acidobacteriota	Acidobacteriae	unclassified Acidobacteriae	unclassified Acidobacteriae	unclassified Acidobacteriae	3	0	0	EU131935.1.1280	92833	1.61e-116	uncultured bacterium		Bacteria; environmental samples.	Elshahed,M.S., Youssef,N.H., Spain,A.M., Sheik,C., Najar,F.Z., Sukharnikov,L.O., Roe,B.A., Davis,J.P., Schloss,P.D., Bailey,V.L. and Krumholz,L.R.	Novelty and uniqueness patterns of rare members of the soil biosphere	Appl. Environ. Microbiol. 74 (17), 5422-5428 (2008)		soil from an undisturbed mixed grass prairie preserve	USA: Oklahoma, Kessler farm
Otu036198	TGCCAGCCGCCGCGGTAATACGTAGGCAGCGAGCGTTGTTCGGAGTTACTGGGCGTAAAGGGTGTGTAGGCGGTCTTTTAAGTTTGGTGTGAAATCTCCCGGCTCAACCGGGAGGGTGCGCCGAATACTGAGAGACTTGGAGTGCGGGAGAGGAAAGTGGAATTCCTGGTGTAGCGGTGAAATGCGTAGAGATCGGGAGGAACACCGGTGGCGAAGGCGGGTCTCTGGGCAATTCCTGACGCTGGGGCGCGAAAGCGTGGGGAGCAAACAGGATTAGAAACCCTAGTAGTCC	Bacteria	Acidobacteriota	Acidobacteriae	unclassified Acidobacteriae	unclassified Acidobacteriae	unclassified Acidobacteriae	2	0	0	LN573844.1.1334	92833	4.48e-117	uncultured bacterium		Bacteria; environmental samples.	Scott,J.J., Lewin,G.R., Suen,G., Tringe,S.G., Barry,K.W., Touchon,J.C. and Currie,C.R.	Leaf-cutter ant refuse dumps are nutrient reservoirs harboring diverse microbial assemblages	Unpublished	Atta colombica	refuse dump Nest 9 layer 4	Panama:Gamboa, Pipeline Road
Otu011216	TGTCAGCAGCCGCGGTAATACGTAGGCAGCGAGCGTTGTTCGGAGTTACTGGGCGTAAAGGGTGTGTAGGCGGTTCATTAAGTTTGGTGTGAAATCTCCCGGCTCAACCGGGAGGGTGCGCCGAAAACTGAGGGACTAGAGTGCGGGAGAGGAAAGTGGAATTCCTGGTGTAGCGGTGAAATTCGCAGATATCAGGAAGAACACCCGTTGCGAAGGCGGCTCTCTGGGATGTGACTGACGCTGAGACGCGAAAGCGTAGGGAGCGAACAGGATTAGAAACCCTGGTAGTCC	Bacteria	Acidobacteriota	Acidobacteriae	unclassified Acidobacteriae	unclassified Acidobacteriae	unclassified Acidobacteriae	0	4	0	EF516579.1.1422	93127	3.45e-118	uncultured bacterium		Bacteria; environmental samples.	Cruz-Martinez,K., Suttle,K.B., Brodie,E.L., Power,M.E., Andersen,G.L. and Banfield,J.F.	Despite strong seasonal responses, soil microbial consortia are more resilient to long-term changes in rainfall than overlying grassland	ISME J 3 (6), 738-744 (2009)		grassland soil	USA: northern California, Angelo Coast Range Reserve
Otu036184	TGTCAGCAGCCGCGGTAATACGTAGGCAGCAAGCGTTGTTCGGAGTTACTGGGCGTAAAGGGTGTGTAGGCGGTTGTTTAAGTTTGGTGTGAAATCTCCCGGCTCAACTGGGAGGGTGCGCCGAATACTGAATGACTTGGAGTGCGGGAGAGGAAAGTGGAATTCCTGGTGTAGCGGTGAAATTCGTAGATATCGGGAGGAACACCAGTGGCGAAGGCGGCGATCTGGGAAGATACTGACGCTGAGGTGCGAAAGCGTGGGGAGCAAACAGGATTAGAAACCCGGGTAGTCC	Bacteria	Acidobacteriota	Acidobacteriae	unclassified Acidobacteriae	unclassified Acidobacteriae	unclassified Acidobacteriae	0	0	1	AB672302.1.1424	93151	9.62e-119	uncultured bacterium		Bacteria; environmental samples.	Yoshida,M., Ishii,S., Fujii,D., Otsuka,S. and Senoo,K.	Identification of active denitrifiers in rice paddy soil by DNA- and RNA-based analyses	Microbes Environ. 27 (4), 456-461 (2012)		rice paddy field soil	Japan:Niigata
Otu026950	TGTCAGCAGCCGCGGTAAGGCGAGGTGCACAAACGTTATTCGGATTTACTGGGCTTAAAGCGTGCGTAGGCGGCTTGGCAAGTTGGGTGTGAAATCTCTGGGCTTAACCCAGAGGCTGCTTCCAAAACTGCTGTGCTTGAGTGTGGGAGAGGCGCGTGGAATTGCAGGTGTAGCGGTGAAATGCGTAGATATCTGCAGGAACACCCGTGGCGAAAGCGGCGCGCTGGACCACTACTGACGCTGAGGAACGAAAGCTAGGGGAGCAAACAGGATTAGAAACCCCGGTAGTCC	Bacteria	Acidobacteriota	Acidobacteriae	unclassified Acidobacteriae	unclassified Acidobacteriae	unclassified Acidobacteriae	0	2	0	DQ451505.1.1486	93151	3.45e-118	uncultured bacterium		Bacteria; environmental samples.	Tsai,S.-H., Selvam,A., Chang,Y.-P. and Yang,S.-S.	Bacterial Community Composition in Fushan Forest Soils of Taiwan	Unpublished		forest soil
Otu015856	TGTCAGCAGCCGCGGTAATACGTAGGCAGCAAGCGTTGTTCGGAGTTACTGGGCGTAAAGGGTGTGTAGGCGGTCTTCTAAGTCTGGTGTGAAATCTCCCGGCTCAACTGGGAGGGTGCGCCGAAAACTGGAAGGCTAGAGTGCGGGATGGGAGAGTGGAATTCCTGGTGTAGCGGTGAAATGCGTAGATATGTGGAGGAACACCGATGGCGAAGGCAGCCTCCTGGGCCAGCACTGACGCTCATGCACGAAAGCGTGGGGAGCAAACAGGATTAGATACCCCCGTAGTCC	Bacteria	Acidobacteriota	Acidobacteriae	unclassified Acidobacteriae	unclassified Acidobacteriae	unclassified Acidobacteriae	0	0	1	JN615720.1.1320	93174	3.45e-118	uncultured bacterium		Bacteria; environmental samples.	Northup,D.E., Marshall Hathaway,J.J. and Dapkevicius,M.L.N.E.	Lava cave bacterial diversity	Unpublished		tan microbial mat from lava tube wall	Portugal: Gruta da Malha, Terceira, Azores
Otu011204	TGTCAGCCGCCGCGGTAATACGTAGGGTGCAAGCGTTGCCCGGATTTATTGGGCGTAAAGGGCGCGTAGGCGGCTAGGCACGTCCGTTGTGAAATCGCCCGGCTCAACTGGGAAATTGCCGCGGTGACTGCCGTGCTCGAGTGTGGGAGAGGTGAGTGGAATTCCCGGCGTAGCGGTGAAATGCGTAGATATCGGGAGGAACACCTGTGGCGAAAGCGGCTCACTGGACCACAACTGACGCTGAGGCGCGAAAGCTAGGGGAGCAAACAGGATTAGATACCCTGGTAGTCC	Bacteria	Acidobacteriota	Acidobacteriae	unclassified Acidobacteriae	unclassified Acidobacteriae	unclassified Acidobacteriae	6	0	0	JX133361.1.1474	93471	7.41e-120	uncultured bacterium		Bacteria; environmental samples.	Deng,X.	Uncultured bacteria in soil from banana platation infected by banana fusarium wilt	Unpublished		diseased soil
Otu036194	TGCCAGCAGCCGCGGTAAGACGAAGGGGGCTAGCGTTGTTCGGAATTATTGGGCGTAAAGCGCTTGTAGGCGGCCTGTCAAGTCGCGCGTGAAATCTCCTGGCTTAACTGGGAGTCTGCAGGCGAAACTACCGTGCTGGAGTGTGGGAGAGGTGCGTGGAATTCCCGGTGTAGCGGTGAAATGCGTAGATATCGGGAGGAACACCTGTGGCGAAAGCGGCGCACTGGACCATAACTGACGCTGAGGCGCGAAAGCTAGGGGAGCAAACAGGATTAGAAACCCGCGTAGTCC	Bacteria	Acidobacteriota	Acidobacteriae	unclassified Acidobacteriae	unclassified Acidobacteriae	unclassified Acidobacteriae	0	0	2	EU680451.1.1460	93493	7.41e-120	uncultured bacterium		Bacteria; environmental samples.	Zhou,H., Yang,T. and Li,D.	Phylogenetic diversity of unculturable bacteria in forest soil of Gaoligong Mountains, Yunnan	Unpublished		soil
Otu013063	TGCCAGCAGCCGCGGTAATACAGAGGGTGCAAGCGTTGTTCGGAATTATTGGGCGTAAAGGGCGCGTAGGCGGTGCGGTAAGTCTGTAGTGAAATCTCTGGGCTCAACTCAGAGTCTGCTATAGAAACTGCCGTGCTCGAGTGTGGGAGAGGTGAGTGGAATTCCCGGTGTAGCGGTGAAATGCGTAGATATCGGGAGGAACATCAGTGGCGAAGGCGGCTACCTGGCCCAATACTGACACTCAGGTGCGACAGCGTGGGGAGCAAACAGGACTAGAAACCCGGGTAGACC	Bacteria	Acidobacteriota	Acidobacteriae	unclassified Acidobacteriae	unclassified Acidobacteriae	unclassified Acidobacteriae	0	0	4	JN615648.1.1337	93750	7.41e-120	uncultured bacterium		Bacteria; environmental samples.	Northup,D.E., Marshall Hathaway,J.J. and Dapkevicius,M.L.N.E.	Lava cave bacterial diversity	Unpublished		tan microbial mat from lava tube wall	Portugal: Gruta da Malha, Terceira, Azores
Otu013064	TGTCAGCCGCCGCGGTAATACGTAGGCAGCAAGCGTTGTTCGGAATTACTGGGCGTAAAGAGTTCGTAGGCGGTGTGCCAAGTTTAGTGTGAAATCTCCCGGCTCAACTGGGAGGGTGCGCTGAATACTGGCATGCTCGAGTACAGGAGAGGAAAGCGGAATTTCTGGTGTAGCGGTGAAATGCGTAGATATCAGAAGGAACACCTGTGGTGTAGACGGCTTTCTGGACTGTAGCTGACGCGGAGGAACGAAAGCGTGGGTAGCAAACAGGATTAGAAACCCCAGTAGTCC	Bacteria	Acidobacteriota	Acidobacteriae	unclassified Acidobacteriae	unclassified Acidobacteriae	unclassified Acidobacteriae	4	0	0	AM162405.1.1391	93814	1.59e-121	Bryobacter aggregatus MPL3	/strain="type strain: MPL3"	Bacteria; Acidobacteria; Bryobacterales; Bryobacteraceae; Bryobacter.	Dedysh,S.N., Pankratov,T.A., Belova,S.E., Kulichevskaya,I.S. and Liesack,W.	Phylogenetic analysis and in situ identification of bacteria community composition in an acidic Sphagnum peat bog	Appl. Environ. Microbiol. 72 (3), 2110-2117 (2006)		sphagnum peat bog	Russia:West Siberia, Tomsk region, Bakchar
Otu015722	TGTCAGCAGCCGCGGTAATACAGAGGGCGCGAGCGTTGTTCGGAATTATTGGGCGTAAAGGGCGCGTAGGCGGTGCAGTAAGTCACCTGTGAAATCTCCTGGCTCAACTGGGAGCTTGCAGGCGAAACTGCCGTGCTGGAGTGTGGGAGAGGTGCGTGGAATTCCCGGTGTAGCGGTGAAATGCGTAGATATCGGGAGGAACACCGGTGGCGAAGGCGGCCCCCTGGTTGGATACTGACGCTGAGACGCGAAAGCGTGGGGAGCAAACAGGATTAGATACCCCTGTAGTCC	Bacteria	Acidobacteriota	Acidobacteriae	unclassified Acidobacteriae	unclassified Acidobacteriae	unclassified Acidobacteriae	0	0	2	AY963491.1.1423	93814	1.59e-121	uncultured bacterium		Bacteria; environmental samples.	Chan,O.C., Yang,X., Fu,Y., Feng,Z., Sha,L., Casper,P. and Zou,X.	Direct Submission	Submitted (15-MAR-2005) Soil Ecology Group, Department of Forest Ecosystem, Xishuangbanna Tropical Botanical Garden, The Chinese Academy of Sciences, 88 Xuefu Road, Kunming, Yunnan 650223, P.R.China		soil
Otu036192	TGTCAGCAGCCGCGGTAATACAGAGGGTGCAAGCGTTGTTCGGAATTATTGGGCGTAAAGGGCGCGTAGGCGGTGCGGTAAGACTGTGGTGAAATCTCCGGGCTCAACTCGGAAATTGCCGCGGTGACTGCCGTGCTGGAGTGTGGGAGAGGTGAGTGGAATTCCCGGTGTAGCGGTGAAATGCGTAGATATCTGGAGGAACACCAGTGGCGAAGGCGGCTTCCTGGCCTGTAACTGACGCTGAGACGCGAAAGCGTGGGGAGCGAACCGGATTAGAAACCCCCGTAGTCC	Bacteria	Acidobacteriota	Acidobacteriae	unclassified Acidobacteriae	unclassified Acidobacteriae	unclassified Acidobacteriae	0	0	1	JF833785.1.1422	93814	1.59e-121	uncultured bacterium		Bacteria; environmental samples.	Wang,Q.	Direct Submission	Submitted (22-APR-2011) Life Sciences, Nanjing Agricultural University, Weigang No. 1, Nanjing, Jiangsu 210095, China		potassium mine soil	China: Yuexi, Anhui
Otu007956	TGCCAGCCGCCGCGGTAATACGTAGGGTGCAGGCGTTAATCGGAATTACTGGGCGTAAAGAGTGTGTAGGCGGTTTTCTAAGTTTGGTGTGAAATCTCCCGGCTTAACTGGGAGGGTGCGCCGAAAACTGGAAGGCTTGAGTGCCGGAGAGGATAGCGGAATTCCTGGTGTAGCGGTGAAATGCGTAGATATCAGGAGGAACACCTGCGGTGTAGACGGCTATCTGGACGGCCACTGACGCTGAGTGTGCGAAAGCCAGGGGAGCGAACGGGATTAGAAACCCCCGTAGTCC	Bacteria	Acidobacteriota	Acidobacteriae	unclassified Acidobacteriae	unclassified Acidobacteriae	unclassified Acidobacteriae	0	0	7	EF020331.1.1373	93836	1.6e-121	uncultured bacterium		Bacteria; environmental samples.	Lesaulnier,C., Papamichail,D., McCorkle,S., Ollivier,B., Skiena,S., Taghavi,S., Zak,D. and van der Lelie,D.	Elevated atmospheric CO2 affects soil microbial diversity associated with trembling aspen	Environ. Microbiol. 10 (4), 926-941 (2008)		trembling aspen rhizosphere under elevated CO2 conditions
Otu015853	TGTCAGCCGCCGCGGGTAATACAGAGGTCTCAAGCGTTGTTCGGATTCATTGGGCGTAAAGGGTGTGTAGGCGGTTGTTTAAGTCTGGTGTGAAATCTCCCGGCTCAACTGGGAGGGTGCGCCGAATACTGAATGACTTCGAGTACGGGAGGGGAAAGTGGAATTCCTGGTGTAGCGGTGAAATGCGTAGATATCAGGAGGACACACCGGTGGTGTAGACGGCTTTCTGGACCGTAACTGACGCTGAGACACGAAAGCGTGGGTAGCAAACGGGATTAGAAACCCGTGTAGTCC	Bacteria	Acidobacteriota	Acidobacteriae	unclassified Acidobacteriae	unclassified Acidobacteriae	unclassified Acidobacteriae	0	0	1	FPLS01009443.10.1491	93878	1.25e-122	metagenome		unclassified sequences; metagenomes.	Karst M,S.	Direct Submission	Submitted (18-NOV-2016) AALBORG UNIVERSITY, Center for Microbial Communities, Fredrik Bajers Vej 7H, Denmark		/isolation_source=""
Otu026956	TGCCAGCCGCCGCGGTAATACGTAGGCAGCAAGCGTTGTCCGGAGTTACTGGGCGTAAAGGGTGTGTAGGCGGTTGTTTAAGTTTGGTGTGAAATCTCCCGGCTCAACTGGGAGGGTGCGCCGAATACTGAATGACTCGAGTGCGGGAGAGGAGAGTGGAATTCCTGGTGTAGCGGTGAAATGCGTAGATATCCGGAGGAACACCGGTGGCGAAGGCGGCTTCCTGGACCGACACTGACGCTGAGGCGCGAAAGCTAGGGGAGCAAACGGGATTAGATACCCTCGTAGTCC	Bacteria	Acidobacteriota	Acidobacteriae	unclassified Acidobacteriae	unclassified Acidobacteriae	unclassified Acidobacteriae	0	1	0	JX080237.1.1424	94158	3.42e-123	uncultured Acidobacteria bacterium		Bacteria; Acidobacteria; environmental samples.	Zhang,Y.	Bacteria diversity of Puguang gas field in China	Unpublished		gas field soil sample	China: Sichuan province
Otu026949	TGTCAGCCGCCGCGGTAATACGTAGGCAGCGAGCGTTGTTCGGAGTTACTGGGCGTAAAGGGTGTGTAGGCGGTTTTCTAAGTTTGGTGTGAAATCTCCCGGCTCAACCGGGAGGGTGCGCCGAAAACTGGGAGACTAGAGTGCGGGATGGGAGAGTAGAATTCCTGGTGTAGCGGTGAAATGCGTAGATATCAGGAGGAATACCGGTGGCGAAGGCGGCATCCTGGACCACGACTGACGCTGATGAGCGAAAGCCAGGGGAGCAAACGGGATTAGAAACCCTGGTAGTCC	Bacteria	Acidobacteriota	Acidobacteriae	unclassified Acidobacteriae	unclassified Acidobacteriae	unclassified Acidobacteriae	0	0	2	EF020146.1.1352	94198	3.42e-123	uncultured bacterium		Bacteria; environmental samples.	Lesaulnier,C., Papamichail,D., McCorkle,S., Ollivier,B., Skiena,S., Taghavi,S., Zak,D. and van der Lelie,D.	Elevated atmospheric CO2 affects soil microbial diversity associated with trembling aspen	Environ. Microbiol. 10 (4), 926-941 (2008)		trembling aspen rhizosphere under elevated CO2 conditions
Otu036202	TGCCAGCCGCCGCGGTAATACAGAGGGTGCGAGCGTTGTTCGGAATTATTGGGCGTAAAGGGCGCGTAGGCGGTGCGGTAAGTCACCTGTGAAATCTCCTGGCTCAACTGGGAGCTTGCAGGCGAAACTGCCGTGCTGGAGTGTGGGAGAGGCGCGTGGAATTCCCGGTGTAGCGGTGAGATGCGTAGATATCAGGAGGAACACCGGTGGCGAAGGCGGCTATCTGGACAGAGTCTGACGCTGAGGCGCGAAAGCTAGGGGAGCAAACAGGATTAGAAACCCCTGTAGTGC	Bacteria	Acidobacteriota	Acidobacteriae	unclassified Acidobacteriae	unclassified Acidobacteriae	unclassified Acidobacteriae	2	0	0	AY963491.1.1423	94483	9.52e-124	uncultured bacterium		Bacteria; environmental samples.	Chan,O.C., Yang,X., Fu,Y., Feng,Z., Sha,L., Casper,P. and Zou,X.	Direct Submission	Submitted (15-MAR-2005) Soil Ecology Group, Department of Forest Ecosystem, Xishuangbanna Tropical Botanical Garden, The Chinese Academy of Sciences, 88 Xuefu Road, Kunming, Yunnan 650223, P.R.China		soil
Otu036193	TGTCAGCCGCCGCGGTAATACAGAGGGTGCGAGCGTTGTTCGGAATTATTGGGCGTAAAGGGCGCGTAGGCGGTGCGGTAAGTCACCTGTGAAACCTCTGGGCTTAACTCAGAGCCTGCAGGCGAAACTACCGTGCTGGAGTGTGGGAGAGGTGCGTGGAATTCCTGGTGTAGCGGTGAAATGCGTAGATATCAGGAGGAACACCCGTAGCGAAGGCGGCACTCTGGGCCGGAACTGACGCTGAGGAGCGAAAGCGTGGGGAGCGAACAGGATTAGATACCCTGGTAGTCC	Bacteria	Acidobacteriota	Acidobacteriae	unclassified Acidobacteriae	unclassified Acidobacteriae	unclassified Acidobacteriae	0	0	1	KT122309.1.1484	94502	7.36e-125	uncultured Acidobacteria bacterium		Bacteria; Acidobacteria; environmental samples.	Du,H., Ma,M., Sun,T., Dai,X., Yang,C., Luo,F., Wang,D. and Igarashi,Y.	Mercury-methylating genes dsrB and hgcA in soils/sediments of the Three Gorges Reservoir	Environ Sci Pollut Res Int 24 (5), 5001-5011 (2017)		inundated soil of 155m of Shibaozhai, the water level fluctuating zone of Three Gorges Reservoir
Otu010258	TGCCAGCAGCCGCGGTAATACGTAGGCAGCGAGCGTTGTTCGGAGTTACTGGGCGTAAAGGGTGTGTAGGCGGTTCTCTAAGTTTGGTGTGAAATCTCCCGGCTCAACCGGGAGGGTGCGCCAAAACTGGAGGGCTAGAGTGCGGGAAGGGAGAGTAGAATTCCTGGTGTAGCGGTGAAATGCGTAGATATCAGGAGGAATACCGGTGGCGAAGGCGGGTCTCTGGGCATCTCCTGACGCTGAGGCGCGAAAGCGTGGGGAGCAAACGGGATTAGAAACCCTAGTAGTCC	Bacteria	Acidobacteriota	Acidobacteriae	unclassified Acidobacteriae	unclassified Acidobacteriae	unclassified Acidobacteriae	0	0	6	EF018351.1.1348	94502	2.64e-124	uncultured bacterium		Bacteria; environmental samples.	Lesaulnier,C., Papamichail,D., McCorkle,S., Ollivier,B., Skiena,S., Taghavi,S., Zak,D. and van der Lelie,D.	Elevated atmospheric CO2 affects soil microbial diversity associated with trembling aspen	Environ. Microbiol. 10 (4), 926-941 (2008)		trembling aspen rhizosphere under ambient CO2 conditions
Otu015868	TGTCAGCAGCCGCGGTAATACGTAGGCAGCGAGCGTTGTTCGGAGTTACTGGGCGTAAAGAGTGCGTAGGCGGTTTTCTAAGTTTGGTGTGAAATCTCCCGGCTTAACTGGGAGGGTGCGCCGAAGACTGGAAGGCTTGAGTATGGGAGAGGTAAGCGGAATTCCTGGTGTAGCGGTGAAATGCGTAGATATCAGGAGGAACACCGGCGGCGAAGGCGGCCCTCTGGATCGTTGCTGACGCTGAGACGCGAAAGCGTGGGGAGCAAACAGGATTAGATACCCTTGTAGTCC	Bacteria	Acidobacteriota	Acidobacteriae	unclassified Acidobacteriae	unclassified Acidobacteriae	unclassified Acidobacteriae	0	3	0	LC026877.1.1420	94502	7.36e-125	uncultured bacterium		Bacteria; environmental samples.	Yamaguchi,N., Baba,T., Ichijo,T., Himezawa,Y., Enoki,K., Saraya,M., Li,P.F. and Nasu,M.	Abundance and community structure of bacteria	Unpublished		aerosol	China:Beijing
Otu010259	TGCCAGCCGCCGCGGTAAGACAGAGGGGGCTAGCGTTGCTCGGAATCACTGGGCGTAAAGGGTGTGTAGGCGGTTCTTTAAGTTTGGTGTGAAATCTCCCGGCTCAACTGGGAGGGTGCGCCGAATACTGAGGGACTAGAGTACGGGAGAGGAAAGTGGAATTCCTGGTGTAGCGGTGAAATGCGTAGATATCAGGAGGAACACCGGTGGTGTAGACGGCTTTCTGGACCGACACTGACGCTGAAACACGAAAGCGTGGGTAGCAAACAGGATTAGAAACCCCCGTAGTCC	Bacteria	Acidobacteriota	Acidobacteriae	unclassified Acidobacteriae	unclassified Acidobacteriae	unclassified Acidobacteriae	0	5	0	FPLS01057870.16.1496	94502	7.36e-125	metagenome		unclassified sequences; metagenomes.	Karst M,S.	Direct Submission	Submitted (18-NOV-2016) AALBORG UNIVERSITY, Center for Microbial Communities, Fredrik Bajers Vej 7H, Denmark		/isolation_source=""
Otu026952	TGTCAGCCGCCGCGGTAATACAGAGGGTGCAAGCGTTGTTCGGAATTATTGGGCGTAAAGGGCGCGTAGGCGGTGCGGTAAGACTGTGGTGAAATCTCCGGGCTCAACTCGGAAATTGCCGCGGTGACTGCCGTGCTGGAGTGTGGGAGAGGTGAGTGGAATTCCCGGTGTAGTGGTGAAATGCGTAGATATCTGGAGGAACACCGGTGGCGAAGGCGGCATCCTGGACCAACACTGACGCTGAGTGAGCGAAAGCCAGGGGAGCAAACGGGATTAGAAACCCTCGTAGTCC	Bacteria	Acidobacteriota	Acidobacteriae	unclassified Acidobacteriae	unclassified Acidobacteriae	unclassified Acidobacteriae	1	0	0	JF833785.1.1422	94539	7.39e-125	uncultured bacterium		Bacteria; environmental samples.	Wang,Q.	Direct Submission	Submitted (22-APR-2011) Life Sciences, Nanjing Agricultural University, Weigang No. 1, Nanjing, Jiangsu 210095, China		potassium mine soil	China: Yuexi, Anhui
Otu008579	TGTCAGCAGCCGCGGTAATACGTAGGCAGCGAGCGTTGTTCGGAGTTACTGGGCGTAAAGGGTGTGTAGGCGGTTCTCTAAGTTTGGTGTGAAATCTCCCGGCTCAACCGGGAGGGTGCGCCGAAAACTGGAGGGCTAGAGTGCGGGAAGGGAGAGTAGAATTCCTGGTGTAGCGGTGAAATGCGTAGATATCAGGGGGAATACCCGTGGCGAAGGCGGTTCTCTGGGACGGTACTGACGCTGAGACGCGAAAGCGTGGGGAGCGAACAGGATTAGATACCCTCGTAGTCC	Bacteria	Acidobacteriota	Acidobacteriae	unclassified Acidobacteriae	unclassified Acidobacteriae	unclassified Acidobacteriae	0	0	13	EF018351.1.1348	94845	1.58e-126	uncultured bacterium		Bacteria; environmental samples.	Lesaulnier,C., Papamichail,D., McCorkle,S., Ollivier,B., Skiena,S., Taghavi,S., Zak,D. and van der Lelie,D.	Elevated atmospheric CO2 affects soil microbial diversity associated with trembling aspen	Environ. Microbiol. 10 (4), 926-941 (2008)		trembling aspen rhizosphere under ambient CO2 conditions
Otu013100	TGTCAGCCGCCGCGGTAAGACAGAGGGGGCAAGCGTTGCTCGGAATTACTGGGCGTAAAGGGTGTGTAGGCGGTTGTCTAAGTTTGGTGTGAAATCTCCCGGCTCAACCGGGAGGGTGCGCCGAATACTGAATGACTCGAGTGCGGGAGAGGAGAGTGGAATTCCTGGTGTAGCGGTGAAATGCGTAGATATCAGGAGGAACACCGGTGGTGTAGACGGCTCTCTGGACCGTAACTGACGCTGAGACACGAAAGCGTGGGGAGCAAACAGGATTAGAAACCCGCGTAGTCC	Bacteria	Acidobacteriota	Acidobacteriae	unclassified Acidobacteriae	unclassified Acidobacteriae	unclassified Acidobacteriae	0	0	3	JF266322.1.1322	94845	1.58e-126	uncultured bacterium		Bacteria; environmental samples.	Riquelme,C., Northup,D.E., Dapkevicius,L.N.E. and Hathaway,J.M.M.	Direct Submission	Submitted (11-JAN-2011) Department of Biology, University of New Mexico, MSC03-2020 1, Albuquerque, NM 87131, USA		white microbial mat lava tube wall	Portugal: Gruta da Ribeira do Fundo, Pico, Azores
Otu006627	TGTCAGCCGCCGCGGTAATACAGAGGGTGCAAGCGTTGCTCGGAATTATTGGGCGTAAAGGGCGCGTAGGCGGTGCGGTAAGACTGTGGTGAAATCTCCGGGCTCAACTCGGAAATTGCCGCGGTGACTGCCGTGCTGGAGTGTGGGAGAGGTGAGTTGAATTCCCGGTGTAGCGGTGAAATGCGTAGATATCGGGAGGAACACCGGTGGCGAAGGCGGCTCACTGGCCCGGTACTGACGCTGAGGTGCGAAAGCGTGGGGAGCAAACAGGATTAGAAACCCTGGTAGTCC	Bacteria	Acidobacteriota	Acidobacteriae	unclassified Acidobacteriae	unclassified Acidobacteriae	unclassified Acidobacteriae	0	0	13	JF833785.1.1422	95189	3.4e-128	uncultured bacterium		Bacteria; environmental samples.	Wang,Q.	Direct Submission	Submitted (22-APR-2011) Life Sciences, Nanjing Agricultural University, Weigang No. 1, Nanjing, Jiangsu 210095, China		potassium mine soil	China: Yuexi, Anhui
Otu006625	TGTCAGCCGCCGCGGTAATACGGGGGGTGCAAGCGTTGCCCGGATTTATTGGGCGTAAAGGGTGTGTAGGCGGTTTTTTAAGTTAGGTGTGAAATCTCCCGGCTCAACCGGGAGGGTGCGCCGAAAACTGGGAGACTAGAGTGCGGGATGGGAGAGTAGAATTCCTGGTGTAGCGGTGAAATGCGTAGATATCAGGAGGAATACCGGTGGTGTAGACGGCTCTCTGGACCGCCACTGACGCTGAGACACGAAAGCGTGGGTAGCAAACAGGATTAGATACCCTGGTAGTCC	Bacteria	Acidobacteriota	Acidobacteriae	unclassified Acidobacteriae	unclassified Acidobacteriae	unclassified Acidobacteriae	0	0	9	EF020146.1.1352	95533	7.31e-130	uncultured bacterium		Bacteria; environmental samples.	Lesaulnier,C., Papamichail,D., McCorkle,S., Ollivier,B., Skiena,S., Taghavi,S., Zak,D. and van der Lelie,D.	Elevated atmospheric CO2 affects soil microbial diversity associated with trembling aspen	Environ. Microbiol. 10 (4), 926-941 (2008)		trembling aspen rhizosphere under elevated CO2 conditions
Otu009614	TGCCAGCAGCCGCGGTAATACAGAGGGTGCAAGCGTTGTTCGGAATTATTGGGCGTAAAGGGCGCGTAGGCGGTGCTGTAAGTCTGTGGTGAAATCTCTGGGCTCAACTCAGAGTCTGCCATAGAAACTGCAGTGCTGGAGTGTGGGAGAGGTGAGTGGAATTCCCGGTGTAGCGGTGAAATGCGTAGATATTGGGAAGAACACCTGTGGCGAAAGCGGCGCACTGGACCGTGACTGACGCTGAGGAGCGAAAGCGTGGGTAGCGAACAGGATTAGATACCCGCGTAGTCC	Bacteria	Acidobacteriota	Acidobacteriae	unclassified Acidobacteriae	unclassified Acidobacteriae	unclassified Acidobacteriae	7	0	0	HM445290.1.1335	95533	7.31e-130	uncultured bacterium		Bacteria; environmental samples.	Marshall Hathaway,J.J., Garcia,M.G., Balasch,M.M., Spilde,M.N., Stone,F.D., Dapkevicius,M.L., Amorim,I.R., Gabriel,R., Borges,P.A. and Northup,D.E.	Comparison of Bacterial Diversity in Azorean and Hawai'ian Lava Cave Microbial Mats	Geomicrobiol. J. 31 (3), 205-220 (2014)		white microbial mat from lava tube walls	Portugal: Azores, Terceira, Gruta Branca Opala Lava Tube
Otu013062	TGTCAGCAGCCGCGGTAATACGTAGGCAGCAAGCGTTGTTCGGAATTGCTGGGCGTAAAGAGTGTGTAGGCGGTTCTGCAAGTTCGGTGTGAAATCTCCCGGCTTAACTGGGAGGGTGCGCCGAAAACTGCTGGGCTTGAGTGCCGGAGAGGAAGGCGGAATTCCTGGTGTAGCGGTGAAATGCGTAGATATCAGGAGGAACACCGGTGGTGTAGACGGCCTTCTGGACGGCCACTGACGCTGAGACACGAAAGCGTGGGGAGCAAACAGGATTAGAAACCCGAGTAGTCC	Bacteria	Acidobacteriota	Acidobacteriae	unclassified Acidobacteriae	unclassified Acidobacteriae	unclassified Acidobacteriae	6	0	0	JF265989.1.1318	95533	7.31e-130	uncultured bacterium		Bacteria; environmental samples.	Riquelme,C., Northup,D.E., Dapkevicius,L.N.E. and Hathaway,J.M.M.	Direct Submission	Submitted (11-JAN-2011) Biology, University of New Mexico, MSC03-2020 1, Albuquerque, New Mexico 87131, USA		white microbial mat from lava tube wall	Portugal: Gruta da Malha, Terceira, Azores
Otu036197	TGCCAGCCGCCGCGGTAATACGTAGGTGGCAAGCGTTGTCCGGAATTATTGGGCGTAAAGGGCGCGTAGGCGGTGCGGTAAGTCACCTGTGAAATCTCCTGGCTCAACTGGGAGCTTGCAGGCGAAACTGCCGTGCTGGAGTGTGGGAGAGGTGCGTGGAATTCCCGGTGTAGCGGTGAAATGCGTAGATATCGGGAGGAACACCTGTGGCGAAAGCGACGCACTGGACCACAACTGACGCTGAGGCGCGAAAGCTAGGGGAGCAAACGGGATTAGAAACCCCAGTAGTCC	Bacteria	Acidobacteriota	Acidobacteriae	unclassified Acidobacteriae	unclassified Acidobacteriae	unclassified Acidobacteriae	0	0	1	AY963491.1.1423	95876	1.57e-131	uncultured bacterium		Bacteria; environmental samples.	Chan,O.C., Yang,X., Fu,Y., Feng,Z., Sha,L., Casper,P. and Zou,X.	Direct Submission	Submitted (15-MAR-2005) Soil Ecology Group, Department of Forest Ecosystem, Xishuangbanna Tropical Botanical Garden, The Chinese Academy of Sciences, 88 Xuefu Road, Kunming, Yunnan 650223, P.R.China		soil
Otu015852	TGTCAGCCGCCGCGGTAATACGGGGGGGGCAAGCGTTGTTCGGAATTACTGGGCGTAAAGGGTGTGTAGGCGGTTCTCTAAGTTTGGTGTGAAATCTCCCGGCTCAACCGGGAGGGTGCGCCGAAAACTGGAGGGCTAGAGTGCGGGAAGGGAGAGTAGAATTCCTGGTGTAGCGGTGAAATGCGTAGATATCAGGAGGAATACCGGTGGTGCAGACGGCTCTCTGGACCGCGACTGACGCTGAGACACGAAAGCGTGGGTAGCAAACAGGATTAGAAACCCGCGTAGTCC	Bacteria	Acidobacteriota	Acidobacteriae	unclassified Acidobacteriae	unclassified Acidobacteriae	unclassified Acidobacteriae	0	0	3	EF018351.1.1348	95876	1.57e-131	uncultured bacterium		Bacteria; environmental samples.	Lesaulnier,C., Papamichail,D., McCorkle,S., Ollivier,B., Skiena,S., Taghavi,S., Zak,D. and van der Lelie,D.	Elevated atmospheric CO2 affects soil microbial diversity associated with trembling aspen	Environ. Microbiol. 10 (4), 926-941 (2008)		trembling aspen rhizosphere under ambient CO2 conditions
Otu009619	TGTCAGCAGCCGCGGTAATACAGAGGGTGCAAGCGTTGTTCGGAATTATTGGGCGTAAAGGGCGTGTAGGCGGTTGTTTAAGTTTGGTGTGAAATCTCCCGGCTCAACTGGGAGGGTGCGCCGAATACTGAATGACTCGAGTGCGGGAGAGGAGAGTGGAATTCCTGGTGTAGCGGTGAAATGCGTAGATATCAGGAGGAACACCGGTGGTGTAGACGGCTCTCTGGACCGTAACTGACGCTGAGACACGAAAGCTTGGGTAGCAAACAGGATTAGATACCCTTGTAGTCC	Bacteria	Acidobacteriota	Acidobacteriae	unclassified Acidobacteriae	unclassified Acidobacteriae	unclassified Acidobacteriae	0	0	3	JX080237.1.1424	96564	7.26e-135	uncultured Acidobacteria bacterium		Bacteria; Acidobacteria; environmental samples.	Zhang,Y.	Bacteria diversity of Puguang gas field in China	Unpublished		gas field soil sample	China: Sichuan province
Otu026958	TGTCAGCAGCCGCGGTAATACGGGGGGGGCAAGCGTTGTTCGGAGTTACTGGGCGTAAAGGGTGTGTAGGCGGTTTTCTAAGTTTGGTGTGAAATCTCCCGGCTCAACCGGGAGGGTGCGCCGAAAACTGGGAGACTAGAGTGCGGGATGGGAGAGTAGAATTCCTGGTGCAGCGGTGAAATGCGTAGATATCAGGAGGAATACCGGTGGTGTAGACGGCTCTCTGGACCGCCACTGACGCCGAGACACGAAAGCGTGGGTAGCAAACAGGATAAGAAACCCTAGTAGTCC	Bacteria	Acidobacteriota	Acidobacteriae	unclassified Acidobacteriae	unclassified Acidobacteriae	unclassified Acidobacteriae	0	0	2	EF516126.1.1432	96564	7.26e-135	uncultured bacterium		Bacteria; environmental samples.	Cruz-Martinez,K., Suttle,K.B., Brodie,E.L., Power,M.E., Andersen,G.L. and Banfield,J.F.	Despite strong seasonal responses, soil microbial consortia are more resilient to long-term changes in rainfall than overlying grassland	ISME J 3 (6), 738-744 (2009)		grassland soil	USA: northern California, Angelo Coast Range Reserve
Otu036195	TGTCAGCCGCCGCGGTAATACAGAGGGTGCGAGCGTTAATCGGAATTACTGGGCGTAAAGGGCGCGTAGGCGGTGCGGCAAGTCCGGTGTGAAATCTCCGGGCTCAACCCGGAGCGGTCATCGGAAACTGCCGTGCTAGAGTGTGGGAGAGGAGAGTGGAATTCCCGGTGTAGCGGTGAAATGCGTAGATATCGGGAGGAACACCAGTGGCGAAGGCGGCTCTCTGGACCACAACTGACGCTGAGGCGCGAAAGCTAGGGGAGCAAACAGGATTAGATACCCGCGTAGTCC	Bacteria	Acidobacteriota	Acidobacteriae	unclassified Acidobacteriae	unclassified Acidobacteriae	unclassified Acidobacteriae	0	2	0	GU118680.1.1442	96564	7.26e-135	uncultured bacterium		Bacteria; environmental samples.	Sunagawa,S., Woodley,C.M. and Medina,M.	Threatened corals provide underexplored microbial habitats	PLoS ONE 5 (3), E9554 (2010)	Montastraea faveolata (coral)
Otu036187	TGTCAGCAGCCGCGGTAATACGTAGGTGGCAAGCGTTGTCCGGAATTATTGGGCGTAAAGGGTCCGTAGGCGGTTGTTTAAGTTTGGTGTGAAATCTCCCGGCTCAACTGGGAGGGTGCGCCGAATACTGAATGACTCGAGTGCGGGAGAGGAGAGTGGAATTCCTGGTGTAGCGGTGAAATGCGTAGATATCAGGAGGAACACCGGTGGTGTAGACGGCTCTCTGGACCGTAACTGACGCTGAGACACGAAAGCGTGGGTAGCAAACAGGATTAGATACCCTAGTAGTCC	Bacteria	Acidobacteriota	Acidobacteriae	unclassified Acidobacteriae	unclassified Acidobacteriae	unclassified Acidobacteriae	0	0	2	JX080237.1.1424	96907	1.56e-136	uncultured Acidobacteria bacterium		Bacteria; Acidobacteria; environmental samples.	Zhang,Y.	Bacteria diversity of Puguang gas field in China	Unpublished		gas field soil sample	China: Sichuan province
Otu036181	TGTCAGCCGCCGCGGTAATACGGAGGGGGCTAGCGTTGTTCGGAATTACTGGGCGTAAAGGGCGCGTAGGCGGTGCGGTAAGTCACCTGTGAAATCTCCTGGCTCAACTGGGAGCTTGCAGGCGAAACTGCCGTGCTGGAGTGTGGGAGAGGTGCGTGGAATTCCCGGTGTAGCGGTGAAATGCGTAGATATCGGGAGGAACACCTGTGGCGAAAGCGGCGCACTGGACCACAACTGACGCTGAGGCGCGAAAGCTAGGGGAACAAACAGGATTAGAAACCCTTGTAGTCC	Bacteria	Acidobacteriota	Acidobacteriae	unclassified Acidobacteriae	unclassified Acidobacteriae	unclassified Acidobacteriae	0	2	0	AY963491.1.1423	96907	1.56e-136	uncultured bacterium		Bacteria; environmental samples.	Chan,O.C., Yang,X., Fu,Y., Feng,Z., Sha,L., Casper,P. and Zou,X.	Direct Submission	Submitted (15-MAR-2005) Soil Ecology Group, Department of Forest Ecosystem, Xishuangbanna Tropical Botanical Garden, The Chinese Academy of Sciences, 88 Xuefu Road, Kunming, Yunnan 650223, P.R.China		soil
Otu006100	TGTCAGCCGCCGCGGTAATACGTAGGCAGCGAGCGTTGTTCGGAGTACTGGGCGTAAAGGGTGTGTAGGCGGTTTTCTAAGTTTGGTGTGAAATCTCCCGGCCCAACCGGGAGGGTGCGCCGAAAACTGGGAGACTAGAGTGCGGGATGGGAGAGTAGAATTCCTGGTGTAGCGGTGAAATGCGTGGATATCAGGAGGAATACCGATGGTGTAGACGGCTCTCTGGACCGCCACTGACGCTGAGACACGAAAGCGTGGATAGCAAACAGGATTAGAAACCCGAGTAGTCC	Bacteria	Acidobacteriota	Acidobacteriae	unclassified Acidobacteriae	unclassified Acidobacteriae	unclassified Acidobacteriae	0	0	10	EF516126.1.1432	96907	5.59e-136	uncultured bacterium		Bacteria; environmental samples.	Cruz-Martinez,K., Suttle,K.B., Brodie,E.L., Power,M.E., Andersen,G.L. and Banfield,J.F.	Despite strong seasonal responses, soil microbial consortia are more resilient to long-term changes in rainfall than overlying grassland	ISME J 3 (6), 738-744 (2009)		grassland soil	USA: northern California, Angelo Coast Range Reserve
Otu004549	TGTCAGCCGCCGCGGTAATACGAAGGGGGCTAGCGTTGCTCGGAATTACTGGGCGTAAAGAGTGTGTAGGCGGTGCTCTAAGTTCGGTGTGAAATCTCCCGGCTCAACTGGGAGGGTGCGCCGGAAACTGGAGTGCTCGAGGTTGGGAGAGGAAAGCGGAATTCCCGGTGTAGCGGTGAAATGCGTAGATATCGGGAGGAACACCTGTGGTGTAGACAGCTTTCTGGACCATCCCTGACGCTGAGACACGAAAGCGTGGGTAGCAAACAGGATTAGATACCCCTGTAGTCC	Bacteria	Acidobacteriota	Acidobacteriae	unclassified Acidobacteriae	unclassified Acidobacteriae	unclassified Acidobacteriae	0	0	13	KC541198.1.1492	96907	1.56e-136	uncultured bacterium		Bacteria; environmental samples.	Li,Y. and Sun,Q.Y.	Bacterial community structure in river sediments associated with mining	Unpublished		river sediment
Otu015616	TGCCAGCAGCCGCGGTAATACGTAGGGTCCGGGCGTTGTCCGGAATTATTGGGCGTAAAGGGTGTGTAGGCGGTTTTCTAAGTTTGGTGTGAAATCTCCCGGCTCAACCGGGAGGGTGCGCCGAAAACTGGGAGACTAGAGTGCGGGATGCGAGAGTAGAATTCCTGGTGTAGCGGTGAAATGCGTAGATATCAGGAGGAATACCGGTGGTGTAGACGGCTCTCTGGACCGCCACTGACGCTGAGACACGAAAGCGTGGGTAGCAAACAGGATTAGATACCCGCGTAGACC	Bacteria	Acidobacteriota	Acidobacteriae	unclassified Acidobacteriae	unclassified Acidobacteriae	unclassified Acidobacteriae	0	0	3	EF020146.1.1352	97163	3.38e-133	uncultured bacterium		Bacteria; environmental samples.	Lesaulnier,C., Papamichail,D., McCorkle,S., Ollivier,B., Skiena,S., Taghavi,S., Zak,D. and van der Lelie,D.	Elevated atmospheric CO2 affects soil microbial diversity associated with trembling aspen	Environ. Microbiol. 10 (4), 926-941 (2008)		trembling aspen rhizosphere under elevated CO2 conditions
Otu006779	TGTCAGCCGCCGCGGTAATACGTAGGCAGCGAGCGTTGTTCGGAGTTACTGGGCGTAAAGGGTGTGTAGGCGGTTTTCTAAGTTTGGTGTGAAATCTCCCGGCTCAACCGGGAGGGTGCGACGAAAACTGGGAGATTAGAGTGCGGGATGGGAGAATAGAATTCCTGGTGTAGCGGTGAAATGCGTAGATATCAGGAGGAATACCGGTGGTGTAGACGGCTCTCTGGACCGCCACTGACGCTGAGACACGAAAGCGTGGGTAGCAAACAGGAATAGAAACCCTGGTACTCC	Bacteria	Acidobacteriota	Acidobacteriae	unclassified Acidobacteriae	unclassified Acidobacteriae	unclassified Acidobacteriae	0	0	5	EF020146.1.1352	97251	3.35e-138	uncultured bacterium		Bacteria; environmental samples.	Lesaulnier,C., Papamichail,D., McCorkle,S., Ollivier,B., Skiena,S., Taghavi,S., Zak,D. and van der Lelie,D.	Elevated atmospheric CO2 affects soil microbial diversity associated with trembling aspen	Environ. Microbiol. 10 (4), 926-941 (2008)		trembling aspen rhizosphere under elevated CO2 conditions
Otu026948	TGCCAGCCGCCGCGGTAATACGTAGGCAGCGAGCGTTGTTCGGAGTTACTCGGCGTAAAGGGTGTGTAGGCGGTTTTCCAAGTTTGGTGTGAAATCTCCCGGCTCAACCGGGAGGGTGCGCCGAAAACTGGGAGACTAGAGTGCGGGATGGGAGAGTAGAATTCCTGGTGTAGCGGTGAAATGCGTAGATATCAGGAGGAATACCGGTGGTGTAGACGGCTCTCTGGACCGCCACTGACGCTGAGGCACGAAAGCTAGGGGAGCAAACAGGATTAGATACCCTCGTAGTCC	Bacteria	Acidobacteriota	Acidobacteriae	unclassified Acidobacteriae	unclassified Acidobacteriae	unclassified Acidobacteriae	2	0	0	EF020146.1.1352	97251	3.35e-138	uncultured bacterium		Bacteria; environmental samples.	Lesaulnier,C., Papamichail,D., McCorkle,S., Ollivier,B., Skiena,S., Taghavi,S., Zak,D. and van der Lelie,D.	Elevated atmospheric CO2 affects soil microbial diversity associated with trembling aspen	Environ. Microbiol. 10 (4), 926-941 (2008)		trembling aspen rhizosphere under elevated CO2 conditions
Otu015851	TGCCAGCCGCCGCGGTAATACGTAGGCAGCAAGCGTTGTTCGGAGTTACTGGGCGTAAAGAGTGTGTAGGCTGTTCTCTAAGTTTGGTGTGAAATCTCCCGGCTCAACTGGGAGGGTGCGCCGAAAACTGGAGGGCTCGAGTATGGGAGAGGAAAGCGGAATTCCTGGTGTAGCGGTGAAATGCGTAGATATCAGGAGGAGCACCTGCGGTGTAGACAGCTTTCTGGACCATCACTGACGCTGAGACACGAAAGCGTGGGTAGCAAACAGGATTAGAAACCCGAGTAGTCC	Bacteria	Acidobacteriota	Acidobacteriae	unclassified Acidobacteriae	unclassified Acidobacteriae	unclassified Acidobacteriae	0	0	2	EU335373.1.1466	97251	3.35e-138	uncultured bacterium		Bacteria; environmental samples.	Hansel,C.M., Fendorf,S., Jardine,P.M. and Francis,C.A.	Changes in bacterial and archaeal community structure and functional diversity along a geochemically variable soil profile	Appl. Environ. Microbiol. 74 (5), 1620-1633 (2008)		unsaturated B horizon soil aggregate
Otu026951	TGCCAGCCGCCGCGGTAATACGGGGGGGGCGAGCGTTGTTCGGAATTACTGGGCGTAAAGGGCGCGTAGGCGGTGCGGCAAGTCCGGTGTGAAATCTCCGGGCTCAACCCGGAGCGGTCATCGGAAACTGCCGTGCTAGAGTATGGGAGAGGAGAGTGGAATTCCCGGTGTAGTGGTGAAATGCGTAGATATCGGGAGGAACACCAGTGGCGAAGGCGGCTCTCTGGACCACAACTGACGCTGAGGCGCGAAAGCTAGGGGAGCAAACGGGATTAGAAACCCCTGTAGTCC	Bacteria	Acidobacteriota	Acidobacteriae	unclassified Acidobacteriae	unclassified Acidobacteriae	unclassified Acidobacteriae	0	2	0	GU118680.1.1442	97251	3.35e-138	uncultured bacterium		Bacteria; environmental samples.	Sunagawa,S., Woodley,C.M. and Medina,M.	Threatened corals provide underexplored microbial habitats	PLoS ONE 5 (3), E9554 (2010)	Montastraea faveolata (coral)
Otu026955	TGTCAGCCGCCGCGGTAATACGGGGGGGGCGAGCGTTGTTCGGAATTACTGGGCGTAAAGGGCGCGTAGGCGGTGCGGCAAGTCCGGTGTGAAATCTCCGGGCTCAACCCGGAGCGGTCATCGGAAACTGCCGTGCTAGAGTGTGGGAGAGGAGAGTGGAATTCCCGGTGTAGCGGTGAAATGCGTAGATATCGGGAGGAACACCAGTGGCGAAGGCGGCTCTCTGGACCACAACTGACGCTGAGGCGCGAAAGCGTGGGGAGCAAACCGGATTAGATACCCGCGTAGTCC	Bacteria	Acidobacteriota	Acidobacteriae	unclassified Acidobacteriae	unclassified Acidobacteriae	unclassified Acidobacteriae	0	2	0	GU118680.1.1442	97251	3.35e-138	uncultured bacterium		Bacteria; environmental samples.	Sunagawa,S., Woodley,C.M. and Medina,M.	Threatened corals provide underexplored microbial habitats	PLoS ONE 5 (3), E9554 (2010)	Montastraea faveolata (coral)
Otu036185	TGTCAGCCGCCGCGGTACTACGGGGGGGGCGAGCGTTGTTCGGAATTACTGGGCGTAAAGGGCGCGTAGGCGGTGCGGCAGGTCCGGTGTGAAGTCTCCGGGCTCAACCCGGAGCGGTCATCGGAAACTGCCGTGCTAGAGTGTGGGAGAGGAGAGTGGAATTCCCGGTGTAGCGGTGAAATGCGTAGATATCGGGAGGAACACCAGTGGCGAAGGCGGCTCTCTGGACCACAACTGACGCTGAGGCGCGAAAGCTAGTGGAGCAAACAGGATTAGAAACCCTGGTAGTCC	Bacteria	Acidobacteriota	Acidobacteriae	unclassified Acidobacteriae	unclassified Acidobacteriae	unclassified Acidobacteriae	0	2	0	GU118680.1.1442	97251	3.35e-138	uncultured bacterium		Bacteria; environmental samples.	Sunagawa,S., Woodley,C.M. and Medina,M.	Threatened corals provide underexplored microbial habitats	PLoS ONE 5 (3), E9554 (2010)	Montastraea faveolata (coral)
Otu036190	TGTCAGCCGCCGCGGTAATACAGAGGGTGCGAGCGTTGTTCGGAATTATTGGGCGTAAAGGGCGCGTAGGCGGTTGGGTAAGTCGCTTGTGAAATCTCCTGGCTCAACTGGGAGCTTGCAGGCGAAACTGCTCGACTGGAGTGTGGGAGAGGTGCGTGGAATTCCCGGTGTAGCGGTGAAATGCGTAGATATCGGGAGGAACACCTGTGGCGAAAGCGGCGCACTGGACCACAGCTGACGCTGAGGCGCGAAAGCTAGGGGAGCAAACAGGATTAGATACCCGAGTAGTCC	Bacteria	Acidobacteriota	Acidobacteriae	unclassified Acidobacteriae	unclassified Acidobacteriae	unclassified Acidobacteriae	0	0	1	JF429097.1.1442	97251	3.35e-138	uncultured bacterium		Bacteria; environmental samples.	Huang,J. and Sheng,X.F.	Comparative study of the microbial diversity of rhizosphere and bulk potassium-rich soil in potassium ore of Anhui province	Unpublished		rhizosphere soil rich in potassium planted with mulberry trees	China: Anhui province
Otu036186	TGCCAGCAGCCGCGGTAATATAGAGGGTGCGAGCGTTGTTCGGAATTATTGGGCGTAAAGGGCGCGTAGGCGGTGCGGTAAGCCACCTGTGAAATCTCCTGGCTCAACTGGGAGCTTGCAGGCTAAACTGCCGTGCTGGAGTGTGGGAGAGGTGCGTGGAATTCCCGGTGTAGCGGTGAAATGCGTAGATATCGGGAGGGACACCTGTGGCGAAAGCGGCGCACTGGACCACAACTGACGCTGAGGCGCGAAAGCTAGGGGAGCAAACAGGATTAGAAACCCCCGTAGTCC	Bacteria	Acidobacteriota	Acidobacteriae	unclassified Acidobacteriae	unclassified Acidobacteriae	unclassified Acidobacteriae	0	0	1	AY963491.1.1423	97595	7.21e-140	uncultured bacterium		Bacteria; environmental samples.	Chan,O.C., Yang,X., Fu,Y., Feng,Z., Sha,L., Casper,P. and Zou,X.	Direct Submission	Submitted (15-MAR-2005) Soil Ecology Group, Department of Forest Ecosystem, Xishuangbanna Tropical Botanical Garden, The Chinese Academy of Sciences, 88 Xuefu Road, Kunming, Yunnan 650223, P.R.China		soil
Otu036199	TGTCAGCCGCCGCGGTAATACGTAGGCAGCGAGCGTTGTTCGGAGTTACTGGGCGTAAAGAGTGCGTAGGCGGTTGGCTAAGTTTGGTGTGAAATCTCCCGGCTCAACTGGGAGGGTGCGCCGAAAACTGGCTGGCTGGAGTGTGGGAGAGGCTAGCGGAATTCCTGGTGTAGCGGTGGAATGCGTAGATATCAGGAGGAACACCTGCGGTGTAGACGGCTGGCTGGACCACTACTGACGCTGAGGTACGAAAGCGTGGGTAGCAGACAGGATTAGGAACCCCCGAAGACC	Bacteria	Acidobacteriota	Acidobacteriae	unclassified Acidobacteriae	unclassified Acidobacteriae	unclassified Acidobacteriae	0	0	1	HM062195.1.1401	97826	3.38e-133	uncultured Acidobacteria bacterium		Bacteria; Acidobacteria; environmental samples.	Eichorst,S.A., Kuske,C.R. and Schmidt,T.M.	Influence of Plant Polymers on the Distribution and Cultivation of Bacteria in the Phylum Acidobacteria	Appl. Environ. Microbiol. 77 (2), 586-596 (2011)		soil collected from 0-7cm of agricultural plots, KBS LTER, T1_R2	USA: Hickory Corners, MI
Otu006626	TGTCAGCAGCCGCGGTAATACGTAGGCAGCGAGCGTTGTTCGGAGTTACTGGGTGTAAAGGGTGTGTAGGCGGTTGTTTAAGTTTGGTGTGAAATCTCCCGGCTCAACTGGGAGGGTGCGCCGAATACTGAATGACTAGAGTGCGGGAGAGGAAAGTGGAATTCCTGGTGTAGCGGTGAAATGCGTAGATATCAGGAGGAACACCGGTGGTGTAGACGGCTTTCTGGACCGTAACTGACGCTGATACACGAAAGCGTGGGTAGCAAACAGGATTAGAAACCCCCGTAGTCC	Bacteria	Acidobacteriota	Acidobacteriae	unclassified Acidobacteriae	unclassified Acidobacteriae	unclassified Acidobacteriae	0	0	8	EF019743.1.1387	97938	1.55e-141	uncultured bacterium		Bacteria; environmental samples.	Lesaulnier,C., Papamichail,D., McCorkle,S., Ollivier,B., Skiena,S., Taghavi,S., Zak,D. and van der Lelie,D.	Elevated atmospheric CO2 affects soil microbial diversity associated with trembling aspen	Environ. Microbiol. 10 (4), 926-941 (2008)		trembling aspen rhizosphere under elevated CO2 conditions
Otu036200	TGCCAGCAGCCGCGGTAATACGGGGGGGGCAAGCGTTGTTCGGAATTACTGGGCGTAAAGGGCGCGTAGGCGGTGCGGCAAGTCCGGTGTGAAATCTCCGGGCTCAACCCGGAGCGGTCATCGGAAACTGCCGTGCTAGAGTGTGGGAGAGGGGAGTGGAATTCCCGGTGTAGCGGTGAAATGCGTAGATATCGGGAGGAACACCAGTGGCGAAGGCGGCTCTCTGGACCACAACTGACGCTGAGGCGCGAAAGCTAGGGGAGCAAACAGGAATAGATACCCGAGTAGTCC	Bacteria	Acidobacteriota	Acidobacteriae	unclassified Acidobacteriae	unclassified Acidobacteriae	unclassified Acidobacteriae	0	1	0	GU118680.1.1442	97938	1.55e-141	uncultured bacterium		Bacteria; environmental samples.	Sunagawa,S., Woodley,C.M. and Medina,M.	Threatened corals provide underexplored microbial habitats	PLoS ONE 5 (3), E9554 (2010)	Montastraea faveolata (coral)
Otu026957	TGCCAGCAGCCGCGGTAATACGTAGGCAGCGAGCGTTGTTCGGAGTTACTGGGCGTAAAGGGTGTGTAGGCGGTTTTCTAAGTTTGGTGTGAAATCTCCCGGCTCAACCGGGAGGGTGCGCCGAAAACTGGGAGACTAGAGTGCGGGGTGGGAGAGTAGAGTTCCTGGTGTAGCGGTGAAATGCGTAGATATCAGGAGGAATACCGGTGGTGTAGACGGCTCTCTGGACCGCCACTGACGCTGAGACACGAAAGCGTGGGTAGCAAACAGGACTAGAAACCCCAGTAGACC	Bacteria	Acidobacteriota	Acidobacteriae	unclassified Acidobacteriae	unclassified Acidobacteriae	unclassified Acidobacteriae	0	0	3	EF516126.1.1432	98264	1.55e-141	uncultured bacterium		Bacteria; environmental samples.	Cruz-Martinez,K., Suttle,K.B., Brodie,E.L., Power,M.E., Andersen,G.L. and Banfield,J.F.	Despite strong seasonal responses, soil microbial consortia are more resilient to long-term changes in rainfall than overlying grassland	ISME J 3 (6), 738-744 (2009)		grassland soil	USA: northern California, Angelo Coast Range Reserve
Otu007224	TGTCAGCCGCCGCGGTAATACGTAGGCAGCGAGCGTTGTTCGGAGTTACTGGGCGTAAAGGGTGTGTAGGCGGTTTTCTAAGTTTGGTGTGAAATCTCCCGGCTCAACCGGGAGGGTGCGCCGAAAACTGGGAGACTAGAGTGCGGGGTGGGAGAGTAGAATTCCTGGTGTAGCGGTGAAATGCGTAGATATCAGGAGGAATACCGGTGGTGTAGACGGCTCTCTGGACCGCCACTGACGCTGAGACACGAAAGCGTGGGTAGCAAACAGGATTAGATACCCCTGTAGTCC	Bacteria	Acidobacteriota	Acidobacteriae	unclassified Acidobacteriae	unclassified Acidobacteriae	unclassified Acidobacteriae	0	0	8	EF020146.1.1352	98282	3.33e-143	uncultured bacterium		Bacteria; environmental samples.	Lesaulnier,C., Papamichail,D., McCorkle,S., Ollivier,B., Skiena,S., Taghavi,S., Zak,D. and van der Lelie,D.	Elevated atmospheric CO2 affects soil microbial diversity associated with trembling aspen	Environ. Microbiol. 10 (4), 926-941 (2008)		trembling aspen rhizosphere under elevated CO2 conditions
Otu002941	TGCCAGCCGCCGCGGTAATACGGGGGGGGCGAGCGTTGTTCGGAATTACTGGGCGTAAAGGGCGCGTAGGCGGTGCGGCAAGTCCGGTGTGAAATCTCCGGGCTCAACCCGGAGCGGTCATCGGAAACTGCCGTGCTAGAGTGTGGGAGGGGAGAGTGGAATTCCCGGTGTAGCGGTGAAATGCGTAGATATCGGGAGGAACACCAGTGGCGAAGGCGGCTCTCTGGACCGCAACTGACGCTGAGGCGCGAAAGCTAGGGGAGCAAACAGGATTAGATACCCGGGTAGTCC	Bacteria	Acidobacteriota	Acidobacteriae	unclassified Acidobacteriae	unclassified Acidobacteriae	unclassified Acidobacteriae	2	15	0	GU118680.1.1442	98282	3.33e-143	uncultured bacterium		Bacteria; environmental samples.	Sunagawa,S., Woodley,C.M. and Medina,M.	Threatened corals provide underexplored microbial habitats	PLoS ONE 5 (3), E9554 (2010)	Montastraea faveolata (coral)
Otu002669	TGCCAGCCGCCGCGGTAATACGTAGGCAGCGAGCGTTGTTCGGAGTTACTGGGCGTAAAGAGTGCGTAGGCGGTTGGCTAAGTTTGGTGTGAAATCTCCCGGCTCAACTGGGAGGGCGCGCCGAAAACTGGCTGGCTGGAGTGTGGAAGAGGCTAGCGGAATTCCTGGTGTAGCGGTGAAATGCGTAGATATCAGGAGGAACACCTGCGGTGTAGACGGCTGGCTGGACCACTACTGACGCTGAGGCACGAAAGCGTGGGGAGCAAACAGGATTAGATACCCCGGTAGTCC	Bacteria	Acidobacteriota	Acidobacteriae	unclassified Acidobacteriae	unclassified Acidobacteriae	unclassified Acidobacteriae	1	0	23	HM062195.1.1401	98625	7.15e-145	uncultured Acidobacteria bacterium		Bacteria; Acidobacteria; environmental samples.	Eichorst,S.A., Kuske,C.R. and Schmidt,T.M.	Influence of Plant Polymers on the Distribution and Cultivation of Bacteria in the Phylum Acidobacteria	Appl. Environ. Microbiol. 77 (2), 586-596 (2011)		soil collected from 0-7cm of agricultural plots, KBS LTER, T1_R2	USA: Hickory Corners, MI
Otu006780	TGTCAGCAGCCGCGGTAATACGTAGGCAGCGAGCGTTGTTCGGAGTTACTGGGCGTAAAGGGTGTGTAGGCGGTTCTCTAAGTTTGGTGTGAAATCTCCCGGCTCAACCGGGAGGGTGCGCCGAAAACTGGAGGGCTAGAGTGCGGGAAGGGAGAGTAGAATTCCTGGCGTAGCGGTGAAATGCGTAGATATCAGGAGGAATACCGGTGGTGTAGACGGCTCTCTGGACCGCGACTGACGCTGAGACACGAAAGCGTGGGTAGCAAACAGGATTAGAAACCCTTGTAGTCC	Bacteria	Acidobacteriota	Acidobacteriae	unclassified Acidobacteriae	unclassified Acidobacteriae	unclassified Acidobacteriae	0	0	7	EF018351.1.1348	98625	7.15e-145	uncultured bacterium		Bacteria; environmental samples.	Lesaulnier,C., Papamichail,D., McCorkle,S., Ollivier,B., Skiena,S., Taghavi,S., Zak,D. and van der Lelie,D.	Elevated atmospheric CO2 affects soil microbial diversity associated with trembling aspen	Environ. Microbiol. 10 (4), 926-941 (2008)		trembling aspen rhizosphere under ambient CO2 conditions
Otu003781	TGTCAGCAGCCGCGGTAATACGAGGGGGGCAAGCGTTGTTCGGAATTATTGGGCGTAAAGGGCGCGTAGGCGGTGCGGTAAGTCACCTGTGAAAACTCTGGGCTCAACTCAGAGCCTGCAGGCGAAACTGCCGTGCTTGAGTGTGGGAGAGGTGCGTGGAATTCCCGGTGTAGCGGTGAAATGCGTAGATATCGTAAGGAAGACCAGTGGCGAAGGCGGGTCTCTGGACAGTTCCTGACGCTGAGGCACGAAGGTCAGGGGAGCAAACGGGATTAGAAACCCTGGTAGTCC	Bacteria	Acidobacteriota	Acidobacteriae	Acidobacteriales	unclassified Acidobacteriales	unclassified Acidobacteriales	1	0	19	KJ192184.1.1456	93151	3.45e-118	uncultured Acidobacteria bacterium		Bacteria; Acidobacteria; environmental samples.	Shi,C.E. and Huang,B.	Effects of pinewood nematode (Bursaphelenchus xylophilus) infected- Pinus massoniana on soil bacterial communities	Unpublished		Pinus massoniana soil
Otu030777	TGTCAGCCGCCGCGGTAATACAGAGGGTGCAAGCGTTGTTCGGAATTATTGGGCGTAAAGGGCGCGTAGGCGGTGCGGTAAGTCTGTAGTGAAATCTCTGGGCTCAACTCAGAGTCTGCTATAGAAACTGCCGTGCTCGAGTGTGGGAGAGGTGAGTGGAATTCCCGGTGTAGCGGTGAAATGCGTAGATATCGGGAGGAACATCAGTGGCGAAGGCGGCTACCTGGCCCAATACTGACACTCAGGTGCGACAGCGTGGGGAGCAAACAGGATTAGATACCCCAGTAGTCC	Bacteria	Acidobacteriota	Acidobacteriae	Acidobacteriales	unclassified Acidobacteriales	unclassified Acidobacteriales	0	0	2	JN615648.1.1337	93471	7.41e-120	uncultured bacterium		Bacteria; environmental samples.	Northup,D.E., Marshall Hathaway,J.J. and Dapkevicius,M.L.N.E.	Lava cave bacterial diversity	Unpublished		tan microbial mat from lava tube wall	Portugal: Gruta da Malha, Terceira, Azores
Otu016505	TGTCAGCCGCCGCGGTAATACGAGGGGGGCGAGCGTTGTTCGGAATTATTGGGCGTAAAGGGCGCGTAGGCGGTGCGGTAAGTCACCTGTGAAACCTCTGGGCTTAACTCAGAGCCTGCAGGCGAAACTGCCGTGCTGGAGTGTGGGAGAGGTGCGTGAAATTCCCGGTGTAGCGGTGAAATGCGTAGATATCGGGAGGAACACCAGTGGCGAAGGCGGCGATCTGGGAAGATACTGACACTGAGGTGCGAATGCGTGGGTAGCAAACAGGATTAGATACCCCAGTAGTCC	Bacteria	Acidobacteriota	Acidobacteriae	Acidobacteriales	unclassified Acidobacteriales	unclassified Acidobacteriales	2	0	0	EF018652.1.1343	93493	7.41e-120	uncultured Acidobacteria bacterium		Bacteria; Acidobacteria; environmental samples.	Lesaulnier,C., Papamichail,D., McCorkle,S., Ollivier,B., Skiena,S., Taghavi,S., Zak,D. and van der Lelie,D.	Elevated atmospheric CO2 affects soil microbial diversity associated with trembling aspen	Environ. Microbiol. 10 (4), 926-941 (2008)		trembling aspen rhizosphere under ambient CO2 conditions
Otu011637	TGCCAGCAGCCGCGGTAATACAGAGGGTGCGAGCGTTGTTCGGAATTATTGGGCGTAAAGGGCGCGTAGGCGGTGCGGTAAGTCACCTGTGAAACCTCTGGGCTTAACTCAGAGCCTGCAGGCGAAACTACCGTGCTGGAGTGTGGGAGAGGTGCGTGGAATTCCTGGTGTAGCGGTGAAATGCGTAGATATCAGGAGGAACACCCGTAGCGAAGTCGGCACTCTGGGCCGGAACTGACGCTGAGGAGCGAAAGCGTGGGGAGCTAACAGGATTAGAAACCCTTGTAGTCC	Bacteria	Acidobacteriota	Acidobacteriae	Acidobacteriales	unclassified Acidobacteriales	unclassified Acidobacteriales	0	0	5	KT122309.1.1484	94158	3.42e-123	uncultured Acidobacteria bacterium		Bacteria; Acidobacteria; environmental samples.	Du,H., Ma,M., Sun,T., Dai,X., Yang,C., Luo,F., Wang,D. and Igarashi,Y.	Mercury-methylating genes dsrB and hgcA in soils/sediments of the Three Gorges Reservoir	Environ Sci Pollut Res Int 24 (5), 5001-5011 (2017)		inundated soil of 155m of Shibaozhai, the water level fluctuating zone of Three Gorges Reservoir
Otu023004	TGTCAGCAGCCGCGGTAATACGAGGGGGGCGAGCGTTGTTCGGAATTATTGGGCGTAAAGGGCGCGTAGGCGGTGCGGTAAGTCACCTGTGAAACCTCTGGGCTTAACTCAGAGCCTGCAGGCGAAACTGCCGTGCTGGAGTGTGGGAGAGGTGCGTGGAATTCCCGGTGTAGCGGTGAAATGCATAGATATCGGGAGGAACACCAGTGGCGAAGGCGGTTCACTGGGCCATTTCTGACGCTGAGGGACGAAAGCGTGGGGAGCAAATCGGATTGGATACCCCTGTAGTCC	Bacteria	Acidobacteriota	Acidobacteriae	Acidobacteriales	unclassified Acidobacteriales	unclassified Acidobacteriales	0	0	3	EF018652.1.1343	94502	7.36e-125	uncultured Acidobacteria bacterium		Bacteria; Acidobacteria; environmental samples.	Lesaulnier,C., Papamichail,D., McCorkle,S., Ollivier,B., Skiena,S., Taghavi,S., Zak,D. and van der Lelie,D.	Elevated atmospheric CO2 affects soil microbial diversity associated with trembling aspen	Environ. Microbiol. 10 (4), 926-941 (2008)		trembling aspen rhizosphere under ambient CO2 conditions
Otu030775	TGCCAGCAGCCGCGGTAATACGTAGGTGGCAAGCGTTGTCCGGAATTATTGGGCGTAAAGGGTCCGTAGGCGGCTTGGTAAGTTTCCTGTGAAATCTCTGGGCTCAACTCAGAGTCTGCTGGGGAAACTGCCGGGCTTGAGTGTGTGAGAGGAGAGTGGAATTCCCGGTGTAGCGGTGAAATGCGTAGATATCGGGAGGAACACCTGTGGCGAAAGCGGCTCTCTGGACCACAACTGACGCTGAGGCGCGAAAGCTAGGGGAGCAAACAGGATTAGATACCCGTGTAGTCC	Bacteria	Acidobacteriota	Acidobacteriae	Acidobacteriales	unclassified Acidobacteriales	unclassified Acidobacteriales	0	0	2	AM935360.1.1355	94845	1.58e-126	uncultured Acidobacteriaceae bacterium		Bacteria; Acidobacteria; Acidobacteriales; Acidobacteriaceae; environmental samples.	Militon,C., Boucher,D., Vachelard,C., Perchet,G., Barra,V., Troquet,J., Peyretaillade,E. and Peyret,P.	Bacterial community changes during bioremediation of aliphatic hydrocarbon-contaminated soil	FEMS Microbiol. Ecol. 74 (3), 669-681 (2010)		pilot-scale bioremediation process of a hydrocarbon-contaminated soil	France
Otu005991	TGTCAGCAGCCGCGGTAATACAGAGGGTGCAAGCGTTGCTCGGAATTATTGGGCGTAAAGGGCGCGTAGGCGGTGCGGTAAGACTGTGGTGAAATCTCCGGGCTCAACTCGGAAATTGCCGCGGTGACTGCCGTGCTGGAGTGTGGGAGAGGTGAGTGGAATTCCCGGTGTAGCGGTGAAATGCGTAGATATCGGGAGGAACACCGGTGGCGAAGGCGGCTCACTGGCCCGGTACTGACGCTGAGGTGCGAAAGCGTGGGGAGCAAACAGGATTAGAAACCCGCGTAGTCC	Bacteria	Acidobacteriota	Acidobacteriae	Acidobacteriales	unclassified Acidobacteriales	unclassified Acidobacteriales	0	0	24	JF833785.1.1422	95189	3.4e-128	uncultured bacterium		Bacteria; environmental samples.	Wang,Q.	Direct Submission	Submitted (22-APR-2011) Life Sciences, Nanjing Agricultural University, Weigang No. 1, Nanjing, Jiangsu 210095, China		potassium mine soil	China: Yuexi, Anhui
Otu015883	TGCCAGCAGCCGCGGTAATACAGAGGGTGCGAGCGTTGTTCGGAATTATTGGGCGTAAAGGGCGCGTAGGCGGTGCGGTAAGTCACCTGTGAAATCTCCTGGCTCAACTGGGAGCTTGCAGGCGAAACTGCCGTGCTGGAGTGTGGGAGAGGTGCGTGGAATTCCCGGTGTAGCGGTGAAATGCGTAGATATCAGGAGGAACACCGGTGGCGGAGGCGGCTATCTGGACAGAGTCTGACGCTGAGGCGCGAAAGCTAGGGGAGCAAACAGGATTAGAAACCCGTGTAGTCC	Bacteria	Acidobacteriota	Acidobacteriae	Acidobacteriales	unclassified Acidobacteriales	unclassified Acidobacteriales	2	0	0	AY963491.1.1423	95205	3.4e-128	uncultured bacterium		Bacteria; environmental samples.	Chan,O.C., Yang,X., Fu,Y., Feng,Z., Sha,L., Casper,P. and Zou,X.	Direct Submission	Submitted (15-MAR-2005) Soil Ecology Group, Department of Forest Ecosystem, Xishuangbanna Tropical Botanical Garden, The Chinese Academy of Sciences, 88 Xuefu Road, Kunming, Yunnan 650223, P.R.China		soil
Otu023005	TGTCAGCCGCCGCGGTAACACGTAGGGGGCGAGCGTTGTCCGGATTTATTGGGCGTAAAGAGCTCGTAGGCGGTGCGGTAAGTCACCTGTGAAACCTCTGGGCTTAACTCAGAGCCTGCAGGCGAAACTGCCGTGCTGGAGTGTGGGAGAGGTGCGTGGAATTCCCGGTGTAGCGGTGAAATGCGTAGATATCGGGAGGAACACCTGTGGCGAAAGCGGCGCACTGGACCACAACTGACGCTGAGGCGCGAAAGCTAGGGGAGCAAACAGGATTAGAAACCCCAGTAGTCC	Bacteria	Acidobacteriota	Acidobacteriae	Acidobacteriales	unclassified Acidobacteriales	unclassified Acidobacteriales	0	0	1	EF018598.1.1348	95876	1.57e-131	uncultured Acidobacteria bacterium		Bacteria; Acidobacteria; environmental samples.	Lesaulnier,C., Papamichail,D., McCorkle,S., Ollivier,B., Skiena,S., Taghavi,S., Zak,D. and van der Lelie,D.	Elevated atmospheric CO2 affects soil microbial diversity associated with trembling aspen	Environ. Microbiol. 10 (4), 926-941 (2008)		trembling aspen rhizosphere under ambient CO2 conditions
Otu016506	TGTCAGCCGCCGCGGTAATACGTAGGTGGCAAGCGTTGTTCGGAATTATTGGGCGTAAAGGGCGCGTAGGCGGTGCGGTAAGTCACCTGTGAAACCTCTGGGCTTAACTCAGAGCCTGCAGGCGAAACTGCCGTGCTGGAGTGTGGGAGAGGTGCGTGGAATTCCCGGTGTAGCGGTGAAATGCGTAGATATCGGGAGGAACACCTGTGGCGAAAGCGGCGCACTGGACCACAACTGACGCTGAGGCGCGAAAGCGTGGGGAGCGAACAGGATTAGAAACCCCAGTAGTCC	Bacteria	Acidobacteriota	Acidobacteriae	Acidobacteriales	unclassified Acidobacteriales	unclassified Acidobacteriales	0	0	1	EF018652.1.1343	96220	3.38e-133	uncultured Acidobacteria bacterium		Bacteria; Acidobacteria; environmental samples.	Lesaulnier,C., Papamichail,D., McCorkle,S., Ollivier,B., Skiena,S., Taghavi,S., Zak,D. and van der Lelie,D.	Elevated atmospheric CO2 affects soil microbial diversity associated with trembling aspen	Environ. Microbiol. 10 (4), 926-941 (2008)		trembling aspen rhizosphere under ambient CO2 conditions
Otu023003	TGTCAGCCGCCGCGGTAAGACAGAGGGGGCAAGCGTTGCTCGGAATTACTGGGCGTAAAGGGCGCGTAGGCGGTGTGGTAAGACTGTGGTGAAATCTCCGGGCTCAACTCGGAAATTGCCGCGGTGACTGCCGTGCTGGAGTGTGGGAGAGGTGAGTGGAATTCCCGGTGTAGCGGTGAAATGCGTAGATATCGGGTGGAACACCTGTGGCGAAAGCGGCTCACTGGACCACAACTGACGCTGAGGCGCGAAAGCTAGGGGAGCAAACAGGATTAGAAACCCGAGTAGTCC	Bacteria	Acidobacteriota	Acidobacteriae	Acidobacteriales	unclassified Acidobacteriales	unclassified Acidobacteriales	0	0	2	JF833785.1.1422	96220	3.38e-133	uncultured bacterium		Bacteria; environmental samples.	Wang,Q.	Direct Submission	Submitted (22-APR-2011) Life Sciences, Nanjing Agricultural University, Weigang No. 1, Nanjing, Jiangsu 210095, China		potassium mine soil	China: Yuexi, Anhui
Otu010261	TGCCAGCAGCCGCGGTAATACGTAGGTGGCAAGCGTTGTCCGGAATTATTGGGCGTAAAGGGTCCGTAGGCGGTGCGGTAAGACTGTGGTGAAATCTCCGGGCTCAACTCGGAAATTGCCGCGGTGACTGCCGTGCTGGAGTGTGGGAGAGGTGAGTGGAATTCCCGGTGTAGCGGTGAAGTGCGTAGATATCGGGAGGAACACCTGTGGCGAAAGCGGCTCACTGGACCACAACTGACGCTGAGGCGCGAAAGCTAGGGGAGCAAACAGGATTAGATACCCGTGTAGTCC	Bacteria	Acidobacteriota	Acidobacteriae	Acidobacteriales	unclassified Acidobacteriales	unclassified Acidobacteriales	0	0	6	JF833785.1.1422	96564	7.26e-135	uncultured bacterium		Bacteria; environmental samples.	Wang,Q.	Direct Submission	Submitted (22-APR-2011) Life Sciences, Nanjing Agricultural University, Weigang No. 1, Nanjing, Jiangsu 210095, China		potassium mine soil	China: Yuexi, Anhui
Otu005990	TGCCAGCCGCCGCGGTAATACAGAGGGTGCAAGCGTTGTTCGGAATTATTGGGCGTAAAGGGCGCGTAGGCGGTGCGGTAAGTCTGTGGTGAAATCTCCGGGCTCAACTCGGAAATTGCCTTAGAAACTGCCGTGCTGGAGTGTGGGAGAGGTGAGTGGAATTCCCGGTGTAGCGGTGAAATGCGTAGATATCGGGAGGAACACCTGTGGCGAAAGCGGCTCACTGGACCACAACTGACGCTGATGCGCGAAAGCTAGGGGAGCAAACAGGATTAGATACCCCTGTAGTCC	Bacteria	Acidobacteriota	Acidobacteriae	Acidobacteriales	unclassified Acidobacteriales	unclassified Acidobacteriales	0	0	8	KX823859.1.1480	96564	7.26e-135	uncultured bacterium		Bacteria; environmental samples.	Xi,L.	Direct Submission	Submitted (08-SEP-2016) Soil, The Chinese Academy of Sciences, Furong District Yuanda the Second Road 644#, Changsha, Hunan		wetland sediments	China
Otu023006	TGCCAGCCGCCGCGGTAATACAGAGGGTGCAAGCGTTGTTCGGAATTATTGGGCGTAAAGGGCGCGTAGGCGGTGCGGTAAGACTGTGGTGAAATCTCCGGGCTCAACTCGGAAATTGCCGCGGTGACTGCCGTGCTGGAGTGTGGGAGAGGTGAGTGGAATTCCCGGTGTAGCGGTGAAATGCGTAGATATCGGGAGGAACACCTGTGGCGAAAGCGGCTCACTGGACCGGTTCTGACGCTGATGCGCGAAAGCGTGGGGAGCAAACGGGATTAGATACCCTGGTAGTCC	Bacteria	Acidobacteriota	Acidobacteriae	Acidobacteriales	unclassified Acidobacteriales	unclassified Acidobacteriales	0	2	0	JF833785.1.1422	96907	1.56e-136	uncultured bacterium		Bacteria; environmental samples.	Wang,Q.	Direct Submission	Submitted (22-APR-2011) Life Sciences, Nanjing Agricultural University, Weigang No. 1, Nanjing, Jiangsu 210095, China		potassium mine soil	China: Yuexi, Anhui
Otu023049	TGCCAGCAGCCGCGGTAATACGGAGGGGGCCAGCGTTGTTCGGAATCATTGGGCGTAAAGGGCGCGTAGGCGGTGCGGTAAGACTGTGGTGAAATCTCCGGGCTCAACTCGGAAATTGCCGCGGTGACTGTCGTGCTGGAGTGTGGGAGAGGTGAGTGGAATTCCCGGTGTAGCGGTGAAGTGCGTAGATATCGGGAGGAACACCTGTGGCGAAAACGGCTCACTGGACCACAACTGACGCTGAGGCGCGAAAGCTAGGGGAGCAAACAGGATTAGATACCCCTGTAGTCC	Bacteria	Acidobacteriota	Acidobacteriae	Acidobacteriales	unclassified Acidobacteriales	unclassified Acidobacteriales	3	0	0	JF833785.1.1422	96907	1.56e-136	uncultured bacterium		Bacteria; environmental samples.	Wang,Q.	Direct Submission	Submitted (22-APR-2011) Life Sciences, Nanjing Agricultural University, Weigang No. 1, Nanjing, Jiangsu 210095, China		potassium mine soil	China: Yuexi, Anhui
Otu006674	TGTCAGCCGCCGCGGTAATACGAAGGGGGCAAGCGTTGTTCGGAATTATTGGGCGTAAAGGGCGCGTAGGCGGTGCGGTAAGACTGTGGTGAAATCTCCGGGCTCAACTCGGAAATTGCCGCGGTGACTGCCGTGCTGGAGAGTGGGAGAGGTGAGTGGAATTCCCGGTGTAGTGGTGAAATGCGTAGATATCGGGAGGAACACCTGTGGCGAAAGCGGCTCACTGGACCACAACTGACGCTGAGGCGCGAAAGCTAGGGGAGCAAACAGGATTAGATACCCCTGTAGTCC	Bacteria	Acidobacteriota	Acidobacteriae	Acidobacteriales	unclassified Acidobacteriales	unclassified Acidobacteriales	0	2	9	JF833785.1.1422	96907	1.56e-136	uncultured bacterium		Bacteria; environmental samples.	Wang,Q.	Direct Submission	Submitted (22-APR-2011) Life Sciences, Nanjing Agricultural University, Weigang No. 1, Nanjing, Jiangsu 210095, China		potassium mine soil	China: Yuexi, Anhui
Otu030779	TGTCAGCAGCCGCGGTAATACAGAGGATGCAAGCGTTGTTCGGAATTATTGGGCGTAAAGGGCGCGTAGGCGGTGTGGTAAGACTGTGGTGAAATCTCCGGGCTCAACTCGGAAATTGCCGCGGTGACTGCCGTGCTGGAGTGTGGGAGAGGTGAGTAGAATTCCCGGTGTAGCGGTGAAATGCGTAGATATCGGGAGGAACACCTGTGGCGAAAGCGGCTCACTGGACCACAACTGACGCTGAGGCGCGAAAGCTAGTGGAGCAAATAGGACTAGAAACCCCTGCAGTCC	Bacteria	Acidobacteriota	Acidobacteriae	Acidobacteriales	unclassified Acidobacteriales	unclassified Acidobacteriales	0	0	1	JF833785.1.1422	97163	3.38e-133	uncultured bacterium		Bacteria; environmental samples.	Wang,Q.	Direct Submission	Submitted (22-APR-2011) Life Sciences, Nanjing Agricultural University, Weigang No. 1, Nanjing, Jiangsu 210095, China		potassium mine soil	China: Yuexi, Anhui
Otu011639	TGTCAGCAGCCGCGGTAATACGTAGGTGGCAAGCGTTGTCCGGAATTATTGGGCGTAAAGGGCGCGTAGGCGGTGCGGTAAGTCCGCAGTGAAATCTCTGGGCTCAACTCAGAGTCTGCTGTGGAAACTGCCGTGCTCGAGTGTGGGAGAGGTGAGTGGAATTCCCGGTGTAGCGGTGAAATGCGTAGATATCGGGAGGAACACCTGTGGCGAAAGCGGCTCACTGGACCACAACTGACGCTGATGCGCGAAAGCTAGGGGAGCAAACAGGATTAGATACCCTCGTAGTCC	Bacteria	Acidobacteriota	Acidobacteriae	Acidobacteriales	unclassified Acidobacteriales	unclassified Acidobacteriales	0	0	4	KJ191822.1.1476	97251	3.35e-138	uncultured Acidobacteria bacterium		Bacteria; Acidobacteria; environmental samples.	Shi,C.E. and Huang,B.	Effects of pinewood nematode (Bursaphelenchus xylophilus) infected- Pinus massoniana on soil bacterial communities	Unpublished		Pinus massoniana soil
Otu030776	TGTCAGCAGCCGCGGTAATACAGAAGGGGCAAGCGTTGTTCGGAATCATTGGGCGTAAAGGGCGCGTAGGCGGTGCGGTAAGTCACCTGTGAAATCTCCCGGCTTAACTGGGAGCCTGCAGGCGAAACTGCCGTGCTGGAGTGTGGGAGAGGTGCGTGGAATTCCCGGTGTAGCGGTGAAATGCGTAGATATCGGGAGGAACACCTGTGGCGAAAGCGGCGCACTGGACCACAACTGACGCTGAGGCGCGAAAGCTAGGGGAGCAAACAGGACTAGATACCCCAGTAGTCC	Bacteria	Acidobacteriota	Acidobacteriae	Acidobacteriales	unclassified Acidobacteriales	unclassified Acidobacteriales	2	0	0	EU335330.1.1487	97251	3.35e-138	uncultured bacterium		Bacteria; environmental samples.	Hansel,C.M., Fendorf,S., Jardine,P.M. and Francis,C.A.	Changes in bacterial and archaeal community structure and functional diversity along a geochemically variable soil profile	Appl. Environ. Microbiol. 74 (5), 1620-1633 (2008)		unsaturated B horizon soil aggregate
Otu016504	TGCCAGCCGCCGCGGTAATACGGGGGGGGCAAGCGCTGTTCGGAATTACTGGGCGTAAAGGGCGCGTAGGCGGTGCGGTAAGACTGTGGTGAAATCTCCGGGCTCAACTCGGAAATTGCCGCGGTGACTGCCGTGCTGGAGTGTGGGAGAGGTGAGTGGAATTCCCGGTGTAGCGGTGAAATGCGTAGATATCGGGAGGAACACCTGTGGCGAAAGCGGCTCACTGGACCACAACTGACGCTGAGGCGCGAAAGCTAGGGGAGCAAACAGGATTAGAAACCCGGGTAGTCC	Bacteria	Acidobacteriota	Acidobacteriae	Acidobacteriales	unclassified Acidobacteriales	unclassified Acidobacteriales	0	0	1	JF833785.1.1422	97251	3.35e-138	uncultured bacterium		Bacteria; environmental samples.	Wang,Q.	Direct Submission	Submitted (22-APR-2011) Life Sciences, Nanjing Agricultural University, Weigang No. 1, Nanjing, Jiangsu 210095, China		potassium mine soil	China: Yuexi, Anhui
Otu030780	TGCCAGCCGCCGCGGTACTACAGAGGATGCAAGCGTTGTTCGGAATTATTGGGCGTAAAGGGCGCGTAGGCGGTGTGGTAAGACTGTGGTGAAATCTCCGGGCTCAACTCGGAAATTGCCGCGGTGACTGCCGTGCTGGAGTGTGGGAGAGGTGAGTGGAATTCCCGGTGTAGCGGTGAAATGCGTAGATATCGGGAGGAACACCTGTGGCGAAAGCGGCTCACTGGACCACAACTGACGCTGAGGCGCGAAAGCTAGGGGAGCAGACATGATTAGAAACCCGTGCAGTCC	Bacteria	Acidobacteriota	Acidobacteriae	Acidobacteriales	unclassified Acidobacteriales	unclassified Acidobacteriales	0	0	1	JF833785.1.1422	97518	7.26e-135	uncultured bacterium		Bacteria; environmental samples.	Wang,Q.	Direct Submission	Submitted (22-APR-2011) Life Sciences, Nanjing Agricultural University, Weigang No. 1, Nanjing, Jiangsu 210095, China		potassium mine soil	China: Yuexi, Anhui
Otu005721	TGTCAGCAGCCGCGGTAATACAGAGGGTGCAAGCGTTGTTCGGAATTATTGGGCGTAAAGGGCGCGTAGGTGGTTCGGCAAGTCTCTAGTGAAATCTCTGGGCTCAACTCAGAGTCTGCTGGGGAAACTGCCGGGCTTGAGTGTGTGAGAGGAGAGTGGAATTCCCGGTGTAGCGGTGAAATGCGTAGATAACGGGAGGAACACCTGTGGCGAAAGCGGCTCTCTGGACCACAACTGACGCTGAGGCGCGAAAGCTAGTGGAGCAAACAGGATTAGATACCCTTGTAGTCC	Bacteria	Acidobacteriota	Acidobacteriae	Acidobacteriales	unclassified Acidobacteriales	unclassified Acidobacteriales	0	0	11	FJ478490.1.1477	97938	1.55e-141	uncultured bacterium		Bacteria; environmental samples.	Youssef,N., Sheik,C.S., Krumholz,L.R., Najar,F.Z., Roe,B.A. and Elshahed,M.S.	Comparison of species richness estimates obtained using nearly complete fragments and simulated pyrosequencing-generated fragments in 16S rRNA gene-based environmental surveys	Appl. Environ. Microbiol. 75 (16), 5227-5236 (2009)		undisturbed tall grass prairie, top 5 cm	USA: Oklahoma, Kessler Farm Biological Station
Otu023015	TGCCAGCAGCCGCGGTAAGACAGAGGGTGCAAGCGTTGTTCGGAATTATTGGGCGTAAAGGGCGCGTAGGCGGTGCGGTAAGACTGTGGTGAAATCTCCGGGCTCAACTCGGAAATTGCCGCGGTGACTGCCGTGCTGGAGTGTGGGAGAGGTGAGTGGAATTCCCGGTGTAGCGGTGAAATGCGTAGATATCGGGAGGAACACCTGTGGCGAAAGCGGCTCACTGGACCACAACTGACGCTGAGGCGCGAAAGCCAGGGGAGCAAGCGGGATTAGATACCCCCGTAGTCC	Bacteria	Acidobacteriota	Acidobacteriae	Acidobacteriales	unclassified Acidobacteriales	unclassified Acidobacteriales	0	2	0	JF833785.1.1422	97938	1.55e-141	uncultured bacterium		Bacteria; environmental samples.	Wang,Q.	Direct Submission	Submitted (22-APR-2011) Life Sciences, Nanjing Agricultural University, Weigang No. 1, Nanjing, Jiangsu 210095, China		potassium mine soil	China: Yuexi, Anhui
Otu005038	TGTCAGCAGCCGCGGTACTACAGAGGGTGCAAGCGTTGTTCGGAATTATTGGGCGTAAAGGGCGCGTAGGCGGTGCGGTAAGTCTGTAGTGAGATCTCTGGGCTCAACTCAGAGTCTGCTATAGAAACTGCCGTGCTCGAGTGTGGGAGAGGTGAGTGGAATTCCCGGTGTAGCGGTGAAATGCGTAGATATCGGGAGGAACACCTGTGGCGAAGGCGGCTCACTGGACCACAACTGACGCTGATGCGCGAAAGCTAGGGGAGCAAACAGGATTAGAAACCCTCGTAGTCC	Bacteria	Acidobacteriota	Acidobacteriae	Acidobacteriales	unclassified Acidobacteriales	unclassified Acidobacteriales	6	0	3	JN615648.1.1337	97938	1.55e-141	uncultured bacterium		Bacteria; environmental samples.	Northup,D.E., Marshall Hathaway,J.J. and Dapkevicius,M.L.N.E.	Lava cave bacterial diversity	Unpublished		tan microbial mat from lava tube wall	Portugal: Gruta da Malha, Terceira, Azores
Otu008414	TGTCAGCAGCCGCGGTAATACGAGGGGGGCAAGCGCTGTTCGGAATTATTGGGCGTAAAGGGCGCGTAGGCGGTGCGGTAAGTCACCTGTGAAAACTCTGGGCTCAACTCAGAGCCTGCAGGCGAAACTGCCGTGCTTGAGTGTGGGAGAGGTGCGTGGAATTCCCGGTGTAGCGGTGAAATGCGTAGATATCGGGAGGAACACCTGTGGCGAAAGCGGCGCACTGGACCACAACTGACGCTGAGGCGCGAAAGCGTGGGGAGCAAACAGGATTAGAAACCCTCGTAGTCC	Bacteria	Acidobacteriota	Acidobacteriae	Acidobacteriales	unclassified Acidobacteriales	unclassified Acidobacteriales	0	0	11	LN573506.1.1335	97938	1.55e-141	uncultured bacterium		Bacteria; environmental samples.	Scott,J.J., Lewin,G.R., Suen,G., Tringe,S.G., Barry,K.W., Touchon,J.C. and Currie,C.R.	Leaf-cutter ant refuse dumps are nutrient reservoirs harboring diverse microbial assemblages	Unpublished	Atta colombica	refuse dump Nest 9 layer 4	Panama:Gamboa, Pipeline Road
Otu001830	TGCCAGCCGCCGCGGTAATACAGAGGGTGCAAGCGTTGTTCGGAATTATTGGGCGTAAAGGGCGCGTAGGCGGTGCGGTAAGTCCGCAGTGAAATCTCTGGGCTCAACTCAGAGTCTGCTGTGGAAACTGCCGTGCTCGAGTGTGGGAGAGGTGAGTGGAATTCCCGGTGTAGCGGTGAAATGCGTAGATATCGGGAGGAACACCTGTGGCGAAAGCGGCTCACTGGACCACAACTGACGCTGATGCGCGAAAGCTAGGGGAGCAAACAGGATTAGAAACCCTTGTAGTCC	Bacteria	Acidobacteriota	Acidobacteriae	Acidobacteriales	unclassified Acidobacteriales	unclassified Acidobacteriales	0	0	70	KJ191822.1.1476	98625	7.15e-145	uncultured Acidobacteria bacterium		Bacteria; Acidobacteria; environmental samples.	Shi,C.E. and Huang,B.	Effects of pinewood nematode (Bursaphelenchus xylophilus) infected- Pinus massoniana on soil bacterial communities	Unpublished		Pinus massoniana soil
Otu013206	TGCCAGCAGCCGCGGTAATACAGAGGGTGCGAGCGTTGTTCGGAATTATTGGGCGTAAAGGGCGCGTAGGCGGTGCGGTAAGTCTCCTGTGAAATCTCCGGGCTCAACTCGGAGCGGTCAGGGGAAACTGCCGTGCTTGAGTGTGGGAGAGGTGCGTGGAATTCCCGGTGTAGCGGTGAAATGCGTAGATATCGGGAGGAACACCTGTGGCGAAAGCGGCGCACTGGACCACAACTGACGCTGAGGCGCGAAAGCTAGGGGAGCAAACAGGATTAGAAACCCCCGTAGTCC	Bacteria	Acidobacteriota	Acidobacteriae	Acidobacteriales	unclassified Acidobacteriales	unclassified Acidobacteriales	3	0	0	EU881291.1.1480	98969	1.54e-146	uncultured bacterium		Bacteria; environmental samples.	Chen,X.B., Su,Y.R., He,X.Y., Wei,W.X. and Dai,X.Y.	The bacterial community of cropland (maize-sweet potato cropping field) in Karst region	Unpublished		maize-sweet potato cropland soil	China: Guangxi Autonomous Region
Otu000699	TGTCAGCCGCCGCGGTAATACAGAGGGTGCAAGCGTTGTTCGGAATTATTGGGCGTAAAGGGCGCGTAGGCGGTGCGGTAAGACTGTGGTGAAATCTCCGGGCTCAACTCGGAAATTGCCGCGGTGACTGCCGTGCTGGAGTGTGGGAGAGGTGAGTGGAATTCCCGGTGTAGCGGTGAAATGCGTAGATATCGGGAGGAACACCTGTGGCGAAAGCGGCTCACTGGACCACAACTGACGCTGAGGCGCGAAAGCTAGGGGAGCAAACAGGATTAGATACCCGGGTAGTCC	Bacteria	Acidobacteriota	Acidobacteriae	Acidobacteriales	unclassified Acidobacteriales	unclassified Acidobacteriales	30	22	79	JF833785.1.1422	98969	1.54e-146	uncultured bacterium		Bacteria; environmental samples.	Wang,Q.	Direct Submission	Submitted (22-APR-2011) Life Sciences, Nanjing Agricultural University, Weigang No. 1, Nanjing, Jiangsu 210095, China		potassium mine soil	China: Yuexi, Anhui
Otu001810	TGTCAGCAGCCGCGGTAATACGGGGGGGGCAAGCGTTGTTCGGAATTACTGGGCGTAAAGGGCGCGTAGGCGGCTAAACAAGTGACGGGTGAAAGCCCTCGGCTTAACCGAGGAACTGCCTGTCAGACTGTTTGGCTTGAGACCGGGAGAGGTGAGTGGAATTCCCAGTGTAGCGGTGAAATGCGTAGATATCTGGAGGAACACCGGTGGCGAAGGCGGCATCCTGGACCAACACTGACGCTGAGGAGCGAAAGCCAGGGGAGCAAACGGGATTAGATACCCCCGTAGTCC	Bacteria	Acidobacteriota	unclassified Acidobacteriota	unclassified Acidobacteriota	unclassified Acidobacteriota	unclassified Acidobacteriota	0	79	0	JF265913.1.1374	92123	3.47e-113	uncultured bacterium		Bacteria; environmental samples.	Riquelme,C., Northup,D.E., Dapkevicius,L.N.E. and Hathaway,J.M.M.	Direct Submission	Submitted (11-JAN-2011) Department of Biology, University of New Mexico, MSC03-2020 1, Albuquerque, NM 87131, USA		yellow microbial mat lava tube wall	Portugal: Gruta dos Montanheiros, Pico, Azores
Otu013027	TGTCAGCCGCCGCGGTAATACGGGGGGGGCAAGCGTTGTTCGGAATTACAGGGCGTAAAGGGCCAGTAGGCGGCCAACTAAGTCCGACGTGAAATCCCCAGGCTTAACCTGGGGACTGCGTCGGATACTGGATGGCTTGAATTCGGGAGAGGGATGCAGAATTCCAGGTGTAGCGGTGAAATGCGTAGATATCGAGAGGAACACCTGCGGCGAAGGCGGGTTGCTGGGCTGACACTGACGCTGATGCGCGAAAGCTAGGGGAGCGAACGGGATTAGATACCCGAGTAGTCC	Bacteria	Acidobacteriota	unclassified Acidobacteriota	unclassified Acidobacteriota	unclassified Acidobacteriota	unclassified Acidobacteriota	0	5	0	EF020269.1.1401	92784	1.6e-116	uncultured bacterium		Bacteria; environmental samples.	Lesaulnier,C., Papamichail,D., McCorkle,S., Ollivier,B., Skiena,S., Taghavi,S., Zak,D. and van der Lelie,D.	Elevated atmospheric CO2 affects soil microbial diversity associated with trembling aspen	Environ. Microbiol. 10 (4), 926-941 (2008)		trembling aspen rhizosphere under elevated CO2 conditions
Otu027184	TGCCAGCAGCCGCGGTAATACGTAGGGGGCGAGCGTTATCCAGATTTACTGGGCGTAAAGCGCGTGTAGGCGGCTGGTTAAGCGTGATGTGAAATCTCCGGGCTTAACTCGGAGCCTGCAGGCGAAACTGTGGTGCTGGAGTGTGGGAGAGGTGCGTGGAATTCCCGGTGTAGCGGTGAAATGCGTAGATATCGGGAGGAACACCTGTGGCGAAAGCGGCGCACTGGACCATAACTGACGCTGAGGCGCGAAAGCTAGGGGAGCAAACAGGATTAGATACCCTGGTAGTCC	Bacteria	Acidobacteriota	unclassified Acidobacteriota	unclassified Acidobacteriota	unclassified Acidobacteriota	unclassified Acidobacteriota	0	0	7	FJ625312.1.1469	92784	1.6e-116	uncultured bacterium		Bacteria; environmental samples.	Hui,N., Kurola,J., Liu,X., Mikola,J. and Romantschuk,M.	Influence of lead contamination on bacterial community in boreal pine forest soil	Unpublished		boreal pine forest soil
Otu010575	TGTCAGCCGCCGCGGTAAGACAGAGGGGGCAAGCGTTGTTCGGAATTATTGGGCGTAAAGGGCGCGTAGGCGGTGTGGTAAGACTGTGGTGAAATCTCCGGGCTCAACTCGGAAATTGCCGCGGTGACTGCCGTGCTGGAGTGTGGGAGAGGTGAGTGGAATTCCCGGTGTAGCGGTGAAATGCGTAGATATCTGGAGGAACACCGGTGGCGAAGGCGGCATCCTGGACCGAGATTGACACTGAAGCGCGAAAGCCAGGGGAGCAAACGGGATTAGAAACCCCCGTAGTCC	Bacteria	Acidobacteriota	unclassified Acidobacteriota	unclassified Acidobacteriota	unclassified Acidobacteriota	unclassified Acidobacteriota	0	0	2	JF833785.1.1422	92808	1.6e-116	uncultured bacterium		Bacteria; environmental samples.	Wang,Q.	Direct Submission	Submitted (22-APR-2011) Life Sciences, Nanjing Agricultural University, Weigang No. 1, Nanjing, Jiangsu 210095, China		potassium mine soil	China: Yuexi, Anhui
Otu013029	TGCCAGCAGCCGCGGTAATACGTAGGCAGCAAGCGTTGTTCGGAGTCACTGGGCGTAAAGGGTGTGTAGGCGGTTCTTTAAGTTTGGTGTGAAATCTCCCGGCTCAACCGGGAGGGTGCGCCGAATACTGAGGGACTTCGAGTGCGGGAGAGGAAAGTGGAATTCCTGGTGTAGCGGTGAAATGCGTAGATATCAGGAGGAACACCGGTGGCGAAGGCGGCATCCTGGACCGACACTGACACTGAGGAGCGAAAGCCAGGGGAGCAAACGGGATTAGAAACCCCAGTAGTCC	Bacteria	Acidobacteriota	unclassified Acidobacteriota	unclassified Acidobacteriota	unclassified Acidobacteriota	unclassified Acidobacteriota	0	0	4	KJ191787.1.1480	93151	3.46e-118	uncultured Acidobacteria bacterium		Bacteria; Acidobacteria; environmental samples.	Shi,C.E. and Huang,B.	Effects of pinewood nematode (Bursaphelenchus xylophilus) infected- Pinus massoniana on soil bacterial communities	Unpublished		Pinus massoniana soil
Otu007775	TGTCAGCAGCCGCGGTACTACAGAGGGTGCAAGCGTTGTTCGGAATTATTGGGCGTAAAGGGCGCGTAGGCGGTGCGGTAAGTCACCTGTGAAACCTCTGGGCTTAACTCAGAGCCTGCAGGCGAAACTGCCGTGCTTGAGTGTGGGAGAGGGATGCGGAATTCCAGGTGTAGCGGTGAAATGCGTAGATATCTGGAGGAACACCGGTGGCGAAGGCGGCATCCTGGACCGGCATTGACGCTGAGGCGCGAAAGCCAGGGGAGCAAACGGGATTAGAAACCCGCGTAGTCC	Bacteria	Acidobacteriota	unclassified Acidobacteriota	unclassified Acidobacteriota	unclassified Acidobacteriota	unclassified Acidobacteriota	0	0	7	EF019923.1.1370	93471	7.41e-120	uncultured bacterium		Bacteria; environmental samples.	Lesaulnier,C., Papamichail,D., McCorkle,S., Ollivier,B., Skiena,S., Taghavi,S., Zak,D. and van der Lelie,D.	Elevated atmospheric CO2 affects soil microbial diversity associated with trembling aspen	Environ. Microbiol. 10 (4), 926-941 (2008)		trembling aspen rhizosphere under elevated CO2 conditions
Otu015829	TGTCAGCAGCCGCGGTAATACAGAGGGGGCTAGCGTTGTTCGGAATTACTGGGCGTAAAGGGCGCGTAGGTGGCCTGTTAGGTCGAACGTGAAATCCCCGGGCTTAACCCGGGAACTGCGTCCGAGACTGGCAGGCTCGAATCCGGGAGAGGGATGTGGAATTCCAGGTGTAGCGGTGAAATGCGTAGATATCGGGAGGAACACCTGTGGCGAAAGCGGCGCACTGGACCACAACTGACGCTGAGGCGCGAAGGCTAGGGGAGCAAACAGGATTAGAAACCCGTGTAGTCC	Bacteria	Acidobacteriota	unclassified Acidobacteriota	unclassified Acidobacteriota	unclassified Acidobacteriota	unclassified Acidobacteriota	0	0	3	EU132263.1.1371	93471	7.41e-120	uncultured bacterium		Bacteria; environmental samples.	Elshahed,M.S., Youssef,N.H., Spain,A.M., Sheik,C., Najar,F.Z., Sukharnikov,L.O., Roe,B.A., Davis,J.P., Schloss,P.D., Bailey,V.L. and Krumholz,L.R.	Novelty and uniqueness patterns of rare members of the soil biosphere	Appl. Environ. Microbiol. 74 (17), 5422-5428 (2008)		soil from an undisturbed mixed grass prairie preserve	USA: Oklahoma, Kessler farm
Otu017847	TGTCAGCCGCCGCGGTAAGACGTAGGGGGCCAGCGTTGTTCGGAATTACTGGGTGTAAAGGGTTCGTAGGCGGTGTGGCAAGTCGGGAGTGAAATCTCTGGGCTCAACTCAGAGTCTGCTTCCGAAACTGCTGTGCTTGAGTGTGGGAGAGGCGCGTGGAATTGCAGGTGTAGCGGTGAAATGCGTAGATATCAGGAGGAACACCGGTGGCGAAGGCGACATCCTGGACCGGTATTGACGCTGAGGCGCGAAAGCCAGGGGAGCAAACGGGATTAGATACCCTCGTAGTCC	Bacteria	Acidobacteriota	unclassified Acidobacteriota	unclassified Acidobacteriota	unclassified Acidobacteriota	unclassified Acidobacteriota	0	4	0	KF026310.1.1489	93471	7.41e-120	uncultured bacterium		Bacteria; environmental samples.	Kim,M.	Evaluation sequencing accuracy by using mock community	Unpublished		soil
Otu032142	TGCCAGCCGCCGCGGTAATACGGGGGGGGCAAGCGTTGTTCGGAATTACTGGGCGTAAAGCGCGCGTAGGCGGCTCTTCAAGTCGAGTGTGAAAGCTCCAGGCTCAACCTGGGAATTGCGCTTGATACTGTTGAGCTAGAGTGTGGAAGGGGCTACTGGAATTCCGTGTGTAGCGGTGAAATGCGTAGATATACGGAGGAACACCTGCGGCGAAGGCGGAGACCTAGGCAGATATTGACGTTGAGGTGCGAAAGCGTGGGGAGCAAACAGGATTGGATACCCCCGTAGTCC	Bacteria	Acidobacteriota	unclassified Acidobacteriota	unclassified Acidobacteriota	unclassified Acidobacteriota	unclassified Acidobacteriota	0	0	2	JF266016.1.1346	93493	7.41e-120	uncultured bacterium		Bacteria; environmental samples.	Riquelme,C., Northup,D.E., Dapkevicius,L.N.E. and Hathaway,J.M.M.	Direct Submission	Submitted (11-JAN-2011) Biology, University of New Mexico, MSC03-2020 1, Albuquerque, New Mexico 87131, USA		white microbial mat from lava tube wall	Portugal: Gruta da Malha, Terceira, Azores
Otu032186	TGTCAGCAGCCGCGGTAATACAGAGGGTGCGAGCGTTGTTCGGAATTATTGGGCGTAAAGGGCGCGTAGGCGGTGCGGTAAGTCACCTGTGAAACCTCTGGGCTTAACTCAGAGCCTGCAGGCGAAACTACCGTGCTGGAGTGTGGGAGAGGTGCGTGGAATCCCTGGTGTAGCGGTGAAATGCGTAGATATCAGGAGGAACACCCGTAGCGAAGGCGGCACTCTGGGCCGGAACTGACGCTGAGGAGCGAAAGCGTGGGGAGCGAACAGGATTAGAAACCCTCGTAGACC	Bacteria	Acidobacteriota	unclassified Acidobacteriota	unclassified Acidobacteriota	unclassified Acidobacteriota	unclassified Acidobacteriota	0	0	1	KT122309.1.1484	93750	7.41e-120	uncultured Acidobacteria bacterium		Bacteria; Acidobacteria; environmental samples.	Du,H., Ma,M., Sun,T., Dai,X., Yang,C., Luo,F., Wang,D. and Igarashi,Y.	Mercury-methylating genes dsrB and hgcA in soils/sediments of the Three Gorges Reservoir	Environ Sci Pollut Res Int 24 (5), 5001-5011 (2017)		inundated soil of 155m of Shibaozhai, the water level fluctuating zone of Three Gorges Reservoir
Otu032369	TGTCAGCCGCCGCGGTAATACGGGGGGGGCAAGCGTTGTTCGGAATTACTGGGCGTAAAGGGCTCGTAGGTGGCCAACTAAGTCAGACGTGAAATCCCCAGGCTCAACTTGGGAACTGCGTCTGATACTGGATGGCTTGAGTTCGGGAGAGGGATGCAGAATTCCCGGTGTAGCGGTGAAATGCGTAGATATCGGGAGGAACACCAGTGGCGAAGGCGACATCCTGGCCTGTAACTGACGCTGAGACGCGAAAGCGTGGGGAGCAAACCGGATTAGATACCCCGGTAGTCC	Bacteria	Acidobacteriota	unclassified Acidobacteriota	unclassified Acidobacteriota	unclassified Acidobacteriota	unclassified Acidobacteriota	0	1	0	DQ906775.1.1479	93814	1.59e-121	uncultured bacterium		Bacteria; environmental samples.	Kim,J.-S.	Bacterial diversity of subsurface soil in Oman	Unpublished		subsurface soil	Oman
Otu010720	TGTCAGCCGCCGCGGTAATACGGGGGGGGCAAGCGTTGTTCGGAATTACTGGGCGTAAAGGGCGCGTAGGCGGTTCGCTAAGTCGGATGTGAAAACTCTGGGCTCAACCCAGAGCCTGCATCCGAAACTGGCGGGCTAGAGTTCTGGAGGGGGTAGCGGAATTCCTGGTGTAGCGGTGTAGTGCGTAGATATCTGGAGGAACACCGGTGGCGAAGGCGGCGTCCTGGACCAACACTGACACTGATGAGCGAAAGCCAGGGGAGCAAACGGGATTAGAAACCCCCGTAGTCC	Bacteria	Acidobacteriota	unclassified Acidobacteriota	unclassified Acidobacteriota	unclassified Acidobacteriota	unclassified Acidobacteriota	0	6	0	EU881121.1.1493	93814	1.59e-121	uncultured bacterium		Bacteria; environmental samples.	Chen,X., Su,Y., He,X., Wei,Y., Wei,W. and Wu,J.	Soil bacterial community composition and diversity respond to cultivation in Karst ecosystems	World J. Microbiol. Biotechnol. 28 (1), 205-213 (2012)		primary forest soil	China: Guangxi Autonomous Region
Otu032360	TGTCAGCCGCAGCGGTAATACGGGGGGGCAAGCGTTGTTCGGAATTACTGGGCGTAAAGGGCGCGTAGGCGGCTCACTAAGTCGGATGTGAAAACTCTGGGCTCAACCCAGAGCCTGCATCCGAAACTGGTGGGCTAGGGTGCTGGAGGGGAAAGCGGAATTCCTGGTGTAGCGGTGAAATGCGTAGATATCTGGAGGAACACCGGTGGCGAAGGCGGCATCCTGGACCAACACTGACGCTGAGTGAGCGAAAGCCAGGGGAGCAAACGGGATTAGAAACCCTCGTAGTCC	Bacteria	Acidobacteriota	unclassified Acidobacteriota	unclassified Acidobacteriota	unclassified Acidobacteriota	unclassified Acidobacteriota	2	0	0	HQ598363.1.1482	93878	1.59e-121	uncultured Acidobacteria bacterium		Bacteria; Acidobacteria; environmental samples.	Naether,A., Foesel,B.U., Naegele,V., Wust,P.K., Weinert,J., Bonkowski,M., Alt,F., Oelmann,Y., Polle,A., Lohaus,G., Gockel,S., Hemp,A., Kalko,E.K., Linsenmair,K.E., Pfeiffer,S., Renner,S., Schoning,I., Weisser,W.W., Wells,K., Fischer,M., Overmann,J. and Friedrich,M.W.	Environmental Factors Affect Acidobacterial Communities below the Subgroup Level in Grassland and Forest Soils	Appl. Environ. Microbiol. 78 (20), 7398-7406 (2012)		woodland soil	Germany
Otu006476	TGTCAGCAGCCGCGGTAATACAGAGGGTGCGAGCGTTGTTCGGAATTATTGGGCGTAAAGGGCGCGTAGGCGGCGCCACAAGTCACTTGTGAAAACTCTGGGCTCAACTCAGAGCCTGCAAGCGAAACTGTGGTGCTGGAGTATGGGAGAGGTGCGTGGAATTCCCGGTGTAGCGGTGAAATGCGTAGATATCGGGAGGAACACCGGTGGCGAAGGCGGCATCCTGGACCGGTATTGACGCTGAACAGCGAAAGCCAGGGGAGCAAACGGGATTAGAAACCCGGGTAGTCC	Bacteria	Acidobacteriota	unclassified Acidobacteriota	unclassified Acidobacteriota	unclassified Acidobacteriota	unclassified Acidobacteriota	0	0	6	HQ597415.1.1453	94158	3.42e-123	uncultured Acidobacteria bacterium		Bacteria; Acidobacteria; environmental samples.	Naether,A., Foesel,B.U., Naegele,V., Wust,P.K., Weinert,J., Bonkowski,M., Alt,F., Oelmann,Y., Polle,A., Lohaus,G., Gockel,S., Hemp,A., Kalko,E.K., Linsenmair,K.E., Pfeiffer,S., Renner,S., Schoning,I., Weisser,W.W., Wells,K., Fischer,M., Overmann,J. and Friedrich,M.W.	Environmental Factors Affect Acidobacterial Communities below the Subgroup Level in Grassland and Forest Soils	Appl. Environ. Microbiol. 78 (20), 7398-7406 (2012)		grassland soil	Germany
Otu027141	TGCCAGCCGCCGCGGTAATACGGGGGGGGCAAGCGTTGTTCGGAATTACTGGGCGTAAAGGGTGCGTAGGCGGTTCGCTAAGTCGGATGTGAAAACTCTGGGCTCAACCCAGAGCCTGCATCCAAAACTGGCGGGCTGGAGTTCTGGAGGGGGTAGCGGAATTCCTGGTGTAGCGGTGAAATGCGTAGATATCAGGGGGAACACCTGTGGCGAAAGCGGCTCACTGGACCACAACTGACGCTGGGGTGCGAAAGCTAGGGGAGCAAACAGGATTAGAAACCCGTGTAGTCC	Bacteria	Acidobacteriota	unclassified Acidobacteriota	unclassified Acidobacteriota	unclassified Acidobacteriota	unclassified Acidobacteriota	0	0	2	KJ191843.1.1491	94158	3.42e-123	uncultured Acidobacteria bacterium		Bacteria; Acidobacteria; environmental samples.	Shi,C.E. and Huang,B.	Effects of pinewood nematode (Bursaphelenchus xylophilus) infected- Pinus massoniana on soil bacterial communities	Unpublished		Pinus massoniana soil
Otu032143	TGCCAGCCGCCGCGGTAATACAGAGGGGGCCAGCGTTATTCGGAATTATTGGGCGTAAAGGGCGCGTAGGCGGCTTTGCGTGTCTTTCGTGAAATCCCTCGGCTCAACTGAGGACGTGCGGAAGAAACTGCAGGGCTGGAGTCCGGGAGAGGAGGGTGGAATTCCCAGTGTAGCGGTGAAATGCGTAGATATTGGGAGGAACACCAGTGGCGAAGGCGGTTGCCTGGGGCTTTGCTGACGCTGATGCGCGAAAGCGTGGGGAGCGATCCGGATTAGATACCCCCGTAGTCC	Bacteria	Acidobacteriota	unclassified Acidobacteriota	unclassified Acidobacteriota	unclassified Acidobacteriota	unclassified Acidobacteriota	0	0	1	AY963514.1.1479	94158	3.42e-123	uncultured bacterium		Bacteria; environmental samples.	Chan,O.C., Yang,X., Fu,Y., Feng,Z., Sha,L., Casper,P. and Zou,X.	Direct Submission	Submitted (15-MAR-2005) Soil Ecology Group, Department of Forest Ecosystem, Xishuangbanna Tropical Botanical Garden, The Chinese Academy of Sciences, 88 Xuefu Road, Kunming, Yunnan 650223, P.R.China		soil
Otu015830	TGCCAGCCGCCGCGGTAATACGGGGGGGGCTAGCGTTGTTCGGATTTACTGGGCGTAAAGGGCTCGTAGGCGGCCGTTTGTGTCGGTTGTGAAATCCCTCGGCTCAACCGGGGAACTGCGACCGTAACTGAGCGGCTTGATGCCGGGAGAGGGATGCGGGATTTCAGGTGTAGCGGTGAAATGCGTAGATATCTGAAGGAACACCCGTGGCGAAGGCGGCATCCTGGACCGGTCTTGACGCTGAGGAGCGAAAGCTAGGGTAGCAAACGGGATTAGAAACCCTCGTAGTCC	Bacteria	Acidobacteriota	unclassified Acidobacteriota	unclassified Acidobacteriota	unclassified Acidobacteriota	unclassified Acidobacteriota	2	1	1	JX227452.1.1485	94158	3.42e-123	uncultured bacterium		Bacteria; environmental samples.	Wu,Y.-H., Liao,L., Wang,C.S., Ma,W.L., Meng,F.X., Wu,M. and Xu,X.W.	A comparison of microbial communities in deep-sea polymetallic nodules and the surrounding sediments in the Pacific Ocean	Deep Sea Res. Part I Oceanogr. Res. Pap. 79, 40-49 (2013)		sediment collected from station WS0904 in the Clarion-Clipperton Fracture Zone
Otu010721	TGTCAGCCGCCGCGGTAAGACGTAGGGGGCCAGCGTTGTTCGGAATTACTGGGTGTAAGGGGTTCGTAGGCGGTGTGGCAAGTTGGGAGTGAAATCTCTGGGCTTAACCCAGAGGCTGCTTCCAAAACTGCTGTGCTTGAGTGTGGGAGAGGCGCGTGGAATTGCAGGTGTAGCGGTGAAATGCGTAGATATCTGGAGGAACACCGGTGGCGAAGGCGGCATCCTGGACCAATATTGACGCTGAGGAGCGAAAGCCAGGGGAGCAAACGGGATTAGATACCCTAGTAGTCC	Bacteria	Acidobacteriota	unclassified Acidobacteriota	unclassified Acidobacteriota	unclassified Acidobacteriota	unclassified Acidobacteriota	0	0	1	AY963428.1.1458	94502	7.36e-125	uncultured bacterium		Bacteria; environmental samples.	Chan,O.C., Yang,X., Fu,Y., Feng,Z., Sha,L., Casper,P. and Zou,X.	Direct Submission	Submitted (15-MAR-2005) Soil Ecology Group, Department of Forest Ecosystem, Xishuangbanna Tropical Botanical Garden, The Chinese Academy of Sciences, 88 Xuefu Road, Kunming, Yunnan 650223, P.R.China		soil
Otu015834	TGTCAGCCGCCGCGGTAATACAGAGGGTGCGAGCGTTGTTCGGAATTATTGGGCGTAAAGGGCGCGTAGGCGGTGCGGTAAGTCACCTGTGAAATCTCCTGGCTCAACTGGGAGCTTGCAGGCGAAACTGCCGTGCTGGAGTGTGGGAGAGGTGCGTGGAATTCCCGGTGTAGCGGTGAAATGCGTAGATATCTGGAGGAACACCGGTGGCGAAGGCGGCATCCTGGACCGGCATTGACGCTGAGGCGCGAAAGCCAGGGGAGCAAACGGGATTAGAAACCCTCGTAGTCC	Bacteria	Acidobacteriota	unclassified Acidobacteriota	unclassified Acidobacteriota	unclassified Acidobacteriota	unclassified Acidobacteriota	0	0	3	EF019923.1.1370	94502	7.36e-125	uncultured bacterium		Bacteria; environmental samples.	Lesaulnier,C., Papamichail,D., McCorkle,S., Ollivier,B., Skiena,S., Taghavi,S., Zak,D. and van der Lelie,D.	Elevated atmospheric CO2 affects soil microbial diversity associated with trembling aspen	Environ. Microbiol. 10 (4), 926-941 (2008)		trembling aspen rhizosphere under elevated CO2 conditions
Otu032174	TGCCAGCAGCCGCGGTAATACGGGGGGGGCAAGCGTTGTTCGGAATTACTGGGCGTAAAGGGCCAGTAGGCGGCCAACTAAGTCGGATGTGAAATCCCCAGGCTCAACTTGGGAACTGCATCCGATACTGGATGGCTTGAATTCGGGAGAGGGATGCAGAATTCCAGGTGTAGCGGTGAAATGCGTAGATATCGGGAGGAACACCGGTGGCGAAGGCGGCCCCCTGGTTGGATACTGACGCTGAGACGCGAAGGCGTGGGGAGCAAACAGGATTAGATACCCCTGTAGTCC	Bacteria	Acidobacteriota	unclassified Acidobacteriota	unclassified Acidobacteriota	unclassified Acidobacteriota	unclassified Acidobacteriota	0	1	0	EU881222.1.1517	94502	7.36e-125	uncultured bacterium		Bacteria; environmental samples.	Chen,X.B., Su,Y.R., He,X.Y., Wei,W.X. and Wei,Y.W.	The bacterial community of natural restoration land in Karst region	Unpublished		natural restoration land soil	China: Guangxi Autonomous Region
Otu017846	TGTCAGCCGCCGCGGTAATACGGGGGGGGCAAGCGTTGTTCGGAATTACTGGGCGTAAAGGGCTCGTAGGCGGCCAACTAAGTCGGATGTGAAATCCCCAGGCTTAACCTGGGAACTGCATCCGATACTGGATGGCTTGAATTCGGGAGAGGGATGCAGAATTCCAGGTGTAGCGGTGAAATGCGTAGATATCGGGAGGAACACCTGTGGCGAAAGCGGCGCACTGGACCACAACTGACGCTGAGGCGCGAAAGCTAGGGGAGCAAACAGGATTAGAAACCCTAGTAGTCC	Bacteria	Acidobacteriota	unclassified Acidobacteriota	unclassified Acidobacteriota	unclassified Acidobacteriota	unclassified Acidobacteriota	0	0	4	AY921983.1.1405	94521	7.36e-125	uncultured Acidobacteria bacterium		Bacteria; Acidobacteria; environmental samples.	Tringe,S.G., von Mering,C., Kobayashi,A., Salamov,A.A., Chen,K., Chang,H.W., Podar,M., Short,J.M., Mathur,E.J., Detter,J.C., Bork,P., Hugenholtz,P. and Rubin,E.M.	Comparative metagenomics of microbial communities	Science 308 (5721), 554-557 (2005)		farm soil adjacent to a silage storage bunker	USA: Minnesota
Otu017665	TGTCAGCAGCCGCGGTAATACGGGGGGGGCAAGCGTTGTTCGGAATTACTGGGCGTAAAGGGCGCGTAGGCGGTTCGTTAAGTCGGGTGTGAAAACTCTGGGCTCAACCCAGAGCCTGCACTCGAAACTGACGGGCTAGAGTTCTGGAGGGGAAAGCGGAATTCCTGGTGTAGCGGTGAAATGCGTAGATATCTGGAGGAACACCGGTGGCGAAGGCGGCATCCTGGACCAACACTGACGCTGAGTGAGCGAAAGCCAGGGGAGCAAACGGGATTAGATACCCGAGTAGTCC	Bacteria	Acidobacteriota	unclassified Acidobacteriota	unclassified Acidobacteriota	unclassified Acidobacteriota	unclassified Acidobacteriota	0	5	0	HQ597334.1.1480	94521	7.39e-125	uncultured Acidobacteria bacterium		Bacteria; Acidobacteria; environmental samples.	Naether,A., Foesel,B.U., Naegele,V., Wust,P.K., Weinert,J., Bonkowski,M., Alt,F., Oelmann,Y., Polle,A., Lohaus,G., Gockel,S., Hemp,A., Kalko,E.K., Linsenmair,K.E., Pfeiffer,S., Renner,S., Schoning,I., Weisser,W.W., Wells,K., Fischer,M., Overmann,J. and Friedrich,M.W.	Environmental Factors Affect Acidobacterial Communities below the Subgroup Level in Grassland and Forest Soils	Appl. Environ. Microbiol. 78 (20), 7398-7406 (2012)		grassland soil	Germany
Otu007382	TGCCAGCAGCCGCGGTAATACGGAGGGGGCAAGCGTTATTCGGAATTATTGGGCGTAAAGGGCGTGTAGGCGGCTTGATAAGCCAAAGGTGAAATCCCTCAGCTCAACTGAGGAACTGCCTTTGGAACTGTCTCGCTAGAGGCCAGGAGAGGGTAGCGGAATTCCCAGTGTAGCGGTGAAATGCGTAGATATCTGGAGGAACACCCGTGGCGAAGGCGGCATCCTGGACCGATCTTGACGCTGAGGAGCGAAAGCCAGGGTAGCAAACGGGATTAGATACCCTAGTAGTCC	Bacteria	Acidobacteriota	unclassified Acidobacteriota	unclassified Acidobacteriota	unclassified Acidobacteriota	unclassified Acidobacteriota	5	3	0	FJ269280.1.1525	94845	1.58e-126	uncultured Acidobacteria bacterium		Bacteria; Acidobacteria; environmental samples.	Montalvo,N.F. and Hill,R.T.	Sponge-associated bacteria are strictly maintained in two closely related but geographically distant sponge hosts	Appl. Environ. Microbiol. 77 (20), 7207-7216 (2011)	Xestospongia testudinaria	sponge tissue	Indonesia: Manado
Otu027182	TGTCAGCAGCCGCGGTAATACGGGGGGGGCAAGCGTTGTTCGGAATTACTGGGCGTAAAGGGTGCGTAGGCGGTGCTCTAAGTCGGACGTGAAAACTCTGGGCTCAACCCAGAGCCTGCATCCGAAACTGGAGTGCTAGAGTTCTGGAGGGGGTAGCGGAATTCCTGGTGTAGCGGTGAAATGCGTAGATATCTGGAGGAACACCGGTGGCGAAGGCGGCATCCTGGACCGAGGTTGACGCTGATGCGCGAAAGCCAGGGGAGCAAACGGGATTAGAAACCCTTGTAGTCC	Bacteria	Acidobacteriota	unclassified Acidobacteriota	unclassified Acidobacteriota	unclassified Acidobacteriota	unclassified Acidobacteriota	0	0	2	KJ191842.1.1491	94845	1.58e-126	uncultured Acidobacteria bacterium		Bacteria; Acidobacteria; environmental samples.	Shi,C.E. and Huang,B.	Effects of pinewood nematode (Bursaphelenchus xylophilus) infected- Pinus massoniana on soil bacterial communities	Unpublished		Pinus massoniana soil
Otu027259	TGTCAGCCGCCGCGGTAATACGGGGGGGGCAAGCGTTGTTCGGAATTACTGGGCGTAAAGGGCGCGTAGGCGGTTCGCTAAGTCGGATGTGAAAACTCTGGGCTCAACCCGGAGCCTGCATCCGAAACTGGCGGGCTAGAGTTCTGGAGGGGGTAGCGGAATTCCTGGTGTAGCGGTGAAATGCGTAGATATCAGGAGGAACACCAGTGGCGAAGGCGGCATCCTGGACCGGCATTGACGCTGATGAGCGAAAGCTAGGGGAGCAAACGGGATTAGATACCCCAGTAGTCC	Bacteria	Acidobacteriota	unclassified Acidobacteriota	unclassified Acidobacteriota	unclassified Acidobacteriota	unclassified Acidobacteriota	0	1	0	EU881121.1.1493	94845	1.58e-126	uncultured bacterium		Bacteria; environmental samples.	Chen,X., Su,Y., He,X., Wei,Y., Wei,W. and Wu,J.	Soil bacterial community composition and diversity respond to cultivation in Karst ecosystems	World J. Microbiol. Biotechnol. 28 (1), 205-213 (2012)		primary forest soil	China: Guangxi Autonomous Region
Otu017664	TGCCAGCCGCCGCGGTAATACGGGGGGGGCAAGCGTTGTTCGGAATTACTGGGCGTAAAGGGCTCGTAGGCGGCCAGCTAAGTCGGTTGTGAAATCCCCCGGCTCAACCGGGGAACTGCGACCGATACTGGTTGGCTTGAAGCCGGGAGAGGGATGCGGAATTCCAGGTGTAGCGGTGAAATGCGTAGATATTGGGAGGAACACCGGAGGCGAAGGCGTCTCTCTGGACCGGTACTGACGCTGAGGCGCGAAAGCCAGGGGAGCGAACGGGATTAGAAACCCCAGTAGTCC	Bacteria	Acidobacteriota	unclassified Acidobacteriota	unclassified Acidobacteriota	unclassified Acidobacteriota	unclassified Acidobacteriota	0	1	0	HE985120.1.1443	94863	1.58e-126	uncultured bacterium		Bacteria; environmental samples.	Karlinska-Batres,K. and Woerheide,G.	Phylogenetic diversity and community structure of the symbionts associated with the coralline sponge Astrosclera willeyana of the Great Barrier Reef	Unpublished	Astrosclera willeyana	sponge tissue	Australia:Great Barrier Reef, Yonge Reef
Otu017841	TGTCAGCCGCCGCGGTAATACAGAGGGTGCAAGCGTTGTTCGGAATTATTGGGCGTAAAGGGCGCGTAGGCGGTGCGGTAAGACTGTGGTGAAATCTCCGGGCTCAACTCGGAAATTGCCGCGGTGACTGCCGTGCTGGAGTGTGGGAGAGGTGAGTGGAATTCCCGGTGTAGCGGTGAAATGCGTAGATATCTGGGGGAACACCGGTGGCGAAGGCGGCATCCTGGACCAATACTGACGCTGAGGAGCGAAAGCCAGGGGAGCAAACGGGATTAGATACCCCCGTAGTCC	Bacteria	Acidobacteriota	unclassified Acidobacteriota	unclassified Acidobacteriota	unclassified Acidobacteriota	unclassified Acidobacteriota	1	0	1	JF833785.1.1422	94863	1.58e-126	uncultured bacterium		Bacteria; environmental samples.	Wang,Q.	Direct Submission	Submitted (22-APR-2011) Life Sciences, Nanjing Agricultural University, Weigang No. 1, Nanjing, Jiangsu 210095, China		potassium mine soil	China: Yuexi, Anhui
Otu032176	TGTCAGCAGCCGCGGTAATACGAGGGGGGCAAGCGTTGTTCGGAATTATTGGGCGTAAAGGGCGCGTAGGCGGTGCGGAAAGTCTTCAGTGAAATCTCTGGGCTCAACTCAGAGTCTGCTGGGGATACTCCCGTGCTTGAGTGTGGGAGAGGTGAGTGGAATTCCCGGTGTAGCGGTGAAATGCGTAGATATCGGGAGGAACACCGGTGGCGAAGGCGGCGTCCTGGACCAACACTGACACTGATGAGCGAAAGCCAGGGGAGCAAACGGGATTAGAAACCCCCGTAGTCC	Bacteria	Acidobacteriota	unclassified Acidobacteriota	unclassified Acidobacteriota	unclassified Acidobacteriota	unclassified Acidobacteriota	0	1	0	LN573501.1.1347	94863	1.58e-126	uncultured bacterium		Bacteria; environmental samples.	Scott,J.J., Lewin,G.R., Suen,G., Tringe,S.G., Barry,K.W., Touchon,J.C. and Currie,C.R.	Leaf-cutter ant refuse dumps are nutrient reservoirs harboring diverse microbial assemblages	Unpublished	Atta colombica	refuse dump Nest 9 layer 4	Panama:Gamboa, Pipeline Road
Otu027250	TGTCAGCAGCCGCGGTAATACGGGGGGGGCAAGCGTTGTTCGGAATTACTGGGCGTAAAGGGCGCGTAGGCGGTTGGATAAGTCAGTTGTGAAAACCTCAGGCTCAACTTGAGGCCTGCAGTTGAAACTGTCCAGCTAGAGTGTGGGAGAGGAGAGTGGAATTCCCGGTGTAGCGGTGAAATGCGTAGATATCGGGAGGAACACCCGTGCCGAAGGCGGCATCCTGGACCGATCTTGACGCTGAGGAGCGAAAGCAAGGGTAGCAAACGGGATTAGAAACCCGGGTAGTCC	Bacteria	Acidobacteriota	unclassified Acidobacteriota	unclassified Acidobacteriota	unclassified Acidobacteriota	unclassified Acidobacteriota	1	2	0	FJ269348.1.1392	94881	1.58e-126	uncultured Acidobacteria bacterium		Bacteria; Acidobacteria; environmental samples.	Montalvo,N.F. and Hill,R.T.	Sponge-associated bacteria are strictly maintained in two closely related but geographically distant sponge hosts	Appl. Environ. Microbiol. 77 (20), 7207-7216 (2011)	Xestospongia muta	sponge tissue	USA: Key Largo, Florida
Otu006164	TGCCAGCAGCCGCGGTAATACGGGGGGGGCAAGCGTTGTTCGGAATTATTGGGCGTAAAGGGCGCGTAGGCGGTTAGATAAGTCGGCTGTGAAAACCTCGGGCTTAACTCGAGGCCTGCAGTTGAAACTGTTTAGCTGGAGTGTGGGAGAGGAGAGTGGAATTCCCGGTGTAGCGGTGAAATGCGTAGATATCTGGAGGAACACCGGTGGCGAAGGCGGCATCCTGGGCCAACACTGACGCTGAGTGAGCGAAAGCCAGGGGAGCAAACGGGATTAGAAACCCCGGTAGTCC	Bacteria	Acidobacteriota	unclassified Acidobacteriota	unclassified Acidobacteriota	unclassified Acidobacteriota	unclassified Acidobacteriota	0	0	8	HQ598327.1.1474	94881	1.59e-126	uncultured Acidobacteria bacterium		Bacteria; Acidobacteria; environmental samples.	Naether,A., Foesel,B.U., Naegele,V., Wust,P.K., Weinert,J., Bonkowski,M., Alt,F., Oelmann,Y., Polle,A., Lohaus,G., Gockel,S., Hemp,A., Kalko,E.K., Linsenmair,K.E., Pfeiffer,S., Renner,S., Schoning,I., Weisser,W.W., Wells,K., Fischer,M., Overmann,J. and Friedrich,M.W.	Environmental Factors Affect Acidobacterial Communities below the Subgroup Level in Grassland and Forest Soils	Appl. Environ. Microbiol. 78 (20), 7398-7406 (2012)		woodland soil	Germany
Otu032171	TGTCAGCCGCCGCGGTAATACGGAGGGGGCAAGCGTTATTCGGAATTATTGGGCGTAAAGGGCGTGTAGGCGGCTTGATAAGCCAAAGGTGAAATCCCTCAGCTCAACTGAGGAACTGCCTTTGGAACTGTCTCGCTAGAGGCCAGGAGAGGGTAGCGGAATTCCCAGTGTAGCGGTGAAATGCGTAGATATTGGGAGGAACACCAGTGGCGAAGGCGGCTACCTGGACCGATCTTGACGCTGAGGAGCGAAAGCCAGGGTAGCAAACGGGATTAGAAACCCCCGTAGTCC	Bacteria	Acidobacteriota	unclassified Acidobacteriota	unclassified Acidobacteriota	unclassified Acidobacteriota	unclassified Acidobacteriota	1	0	0	FJ269280.1.1525	95189	3.4e-128	uncultured Acidobacteria bacterium		Bacteria; Acidobacteria; environmental samples.	Montalvo,N.F. and Hill,R.T.	Sponge-associated bacteria are strictly maintained in two closely related but geographically distant sponge hosts	Appl. Environ. Microbiol. 77 (20), 7207-7216 (2011)	Xestospongia testudinaria	sponge tissue	Indonesia: Manado
Otu006884	TGTCAGCAGCCGCGGTAATACGGGGGGGGCAAGCGTTGTTCGGAATTACTGGGCGTAAAGGGCTCGTAGGCGGCCAACTAAGTCGGACGTGAAATCCCTCGGCTTAACCGGGGAACTGCGTCTGATACTGGATGGCTTGAGTTTGGGAGAGGGATGCGGAATTCCAGGTGTAGTGGTGAAATGCGTAGATATCGGGAGGAACACCTGTGGCGAAAGCGGCGCACTGGACCACAACTGACGCTGAGGCGCGAAAGCTAGGGGAGCAAACAGGATTAGATACCCTGGTAGTCC	Bacteria	Acidobacteriota	unclassified Acidobacteriota	unclassified Acidobacteriota	unclassified Acidobacteriota	unclassified Acidobacteriota	0	0	6	HQ118994.1.1474	95189	3.4e-128	uncultured bacterium	/isolate="1112865250777"	Bacteria; environmental samples.	Williamson,K.E., Kan,J., Polson,S.W. and Williamson,S.J.	Optimizing the indirect extraction of prokaryotic DNA from soils	Soil Biol. Biochem. 43 (4), 736-748 (2011)		loamy soils of Eucalyptus forest in La Jolla, CA	USA
Otu032156	TGCCAGCAGCCGCGGTAATACGGGGGGGGCAAGCGTTGTTCGGAATTACTGGGCGTAAAGGGCGCGTAGGCGGTTCGCTAAGTTGGATGTGAAAACTCTGGGCTCAACCCAGAGCCTGCATCCAAAACTGGCGGGCTAGAGTTCTGGAGGGGGTAGCGGAATTCCTGGTGTAGCGGTGGAATGCGTAGATATCAGGAGGAACACCGGTGGCGAAGGCGGCTCTCTAGTACGGTACTGACGCTGAGACGCGAAAGCGTGGGGAGCGAACAGGATTAGAAACCCCGGTAGTCC	Bacteria	Acidobacteriota	unclassified Acidobacteriota	unclassified Acidobacteriota	unclassified Acidobacteriota	unclassified Acidobacteriota	0	2	0	HQ598712.1.1483	95205	3.4e-128	uncultured Acidobacteria bacterium		Bacteria; Acidobacteria; environmental samples.	Naether,A., Foesel,B.U., Naegele,V., Wust,P.K., Weinert,J., Bonkowski,M., Alt,F., Oelmann,Y., Polle,A., Lohaus,G., Gockel,S., Hemp,A., Kalko,E.K., Linsenmair,K.E., Pfeiffer,S., Renner,S., Schoning,I., Weisser,W.W., Wells,K., Fischer,M., Overmann,J. and Friedrich,M.W.	Environmental Factors Affect Acidobacterial Communities below the Subgroup Level in Grassland and Forest Soils	Appl. Environ. Microbiol. 78 (20), 7398-7406 (2012)		woodland soil	Germany
Otu027139	TGTCAGCCGCCGCGGTAATACGGGGGGGGCAAGCGTTGTTCGGAATTACTGGGCGTAAAGGGCGCGTAGGCGGTCTGCTAAGTTGGATGTGAAAACTCTGGGCTTAACCCAGAGCCTGCATTCAATACTGACAGGCTAGAGTTCTGGAGGGGATAGCGGAATTCCTGGTGTAGCGGTGAAATGCGTAGATATCAGGAGGGACACCGGTGGCGAAGGCGGCATCCTGGACCGGTATTGACGCTGAGGCGCGAAAGCCAGGGGAGCAAACGGGATTAGAAACCCCCGTAGTCC	Bacteria	Acidobacteriota	unclassified Acidobacteriota	unclassified Acidobacteriota	unclassified Acidobacteriota	unclassified Acidobacteriota	3	0	0	FPLL01005686.17.1522	95222	3.4e-128	metagenome		unclassified sequences; metagenomes.	Karst M,S.	Direct Submission	Submitted (18-NOV-2016) AALBORG UNIVERSITY, Center for Microbial Communities, Fredrik Bajers Vej 7H, Denmark		/isolation_source=""
Otu010718	TGCCAGCCGCCGCGGTAATACGGAGGGGGCAAGCGTTATTCGGAATTATTGGGCGTAAAGGGCGTGTAGGCGGCTTGATAAGCCAAAGGTGAAATCCCTCAGCTCAACTGAGGAACTGCCTTTGGAACTGTCTCGCTAGAGGCCAGGAGAGGGTAGCGGAATTCCCAGTGTAGCGGTGAAATGCGTAGATATTGGGAGGAACACCGGAGGCGAAGGCGTCTCTCTGGACCGGTACTGACGCTGAGGCGCGAAAGCCAGGGGAGCGAACGGGATTAGATACCCCTGTAGTCC	Bacteria	Acidobacteriota	unclassified Acidobacteriota	unclassified Acidobacteriota	unclassified Acidobacteriota	unclassified Acidobacteriota	2	2	0	JN655328.1.1523	95533	7.31e-130	uncultured bacterium		Bacteria; environmental samples.	Erwin,P.M., Lopez-Legentil,S., Gonzalez-Pech,R. and Turon,X.	A specific mix of generalists: bacterial symbionts in Mediterranean Ircinia spp	FEMS Microbiol. Ecol. 79 (3), 619-637 (2012)	Ircinia oros	marine sponge	Spain: Catalunya
Otu017843	TGTCAGCCGCCGCGGTAATACGGAGGGGGCGAGCGTTATTCGGAATCATTGGGCGTAAAGGGCGCGTAGGCGGCCTAGTAAGCCAGTGGTGAAATCCCTCGGCTCAACCGAGGAACTGCCTCTGAAACTGCAAGGCTTGAGACCGGGAGAGGGTAGCGGAATTCCCAGTGTAGCGGTGAAATGCGTAGATATTGGGAGGAACACCAGTGGCGAAAGCGGCTACCTGGACCGGTTCTGACGCTGAGGCGCGAAAGCGTGGGGAGCAAACAGGATTAGATACCCCGGTAGTCC	Bacteria	Acidobacteriota	unclassified Acidobacteriota	unclassified Acidobacteriota	unclassified Acidobacteriota	unclassified Acidobacteriota	0	0	4	HQ153970.1.1438	95548	7.31e-130	uncultured bacterium		Bacteria; environmental samples.	Murdock,S.A., Johnson,H.A., Forget,N.L. and Juniper,S.K.	Composition and diversity of microbial mats at shallow hydrothermal vents on Volcano 1, South Tonga Arc	Unpublished		white filamentous microbial mat in the photic zone of a shallow hydrothermal vent, Volcano 1, South Tonga Arc at a depth of 115.3 m
Otu015828	TGTCAGCAGCCGCGGTAATACGGGGGGGGCAAGCGTTGTTCGGAATTACTGGGCGTAAAGGGTGCGTAGGCGGTTCGCTAAGTCGGATGTGAAAACTCTGGGCTCAACCCAGAGCCTGCATCCAAAACTGGCGGGCTGGAGTTCTGGAGGGGGTAGCGGAATTCCTGGTGTAGCGGTGAAATGCGTAGATATCAGGAGGAACACCTGTGGCGAAAGCGGCTCACTGGACCACAACTGACGCTGAGGCGCGAAAGCTAGGGGAGCAAACAGGATTAGATACCCGGGTAGTCC	Bacteria	Acidobacteriota	unclassified Acidobacteriota	unclassified Acidobacteriota	unclassified Acidobacteriota	unclassified Acidobacteriota	0	0	3	KJ191843.1.1491	95876	1.57e-131	uncultured Acidobacteria bacterium		Bacteria; Acidobacteria; environmental samples.	Shi,C.E. and Huang,B.	Effects of pinewood nematode (Bursaphelenchus xylophilus) infected- Pinus massoniana on soil bacterial communities	Unpublished		Pinus massoniana soil
Otu005490	TGTCAGCCGCCGCGGTAATACGGAGGGGGCGAGCGTTATTCGGAATTATTGGGCGTAAAGGGCGCGTAGGCGGTCTCTTAAGTCAGGGGTGAAATCCCTCGGCTCAACCGAGGAACTGCCTCTGAAACTGAGAGACTTGAGACCGGGAGAGGGTGGTGGAATTCCCAGTGTAGCGGTGAAATGCGTAGATATTGGGAGGAACACCGGTGGCGAAGGCGGCCACCTGGACCGGTTCTGACGCTGAGGCGCGAAAGTGTGGGGAGCAAACAGGATTAGATACCCCGGTAGTCC	Bacteria	Acidobacteriota	unclassified Acidobacteriota	unclassified Acidobacteriota	unclassified Acidobacteriota	unclassified Acidobacteriota	0	0	26	FJ403093.1.1505	95876	4.37e-132	uncultured Acidobacteriaceae bacterium		Bacteria; Acidobacteria; Acidobacteriales; Acidobacteriaceae; environmental samples.	Johnson,W.R., Weil,E., Smith,G.W., Nelson,K.E. and Morris,P.J.	Disease-related changes in the composition and diversity of bacterial communities associated with healthy and diseased colonies of the Caribbean coral Montastrea faveolata	Unpublished	Montastrea faveolata
Otu017844	TGCCAGCAGCCGCGGTAATACGAGGGGGGCGAGCGTTGTTCGGAATTATTGGGCGTAAAGGGCGCGTAGGCGGCCATGCGTGTCTTCCGTGAAATCCCTCGGCTCAACCGAGGGCGTGCGGAAGAAACTACAAGGCTCGAGTCCGGAAGAGGGGGGCGGAATTCCCAGTGTAGCGGTGAAATGCGTAGATATTGGGAGGAACACCGGTGGCGAAGGCGGCCCCCTGGACCGGTACTGACGCTGAGGCGCGAAAGCGTGGGGAGCAAACGGGATTAGAAACCCTCGTAGTCC	Bacteria	Acidobacteriota	unclassified Acidobacteriota	unclassified Acidobacteriota	unclassified Acidobacteriota	unclassified Acidobacteriota	0	0	1	FJ479397.1.1515	95890	1.57e-131	uncultured bacterium		Bacteria; environmental samples.	Youssef,N., Sheik,C.S., Krumholz,L.R., Najar,F.Z., Roe,B.A. and Elshahed,M.S.	Comparison of species richness estimates obtained using nearly complete fragments and simulated pyrosequencing-generated fragments in 16S rRNA gene-based environmental surveys	Appl. Environ. Microbiol. 75 (16), 5227-5236 (2009)		undisturbed tall grass prairie, top 5 cm	USA: Oklahoma, Kessler Farm Biological Station
Otu032153	TGTCAGCAGCCGCGGTAATACAGAGGGGGCCAGCGTTATTCGGAATTATTGGGCGTAAAGGGCGCGTAGGCGGCCCTGCGTGTCTTCCGTGAAATCCCTCGGCTTAACTGAGGACGTGCGGAAGAAACTGCGGGGCTCGAGTCCGGGAGAGGAGGGTGGAATTCCCAGTGCAGCGGTGAAATGCGTAGATATTGGGAGGAACACCGGTGGCGAAGGCGGCCCTCTGGACCGGTACTGACGCTGATGCGCGAAAGCGCGGGGAGCGAACGGGATTAGATACTCCCGTAGTCC	Bacteria	Acidobacteriota	unclassified Acidobacteriota	unclassified Acidobacteriota	unclassified Acidobacteriota	unclassified Acidobacteriota	0	0	1	EF018733.1.1382	96220	3.38e-133	uncultured bacterium		Bacteria; environmental samples.	Lesaulnier,C., Papamichail,D., McCorkle,S., Ollivier,B., Skiena,S., Taghavi,S., Zak,D. and van der Lelie,D.	Elevated atmospheric CO2 affects soil microbial diversity associated with trembling aspen	Environ. Microbiol. 10 (4), 926-941 (2008)		trembling aspen rhizosphere under ambient CO2 conditions
Otu027249	TGCCAGCAGCCGCGGTAATACGGAGGGGGCGAGCGTTATTCGGAATCGTTGGGCGTAAAGGGCACGTAGGCGGCTTAGCAAGTCAGTGGTGAAATCCCTCGGCTCAACCGAGGAATTGCCTCTGAAACTGCTTCGCTTGAGGCCGGGAGAGGGTGGTGGAATTCCCAGTGTAGCGGTGAAAAGCGTAGATATTGGGAGGAACACCAGTGGCGAAGGCGGCCACCTGGACCGGTTCTGACGCTGAGGTGCGAAAGTGTGGGGAGCAAACAGGATTAGAAACCCCGGTAGTCC	Bacteria	Acidobacteriota	unclassified Acidobacteriota	unclassified Acidobacteriota	unclassified Acidobacteriota	unclassified Acidobacteriota	0	0	1	HQ153868.1.1414	96564	7.26e-135	uncultured bacterium		Bacteria; environmental samples.	Murdock,S.A., Johnson,H.A., Forget,N.L. and Juniper,S.K.	Composition and diversity of microbial mats at shallow hydrothermal vents on Volcano 1, South Tonga Arc	Unpublished		white microbial film on pebble substrate in the aphotic zone of a shallow hydrothermal vent, Volcano 1, South Tonga Arc at a depth of 189.1 m
Otu032193	TGTCAGCCGCCGCGGTAATACGGAGGGGGCAAGCGTTATTCGGAATTATTGGGCGTAAAGGGCGTGTAGGCGGCTTGATAAGCCAAAGGTGAAATCCCTCAGCTCAACTGAGGAACTGCCTTTGGAACTGTCTCGCTAGAGGCCAGGAGAGGGTAGCGGAATTCCCAGTGTAGCGGTGAAATGCGTAGATATTGGGAGGAACACCAGTGGCGAAGGCGGCTTCCTGGCCCAATACTGACGCTCAGGCGCGAAAGCGTGGGGAGCAAACAGGATTAGATACCCGCGTAGTCC	Bacteria	Acidobacteriota	unclassified Acidobacteriota	unclassified Acidobacteriota	unclassified Acidobacteriota	unclassified Acidobacteriota	1	0	0	JN655328.1.1523	96564	7.26e-135	uncultured bacterium		Bacteria; environmental samples.	Erwin,P.M., Lopez-Legentil,S., Gonzalez-Pech,R. and Turon,X.	A specific mix of generalists: bacterial symbionts in Mediterranean Ircinia spp	FEMS Microbiol. Ecol. 79 (3), 619-637 (2012)	Ircinia oros	marine sponge	Spain: Catalunya
Otu042737	TGCCAGCAGCCGCGGTAATACGGGGGGAGCAAGCGTTGTTCGGATTTACTGGGCGTAAAGGGCGCGTAGGCGGCCAGCACAAGTCGGTTGTGAAATCCCCGGGCTCAACTCGGGAATTGCAGCCGAAACTGGACGGCTAGAAGCCGGGAGAGGGATGCGGAGTTCCAGGTGTAGCGGTGAAATGCGTAGATATCTGGAGGAACACCCGTGGCGAAGGCGGCATCCTGGACCGGTCTTGACGCTGAGGAGCGAAAGCTAGGGTAGCAAACGGGATTAGAAACCCTAGTAGTCC	Bacteria	Acidobacteriota	unclassified Acidobacteriota	unclassified Acidobacteriota	unclassified Acidobacteriota	unclassified Acidobacteriota	2	0	0	FJ529343.1.1337	96575	7.28e-135	uncultured Acidobacteria bacterium		Bacteria; Acidobacteria; environmental samples.	Lee,O.O., Chui,P.Y., Wong,Y.H., Pawlik,J.R. and Qian,P.Y.	Evidence for vertical transmission of bacterial symbionts from adult to embryo in the Caribbean sponge Svenzea zeai	Appl. Environ. Microbiol. 75 (19), 6147-6156 (2009)	Svenzea zeai
Otu032328	TGTCAGCAGCCGCGGTAATACGGGGGGGGCAAGCGTTGTTCGGATTTACTGGGCGTAAAGGGCGCGTAGGCGGCCTGTTAAGTCGGATGTGAAAACTGTGGGCTCAACCCACAGCCTGCATCCGATACTGGCAAGCTAGAGTGCGGGAGGGGAAGGCGGAATTCCTGGTGTAGCGGTGAAATGCGTAGATATCAGGAGGAACACCGGTGGCGAAGGCGGCCTTCTGGATCGCAACTGACGCTGAGGCGCGAAAACTAGGGGAGCAAACAGGATAAGATACCCTGGCAGACC	Bacteria	Acidobacteriota	unclassified Acidobacteriota	unclassified Acidobacteriota	unclassified Acidobacteriota	unclassified Acidobacteriota	0	1	0	DQ513087.1.1497	96842	3.38e-133	uncultured bacterium		Bacteria; environmental samples.	Huber,J.A., Johnson,H.P., Butterfield,D.A. and Baross,J.A.	Microbial life in ridge flank crustal fluids	Environ. Microbiol. 8 (1), 88-99 (2006)		ridge flank crustal fluid
Otu032144	TGTCAGCCGCCGCGGTAATACAGAGGGGGCCAGCGTTATTCGGAATTATTGGGCGTAAAGGGCGCGTAGGCGGCCTCGCAAGTCCCGTGTGAAATCCCTCGGCTCAACTGAGGAATGGCACGGGAAACTGCGGGGCTTGAGTTCGGGGGAGGGAAGCGGAATTCCGGGTGTAGCGGTGAAATGCGTAGATATCCGGAGGAACACCGGTGGCGAAGGCGGCTTCCTGGACCGATACTGACGCTGAGGCGCGAAAGCTAGTGGAGCAAACGGGATTAGAAACCCCTGTAGTCC	Bacteria	Acidobacteriota	unclassified Acidobacteriota	unclassified Acidobacteriota	unclassified Acidobacteriota	unclassified Acidobacteriota	0	1	0	HQ597054.1.1508	96875	7.26e-135	uncultured Acidobacteria bacterium		Bacteria; Acidobacteria; environmental samples.	Naether,A., Foesel,B.U., Naegele,V., Wust,P.K., Weinert,J., Bonkowski,M., Alt,F., Oelmann,Y., Polle,A., Lohaus,G., Gockel,S., Hemp,A., Kalko,E.K., Linsenmair,K.E., Pfeiffer,S., Renner,S., Schoning,I., Weisser,W.W., Wells,K., Fischer,M., Overmann,J. and Friedrich,M.W.	Environmental Factors Affect Acidobacterial Communities below the Subgroup Level in Grassland and Forest Soils	Appl. Environ. Microbiol. 78 (20), 7398-7406 (2012)		grassland soil	Germany
Otu017667	TGCCAGCCGCCGCGGTAATGCGAAGGGAGCAAGCGTTGTTCGGATTTACTGGGCGTAAAGGGCTCGTAGGCGGCCGCCCAAGTCGGTTGTGAAATCCCCGGGCTCAACTCGGGAATTGCAGCCGAAACTGGACGGCTAGAAGCCGGGAGAGGGATGCGGAATTCCAGGTGTAGCGGTGAAATGCGTAGATATCTGGAGGAACACCCGTGGCGAAGGCGGCATCCTGGACCGGTCTTGACGCTGAGGAGCGAAAGCTAGGGTAGCAAACGGGATTAGATACCCTAGTAGTCC	Bacteria	Acidobacteriota	unclassified Acidobacteriota	unclassified Acidobacteriota	unclassified Acidobacteriota	unclassified Acidobacteriota	2	1	0	FJ529343.1.1337	96907	1.56e-136	uncultured Acidobacteria bacterium		Bacteria; Acidobacteria; environmental samples.	Lee,O.O., Chui,P.Y., Wong,Y.H., Pawlik,J.R. and Qian,P.Y.	Evidence for vertical transmission of bacterial symbionts from adult to embryo in the Caribbean sponge Svenzea zeai	Appl. Environ. Microbiol. 75 (19), 6147-6156 (2009)	Svenzea zeai
Otu000806	TGTCAGCAGCCGCGGTAATACGGGGGGGGCAAGCGTTGTTCGGATTTACTGGGCGTAAAGGGCGCGTAGGCGGCCTGTTAAGTCGGATGTGAAAACTGTGGGCTCAACCCACAGCCTGCATCCGATACTGGCAAGCTAGAGTGCGAGAGGGGAAGGCGGAATTCCTGGTGTAGCGGTGAAATGCGTAGATATCAGGAGGAACACCGGTGGCGAAGGCGGCCTTCTGGATCGCAACTGACGCTGAGGCGCGAAAGCTAGGGGAGCAAACAGGATTAGAAACCCCTGTAGTCC	Bacteria	Acidobacteriota	unclassified Acidobacteriota	unclassified Acidobacteriota	unclassified Acidobacteriota	unclassified Acidobacteriota	37	102	1	DQ513087.1.1497	96907	1.56e-136	uncultured bacterium		Bacteria; environmental samples.	Huber,J.A., Johnson,H.P., Butterfield,D.A. and Baross,J.A.	Microbial life in ridge flank crustal fluids	Environ. Microbiol. 8 (1), 88-99 (2006)		ridge flank crustal fluid
Otu003832	TGCCAGCAGCCGCGGTAATACGGAGGGGGCTAGCGTTGCTCGGAATTATTGGGCGTAAAGGGCGCGTAGGCGGCCAAGCAGGTCCTGGGTGAAATCCCTCGGCTCAACCGAGGAACTGCCTCGGAAACTGCATGGCTCGAGGCCGGGAGAGGGTAGCGGAATTCCCAGTGTAGCGGTGAAATGCGTAGATATTGGGAGGAACACCGGTGGCGAAGGCGGCTACCTGGACCGGTTCTGACGCTGATGCGCGAAAGCGTGGGGAGCAAACGGGATTAGAAACCCGGGTAGTCC	Bacteria	Acidobacteriota	unclassified Acidobacteriota	unclassified Acidobacteriota	unclassified Acidobacteriota	unclassified Acidobacteriota	0	51	0	FJ479026.1.1514	96907	1.56e-136	uncultured bacterium		Bacteria; environmental samples.	Youssef,N., Sheik,C.S., Krumholz,L.R., Najar,F.Z., Roe,B.A. and Elshahed,M.S.	Comparison of species richness estimates obtained using nearly complete fragments and simulated pyrosequencing-generated fragments in 16S rRNA gene-based environmental surveys	Appl. Environ. Microbiol. 75 (16), 5227-5236 (2009)		undisturbed tall grass prairie, top 5 cm	USA: Oklahoma, Kessler Farm Biological Station
Otu041442	TGCCAGCAGCCGCGGTAATACGGAGGGTGCGAGCGTTGTCCGGAATCACTGGGCGTAAAGGGCGCGTAGGCGGCCAAGCAAGTCCTGGGTGAAATCCCTCGGCTCAACCGAGGAACTGCCTCGGAAACTGCATGGCTCGAGGCCGGGAGAGGGTAGCGGAATTCCCAGTGTAGCGGTGAAATGCGTAGATATTGGGAGGAACACCGGTGGCGAAGGCGGCTACCTGGACCGGTTCTGACGCTGATGCGCGAAAGCGTGGGGAGCAAACAGGATTAGATACCCCCGTAGTCC	Bacteria	Acidobacteriota	unclassified Acidobacteriota	unclassified Acidobacteriota	unclassified Acidobacteriota	unclassified Acidobacteriota	0	1	0	FJ479026.1.1514	96907	1.56e-136	uncultured bacterium		Bacteria; environmental samples.	Youssef,N., Sheik,C.S., Krumholz,L.R., Najar,F.Z., Roe,B.A. and Elshahed,M.S.	Comparison of species richness estimates obtained using nearly complete fragments and simulated pyrosequencing-generated fragments in 16S rRNA gene-based environmental surveys	Appl. Environ. Microbiol. 75 (16), 5227-5236 (2009)		undisturbed tall grass prairie, top 5 cm	USA: Oklahoma, Kessler Farm Biological Station
Otu015835	TGCCAGCCGCCGCGGTAATAAGGGGGGGGCAAGCGTTGTTCGGATTTACTGGGCGTAAAGGGCTCGTAGGCGGCCGCCCAAGTCGGTTGTGAAATCCCCGGGCTCAACTCGGGAACTGCAGCCGAAACTGGGCGGCTAGAAGCCGGGAGAGGGATGCGGAATTCCAGGTGTAGCGGTGAAATGCGTAGATATCTGGAGGAACACCCGTGGCGAAGGCGGCATCCTGGACCGGTCTTGACGCTGAGGAGCGAAAGCTAGGGTAGCAATCGGGATTAGAAACCCGCGTAGTCC	Bacteria	Acidobacteriota	unclassified Acidobacteriota	unclassified Acidobacteriota	unclassified Acidobacteriota	unclassified Acidobacteriota	0	4	0	JX280272.1.1477	96907	1.56e-136	uncultured bacterium		Bacteria; environmental samples.	Pita,L., Lopez-Legentil,S. and Erwin,P.M.	Biogeography and Host Fidelity of Bacterial Communities in Ircinia spp. from the Bahamas	Microb. Ecol. (2013) In press	Ircinia strobilina	marine sponge	Bahamas:Exumas
Otu006881	TGCCAGCCGCCGCGGTAATACGGAGGGGGCAAGCGTTATTCGGAATTATTGGGCGTAAAGGGCGTGTAGGCGGCTTGGCAAGTCGAAGGTGAAATCCCCCGGCTCAACCGGGGAACTGCTTTCGAAACTGCCTGGCTAGAGTCCGGGAGAGGGTAGCGGAATTCCCAGTGTAGCGGTGAAATGCGTAGATATTGGGAGGAACACCAGTGGCGAAGGCGGCTACCTGGACCGGTACTGACGCTGAGGCGCGAAAGCGTGGGGAGCAAACAGGATTAGATACCCCAGTAGTCC	Bacteria	Acidobacteriota	unclassified Acidobacteriota	unclassified Acidobacteriota	unclassified Acidobacteriota	unclassified Acidobacteriota	0	0	1	KM454309.1.1413	96907	1.56e-136	uncultured bacterium		Bacteria; environmental samples.	Li,F., Wang,Y. and Jiang,P.	Microbial community diversity and vertical distribution in the sediment of Maluku Strait	Unpublished		marine sediment
Otu027258	TGCCAGCCGCCGCGGTAATACGGGGGGGGCAAGCGTTGTTCGGATTTACTGGGCGTAAAGGGCTCGTAGGCGGCCACCCAAGTCGGTTGTGAAATCCCCGGGCTCAACTCGGGAACTGCAGCCGAAACTGGGCGGCTAGAAGCCGGGAGAGGGATGCGGAATTCCAGGTGTAGCGGTGAAATGCGTAGATATCTGGAGGAACACCCGTGGCGAAGGCGGCATCCAGGACCGGTCTTGACGCTGAGGAGCGAAAGCTAGTGTAGCAAATGGGATTAGATACCCCTGTAGCCC	Bacteria	Acidobacteriota	unclassified Acidobacteriota	unclassified Acidobacteriota	unclassified Acidobacteriota	unclassified Acidobacteriota	0	3	0	FJ529343.1.1337	97222	1.56e-136	uncultured Acidobacteria bacterium		Bacteria; Acidobacteria; environmental samples.	Lee,O.O., Chui,P.Y., Wong,Y.H., Pawlik,J.R. and Qian,P.Y.	Evidence for vertical transmission of bacterial symbionts from adult to embryo in the Caribbean sponge Svenzea zeai	Appl. Environ. Microbiol. 75 (19), 6147-6156 (2009)	Svenzea zeai
Otu027260	TGTCAGCAGCCGCGGTAAAACGGGGGGGGCAAGCGTTGTTCGGATTTACTGGGCGTAAAGGGCTCGTAGGCGGCCGCCCAAGTCGGTTGTGAAATCCCCGGGCTCAACTCGGGAATTGCAGCCGAAACTGGACGGCTAGAAGCCGGGAGAGGGATGCGGAATTCCAGGTGTAGCGGTGAAATGCGTAGATATCTGGAGGAACACCCGTGGCGAAGGCGGCATCCTGGACCGGTCTTGACGCTGAGGATCGAAAGCTAGTGTAGCAGACGGGATTAGATACCCCAGTAGACC	Bacteria	Acidobacteriota	unclassified Acidobacteriota	unclassified Acidobacteriota	unclassified Acidobacteriota	unclassified Acidobacteriota	1	1	0	FJ529343.1.1337	97222	1.56e-136	uncultured Acidobacteria bacterium		Bacteria; Acidobacteria; environmental samples.	Lee,O.O., Chui,P.Y., Wong,Y.H., Pawlik,J.R. and Qian,P.Y.	Evidence for vertical transmission of bacterial symbionts from adult to embryo in the Caribbean sponge Svenzea zeai	Appl. Environ. Microbiol. 75 (19), 6147-6156 (2009)	Svenzea zeai
Otu002601	TGTCAGCAGCCGCGGTAATACGGGGGGGGCAAGCGTTGTTCGGATTTACTGGGCGTAAAGGGCTCGTAGGCGGCCGCCCAAGTCGGTTGTGAAATCCCCGGGCTCAACTCGGGAATTGCAGCCGAAACTGGACGGCTAGAAGCCGGGAGAGGGATGCGGAATTCCAGGTGTGGCGGTGAAATGCGTAGATATCTGGAGGAACACCCGTGGCTAAGGCGGCATCCTGGACCGGTCTTGACGCTGAGGGGCGAAAGCTAGGGTAGCAAACGGGATTAGATACCCTCGTAGTCC	Bacteria	Acidobacteriota	unclassified Acidobacteriota	unclassified Acidobacteriota	unclassified Acidobacteriota	unclassified Acidobacteriota	22	8	0	FJ529343.1.1337	97251	3.35e-138	uncultured Acidobacteria bacterium		Bacteria; Acidobacteria; environmental samples.	Lee,O.O., Chui,P.Y., Wong,Y.H., Pawlik,J.R. and Qian,P.Y.	Evidence for vertical transmission of bacterial symbionts from adult to embryo in the Caribbean sponge Svenzea zeai	Appl. Environ. Microbiol. 75 (19), 6147-6156 (2009)	Svenzea zeai
Otu017705	TGCCAGCCGCCGCGGTAATACGGGGGGGGCAAGCGTTGTTCGGATTTACTGGGCGTAAAGGGCTCGTAGGCGGCCGCCCAAGTCGGTTGTGAAATCCCCGGGCTCAACTCGGGAATTGCAGCCGAAACTGGACGGCTAGAAGCCGGGAGAGGGATGCGGAATTCCAGGTGTAGCGGTGAAATGCGTAGATATCTGGAGGAACACCCGTGGCGAAGGCGGCATCCTGGACCGGTCTTGACGCTGAGGAGCGACAGCTAGGCTAGCAAACGGGATTACATACCCCTGTACTCC	Bacteria	Acidobacteriota	unclassified Acidobacteriota	unclassified Acidobacteriota	unclassified Acidobacteriota	unclassified Acidobacteriota	2	0	0	FJ529343.1.1337	97251	3.35e-138	uncultured Acidobacteria bacterium		Bacteria; Acidobacteria; environmental samples.	Lee,O.O., Chui,P.Y., Wong,Y.H., Pawlik,J.R. and Qian,P.Y.	Evidence for vertical transmission of bacterial symbionts from adult to embryo in the Caribbean sponge Svenzea zeai	Appl. Environ. Microbiol. 75 (19), 6147-6156 (2009)	Svenzea zeai
Otu027133	TGCCAGCAGCCGCGGTAATACGGGGGGGGCAAGCGTTGTTCGGATTTACTGGGCGTAAAGGGCTCGTAGGCGGCCGCCCAAGTCGGTTGTGAAATCCCCGGGCTCAACTCGGGAATTGCAGCCGAAACTGGACGGCTAGAAGCCGGGAGAGGGATGCGGAATTCCAGGTGTAGCGGTGAAATGCGTAGATATCCGGAGGAACACCAGTGGCGAAGGCGGCATCCTGGACCGGTCTTGACGCTGAGGATCGAAAGCTAGGGTAGCAAACGGGATTAGAAACCCGTGTAGTCC	Bacteria	Acidobacteriota	unclassified Acidobacteriota	unclassified Acidobacteriota	unclassified Acidobacteriota	unclassified Acidobacteriota	1	1	0	FJ529343.1.1337	97251	3.35e-138	uncultured Acidobacteria bacterium		Bacteria; Acidobacteria; environmental samples.	Lee,O.O., Chui,P.Y., Wong,Y.H., Pawlik,J.R. and Qian,P.Y.	Evidence for vertical transmission of bacterial symbionts from adult to embryo in the Caribbean sponge Svenzea zeai	Appl. Environ. Microbiol. 75 (19), 6147-6156 (2009)	Svenzea zeai
Otu013028	TGTCAGCCGCCGCGGTAATACGGAGGGGGCAAGCGTTATTCGGAATTATTGGGCGTAAAGGGCGTGTAGGCGGCTTGATAAGCCAAAGGTGAAATCCCTCAGCTCAACTGAGGAACTGCCTTTGGAACTGTCTCGCTAGAGGCCAGGAGAGGGTAGCGGAATTCCCAGTGTAGCGGTGAAATGCGTAGATATTGGGAGGAACACCAGTGGCGAAGGCGGCTACCTGGACTGGTACTGACGCTGAGGAGCGAAAGCTAGGGTAGCAAACGGGATTAGATACCCTTGTAGTCC	Bacteria	Acidobacteriota	unclassified Acidobacteriota	unclassified Acidobacteriota	unclassified Acidobacteriota	unclassified Acidobacteriota	3	0	0	JN655328.1.1523	97251	3.35e-138	uncultured bacterium		Bacteria; environmental samples.	Erwin,P.M., Lopez-Legentil,S., Gonzalez-Pech,R. and Turon,X.	A specific mix of generalists: bacterial symbionts in Mediterranean Ircinia spp	FEMS Microbiol. Ecol. 79 (3), 619-637 (2012)	Ircinia oros	marine sponge	Spain: Catalunya
Otu042649	TGTCAGCCGCCGCGGTAATACGGAGGGGGCAAGCGTTATTCGGAATTATTGGGCGTAAAGGGCGTGTAGGCGGCTTGATAAGCCAAAGGTGAAATCCCTCAGCTCAACTGAGGAACAGCCTTTGGAACTGTCTCGCTAGAGGCCAGGAGGGGGTAGCGGAATTCCCAGTGTAGCGGTGGAATGCGTAGATATTGGGAGGAACACCAGTGGCGAAGGCGGCTACCTGGACTGGTACTGACGCTGAGGCGCGAAAGCGTGGGGAGCAAACGGGATTAGAAACCCCGGTAGTCC	Bacteria	Acidobacteriota	unclassified Acidobacteriota	unclassified Acidobacteriota	unclassified Acidobacteriota	unclassified Acidobacteriota	0	2	0	JN655328.1.1523	97251	3.35e-138	uncultured bacterium		Bacteria; environmental samples.	Erwin,P.M., Lopez-Legentil,S., Gonzalez-Pech,R. and Turon,X.	A specific mix of generalists: bacterial symbionts in Mediterranean Ircinia spp	FEMS Microbiol. Ecol. 79 (3), 619-637 (2012)	Ircinia oros	marine sponge	Spain: Catalunya
Otu027140	TGTCAGCCGCCGCGGTGATACGGGGGGGGCAAGCGTTGTTCGGATTTACTGGGCGTAAAGGGCTCGTAGGCGGTTGCCCAAGTCGGTTGTGAAATCCCCGGGCTCAACTCGGGAACTGCAGCCGAAACTGGGCGGCTAGAAGCCGGGAGAGGGATGCGGAATTCCAGGTGTAGCGGTGAAATGCGTAGATATCTGGAGGAACACCCGCGGCGAAGGCGGCATCCTGGCCCGGTCTTGACGCTGAGGGGCGAAAGCTAGGGTAGCAAACAGGATTAGATACCCTAGTAGTCC	Bacteria	Acidobacteriota	unclassified Acidobacteriota	unclassified Acidobacteriota	unclassified Acidobacteriota	unclassified Acidobacteriota	0	1	0	JX280272.1.1477	97251	3.35e-138	uncultured bacterium		Bacteria; environmental samples.	Pita,L., Lopez-Legentil,S. and Erwin,P.M.	Biogeography and Host Fidelity of Bacterial Communities in Ircinia spp. from the Bahamas	Microb. Ecol. (2013) In press	Ircinia strobilina	marine sponge	Bahamas:Exumas
Otu015838	TGTCAGCCGCCGCGGTAATACGGGGGGGCAAGCGTTGTTCGGATTTACCGGGCGTAAAGGGCTCGTAGGCGGCCGTCCAAGTCGGTTGTGAAATCCCCGGGCTCAACTCGGGAATTGCAGCCGAAACTGGACGGCTAGAAGCCGGGAGAGGGATGCGGAATTCCAGGTGTAGCGGTGAAATGCGTAGATATCTGGAGGAACACCCGTGGCGAAGGCGGCATCCTGGACCGGTCTTGACGCTGAGGAGCGAAAGCTAGGGTAGCAAATGGGATTAGAAACCCGAGTAGTCC	Bacteria	Acidobacteriota	unclassified Acidobacteriota	unclassified Acidobacteriota	unclassified Acidobacteriota	unclassified Acidobacteriota	1	3	0	FJ529343.1.1337	97595	2.58e-139	uncultured Acidobacteria bacterium		Bacteria; Acidobacteria; environmental samples.	Lee,O.O., Chui,P.Y., Wong,Y.H., Pawlik,J.R. and Qian,P.Y.	Evidence for vertical transmission of bacterial symbionts from adult to embryo in the Caribbean sponge Svenzea zeai	Appl. Environ. Microbiol. 75 (19), 6147-6156 (2009)	Svenzea zeai
Otu027137	TGCCAGCAGCTGCGGTAATACGGGGGGGGCAAGCGTTGTTCGGATTTACTGGGCGTAAAGGGCTCGTAGGCGGCCGCCCAAGTCGGTTGTGAAATCCCCGGGCTCAACTCGGGAATTGCAGCCGAAACTGGACGGCTAGAAGCCGGGAGAGGGATGCGGAATTCCAGGTGTAGCGGTGAAATGCGTAGATATCTGGAGGAACACCCGTGGCGAAGGCGGCATCCCGGACCGGTCTTGACGCTGAGGAGCGAAAGCTAGGGTGGCAAACGGGATTAGATACCCGCGTAGTCC	Bacteria	Acidobacteriota	unclassified Acidobacteriota	unclassified Acidobacteriota	unclassified Acidobacteriota	unclassified Acidobacteriota	3	0	0	FJ529343.1.1337	97595	7.21e-140	uncultured Acidobacteria bacterium		Bacteria; Acidobacteria; environmental samples.	Lee,O.O., Chui,P.Y., Wong,Y.H., Pawlik,J.R. and Qian,P.Y.	Evidence for vertical transmission of bacterial symbionts from adult to embryo in the Caribbean sponge Svenzea zeai	Appl. Environ. Microbiol. 75 (19), 6147-6156 (2009)	Svenzea zeai
Otu027278	TGTCAGCCGCCGCGGTAATACGGAGGGGGCAAGCGTTATTCGGAATTATTGGGCGTAAAGGGCGTGTAGGCGGCTCGATAAGCAAAAGGTGAAATCCCTCAGCTCAACTGAGGAACTGCCTTTGGAACTGTCTCGCTAGAGGCCAGGAGAGGGTAGCGGAATTCCCAGTGTAGCGGTGGAATGCGTAGATATTGGGAGGAACACCAGTGGCGAAGGCGGCTACCTGGACTGGTACTGACGCTGAGGCGCGAAAGCGTGGGGAGCAAACAGGATTAGAAACCCCGGTAGTCC	Bacteria	Acidobacteriota	unclassified Acidobacteriota	unclassified Acidobacteriota	unclassified Acidobacteriota	unclassified Acidobacteriota	2	0	0	JN655328.1.1523	97595	7.21e-140	uncultured bacterium		Bacteria; environmental samples.	Erwin,P.M., Lopez-Legentil,S., Gonzalez-Pech,R. and Turon,X.	A specific mix of generalists: bacterial symbionts in Mediterranean Ircinia spp	FEMS Microbiol. Ecol. 79 (3), 619-637 (2012)	Ircinia oros	marine sponge	Spain: Catalunya
Otu027146	CGTCAGCAGCCGCGGTAAGACAGAGGGCGCAAGCGTTGTTCGGAATTATTGGGCGTAAAGGGCGTGTAGGCGGCTTGATAAGCCAAAGGTGAAATCCCTCAGCTCAACTGAGGAACTGCCTTTGGAACTGTCTCGCTAGAGGCCAGGAGAGGGTAGCGGAATTCCCAGTGTAGCGGTGAAATGCGTAGATATTGGGAGGAACACCAGTGGCGAAGGCGGCTACCTGGACTGGTACTGACGCTGAGGCGCGAAAGCGTGGGGAGCAAACAGGATTAGAAACCCTAGTAGTCC	Bacteria	Acidobacteriota	unclassified Acidobacteriota	unclassified Acidobacteriota	unclassified Acidobacteriota	unclassified Acidobacteriota	1	1	0	JN655328.1.1523	97917	7.21e-140	uncultured bacterium		Bacteria; environmental samples.	Erwin,P.M., Lopez-Legentil,S., Gonzalez-Pech,R. and Turon,X.	A specific mix of generalists: bacterial symbionts in Mediterranean Ircinia spp	FEMS Microbiol. Ecol. 79 (3), 619-637 (2012)	Ircinia oros	marine sponge	Spain: Catalunya
Otu015833	TGTCAGCAGCCGCGGTAATACGGAGGGGGCCAGCGTTGCTCGGAATTATTGGGCGTAAAGGGCGCGTAGGCGGCCAGGTAAGTTTGATGTGAAATCCCACGGCTTAACCGTGGGATTGCATCTTATACTGCCCGGCTAGAGTCTGGGAGAGGGAAGTGGAATTCCCGGTGTAGCGGTGAAATGCGTAGATATCGGGAGGAACACCAGTGGCGAAGGCGGCTTCCTGGACCAGTACTGACGCTGAGGCGCGAAGGCTAGGGTAGCAAACAGGATTAGAAACCCGGGTAGTCC	Bacteria	Acidobacteriota	unclassified Acidobacteriota	unclassified Acidobacteriota	unclassified Acidobacteriota	unclassified Acidobacteriota	0	1	2	JX080239.1.1485	97938	1.55e-141	uncultured Acidobacteriales bacterium		Bacteria; Acidobacteria; Acidobacteriales; environmental samples.	Zhang,Y.	Bacteria diversity of Puguang gas field in China	Unpublished		gas field soil sample	China: Sichuan province
Otu027339	TGTGAGCAGCCGCGGTAATACGGGGGGGGCAAGCGTTGTTCGGATTTACTGGGCGTAAAGGGCTCGTAGGCGGCCGCCCAAGTCGGTTGTGAAATCCCCGGGCTCAACTCGGGAATTGCAGCCGAAACTGGACGGCTAGAAGCCGGGAGAGGGATGCGGAATTCCAGGTGTAGCGGTGAAATGCGTAGATATCTGGAGGAACACCCGTGGCGAAGGCGGCATCCTGGGCCGGTCTTGACGCTGAGGAGCGAAAGCTAGGGGAGCAAACAGGATTAGATACCCTAGCAGTCC	Bacteria	Acidobacteriota	unclassified Acidobacteriota	unclassified Acidobacteriota	unclassified Acidobacteriota	unclassified Acidobacteriota	1	0	0	FJ529343.1.1337	98201	5.61e-136	uncultured Acidobacteria bacterium		Bacteria; Acidobacteria; environmental samples.	Lee,O.O., Chui,P.Y., Wong,Y.H., Pawlik,J.R. and Qian,P.Y.	Evidence for vertical transmission of bacterial symbionts from adult to embryo in the Caribbean sponge Svenzea zeai	Appl. Environ. Microbiol. 75 (19), 6147-6156 (2009)	Svenzea zeai
Otu032151	TGTCAGCCGCCGCGGTAATACGGGGGGGGCAAGCGTTGTTCGGATTTACTGGGCGTAAAGGGCTCGTAGGCGGCCGTCCAAGTCGGTTGTGAAATCCCCGGGCTCAACTCGGGAATTGCAGCCGAAACTGGACGGCTAGAAGCCGGGAGAGGGATGCGGAATTCCAGGTGTAGCGGTGAAATGCGTAGATATCTGGAGGAACACCCGTGGCGAAGGCGGCATCCTGGACCGGTCTTGACGCTGAGGAGCGAAAGCTAGGGTAGCAAACAGGACAAGAAACCCTTGTAGAGC	Bacteria	Acidobacteriota	unclassified Acidobacteriota	unclassified Acidobacteriota	unclassified Acidobacteriota	unclassified Acidobacteriota	0	2	0	FJ529343.1.1337	99251	7.26e-135	uncultured Acidobacteria bacterium		Bacteria; Acidobacteria; environmental samples.	Lee,O.O., Chui,P.Y., Wong,Y.H., Pawlik,J.R. and Qian,P.Y.	Evidence for vertical transmission of bacterial symbionts from adult to embryo in the Caribbean sponge Svenzea zeai	Appl. Environ. Microbiol. 75 (19), 6147-6156 (2009)	Svenzea zeai
Otu032906	TGTCAGCAGCCGCGGTAATACGGGGGGTGCAAGCGTTAATCGGAATTACTGGGCGTAAAGGGCGCGTAGGCGGCAATTCAAGTCAGCTGTGAAATCTCCGAGCTTAACTCGGAACGGTCAGCTGATACTGTTTTGCTAGAGTGCAGAAAGGGCAACCGGAATTCTTGGTGTAGCGGTGAAATGCGTAGATATCGAGAGGAACACCTGCGGCGAAGGCGGGTTGCTGGGCCGACACTGACGCTGAGTGCGCGAAAGCCAGGCGAGCGAACAGGATTAGAAACCCGAGTAGTCC	Bacteria	Acidobacteriota	Blastocatellia	Blastocatellales	Blastocatellaceae	unclassified Blastocatellaceae	0	0	2	JF319244.1.1445	93151	9.62e-119	uncultured Acidobacteria bacterium		Bacteria; Acidobacteria; environmental samples.	Zhao,B., Yan,J. and Liu,Q.	Bacterial community diversity in rhizosphere soil of chili in Dalian	Unpublished	chili plant	rhizosphere soil	China: Dalian City
Otu004950	TGCCAGCCGCCGCGGTAATACGTAGGGACCAAGCGTTGCTCGGATTTACTGGGCGTAAAGGGCGCGTAGGCGGCAATTCAAGTCAGCTGTGAAATCTCCGAGCTTAACTCGGAACGGTCAGCTGATACTGTTTTGCTAGAGTGCAGAAAGGGCAACCGGAATTCTTGGTGTAGCGGTGAAATGCGTAGATATCGAGAGGAACACCTGCGGCGAAGGCGGGTTGCTGGGCCGACACTGACGCTGAGTGCGCGAAAGCCAGGGGAGCGAACGGGATTAGAAACCCGTGTAGTCC	Bacteria	Acidobacteriota	Blastocatellia	Blastocatellales	Blastocatellaceae	unclassified Blastocatellaceae	0	0	21	JF319244.1.1445	95205	9.49e-129	uncultured Acidobacteria bacterium		Bacteria; Acidobacteria; environmental samples.	Zhao,B., Yan,J. and Liu,Q.	Bacterial community diversity in rhizosphere soil of chili in Dalian	Unpublished	chili plant	rhizosphere soil	China: Dalian City
Otu018670	TGCCAGCAGCCGCGGTAATACGTAGGGACCAAGCGTTGTTCGGATTTACTGGGCGTAAAGGGCGCGTAGGCGGCGTTGTAAGTCACTTGTGAAATCTCCGGGCTTAACTCGGAACGGCCAAGTGATACTGCAGTGCTAGAGTGCAGAAAGGGCAATAGGAATTCTTGGTGTAGCGGTGAAATGCGTAGATATCAAGAGGAACACCTGAGGCGAAGGCGGGTTGCTAGGCTGACACTGACGCTGAGTGCGCGAAAGCCAGGGGAGCAAACGGGGTTAGAAACCCCCGTAGTCC	Bacteria	Acidobacteriota	Blastocatellia	Blastocatellales	Blastocatellaceae	unclassified Blastocatellaceae	2	0	0	KX239042.1.1481	96575	2.03e-135	uncultured bacterium		Bacteria; environmental samples.	White,R.A. III and Jansson,J.K.	Moleculo long-read sequencing facilitates assembly and genomic binning from complex soil metagenomes	Unpublished		soil	USA
Otu014817	TGTCAGCAGCCGCGGAAATACGTAGGGACCAAGCGTTGTTCGGATTTACTGGGCGTAAAGGGCGCGTAGGCGGCGTAATAAGTCACTTGTGAAATCTCCGGGCTTAACTCGGAGCGGCCAAGTGATACTGTCATGCTAGAGTGCAGAAAGGGCAATCGGAATTCTCGGTGTAGCGGTGAAATGCGTAGATATCGAGAGGAACACCTGAGGCGAAGGCGGGTTGCTAGGCTGACACTGACGCTGAGGCGCGAAAGCTAGGGTAGCAAACGGGATTAGATACCCCGGTAGTCC	Bacteria	Acidobacteriota	Blastocatellia	Blastocatellales	Blastocatellaceae	unclassified Blastocatellaceae	0	4	0	HM444897.1.1325	97595	2.59e-139	uncultured bacterium		Bacteria; environmental samples.	Marshall Hathaway,J.J., Garcia,M.G., Balasch,M.M., Spilde,M.N., Stone,F.D., Dapkevicius,M.L., Amorim,I.R., Gabriel,R., Borges,P.A. and Northup,D.E.	Comparison of Bacterial Diversity in Azorean and Hawai'ian Lava Cave Microbial Mats	Geomicrobiol. J. 31 (3), 205-220 (2014)		white microbial mat from lava tube walls	USA: Hawaii, Big Island of Hawai'i, Bird Park Lava Tube, Hawai'i Volcano National Park
Otu002583	TGTCAGCAGCCGCGGTAATACGTAGGGAGCAAGCGTTGTTCGGATTTACTGGGCGCAAAGGGCGCGTAGGCGGCGCGGTAAGTCACTTGTGAAATCTCTGAGCTTAACTCAGAACGGCCAAGTGATACTGCAGTGCTAGAGTGCAGAAAGGGCAATCGGAATTCTTGGTGTAGCGGTGAAATGCGTAGATATCAAGAGGAACACCTGAGGCGAAGGCGGGTTGCTAGGCTGACACTGACGCTGAGTGCGCGAAAGCCAGGGGAGCAAACGGGATTAGATACCCCGGTAGTCC	Bacteria	Acidobacteriota	Blastocatellia	Blastocatellales	Blastocatellaceae	unclassified Blastocatellaceae	0	0	27	KX239042.1.1481	99315	9.22e-149	uncultured bacterium		Bacteria; environmental samples.	White,R.A. III and Jansson,J.K.	Moleculo long-read sequencing facilitates assembly and genomic binning from complex soil metagenomes	Unpublished		soil	USA
Otu032192	TGTCAGCAGCCGCGGTAATACGGGGGGAGCAAGCGTTGTTCGGATTTGCTGGGCGTAAAGGGCGCGTAGGCGGCCAGCGCAAGTCAGTTGTGAAATCTCCGGGCTTAACTCGGAACGGTCAACTGATACTGCGCGGCTAGAGTGCGGAAGGGGCAACTGGAATTCTCGGTGTAGCGGTGAAATGCATAGATATCGGGAGGAACACCAGTGGCGAAGGCGGTTCACTGGGCCATTTCTAACGCTGAGGGACGAAAACGTGGGGAGCAAATCGGATTAGAAACCCCCGTAGTCC	Bacteria	Acidobacteriota	Blastocatellia	unclassified Blastocatellia	unclassified Blastocatellia	unclassified Blastocatellia	0	0	1	JN615840.1.1370	91438	2.1e-110	uncultured bacterium		Bacteria; environmental samples.	Northup,D.E., Marshall Hathaway,J.J. and Dapkevicius,M.L.N.E.	Lava cave bacterial diversity	Unpublished		yellow microbial mat from lava cave wall	Portugal: Gruta Terra Mole, Terceira, Azores
Otu006949	TGTCAGCAGCCGCGGTAATACGGGGGGAGCAAGCGTTGTTCGGATTTACTGGGCGTAAAGGGCGCGTAGGCGGCCAGCGCAAGTCAGTTGTGAAATCTCCGGGCTTAACTCGGAACGGTCAACTGATACTGCGCGGCTAGAGTGCAGAAGGGGCAACTGGAATTCTCGGTGTAGCGGTGAAATGCGTAGATATCAGGTGGAACACCGGAGGCGAAGGCGGCTTACTGGCCGGACACCGACACTCAGATCCGAAAGCGTGGGGATCAAACAGGATTAGAAACCCCAGTAGTCC	Bacteria	Acidobacteriota	Blastocatellia	unclassified Blastocatellia	unclassified Blastocatellia	unclassified Blastocatellia	0	0	8	EU132126.1.1380	92123	9.69e-114	uncultured bacterium		Bacteria; environmental samples.	Elshahed,M.S., Youssef,N.H., Spain,A.M., Sheik,C., Najar,F.Z., Sukharnikov,L.O., Roe,B.A., Davis,J.P., Schloss,P.D., Bailey,V.L. and Krumholz,L.R.	Novelty and uniqueness patterns of rare members of the soil biosphere	Appl. Environ. Microbiol. 74 (17), 5422-5428 (2008)		soil from an undisturbed mixed grass prairie preserve	USA: Oklahoma, Kessler farm
[truncated: 9,215 more rows]

## Sheet: Table S5b
Table S5b. Summary of the taxonomic distribution of the unclassified OTUs.
Phylum	Number of OTUs	Number of OTUs <97% sequence similarity	Number of OTUs <97% sequence similarity match with sponge species
Unclassified Archaea	3	3	0
Crenarchaeota	343	167	160
Nanoarchaeota	3	3	0
Thermoplasmatota	3	3	0
Acidobacteriota	658	388	120
Actinobacteriota	422	250	63
Unclassified Bacteria	4241	4002	1374
Bacteroidota	282	205	9
Bdellovibrionota	4	3	1
Campilobacterota	7	2	0
Chloroflexi	597	408	286
Cyanobacteria	84	51	1
Deinococcota	1	1	1
[truncated: 15 more rows]
