# Supplementary material for: Prokaryotic, Fungal, and Unicellular Eukaryotic Core Communities Across Three Sympatric Marine Sponges From the Southwestern Atlantic Coast Are Dominated Largely by Deterministic Assemblage Processes
Source: Front Microbiol. 2021 Jun 8;12:674004. doi: 10.3389/fmicb.2021.674004 (PMC8217869; doi:10.3389/fmicb.2021.674004)
Supplement: Supplementary file 1 [file Data_Sheet_1.zip › data sheet 4/Table_S31.xlsx]

## Sheet: Table S31a
Table S31a: Relative abundance of the unicellular eukaryotic composition for phylum. Ac: Aplysina caissara, Ti: Tedania ignis, SW: seawater, SD: sediment.
Phylum	Ac	Ti	SW	SD	Sum	Average
Diatomea	7.90476	13.6571	56.6	61.9714	140.133	35.0333
unclassified Eukaryota	57.4286	61.6857	15.6571	13.3143	148.086	37.0214
Chlorophyta	2.2381	0.828571	12.0286	2.05714	17.1524	4.2881
Florideophycidae	22.8571	9.37143	8.37143	0.142857	40.7429	10.1857
Dinoflagellata	1.66667	3.45714	3.08571	16.3429	24.5524	6.1381
Ochrophyta	1.28571	0.514286	1.45714	0.457143	3.71429	0.928571
Retaria	0	0.0285714	0.971429	0.0285714	1.02857	0.257143
Ciliophora	0.238095	1.25714	0.6	3.65714	5.75238	1.4381
Phragmoplastophyta	0.0952381	0.114286	0.257143	0	0.466667	0.116667
Peronosporomycetes	0	0	0.228571	0	0.228571	0.0571429
Basidiomycota	1.57143	6.62857	0.228571	0.0285714	8.45714	2.11429
Euglenozoa	0.0952381	0.0857143	0.114286	0.0285714	0.32381	0.0809524
Cercozoa	0	0	0.114286	0.171429	0.285714	0.0714286
Ascomycota	0.809524	1.88571	0.0571429	0.0571429	2.80952	0.702381
Aphelidea	0	0	0.0571429	0	0.0571429	0.0142857
Incertae_Sedis	0	0	0.0571429	0	0.0571429	0.0142857
Holozoa	0.047619	0	0.0285714	0.0571429	0.133333	0.0333333
Chytridiomycota	0	0	0.0285714	0	0.0285714	0.00714286
Cryptomycota	0	0	0.0285714	0	0.0285714	0.00714286
Labyrinthulomycetes	0	0	0.0285714	0	0.0285714	0.00714286
Protalveolata	2.71429	0.4	0	1.11429	4.22857	1.05714
Cryptophyceae	0.52381	0	0	0.257143	0.780952	0.195238
Prymnesiophyceae	0.52381	0	0	0.171429	0.695238	0.17381
Marine stramenopile-3	0	0	0	0.0857143	0.0857143	0.0214286
Mucoromycota	0	0.0857143	0	0	0.0857143	0.0214286
Marine stramenopile-12	0	0	0	0.0285714	0.0285714	0.00714286
uncultured	0	0	0	0.0285714	0.0285714	0.00714286

## Sheet: Table S31b
Table S31b: Relative abundance of the unicellular eukaryotic composition for class. Ac: Aplysina caissara, Ti: Tedania ignis, SW: seawater, SD: sediment.
Class	Ac	Ti	SW	SD	Sum	Average
unclassified Eukaryota	57.4286	61.6857	15.6571	13.3143	148.086	37.0214
Mediophyceae	5.71429	11.6857	0.628571	42.3429	60.3714	15.0929
Bacillariophyceae	2	1.51429	52.2	1.45714	57.1714	14.2929
Dinophyceae	1.66667	3.34286	2.97143	15.7143	23.6952	5.92381
Nemaliophycidae	22.8095	0.0285714	0.342857	0.0285714	23.2095	5.80238
unclassified Diatomea	0.142857	0.457143	3.65714	18	22.2571	5.56429
Corallinophycidae	0	9.31429	1.11429	0	10.4286	2.60714
Ulvophyceae	1.7619	0	8	0.371429	10.1333	2.53333
Rhodymeniophycidae	0.047619	0.0285714	6.91429	0.114286	7.10476	1.77619
Intramacronucleata	0.238095	1.11429	0.542857	3.65714	5.55238	1.3881
Tremellomycetes	0.047619	5.14286	0	0	5.19048	1.29762
Syndiniales	2.71429	0.371429	0	1.11429	4.2	1.05
Pedinophyceae	0	0.0285714	2.91429	0	2.94286	0.735714
Phaeophyceae	1.2381	0.0285714	1.28571	0.228571	2.78095	0.695238
Malasseziomycetes	0.666667	1.2	0.171429	0	2.0381	0.509524
Dothideomycetes	0.428571	1.54286	0.0571429	0	2.02857	0.507143
Trebouxiophyceae	0.190476	0.742857	0.0285714	0.628571	1.59048	0.397619
Agaricomycetes	0.857143	0.285714	0.0571429	0.0285714	1.22857	0.307143
Foraminifera	0	0.0285714	0.971429	0.0285714	1.02857	0.257143
unclassified Chlorophyta	0	0.0285714	0.942857	0.0285714	1	0.25
Others	0.142857	0.0285714	0.342857	0.285714	0.8	0.2
Cryptophyceae	0.52381	0	0	0.257143	0.780952	0.195238
Mamiellophyceae	0.238095	0	0	0.485714	0.723809	0.180952
Prymnesiophyceae	0.52381	0	0	0.142857	0.666667	0.166667
Eurotiomycetes	0.333333	0.314286	0	0	0.647619	0.161905
unclassified Ochrophyta	0	0.485714	0.0857143	0	0.571429	0.142857
Incertae_Sedis ( Dinoflagellata)	0	0.114286	0	0.257143	0.371429	0.0928571
Chlorodendrophyceae	0	0	0.0571429	0.285714	0.342857	0.0857143
Coscinodiscophytina	0.047619	0	0.114286	0.171429	0.333333	0.0833333
Kinetoplastea	0.0952381	0.0857143	0.114286	0.0285714	0.32381	0.0809524
Chrysophyceae	0	0	0.0857143	0.228571	0.314286	0.0785714
Embryophyta	0.0952381	0.114286	0.0857143	0	0.295238	0.0738095
unclassified Dinoflagellata	0	0	0.114286	0.142857	0.257143	0.0642857
Peronosporomycetes	0	0	0.228571	0	0.228571	0.0571429
Clade_VII ( Chlorophyta)	0	0.0285714	0.0857143	0.114286	0.228571	0.0571428
uncultured ( Dinoflagellata)	0	0	0	0.2	0.2	0.05
unclassified Phragmoplastophyta	0	0	0.171429	0	0.171429	0.0428571
Thecofilosea	0	0	0.0285714	0.142857	0.171428	0.0428571
unclassified Ciliophora	0	0.142857	0.0285714	0	0.171428	0.0428571
Choanoflagellida	0.047619	0	0	0.0571429	0.104762	0.0261905
unclassified Ascomycota	0	0.0285714	0	0.0571429	0.0857143	0.0214286
Nephroselmidophyceae	0	0	0	0.0857143	0.0857143	0.0214286
Incertae_Sedis ( Mucoromycota)	0	0.0857143	0	0	0.0857143	0.0214286
Taxonomies affiliations encompassed by the others	Ac	Af	SW	SD	Sum	Average
Prasinophytae	0.047619	0	0	0.0285714	0.0761904	0.0190476
Aphelidea	0	0	0.0571429	0	0.0571429	0.0142857
Chlorarachniophyta	0	0	0.0571429	0	0.0571429	0.0142857
Incertae_Sedis (Incertae_Sedis)	0	0	0.0571429	0	0.0571429	0.0142857
Saccharomycetes	0.047619	0	0	0	0.047619	0.0119048
Dictyochophyceae	0.047619	0	0	0	0.047619	0.0119048
unclassified Cercozoa	0	0	0.0285714	0	0.0285714	0.00714285
Granofilosea	0	0	0	0.0285714	0.0285714	0.00714285
Clade_IX ( Chlorophyta)	0	0	0	0.0285714	0.0285714	0.00714285
Chytridiomycetes	0	0	0.0285714	0	0.0285714	0.00714285
Postciliodesmatophora	0	0	0.0285714	0	0.0285714	0.00714285
LKM11 ( Cryptomycota)	0	0	0.0285714	0	0.0285714	0.00714285
Dinoflagellata	0	0	0	0.0285714	0.0285714	0.00714285
unclassified Holozoa	0	0	0.0285714	0	0.0285714	0.00714285
Labyrinthulomycetes	0	0	0.0285714	0	0.0285714	0.00714285
Marine stramenopile-12A	0	0	0	0.0285714	0.0285714	0.00714285
unclassified Marine stramenopile-3	0	0	0	0.0285714	0.0285714	0.00714285
Marine stramenopile-3I	0	0	0	0.0285714	0.0285714	0.00714285
Marine stramenopile-3K	0	0	0	0.0285714	0.0285714	0.00714285
unclassified Protalveolata	0	0.0285714	0	0	0.0285714	0.00714285
unclassified Prymnesiophyceae	0	0	0	0.0285714	0.0285714	0.00714285
uncultured	0	0	0	0.0285714	0.0285714	0.00714285
