# Supplementary material for: Prokaryotic, Fungal, and Unicellular Eukaryotic Core Communities Across Three Sympatric Marine Sponges From the Southwestern Atlantic Coast Are Dominated Largely by Deterministic Assemblage Processes
Source: Front Microbiol. 2021 Jun 8;12:674004. doi: 10.3389/fmicb.2021.674004 (PMC8217869; doi:10.3389/fmicb.2021.674004)
Supplement: Supplementary file 1 [file Data_Sheet_1.zip › data sheet 4/Table_S27.xlsx]

## Sheet: Table S27a
Table S27a: Fungal taxonomic composition of OTUs obtained exclusively in Aplysina caissara.
Phylum	Number of OTUs	Number of Sequences	Class	Number of OTUs	Number of Sequences
Ascomycota	474	22926	Dothideomycetes	163	5807
			Eurotiomycetes	104	4227
			Lecanoromycetes	4	105
			Leotiomycetes	6	423
			Orbiliomycetes	9	23
			Saccharomycetes	5	502
			Sordariomycetes	89	6419
			unclassified Ascomycota	94	5420
Basidiomycota	433	6993	Cystobasidiomycetes	1	147
			Agaricomycetes	274	2951
			Malasseziomycetes	7	12
			Microbotryomycetes	6	208
			Tremellomycetes	127	3512
			unclassified Basidiomycota	18	163
Chytridiomycota	7	1044	unclassified Chytridiomycota	1	33
Chytridiomycota			Chytridiomycetes	6	1011
unclassified Fungi	123	12757	unclassified Fungi	123	12757
Total	1037	43720		1037	43720

## Sheet: Table S27b
Table S27b: Fungal taxonomic composition of OTUs obtained exclusively in Aplysina fulva.
Phylum	Number of OTUs	Number of Sequences	Class	Number of OTUs	Number of Sequences
Ascomycota	339	19313	Archaeorhizomycetes	1	2
			Dothideomycetes	30	3390
			Eurotiomycetes	110	2951
			Lecanoromycetes	26	1043
			Leotiomycetes	1	70
			Orbiliomycetes	3	28
			Saccharomycetes	2	167
			Sordariomycetes	57	9372
			unclassified Ascomycota	109	2290
Basidiomycota	388	7294	Agaricomycetes	328	4310
			Cystobasidiomycetes	1	2
			Malasseziomycetes	16	27
			Microbotryomycetes	3	1580
			Tremellomycetes	9	1009
			unclassified Basidiomycota	31	366
unclassified Fungi	157	7469	unclassified Fungi	157	7469
Glomeromycota	3	8	Glomeromycetes	3	8
Mortierellomycota	8	1845	Mortierellomycetes	8	1845
Mucoromycota	8	609	Umbelopsidomycetes	8	609
Total	903	36538		903	36538

## Sheet: Table S27c
Table S27c: Fungal taxonomic composition of OTUs common to both Aplysina species.
Phylum	Number of OTUs	Number of Sequences	Class	Number of OTUs	Number of Sequences
Ascomycota	45	44522	Dothideomycetes	13	8964
			Eurotiomycetes	10	9329
			Lecanoromycetes	2	1198
			Leotiomycetes	1	700
			Orbiliomycetes	1	487
			Sordariomycetes	6	3989
			unclassified Ascomycota	12	19855
Basidiomycota	164	41004	Agaricomycetes	153	30993
			Malasseziomycetes	5	17
			Microbotryomycetes	1	1968
			Tremellomycetes	4	6913
			unclassified Basidiomycota	1	1113
unclassified Fungi	18	20406	unclassified Fungi	18	20406
Mortierellomycota	1	4989	Mortierellomycetes	1	4989
Total	228	110921		228	110921

## Sheet: Table S27d
Table S27d: Fungal taxonomic composition of OTUs obtained exclusively in seawater.
Phylum	Number of OTUs	Number of Sequences	Class	Number of OTUs	Number of Sequences
Ascomycota	548	36476	Dothideomycetes	95	19754
			Eurotiomycetes	131	3281
			Lecanoromycetes	9	50
			Leotiomycetes	3	123
			Orbiliomycetes	15	1332
			Saccharomycetes	5	239
			Sordariomycetes	135	5304
			unclassified Ascomycota	155	6393
Basidiomycota	994	44819	Agaricomycetes	876	38058
			Agaricostilbomycetes	4	261
			Cystobasidiomycetes	3	599
			Dacrymycetes	1	630
			Malasseziomycetes	4	66
			Microbotryomycetes	3	705
			Tremellomycetes	13	3060
			Ustilaginomycetes	1	1
			unclassified Basidiomycota	89	1439
Chytridiomycota	1	31	GS13	1	31
unclassified Fungi	468	16740	unclassified Fungi	468	16740
Glomeromycota	1	5	Glomeromycetes	1	5
Kickxellomycota	5	97	Kickxellomycetes	5	97
Mortierellomycota	12	1157	Mortierellomycetes	12	1157
Rozellomycota	2	236	Rozellomycotina cls Incertae sedis	2	236
	1	111	unclassified Rozellomycota	1	111
Total	2032	99672		2032	99672

## Sheet: Table S27e
Table S27e: Fungal taxonomic composition of OTUs obtained exclusively in sediment.
Phylum	Number of OTUs	Number of Sequences	Class	Number of OTUs	Number of Sequences
Aphelidiomycota	4	7	unclassified Aphelidiomycota	4	7
Ascomycota	133	3788	Dothideomycetes	19	486
			Eurotiomycetes	13	555
			Lecanoromycetes	4	14
			Leotiomycetes	3	473
			Saccharomycetes	14	193
			Sordariomycetes	26	997
			unclassified Ascomycota	54	1070
Basidiomycota	148	5803	Agaricomycetes	133	2725
			Cystobasidiomycetes	2	98
			Tremellomycetes	4	1420
			Wallemiomycetes	1	1015
			unclassified Basidiomycota	8	545
Chytridiomycota	44	1609	Lobulomycetes	43	1607
			unclassified Chytridiomycota	1	2
unclassified Fungi	235	12904	unclassified Fungi	235	12904
Kickxellomycota	5	8	Kickxellomycetes	5	8
Total	569	24119		569	24119

## Sheet: Table S27f
Table S27f: Fungal taxonomic composition of OTUs common to all categories.
Phylum	Number of OTUs	Number of Sequences	Class	Number of OTUs	Number of Sequences
Ascomycota	6	8795	Dothideomycetes	2	3033
			Eurotiomycetes	2	1976
			Sordariomycetes	2	3786
Basidiomycota	6	37834	Agaricomycetes	2	12377
			Malasseziomycetes	1	992
			Microbotryomycetes	1	5361
			Tremellomycetes	2	19104
unclassified Fungi	1	8267	unclassified Fungi	1	8267
Total	13	54896		13	54896
