# Supplementary material for: Prokaryotic, Fungal, and Unicellular Eukaryotic Core Communities Across Three Sympatric Marine Sponges From the Southwestern Atlantic Coast Are Dominated Largely by Deterministic Assemblage Processes
Source: Front Microbiol. 2021 Jun 8;12:674004. doi: 10.3389/fmicb.2021.674004 (PMC8217869; doi:10.3389/fmicb.2021.674004)
Supplement: Supplementary file 1 [file Data_Sheet_1.zip › data sheet 4/Table_S6.xlsx]

## Sheet: Table S6a
Table S6a: Pairwise test of significance of the modified stochasticity ratio (MST) across different datasets based on permutational multivariate analysis of variance (PERMANOVA).
	Group_1	Group_2	MST.group1	MST.group2	P.perm
Whole prokaryotic communities	Ac	Af	0.219153	0.279831	0.0769231
	Ac	SD	0.219153	0.785848	0.0034965
	Ac	SW	0.219153	0.0540936	0.5
	Ac	Ti	0.219153	0.111177	0.5
	Af	SD	0.279831	0.785848	0.000999001
	Af	SW	0.279831	0.0540936	0.5
	Af	Ti	0.279831	0.111177	0.5
	SD	SW	0.785848	0.0540936	0.5
	SD	Ti	0.785848	0.111177	0.5
	SW	Ti	0.0540936	0.111177	0.002997
Habitat generalist prokaryotic group	Ac	Af	0.154693	0.131443	0.392607
	Ac	SD	0.154693	0.0303878	0.5
	Ac	SW	0.154693	0.0037133	0.5
	Ac	Ti	0.154693	0.77646	0.000999001
	Af	SD	0.131443	0.0303878	0.5
	Af	SW	0.131443	0.0037133	0.5
	Af	Ti	0.131443	0.77646	0.003996
	SD	SW	0.0303878	0.0037133	0.327672
	SD	Ti	0.0303878	0.77646	0.0004995
	SW	Ti	0.0037133	0.77646	0.0034965
Habitat specialist prokaryotic group	Ac	Af	0.640186	0.688398	0.174326
	Ac	SD	0.640186	0.56808	0.411588
	Ac	SW	0.640186	0.02677	0.5
	Ac	Ti	0.640186	0.219621	0.5
	Af	SD	0.688398	0.56808	0.466034
	Af	SW	0.688398	0.02677	0.5
	Af	Ti	0.688398	0.219621	0.5
	SD	SW	0.56808	0.02677	0.5
	SD	Ti	0.56808	0.219621	0.5
	SW	Ti	0.02677	0.219621	0.001998
Fungal communities	Ac	Af	0.410666	0.275766	0.344655
	Ac	Ti	0.410666	0.556018	0.0989011
	Ac	SW	0.410666	0.440588	0.211289
	Ac	SD	0.410666	0.152619	0.485514
	Af	Ti	0.275766	0.556018	0.011988
	Af	SW	0.275766	0.440588	0.0144855
	Af	SD	0.275766	0.152619	0.481019
	Ti	SW	0.556018	0.440588	0.416084
	Ti	SD	0.556018	0.152619	0.5
	SW	SD	0.440588	0.152619	0.5
Unicellular eukaryotic communities	Ac	Af	0.136231	0.679792	0.0044955
	Ac	SD	0.136231	0.522006	0.012987
	Ac	SW	0.136231	0.1072	0.379121
	Ac	Ti	0.136231	0.573706	0.0024975
	Af	SD	0.679792	0.522006	0.488012
	Af	SW	0.679792	0.1072	0.480519
	Af	Ti	0.679792	0.573706	0.36963
	SD	SW	0.522006	0.1072	0.5
	SD	Ti	0.522006	0.573706	0.208292
	SW	Ti	0.1072	0.573706	0.000999001

## Sheet: Table S6b
Table S6b: Sloan null hypothesis of sponge microbial community assembly. Ac: Aplysina caissara, Af: Aplysina fulva, Ti: Tedania ignis, SW: seawater, SD: sediment.
	Prokaryotes									Fungi			Unicellular eukaryotes
	Whole			Habitat generalists			Habitat specialists			Whole			Whole
	m	R2	R2.pois	m	R2	R2.pois	m	R2	R2.pois	m	R2	R2.pois	m	R2	R2.pois
Ac	NA	0.15	0.54	NA	-0.15	0.64	0.101	0.61	-0.84	NA	-2.99	-23.01	NA	-0.01	0.56
Af	NA	-0.07	0.22	NA	-0.29	0.61	0.011	0.15	-2.35	NA	-4.3	-28.26	NA	-0.3	-1.26
Sediment	NA	0.46	0.8	NA	*	*	0.232	0.58	0.1	NA	-1.49	-2.76	NA	0.21	0.79
Seawater	NA	0.34	0.89	NA	0.36	0.79	NA	0.7	0.82	NA	-0.32	-1.75	NA	0.27	0.87
Ti	NA	-0.36	-1.12	NA	-1.97	0.39	0.019	0.3	-2.82	0.104	0.05	-1.53	NA	-0.74	-0.54
* no fit to the model, because it produced an infinity value when evaluating the model
NA - larger fit of the neutral model by randomly sampling the source metacommunity (Rsqr.pois) than the fit observed within the sample (Rsqr) or by present a negative Rsqr-value
