# Supplementary material for: Prokaryotic, Fungal, and Unicellular Eukaryotic Core Communities Across Three Sympatric Marine Sponges From the Southwestern Atlantic Coast Are Dominated Largely by Deterministic Assemblage Processes
Source: Front Microbiol. 2021 Jun 8;12:674004. doi: 10.3389/fmicb.2021.674004 (PMC8217869; doi:10.3389/fmicb.2021.674004)
Supplement: Supplementary file 1 [file Data_Sheet_1.zip › data sheet 4/Table_S11.xlsx]

## Sheet: Table S11a
Table S11a: Results from Blastn of the fungal unclassified OTUs associated with sponge species. Ac: Aplysina caissara, Af: Aplysina fulva, Ti: Tedania ignis, SW: seawater, SD: sediment.
OTU_ID	Sequence	Phylum	Class	Order	Family	Genus	Species	Ac*	Af*	Ti*	Accession	Identity	E-value	Organism	Strain	Classification	Authors	Title	Journal	Host	Isolation Souce	Country
Otu00010	CTTGGTCATTTAGAGGAAGTAAAAGTCGTAACAAGGTTTCCGTAGGTGAACCTGCGGAAGGATCATTAAAGTTTGCTTAATTGCATTACACATGTTTTTTTAGAGAACTTGCTTGCAAGAACACTAATAATTTACTTAGTCAACAAATAAAAATATCAAAACTTTCAACAACGGATCTCTTGGTTCTCGCATCGATGAAGAACGCAGC	Ascomycota	unclassified Ascomycota	unclassified Ascomycota	unclassified Ascomycota	unclassified Ascomycota	unclassified Ascomycota	0	0	246	NR_151807	100000	1.44e-92	[Candida] sake		Eukaryota; Fungi; Dikarya; Ascomycota; Saccharomycotina; Saccharomycetes; Saccharomycetales; Debaryomycetaceae; Teunomyces.	Vu,D., Groenewald,M., Szoke,S., Cardinali,G., Eberhardt,U., Stielow,B., de Vries,M., Verkleij,G., Crous,P., Boekhout,T. and Robert,V.	Direct Submission	Submitted (03-NOV-2017) National Center for Biotechnology Information, NIH, Bethesda, MD 20894, USA			Japan
Otu00012	CTTGGTCATTTAGAGGAAGTAAAAGTCGTAACAAGGTCTCCGTAGGTGAACCTGCGGAGGGATCATTCTTGAATGGCCTTACTGGCCTTCATCCTTCTACCCTTGTGGATTAAGATGTGCCTTCGGCCCTAGTGGCCGGCTTTTATGCTGTAGACTTTGTCTGACATGATTATTAAAAATCAAAACTTTCAACAAAGGATCTCTTGGCTCTTGCATCGATGAAGAACGCAGC	Ascomycota	unclassified Ascomycota	unclassified Ascomycota	unclassified Ascomycota	unclassified Ascomycota	unclassified Ascomycota	0	123	0	NR_126144	83951	1.71e-57	Archaeorhizomyces borealis	NS99-600	Eukaryota; Fungi; Dikarya; Ascomycota; Taphrinomycotina; Archaeorhizomycetales; Archaeorhizomycetaceae; Archaeorhizomyces.	Menkis,A., Urbina,H., James,T.Y. and Rosling,A.	Archaeorhizomyces borealis sp. nov. and a sequence-based classification of related soil fungal species	Fungal Biol 118 (12), 943-955 (2014)	Pinus sylvestris	root tip	Lithuania
Otu00021	CTTGGTCATTTAGAGGAAGTAAAAGTCGTAACAAGGTTTCCGTAGGTGAACCTGCGGAAGGATCATTACAGAGGAGCCCGCGCGTCCGCGTACGGGCTCCACGAGATAGAACCTCTGTCTTTGTTTACCACCGTTTCCTCGGCGGGTCCGCCCGCCAGCGAGGACAACCCAAAACCTTCTGTAGTTAGCAGTAACCGTCTGAAAACAAATCGTTTAAAACTTTCAACAACGGATCTCTTGGTCCTGGCATCGATGAAGAACGCAGC	Ascomycota	unclassified Ascomycota	unclassified Ascomycota	unclassified Ascomycota	unclassified Ascomycota	unclassified Ascomycota	0	73	0	NR_156402	82800	4.3e-54	Muritestudina chiangraiensis	MFLUCC 17-2551	Eukaryota; Fungi; Dikarya; Ascomycota; Pezizomycotina; Dothideomycetes; Pleosporomycetidae; Pleosporales; Testudinaceae; Muritestudina.	Wanasinghe,D.N., Jeewon,R., Tibpromma,S., Jones,E.B.G. and Hyde,K.D.	Saprobic Dothideomycetes in Thailand: Muritestudina gen. et sp. nov. (Testudinaceae) a new terrestrial pleosporalean ascomycete, with hyaline and muriform ascospores	Stud Fungi 2 (1), 219-234 (2017)		dead twigs	Thailand
Otu00036	CTTGGTCATTTAGAGGAAGTAAAAGTCGTAACAAGGTCTCCGTAGGTGAACCTGCGGAGGGATCATTCATGAATGACTACGGTCTTCAACCATTCTACCCTCGTGGAGTATCAGTCGTGCCTTCGGCCCTCTGGGCCGGCTTTAATGCAGTCGACTTTGTCTGACACATTGATGAAAATCAAAACTTTCAACAAAGGATCTCTTGGCTCTTGCATCGATGAAGAACGCAGC	Ascomycota	unclassified Ascomycota	unclassified Ascomycota	unclassified Ascomycota	unclassified Ascomycota	unclassified Ascomycota	0	44	0	NR_121541	81435	2.23e-46	Archaeorhizomyces finlayi	Ny9	Eukaryota; Fungi; Dikarya; Ascomycota; Taphrinomycotina; Archaeorhizomycetales; Archaeorhizomycetaceae; Archaeorhizomyces.	Schoch,C.L., Robbertse,B., Robert,V., Vu,D., Cardinali,G., Irinyi,L., Meyer,W., Nilsson,R.H., Hughes,K., Miller,A.N., Kirk,P.M., Abarenkov,K., Aime,M.C., Ariyawansa,H.A., Bidartondo,M., Boekhout,T., Buyck,B., Cai,Q., Chen,J., Crespo,A., Crous,P.W., Damm,U., De Beer,Z.W., Dentinger,B.T., Divakar,P.K., Duenas,M., Feau,N., Fliegerova,K., Garcia,M.A., Ge,Z.W., Griffith,G.W., Groenewald,J.Z., Groenewa…	Finding needles in haystacks: linking scientific names, reference specimens and molecular data for Fungi	Database (Oxford) 2014 (2014)
Otu00080	CTTGGTCATTTAGAGGAAGTAAAAGTCGTAACAAGGTTTCCGTAGGTGAACCTGCGGAAGGATCATTAAAAAGTTTCAAGAATTCCATGTTCTTAAACACCTTCAGTGTACTTGTAACTGTTGCTTCCGTGGGTGGTGGGCTGCATGCCTGCATTTGCCTTGTGTGGTGAATCCACGGGAGGTATCCATAAAACCCTGCTTATAGGTGATATCAGTCTGAATGTTTTTAATTTCAAAAACATGAAAACTTTCAACAACGGATCTCTTGGTTCTCGCATCGATGAAGAACGCAGC	Ascomycota	unclassified Ascomycota	unclassified Ascomycota	unclassified Ascomycota	unclassified Ascomycota	unclassified Ascomycota	29	0	0	NR_168761	100000	8.2e-32	Racocetra crispa	CMPC739.2	Eukaryota; Fungi; Fungi incertae sedis; Mucoromycota; Glomeromycotina; Glomeromycetes; Diversisporales; Gigasporaceae; Racocetra.	de Souza,F.A., da Silva,I.R., de Barros Barreto,M.B.B., Oehl,F., Goto,B.T. and Maia,L.C.	Racocetra crispa (Glomeromycotina) delimited by integrative evidence based on morphology, long continuous nuclear rDNA sequencing and phylogeny	Mycol. Prog. 17 (9), 999-1011 (2018)			Brazil
Otu00107	CTTGGTCATTTAGAGGAAGTAAAAGTCGTAACAAGGTTTCCGTAGGTGAACCTGCGGAAGGATCATTACCGAGTGTTTGGATGCCCCTTCTTGGGGTGTCCGTCCTCCCATCCGTGTCTATTGTACCCTGTTGCTTCGGCGGGCCCGCCCTCTTTTGTGGCCGCCGGGGGCTTCTGCCCCCGGGCCCGCGCCCGCCGGAGACCTCTCAACCATTGAACACTGTCTGAAGGTTGCAGTCTGAGTACCGATAAAGCAAATCGTTAAAACTTTCAACAACGGATCTCTTGGTTCCGGCATCGATGAAGAACGCAGC	Ascomycota	unclassified Ascomycota	unclassified Ascomycota	unclassified Ascomycota	unclassified Ascomycota	unclassified Ascomycota	13	0	15	NR_131285	93846	7.89e-107	Aspergillus penicillioides	NRRL 4548	Eukaryota; Fungi; Dikarya; Ascomycota; Pezizomycotina; Eurotiomycetes; Eurotiomycetidae; Eurotiales; Aspergillaceae; Aspergillus; Aspergillus subgen. Aspergillus.	Peterson,S.W.	Phylogenetic analysis of Aspergillus species using DNA sequences from four loci	Mycologia 100 (2), 205-226 (2008)
Otu00078	CTTGGTCATTTAGAGGAAGTAAAAGTCGTAACAAGGTTTCCGTAGGTGAACCTGCGGAAGGATCATTACCGAGTGAAAAAGCCGTGCCTTTCTCCTAGAAAGGGAAAGGCGGTTTAATACACATTTCAACCCTTCTGTGAACGTTTTCTTGTTGCTTTGGCGGGGCATCAATAACAGAAAGACTGCAAAAAACCCCAGTTCAAACTGGGTTTGTCTCTCTTGTTTTTGGCTTGGAGGAGACTCCAGGAGTTCCCGCCAGAGATCTTTATATAAACACCTTTTTCTTTGCATTTTAAATTCTTAAATTTCTTAAAATTAAAAACTTTCAGCAACGGATCTCTTGGCTCTCGCATCGATGAAGAACGCAGC	Ascomycota	unclassified Ascomycota	unclassified Ascomycota	unclassified Ascomycota	unclassified Ascomycota	unclassified Ascomycota	15	7	0	NR_160134	100000	2.25e-33	Thermoascus thermophilus	CBS 528.71	Eukaryota; Fungi; Dikarya; Ascomycota; Pezizomycotina; Eurotiomycetes; Eurotiomycetidae; Eurotiales; Thermoascaceae; Thermoascus.	Vu,D., Groenewald,M., de Vries,M., Gehrmann,T., Stielow,B., Eberhardt,U., Al-Hatmi,A., Groenewald,J.Z., Cardinali,G., Houbraken,J., Boekhout,T., Crous,P.W., Robert,V. and Verkley,G.J.M.	Large-scale generation and analysis of filamentous fungal DNA barcodes boosts coverage for kingdom fungi and reveals thresholds for fungal species and higher taxon delimitation	Stud. Mycol. 92, 135-154 (2019)			Sweden
Otu00082	CTTGGTCATTTAGAGGAAGTAAAAGTCGTAACAAGGTTTCCGTAGGTGAACCTGCGGAAGGATCATTACCGAGTGCGGACCCTCTGGGTCCAACCTCCCATCCGTGTCTATCCATACCCTGTTGCTTCGGCGGGCCCGCTTGGCTGTCCCCCTCCCCAGGAGGGGAGGGGGCCGCCGGCCGCCGGGGGGCTACCCTGCCCCCGGGCCCGTGCCCGCCGGGGACACCAACACTGAACACTGTCTGAAGGTTGCAGTCTGAGTTTTCGTAAAGAAAAATTGTTAAAACTTTCAACAACGGATCTCTTGGTTCCGGCATCGATGAAGAACGCAGC	Ascomycota	unclassified Ascomycota	unclassified Ascomycota	unclassified Ascomycota	unclassified Ascomycota	unclassified Ascomycota	0	18	0	NR_135335	93455	3e-111	Aspergillus vitricola	NRRL 5125	Eukaryota; Fungi; Dikarya; Ascomycota; Pezizomycotina; Eurotiomycetes; Eurotiomycetidae; Eurotiales; Aspergillaceae; Aspergillus.	Peterson,S.W.	Phylogenetic analysis of Aspergillus species using DNA sequences from four loci	Mycologia 100 (2), 205-226 (2008)
Otu00092	CTTGGTCATTTAGAGGAAGTAAAAGTCGTAACAAGGTTTCCGTAGGTGAACCTGCGGAAGGATCATTAAAATTAATTTATTACATTGTTTTTGAAGCAAACACTAATAACCATTAATATTCAATAACCTAAAAAAAATCAAAACTTTCAACAACGGATCTCTTGGTTCTCGCATCGATGAAGAACGCAGC	Ascomycota	unclassified Ascomycota	unclassified Ascomycota	unclassified Ascomycota	unclassified Ascomycota	unclassified Ascomycota	17	0	0	NR_155007	91667	2.24e-70	Stud. Mycol. 85, 91-105 (2016)	[Candida] pseudointermedia	Eukaryota; Fungi; Dikarya; Ascomycota; Saccharomycotina; Saccharomycetes; Saccharomycetales; Metschnikowiaceae; Clavispora; Clavispora	Candida clade.	Vu,D., Groenewald,M., Szoke,S., Cardinali,G., Eberhardt,U., Stielow,B., de Vries,M., Verkleij,G.J., Crous,P.W., Boekhout,T. and Robert,V.	DNA barcoding analysis of more than 9 000 yeast isolates contributes to quantitative thresholds for yeast species and genera delimitation			food
Otu00096	CTTGGTCATTTAGAGGAAGTAAAAGTCGTAACAAGGTTTCCGTAGGTGAACCTGCGGAAGGATCATTACGCGTATCAGGGTGCCGACCGGCGCCCTTTTGCACACCCACCCTTTGCCTATGTGTACCCTTCCATCGCTTCCTCGGCGGGCTCGCCCGCCGGCAGGAACCAAGCAAACCCTTTGCATCCTACGCGAAAACTTCTGATAACCACCTAAATAAGTCACAACTTTCAACAATGGATCTCTTGGTTCTGGCATCGATGAAGAACGCAGC	Ascomycota	unclassified Ascomycota	unclassified Ascomycota	unclassified Ascomycota	unclassified Ascomycota	unclassified Ascomycota	14	0	0	NR_157477	88593	3.27e-85	Periconia epilithographicola	19; PL5-1B	Eukaryota; Fungi; Dikarya; Ascomycota; Pezizomycotina; Dothideomycetes; Pleosporomycetidae; Pleosporales; Massarineae; Periconiaceae; Periconia.	Coronado-Ruiz,C., Avendano,R., Escudero-Leyva,E., Conejo-Barboza,G., Chaverri,P. and Chavarria,M.	Two new cellulolytic fungal species isolated from a 19(th)-century art collection	Sci Rep 8 (1), 7492 (2018)		19th century art lamina	Costa Rica
Otu00152	CTTGGTCATTTAGAGGAAGTAAAAGTCGTAACAAGGTCTCCGTTGGTGAACCAGCGGAGGGATCATTAGAGGAGTTCTACTCTCTAAACCCACTGCGTACATACATGTTGTTGCTTCGGCAGGCGGCTTTCAGAGCCTTTAGCCCCTTGAGGGCGCCTGCCGGAGACCCAAAACTCTGTTTTCATACTGTGGCCCTCTGAGTTTGTTACAAATACAAGTAAAAACTTTCAACAACGGATCTCTTGGTTCTGGCATCGATGAAGAACGCAGC	Ascomycota	unclassified Ascomycota	unclassified Ascomycota	unclassified Ascomycota	unclassified Ascomycota	unclassified Ascomycota	11	0	0	NR_155911	82500	3.35e-60	Thyronectria caraganae	TCA1	Eukaryota; Fungi; Dikarya; Ascomycota; Pezizomycotina; Sordariomycetes; Hypocreomycetidae; Hypocreales; Nectriaceae; Thyronectria.	Voglmayr,H., Akulov,O.Y. and Jaklitsch,W.M.	Reassessment of Allantonectria, phylogenetic position of Thyronectroidea, and Thyronectria caraganae sp. nov.	Mycol. Prog. 15 (9), 921-937 (2016)	Caragana arborescens		Ukraine
Otu00114	CTTGGTCATTTAGAGGAAGTAAAAGTCGTAACAAGGTTTCCGTAGGTGAACCTGCGGAAGGATCATTATCAATGATATCCATCAAACCCGTGAACTTATGAACTGAATTTCGGGAAGAAATTCCCGAATCTTGAACACTGCTTACATTAATCAGATACAAGTAAGAAATATACGACTTTTAGCAACGGATCTCTAGGTTCTCGCATCGATGAAGAACGCAGC	Ascomycota	unclassified Ascomycota	unclassified Ascomycota	unclassified Ascomycota	unclassified Ascomycota	unclassified Ascomycota	9	0	0	NR_161072	98667	6.07e-32	Hydnotrya puberula		Eukaryota; Fungi; Dikarya; Ascomycota; Pezizomycotina; Pezizomycetes; Pezizales; Discinaceae; Hydnotrya.	Xu,Y.-Y., Wang,Y.-W., Li,T., Yan,X.-Y. and Fan,L.	DNA analysis reveals rich diversity of Hydnotrya with emphasis on the species found in China	Unpublished	Pinus sp.	sporocarp	China: Yunnan Province.
Otu00125	CTTGGTCATTTAGAGGAAGTAAAAGTCGTAACAAGGTTTCCGTAGGTGAACCTGCGGAAGGATCATTAAAAAAATGAGGTATTTTATACCTCTTGTATTTAAAACCAACTCTTTTTTTATTAAATATAAATTTTTTAAGAAAATAAAAACTTTCAACAATGGATCTCTTGGTTCTCGCATCGATGAAGAACGCAGC	Ascomycota	unclassified Ascomycota	unclassified Ascomycota	unclassified Ascomycota	unclassified Ascomycota	unclassified Ascomycota	9	0	0	NR_168408	92424	2.98e-74	Dentiscutata savannicola	Att1455-2	Eukaryota; Fungi; Fungi incertae sedis; Mucoromycota; Glomeromycotina; Glomeromycetes; Diversisporales; Gigasporaceae; Dentiscutata.	Krueger,C., Walker,C. and Schuessler,A.	Scutellospora savannicola: redescription, epitypification, DNA barcoding and transfer to Dentiscutata	Mycol. Prog. 0 (2014) In press
Otu00150	CTTGGTCATTTAGAGGAAGTAAAAGTCGTAACAAGGTTTCCGTAGGTGAACCTGCGGAAGGATCATTAACAAACAAAGAATTTTATATTCTTAAACCCCTTCTGAGTACTTGTACTTGTTGCTTCCGTGGTCAGCAAGCATCATGCTTGCATCTACCATAGTGGTGGATCCACGGAAGGTGTATATATATAAACTCTGTCATTTTGTGGTATCAGTCTGAGTATGTTCAACTTACAAATGTTAAAACTTTCAACAACGGATCTCTCGGTTCTCGCATCGATGAAGAACGCAGC	Ascomycota	unclassified Ascomycota	unclassified Ascomycota	unclassified Ascomycota	unclassified Ascomycota	unclassified Ascomycota	7	0	0	NR_156553	98701	6.32e-33	Turmalinea chrysocarpa	HKAS70601	Eukaryota; Fungi; Dikarya; Basidiomycota; Agaricomycotina; Agaricomycetes; Agaricomycetidae; Boletales; Boletineae; Boletaceae; Leccinoideae; Turmalinea.	Orihara,T., Lebel,T., Ge,Z.-W., Smith,M.E. and Maekawa,N.	Systematics of the sequestrate basidiomycete genus Rossbeevera and allies (Boletaceae, Boletales): a robust multi-locus phylogeny reveals a new genus and underscores the utility of minisatellite-like insertions within the ITS rDNA for molecular identification	Unpublished			China
Otu00260	CTTGGTCATTTAGAGGAAGTAAAAGTCGTAACAAGGTTTCCGTAGGTGAACCTGCGGAAGGATCATTAACGAGTGCCCCGTCGGGGGCCCCCGCCGTCTCCGGTGGGGTAGCCTCCAGGCGCACATGGCCCCTCAAACCGTGTCTACCGACCCTGTTGCTTCGGCGCGCCGTGTCGCCCCCGTGACGACCGGTCGCCGGCGAGGCGGAGTCTCGCCCGGCGGCCCGCGCGCGCCGAGGGATCGAACCGAACATCGTGAGTAGGCGTGTCGTCTGAGCGTATGATGGAAATCAGTCAAAACTTTCAACAACGGATCTCTTGGTTCCGGCATCGATGAAGAACGCAGC	Ascomycota	unclassified Ascomycota	unclassified Ascomycota	unclassified Ascomycota	unclassified Ascomycota	unclassified Ascomycota	7	0	0	NR_168142	100000	7.55e-33	Saccharata leucospermi		Eukaryota; Fungi; Dikarya; Ascomycota; Pezizomycotina; Dothideomycetes; Dothideomycetes incertae sedis; Botryosphaeriales; Saccharataceae; Saccharata.	Marin-Felix,Y., Groenewald,J.Z., Cai,L., Chen,Q., Marincowitz,S., Barnes,I., Bensch,K., Braun,U., Camporesi,E., Damm,U., de Beer,Z.W., Dissanayake,A., Edwards,J., Giraldo,A., Hernandez-Restrepo,M., Hyde,K.D., Jayawardena,R.S., Lombard,L., Luangsa-Ard,J., McTaggart,A.R., Rossman,A.Y., Sandoval-Denis,M., Shen,M., Shivas,R.G., Tan,Y.P., van der Linde,E.J., Wingfield,M.J., Wood,A.R., Zhang,J.Q., Zhan…	Genera of phytopathogenic fungi: GOPHY 1	Stud. Mycol. 86, 99-216 (2017)	Leucospermum conocarpodendron subsp. viride		South Africa
Otu00143	CTTGGTCATTTAGAGGAAGTAAAAGTCGTAACAAGGTTTCCGTAGGTGAACCTGCGGAAGGATCATTAATCAGTACCGCGGTCCCGCAAGGGACCAAGGAACATAGCACAGACGCCTATTACGGGTAATGTGTATGACCACTTGTTGAAACACTTGCATCTGCTTTGGCTGCGCCTTCTGCCTAACAGCGGAGGGATAAGGCGGCCGGTGGCACTTAACAAAACTAGTTGATGAAATGTCATGCTGTCTGATACTGTTTAGTATTTGAGAAACCGAATAACTATTAAAACTTTCAGCAACGGATCTCTTGGTTCCCGCATCGATGAAGAACGCAGC	Ascomycota	unclassified Ascomycota	unclassified Ascomycota	unclassified Ascomycota	unclassified Ascomycota	unclassified Ascomycota	0	6	0	NR_137550	98649	3.4e-31	Cladophialophora minutissima	Pj1-R1	Eukaryota; Fungi; Dikarya; Ascomycota; Pezizomycotina; Eurotiomycetes; Chaetothyriomycetidae; Chaetothyriales; Herpotrichiellaceae; Cladophialophora.	Davey,M.L. and Currah,R.S.	A new species of Cladophialophora (hyphomycetes) from boreal and montane bryophytes	Mycol. Res. 111 (PT 1), 106-116 (2007)
Otu00226	CTTGGTCATTTAGAGGAAGTAAAAGTCGTAACAAGGTCTCCGTTGGTGAACCAGCGGAGGGATCATTAAAGAGTTTCTAAGCTCTAAACCCAATCGTGGACCGCGAAAACGTTGCCTCGGCGGGCTTGCCCGCCGGTGGCCTCAGCTTAAAACGCTTTGCAACGTTTATCTGAGTGGCGCAAGTCTTATTGCAAAATAAGTCAAAACTTTCAGCAACGGATCTCTTGGTTCTGGCATCGATGAAGAACGCAGC	Ascomycota	unclassified Ascomycota	unclassified Ascomycota	unclassified Ascomycota	unclassified Ascomycota	unclassified Ascomycota	6	0	0	NR_153994	94624	1.16e-34	Diatrypella atlantica	AD418	Eukaryota; Fungi; Dikarya; Ascomycota; Pezizomycotina; Sordariomycetes; Xylariomycetidae; Xylariales; Diatrypaceae; Diatrypella.	de Almeida,D.A.C., Gusmao,L.F.P. and Miller,A.N.	Taxonomy and molecular phylogeny of Diatrypaceae (Ascomycota, Xylariales) species from the Brazilian semi-arid region, including four new species	Mycol. Prog. (2016) In press			Brazil
Otu00685	CTTGGTCATTTAGAGGAAGTAAAAGTCGTAACAAGGTTTCCGTAGGTGAACCTGCGGAAGGATCATTAACGCATCCCGTGGCGGGTGACGGCGAGCCCTGCTCCGCCCCCTGTGGGGCGTGAAGCGGGCCCCGTCCCCGTCCCAACCTTCACAAACCCCACGTGCACGTTTGCGGGAGGAAGGGGGCTCTCTGCCCCCGGAAACCGCTTCACAAACCCTTGCAAACCCAGAATGACACGAGCGACCTCTGAGTCGTGCGAAGATTGAAACAACTTTCAACAACGGATCTCTTGGCTCTCGCATCGATGAAGAACGCAGC	Ascomycota	unclassified Ascomycota	unclassified Ascomycota	unclassified Ascomycota	unclassified Ascomycota	unclassified Ascomycota	0	0	6	NR_164269	98667	8.95e-32	Stypellopsis farlowii	12337 (GB)	Eukaryota; Fungi; Dikarya; Basidiomycota; Agaricomycotina; Agaricomycetes; Auriculariales; Auriculariales incertae sedis; Stypellopsis.	Spirin,V., Malysheva,V., Haelewaters,D. and Larsson,K.H.	Studies in the Stypella vermiformis group (Auriculariales, Basidiomycota)	Antonie Van Leeuwenhoek (2018) In press			USA
Otu00766	CTTGGTCATTTAGAGGAAGTAAAAGTCGTAACAAGGTTTCCGTAGGTGAACCTGCGGAAGGATCATTACCGAGTTAGGGTTGTCCCCTGGACGCCCGACCTCCCAACCCTGTGTCTATGTTACCTCTCAGTTGCTTCGGCGCGACCGTCCCCCCTCTGTCTGGGAGCGGACGCCGGACCTGTACTGGTCTGGACAGCGTCCGCCGATGGCCACAACCAAAAACTCTTGACCTAATACTGTCGTCTGAATTATTATTGTAAAATAAATCAAAACTTTCAACAACGGATCTCTTGGTTCGGGCATCGATGAAGAACGCAGC	Ascomycota	unclassified Ascomycota	unclassified Ascomycota	unclassified Ascomycota	unclassified Ascomycota	unclassified Ascomycota	0	0	6	NR_121501	83333	2.34e-77	Knufia cryptophialidica	DAOM 216555	Eukaryota; Fungi; Dikarya; Ascomycota; Pezizomycotina; Eurotiomycetes; Chaetothyriomycetidae; Chaetothyriales; Trichomeriaceae; Knufia.	Schoch,C.L., Robbertse,B., Robert,V., Vu,D., Cardinali,G., Irinyi,L., Meyer,W., Nilsson,R.H., Hughes,K., Miller,A.N., Kirk,P.M., Abarenkov,K., Aime,M.C., Ariyawansa,H.A., Bidartondo,M., Boekhout,T., Buyck,B., Cai,Q., Chen,J., Crespo,A., Crous,P.W., Damm,U., De Beer,Z.W., Dentinger,B.T., Divakar,P.K., Duenas,M., Feau,N., Fliegerova,K., Garcia,M.A., Ge,Z.W., Griffith,G.W., Groenewald,J.Z., Groenewa…	Finding needles in haystacks: linking scientific names, reference specimens and molecular data for Fungi	Database (Oxford) 2014 (2014)
Otu00179	CTTGGTCATTTAGAGGAAGTAAAAGTCGTAACAAGGTTTCCGTAGGTGAACCTGCGGAAGGATCATTACAAAATGTTTATGAATAATGTATTCAAAAACCCCCTCTGACTGAGCACTTGTACCTGTTGCCCTCGCAGGGTCACAGGGTGTTGGCAGGACGATGTCTTCGCCAACACCATACCATTCAATGGTTCTGCGGGTGGCCATAATGGACAAACCTTCGTCATGTATGTTTTGGTGAGAGTCTGACGCATTGCGTAATGGCAAATTCAAAACTTTCAACAACGGATCTCTAGGTTCTCGCATCGATGAAGAACGCAGC	Ascomycota	unclassified Ascomycota	unclassified Ascomycota	unclassified Ascomycota	unclassified Ascomycota	unclassified Ascomycota	0	4	0	NR_121422	97500	6.99e-33	Diversispora spurca	Att246-18	Eukaryota; Fungi; Fungi incertae sedis; Mucoromycota; Glomeromycotina; Glomeromycetes; Diversisporales; Diversisporaceae; Diversispora.	Schoch,C.L., Robbertse,B., Robert,V., Vu,D., Cardinali,G., Irinyi,L., Meyer,W., Nilsson,R.H., Hughes,K., Miller,A.N., Kirk,P.M., Abarenkov,K., Aime,M.C., Ariyawansa,H.A., Bidartondo,M., Boekhout,T., Buyck,B., Cai,Q., Chen,J., Crespo,A., Crous,P.W., Damm,U., De Beer,Z.W., Dentinger,B.T., Divakar,P.K., Duenas,M., Feau,N., Fliegerova,K., Garcia,M.A., Ge,Z.W., Griffith,G.W., Groenewald,J.Z., Groenewa…	Finding needles in haystacks: linking scientific names, reference specimens and molecular data for Fungi	Database (Oxford) 2014 (2014)
Otu00239	CTTGGTCATTTAGAGGAAGTAAAAGTCGTAACAAGGTCTCCGTAGGTGAACCTGCGGAGGGATCATTCTTGAATGGCCTTACTGGCCTTCATCCTTCTACCCTTGTGGAGTTAGATGTGCCTTCGGCCCATGTGGCCGATTTTTATGCCGTAGACGGTGTCTGACGTGATTATAAAAATCAAACCTTTCAACAAAGGATCTCTTGGCTCTTGCATCGATGAAGAACGCAGC	Ascomycota	unclassified Ascomycota	unclassified Ascomycota	unclassified Ascomycota	unclassified Ascomycota	unclassified Ascomycota	0	4	0	NR_121541	81702	4.8e-48	Archaeorhizomyces finlayi	Ny9	Eukaryota; Fungi; Dikarya; Ascomycota; Taphrinomycotina; Archaeorhizomycetales; Archaeorhizomycetaceae; Archaeorhizomyces.	Schoch,C.L., Robbertse,B., Robert,V., Vu,D., Cardinali,G., Irinyi,L., Meyer,W., Nilsson,R.H., Hughes,K., Miller,A.N., Kirk,P.M., Abarenkov,K., Aime,M.C., Ariyawansa,H.A., Bidartondo,M., Boekhout,T., Buyck,B., Cai,Q., Chen,J., Crespo,A., Crous,P.W., Damm,U., De Beer,Z.W., Dentinger,B.T., Divakar,P.K., Duenas,M., Feau,N., Fliegerova,K., Garcia,M.A., Ge,Z.W., Griffith,G.W., Groenewald,J.Z., Groenewa…	Finding needles in haystacks: linking scientific names, reference specimens and molecular data for Fungi	Database (Oxford) 2014 (2014)
Otu00313	CTTGGTCATTTAGAGGAAGTAAAAGTCGTAACAAGGTCTCCGTTGGTGAACCAGCGGAGGGATCATTACCGAGTTTTCCAAACTCCCAACCCATGTGAACATACCTTCTGTTGCCTCGGCAGGGCCGGCCCCGGGGGAGACCCCCCCGGGCGCAGCGGCCTGCCGGCGGACCACAACGCAACTCTTGTTTGTACAGTGTCTTCTGAGTACCAAAACATAATAGTTAAAACTTTCAACAACGGATCTCTTGGTTCTGGCATCGATGAAGAACGCAGC	Ascomycota	unclassified Ascomycota	unclassified Ascomycota	unclassified Ascomycota	unclassified Ascomycota	unclassified Ascomycota	0	4	0	NR_164430	82759	5.67e-63	Emericellopsis robusta	CBS 105.70	Eukaryota; Fungi; Dikarya; Ascomycota; Pezizomycotina; Sordariomycetes; Hypocreomycetidae; Hypocreales; Hypocreales incertae sedis; Emericellopsis.	Vu,D., Groenewald,M., de Vries,M., Gehrmann,T., Stielow,B., Eberhardt,U., Al-Hatmi,A., Groenewald,J.Z., Cardinali,G., Houbraken,J., Boekhout,T., Crous,P.W., Robert,V. and Verkley,G.J.M.	Large-scale generation and analysis of filamentous fungal DNA barcodes boosts coverage for kingdom fungi and reveals thresholds for fungal species and higher taxon delimitation	Stud. Mycol. 92, 135-154 (2019)			Netherlands
Otu00925	CTTGGTCATTTAGAGGAAGTAAAAGTCGTAACAAGGTTTCCGTAGGTGAACCTGCGGAAGGATCATTACCAGTAGACGGTCCACGGCCTCGGCCTGGTCCTCTCACCCTCTGCGTATCTTCTGAGCGTTACTTTGGCGGTCTAAGCGCTTTCCCGTGGAGTTCCACGGGGGTGCTACCGCCAGAGATTTTAAAACCATGTTTTTAGTGATTGTCTGAGTGGATTGCAAATAAATAAAACTTTCAACAACGGATCTCTTGGTTCCAGCATCGATGAAGAACGCAGC	Ascomycota	unclassified Ascomycota	unclassified Ascomycota	unclassified Ascomycota	unclassified Ascomycota	unclassified Ascomycota	0	0	4	NR_166357	93421	3.71e-25	Aureoconidiella foliicola		Eukaryota; Fungi; Dikarya; Ascomycota; Pezizomycotina; Dothideomycetes; Dothideomycetes incertae sedis; Aureoconidiella.	Hernandez-Restrepo,M., Giraldo,A., van Doorn,R., Wingfield,M., Groenewald,J., Barreto,R., Colman,A., Mansur,P. and Crous,P.	The Genera of Fungi - G6: Arthrographis, Kramasamuha, Melnikomyces, Thysanorea, and Verruconis	Fungal Syst Evol 6, 1-24 (2020)	Syzygium cordatum	living leaves	South Africa: KwaZulu-Natal Province
Otu01208	CTTGGTCATTTAGAGGAAGTAAAAGTCGTAACAAGGTCTCCGTTGGTGAACTAGCGGAGGGATCATTAAAGAGTTGCAAAACTCCCTTCATACCATCGCGCACGCTACCCGATCCTCGTTGCTTCGGCGGGACTCCCCTCTCCAAAACGGGAGCCCCCGCCGGAGGAACGCAGCCATATACTCTTGTATTTGCTGGCCTCTCTGAGTACGATTTATGCGAATAAGTCAAAACCTTCAACAACGGATCTCTTGGTTCTGGCATCGATGAAGAACGCAAC	Ascomycota	unclassified Ascomycota	unclassified Ascomycota	unclassified Ascomycota	unclassified Ascomycota	unclassified Ascomycota	0	0	4	NR_159783	80769	1.61e-53	Chaetomium dreyfussii	CBS 376.83	Eukaryota; Fungi; Dikarya; Ascomycota; Pezizomycotina; Sordariomycetes; Sordariomycetidae; Sordariales; Chaetomiaceae; Chaetomium.	Vu,D., Groenewald,M., de Vries,M., Gehrmann,T., Stielow,B., Eberhardt,U., Al-Hatmi,A., Groenewald,J.Z., Cardinali,G., Houbraken,J., Boekhout,T., Crous,P.W., Robert,V. and Verkley,G.J.M.	Large-scale generation and analysis of filamentous fungal DNA barcodes boosts coverage for kingdom fungi and reveals thresholds for fungal species and higher taxon delimitation	Stud. Mycol. 92, 135-154 (2019)			Israel
Otu00175	CTTGGTCATTTAGAGGAAGTAAAAGTCGTAACAAGGTTTCCGTAGGTGAACCTGCGGAAGGATCATTACTGAGTTATGCCCTCACGGGTAGACCTCCCACCCTTGTGTATCTATACCATGTTGCTTTGGCAGGTTGCTCGACCCCTTCGGGGGACAGCCTCAGCGCCCTCGGGCCTGAGAGTCGCTTGCCGGAGGAAAAACAAACTCTGAATTGTTAGTGTCGTCTGAGTTACTACACAATAGTTAAAACTTTCAACAACGGATCTCTTGGTTCTGGCATCGATGAAGAACGCAGC	Ascomycota	unclassified Ascomycota	unclassified Ascomycota	unclassified Ascomycota	unclassified Ascomycota	unclassified Ascomycota	3	0	0	NR_157488	93727	2.05e-112	Clarireedia bennettii	CBS 309.37	Eukaryota; Fungi; Dikarya; Ascomycota; Pezizomycotina; Leotiomycetes; Helotiales; Rutstroemiaceae; Clarireedia.	Salgado,C.	Direct Submission	Submitted (23-JUL-2018) National Center for Biotechnology Information, NIH, Bethesda, MD 20894, USA
Otu00247	CTTGGTCATTTAGAGGAAGTAAAAGTCGTAACAAGGTCTCCGTAGGTGAACCTGCGGAGGGATCATTAATGAGTGTCAATGGTGGCTAACCCCGCCGACCTCCAACCCATTGTTGTTACTACCTGGTTGCCTCGGGGTGAAAGCCTGACGTCTTCGAATTCTCGGAACGTTCGGCCTAGCCCCGGCGGACACACATAACTCTGTTTTAACTACATGTCTGAATACAAATCAATTTATACAAAACTTTCAACAACGGATCTCTTGGTTCTGGCATCGATGAAGAACGCAGC	Ascomycota	unclassified Ascomycota	unclassified Ascomycota	unclassified Ascomycota	unclassified Ascomycota	unclassified Ascomycota	0	3	0	NR_154918	79322	1.32e-44	Ramularia unterseheri	CBS 124884	Eukaryota; Fungi; Dikarya; Ascomycota; Pezizomycotina; Dothideomycetes; Dothideomycetidae; Mycosphaerellales; Mycosphaerellaceae; Ramularia.	Videira,S.I., Groenewald,J.Z., Verkley,G.J., Braun,U. and Crous,P.W.	The rise of Ramularia from the Mycosphaerella labyrinth	Fungal Biol 119 (9), 823-843 (2015)	Fagus sylvatica	leaf litter	Germany: Greifswald
Otu00284	CTTGGTCATTTAGAGGAAGTAAAAGTCGTAACAAGGTTTCCGTAGGTGAACCTGCGGAAGGATCATTACTGTGCCTTCGGGGGCAAGCTTTCCCTCTGGACAGCTGGAACGGCGCCTTGGCGGCCCGTTCGGGCTGGCGGCGGCGGGTTGGGGAGCCCAGTGGGCTTCCGAGCCGGCACGTCGATCGAGCTTGCCCTGTCTGAACACCCCCCTTGCTTTTTGCGTACCCCCCGTTTCCTCGGCAGGCTTGCCTGTCCGCAGGACCTTTTTAAACCCGTTGCACTGTCGTCTGCGTCGGATTTGTATCAATGGTTACAACTTTCAACAACGGATCTCTTGGTCCTGGCATCGATGAAGAACGCAGC	Ascomycota	unclassified Ascomycota	unclassified Ascomycota	unclassified Ascomycota	unclassified Ascomycota	unclassified Ascomycota	3	0	0	NR_154966	100000	1.03e-31	Wickerhamomyces alni		Eukaryota; Fungi; Dikarya; Ascomycota; Saccharomycotina; Saccharomycetes; Saccharomycetales; Phaffomycetaceae; Wickerhamomyces.	Vu,D., Groenewald,M., Szoke,S., Cardinali,G., Eberhardt,U., Stielow,B., de Vries,M., Verkleij,G.J., Crous,P.W., Boekhout,T. and Robert,V.	DNA barcoding analysis of more than 9 000 yeast isolates contributes to quantitative thresholds for yeast species and genera delimitation	Stud. Mycol. 85, 91-105 (2016)		plant	Canada
Otu00334	ATAAGGGAAAGCTTGGTCATTTAGAGGAAGTAAAAGTCGTAACAAGGTTTCCGTAGGTGAACCTGCGGAAGGATCATTGTCTACGCCGCGCTTGTCCGCGGTCAGGGGGGCTCCTCTCCGGGGGAGCTCTGTCTGAACCCTCTGTCATTGTCGTACCTCGCGTTTCCTCGGCGGGCCCGCTCGCCAACGAGGACCCCAAATCAAACCTATTGCAGTGCCTGCAGTAAACGTCCCACAAAAAATAGAAATCAAAACTTTCAACAACGGATCTCTTGGTTCTGGCATCGATGAAGAACGCAGC	Ascomycota	unclassified Ascomycota	unclassified Ascomycota	unclassified Ascomycota	unclassified Ascomycota	unclassified Ascomycota	2	0	0	NR_163338	88532	1.72e-68	Anteaglonium gordoniae	MFLUCC 17-2431	Eukaryota; Fungi; Dikarya; Ascomycota; Pezizomycotina; Dothideomycetes; Pleosporomycetidae; Pleosporales; Anteagloniaceae; Anteaglonium.	Jayasiri,S.C., Hyde,K.D., Jones,E.B.G., McKenzie,E.H.C., Jeewon,R., Phillips,A.J.L., Bhat,D.J., Wanasinghe,D.N., Liu,J.K., Lu,Y.Z., Kang,J.C., Xu,J. and Karunarathna,S.C.	Diversity, morphology and molecular phylogeny of Dothideomycetes on decaying wild seed pods and fruits	Mycosphere 10 (1), 1-186 (2019)	Gordonia sp.	plant	Thailand
Otu00379	CTTGGTCATTTAGAGGAAGTAAAAGTCGTAACAAGGTTTCCGTAGGTGAACCTGCGGAAGGATCATTACAGTTTAGGCGTGTGCTTAAGTGCACCGCTCATCTACACTGTGCGTACGCAACGTATATCTCCGGGGACGCAAGTCTCCGGAACTCAACTCAACAAACAGTTTTTGATGTCAGTCATGAATTATACAAATATTCAAAACTTTCAACAACGGATCTCTTGGTTCTCGCATCGATGAAGAACGCAGC	Ascomycota	unclassified Ascomycota	unclassified Ascomycota	unclassified Ascomycota	unclassified Ascomycota	unclassified Ascomycota	2	0	0	NR_073356	80534	6.86e-47	[Candida] subhashii	UAMH 10744	Eukaryota; Fungi; Dikarya; Ascomycota; Saccharomycotina; Saccharomycetes; Saccharomycetales; Saccharomycetales incertae sedis; Candida.	Schoch,C.L., Robbertse,B., Robert,V., Vu,D., Cardinali,G., Irinyi,L., Meyer,W., Nilsson,R.H., Hughes,K., Miller,A.N., Kirk,P.M., Abarenkov,K., Aime,M.C., Ariyawansa,H.A., Bidartondo,M., Boekhout,T., Buyck,B., Cai,Q., Chen,J., Crespo,A., Crous,P.W., Damm,U., De Beer,Z.W., Dentinger,B.T., Divakar,P.K., Duenas,M., Feau,N., Fliegerova,K., Garcia,M.A., Ge,Z.W., Griffith,G.W., Groenewald,J.Z., Groenewa…	Finding needles in haystacks: linking scientific names, reference specimens and molecular data for Fungi	Database (Oxford) 2014 (2014)
Otu00397	CTTGGTCATTTAGAGGAAGTAAAAGTCGTAACAAGGTTTCCGTAGGTGAACCTGCGGAAGGATCATTACAAATCTCGGTGGGTCCGTGAGCGATCGCGGACACACACATTGGCACAGGGCTGTGAGAGCAGTCCTGATGTTTACGCTTGTGAGTATGACAGAGTTAAGTGATGGGAGAATATAGACAACTTTTAACAATGGATCTCTTGGCTCTTGCATCGATGAAGAACGCAGC	Ascomycota	unclassified Ascomycota	unclassified Ascomycota	unclassified Ascomycota	unclassified Ascomycota	unclassified Ascomycota	2	0	0	NR_157428	95294	6.46e-32	Gordonomyces mucovaginatus	CPC 18172	Eukaryota; Fungi; Dikarya; Ascomycota; Pezizomycotina; Dothideomycetes; Pleosporomycetidae; Pleosporales; Pleosporales incertae sedis; Gordonomyces.	Crous,P.W., Summerell,B.A., Swart,L., Denman,S., Taylor,J.E., Bezuidenhout,C.M., Palm,M.E., Marincowitz,S. and Groenewald,J.Z.	Fungal pathogens of Proteaceae	Persoonia 27, 20-45 (2011)	Leucadendron laureolum	leaf litter	South Africa
Otu00409	CTTGGTCATTTAGAGGAAGTAAAAGTCGTAACAAGGTTTCCGTAGGTGAACCTGCGGAAGGATCATTACTGAGAACCGGCGCCCTCGTGGCCCGACCCTCAAACCACCGAGTACCTTACCCCAACGTTGCCTCGGCGGGTGCGGCCTCGCGCCGCCCCGCCGGCGGACAAAACCACAACAGCTTTGTATGACGATTGTCTGATATTACTCTTCGCGAATGCGATAAAGTACAACTTTCAACAATGGATCTCTTGGCTCCGGCATCGATGAAGAACGCAGC	Ascomycota	unclassified Ascomycota	unclassified Ascomycota	unclassified Ascomycota	unclassified Ascomycota	unclassified Ascomycota	0	2	0	NR_137930	89860	3.28e-100	Arxiella dolichandrae		Eukaryota; Fungi; Dikarya; Ascomycota; Pezizomycotina; Dothideomycetes; Dothideomycetes incertae sedis; Muyocopronales; Muyocopronales incertae sedis; Arxiella.	Crous,P.W. and Groenewald,J.Z.	Direct Submission	Submitted (12-JUL-2016) National Center for Biotechnology Information, NIH, Bethesda, MD 20894, USA	Dolichandra unguis-cati	leaves	South Africa: KwaZulu-Natal, Pietermaritzburg
Otu00439	CTTGGTCATTTAGAGGAAGTAAAAGTCGTAACAAGGTTTCCGTAGGTGAACCTGCGGAAGGATCATTAAAAAATTGAGGTATTCGTACCTCTTTTGTATTTTAAACCTTACACTATAAAACCTAAAAAATTTTATATAAAATGAAAAACTTTCAACAATGGATCTCTTGGTTCTCGCATCGATGAAGAACGCAGCCTGTCTCTTAACACATCTCCGAGCCCACGAGACATCTCAGGATATCGTATGCCGT	Ascomycota	unclassified Ascomycota	unclassified Ascomycota	unclassified Ascomycota	unclassified Ascomycota	unclassified Ascomycota	2	0	0	NR_168761	94949	3.85e-84	Racocetra crispa	CMPC739.2	Eukaryota; Fungi; Fungi incertae sedis; Mucoromycota; Glomeromycotina; Glomeromycetes; Diversisporales; Gigasporaceae; Racocetra.	de Souza,F.A., da Silva,I.R., de Barros Barreto,M.B.B., Oehl,F., Goto,B.T. and Maia,L.C.	Racocetra crispa (Glomeromycotina) delimited by integrative evidence based on morphology, long continuous nuclear rDNA sequencing and phylogeny	Mycol. Prog. 17 (9), 999-1011 (2018)			Brazil
Otu00494	CTTGGTCATTTAGAGGAAGTAAAAGTCGTAACAAGGTTTCCGTAGGTGAACCTGCGGAAGGATCATTACAAAATAAAAAGCTCCCCCCGCCGGCGACCGCCGGAAGAGGGGGGCTTAACGGTGAGGGGGTTAACGCCCCCGAACTGTTGGACCCTTTGTGAAAACCCTCCGTTGCCTCGGCGGCACTCCCTGCCGCGCGGCGCTCTTTTGCGCTGCGCTGGGGGGGAAGGTCAGTCCGCCGGCGGCACCCAACCAAAACCCATAACCATTTTGAAGAAGCTGTCTGAAACCTAAAGTCGAATGACTATAAAACTTTCAGCAACGGATCTCTTGGTTCCCGCATCGATGAAGAACGCAGC	Ascomycota	unclassified Ascomycota	unclassified Ascomycota	unclassified Ascomycota	unclassified Ascomycota	unclassified Ascomycota	2	0	0	NR_155030	98701	7.85e-33	Conocybe coniferarum	LE 313009	Eukaryota; Fungi; Dikarya; Basidiomycota; Agaricomycotina; Agaricomycetes; Agaricomycetidae; Agaricales; Bolbitiaceae; Conocybe.	Malysheva,E.F.	Five new species of Conocybe (Agaricomycetes, Bolbitiaceae) from Russia	Mycol. Prog. (2017) In press			Russia
Otu01027	GTAAGAGGTGTATAAAGGACAGCTTGGTCATTTAGAGGAAGTAAAAGTCGTAACAAGGTCTCCGTTGGTGAACCAGCGGAGGGATCATTAAAGAGTTGCAAAACTCCCTTCATACCATCGCGAACGCTACCCGATTCTCGTTGCTTCGGCGGGGCTCCCCTCTCCAAAACGGGAGCCCCCGCCGGAGGAACGCAGCCATATACTCTTGTATTTGCTGGCCTCTCTGAGTACGATTTATGCGAATAAGTCAAAACTTTCAACAACGGATCTCTTGGTTCTGGCATCGATGAAGAACGCAGC	Ascomycota	unclassified Ascomycota	unclassified Ascomycota	unclassified Ascomycota	unclassified Ascomycota	unclassified Ascomycota	0	0	2	NR_159783	82253	1.34e-59	Chaetomium dreyfussii	CBS 376.83	Eukaryota; Fungi; Dikarya; Ascomycota; Pezizomycotina; Sordariomycetes; Sordariomycetidae; Sordariales; Chaetomiaceae; Chaetomium.	Vu,D., Groenewald,M., de Vries,M., Gehrmann,T., Stielow,B., Eberhardt,U., Al-Hatmi,A., Groenewald,J.Z., Cardinali,G., Houbraken,J., Boekhout,T., Crous,P.W., Robert,V. and Verkley,G.J.M.	Large-scale generation and analysis of filamentous fungal DNA barcodes boosts coverage for kingdom fungi and reveals thresholds for fungal species and higher taxon delimitation	Stud. Mycol. 92, 135-154 (2019)			Israel
Otu01117	GTCAGGTGTGTATAAGGGACAGCTTGGTCATTTAGAGGAAGTAAAAGTCGTAACAAGGTTTCCGTTGGTGAACCAGCGGAGGGATCATTAAAGAGTTGCAAAACTCCCTTCATACCATCGCGAACGCTACCCGATTCTCGTTGCTTCGGCGGGGGTCCCCTCTCCAAAACGGGAGCCCCCGCCGGAGGAACGCAGCCATATACTCTTGTATTTGCTGGCCTCTCTGAGTACGATTTATGCGAATAAGTCAAAACTTTCAACAACGGATCTCTTGGTTCTGGCATCGATGAAGAACGTAGC	Ascomycota	unclassified Ascomycota	unclassified Ascomycota	unclassified Ascomycota	unclassified Ascomycota	unclassified Ascomycota	0	0	2	NR_137033	82707	8.09e-57	Ramophialophora humicola	FMR 9523	Eukaryota; Fungi; Dikarya; Ascomycota; Pezizomycotina; Sordariomycetes; Sordariomycetidae; Sordariales; Sordariales incertae sedis; Ramophialophora.	Madrid,H., Cano,J., Stchigel,A., Gene,J. and Guarro,J.	Ramophialophora humicola and Fibulochlamys chilensis, two new microfungi from soil	Mycologia 102 (3), 605-612 (2010)		Forest soil	Spain
Otu01167	CTTGGTCATTTAGAGGAAGTAAAAGTCGTAACAAGGTCTCCGTTGGTGTACCAGCGGAGGGATCATTAAAGAGTTGCAAAACTCCCTTCATACCATCGCGAACGCTACCCGATTCTCGTTGCTTCGGCGGGGCTCCCCTCTCCAAAACGGGAGCCCCCGCCGGGGGAACGCAGCCATATACTCTTGTATTTGCTGGCCTCTCTGAGTACGATTTATGCGAATAAGTCAAAACTTTCGACAACGGATCTCTTGGTTCTGGCATCGATGAAGAACGCAGC	Ascomycota	unclassified Ascomycota	unclassified Ascomycota	unclassified Ascomycota	unclassified Ascomycota	unclassified Ascomycota	0	0	2	NR_159783	81661	5.76e-58	Chaetomium dreyfussii	CBS 376.83	Eukaryota; Fungi; Dikarya; Ascomycota; Pezizomycotina; Sordariomycetes; Sordariomycetidae; Sordariales; Chaetomiaceae; Chaetomium.	Vu,D., Groenewald,M., de Vries,M., Gehrmann,T., Stielow,B., Eberhardt,U., Al-Hatmi,A., Groenewald,J.Z., Cardinali,G., Houbraken,J., Boekhout,T., Crous,P.W., Robert,V. and Verkley,G.J.M.	Large-scale generation and analysis of filamentous fungal DNA barcodes boosts coverage for kingdom fungi and reveals thresholds for fungal species and higher taxon delimitation	Stud. Mycol. 92, 135-154 (2019)			Israel
Otu01357	CTTGGTCATTTAGAGGAAGTAAAAGTCGTAACAAGGTCTCCGTTGGTGAACCAGCGGAGGGATCATTAAAGAGTTGCAGAACTCCCTTCATACCGTCGCGAACGCTACCCGATTCTCGTTGCTTCGGCGGGGCTCCCCTCTCCAAAACGGGAGCCCCCGCCGGAGGAACGCAGCCATATACTCTTGTATTTGCTGGCCTCTCTGAGTACGATTTATGCGAATAAGTCAAAACTTTCAACAACGGATCTCTTGGTGCTGGCAGCGATGAAGAACGCAGC	Ascomycota	unclassified Ascomycota	unclassified Ascomycota	unclassified Ascomycota	unclassified Ascomycota	unclassified Ascomycota	0	0	2	NR_159783	80887	5.8e-53	Chaetomium dreyfussii	CBS 376.83	Eukaryota; Fungi; Dikarya; Ascomycota; Pezizomycotina; Sordariomycetes; Sordariomycetidae; Sordariales; Chaetomiaceae; Chaetomium.	Vu,D., Groenewald,M., de Vries,M., Gehrmann,T., Stielow,B., Eberhardt,U., Al-Hatmi,A., Groenewald,J.Z., Cardinali,G., Houbraken,J., Boekhout,T., Crous,P.W., Robert,V. and Verkley,G.J.M.	Large-scale generation and analysis of filamentous fungal DNA barcodes boosts coverage for kingdom fungi and reveals thresholds for fungal species and higher taxon delimitation	Stud. Mycol. 92, 135-154 (2019)			Israel
Otu01458	AGTCAGAGGTGTAAAGAGCCAGCTTGGTCATTTAGAGGAAGTAAAAGTCGTAACAAGGTCTCCGTTGGTGAACCAGCGGAGGGATCATTAAAGAGTCGCAAAACTCCCTCCATACCATCGCGAACGCTACCCGATTCTCGTTGCTTCGGCGGGGGTCCCCTCTCCAAAACGGGAGCCCCCGCCGGAGGAACGCAGCCATATACTCTTGTATTTGCTGGCCTCTCTGAGTACGATTTATGCGAATAAGTCAAAACTTTCAACAACGGATCTCTTGGTTCTGGAATCGATGAAGAAAGAAGC	Ascomycota	unclassified Ascomycota	unclassified Ascomycota	unclassified Ascomycota	unclassified Ascomycota	unclassified Ascomycota	0	0	2	NR_137033	82308	1.75e-53	Ramophialophora humicola	FMR 9523	Eukaryota; Fungi; Dikarya; Ascomycota; Pezizomycotina; Sordariomycetes; Sordariomycetidae; Sordariales; Sordariales incertae sedis; Ramophialophora.	Madrid,H., Cano,J., Stchigel,A., Gene,J. and Guarro,J.	Ramophialophora humicola and Fibulochlamys chilensis, two new microfungi from soil	Mycologia 102 (3), 605-612 (2010)		Forest soil	Spain
Otu01672	TCAGATGGGAATAAGGGACAGCTTGGTCATTTAGAGGAAGTAAAAGTCGTAACAAGGTCTCCGTTGGTGGACCAGCGGAGGGATCATTAAAGAGTCGCAAAACTCCCTTCATACCATCGCGAACGCTACCCGATTCTCGTTGCTTCGGCGGGGCTCCCCTCTCCAAAACGGGAGCCCCCGCCGGAGGAACGCAGCCATATACTCTTGTATTTGCTGGCCTCTCTGAGTACGATTTATGCGAATAAGTCAAAACTTTCAACAACGGATCTCTTGGTTCTGGCACCGATGAAGAACGCAGC	Ascomycota	unclassified Ascomycota	unclassified Ascomycota	unclassified Ascomycota	unclassified Ascomycota	unclassified Ascomycota	0	0	2	NR_159783	81229	1.35e-54	Chaetomium dreyfussii	CBS 376.83	Eukaryota; Fungi; Dikarya; Ascomycota; Pezizomycotina; Sordariomycetes; Sordariomycetidae; Sordariales; Chaetomiaceae; Chaetomium.	Vu,D., Groenewald,M., de Vries,M., Gehrmann,T., Stielow,B., Eberhardt,U., Al-Hatmi,A., Groenewald,J.Z., Cardinali,G., Houbraken,J., Boekhout,T., Crous,P.W., Robert,V. and Verkley,G.J.M.	Large-scale generation and analysis of filamentous fungal DNA barcodes boosts coverage for kingdom fungi and reveals thresholds for fungal species and higher taxon delimitation	Stud. Mycol. 92, 135-154 (2019)			Israel
Otu00276	CTTGGTCATTTAGAGGAAGTAAAAGTCGTAACAAGGTTTCCGTAGGTGAACCTGCGGAAGGATCATTAAAGAGCAAGGGTCCCTCGGGGCCCGACCTCCCACCCCTTGTCGTCGCGAATAATCGTTGCTTTGGCGCGGCCCGTTTGGGGCTCACCCCCCGCCGCGACCGGGCTTCGGCCCGGGCAGCGCCCGCCAGAGACCAACTTCAACTCCTTCAGCAACACTGCAGTCAGAGTATAAAACATAATCAAACAAAACTTTCAACAACGGATCTCTTGGTTCTGGCATCGATGAAGAACGCAGC	Ascomycota	unclassified Ascomycota	unclassified Ascomycota	unclassified Ascomycota	unclassified Ascomycota	unclassified Ascomycota	1	0	0	NR_159837	84173	4.83e-69	Elsinoe banksiigena		Eukaryota; Fungi; Dikarya; Ascomycota; Pezizomycotina; Dothideomycetes; Dothideomycetidae; Myriangiales; Elsinoaceae; Elsinoe.	Crous,P.W. and Groenewald,J.Z.	Fungal Planet description sheets June 2018	Unpublished		Banksia marginata	Australia: New South Wales
Otu00358	CTTGGTCATTTAGAGGAAGTAAAAGTCGTAACAAGGTTTCCGTAGGTGAACCTGCGGAAGGATCATTACAAATCTCGGTGGGTCCGTGAGCGGTTGCGGACGCACACATTGGCACAGGGCCGTGAGAGCAGTCCTGATGTTTACGCTTGAGAGTATGACAGAGTTAGTGGTGATGGGAGAATATAGACAACTTTTAACAATGGATCTCTCGGCTCTTGCATCGATGAAGAACGCAGC	Ascomycota	unclassified Ascomycota	unclassified Ascomycota	unclassified Ascomycota	unclassified Ascomycota	unclassified Ascomycota	1	0	0	NR_157428	95294	6.52e-32	Gordonomyces mucovaginatus	CPC 18172	Eukaryota; Fungi; Dikarya; Ascomycota; Pezizomycotina; Dothideomycetes; Pleosporomycetidae; Pleosporales; Pleosporales incertae sedis; Gordonomyces.	Crous,P.W., Summerell,B.A., Swart,L., Denman,S., Taylor,J.E., Bezuidenhout,C.M., Palm,M.E., Marincowitz,S. and Groenewald,J.Z.	Fungal pathogens of Proteaceae	Persoonia 27, 20-45 (2011)	Leucadendron laureolum	leaf litter	South Africa
Otu00524	CTTGGTCATTTAGAGGAAGTAAAAGTCGTAACAAGGTTTCCGTAGGTGAACCTGCGGAAGGATCATTACCGAGTGTTTGGGCGCCCCTTCTCGGGGTGTCCGTCCTCCCATCCGTGTCTATTTGTACCCTGTTGCTTCGGCGGGCCCGCCCTCTGTGGCCGCCGGGGGGCTTCCCTTGCCCCCGGGCCCGTGCCCGCCGGAGACCTCAACCATGAACACTGTCTGAAGGTTGCAGTCTGAGTACCGATAATAAAAATCGTTAAAAATTTCAACAACGGATCTCTTGGTTCCGGACGCGATGAAGAAAGCCGC	Ascomycota	unclassified Ascomycota	unclassified Ascomycota	unclassified Ascomycota	unclassified Ascomycota	unclassified Ascomycota	0	1	0	NR_131285	95582	2.81e-111	Aspergillus penicillioides	NRRL 4548	Eukaryota; Fungi; Dikarya; Ascomycota; Pezizomycotina; Eurotiomycetes; Eurotiomycetidae; Eurotiales; Aspergillaceae; Aspergillus; Aspergillus subgen. Aspergillus.	Peterson,S.W.	Phylogenetic analysis of Aspergillus species using DNA sequences from four loci	Mycologia 100 (2), 205-226 (2008)
Otu00557	GCCTTCGTCGGCAGCGTCAGTCGTGTATAAGAGACAGCTTGGTCATTTAGAGGAAGTAAAAGTCGTAACAAGGTTTCCGTAGGTGAACCTGCGGAAGGATCATTATCGTGGGGCTCCGGCCCCGTCGAGATATCACCCTTGCCTTTTTCGAGCACCGTTCCGTTTCCTCGGCAGGCCCGCCTGCCAACGGGGACCCCAACCAAACCCTTTTGCGTACCTGCAACCGTCTGAGAAACAAGCGAAACAATCAAAACTTTCAACAATGGATCTCTTGGTTCTGGCATCGATGAAGAACGCAGC	Ascomycota	unclassified Ascomycota	unclassified Ascomycota	unclassified Ascomycota	unclassified Ascomycota	unclassified Ascomycota	1	0	0	NR_145181	85338	1.02e-70	Corynespora torulosa	CPC 15989	Eukaryota; Fungi; Dikarya; Ascomycota; Pezizomycotina; Dothideomycetes; Pleosporomycetidae; Pleosporales; Corynesporascaceae; Corynespora.	Crous,P.W., Wingfield,M.J., Guarro,J., Cheewangkoon,R., van der Bank,M., Swart,W.J., Stchigel,A.M., Cano-Lira,J.F., Roux,J., Madrid,H., Damm,U., Wood,A.R., Shuttleworth,L.A., Hodges,C.S., Munster,M., de Jesus Yanez-Morales,M., Zuniga-Estrada,L., Cruywagen,E.M., de Hoog,G.S., Silvera,C., Najafzadeh,J., Davison,E.M., Davison,P.J.N., Barrett,M.D., Barrett,R.L., Manamgoda,D.S., Minnis,A.M., Kleczewsk…	Fungal Planet description sheets 154-213: Higher order classification of taxonomic novelties	Persoonia 31, 186-296 (2013)	Musa acuminata AAA Group		Mexico: Colima, Tecoman
Otu00673	CTTGGTCATTTAGAGGAAGTAAAAGTCGTAACAAGGTTTCCGTAGGTGAACCTGCGGAAGGATCATTAAGAATTATAATTATTTGTGAAATTTACACAGCAAACAATAATTTTATAGTCAAAACAAAAAAAATTAAAACTTTTAACAATGGATCTCTTGGTTCTCGCATCGATGAAGAACGCAGCCTGTCTCTTAACACATCTCCGAGCCCACGAGACGCTCATGAATCTCGTATGCCGTCTTCTGCTTGA	Ascomycota	unclassified Ascomycota	unclassified Ascomycota	unclassified Ascomycota	unclassified Ascomycota	unclassified Ascomycota	1	0	0	NR_163519	88360	4.01e-59	Galactomyces pseudocandidus	CBS 626.83	Eukaryota; Fungi; Dikarya; Ascomycota; Saccharomycotina; Saccharomycetes; Saccharomycetales; Dipodascaceae; Galactomyces.	Groenewald,M., Coutinho,T., Smith,M.T. and van der Walt,J.P.	Species reassignment of Geotrichum bryndzae, Geotrichum phurueaensis, Geotrichum silvicola and Geotrichum vulgare based on phylogenetic analyses and mating compatibility	Int. J. Syst. Evol. Microbiol. 62 (12), 3072-3080 (2012)		stomach	France
Otu00695	CTTGGTCATTTAGAGGAAGTAAAAGTCGTAACAAGGTCTCCGTTGGTGAACCAGCGGAGGGATCATTACTGAGTTCTCGAACTCCCAACCACTGTGAACATACCACTGTTGCTTCGGCGGGCTACCGGTTCGCCGGGACCCCCGCCGGAGACACCACAAACTCTTGTATTCTAAGGAATCTCCTGAGTCATCTTACAAATAAGAATTAAAACTTTCAGCAACGGATCTCTTGGCTCTGGCATCAATAAAGAACGCAGC	Ascomycota	unclassified Ascomycota	unclassified Ascomycota	unclassified Ascomycota	unclassified Ascomycota	unclassified Ascomycota	0	1	0	NR_121496	82955	1.48e-58	Neonectria major	CBS 240.29	Eukaryota; Fungi; Dikarya; Ascomycota; Pezizomycotina; Sordariomycetes; Hypocreomycetidae; Hypocreales; Nectriaceae; Neonectria.	Schoch,C.L., Robbertse,B., Robert,V., Vu,D., Cardinali,G., Irinyi,L., Meyer,W., Nilsson,R.H., Hughes,K., Miller,A.N., Kirk,P.M., Abarenkov,K., Aime,M.C., Ariyawansa,H.A., Bidartondo,M., Boekhout,T., Buyck,B., Cai,Q., Chen,J., Crespo,A., Crous,P.W., Damm,U., De Beer,Z.W., Dentinger,B.T., Divakar,P.K., Duenas,M., Feau,N., Fliegerova,K., Garcia,M.A., Ge,Z.W., Griffith,G.W., Groenewald,J.Z., Groenewa…	Finding needles in haystacks: linking scientific names, reference specimens and molecular data for Fungi	Database (Oxford) 2014 (2014)	Alnus incana	canker	Norway
Otu00880	CTTGGTCATTTAGAGGAAGTAAAAGTCGTAACAAGGTCTCCGTAGGTGAACCTGCGGAGGGATCATTACTGAATGGCCTTTTTGGCCTTCAAACCCCTCAAACCTGTGGAAGAGAAAATGTGTTTCGGCGCCCATGGGCGCCGCCCTTAACGCAAATGTCAGTCTTGTGTCTGAAATAAATTAAAGGTTAAAACTTTCAACAAAGGATCTCTTGGCTCTCGCATCGATGAAGAACGCAGC	Ascomycota	unclassified Ascomycota	unclassified Ascomycota	unclassified Ascomycota	unclassified Ascomycota	unclassified Ascomycota	0	0	1	NR_126144	86179	4.87e-68	Archaeorhizomyces borealis	NS99-600	Eukaryota; Fungi; Dikarya; Ascomycota; Taphrinomycotina; Archaeorhizomycetales; Archaeorhizomycetaceae; Archaeorhizomyces.	Menkis,A., Urbina,H., James,T.Y. and Rosling,A.	Archaeorhizomyces borealis sp. nov. and a sequence-based classification of related soil fungal species	Fungal Biol 118 (12), 943-955 (2014)	Pinus sylvestris	root tip	Lithuania
Otu00885	CTTGTCATTTAGAGGAAGTAAAAGTCGTAACAAGGTCTCCGTTGGTGAACCGGCGGAGGGATCATTAAAGAGTTGCAAAACTCCCTTCATACCATCGCGAACGCTACCCGATTCTCGTCGCTTCGGCGGGGGTCCCCTCTCCAAAACGGGAGCCCCCGCCGGAGGAACGCAGCCATATACTCTTGTATTTGCTGGCCTCTCTGAGTACGATTTATGCGAATAAGTCAAAACTTTCAACAACGGATCTCTTGGTTCTGGCATCGATGAAGAAAGCAGC	Ascomycota	unclassified Ascomycota	unclassified Ascomycota	unclassified Ascomycota	unclassified Ascomycota	unclassified Ascomycota	0	0	1	NR_137033	82331	3.45e-55	Ramophialophora humicola	FMR 9523	Eukaryota; Fungi; Dikarya; Ascomycota; Pezizomycotina; Sordariomycetes; Sordariomycetidae; Sordariales; Sordariales incertae sedis; Ramophialophora.	Madrid,H., Cano,J., Stchigel,A., Gene,J. and Guarro,J.	Ramophialophora humicola and Fibulochlamys chilensis, two new microfungi from soil	Mycologia 102 (3), 605-612 (2010)		Forest soil	Spain
Otu00990	CTTGGTCATTTAGAGGAAGTAAAAGTCGTAACAAGGTTTCCGTAGGTGAACCTGCGGAGGGATCATTAAAGAGTTGCAAAACTCCCTTCATACCATCGCGAACGCTACCCGATTCTCGTTGCTTCGGCGGGGCTCCCCTCTCCAAAACGGGAGCCCCCGCCGGAGGAACGCAGCCATATACTCTTGTATTTGCTGGCCTCTCTGAGTACGATTTATGCGAATAAGTCAAAACTTTCAACAACGGATCTCTTGGCTCTGGCATCGATGAAGAACGCAGC	Ascomycota	unclassified Ascomycota	unclassified Ascomycota	unclassified Ascomycota	unclassified Ascomycota	unclassified Ascomycota	0	0	1	NR_159783	80887	5.8e-53	Chaetomium dreyfussii	CBS 376.83	Eukaryota; Fungi; Dikarya; Ascomycota; Pezizomycotina; Sordariomycetes; Sordariomycetidae; Sordariales; Chaetomiaceae; Chaetomium.	Vu,D., Groenewald,M., de Vries,M., Gehrmann,T., Stielow,B., Eberhardt,U., Al-Hatmi,A., Groenewald,J.Z., Cardinali,G., Houbraken,J., Boekhout,T., Crous,P.W., Robert,V. and Verkley,G.J.M.	Large-scale generation and analysis of filamentous fungal DNA barcodes boosts coverage for kingdom fungi and reveals thresholds for fungal species and higher taxon delimitation	Stud. Mycol. 92, 135-154 (2019)			Israel
Otu01115	CGTCAGATGTGTATACACGACAGCTTGGTCATTTAGAGGAAGTAAAAGTCGTAACAAGGTCTCCGTTGGTGAACCGGCGGAGGGATCATTAAAGAGTTGCAAAACTCCCTTCATACCATCGCGAACGCTACCCGATTCTCGTTGCTTCGGCGGGGCTCCCCTCTCCAAAACGGGAGCCCCCGCCGGAGGAACGCAGCCATATACTCTTGTATTTGCTGGCCTCTCTGAGTACGATTTATGCGAATAAGTCAAAACTTTCAACAACGGATCTCTTGGTTCGGGCTCGATGAAGAACGCAGC	Ascomycota	unclassified Ascomycota	unclassified Ascomycota	unclassified Ascomycota	unclassified Ascomycota	unclassified Ascomycota	0	0	1	NR_159783	81229	1.35e-54	Chaetomium dreyfussii	CBS 376.83	Eukaryota; Fungi; Dikarya; Ascomycota; Pezizomycotina; Sordariomycetes; Sordariomycetidae; Sordariales; Chaetomiaceae; Chaetomium.	Vu,D., Groenewald,M., de Vries,M., Gehrmann,T., Stielow,B., Eberhardt,U., Al-Hatmi,A., Groenewald,J.Z., Cardinali,G., Houbraken,J., Boekhout,T., Crous,P.W., Robert,V. and Verkley,G.J.M.	Large-scale generation and analysis of filamentous fungal DNA barcodes boosts coverage for kingdom fungi and reveals thresholds for fungal species and higher taxon delimitation	Stud. Mycol. 92, 135-154 (2019)			Israel
Otu01206	TCAGATGTTGAAAAGGGGCAGCCTTGGTCATTTAGAGGAAGTAAAAGTCGTAACAAGGTCTCCGTTGGTGAACCAGCGGAGGGATCATTAAAGAGTTGCAAAACTCCCTTCATACCATCGCGAACGCTACCCGATTCTCGTTGCTTCGGCGGGGGTCCCCTCTCCAAAACGGGAGCCCCCGCCGGAGGAACGCAGCCATATACTCTTGTATTTGCTGGCCTCTCTGAGTACGATTTATGCGAATAAGTCAAAACTTTCAACAACGGATCTCTTGGTTCTGGCATCGATGAAGAACGCAGC	Ascomycota	unclassified Ascomycota	unclassified Ascomycota	unclassified Ascomycota	unclassified Ascomycota	unclassified Ascomycota	0	0	1	NR_137033	83459	3.74e-60	Ramophialophora humicola	FMR 9523	Eukaryota; Fungi; Dikarya; Ascomycota; Pezizomycotina; Sordariomycetes; Sordariomycetidae; Sordariales; Sordariales incertae sedis; Ramophialophora.	Madrid,H., Cano,J., Stchigel,A., Gene,J. and Guarro,J.	Ramophialophora humicola and Fibulochlamys chilensis, two new microfungi from soil	Mycologia 102 (3), 605-612 (2010)		Forest soil	Spain
Otu01220	CTTGGTCATTTAGAGGAAGTAAAAGTCGTAACAAGGTTTCCGTAGGTGAACCTGCGGGAGGATCATTACCGAGTGTTTGGGCGCCCCTTCTCGGGGTGTCCGTCCTCCCATCCGTGTCTATTTGTACCCTGTTGCTTCGGCGGGCCCGCCCTCTGTGGCCGCCGGGGGGCTTCCCTTGCCCCCGGGCCCGTGCCCGCCGGAGACCTCAACCATGAACACTGTCTGAAGGTTGCAGTCTGAGCACCGATAATAAAAACCGTTAAAACTTTCAACAACGGATCTCTTGGTTCCGGCATCGATGAAGAACGCAAC	Ascomycota	unclassified Ascomycota	unclassified Ascomycota	unclassified Ascomycota	unclassified Ascomycota	unclassified Ascomycota	0	1	0	NR_131285	96429	2.79e-116	Aspergillus penicillioides	NRRL 4548	Eukaryota; Fungi; Dikarya; Ascomycota; Pezizomycotina; Eurotiomycetes; Eurotiomycetidae; Eurotiales; Aspergillaceae; Aspergillus; Aspergillus subgen. Aspergillus.	Peterson,S.W.	Phylogenetic analysis of Aspergillus species using DNA sequences from four loci	Mycologia 100 (2), 205-226 (2008)
Otu01598	TCTAAGGAGTATAAACGTCGTCTTGGTCATTTAGAGGAAGTAAAAGTCGTAACAAGGTTTCCGTAGGTGAACCTGCGGAAGGATCATTAGAGAGTTGCAAAACTCCCTTCATACCATCGCGAACGCTACCCGATTCTCGTTGCTTCGGCGGGGCTCCCCTCTCCAAAACGGGAGCCCCCGCCGGAGGAACGCAGCCATATACTCTTGTATTTGCTGGCCTCTCTGAGTACGATTTATGCGAATAAGTCAAAACTTTCAACAACGGATCTCTTGGTTCTGGCATCGATGAAGAACGCAGC	Ascomycota	unclassified Ascomycota	unclassified Ascomycota	unclassified Ascomycota	unclassified Ascomycota	unclassified Ascomycota	0	0	1	NR_159783	80887	6.28e-53	Chaetomium dreyfussii	CBS 376.83	Eukaryota; Fungi; Dikarya; Ascomycota; Pezizomycotina; Sordariomycetes; Sordariomycetidae; Sordariales; Chaetomiaceae; Chaetomium.	Vu,D., Groenewald,M., de Vries,M., Gehrmann,T., Stielow,B., Eberhardt,U., Al-Hatmi,A., Groenewald,J.Z., Cardinali,G., Houbraken,J., Boekhout,T., Crous,P.W., Robert,V. and Verkley,G.J.M.	Large-scale generation and analysis of filamentous fungal DNA barcodes boosts coverage for kingdom fungi and reveals thresholds for fungal species and higher taxon delimitation	Stud. Mycol. 92, 135-154 (2019)			Israel
Otu01678	GTGTGTATAAAGGAAGGCTTGGTCATTTAGAGGAAGTAAAAGTCGTAACAAGGTCTCCGTTGGTGAACCAGCGGAGGGATCATTACAGAGTTTAACGACTCCCAAACCACTGTTAACGTACCCGTACCGTTGCCTCGGCGGGCGGCCCCTGGGAGGGGTCGCAGCCCCCCTCGCGGGGGCGCCCGCCGCAGGTCCCCAAACTATACGATTATTGAGTGGCACTTCTGAGCAAACTTCCAAACAATCAAAACTTTCAACAACGGATCTCTTGGTTCTGGCAGCGATGAAGAACGCAGC	Ascomycota	unclassified Ascomycota	unclassified Ascomycota	unclassified Ascomycota	unclassified Ascomycota	unclassified Ascomycota	0	1	0	NR_165996	91700	2.72e-96	Phialemonium inflatum	CBS 259.39	Eukaryota; Fungi; Dikarya; Ascomycota; Pezizomycotina; Sordariomycetes; Sordariomycetidae; Sordariales; Cephalothecaceae; Phialemonium.	Vu,D., Groenewald,M., de Vries,M., Gehrmann,T., Stielow,B., Eberhardt,U., Al-Hatmi,A., Groenewald,J.Z., Cardinali,G., Houbraken,J., Boekhout,T., Crous,P.W., Robert,V. and Verkley,G.J.M.	Large-scale generation and analysis of filamentous fungal DNA barcodes boosts coverage for kingdom fungi and reveals thresholds for fungal species and higher taxon delimitation	Stud. Mycol. 92, 135-154 (2019)			USA: Washington
Otu02144	GCAAAATATGAATAAGAGACAGCTTGGTCATTTAGAGGAAGTAAAAGTCGTAACAAGGTCTCCGTTGGTGAACCAGCGGAGGGATCATTAAAGAGTTGCAAAACTCCCTTCATACCATCGCGAACGCTACCCGATTCTCGTTGCTTCGGCGGGGGTCCCCTCTCCAAAACGGGAGCCCCCGCCGGAGGAACGCAGCCATATACTCTTGTATTTGCTGGCCTCTCTGAGTACGATTTATGCGAGTAAGTCAAAACTTTCAACAACGGATCTCTTGGTTCTGGCATCGATGAAGAACGCAGC	Ascomycota	unclassified Ascomycota	unclassified Ascomycota	unclassified Ascomycota	unclassified Ascomycota	unclassified Ascomycota	0	0	1	NR_137033	83083	1.74e-58	Ramophialophora humicola	FMR 9523	Eukaryota; Fungi; Dikarya; Ascomycota; Pezizomycotina; Sordariomycetes; Sordariomycetidae; Sordariales; Sordariales incertae sedis; Ramophialophora.	Madrid,H., Cano,J., Stchigel,A., Gene,J. and Guarro,J.	Ramophialophora humicola and Fibulochlamys chilensis, two new microfungi from soil	Mycologia 102 (3), 605-612 (2010)		Forest soil	Spain
Otu02183	CGTCAGATGTGTAAAGAGACGGCTTGGTCATTTAGAGGAAGTAAAAGTCGTAACAAGGTCTCCGTTGGTGAACCAGCGGAGGGATCATTAAAGAGTTGCAAAACTCCCTTCATACCATCGCGAACGCTACCCGATTCTCGTTGCTTCGGCGGGGGTCCCCTCTCCAAAACGGGAGCCCCCGCCGGAGGAACGCAGCCATATACTCTTGTATTTGCTGGCCTCTCTGGGTACGATTTATGCGAATAAGTCAAAACTTTCAACAACGGATCTCTTGGTTCTGGCATCGATGAAGAACGCAGC	Ascomycota	unclassified Ascomycota	unclassified Ascomycota	unclassified Ascomycota	unclassified Ascomycota	unclassified Ascomycota	0	0	1	NR_137033	83083	1.74e-58	Ramophialophora humicola	FMR 9523	Eukaryota; Fungi; Dikarya; Ascomycota; Pezizomycotina; Sordariomycetes; Sordariomycetidae; Sordariales; Sordariales incertae sedis; Ramophialophora.	Madrid,H., Cano,J., Stchigel,A., Gene,J. and Guarro,J.	Ramophialophora humicola and Fibulochlamys chilensis, two new microfungi from soil	Mycologia 102 (3), 605-612 (2010)		Forest soil	Spain
Otu02263	CTTGTTCATTTAGAGGAAGTAAAAGTCGTAACAAGGTTTCCGTAGGTGAACCTGCGGAAGGATCATTGTCTACGCCGCGCTTGTCCGCGGTCAGGGGGGCTCCTCTCCGGGGGAGCTCTGTCTGAACCCTCTGTCATTGTCGTACCTCGCGTTTCCTCGGCGGGCCCGCTCGCCAACGAGGACCCCAAATCAAACCTATTGCAGTGCCTGCAGTAAACGTCCCACAAAAAATAGAAATCACAACTTTCAACAGCGGAGATCTTGGGTCGGGCATAGATGAAGAAAGAAGC	Ascomycota	unclassified Ascomycota	unclassified Ascomycota	unclassified Ascomycota	unclassified Ascomycota	unclassified Ascomycota	1	0	0	NR_168770	98507	2.26e-27	Solicoccozyma zizaniae	B857	Eukaryota; Fungi; Dikarya; Basidiomycota; Agaricomycotina; Tremellomycetes; Filobasidiales; Piskurozymaceae; Solicoccozyma.	Yurkov,A.M. and Kurtzman,C.P.	Three new Tremellomycetes from maize and northern wild rice	Unpublished
Otu03162	TCATGTGTGTATAAGATACAGCTTGGTCATTTAGAGGAAGTAAAAGTCGTAACAAGGTCTCCGTTGGTGAACCAGCGGAGGGATCATTAAAGAGTTGCAAAACTCCCTTCATACCATCGCGAACGCTACCCGATTCTCGTTACTTCGGCGGGGGTCCCCTCTCCAAAACGGGAGCCCCCGCGGGAGGAACGCAGCCATATACTCTTGTATTTGCTGGCCTCTCTGAGTACGATTTATGCGAATAAGTCAAAACTTTCAACAACGGATCTCTTGGGTCTGGCATCGATGAAGAACGCAGC	Ascomycota	unclassified Ascomycota	unclassified Ascomycota	unclassified Ascomycota	unclassified Ascomycota	unclassified Ascomycota	0	0	1	NR_159783	81379	2.9e-56	Chaetomium dreyfussii	CBS 376.83	Eukaryota; Fungi; Dikarya; Ascomycota; Pezizomycotina; Sordariomycetes; Sordariomycetidae; Sordariales; Chaetomiaceae; Chaetomium.	Vu,D., Groenewald,M., de Vries,M., Gehrmann,T., Stielow,B., Eberhardt,U., Al-Hatmi,A., Groenewald,J.Z., Cardinali,G., Houbraken,J., Boekhout,T., Crous,P.W., Robert,V. and Verkley,G.J.M.	Large-scale generation and analysis of filamentous fungal DNA barcodes boosts coverage for kingdom fungi and reveals thresholds for fungal species and higher taxon delimitation	Stud. Mycol. 92, 135-154 (2019)			Israel
Otu05255	CGTCAGATGTGTATAAGGACCGCTTGGTCATTTAGAGGAAGTAAAAGTCGTAACAAGGTCTCCGTTGGTGAACCAGCGGAGGGATCATTAAAGAGTTGCAAAACTCCCTTCATACCATCGCGAACGCTACCCGATTCTCGTTGCTCCGGCGGGGGTCCCCTCTCCAAAACGGGAGCCCCCGCCGGAGGAACGCAGCCATATACTCTTGTATTTGCTGGCCTCTCTGAGTACGATTTATGCGAATAAGTCAAAACTTTCAACAACGGATCTCTTGGTTCTGGCATCGATAAGAACGCAGC	Ascomycota	unclassified Ascomycota	unclassified Ascomycota	unclassified Ascomycota	unclassified Ascomycota	unclassified Ascomycota	0	0	1	NR_159783	81570	2.9e-56	Chaetomium dreyfussii	CBS 376.83	Eukaryota; Fungi; Dikarya; Ascomycota; Pezizomycotina; Sordariomycetes; Sordariomycetidae; Sordariales; Chaetomiaceae; Chaetomium.	Vu,D., Groenewald,M., de Vries,M., Gehrmann,T., Stielow,B., Eberhardt,U., Al-Hatmi,A., Groenewald,J.Z., Cardinali,G., Houbraken,J., Boekhout,T., Crous,P.W., Robert,V. and Verkley,G.J.M.	Large-scale generation and analysis of filamentous fungal DNA barcodes boosts coverage for kingdom fungi and reveals thresholds for fungal species and higher taxon delimitation	Stud. Mycol. 92, 135-154 (2019)			Israel
Otu05324	CTTGGTCATTTAGAGGAAGTAAAAGTCGTAACAAGGTTTCCGTAGGTGAACCTGCGGAAGGATCATTACAAGGAACGCTGGTCCAACCAGCATCCTCTAACCCAATGCGTACCAACCTTGTTGCCTCGGCGTGCCAGCGCCGTCGATGGTGCTGCCGGCCCCGGCTGGATAGCGCACGCCAGAGGAACCGCAAACTCCAGCTTTAACAAGTGCGGTCTGAGCTTGAACCTAATGCGTTTAAAACTTTCAACAACAGAGCTCTTGGTTCTGGACTCGATGAAGAACGCTGC	Ascomycota	unclassified Ascomycota	unclassified Ascomycota	unclassified Ascomycota	unclassified Ascomycota	unclassified Ascomycota	0	1	0	NR_164055	100000	8.08e-32	Muyocopron laterale	CBS 141029	Eukaryota; Fungi; Dikarya; Ascomycota; Pezizomycotina; Dothideomycetes; Dothideomycetes incertae sedis; Muyocopronales; Muyocopronaceae; Muyocopron.	Hernandez-Restrepo,M., Bezerra,J., Tan,Y., Wiederhold,N., Crous,P., Guarro,J. and Gene,J.	Re-evaluation of Mycoleptodiscus species and morphologically similar fungi	Persoonia (2019) In press			Australia
Otu05355	ATAAGATGTGAATAAGGGACAGCTTGGTCATTTAGAGGAAGTAAAAGTCGTAACAAGGCTTCCGTAGGTGAACCTGCGGAAGGATCATTAAAGAGTTGCAAAACTCCCTTCATACCATCGCGAACGCTACCCGATTCTCGTTGCTTCGGCGGGGGTCCCCTCTCCAAAACGGGAGCCCCCGCCGGAGGAACGCAGCCATATACTCTTGTATTTGCTGGCCTCTCTGAGTACGATTTATGCGAATAAGTCAAAACTTTCAACAACGGATCTCTTGGTTCTGGCATCGATGAAGAACGCAGC	Ascomycota	unclassified Ascomycota	unclassified Ascomycota	unclassified Ascomycota	unclassified Ascomycota	unclassified Ascomycota	0	0	1	NR_137033	81579	8.15e-52	Ramophialophora humicola	FMR 9523	Eukaryota; Fungi; Dikarya; Ascomycota; Pezizomycotina; Sordariomycetes; Sordariomycetidae; Sordariales; Sordariales incertae sedis; Ramophialophora.	Madrid,H., Cano,J., Stchigel,A., Gene,J. and Guarro,J.	Ramophialophora humicola and Fibulochlamys chilensis, two new microfungi from soil	Mycologia 102 (3), 605-612 (2010)		Forest soil	Spain
Otu05390	GAGTCAGAGGTGTAAAAGAGACAGCTTGGTCATTTAGAGGAAGTAAAAGTCGTAACAAGGTTTCCGTAGGTGAACCTGCGGAAGGATCATTACCGAGAACCGGCGCCCTCGTGGCCCGACCCTCAAACCACCGCGTACCGAACTTGAACGTTGCCTCGGCGGGGCCCCCAGGGGACCCGCCGCAGGACGCAAACAAGACCGTTTCGTGTGACGAACGTCTGATATTCTTCTTCGCGAATGCGATAAAGTACAAATTTTAACAATGGATCTCTTGGCTCCGGCATCGATGAAGAACGCAGC	Ascomycota	unclassified Ascomycota	unclassified Ascomycota	unclassified Ascomycota	unclassified Ascomycota	unclassified Ascomycota	0	1	0	NR_137930	86458	2.17e-82	Arxiella dolichandrae		Eukaryota; Fungi; Dikarya; Ascomycota; Pezizomycotina; Dothideomycetes; Dothideomycetes incertae sedis; Muyocopronales; Muyocopronales incertae sedis; Arxiella.	Crous,P.W. and Groenewald,J.Z.	Direct Submission	Submitted (12-JUL-2016) National Center for Biotechnology Information, NIH, Bethesda, MD 20894, USA	Dolichandra unguis-cati	leaves	South Africa: KwaZulu-Natal, Pietermaritzburg
Otu05392	CTTGGTCATTTAGAGGAAGTAAAAGTTGTAACAAGGTCTCCGTAGGTGAACCTGCGGAGGGATCATTCTTGAAAGGCCTCATGGCCTTCATCCCTCTACCCTTGTGGATTAGGATGTGCCTTCGGCCCTAGTGGCCGGCTTTTATGCTGTAGACTTTGTCTGACACATTGATGAAAATCAAAACTTTCAACAAAGGATCTCTTGGCTCTTGCATCGATGAAGAACGCAGC	Ascomycota	unclassified Ascomycota	unclassified Ascomycota	unclassified Ascomycota	unclassified Ascomycota	unclassified Ascomycota	0	1	0	NR_126144	81893	1.33e-48	Archaeorhizomyces borealis	NS99-600	Eukaryota; Fungi; Dikarya; Ascomycota; Taphrinomycotina; Archaeorhizomycetales; Archaeorhizomycetaceae; Archaeorhizomyces.	Menkis,A., Urbina,H., James,T.Y. and Rosling,A.	Archaeorhizomyces borealis sp. nov. and a sequence-based classification of related soil fungal species	Fungal Biol 118 (12), 943-955 (2014)	Pinus sylvestris	root tip	Lithuania
Otu00116	CTTGGTCATTTAGAGGAAGTAAAAGTCGTAACAAGGTTTCCGTAGGTGAACCTGCGGAAGGATCATTACCGAGTTCTGGGTTCTCTCATCGAGGCCCGCTCTCCCACCCTTTGTGAACTTGACCTCTGTTGCTTTGGCGTGGCCAGCGCTGTAAAAAGCGCGGCCGGCGGGGCCTGGCCCCCGCTGGCAAGCTTGCCCGCCAGAGGACTATCAAACTCTTGTCAGTAAACGATGCAGTCTGATCAAACATTTAATTGTTTAAAACTTTCAACAACGGATCTCTTGGTTCTGGCATCGATGAAGAACGCAGC	Ascomycota	Dothideomycetes	Botryosphaeriales	Aplosporellaceae	Aplosporella	unclassified Aplosporella	2	0	0	NR_154688	99301	2.06e-147	Aplosporella artocarpi	B0391	Eukaryota; Fungi; Dikarya; Ascomycota; Pezizomycotina; Dothideomycetes; Dothideomycetes incertae sedis; Botryosphaeriales; Aplosporellaceae; Aplosporella.	Trakunyingcharoen,T., Lombard,L., Groenewald,J.Z., Cheewangkoon,R., To-Anun,C. and Crous,P.W.	Caulicolous Botryosphaeriales from Thailand	Persoonia 34, 87-99 (2015)	Artocarpus heterophyllus		Thailand: Chiang Mai province
Otu00458	CTTGGTCATTTAGAGGAAGTAAAAGTCGTAACAAGGTCTCCGTAGGTGAACCTGCGGAGGGATCATTACTGAGTGAGGGCCTCCGGGTCCGACCTCCAACCCCATGTTATCTGACCCTGTTGCCTCGGGGGTGACCCGGCCGCCTTCGGGCGATTTGGGGCCCCCGGTGGACCACTCAACACTGCATCTTTGCGTCTGAGTCAATTATTGAATCAATCAAAACTTTCAACAACGGATCTCTTGGTTCTGGCATCGATGAAGAACGCAGC	Ascomycota	Dothideomycetes	Capnodiales	unclassified unclassified	unclassified unclassified	unclassified unclassified	2	0	0	NR_137772	94074	1.43e-113	Penidiella aggregata	CBS 128772	Eukaryota; Fungi; Dikarya; Ascomycota; Pezizomycotina; Dothideomycetes; Dothideomycetidae; Mycosphaerellales; Teratosphaeriaceae; Penidiella.	Crous,P.W. and Groenewald,J.Z.	Why everlastings don't last	Persoonia 26, 70-84 (2011)	Phaenocoma prolifera	leaf bracts	South Africa
Otu00060	CTTGGTCATTTAGAGGAAGTAAAAGTCGTAACAAGGTCTCCGTAGGTGAACCTGCGGAGGGATCATTACCGAGTGAGGGCCTCCGGGCTCGATCTCCAACCCCATTGTTATCCGACCCTGTTGCCTCGGGGGTGACCCGGCCTTCGGGCTCGGGGCCCCCGGCGGACCCCAATCAACACTGCATCCATGCGTCCGAGTCAATATTGAATCAATCAAAACTTTCAACAACGGATCTCTTGGTTCTGGCATCGATGAAGAACGCAGC	Ascomycota	Dothideomycetes	Capnodiales	unclassified unclassified	unclassified unclassified	unclassified unclassified	28	0	0	NR_154848	93680	2.37e-111	Catenulostroma lignicola	FMR 11491	Eukaryota; Fungi; Dikarya; Ascomycota; Pezizomycotina; Dothideomycetes; Dothideomycetidae; Mycosphaerellales; Teratosphaeriaceae; Catenulostroma.	Hernandez-Restrepo,M., Gene,J., Castaneda-Ruiz,R.F., Mena-Portales,J., Crous,P.W. and Guarro,J.	Phylogeny of saprobic microfungi from Southern Europe	Stud. Mycol. 86, 53-97 (2017)		dead wood	Spain: Galicia, Las Fragas del Eume Natural Park
Otu00462	CTTGGTCATTTAGAGGAAGTAAAAGTCGTAACAAGGTCTCCGTAGGTGGACCTGCGGAGGGATCATTACCGAGTGAGGGCCTCCGGGCTCGACCTCCAACCCCATGTTATCCGACCCTGTTGCCTCGGGGGCGACCCGGCCCGGCGCCGGGGCCCCCGGTGGACCACTCAACGCTGCATCGTTGCGTCCGAGTCTAGATATTGAATCAATCAAAACTTTCAACAACGGATCTCTTGGTTCTGGCATCGATGAAGAACGCAGC	Ascomycota	Dothideomycetes	Capnodiales	unclassified unclassified	unclassified unclassified	unclassified unclassified	0	1	0	NR_137022	93309	1.41e-108	Teratosphaeria encephalarti	CBS 123540	Eukaryota; Fungi; Dikarya; Ascomycota; Pezizomycotina; Dothideomycetes; Dothideomycetidae; Mycosphaerellales; Teratosphaeriaceae; Teratosphaeria.	Crous,P.W., Wood,A.R., Okada,G. and Groenewald,J.Z.	Foliicolous microfungi occurring on Encephalartos	Persoonia 21, 135-146 (2008)	Encephalartos altensteinii	living leaves	South Africa
Otu00087	CTTGGTCATTTAGAGGAAGTAAAAGTCGTAACAAGGTCTCCGTAGGTGAACCTGCGGAGGGATCATTACAAGTGACCCCCGGTCTAACCGACCGGGATGCTCATAACCCTTTGTTGTCCGACCACGTTGCCTCCGGGGCGACCCTGCCTTCTGGCGGGGGCCCCGGGTGGACAATTCAAACTCTTGCGTAACTTTGCAGTCTGAGTAAATTTAATTAATAAATTAAAACTTTCAACAACGGATCTCTTGGTTCTGGCATCGATGAAGAACGCAGC	Ascomycota	Dothideomycetes	Capnodiales	Cladosporiaceae	Cladosporium	unclassified Cladosporium	0	16	0	NR_152307	95956	4.01e-124	Cladosporium chasmanthicola	CPC 21300	Eukaryota; Fungi; Dikarya; Ascomycota; Pezizomycotina; Dothideomycetes; Dothideomycetidae; Cladosporiales; Cladosporiaceae; Cladosporium.	Bensch,K., Groenewald,J.Z. and Crous,P.W.	Cladosporium for GOPHY 1	Unpublished	Chasmanthe aethiopica		South Africa: Western Cape, Brackenfell
Otu03941	CTTGTTCATTTAGAGGAAGTAAAAGTCGTAACAAGGTCTCCGTAGATGAACCTGCGGAGGGATCATTACAAGTGACCCCGGTTTTACCACCGGGATGTTCATAACCCTTTGTTGTCTGACTCTGTTGCCTCCGGGGCGACCCTGCCTTCGGGCGGGGGCTCCGGGTGGACACTTCAAACTCTTGCGTAACTTTGCAGTCTGAGTAAATTAATTAATAAATTAAAACTTTTAACAACGGATCTCTTGGCTCTGGAATAGATGAAGAACGAAGC	Ascomycota	Dothideomycetes	Capnodiales	Cladosporiaceae	Cladosporium	unclassified Cladosporium	0	1	0	NR_119844	98127	6.54e-132	Cladosporium flabelliforme	CBS 126345	Eukaryota; Fungi; Dikarya; Ascomycota; Pezizomycotina; Dothideomycetes; Dothideomycetidae; Cladosporiales; Cladosporiaceae; Cladosporium.	Schoch,C.L., Robbertse,B., Robert,V., Vu,D., Cardinali,G., Irinyi,L., Meyer,W., Nilsson,R.H., Hughes,K., Miller,A.N., Kirk,P.M., Abarenkov,K., Aime,M.C., Ariyawansa,H.A., Bidartondo,M., Boekhout,T., Buyck,B., Cai,Q., Chen,J., Crespo,A., Crous,P.W., Damm,U., De Beer,Z.W., Dentinger,B.T., Divakar,P.K., Duenas,M., Feau,N., Fliegerova,K., Garcia,M.A., Ge,Z.W., Griffith,G.W., Groenewald,J.Z., Groenewa…	Finding needles in haystacks: linking scientific names, reference specimens and molecular data for Fungi	Database (Oxford) 2014 (2014)	Melaleuca cajuputi		Australia
Otu00378	CTTGGTCATTTAGAGGAAGTAAAAGTCGTAACAAGGTCTCCGTAGGTGAACCTGCGGAGGGATCATTACTGAGTGAGGGCTCACGCCCGACCTCCAACCCTTTGTGAACACATCTTGTTGCTTCGGGGGCGACCCTGCCGGCACTTTGTCGCCGGGCGCCCCCGGAGGTCTTCAAACACTGCATCATTGCGTCGGAGTTTAAACAAATTAAACAAAACTTTCAACAACGGATCTCTTGGTTCTGGCATCGATGAAGAACGCAGC	Ascomycota	Dothideomycetes	Capnodiales	Mycosphaerellaceae	Pseudocercospora	unclassified Pseudocercospora	2	0	0	NR_147290	100000	4.99e-123	Pseudocercospora brackenicola		Eukaryota; Fungi; Dikarya; Ascomycota; Pezizomycotina; Dothideomycetes; Dothideomycetidae; Mycosphaerellales; Mycosphaerellaceae; Pseudocercospora.	Guatimosim,E., Schwartsburd,P.B., Barreto,R.W. and Crous,P.W.	Novel fungi from an ancient niche: cercosporoid and related sexual morphs on ferns	Persoonia 37, 106-141 (2016)	Pteridium arachnoideum		Brazil
Otu00305	CTTGGTCATTTAGAGGAAGTAAAAGTCGTAACAAGGTCTCCGTAGGTGAACCTGCGGAGGGATCATTACTGAGTTAGGGGCTTCGGCCCCGACCTCCAACCCTTTGTGAACCAACTCTGTTGCTTCGGGGGCGACCCTGCCGTTTGCGCGGTGGCGGCGCCCCCGGAGGCCAAATCAAACACTGCGTAACTTTGTAGTCGGAGTCTGATTAAATAAATCAAAACTTTCAACAACGGATCTCTTGGTTCTGGCATCGATGAAGAACGCAGC	Ascomycota	Dothideomycetes	Capnodiales	Mycosphaerellaceae	unclassified Mycosphaerellaceae	unclassified Mycosphaerellaceae	0	2	0	NR_156004	93015	4.02e-109	Zasmidium podocarpi	CBS 142529	Eukaryota; Fungi; Dikarya; Ascomycota; Pezizomycotina; Dothideomycetes; Dothideomycetidae; Mycosphaerellales; Mycosphaerellaceae; Zasmidium.	Crous,P.W. and Groenewald,J.Z.	Fungal Planet Description sheets	Unpublished	Podocarpus sp.	leaf litter	Australia: Western Australia
Otu00423	CTTGGTCATTTAGAGGAAGTAAAAGTCGTAACAAGGTCTCCGTAGGTGAACCTGCGGAGGGATCATTACCGAGTGAGGGCCTTCGGGCTCGACCTCCAACCCCATGTCATCCGACCCTGTTGCCTCGGGGGAGACCCGGCCCGTTGGGCGCCAGGGGCCCCCGGTGGACCACTCAACGCTGCATCATTGCGTCCGAGTCGTATTTGAATCAATCAAAACTTTCAACAACGGATCTCTTGGTTCTGGCATCGATGAAGAACGCAGC	Ascomycota	Dothideomycetes	Capnodiales	unclassified unclassified	unclassified unclassified	unclassified unclassified	0	1	0	NR_137022	94403	1.09e-114	Teratosphaeria encephalarti	CBS 123540	Eukaryota; Fungi; Dikarya; Ascomycota; Pezizomycotina; Dothideomycetes; Dothideomycetidae; Mycosphaerellales; Teratosphaeriaceae; Teratosphaeria.	Crous,P.W., Wood,A.R., Okada,G. and Groenewald,J.Z.	Foliicolous microfungi occurring on Encephalartos	Persoonia 21, 135-146 (2008)	Encephalartos altensteinii	living leaves	South Africa
Otu00533	CTTGGTCATTTAGAGGAAGTAAAAGTCGTAACAAGGTCTCCGTAGGTGAACCTGCGGAGGGATCATTACCGAGCGAAGGGCCTCTGGCCCGACCTCCAACCCTTTGTAATTGAAGACCTCTGTTGCCTCGGGGGCGACCCGGCCCTGGCTGCCGGGGCCCCCGACGGACCCCTCTAGAACGCTGCATCTATGCGTCGGATTTTGTAAGCAAATTGATTAAAACTTTCAACAACGGATCTCTTGGTTCTGGCATCGATGAAGAACGCAGC	Ascomycota	Dothideomycetes	unclassified Dothideomycetes	unclassified Dothideomycetes	unclassified Dothideomycetes	unclassified Dothideomycetes	1	0	0	NR_137772	86957	3.23e-80	Penidiella aggregata	CBS 128772	Eukaryota; Fungi; Dikarya; Ascomycota; Pezizomycotina; Dothideomycetes; Dothideomycetidae; Mycosphaerellales; Teratosphaeriaceae; Penidiella.	Crous,P.W. and Groenewald,J.Z.	Why everlastings don't last	Persoonia 26, 70-84 (2011)	Phaenocoma prolifera	leaf bracts	South Africa
Otu00013	CTTGGTCATTTAGAGGAAGTAAAAGTCGTAACAAGGTTTCCGTAGGTGAACCTGCGGAAGGATCATTACCTAGAGTTTGTAGGCTTTGCCTGCTATCTCTTACCCATGTCTTTTGAGTACCTTCGTTTCCTCGGCGGGTCCGCCCGCCGATCGGACAACCATAAACCATTTGCAGTCGCAATCAGCGTCTGAAAAAACTTTAATAGTTACAACTTTCAACAACGGATCTCTTGGTTCTGGCATCGATGAAGAACGCAGC	Ascomycota	Dothideomycetes	Pleosporales	Didymellaceae	Didymella	unclassified Didymella	10	102	0	NR_136125	95367	1.07e-114	Didymella rosea	BRIP 50788	Eukaryota; Fungi; Dikarya; Ascomycota; Pezizomycotina; Dothideomycetes; Pleosporomycetidae; Pleosporales; Pleosporineae; Didymellaceae; Didymella.	Pearce,T.L., Scott,J.B., Crous,P.W., Pethybridge,S.J. and Hay,F.	Tan spot of pyrethrum is caused by a Didymella species complex	Plant Pathol. (2015) In press			Australia
Otu00067	CTTGGTCATTTAGAGGAAGTAAAAGTCGTAACAAGGTTTCCGTAGGTGAACCTGCGGAAGGATCATTACCTAGAGTTTGTAGGCTTTGCCTGCTATCTCTTACCCATGTCTTTTGAGTACCTTCGTTTCCTCGGCGGGTCCGCCCGCCGATTGGACAATTTAAACCATTCGCAGTTGCAATCAGCGTCTGAAAAAACTTAATAGTTACAACTCTCAACAACGGATCTCTTGGTTCTGGCATCGATGAAGAACGCAGC	Ascomycota	Dothideomycetes	Pleosporales	Didymellaceae	unclassified Didymellaceae	unclassified Didymellaceae	14	8	0	NR_136125	96887	8.12e-121	Didymella rosea	BRIP 50788	Eukaryota; Fungi; Dikarya; Ascomycota; Pezizomycotina; Dothideomycetes; Pleosporomycetidae; Pleosporales; Pleosporineae; Didymellaceae; Didymella.	Pearce,T.L., Scott,J.B., Crous,P.W., Pethybridge,S.J. and Hay,F.	Tan spot of pyrethrum is caused by a Didymella species complex	Plant Pathol. (2015) In press			Australia
Otu00207	CTTGGTCATTTAGAGGAAGTAAAAGTCGTAACAAGGTTTCCGTAGGTGAACCTGCGGAAGGATCATTACCTAGAGTTGCGGGCTTTGCCTGCCATCTCTTACCCATGTCTTTTGAGCACCTTCGTTTCCTCGGCGGGTCCGCCCGCCGTCAGGACGCTTCAAAACCACTTGCAGTTGCAATCAGCGTCTGAAAAAACTTTAATAGTTACAACTTTCAACAACGGATCTCTTGGTTCTGGCATCGATGAAGAACGCAGC	Ascomycota	Dothideomycetes	Pleosporales	Didymellaceae	unclassified Didymellaceae	unclassified Didymellaceae	6	0	0	NR_136125	96124	4.91e-118	Didymella rosea	BRIP 50788	Eukaryota; Fungi; Dikarya; Ascomycota; Pezizomycotina; Dothideomycetes; Pleosporomycetidae; Pleosporales; Pleosporineae; Didymellaceae; Didymella.	Pearce,T.L., Scott,J.B., Crous,P.W., Pethybridge,S.J. and Hay,F.	Tan spot of pyrethrum is caused by a Didymella species complex	Plant Pathol. (2015) In press			Australia
Otu03279	CTTGGGCATTTAGAGGCAGTAAAAGTCGTCACAAGGTTTCCGTAGGTGAACCTGCGGAAGGATCATTAACCTTTCAAAAAACAGGGTGCGTCGCGGCCCCCCTCCGGGGGCGGTTTGGGGTCCTCCCCTTCACGCGCGCACGACTGCATCCTTACTTTACGAGCACCTTCTGTTCTCCCTCGGCGGGGCAACCTGCCGTGGGAACCGAATAAACCCTATTTTGCATCCAGCATTACCCGTTCCGAAACAAACAATCGGTAAAAATTGCAACAATGGATATCTTGGCTCCGGAAGAGATGAAGAAAGAAGC	Ascomycota	Dothideomycetes	Pleosporales	Didymosphaeriaceae	unclassified Didymosphaeriaceae	unclassified Didymosphaeriaceae	1	0	0	NR_161121	88581	2.22e-92	Pseudopithomyces angolensis		Eukaryota; Fungi; Dikarya; Ascomycota; Pezizomycotina; Dothideomycetes; Pleosporomycetidae; Pleosporales; Massarineae; Didymosphaeriaceae; Pseudopithomyces.	Groenewald,J.Z. and Crous,P.W.	Fungal Planet description sheets: 785-867	Unpublished		leaf spot of unknown host plant	Angola
Otu00027	CTTGGTCATTTAGAGGAAGTAAAAGTCGTAACAAGGTCTCCGTAGGTGAACCTGCGGAGGGATCATTACACAAATATGAAGGCGGGCTGGAACCTCTCGGGGTTACAGCCTTGCTGAATTATTCACCCTTGTCTTTTGCGTACTTCTTGTTTCCTTGGTGGGTTCGCCCACCACTAGGACAAACATAAACCTTTTGTAATTGCAATCAGCGTCAGTAACAAATTAATAATTACAACTTTCAACAACGGATCTCTTGGTTCTGGCATCGATGAAGAACGCAGC	Ascomycota	Dothideomycetes	Pleosporales	Pleosporaceae	Alternaria	unclassified Alternaria	36	23	0	NR_163686	100000	1.46e-133	Alternaria alstroemeriae	CBS 118809	Eukaryota; Fungi; Dikarya; Ascomycota; Pezizomycotina; Dothideomycetes; Pleosporomycetidae; Pleosporales; Pleosporineae; Pleosporaceae; Alternaria.	Vu,D., Groenewald,M., de Vries,M., Gehrmann,T., Stielow,B., Eberhardt,U., Al-Hatmi,A., Groenewald,J.Z., Cardinali,G., Houbraken,J., Boekhout,T., Crous,P.W., Robert,V. and Verkley,G.J.M.	Large-scale generation and analysis of filamentous fungal DNA barcodes boosts coverage for kingdom fungi and reveals thresholds for fungal species and higher taxon delimitation	Stud. Mycol. 92, 135-154 (2019)			Australia
Otu00063	CTTGGTCATTTAGAGGAAGTAAAAGTCGTAACAAGGTTTCCGTAGGTGAACCTGCGGAAGGATCATTACAAGAAGTCTCAGGGCTATATGCCCTGAAACCTTCCACCCTTTGTTTATTGAACTTATCTTGTTGTTGCCTCGGCGGGGGTTGTTGCGCATCTTTTTGCGTATCCTCCCCCCGCCGGCGTACAGCTCTATAAACCTTTGATGTAAACTATATAGTCAGAGCCATTTTGGCATTTTGATAAATAAATCAAAACTTTCAACAACGGATCTCTTGGTTCTGGCATCGATGAAGAACGCAGC	Ascomycota	Dothideomycetes	Pleosporales	Pleosporales_fam_Incertae_sedis	Pseudorobillarda	unclassified Pseudorobillarda	24	0	0	NR_137846	90244	4.87e-69	Pseudorobillarda eucalypti	NTCL085	Eukaryota; Fungi; Dikarya; Ascomycota; Pezizomycotina; Dothideomycetes; Pleosporomycetidae; Pleosporales; Pleosporales incertae sedis; Pseudorobillarda.	Tangthirasunun,N., Silar,P., Bhat,D.J., Chukeatirote,E., Wijayawardene,D.N.N., Maharachchikumbura,S.S.N. and Hyde,K.D.	Morphology and phylogeny of Pseudorobillarda eucalypti sp. nov., from Thailand	Phytotaxa 176, 251-259 (2014)		dead leaf	Thailand
Otu00098	CTTGGTCATTTAGAGGAAGTAAAAGTCGTAACAAGGTTTCCGTAGGTGAACCTGCGGAAGGATCATTATCAAGTTACAGCGGAGGCGCCCTCGGGTGTCCTCCTGTCTGCAACCCTTGTCTTTTGCGTACTGTATGTTTCCTCGGCGGGTTCGCCCGCCGATAGGACATTCATAAACCCTTCGTAGTTGCAATCAGCGTCAGAAAAAACTATAATAGTTACAACTTTCAACAACGGATCTCTTGGTTCTGGCATCGATGAAGAACGCAGC	Ascomycota	Dothideomycetes	Pleosporales	unclassified Pleosporales	unclassified Pleosporales	unclassified Pleosporales	16	0	0	NR_170043	95720	8.58e-116	Neopyrenochaeta maesuayensis	MFLU:15-0078	Eukaryota; Fungi; Dikarya; Ascomycota; Pezizomycotina; Dothideomycetes; Pleosporomycetidae; Pleosporales; Pleosporineae; Neopyrenochaetaceae; Neopyrenochaeta.	Li,W.-J., McKenzie,E.H.C., Liu,J.-K., Bhat,D.J., Dai,D.-Q., Camporesi,E., Tian,Q., Maharachchikumbura,S.S.N., Luo,Z.-L., Shang,Q.-J., Zhang,J.-F., Tangthirasunun,N., Karunarathna,S.C., Xu,J.-C. and Hyde,K.D.	Taxonomy and phylogeny of hyaline-spored coelomycetes	Fungal Divers. 100 (1), 279-801 (2020)			Thailand
Otu00110	CTTGGTCATTTAGAGGAAGTAAAGGTCGTAACAAGGTTTCCGTAGGTGAACCTGCGGAAGGATCATTATCGTGGGGCTCCGGCCCCGTCGAGATATCACCCTTGCCTTTTTCGAGCACCGTTCCGTTTCCTCGGCAGGCCCGCCTGCCAACGGGGACCCCAACCAAACCCTTTTGCGTACCTGCAACCGTCTGAGAAACAAGCGAAACAATCAAAACTTTCAACAATGGATCTCTTGGTTCTGGCATCGATGAAGAACGCAGC	Ascomycota	Dothideomycetes	Pleosporales	unclassified Pleosporales	unclassified Pleosporales	unclassified Pleosporales	16	0	0	NR_160118	88053	1.16e-69	Pleospora iqbalii	CBS 362.69	Eukaryota; Fungi; Dikarya; Ascomycota; Pezizomycotina; Dothideomycetes; Pleosporomycetidae; Pleosporales; Pleosporineae; Pleosporaceae; Pleospora.	Vu,D., Groenewald,M., de Vries,M., Gehrmann,T., Stielow,B., Eberhardt,U., Al-Hatmi,A., Groenewald,J.Z., Cardinali,G., Houbraken,J., Boekhout,T., Crous,P.W., Robert,V. and Verkley,G.J.M.	Large-scale generation and analysis of filamentous fungal DNA barcodes boosts coverage for kingdom fungi and reveals thresholds for fungal species and higher taxon delimitation	Stud. Mycol. 92, 135-154 (2019)			Pakistan
Otu00059	CTTGGTCATTTAGAGGAAGTAAAAGTCGTAACAAGGTTTCCGTAGGTGAACCTGCGGAAGGATCATTACCGAGTTAGGGTGTCTCCCCGGAGCGCCCGACCTCCCAACCCTTTGTCTATGATACCCAATAGTTGCTTCGGCGTGCCGAGGGGTCGTACCCTCGCCGGATCTCCGGTCTGGAGCGTGCCCGCCGATGGCCTCAACTTAACACTTGAACCCAAAACCTGTCGTCTGAAAACATTTATGATTTACAATCAAAAACAAAACTTTCAACAACGGATCTCTTGGTTCTGGCATCGATGAAGAACGCAGC	Ascomycota	Eurotiomycetes	Chaetothyriales	Chaetothyriales_fam_Incertae_sedis	Strelitziana	unclassified Strelitziana	0	26	0	NR_132838	92994	1.65e-128	Strelitziana australiensis		Eukaryota; Fungi; Dikarya; Ascomycota; Pezizomycotina; Eurotiomycetes; Chaetothyriomycetidae; Chaetothyriales; Chaetothyriales incertae sedis; Strelitziana.	Cheewangkoon,R., Groenewald,J.Z., Summerell,B.A., Hyde,K.D., To-Anun,C. and Crous,P.W.	Myrtaceae, a cache of fungal biodiversity	Persoonia 23, 55-85 (2009)	Eucalyptus sp.		Australia
Otu00214	CTTGGTCATTTAGAGGAAGTAAAAGTCGTAACAAGGTTTCCGTAGGTGAACCTGCGGAAGGATCATTACCGAGTTAGGGTGTCCTCGCGACGCCCGACCTCCCAACCCTTTGTCTATGATACCACACAGTTGCTTCGGCGTGCCGAGGGGTCATACCCTCGCCGGGCTTTCCGGCCGGGAGCGCGCACGTCGATGGCCTCTTCTAAACTATTGAACCCAAAACCTGTCGTCTGAAAACATTTTATGATTTATAATCAAAAACAAAACTTTCAACAACGGATCTCTTGGTTCTGGCATCGATGAAGAACGCAGC	Ascomycota	Eurotiomycetes	Chaetothyriales	Chaetothyriales_fam_Incertae_sedis	Strelitziana	unclassified Strelitziana	0	6	0	NR_132838	97452	7.4e-152	Strelitziana australiensis		Eukaryota; Fungi; Dikarya; Ascomycota; Pezizomycotina; Eurotiomycetes; Chaetothyriomycetidae; Chaetothyriales; Chaetothyriales incertae sedis; Strelitziana.	Cheewangkoon,R., Groenewald,J.Z., Summerell,B.A., Hyde,K.D., To-Anun,C. and Crous,P.W.	Myrtaceae, a cache of fungal biodiversity	Persoonia 23, 55-85 (2009)	Eucalyptus sp.		Australia
Otu00127	CTTGGTCATTTAGAGGAAGTAAAAGTCGTAACAAGGTCTCCGTAGGTGAACCTGCGGAGGGATCATTAACGAGTAAGGGTCTTCCCGGCCCGATCTCCCAACCCTTTGTCTACCCGACCATCGTTGCTTCGGCGAGCCCGTCCTCACGGACCGCCGGAGGGCCCTCGCGCCCTCTGGCCCGCGCCCGTCGACAGCCCCCACATTTAAAATCTTAACTAAACGTGTCTTGAATCTAAGTATTATTGTTAAATAAAAACAAAACTTTCAACAACGGATCTCTTGGTTCTGGCATCGATGAAGAACGCAGC	Ascomycota	Eurotiomycetes	Chaetothyriales	Herpotrichiellaceae	Exophiala	unclassified Exophiala	8	0	0	NR_137766	94444	2.75e-116	Exophiala cancerae	CBS 120420	Eukaryota; Fungi; Dikarya; Ascomycota; Pezizomycotina; Eurotiomycetes; Chaetothyriomycetidae; Chaetothyriales; Herpotrichiellaceae; Exophiala.	Pie,M.R., Boeger,W.A., Patella,L., Vicente,V.A., Ribeiro,R.O. and Ostrensky,A.	Specific primers for the detection of the black-yeast fungus associated with lethargic crab disease (LCD)	Dis. Aquat. Org. 94 (1), 73-75 (2011)	mangrove crab
Otu05301	CTTGTTATGTAGAGGAAGTAAAAGTCGTACCAAGGTTTTCGTAGGTGAACCTGCGAAAGGATCATTAACGAGTTAGGGTCCTCTAGGCCCGACCTCCCAACCCTTTGCTTACCGAACCTCTGTTGCTTCGGCGGGCCCGTCTCACGACCGCCGGAGGACCGCCGCAGGGCGCGTCCTCTAGCCCGTGTCCGCCGATAGCCAACTACAAAACTCTGTATAAATCATGTCTCATGTCTAAGTCAAATTGAATTAAAAGCACAACTTGCAACAACGGAGATCTTGGGGCGGGCATCGATGAAGAACGCAGC	Ascomycota	Eurotiomycetes	Chaetothyriales	Herpotrichiellaceae	unclassified Herpotrichiellaceae	unclassified Herpotrichiellaceae	1	0	0	NR_163358	82746	1.78e-63	Exophiala lignicola		Eukaryota; Fungi; Dikarya; Ascomycota; Pezizomycotina; Eurotiomycetes; Chaetothyriomycetidae; Chaetothyriales; Herpotrichiellaceae; Exophiala.	Crous,P.W., Schumacher,R.K., Akulov,A., Thangavel,R., Hernandez-Restrepo,M., Carnegie,A.J., Cheewangkoon,R., Wingfield,M.J., Summerell,B.A., Quaedvlieg,W., Coutinho,T.A., Roux,J., Wood,A.R., Giraldo,A. and Groenewald,J.Z.	New and Interesting Fungi. 2	Fungal Syst Evol (2019) In press		cf. Quercus sp.	Ukraine
Otu00184	CTTGGTCATTTAGAGGAAGTAAAAGTCGTAACAAGGTTTTCGTAGGTGAACCTGCGAAAGGATCATTAACGAGTTAGGGTCCTCTAGGCCCGACCTCCCAACCCTTTGCTTACCGAACCTCTGTTGCTTCGGCGGGCCCGTCTCACGACCGCCGGAGGACCGCCGCAGGGCGCGTCCTCTAGCCCGTGTCCGCCGATAGCCAACTACAAAACTCTGTATAAATCATGTCTCATGTCTAAGTCAAATTGAATTAAAAGCAAAACTTTCAACAACGGATCTCTTGGTTCTGGCATCGATGAAGAACGCAGC	Ascomycota	Eurotiomycetes	Chaetothyriales	Herpotrichiellaceae	unclassified Herpotrichiellaceae	unclassified Herpotrichiellaceae	5	0	0	NR_169978	88530	1.03e-90	Cladophialophora cabanerensis	P6481	Eukaryota; Fungi; Dikarya; Ascomycota; Pezizomycotina; Eurotiomycetes; Chaetothyriomycetidae; Chaetothyriales; Herpotrichiellaceae; Cladophialophora.	Macia-Vicente,J.G.	Role of root-associated fungi on plant nutrition	Unpublished	Arabidopsis thaliana	surface-sterilized, asymptomatic roots from a plant grown under controlled conditions, inoculated with rhizospheric soil collected from a heathland	Spain: Cabaneros National Park
Otu00709	CTTGGTCATTTAGAGGAAGTAAAAGTCGTAACAAGGTTTCCGTAGGTGAACCTGCGGAAGGATCATTACCGAGTGCGGGCCCTCTGGGTCCAACCTCCCACCCGTGTCTATTGTACCTTGTTGCTTCGGCGGGCCCGCCGTTCTCGAACGGCCGCCGGGGAGGCCCTCGCGCCCCCGGGCCCGCGCCCGCCGAAGACCCCAACATGAACGCTGTTCTGAAAGTATGCAGTCTGAGTTTGATTACCATAATCAGTTAAAACTTTCAACAACGGATCTCTTGGTTCCGGCATCGATGAAGAACGCAGC	Ascomycota	Eurotiomycetes	Eurotiales	Aspergillaceae	Aspergillus	unclassified Aspergillus	0	0	6	NR_138341	98020	4.35e-149	Aspergillus felis	CBS 130245	Eukaryota; Fungi; Dikarya; Ascomycota; Pezizomycotina; Eurotiomycetes; Eurotiomycetidae; Eurotiales; Aspergillaceae; Aspergillus.	Barrs,V.R., van Doorn,T.M., Houbraken,J., Kidd,S.E., Martin,P., Pinheiro,M.D., Richardson,M., Varga,J. and Samson,R.A.	Aspergillus felis sp. nov., an emerging agent of invasive aspergillosis in humans, cats, and dogs	PLoS ONE 8 (6), E64871 (2013)	domestic shorthair cat		Australia: Sydney, NSW
Otu00209	CTTGGTCATTTAGAGGAAGTAAAAGTCGTAACAAGGTTTCCGTAGGTGAACCTGCGGAAGGATCATTACCGAGTGAGGGTCCCCTCGCGGGGCCCAACCTCCCACCCGTGTCTACTGTACCCTGTTGCTTCGGCGGGTCGACCCCCCTTTCCGGGGGCGCCGGCCCGCCGGAGACCCCCAACATGAACCCTGTACGAGAGGATTGCTGTCTGAGTGGATTGAAATACCAATCAGTCAAAACTTTCAACAATGGATCTCTTGGTTCCGGCATCGATGAAGAACGCAGC	Ascomycota	Eurotiomycetes	Eurotiales	Aspergillaceae	Aspergillus	unclassified Aspergillus	8	0	0	NR_159634	100000	8.91e-136	Aspergillus ecuadorensis	CBS 124229	Eukaryota; Fungi; Dikarya; Ascomycota; Pezizomycotina; Eurotiomycetes; Eurotiomycetidae; Eurotiales; Aspergillaceae; Aspergillus; Aspergillus subgen. Nidulantes.	Vu,D., Groenewald,M., de Vries,M., Gehrmann,T., Stielow,B., Eberhardt,U., Al-Hatmi,A., Groenewald,J.Z., Cardinali,G., Houbraken,J., Boekhout,T., Crous,P.W., Robert,V. and Verkley,G.J.M.	Large-scale generation and analysis of filamentous fungal DNA barcodes boosts coverage for kingdom fungi and reveals thresholds for fungal species and higher taxon delimitation	Stud. Mycol. 92, 135-154 (2019)			Ecuador
Otu00049	CTTGGTCATTTAGAGGAAGTAAAAGTCGTAACAAGGTTTCCGTAGGTGAACCTGCGGAAGGATCATTACCGAGTGTTTGGATGCCCCTTCTTGGGGTGTCCGTCCTCCCATCCGTGTCTATTGTACCCTGTTGCTTCGGCGGGCCCGCCCTCTTTTGTGGCCGCCGGGGGGCTTCTGCCCCCGGGCCCGCGCCCGCCGGAGACCTCTCAACCATTGAACACTGTCTGAAGGTTGCAGTCTGAGTACCGATAAAGCAAATCGTTAAAACTTTCAACAACGGATCTCTTGGTTCCGGCATCGATGAAGAACGCAGC	Ascomycota	Eurotiomycetes	Eurotiales	unclassified Eurotiales	unclassified Eurotiales	unclassified Eurotiales	0	0	310	NR_131285	94231	1.7e-108	Aspergillus penicillioides	NRRL 4548	Eukaryota; Fungi; Dikarya; Ascomycota; Pezizomycotina; Eurotiomycetes; Eurotiomycetidae; Eurotiales; Aspergillaceae; Aspergillus; Aspergillus subgen. Aspergillus.	Peterson,S.W.	Phylogenetic analysis of Aspergillus species using DNA sequences from four loci	Mycologia 100 (2), 205-226 (2008)
Otu00142	CTTGGTCATTTAGAGGAAGTAAAAGTCGTAACAAGGTTTCCGTAGGTGAACCTGCGGAAGGATCATTACCGAGTGCGGGCCCTCGCGGCCCAACCTCCCACCCTTGTCTCTATACACCTGTTGCTTTGGCGGGCCCACCGGGGCCACCTGGTCGCCGGGGGACGTCGTCTCCGGGCCCGCGCCCGCCGAAGCGCTCTGTGAACCCTGATGAAGATGGGCTGTCTGAGTACTATGAAAATTGTCAAAACTTTCAACAATGGATCTCTTGGTTCCGGCATCGATGAAGAACGCAGC	Ascomycota	Eurotiomycetes	Eurotiales	Trichocomaceae	Talaromyces	unclassified Talaromyces	4	0	0	NR_170773	98305	6.97e-147	Talaromyces rufus	CBS 141834	Eukaryota; Fungi; Dikarya; Ascomycota; Pezizomycotina; Eurotiomycetes; Eurotiomycetidae; Eurotiales; Trichocomaceae; Talaromyces; Talaromyces sect. Talaromyces.	Sun,B.D., Chen,A.J., Houbraken,J., Frisvad,J.C., Wu,W.P., Wei,H.L., Jiang,X.Z. and Samson,R.A.	New section and species in Talaromyces	Unpublished
Otu00503	CTTGGTCATTGAGAGGCAGTAAAAGTCGTCACAAGGTTTCCGTAGGTGAACCTGCGGAAGGATCATTACCGAGTGCGGACCCTCTGGGTCCAACCTCCCATCCGTGTCTATCCATACCCTGTTGCTTCGGCGGGCCCGCTTGGCTGTCCCCCTCCCCAGGAGGGGAGGGGGCCGCCGGCCGCCGGGGGGCTACCCTGCCCCCGGGCCCGTGCCCGCCGGGGACACCAACACTGAACACTGTCTGAAGGTTGCAGTCTGAGTTTTCGTAAAGAAAAATTGTTAAAACTTTCAACAACGGATCTCTTGGTTCCGGCATCGATGAAGAACGCAGC	Ascomycota	Eurotiomycetes	Eurotiales(86)	Aspergillaceae	unclassified Aspergillaceae	unclassified Aspergillaceae	0	1	0	NR_135335	93455	3e-111	Aspergillus vitricola	NRRL 5125	Eukaryota; Fungi; Dikarya; Ascomycota; Pezizomycotina; Eurotiomycetes; Eurotiomycetidae; Eurotiales; Aspergillaceae; Aspergillus.	Peterson,S.W.	Phylogenetic analysis of Aspergillus species using DNA sequences from four loci	Mycologia 100 (2), 205-226 (2008)
Otu00108	CTTGGTCATTTAGAGGAAGTAAAAGTCGTAACAAGGTTTCCGTAGGTGAACCTGCGGAAGGATCATTACAAGGAACGCTGGTCCAACCAGCATCCTCTAACCCAATGCGTACCAACCTTGTTGCCTCGGCGTGCCAGCGCCGTCGATGGTGCTGCCGGCCCCGGCTGGATAGCGCACGCCAGAGGAACCGCAAACTCCAGCTTTAACAAGTGCGGTCTGAGCTTGAACCTAATGCGTTTAAAACTTTCAACAACGGATCTCTTGGTTCTGGCATCGATGAAGAACGCAGC	Ascomycota	Lecanoromycetes	unclassified Lecanoromycetes	unclassified Lecanoromycetes	unclassified Lecanoromycetes	unclassified Lecanoromycetes	0	6	0	NR_164055	100000	8.08e-32	Muyocopron laterale	CBS 141029	Eukaryota; Fungi; Dikarya; Ascomycota; Pezizomycotina; Dothideomycetes; Dothideomycetes incertae sedis; Muyocopronales; Muyocopronaceae; Muyocopron.	Hernandez-Restrepo,M., Bezerra,J., Tan,Y., Wiederhold,N., Crous,P., Guarro,J. and Gene,J.	Re-evaluation of Mycoleptodiscus species and morphologically similar fungi	Persoonia (2019) In press			Australia
Otu00258	CTTGGTCATTTAGAGGAAGTAAAAGTCGTAACAAGGTTTCCGTAGGTGAACCTGCGGAAGGATCATTGTCTACGCCGCGCTTGTCCGCGGTCAGGGGGGCTCCTCTCCGGGGGAGCTCTGTCTGAACCCTCTGTCATTGTCGTACCTCGCGTTTCCTCGGCGGGCCCGCTCGCCAACGAGGACCCCAAATCAAACCTATTGCAGTGCCTGCAGTAAACGTCCCACAAAAAATAGAAATCAAAACTTTCAACAACGGATCTCTTGGTTCTGGCATCGATGAAGAACGCAGC	Ascomycota	Lecanoromycetes	unclassified Lecanoromycetes	unclassified Lecanoromycetes	unclassified Lecanoromycetes	unclassified Lecanoromycetes	6	0	0	NR_163338	88532	1.65e-68	Anteaglonium gordoniae	MFLUCC 17-2431	Eukaryota; Fungi; Dikarya; Ascomycota; Pezizomycotina; Dothideomycetes; Pleosporomycetidae; Pleosporales; Anteagloniaceae; Anteaglonium.	Jayasiri,S.C., Hyde,K.D., Jones,E.B.G., McKenzie,E.H.C., Jeewon,R., Phillips,A.J.L., Bhat,D.J., Wanasinghe,D.N., Liu,J.K., Lu,Y.Z., Kang,J.C., Xu,J. and Karunarathna,S.C.	Diversity, morphology and molecular phylogeny of Dothideomycetes on decaying wild seed pods and fruits	Mycosphere 10 (1), 1-186 (2019)	Gordonia sp.	plant	Thailand
Otu00394	CTTGGTCATTTAGAGGAAGTAAAAGTCGTAACAAGGTTTCCGTAGGTGAACCTGCGGAAGGATCATTAAAAAATTGAGGTATTCGTACCTCTTTTGTATTTTAAACCTTACACTATAAAACCTAAAAAATTTTATATAAAATGAAAAACTTTCAACAATGGATCTCTTGGTTCTCGCATCGATGAAGAACGCAGCCTGTCTCTTATACACATTCCGAGCCCACGAGACATCTCAGGATCTCGTATGCCGT	Ascomycota	Lecanoromycetes	unclassified Lecanoromycetes	unclassified Lecanoromycetes	unclassified Lecanoromycetes	unclassified Lecanoromycetes	4	0	0	NR_168761	94949	3.85e-84	Racocetra crispa	CMPC739.2	Eukaryota; Fungi; Fungi incertae sedis; Mucoromycota; Glomeromycotina; Glomeromycetes; Diversisporales; Gigasporaceae; Racocetra.	de Souza,F.A., da Silva,I.R., de Barros Barreto,M.B.B., Oehl,F., Goto,B.T. and Maia,L.C.	Racocetra crispa (Glomeromycotina) delimited by integrative evidence based on morphology, long continuous nuclear rDNA sequencing and phylogeny	Mycol. Prog. 17 (9), 999-1011 (2018)			Brazil
Otu00387	CTTGGTCATTTAGAGGAAGTAAAAGTCGTAACAAGGTTTCCGTAGGTGAACCTGCAGAAGGATCATTACCGAGTAAGGGGTCCACGAGGCCTTAGCTCCCACCCTCTGCGTACGTACTCTGTTGCTTTGGCGGGCCCCAGGGAGCTCACGCACCCTGCGCCGGCTCCGGCTGGTGCGTGCTCGCCAAGGGACCTAGAAACCCTTCTGTCGGTGCCGTCTGAGTTTTGGCTAAATGTCGTAAAACTTTCAACAACGGATCTCTTGGTTCTGGCATCGATGAAGAACGCAGC	Ascomycota	Lecanoromycetes	unclassified Lecanoromycetes	unclassified Lecanoromycetes	unclassified Lecanoromycetes	unclassified Lecanoromycetes	0	3	0	NR_119741	81004	6.07e-53	Umbilicaria maculata	U. maculata 4	Eukaryota; Fungi; Dikarya; Ascomycota; Pezizomycotina; Lecanoromycetes; OSLEUM clade; Umbilicariomycetidae; Umbilicariales; Umbilicariaceae; Umbilicaria.	Schoch,C.L., Robbertse,B., Robert,V., Vu,D., Cardinali,G., Irinyi,L., Meyer,W., Nilsson,R.H., Hughes,K., Miller,A.N., Kirk,P.M., Abarenkov,K., Aime,M.C., Ariyawansa,H.A., Bidartondo,M., Boekhout,T., Buyck,B., Cai,Q., Chen,J., Crespo,A., Crous,P.W., Damm,U., De Beer,Z.W., Dentinger,B.T., Divakar,P.K., Duenas,M., Feau,N., Fliegerova,K., Garcia,M.A., Ge,Z.W., Griffith,G.W., Groenewald,J.Z., Groenewa…	Finding needles in haystacks: linking scientific names, reference specimens and molecular data for Fungi	Database (Oxford) 2014 (2014)			Poland: Tatra Mountains
Otu02300	CGTCAGATGGGTATAAGAGACAACTTGGTCATTTAGAGGAAGTAAAAGTCGTAACAAGGTTTCCGTAGGTGAACCTGCGGAAGGATCATTAAAGAGTTGCAAAACTCCCTTCATACCATCGCGAACGCTACCCGATTCTCGTTGCTTCGGCGGGGGTCCCCTCCAAAACGGGAGCCCCCGCCGGAGGAACGCAGCCATATACTCTTGTATTTGCTGGCCTCTCTGAGTACGATTTATGCGAATAAGTCAAAACTTTCAACAACGGATCTCTTGGTTCTGGCATCGATGAAGAACGCAGC	Ascomycota	Lecanoromycetes	unclassified Lecanoromycetes	unclassified Lecanoromycetes	unclassified Lecanoromycetes	unclassified Lecanoromycetes	0	0	1	NR_137033	82197	1.35e-54	Ramophialophora humicola	FMR 9523	Eukaryota; Fungi; Dikarya; Ascomycota; Pezizomycotina; Sordariomycetes; Sordariomycetidae; Sordariales; Sordariales incertae sedis; Ramophialophora.	Madrid,H., Cano,J., Stchigel,A., Gene,J. and Guarro,J.	Ramophialophora humicola and Fibulochlamys chilensis, two new microfungi from soil	Mycologia 102 (3), 605-612 (2010)		Forest soil	Spain
Otu02301	CTTGGTCATTTAGAGGAAGTAAAAGTCGTAACAAGGTTTCCGTAGGTGAACCTGCGGAAGGATCATTAAAGTTTGCTTAATTGCATTACACATGCTTTTTGGAGAACTTGCTTGCAAGAACACTAATAATTTACTTAGTCAACAAATAAAAATATCAAAACTTTCAACAACGGATCTCTTGGTTCTCGCATCGATGAAGAATGCAGC	Ascomycota	Lecanoromycetes	unclassified Lecanoromycetes	unclassified Lecanoromycetes	unclassified Lecanoromycetes	unclassified Lecanoromycetes	0	0	1	NR_151807	97790	2.42e-85	[Candida] sake		Eukaryota; Fungi; Dikarya; Ascomycota; Saccharomycotina; Saccharomycetes; Saccharomycetales; Debaryomycetaceae; Teunomyces.	Vu,D., Groenewald,M., Szoke,S., Cardinali,G., Eberhardt,U., Stielow,B., de Vries,M., Verkleij,G., Crous,P., Boekhout,T. and Robert,V.	Direct Submission	Submitted (03-NOV-2017) National Center for Biotechnology Information, NIH, Bethesda, MD 20894, USA			Japan
Otu04046	CTTGGTCATTTAGAGGAAGTAAAAGTCGTAACAAGGTTTCCGTAGGTGAACCTGCGGAAGGATCACTAAAGTCTGCTTAATTGCATTACACATGTTTTTTAGAGAACTTGCTTGCAAGGACACTAATAATTTACTTAGTCAACAAATAAAAATATCAAAACTTTCAACAACGGATCTCTTGGTTCTCGCATCGATGAAGAACGCAGC	Ascomycota	Lecanoromycetes	unclassified Lecanoromycetes	unclassified Lecanoromycetes	unclassified Lecanoromycetes	unclassified Lecanoromycetes	0	0	1	NR_151807	97790	2.42e-85	[Candida] sake		Eukaryota; Fungi; Dikarya; Ascomycota; Saccharomycotina; Saccharomycetes; Saccharomycetales; Debaryomycetaceae; Teunomyces.	Vu,D., Groenewald,M., Szoke,S., Cardinali,G., Eberhardt,U., Stielow,B., de Vries,M., Verkleij,G., Crous,P., Boekhout,T. and Robert,V.	Direct Submission	Submitted (03-NOV-2017) National Center for Biotechnology Information, NIH, Bethesda, MD 20894, USA			Japan
Otu00427	CTTGGTCATTTAGAGGAAGTAAAAGTCGTAACAAGGTTTCCGTAGGTGAACCTGCGGAAGGATCATTACCGAGTAGGGGGTCCACGAGGCCCCGGCTCCCACCCTTTGCGTACGTACCCTGTTGCTTTGGCGGGCCCCAGAGGGCTTGCGCACCCCGCTGGTGTGTGCCCGCCAAAGGACCCGGAAACCCTTCTATCGGTGCCGTCTGAGTCCTAGCTAAATGTCGTAAAACTTTCAACAACGGATCTCTTGGTTCTGGCATCGATGAAGAACGCAGC	Ascomycota	Lecanoromycetes	unclassified Lecanoromycetes	unclassified Lecanoromycetes	unclassified Lecanoromycetes	unclassified Lecanoromycetes	0	1	0	NR_144915	79672	1.62e-48	Thermoascus crustaceus	CBS 181.67	Eukaryota; Fungi; Dikarya; Ascomycota; Pezizomycotina; Eurotiomycetes; Eurotiomycetidae; Eurotiales; Thermoascaceae; Thermoascus.	Morgenstern,I., Powlowski,J., Ishmael,N., Darmond,C., Marqueteau,S., Moisan,M.C., Quenneville,G. and Tsang,A.	A molecular phylogeny of thermophilic fungi	Fungal Biol 116 (4), 489-502 (2012)
Otu00469	CTTGGTCATTTAGAGGAAGTAAAAGTCGTAACAAGGTTTCCGTAGGTGAACCTGCGGAAGGATCATTACAGAGAAATTGCCCTTCGGGGTAGATCTCCCACCCTATGTTTACATTACTTTTGTTGCTTTGGCAGGCCCGTCTTTTGACCACTGGCTTCGGCTGGTCAGTGTCTGCCAGAGAACCCCTAAACTCTTGATATTTTGTTGTCTGAGTAAAATATATAATAGTTAAAACTTTCAACAACGGATCTCTTGGTTCTGGCATCGATGAAGAACGCAGC	Ascomycota	Leotiomycetes	Helotiales	unclassified Helotiales	unclassified Helotiales	unclassified Helotiales	0	2	0	NR_164216	91844	4.2e-109	Aotearoamyces nothofagi	FZ0327	Eukaryota; Fungi; Dikarya; Ascomycota; Pezizomycotina; Leotiomycetes; Leotiales; Tympanidaceae; Aotearoamyces.	Johnston,P.R. and Park,D.	Barcoding New Zealand's fungi	Unpublished			New Zealand
Otu03950	CTTGGTATTTAGAGGAAGTAAAAGTCGTAGCAAGGTTTCCGTAGGTGAACCTGCGGAAGGATCATTAAAGTTTGCTTAATTGCATTACACATGTTTTTTAGAGAACTTGCTTGCAAGAACACTAATAATTTACTCAGTCAACAAATAAAAATATCAAAACTCTCAACAACGGATCTCTTGGTTCTCGCATCGATGAAGAACGCAGC	Ascomycota	Saccharomycetes	Saccharomycetales	unclassified Saccharomycetales	unclassified Saccharomycetales	unclassified Saccharomycetales	0	0	1	NR_151807	97790	2.4e-85	[Candida] sake		Eukaryota; Fungi; Dikarya; Ascomycota; Saccharomycotina; Saccharomycetes; Saccharomycetales; Debaryomycetaceae; Teunomyces.	Vu,D., Groenewald,M., Szoke,S., Cardinali,G., Eberhardt,U., Stielow,B., de Vries,M., Verkleij,G., Crous,P., Boekhout,T. and Robert,V.	Direct Submission	Submitted (03-NOV-2017) National Center for Biotechnology Information, NIH, Bethesda, MD 20894, USA			Japan
Otu05274	CTTGGTCATTTAGAGGAAGTAAAAGTCGTAACAAGGTCTCCGTTGGTGAACCAGCGGAGGGATCATTACCGAGTTTACAACTCCCAAACCCATGTGAACATACCTACATGTTGCTTCGGCGGTGCCGCCCCGGCGCCCGGGACCCACGTCTCGCGGCCCGGAACCAGGCGCCCGCCGGAGGCCACAAACTCTTCTGTATTTACAGTTTCTTCTGAGTGTGCCGCAAGGCAGCAAACAAATGAATCAAGAATTGCAACACCGGAGCTCTTGGGTCGGGAAGCGATGAAGAACGCAGC	Ascomycota	Sordariomycetes	Hypocreales	Cordycipitaceae	unclassified Cordycipitaceae	unclassified Cordycipitaceae	0	0	1	NR_163303	91954	9.68e-101	Lecanicillium coprophilum	TBS415	Eukaryota; Fungi; Dikarya; Ascomycota; Pezizomycotina; Sordariomycetes; Hypocreomycetidae; Hypocreales; Cordycipitaceae; Lecanicillium.	Su,L., Zhu,H., Guo,Y., Du,X., Guo,J., Zhang,L. and Qin,C.	Lecanicillium coprophilum (Cordycipitaceae, Hypocreales), a new species of fungus from the feces of Marmota monax in China	Phytotaxa 387 (1), 55-62 (2019)	Marmota monax	fresh feces	China
Otu00248	CTTGGTCATTTAGAGGAAGTAAAAGTCGTAACAAGGTCTCCGTTGGTGAACCAGCGGAGGGATCATTACCGAGTTTACAACTCCCAAACCCATGTGAACATACCTACATGTTGCTTCGGCGGTGCCGCCCCGGCGCCCGGGACCCACGTCTCGCGGCCCGGAACCAGGCGCCCGCCGGAGGCCACAAACTCTTCTGTATTTACAGTTTCTTCTGAGTGTGCCGCAAGGCAGCAAACAAATGAATCAAAACTTTCAACAACGGATCTCTTGGTTCTGGCATCGATGAAGAACGCAGC	Ascomycota	Sordariomycetes	Hypocreales	Cordycipitaceae	unclassified Cordycipitaceae	unclassified Cordycipitaceae	0	0	214	NR_163303	95402	9.47e-116	Lecanicillium coprophilum	TBS415	Eukaryota; Fungi; Dikarya; Ascomycota; Pezizomycotina; Sordariomycetes; Hypocreomycetidae; Hypocreales; Cordycipitaceae; Lecanicillium.	Su,L., Zhu,H., Guo,Y., Du,X., Guo,J., Zhang,L. and Qin,C.	Lecanicillium coprophilum (Cordycipitaceae, Hypocreales), a new species of fungus from the feces of Marmota monax in China	Phytotaxa 387 (1), 55-62 (2019)	Marmota monax	fresh feces	China
Otu00135	CTTGGTCATTTAGAGGAAGTAAAAGTCGTAACAAGGTCTCCGTTGGTGAACCAGCGGAGGGATCATTACCGAGTTTACAACTCCCAAACCCCAATGTGAACGTTACCAATCTGTTGCCTCGGCGGGATCTCTTGCCCCGGGCGCGTCGCAGCCCCGGATCCCATGGCGCCCGCCGGAGGACCAACTCAAACTCTTTTTTCTCTCCGTCGCGGCTTCCGTCGCGGCTCTGTTTTATTTTTGCTCTGAGCCTTTCTCGGCGACCCTAGCGGGCGTCTCGAAAATGAATCAAAACTTTCAACAACGGATCTCTTGGTTCTGGCATCGATGAAGAACGCAGC	Ascomycota	Sordariomycetes	Hypocreales	Hypocreaceae	Trichoderma	unclassified Trichoderma	9	0	0	NR_103704	99687	2.19e-167	Database (Oxford) 2017 (2017)	Trichoderma saturnisporum	Eukaryota; Fungi; Dikarya; Ascomycota; Pezizomycotina; Sordariomycetes; Hypocreomycetidae; Hypocreales; Hypocreaceae; Trichoderma.	Robbertse,B., Strope,P.K., Chaverri,P., Gazis,R., Ciufo,S., Domrachev,M. and Schoch,C.L.	Improving taxonomic accuracy for fungi in public sequence databases: applying 'one name one species' in well-defined genera with Trichoderma	Hypocrea as a test case	ATCC 18903; CBS 330.70		forest soil
Otu00253	CTTGGTCATTTAGAGGAAGTAAAAGTCGTAACAAGGTCTCCGTTGGTGAACCAGCGGAGGGATCATTACCGAGTTTACAACTCCCAAACCCAATGTGAACGTTACCAAACTGTTGCCTCGGCGGGGTCACGCCCCGGGTGCGTCGCAGCCCCGGAACCAGGCGCCCGCCGGAGGAACCAACCAAACTCTTTACTGTAGTCCCCTCGCGGACGTTTTTACTTACAGCTCTGAGCAAAAATTCAAAATGAATCAAAACTTTCAACAACGGATCTCTTGGTTCTGGCATCGATGAAGAACGCAGC	Ascomycota	Sordariomycetes	Hypocreales	Hypocreaceae	Trichoderma	unclassified Trichoderma	0	1	0	NR_103571	99636	5.58e-143	Database (Oxford) 2017 (2017)	Trichoderma strigosum	Eukaryota; Fungi; Dikarya; Ascomycota; Pezizomycotina; Sordariomycetes; Hypocreomycetidae; Hypocreales; Hypocreaceae; Trichoderma.	Robbertse,B., Strope,P.K., Chaverri,P., Gazis,R., Ciufo,S., Domrachev,M. and Schoch,C.L.	Improving taxonomic accuracy for fungi in public sequence databases: applying 'one name one species' in well-defined genera with Trichoderma	Hypocrea as a test case	CBS 348.93; DAOM 166121
Otu00185	CTTGGTCATTTAGAGGAAGTAAAAGTCGTAACAAGGTCTCCGTTGGTGAACCAGCGGAGGGATCATTACCGAGTTTACAACTCCCAAACCCATGTGAACCTTACCTATCGTTGCCTCGGCGGGACTGCCCCGGTGCCTCTGCTGCCCGGACCAAGGCGCCCGCCGGAGGACCCTAAACTCTTTGTATTTTCAGTGGTATCTTCTGAGTTGTACAAGCAAATAAATTAAAACTTTCAACAACGGATCTCTTGGTTCTGGCATCGATGAAGAACGCAGC	Ascomycota	Sordariomycetes	Hypocreales	unclassified Hypocreales	unclassified Hypocreales	unclassified Hypocreales	9	0	0	NR_154100	92908	1.91e-112	Ijuhya vitellina	41ED	Eukaryota; Fungi; Dikarya; Ascomycota; Pezizomycotina; Sordariomycetes; Hypocreomycetidae; Hypocreales; Bionectriaceae; Ijuhya.	Ashrafi,S., Helaly,S., Schroers,H.J., Stadler,M., Richert-Poeggeler,K.R., Dababat,A.A. and Maier,W.	Ijuhya vitellina sp. nov., a novel source for chaetoglobosin A, is a destructive parasite of the cereal cyst nematode Heterodera filipjevi	PLoS ONE 12 (7), E0180032 (2017)	Heterodera filipjevi		Turkey
Otu00140	CTTGGTCATTTAGAGGAAGTAAAAGTCGTAACAAGGTCTCCGTTGGTGAACCAGCGGAGGGATCATTACCGAGTTTACAACTCCCAAACCCCATGTGAACATACCTGTTTCGTTCCCTCGGCGGTGTCCGGCAACGGCCCGCCAGAGGACCCAACAAACTCTTTTGAATTTTTCAGTATCTTCTGAGTGAAAAAAACAATAAATCAAAACTTTCAACAACGGATCTCTTGGTTCTGGCATCGATGAAGAACGCAGC	Ascomycota	Sordariomycetes	Hypocreales	Nectriaceae	Calonectria	unclassified Calonectria	0	9	0	NR_154765	99609	1.71e-132	Calonectria penicilloides	CBS 174.55	Eukaryota; Fungi; Dikarya; Ascomycota; Pezizomycotina; Sordariomycetes; Hypocreomycetidae; Hypocreales; Nectriaceae; Calonectria; Calonectria kyotensis species complex.	Lombard,L., Crous,P.W., Wingfield,B.D. and Wingfield,M.J.	Phylogeny and systematics of the genus Calonectria	Stud. Mycol. 66, 31-69 (2010)
Otu02649	CTTGTTCATTTAGAGGAAGTAAAAGTCGTAACAAGGTCTCCGTTGGTGAACCAGCGGAGGGATCATTACCGAGTTTACAACTCCCAAACCCCTGTGGACATACCTATACGTTGCCTCGGCGGATCAGCCCGCGCCCCGTAAAAAGGGACGGCCCGCCCGAGGACCCCTAAACTCTGTTTTTAGTGGAACTTCTGAGTAAAACAAACAAATAAATCAAAAATTTCAACAACGGATATATTGGTTCTGGCATAGATGAAGAATGAAGC	Ascomycota	Sordariomycetes	Hypocreales	Nectriaceae	Fusarium	unclassified Fusarium	0	1	0	NR_171059	97447	1.84e-112	Fusarium longifundum	NRRL 36372	Eukaryota; Fungi; Dikarya; Ascomycota; Pezizomycotina; Sordariomycetes; Hypocreomycetidae; Hypocreales; Nectriaceae; Fusarium; Fusarium incarnatum-equiseti species complex.	O'Donnell,K., Sutton,D.A., Rinaldi,M.G., Gueidan,C., Crous,P.W. and Geiser,D.M.	Novel multilocus sequence typing scheme reveals high genetic diversity of human pathogenic members of the Fusarium incarnatum-F. equiseti and F. chlamydosporum species complexes within the United States	J. Clin. Microbiol. 47 (12), 3851-3861 (2009)
Otu04743	CCTTCGTCGGCAGCGTCAATGTGTATAAGAGACAGCTTGGTCATTTAGAGGAAGTAAAAGTCGTAACAAGGTCTCCGTTGGTAACCAGCGGAGGGATCATTACCGAGTTTACAACTCCCAAACCCCTGTGAACATACCTATAAGTTGCCTCGGCGGATCAGCCCGCGCCCTGTAAAAAGGGACGGCCCGCCCGAGGACCCCTAAACTCTGTTTTTATTTGTAACTTCTGAGTAAAACCATAAATAAATCAAAACTTTCAACAACGGATCTCTTGGTTCTGGCATCGATGAAGAACGCAGC	Ascomycota	Sordariomycetes	Hypocreales	Nectriaceae	Fusarium	unclassified Fusarium	1	0	0	NR_120263	96078	2.67e-116	Fusarium circinatum		Eukaryota; Fungi; Dikarya; Ascomycota; Pezizomycotina; Sordariomycetes; Hypocreomycetidae; Hypocreales; Nectriaceae; Fusarium; Fusarium fujikuroi species complex.	Schoch,C.L., Robbertse,B., Robert,V., Vu,D., Cardinali,G., Irinyi,L., Meyer,W., Nilsson,R.H., Hughes,K., Miller,A.N., Kirk,P.M., Abarenkov,K., Aime,M.C., Ariyawansa,H.A., Bidartondo,M., Boekhout,T., Buyck,B., Cai,Q., Chen,J., Crespo,A., Crous,P.W., Damm,U., De Beer,Z.W., Dentinger,B.T., Divakar,P.K., Duenas,M., Feau,N., Fliegerova,K., Garcia,M.A., Ge,Z.W., Griffith,G.W., Groenewald,J.Z., Groenewa…	Finding needles in haystacks: linking scientific names, reference specimens and molecular data for Fungi	Database (Oxford) 2014 (2014)	Pinus radiata		USA
Otu00031	CTTGGTCATTTAGAGGAAGTAAAAGTCGTAACAAGGTCTCCGTTGGTGAACCAGCGGAGGGATCATTACCGAGTTATACAACTCATCAACCCTGTGAACATACCTATAACGTTGCCTCGGCGGGAACAGACGGCCCCGTAACACGGGCCGCCCCCGCCAGAGGACCCCCTAACTCTGTTTCTATAATGTTTCTTCTGAGTAAACAAGCAAATAAATTAAAACTTTCAACAACGGATCTCTTGGCTCTGGCATCGATGAAGAACGCAGC	Ascomycota	Sordariomycetes	Hypocreales	Nectriaceae	Fusarium	unclassified Fusarium	18	32	0	NR_163531	96875	1.09e-119	Fusarium solani	GJS 09-1466	Eukaryota; Fungi; Dikarya; Ascomycota; Pezizomycotina; Sordariomycetes; Hypocreomycetidae; Hypocreales; Nectriaceae; Fusarium; Fusarium solani species complex.	Schroers,H.J., Samuels,G.J., Zhang,N., Short,D.P., Juba,J.H. and Geiser,D.M.	Epitypification of Fusisporium (Fusarium) solani and its assignment to a common phylogenetic species in the Fusarium solani species complex	Mycologia (2016) In press
Otu00048	CTTGGTCATTTAGAGGAAGTAAAAGTCGTAACAAGGTCTCCGTTGGTGAACCAGCGGAGGGATCATTACCGAGTTTACAACTCCCAAACCCCTGTGAACATACCTTACTGTTGCCTCGGCGGATCAGCCCGCGCCCGGTAAAACGGGACGGCCCGCCAGAGGACCCCCTAAACTCTGTTTTTATTTGTAACTTCTGAGTAAAACCATAAATAAATCAAAACTTTCAACAACGGATCTCTTGGTTCTGGCATCGATGAAGAACGCAGC	Ascomycota	Sordariomycetes	Hypocreales	Nectriaceae	Fusarium	unclassified Fusarium	33	0	0	NR_120263	97266	6.54e-122	Fusarium circinatum		Eukaryota; Fungi; Dikarya; Ascomycota; Pezizomycotina; Sordariomycetes; Hypocreomycetidae; Hypocreales; Nectriaceae; Fusarium; Fusarium fujikuroi species complex.	Schoch,C.L., Robbertse,B., Robert,V., Vu,D., Cardinali,G., Irinyi,L., Meyer,W., Nilsson,R.H., Hughes,K., Miller,A.N., Kirk,P.M., Abarenkov,K., Aime,M.C., Ariyawansa,H.A., Bidartondo,M., Boekhout,T., Buyck,B., Cai,Q., Chen,J., Crespo,A., Crous,P.W., Damm,U., De Beer,Z.W., Dentinger,B.T., Divakar,P.K., Duenas,M., Feau,N., Fliegerova,K., Garcia,M.A., Ge,Z.W., Griffith,G.W., Groenewald,J.Z., Groenewa…	Finding needles in haystacks: linking scientific names, reference specimens and molecular data for Fungi	Database (Oxford) 2014 (2014)	Pinus radiata		USA
Otu02709	CTTGGTCATTTAGAGGAAGTAAAAGTCGTAACAAGGTCTCCGTTGGTGAACCAGCGGAGGGATCACTACCGAGTTTACAACTCCCAACCCCTGTGAACATACCTTACTGTTGCCTCGGCGGATCGGCCCGCGCTCGGTAAAACGGGACGGCCCGCCCGAGGACCCCTAAACTCTGTTTTTAGTGGAACTTCTGAGTAAAACAAACAAATAAATCAAAACTTTCAACAACGGATCTCTTGGTTCTGGCATCGATGAAGAACGCAGC	Ascomycota	Sordariomycetes	Hypocreales	Nectriaceae	Fusarium	unclassified Fusarium	1	0	0	NR_121457	96694	6.58e-112	Fusarium equiseti	NRRL 26419	Eukaryota; Fungi; Dikarya; Ascomycota; Pezizomycotina; Sordariomycetes; Hypocreomycetidae; Hypocreales; Nectriaceae; Fusarium; Fusarium incarnatum-equiseti species complex.	Schoch,C.L., Robbertse,B., Robert,V., Vu,D., Cardinali,G., Irinyi,L., Meyer,W., Nilsson,R.H., Hughes,K., Miller,A.N., Kirk,P.M., Abarenkov,K., Aime,M.C., Ariyawansa,H.A., Bidartondo,M., Boekhout,T., Buyck,B., Cai,Q., Chen,J., Crespo,A., Crous,P.W., Damm,U., De Beer,Z.W., Dentinger,B.T., Divakar,P.K., Duenas,M., Feau,N., Fliegerova,K., Garcia,M.A., Ge,Z.W., Griffith,G.W., Groenewald,J.Z., Groenewa…	Finding needles in haystacks: linking scientific names, reference specimens and molecular data for Fungi	Database (Oxford) 2014 (2014)
Otu00037	CTTGGTCATTTAGAGGAAGTAAAAGTCGTAACAAGGTCTCCGTTGGTGAACCAGCGGAGGGATCATTACCGAGTTTACAACTCCCAAACCCCTGTGAACATACCTATACGTTGCCTCGGCGGATCAGCCCGCGCCCTGTAAAACGGGACGGCCCGCCCGAGGACCCTAAACTCTGTTTTTAGTGGAACTTCTGAGTAAAACAAACAAATAAATCAAAACTTTCAACAACGGATCTCTTGGTTCTGGCATCGATGAAGAACGCAGC	Ascomycota	Sordariomycetes	Hypocreales	Nectriaceae	unclassified Nectriaceae	unclassified Nectriaceae	28	14	0	NR_121457	99583	1.39e-123	Fusarium equiseti	NRRL 26419	Eukaryota; Fungi; Dikarya; Ascomycota; Pezizomycotina; Sordariomycetes; Hypocreomycetidae; Hypocreales; Nectriaceae; Fusarium; Fusarium incarnatum-equiseti species complex.	Schoch,C.L., Robbertse,B., Robert,V., Vu,D., Cardinali,G., Irinyi,L., Meyer,W., Nilsson,R.H., Hughes,K., Miller,A.N., Kirk,P.M., Abarenkov,K., Aime,M.C., Ariyawansa,H.A., Bidartondo,M., Boekhout,T., Buyck,B., Cai,Q., Chen,J., Crespo,A., Crous,P.W., Damm,U., De Beer,Z.W., Dentinger,B.T., Divakar,P.K., Duenas,M., Feau,N., Fliegerova,K., Garcia,M.A., Ge,Z.W., Griffith,G.W., Groenewald,J.Z., Groenewa…	Finding needles in haystacks: linking scientific names, reference specimens and molecular data for Fungi	Database (Oxford) 2014 (2014)
Otu00287	CTTGGTCATTTAGAGGAAGTAAAAGTCGTAACAAGGTCTCCGTTGGTGAACCAGCGGAGGGATCATTACCGAGTTTACAACTCCCAAACCCCTGTGAACATACCTTAATGTTGCCTCGGCGGATCAGCCCGCGCCCCGTAAAACGGGACGACCCGCCAGAGGACCCAACAAACTCTTTTGAATTTTTCAGTATCTTCTGAGTGAAAAAAACAATAAATCAAAACTTTCAACAACGGGTCTCTTGGTTCTGGCATCGATGAAGAACGCAGC	Ascomycota	Sordariomycetes	Hypocreales	Nectriaceae	unclassified Nectriaceae	unclassified Nectriaceae	0	1	0	NR_159860	93023	1.46e-103	Fusarium nurragi	CBS 393.96	Eukaryota; Fungi; Dikarya; Ascomycota; Pezizomycotina; Sordariomycetes; Hypocreomycetidae; Hypocreales; Nectriaceae; Fusarium.	Vu,D., Groenewald,M., de Vries,M., Gehrmann,T., Stielow,B., Eberhardt,U., Al-Hatmi,A., Groenewald,J.Z., Cardinali,G., Houbraken,J., Boekhout,T., Crous,P.W., Robert,V. and Verkley,G.J.M.	Large-scale generation and analysis of filamentous fungal DNA barcodes boosts coverage for kingdom fungi and reveals thresholds for fungal species and higher taxon delimitation	Stud. Mycol. 92, 135-154 (2019)			Australia: Victoria
Otu04763	AATGAGTATAAGACACAGCTTGGTCATTTAGAGGAAGTAAAAGTCGTAACAAGGTCTCCGTTGGTGAACCAGCGGAGGGATCATTACCGAGTTTACAAACTCCCAAACCCTTTGTGAACCTTACCATAACGTTGCTTCGGCGGGACCGCCCCGGCGCCCTCGCGGCCCGGACCCAGGCGCCCGCCGGAGGCCCCAAACTCTTATGTCTTTAGTGGTTTTCTCCTCTGAGTGACACATAAACAAATAAATAAAAACTTTTAACAACGGATCTCTTGGCTCTGGACTCGATGAAGAACGAGGC	Ascomycota	Sordariomycetes	Hypocreales	Stachybotryaceae	unclassified Stachybotryaceae	unclassified Stachybotryaceae	1	0	0	NR_153551	95489	4.46e-119	Albifimbria viridis	CBS 449.71	Eukaryota; Fungi; Dikarya; Ascomycota; Pezizomycotina; Sordariomycetes; Hypocreomycetidae; Hypocreales; Stachybotryaceae; Albifimbria.	Lombard,L., Houbraken,J., Decock,C., Samson,R.A., Meijer,M., Reblova,M., Groenewald,J.Z. and Crous,P.W.	Generic hyper-diversity in Stachybotriaceae	Persoonia 36, 156-246 (2016)			India
Otu00208	CTTGGTCATTTAGAGGAAGTAAAAGTCGTAACAAGGTCTCCGTTGGTGAACCAGCGGAGGGATCATTACCGAGTTTACAAACTCCCAACCCTTTGTGAACCTTACCTATCGTTGCTTCGGCGGGACCGCCCCGGCGCCTTCGGGCAACGGAACCAGGCGCCCGCCGGAGGCCCCAAACTCTTATGTCTTTAGTGGTTTTCTCCTCTGAGTGACACATAAACAAATAAATAAAAACTTTTAACAACGGATCTCTTGGCTCTGGCATCGATGAAGAACGCAGC	Ascomycota	Sordariomycetes	Hypocreales	Stachybotryaceae	unclassified Stachybotryaceae	unclassified Stachybotryaceae	3	0	0	NR_154239	98824	5.28e-128	Neomyrothecium humicola	CBS 310.96	Eukaryota; Fungi; Dikarya; Ascomycota; Pezizomycotina; Sordariomycetes; Hypocreomycetidae; Hypocreales; Stachybotryaceae; Neomyrothecium.	Lombard,L., Houbraken,J., Decock,C., Samson,R.A., Meijer,M., Reblova,M., Groenewald,J.Z. and Crous,P.W.	Generic hyper-diversity in Stachybotriaceae	Persoonia 36, 156-246 (2016)		soil	Papua New Guinea
Otu00081	CTTGGTCATTTAGAGGAAGTAAAAGTCGTAACAAGGTCTCCGTTGGTGAACCAGCGGAGGGATCATTACCGAGTTTACAAACTCCCAAACCCTTTGTGAACCTTACCATATTGTTGCTTCGGCGGGACCGCCCCGGCGCCTTCGGGCCCGGAACCAGGCGCCCGCCGGAGGCCCCAAACTCTTATGTCTTTAGTGGTTTTCTCCTCTGAGTGACACATAACCAAATAAATAAAAACTTTCAACAACGGATCTCTCGGTTCTGGCATCGATGAAGAACGCAGC	Ascomycota	Sordariomycetes	Hypocreales	Stachybotryaceae	unclassified Stachybotryaceae	unclassified Stachybotryaceae	6	13	0	NR_153551	98141	1.89e-132	Albifimbria viridis	CBS 449.71	Eukaryota; Fungi; Dikarya; Ascomycota; Pezizomycotina; Sordariomycetes; Hypocreomycetidae; Hypocreales; Stachybotryaceae; Albifimbria.	Lombard,L., Houbraken,J., Decock,C., Samson,R.A., Meijer,M., Reblova,M., Groenewald,J.Z. and Crous,P.W.	Generic hyper-diversity in Stachybotriaceae	Persoonia 36, 156-246 (2016)			India
Otu00132	CTTGGTCATTTAGAGGAAGTAAAAGTCGTAACAAGGTCTCCGTTGGTGAACCAGCGGAGGGATCATTACCGAGTTTACACTCCATAACCCTTATGTGAACCGTACCTATCGTTGCTTCGGCGGGAACGCCCCGGCGCCCCGAGCCCGGACCCAGGCGCCCGCCGGAGGCCCCAAACTCTTGTGTTTTTCCTGCAGTATTCTCTGAGTGGCATAACGCAAAAAATAAATCAAAACTTTTAACAACGGATCTCTTGGCTCTGGCATCGATGAAGAACGCAGC	Ascomycota	Sordariomycetes	Hypocreales	Stachybotryaceae	Stachybotrys	unclassified Stachybotrys	17	0	0	NR_156604	93284	4.18e-109	Stachybotrys limonispora	CBS 128809	Eukaryota; Fungi; Dikarya; Ascomycota; Pezizomycotina; Sordariomycetes; Hypocreomycetidae; Hypocreales; Stachybotryaceae; Stachybotrys.	Lombard,L., Houbraken,J., Decock,C., Samson,R.A., Meijer,M., Reblova,M., Groenewald,J.Z. and Crous,P.W.	Generic hyper-diversity in Stachybotriaceae	Persoonia 36, 156-246 (2016)		soil	USA
Otu00243	CTTGGTCATTTAGAGGAAGTAAAAGTCGTAACAAGGTCTCCGTTGGTGAACCAGCGGAGGGATCATTACAGAGTTGCAAAACTCCCTAAACCATTGTGAACCTACCTTCTACCGTTGCTTCGGCGGGCGGGCCCAGCGCCCCCCCGGCCCCCCCGCGGGCGCCCGCCGGAGGATGCCAAAACTCGTGATACCAGTGGCCTCTCTGAGTATTCTGTACTGAATAAGTCAAAACTTTCAACAACGGATCTCTTGGTTCTGGCATCGATGAAGAACGCAGC	Ascomycota	Sordariomycetes	Sordariales	Chaetomiaceae	unclassified Chaetomiaceae	unclassified Chaetomiaceae	1	0	0	NR_157440	94424	1.15e-114	Acrophialophora levis	CBS 484.70	Eukaryota; Fungi; Dikarya; Ascomycota; Pezizomycotina; Sordariomycetes; Sordariomycetidae; Sordariales; Chaetomiaceae; Acrophialophora.	Zhang,Y., Wu,W. and Cai,L.	A phylogenetic assessment and taxonomic revision of thermotolerant genera Acrophialophora and Taifanglania	Unpublished		compost
Otu02696	TGTGTTAAGAGACAGCTTGTTCATTTAGAGGAAGTAAAAGTCGTAACGAGGTCTCCGTTGGTGAACCAGCGGAGGGATCATTACAGAGTTGCAAAACTCCCTAAACCATTGTGAACGTTACCTAAACCGTTGCTTCGGCGGGCGGCCCGGGTCCTTCCCGGCGCCCCCCGGCCCTCGCGGGCGCCCGCCGGAGGTAAACCAAACTATTGCATTAATGGCCTCTCTGAGTCTTCTGTACTGAATAAGTCAAAAATTTCAACAACGGATATCTTGGTTCTGGCATAGATGAAGAAAGAAGC	Ascomycota	Sordariomycetes	Sordariales	Chaetomiaceae	unclassified Chaetomiaceae	unclassified Chaetomiaceae	1	0	0	NR_169944	92620	2.7e-106	Botryotrichum domesticum	UAMH 11929	Eukaryota; Fungi; Dikarya; Ascomycota; Pezizomycotina; Sordariomycetes; Sordariomycetidae; Sordariales; Chaetomiaceae; Botryotrichum.	Schultes,N.P., Strzalkowski,N. and Li,D.-W.	Botryotrichum domesticum sp. nov., a new hyphomycete from an indoor environment	Unpublished		dust from swab sample	USA: Massachusetts, Boston
Otu00141	CTTGGTCATTTAGAGGAAGTAAAAGTCGTAACAAGGTCTCCGTTGGTGAACCAGCGGAGGGATCATTACAGAGTTGCAAAACTCCCAAACCATTGTGAACCTACCTACAACCGTTGCTTCGGCGGGCGGGCCCCGGGGTCTCCCCGGGCGCCCCTCCGGCCCCTCGCGGGGGCCCGCCGGAGGTACGCAACCCTCTGTATTTGCATGGCCTCTCTGAGTCTCTGTACTGAATAAGTCAAAACTTTCAACAACGGATCTCTTGGTTCTGGCATCGATGAAGAACGCAGC	Ascomycota	Sordariomycetes	Sordariales	unclassified Sordariales	unclassified Sordariales	unclassified Sordariales	12	0	0	NR_159782	91246	1.2e-109	Chaetomium nepalense	CBS 288.83	Eukaryota; Fungi; Dikarya; Ascomycota; Pezizomycotina; Sordariomycetes; Sordariomycetidae; Sordariales; Chaetomiaceae; Chaetomium.	Vu,D., Groenewald,M., de Vries,M., Gehrmann,T., Stielow,B., Eberhardt,U., Al-Hatmi,A., Groenewald,J.Z., Cardinali,G., Houbraken,J., Boekhout,T., Crous,P.W., Robert,V. and Verkley,G.J.M.	Large-scale generation and analysis of filamentous fungal DNA barcodes boosts coverage for kingdom fungi and reveals thresholds for fungal species and higher taxon delimitation	Stud. Mycol. 92, 135-154 (2019)			Nepal
Otu00196	CTTGGTCATTTAGAGGAAGTAAAAGTCGTAACAAGGTCTCCGTTGGTGAACCAGCGGAGGGATCATTACTGAGTTGCAAAACTCCCAACCATTGTGAACATACCTATCGTTGCTTCGGCGGGTGAGGCCCATCGCGGCCGCGCCGCCCCGTCAGGGGAGGCAGCCCGCCGGAGGCGTCCAAACTCTAGTATCCATTTGGCCTCTCTGAGTAGCTTATACAATAAGTCAAAACTTTCAACAACGGATCTCTTGGTTCTGGCATCGATGAAGAACGCAGC	Ascomycota	Sordariomycetes	Sordariales(92)	unclassified Sordariales	unclassified Sordariales	unclassified Sordariales	7	0	0	NR_160077	88612	1.97e-92	Schizothecium curvisporum	CBS 506.50	Eukaryota; Fungi; Dikarya; Ascomycota; Pezizomycotina; Sordariomycetes; Sordariomycetidae; Sordariales; Lasiosphaeriaceae; Schizothecium.	Vu,D., Groenewald,M., de Vries,M., Gehrmann,T., Stielow,B., Eberhardt,U., Al-Hatmi,A., Groenewald,J.Z., Cardinali,G., Houbraken,J., Boekhout,T., Crous,P.W., Robert,V. and Verkley,G.J.M.	Large-scale generation and analysis of filamentous fungal DNA barcodes boosts coverage for kingdom fungi and reveals thresholds for fungal species and higher taxon delimitation	Stud. Mycol. 92, 135-154 (2019)			USA: California
Otu00227	GACAGCTTGGTCATTTAGAGGAAGTAAAAGTCGTAACAAGGTCTCCGTTGGTGAACCAGCGGAGGGATCATTACCGAGTCTTCGCACTCAAATAACCCTTCTGTGGACCTAAATAAAACCGTTGCCTCGGCGGGCGGCCCCATCTGTGGGCCGGACAGCCCGGTCGCCTCCAGGCGCCGGCGCCAGCCGCTGGCCCAAAATAAAAACTCTAGTAACCTTTACCTTCTGAGTTTTAACGCAAATAAAGTCAAAACTTTCAACAACGGATCTCTTGGCTCTGGCATCGATGAAGAACGCAGC	Ascomycota	Sordariomycetes	unclassified Sordariomycetes	unclassified Sordariomycetes	unclassified Sordariomycetes	unclassified Sordariomycetes	0	8	0	NR_137822	77603	3.84e-40	Chaetopsina pini	CPC 21622	Eukaryota; Fungi; Dikarya; Ascomycota; Pezizomycotina; Sordariomycetes; Hypocreomycetidae; Hypocreales; Nectriaceae; Chaetopsina.	Crous,P.W., Wingfield,M.J., Guarro,J., Cheewangkoon,R., van der Bank,M., Swart,W.J., Stchigel,A.M., Cano-Lira,J.F., Roux,J., Madrid,H., Damm,U., Wood,A.R., Shuttleworth,L.A., Hodges,C.S., Munster,M., de Jesus Yanez-Morales,M., Zuniga-Estrada,L., Cruywagen,E.M., de Hoog,G.S., Silvera,C., Najafzadeh,J., Davison,E.M., Davison,P.J.N., Barrett,M.D., Barrett,R.L., Manamgoda,D.S., Minnis,A.M., Kleczewsk…	Fungal Planet description sheets 154-213: Higher order classification of taxonomic novelties	Persoonia 31, 186-296 (2013)	Pinus caribaea	needle litter	Thailand: Chiang Mai, Boa Keaw Silvicultural Research Station
Otu00094	CTTGGTCATTTAGAGGAAGTAAAAGTCGTAACAAGGTCTCCGTTGGTGAACCAGCGGAGGGATCATTACTGAGTTCTCGAACTCCCAACCACTGTGAACATACCACTGTTGCTTCGGCGGGCTACCGGTTCGCCGGGACCCCCGCCGGAGACACCACAAACTCTTGTATTCTAAGGAATCTTCTGAGTCGTCTTACAAATAAGAATTAAAACTTTCAGCAACGGATCTCTTGGCTCTGGCATCGATGAAGAACGCAGC	Ascomycota	Sordariomycetes	unclassified Sordariomycetes	unclassified Sordariomycetes	unclassified Sordariomycetes	unclassified Sordariomycetes	0	4	0	NR_121495	83333	1.15e-59	Ilyonectria cyclaminicola	CBS 302.93	Eukaryota; Fungi; Dikarya; Ascomycota; Pezizomycotina; Sordariomycetes; Hypocreomycetidae; Hypocreales; Nectriaceae; Ilyonectria.	Schoch,C.L., Robbertse,B., Robert,V., Vu,D., Cardinali,G., Irinyi,L., Meyer,W., Nilsson,R.H., Hughes,K., Miller,A.N., Kirk,P.M., Abarenkov,K., Aime,M.C., Ariyawansa,H.A., Bidartondo,M., Boekhout,T., Buyck,B., Cai,Q., Chen,J., Crespo,A., Crous,P.W., Damm,U., De Beer,Z.W., Dentinger,B.T., Divakar,P.K., Duenas,M., Feau,N., Fliegerova,K., Garcia,M.A., Ge,Z.W., Griffith,G.W., Groenewald,J.Z., Groenewa…	Finding needles in haystacks: linking scientific names, reference specimens and molecular data for Fungi	Database (Oxford) 2014 (2014)	Cyclamen sp.	bulb	Netherlands: Roelofarendsveen
Otu04771	CTTGTTCATTTAGAGGAAGTAAAAGTCGTAACAAGGTCTCCGTTGGTGAACCAGCGGAGGGATCATTAAAGAGTTGCAAAACTCCCTTCATACCATCGCGAACGCTACCCGATTCTCGTTGCTTCGGCGGGGCTCCCCTCTCCAAAACGGGAGCCCCCGCCGGAGGAACGCAGCCATATACTCTTGTATTTGCTGGCCTCTCTGAGTACGATTTATGCGAATAAGTCAAAACTTTCAACAACGGAGCTCTTGGTTCTGGACGCTATGAAGAAAGCCTC	Ascomycota	Sordariomycetes	unclassified Sordariomycetes	unclassified Sordariomycetes	unclassified Sordariomycetes	unclassified Sordariomycetes	0	0	1	NR_159783	80282	7.56e-47	Chaetomium dreyfussii	CBS 376.83	Eukaryota; Fungi; Dikarya; Ascomycota; Pezizomycotina; Sordariomycetes; Sordariomycetidae; Sordariales; Chaetomiaceae; Chaetomium.	Vu,D., Groenewald,M., de Vries,M., Gehrmann,T., Stielow,B., Eberhardt,U., Al-Hatmi,A., Groenewald,J.Z., Cardinali,G., Houbraken,J., Boekhout,T., Crous,P.W., Robert,V. and Verkley,G.J.M.	Large-scale generation and analysis of filamentous fungal DNA barcodes boosts coverage for kingdom fungi and reveals thresholds for fungal species and higher taxon delimitation	Stud. Mycol. 92, 135-154 (2019)			Israel
Otu05276	ATCAACACCTAAGCCTTCGTCGGCAGCGTCAGATGTGTATAGAGACAGCTTGGTCATTTAGAGGAAGTAAAAGTCGTAACAAGGTCTCCGTTGGTGAACCAGCGGAGGGATCATTAAAGAGTTTCTAAGCTCTAAACCCAATCGTGGACCGCGAAAACGTTGCCTCGGCGGGCTTGCCCGCCGGTGGCCTCAGCTTAAAACGCTTTGCAACGTTTATCTGAGTGGCGCAAGTCTTATTGCAAAATAAGTCAAAACTTTCAGCAACGGATCTCTTGGTTCTGGCATCGATGAAGAACGCAGC	Ascomycota	Sordariomycetes	unclassified Sordariomycetes	unclassified Sordariomycetes	unclassified Sordariomycetes	unclassified Sordariomycetes	1	0	0	NR_153994	94624	1.4e-34	Diatrypella atlantica	AD418	Eukaryota; Fungi; Dikarya; Ascomycota; Pezizomycotina; Sordariomycetes; Xylariomycetidae; Xylariales; Diatrypaceae; Diatrypella.	de Almeida,D.A.C., Gusmao,L.F.P. and Miller,A.N.	Taxonomy and molecular phylogeny of Diatrypaceae (Ascomycota, Xylariales) species from the Brazilian semi-arid region, including four new species	Mycol. Prog. (2016) In press			Brazil
Otu00561	CTTGGTCATTTAGAGGAAGTAAAAGTCGTAACAAGGTCTCCGTTGGTGAACCAGCGGAGGGATCATTACAGAGTTTAACGACTCCCAAACCACTGTTAACGTACCCGTACCGTTGCCTCGGCGGGCGGCCCCTGGGAGGGGTCGCAGCCCCCCTCGCGGGGGCGCCCGCCGCAGGTCCCCAAACTATACGATTATTGAGTGGCACTTCTGAGCAAACTTCCAAACAATCAAAACTTTCAACAACGGATCTCTTGGTTCTGGCATCGATGAAGAACGCAGC	Ascomycota	Sordariomycetes	unclassified Sordariomycetes	unclassified Sordariomycetes	unclassified Sordariomycetes	unclassified Sordariomycetes	0	1	0	NR_165996	92095	5.48e-98	Phialemonium inflatum	CBS 259.39	Eukaryota; Fungi; Dikarya; Ascomycota; Pezizomycotina; Sordariomycetes; Sordariomycetidae; Sordariales; Cephalothecaceae; Phialemonium.	Vu,D., Groenewald,M., de Vries,M., Gehrmann,T., Stielow,B., Eberhardt,U., Al-Hatmi,A., Groenewald,J.Z., Cardinali,G., Houbraken,J., Boekhout,T., Crous,P.W., Robert,V. and Verkley,G.J.M.	Large-scale generation and analysis of filamentous fungal DNA barcodes boosts coverage for kingdom fungi and reveals thresholds for fungal species and higher taxon delimitation	Stud. Mycol. 92, 135-154 (2019)			USA: Washington
Otu00057	CTTGGTCATTTAGAGGAAGTAAAAGTCGTAACAAGGTCTCCGTTGGTGAACCAGCGGAGGGATCATTAAAGAGTTGCAAAACTCCCTTCATACCATCGCGAACGCTACCCGATTCTCGTTGCTTCGGCGGGGGTCCCCTCTCCAAAACGGGAGCCCCCGCCGGAGGAACGCAGCCATATACTCTTGTATTTGCTGGCCTCTCTGAGTACGATTTATGCGAATAAGTCAAAACTTTCAACAACGGATCTCTTGGTTCTGGCATCGATGAAGAACGCAGC	Ascomycota	Sordariomycetes	unclassified Sordariomycetes	unclassified Sordariomycetes	unclassified Sordariomycetes	unclassified Sordariomycetes	0	0	351	NR_137033	83459	3.44e-60	Ramophialophora humicola	FMR 9523	Eukaryota; Fungi; Dikarya; Ascomycota; Pezizomycotina; Sordariomycetes; Sordariomycetidae; Sordariales; Sordariales incertae sedis; Ramophialophora.	Madrid,H., Cano,J., Stchigel,A., Gene,J. and Guarro,J.	Ramophialophora humicola and Fibulochlamys chilensis, two new microfungi from soil	Mycologia 102 (3), 605-612 (2010)		Forest soil	Spain
Otu00155	CTTGGTCATTTAGAGGAAGTAAAAGTCGTAACAAGGTCTCCGTTGGTGAACCTGCGGAGGGATCATTACAGAGTTATCTAACTCCCAAACCCATGTGAACTTACCTTTGTTGCCTCGGCAGTAGTTGCTGGGCGAGCCTACCCGGGAACGAGCTACCCTGTAGCGAGTTACCCTGGAACGACTTACCCTGGAACGCCTGCCGGTGGACTACTAAGCTCTTGTTATTTTTAAGTAATCTGAGCGTCTTATTTTAATAAGTCAAAACTTTCAACAACGGATCTCTTGGTTCTGGCATCGATGAAGAACGCAGC	Ascomycota	Sordariomycetes	Xylariales	Bartaliniaceae	unclassified Bartaliniaceae	unclassified Bartaliniaceae	10	0	0	NR_153599	99035	1.21e-159	Bartalinia pondoensis		Eukaryota; Fungi; Dikarya; Ascomycota; Pezizomycotina; Sordariomycetes; Xylariomycetidae; Xylariales; Sporocadaceae; Bartalinia.	Marincowitz,S., Gryzenhout,M. and Wingfield,M.J.	New rare coelomycetes with appendage-bearing conidia from Pondoland, South Africa	Mycotaxon 111, 309-322 (2010)
Otu00975	CTTGTTCATTTAGAGGAAGTAAAAGTCGTCACAAGGTTTCCGTAGGTGAACCTGCGGAAGGATCACTATTGAATAAACCTGGCACGGTTGTAGCTGGCTTCTGCAAGTGCTCGCCGTTGTCATCTTTATTTCTCCACCTGTGCACCTTTTGTAGACCCGGATGATTGAAAATTTTTCAGAAGTTAAACTTCCGGATGGCGAGGTTGTTCCTTGAATAAAGGTTCCCCTTGTGTTAGGTTATTCAGGCTCTATGTCATTTTCATATACTCCAATGAATGTAACAGAATGTATCACTGGGCTTTATGCCTATAAACTATATAAAAATTGCAGCAACGGAGCTCTTGGCGCGAGCAGCGATGAAGAAAGAAGC	Basidiomycota	Agaricomycetes	Agaricales	unclassified Agaricales	unclassified Agaricales	unclassified Agaricales	1	1	0	NR_170846	90000	2.84e-52	Cortinarius glabrellus	MICH:10357	Eukaryota; Fungi; Dikarya; Basidiomycota; Agaricomycotina; Agaricomycetes; Agaricomycetidae; Agaricales; Cortinariaceae; Cortinarius.	Liimatainen,K., Niskanen,T., Dima,B., Ammirati,J.F., Kirk,P.M. and Kytoevuori,I.	Mission impossible completed: unlocking the nomenclature of the largest and most complicated subgenus of Cortinarius, Telamonia	Fungal Divers. (2020) In press			USA: Michigan
Otu01430	CTTGGGCATTTAGAGGGAGTAAAAGTCGTCACAAGGTTTCCGTAGGTGAACCTGCGGAAGGATCATTATTGAATAAACCTGGCACGGTTGTAGCTGGCTTCTGCAAGTGCTCGCCGTTGTCATCTTTATTCCTCCACCTGTGCACCTTTTGTAGACCTGGATGATCGAAAAATTTTCAGAAGTTAAACTTCTGGATGGCGAGGTTGTTCCTTGAATAAAGGTTCTCCTTGTGTTAGGTTATTCAGGCTCTATGTCATTTTCATATACTCCAATGAATGTAACAGAATGTATCACTGAGCTTTATGCCTATAAACTATATACAAATTGCAGCAACGGACATCTTGGCGCTCGACGAGATGAAGAAAGACGC	Basidiomycota	Agaricomycetes	Agaricales	unclassified Agaricales	unclassified Agaricales	unclassified Agaricales	0	2	0	NR_170846	89441	3.67e-51	Cortinarius glabrellus	MICH:10357	Eukaryota; Fungi; Dikarya; Basidiomycota; Agaricomycotina; Agaricomycetes; Agaricomycetidae; Agaricales; Cortinariaceae; Cortinarius.	Liimatainen,K., Niskanen,T., Dima,B., Ammirati,J.F., Kirk,P.M. and Kytoevuori,I.	Mission impossible completed: unlocking the nomenclature of the largest and most complicated subgenus of Cortinarius, Telamonia	Fungal Divers. (2020) In press			USA: Michigan
Otu00792	CTTGGTCAGTTAGAGGAAGTAAAAGTCGTAACATGGTTTCCGTAGGTGAACCTGCGGAAGGATCATTATTGAATAAACCTGGCACGGTTGTAGCTGGCTTCTGCAAGTGCTCGCCGTTGTCATCTTTATTTCTCCACCTGTGCACCTTTTGTAGACCTGGATAATTGAAAATTTTTCAGAAGTTAAACTTCTGGATGGCGAGGTTGTTCCTTGAATAAAGGTTCTCCTTGTGTTAGGTTATTCAGGCTCTATGTCATTTTCATATACTCCAATGAATGGAACAGAATGTATCACTGGGTTTTATGCCTATAAACTATATACAAATTGCAGCACCGGAGATCTTGGCTCGAGACGAGATGAAGAAAGACGC	Basidiomycota	Agaricomycetes	Agaricales	unclassified Agaricales	unclassified Agaricales	unclassified Agaricales	0	1	0	NR_170846	90683	1.69e-54	Cortinarius glabrellus	MICH:10357	Eukaryota; Fungi; Dikarya; Basidiomycota; Agaricomycotina; Agaricomycetes; Agaricomycetidae; Agaricales; Cortinariaceae; Cortinarius.	Liimatainen,K., Niskanen,T., Dima,B., Ammirati,J.F., Kirk,P.M. and Kytoevuori,I.	Mission impossible completed: unlocking the nomenclature of the largest and most complicated subgenus of Cortinarius, Telamonia	Fungal Divers. (2020) In press			USA: Michigan
Otu00870	CTTGTTCATTTAGAGGCAGTAAAAGTCGTAACAAGGTTTCCGTAGGTGAACCTGCGGAAGGATCATTATTGAATAAACCTGGCACGGTTGTAGCTGGCTTCTGCAAGTGCTCGCCGTTGTCATCTTTATTTCTCCACCTGTGCACCTTTTGTAGACCTGGATGATTGAAAATTTTTCAGAAGTTAAGCTTCTGGATGGCGAGGTTGTCCCTTGAATAAAGGTTCTCCTTGTGTTAGGTTATTCAGGCTCTATGTCATTTTCATATACTCCAATGAATGTAACAGAATGTATCACTGGGCTTTATGCCTATAAACTATATAAAAACTGCAGCACCGGAGCTCTTGTCTCGCGAAGCAATGAAGAAAGCCTC	Basidiomycota	Agaricomycetes	Agaricales	unclassified Agaricales	unclassified Agaricales	unclassified Agaricales	0	1	0	NR_170846	90683	1.69e-54	Cortinarius glabrellus	MICH:10357	Eukaryota; Fungi; Dikarya; Basidiomycota; Agaricomycotina; Agaricomycetes; Agaricomycetidae; Agaricales; Cortinariaceae; Cortinarius.	Liimatainen,K., Niskanen,T., Dima,B., Ammirati,J.F., Kirk,P.M. and Kytoevuori,I.	Mission impossible completed: unlocking the nomenclature of the largest and most complicated subgenus of Cortinarius, Telamonia	Fungal Divers. (2020) In press			USA: Michigan
Otu01098	CTTGTTCATTTAGAGGAAGTAAAAGTCGTAACAAGGTTTCCGTAGGTGAACCTGCGGAAGGATCATTATTGAATAAACCTGGCACGGTTGTAGCTGGCTTCTGCAAGTGCTCGCCGTTGTCATCTTTATTTCTCCACCTGTGCACCTTTTGTAGACCTGGATAATTGAAAATTTTTCAGAAGTTAAACTTCTGGATGGCGAGGTTGTTCCTTGAATAAAGGTTCTCCTTGTGTTAGGTTATTCAGGCTCTATGTCATTTTCATATACTCCAATGAATGTAACAGAATGTATCACTGGGTTTTATGCCTATAAACTATATAAAAATTGCAGCAACGGATCTCTTGGCTCTAGACGAGATGAAGAAAGCCGC	Basidiomycota	Agaricomycetes	Agaricales	unclassified Agaricales	unclassified Agaricales	unclassified Agaricales	0	1	0	NR_170846	91304	3.64e-56	Cortinarius glabrellus	MICH:10357	Eukaryota; Fungi; Dikarya; Basidiomycota; Agaricomycotina; Agaricomycetes; Agaricomycetidae; Agaricales; Cortinariaceae; Cortinarius.	Liimatainen,K., Niskanen,T., Dima,B., Ammirati,J.F., Kirk,P.M. and Kytoevuori,I.	Mission impossible completed: unlocking the nomenclature of the largest and most complicated subgenus of Cortinarius, Telamonia	Fungal Divers. (2020) In press			USA: Michigan
Otu01106	CTTGTGCATTGAGAGGAATTAAAAGTCGTCACAAGGTTTCCGTAGGTGAACCTGCGGAAGGATCATTATTGAATAAACCTGGCACGGTTGTAGCTGGCTTCTGCAAGTGCTCGCCGTTGTCATCTTTATTTCTCCACCTGTGCACCTTTTGTAGACCTGGATGATCGAAAAATTTTCAGAAGTTAAACTTCTGGATGGCGAGGTTGTTCCTTGAATAAAGGTTCTCCTTGTGTTAGGTTATTCAGGCTCTATGTCATTTTCATATACTCCAATGAATGTAACAGAATGTATCACTGGGCTTTATGCCTATAAACTATATAAAAATTTCAGCAACGGAGCTATTGGCGCGAGACGAGATGAAGAAAGACGC	Basidiomycota	Agaricomycetes	Agaricales	unclassified Agaricales	unclassified Agaricales	unclassified Agaricales	1	0	0	NR_170846	88820	1.71e-49	Cortinarius glabrellus	MICH:10357	Eukaryota; Fungi; Dikarya; Basidiomycota; Agaricomycotina; Agaricomycetes; Agaricomycetidae; Agaricales; Cortinariaceae; Cortinarius.	Liimatainen,K., Niskanen,T., Dima,B., Ammirati,J.F., Kirk,P.M. and Kytoevuori,I.	Mission impossible completed: unlocking the nomenclature of the largest and most complicated subgenus of Cortinarius, Telamonia	Fungal Divers. (2020) In press			USA: Michigan
Otu01489	ATTGTGCAGTGAGCGGCAGTAAAAGTCGTCACACGGTTTCCGTAGGTGACCCTGGGGAAGGATCATTATTGAATAAACCTGGCACGGTTGTAGCTGGCTTCTGCAAGTGCTCGCCGTTGTCATCTTTATTTCTCCACCTGTGCACCTTTTGTAGACCTGGATGATTGAAAATTTTTCAGAAGTTAAACTTCTGGATGGCGAGGTTGTCCCTTGAATAAAGGTTCTCCTTGTGTTAGGTTACTCAGGCTCTATGTCATTTTCATATACTCCAATGAATGTAACAGAATGTATCACGGGGCTTTATGCCTATAAACTATATACAAATTGCAGCACCGGAGCTCTTGGCGCGAGACGCGATGAAGAACGAAGC	Basidiomycota	Agaricomycetes	Agaricales	unclassified Agaricales	unclassified Agaricales	unclassified Agaricales	1	0	0	NR_157953	86076	4.81e-40	Cortinarius pseudotalus		Eukaryota; Fungi; Dikarya; Basidiomycota; Agaricomycotina; Agaricomycetes; Agaricomycetidae; Agaricales; Cortinariaceae; Cortinarius.	Liimatainen,K., Niskanen,T., Dima,B., Kytovuori,I., Ammirati,J.F. and Froslev,T.G.	The largest type study of Agaricales species to date: bringing identification and nomenclature of Phlegmacium (Cortinarius) into the DNA era	Persoonia 33, 98-140 (2014)		under deciduous trees on calcareous soil	France
Otu01569	CTTGTTCAGTGCGAGGAAGTAAAAGTCGTCACAAGGTTTCCGTAGGTGAACCTGCGGAAGGATCATTATTGAATAAACCTGGCACGGTTGTAGCTGGCTTCTGCAAGTGCTCGCCGTTGTCATCTTTATTTCTCCACCTGTGCACCTTTTGTAGACCTGGATGATCGAAAAACTTTCAGAAGTTAAACTTCTGGATGGCGAGGTTGTTCCTTGAATAAAGGTTCTCCTTGTGTTAGGTTGTTCAGGCTCTATGTCATTTTCATATACTCCAATGAATGTAACAGAATGTATCACTGAGCTTTATGCCTATAAACTATATAAAAATTTCAGCACCGGACATCTTGGCGCGAGGCGAGATGAAGAAAGACGC	Basidiomycota	Agaricomycetes	Agaricales	unclassified Agaricales	unclassified Agaricales	unclassified Agaricales	0	1	0	NR_170846	88820	1.71e-49	Cortinarius glabrellus	MICH:10357	Eukaryota; Fungi; Dikarya; Basidiomycota; Agaricomycotina; Agaricomycetes; Agaricomycetidae; Agaricales; Cortinariaceae; Cortinarius.	Liimatainen,K., Niskanen,T., Dima,B., Ammirati,J.F., Kirk,P.M. and Kytoevuori,I.	Mission impossible completed: unlocking the nomenclature of the largest and most complicated subgenus of Cortinarius, Telamonia	Fungal Divers. (2020) In press			USA: Michigan
Otu01607	TTTGTTCAGTGCGAGGCATTACAAGTCGTCACAAGGTTTCCGTAGGTGAACCTGCGGAAGGATCATTATTGAATAAACCTGGCACGGTTGTAGCTGGCTTCTGCAAGTGCTCGCCGTTGTCATCTTTATTTCTCCACCTGTGCACCTTTTGTAGACCTGGATGATTGAAAATTTTTCAGAAGTTAAACTTCTGGATGGCGAGGTTGTTCCTTGAATAAAGGTTCTCCTTGTGTTAGGTTATTCAGGCTCTATGTCATTTTCATATACTCCAATGAATGGAACAGAATGTATCACGGGGCTTTATGCCTATAAACTATATAGAAATTGCAGCACCGGAGATCTTGACTCGAGAAGAGATTAAGAAAGCCTC	Basidiomycota	Agaricomycetes	Agaricales	unclassified Agaricales	unclassified Agaricales	unclassified Agaricales	1	0	0	NR_170846	88591	1.72e-44	Cortinarius glabrellus	MICH:10357	Eukaryota; Fungi; Dikarya; Basidiomycota; Agaricomycotina; Agaricomycetes; Agaricomycetidae; Agaricales; Cortinariaceae; Cortinarius.	Liimatainen,K., Niskanen,T., Dima,B., Ammirati,J.F., Kirk,P.M. and Kytoevuori,I.	Mission impossible completed: unlocking the nomenclature of the largest and most complicated subgenus of Cortinarius, Telamonia	Fungal Divers. (2020) In press			USA: Michigan
Otu01802	CTTGGTCATTTAGAGGAAGTAAAAGTCGTAACAAGGTTTCCGTAGGTGAGCCTGCGGAAGGAACATTATCGAATAAACCTGGCACGGTTGTAGCTGGCTTCTGCAAGTGCTCGCCGTTGTCATCTTTATTTCTCCACCTGTGCACCTTTTGTAGACCTGGATGATTGAAAATTTTTCAGAAGTTAAACTCCTGGATGGCGAGGTTGTTCCTTGAATAAAGGTTCCCCTTGAGTTAGGTTATTCAGGCTCTATGTCATTTTCATATACTCCAATGAATGTAACAGAATGTATCACTGGGCTTTATGCCTATAAACTATATACAAATTTCAGCAACGAATCTCTTGGCTCTCGACGCGATGAAGAAAGCCGC	Basidiomycota	Agaricomycetes	Agaricales	unclassified Agaricales	unclassified Agaricales	unclassified Agaricales	0	1	0	NR_170846	90062	7.88e-53	Cortinarius glabrellus	MICH:10357	Eukaryota; Fungi; Dikarya; Basidiomycota; Agaricomycotina; Agaricomycetes; Agaricomycetidae; Agaricales; Cortinariaceae; Cortinarius.	Liimatainen,K., Niskanen,T., Dima,B., Ammirati,J.F., Kirk,P.M. and Kytoevuori,I.	Mission impossible completed: unlocking the nomenclature of the largest and most complicated subgenus of Cortinarius, Telamonia	Fungal Divers. (2020) In press			USA: Michigan
Otu01944	CTTTTTCCTTTCGCGGCATTACAAGTCGTAACACGGTTTCCGTCGTTGACTCTGCGGAATGATCCTTCTTGAATAAACCTGGCACGGTTGTAGCTGGCTTCTGCAAGTGCTCGCCGTTGTCATCTTTATTTCTCCACCTGTGCACCTTTTGTAGACCTGGATGATCGAAAAATTTTCAGAAGTTAAACTTCTGGATGGCGAGGTTGTTCCTTGAATAAAGGTTCTCCTTGTGTTAGGTTATTCAGGCTCTATGTCATTTTCATATACTCCAATGAATGGAACAGAATGTAGCACTGAGCTTTATGCCTATAAACTATATAAAACTGTCAGAAACGGACCTATTGGCTCTCGACTAGATGAAGAACGAAGC	Basidiomycota	Agaricomycetes	Agaricales	unclassified Agaricales	unclassified Agaricales	unclassified Agaricales	1	0	0	NR_119806	83117	3.77e-31	Cortinarius viscilaetus	PDD:71010	Eukaryota; Fungi; Dikarya; Basidiomycota; Agaricomycotina; Agaricomycetes; Agaricomycetidae; Agaricales; Cortinariaceae; Cortinarius.	Schoch,C.L., Robbertse,B., Robert,V., Vu,D., Cardinali,G., Irinyi,L., Meyer,W., Nilsson,R.H., Hughes,K., Miller,A.N., Kirk,P.M., Abarenkov,K., Aime,M.C., Ariyawansa,H.A., Bidartondo,M., Boekhout,T., Buyck,B., Cai,Q., Chen,J., Crespo,A., Crous,P.W., Damm,U., De Beer,Z.W., Dentinger,B.T., Divakar,P.K., Duenas,M., Feau,N., Fliegerova,K., Garcia,M.A., Ge,Z.W., Griffith,G.W., Groenewald,J.Z., Groenewa…	Finding needles in haystacks: linking scientific names, reference specimens and molecular data for Fungi	Database (Oxford) 2014 (2014)			New Zealand
Otu02108	TTTGTGCCGTGCGCGGCAGTAAAAGTCGTCACACGGTTTCCGTAGGTGACCATGCGGAAGGATCATTCTTGAATAAACCTGGCACGGTTGTAGCTGGCTTCTGCAAGTGCTCGCCGTTGTCATCTTTATTTCTCCACCTGTGCACCTTTTGTAGACCTGGATGATTGAAAATTTTTCAGAAGTTAAACTTCTGGATGGCGAGGTTGTTCCTTGAATAAAGGTTCTCCTTGTGTTAGGTTATTCAGGCTCTATGTCATTTTCATATACTCCAATGAATGTAACAGAATGTAGCACTGGGCTTTATGCCTATAAACTATATACAAATTGCAGCAACGGAGCTCTTGGCGCGCGCCGCGATGAAGAAAGACGC	Basidiomycota	Agaricomycetes	Agaricales	unclassified Agaricales	unclassified Agaricales	unclassified Agaricales	1	0	0	NR_157953	85806	2.24e-38	Cortinarius pseudotalus		Eukaryota; Fungi; Dikarya; Basidiomycota; Agaricomycotina; Agaricomycetes; Agaricomycetidae; Agaricales; Cortinariaceae; Cortinarius.	Liimatainen,K., Niskanen,T., Dima,B., Kytovuori,I., Ammirati,J.F. and Froslev,T.G.	The largest type study of Agaricales species to date: bringing identification and nomenclature of Phlegmacium (Cortinarius) into the DNA era	Persoonia 33, 98-140 (2014)		under deciduous trees on calcareous soil	France
Otu02123	CTTGTTCATTTCGAGGAATTAAAAGTCGTCACAAGGTTTCCGTAGGTGAACCTGCGGAAGGATCATTATTGAATAAACCTGGCACGGTTGTAGCTGGCTTCTGCAAGTGCTCGCCGTTGTCATCTTTATTTCTCCACCTGTGCACCTTTTGTAGACCTGGATGATTGAAAATTTTTCAGAAGTTAAACCTCTGGATGGCGAGGTTGTCCCTTGAATAAAGGTTCTCCTTGTGCTAGGTTACTCAGGCTCTATGTCATTTTCATATACTCCAATGAATGTAACAGAATGTATCACTGGGCTTTATGCCTATAAACTATATACAAATTGCAGCAACGGAGCTCTTGTCGCGCGCCGCGATGAAGAAAGACGC	Basidiomycota	Agaricomycetes	Agaricales	unclassified Agaricales	unclassified Agaricales	unclassified Agaricales	1	0	0	NR_170846	89441	3.67e-51	Cortinarius glabrellus	MICH:10357	Eukaryota; Fungi; Dikarya; Basidiomycota; Agaricomycotina; Agaricomycetes; Agaricomycetidae; Agaricales; Cortinariaceae; Cortinarius.	Liimatainen,K., Niskanen,T., Dima,B., Ammirati,J.F., Kirk,P.M. and Kytoevuori,I.	Mission impossible completed: unlocking the nomenclature of the largest and most complicated subgenus of Cortinarius, Telamonia	Fungal Divers. (2020) In press			USA: Michigan
Otu02136	CTTGTTCATTGAGAGGCAGTAAAAGTCGTCACAAGGTTTCCGTAGGTGAACCTGCGGAAGGATCATTATTGAATAAACCTGGCACGGTTGTAGCTGGCTTCTGCAAGTGCTCGCCGTTGTCATCTTTATTTCTCCACCTGTGCACCTTTTGTAGACCTGGATGATTGAAAATTTTTCAGAAGTTAAGCTTCTGGATGGCGAGGTTGTTCCTTGAATAAAGGTTCTCCTTGTGTTAGGTTATTCAGGCTCTATGTCATTTTCATATACTCCAATGAATGGAACAGAATGTAGCACGGGGCTTTATGCCTATAAACTATAGAAAACTTGCAGCAACGGAGCTCTTGGCGCTCGAATAGATGAAGAAAGAAGC	Basidiomycota	Agaricomycetes	Agaricales	unclassified Agaricales	unclassified Agaricales	unclassified Agaricales	1	0	0	NR_170846	89441	3.67e-51	Cortinarius glabrellus	MICH:10357	Eukaryota; Fungi; Dikarya; Basidiomycota; Agaricomycotina; Agaricomycetes; Agaricomycetidae; Agaricales; Cortinariaceae; Cortinarius.	Liimatainen,K., Niskanen,T., Dima,B., Ammirati,J.F., Kirk,P.M. and Kytoevuori,I.	Mission impossible completed: unlocking the nomenclature of the largest and most complicated subgenus of Cortinarius, Telamonia	Fungal Divers. (2020) In press			USA: Michigan
Otu02464	CTTGGTCATTGAGAGGAAGTAAAAGTCGTCACAAGGTTTCCGTAGGTGAACCTGCGGAAGGATCATTATTGAATAAACCTGGCACGGTTGTAGCTGGCTTCTGCAAGTGCTCGCCGTTGTCATCTTTATTTCTCCACCTGTGCACCTTTTGTAGACCTGGATAATTGAAAATTTTTCAGAAGTTAAACTTCTGGATGGCGAGGTTGTTCCTTGAATAGAGGTTCTCCTTGTGTTAGGTTATTCAGGCTCTATGTCATTTTCATATACTCCAATGAATGTAACAGAATGTATCACGGGGTTTTATGCCTATAAACTATAGACAAACTTCAGCACCGGATATCTTGGCTCGCGCATCGATGAAGAACGCCGC	Basidiomycota	Agaricomycetes	Agaricales	unclassified Agaricales	unclassified Agaricales	unclassified Agaricales	0	1	0	NR_170846	90683	1.69e-54	Cortinarius glabrellus	MICH:10357	Eukaryota; Fungi; Dikarya; Basidiomycota; Agaricomycotina; Agaricomycetes; Agaricomycetidae; Agaricales; Cortinariaceae; Cortinarius.	Liimatainen,K., Niskanen,T., Dima,B., Ammirati,J.F., Kirk,P.M. and Kytoevuori,I.	Mission impossible completed: unlocking the nomenclature of the largest and most complicated subgenus of Cortinarius, Telamonia	Fungal Divers. (2020) In press			USA: Michigan
Otu02490	CTTGGTCATTGAGAGGAAGTAAAAGTCGTAACAAGGTTTCCGTAGGTGAACCTGCGGAAGGATCATTATTGAATAAACCTGGCACGGTTGTAGCTGGCTTCTGCAAGTGCTCGCCGTTGTCATCTTTATTTCTCCACCTGTGCACCTTTTGTAGACCTGGATGATTGAAAATTTTTCAGAAGTTAAACTTCTGGATGGCGAGGTTGTTCCTTGAATAAAGGTTCTCCTTGTGTTAGGTTATTCAGGCTCTATGTCATTTTCATATACTCCAATGAATGTAACAGAATGTATCACTGGGCTTTATGCCTATAAACTATATAAAAATTGCAGCAACGGATCTCTTGGCGCTAGAAGAGATGAAGAAAGAGGC	Basidiomycota	Agaricomycetes	Agaricales	unclassified Agaricales	unclassified Agaricales	unclassified Agaricales	1	0	0	NR_170846	91304	3.64e-56	Cortinarius glabrellus	MICH:10357	Eukaryota; Fungi; Dikarya; Basidiomycota; Agaricomycotina; Agaricomycetes; Agaricomycetidae; Agaricales; Cortinariaceae; Cortinarius.	Liimatainen,K., Niskanen,T., Dima,B., Ammirati,J.F., Kirk,P.M. and Kytoevuori,I.	Mission impossible completed: unlocking the nomenclature of the largest and most complicated subgenus of Cortinarius, Telamonia	Fungal Divers. (2020) In press			USA: Michigan
Otu02612	CTTGTTCCTTTAGCGGCATTACAAGTCGTCACACGGTTTCCGTAGGTGACCCTGCGGAATGATCATTCTTGAATAAACCTGGCACGGTTGTAGCTGGCTTCTGCAAGTGCTCGCCGTTGTCATCTTTATTTCTCCACCTGTGCACCCTTTGTAGACCTGGATAATTGAAAATTTTTCAGAAGTTAAACTTCTGGATGGCGAGGTTGTTCCTTGAATAAAGGTTCTCCTTGTGTTAGGTTATTCAGGCTCTATGTCATTTTCATATACTCCAATGAATGTAACAGAATGTAGCACGGGGTTTTATGCCTATAAACTATATATAACTTGCAGCAACGGAGATCTTGGCGCGAGCCTAGATGAAGAACGCAGC	Basidiomycota	Agaricomycetes	Agaricales	unclassified Agaricales	unclassified Agaricales	unclassified Agaricales	0	1	0	NR_157976	84932	2.25e-33	Cortinarius sphagnoravus		Eukaryota; Fungi; Dikarya; Basidiomycota; Agaricomycotina; Agaricomycetes; Agaricomycetidae; Agaricales; Cortinariaceae; Cortinarius.	Kytovuori,I., Niskanen,T., Liimatainen,K. and Ammirati,J.F.	New Cortinarius subgenus Telamonia species	Unpublished		in wet spruce forest with blueberry	Sweden
Otu03033	CTTGGTCATTTAGAGGAAGTAAAAGTCGTAACAAGGTTTCCGTAGTTGAACCTGCGGAAGGATCATTATTGAATAAACCTGGCACGGTTGTAGCTGGCTTCTGCAAGTGCTCGCCGTTGTCATCTTTATTTCTCCACCTGTGCACCTTTTGTAGACCTGGATGATTGAAAATTTTTCAGAAGTTAAACTTCTGGATGGCGAGGTTGTTCCTTGAATAAAGGTTCTCCTTGTGTTAGGTTATTCAGGCTCTATATCATTTTCATATACTCCAATGAATGTAACAGAATGTATCACTGGGCTTTATGCCTATAAACTATATACAAATTGCAGAAACGGACATATTGGCTCTCGACGAGATGAAGAACGACGC	Basidiomycota	Agaricomycetes	Agaricales	unclassified Agaricales	unclassified Agaricales	unclassified Agaricales	1	0	0	NR_170846	91304	3.64e-56	Cortinarius glabrellus	MICH:10357	Eukaryota; Fungi; Dikarya; Basidiomycota; Agaricomycotina; Agaricomycetes; Agaricomycetidae; Agaricales; Cortinariaceae; Cortinarius.	Liimatainen,K., Niskanen,T., Dima,B., Ammirati,J.F., Kirk,P.M. and Kytoevuori,I.	Mission impossible completed: unlocking the nomenclature of the largest and most complicated subgenus of Cortinarius, Telamonia	Fungal Divers. (2020) In press			USA: Michigan
Otu03598	CTTGGTCCGTACGCGGCAGTACAAGTCGTCACACGGTTTCCGTAGGTGACCCTGCGGAAGGATCATTATTGAATAAACCTGGCACGGTTGTAGCTGGCTTCTGCAAGTGCTCGCCGTTGTCATCTTTATTTCTCCACCTGTGCACCTTTTGTAGACCTGGATGATTGAAAATTTTTCAGAAGTTAAACTTCTGGATGGCGAGGTTGTTCCTTGAATAAAGGTTCTCCTTGTGTTAGGTTATTCAGGCTCTATATCATTTTCATATACTCCAATGAATGTAACAGACTGGAGCACTGGGCTTTATGCCTATAAACTAGAGAAAACTTGCAGCAACGGAGCTCTTGGCGCGCGCATCGATGAAGAAAGCAGC	Basidiomycota	Agaricomycetes	Agaricales	unclassified Agaricales	unclassified Agaricales	unclassified Agaricales	0	1	0	NR_157953	86452	4.81e-40	Cortinarius pseudotalus		Eukaryota; Fungi; Dikarya; Basidiomycota; Agaricomycotina; Agaricomycetes; Agaricomycetidae; Agaricales; Cortinariaceae; Cortinarius.	Liimatainen,K., Niskanen,T., Dima,B., Kytovuori,I., Ammirati,J.F. and Froslev,T.G.	The largest type study of Agaricales species to date: bringing identification and nomenclature of Phlegmacium (Cortinarius) into the DNA era	Persoonia 33, 98-140 (2014)		under deciduous trees on calcareous soil	France
Otu03834	CTTGTTCATTGAGAGGAAGTAAAAGTCGTAACAAGGTTTCCGTAGGTGAACCTGCGGAAGGATCATTATTGAATAAACCTGGCACGGTTGTAGCTGGCTTCTGCAAGTGCTCGCCGTTGTCATCTTTATTTCTCCACCTGTGCACCTTTTGTAGACCTGGATGATTGAAAATTTTTCAGAAGTTAAACTCCTGGATGGCGAGGTTGTTCCTTGAATAAAGGTTCTCCTTGTGTTAGGTTATTCAGGCTCTATATCATTTTCATATACTCCAATGAATGTAACAGACTGTATCACTGGGCTTTATGCCTATAAACTATATACAAATTGCAGCACCGGAGCTCTTGGCGCTAGACGCGATGAAGAAAGACGC	Basidiomycota	Agaricomycetes	Agaricales	unclassified Agaricales	unclassified Agaricales	unclassified Agaricales	0	1	0	NR_170846	90683	1.69e-54	Cortinarius glabrellus	MICH:10357	Eukaryota; Fungi; Dikarya; Basidiomycota; Agaricomycotina; Agaricomycetes; Agaricomycetidae; Agaricales; Cortinariaceae; Cortinarius.	Liimatainen,K., Niskanen,T., Dima,B., Ammirati,J.F., Kirk,P.M. and Kytoevuori,I.	Mission impossible completed: unlocking the nomenclature of the largest and most complicated subgenus of Cortinarius, Telamonia	Fungal Divers. (2020) In press			USA: Michigan
Otu00003	CTTGGTCATTTAGAGGAAGTAAAAGTCGTAACAAGGTTTCCGTAGGTGAACCTGCGGAAGGATCATTATTGAATAAACCTGGCACGGTTGTAGCTGGCTTCTGCAAGTGCTCGCCGTTGTCATCTTTATTTCTCCACCTGTGCACCTTTTGTAGACCTGGATGATTGAAAATTTTTCAGAAGTTAAACTTCTGGATGGCGAGGTTGTTCCTTGAATAAAGGTTCTCCTTGTGTTAGGTTATTCAGGCTCTATGTCATTTTCATATACTCCAATGAATGTAACAGAATGTATCACTGGGCTTTATGCCTATAAACTATATACAACTTTCAGCAACGGATCTCTTGGCTCTCGCATCGATGAAGAACGCAGC	Basidiomycota	Agaricomycetes	Agaricales	unclassified Agaricales	unclassified Agaricales	unclassified Agaricales	184	82	0	NR_119806	79534	6.01e-64	Cortinarius viscilaetus	PDD:71010	Eukaryota; Fungi; Dikarya; Basidiomycota; Agaricomycotina; Agaricomycetes; Agaricomycetidae; Agaricales; Cortinariaceae; Cortinarius.	Schoch,C.L., Robbertse,B., Robert,V., Vu,D., Cardinali,G., Irinyi,L., Meyer,W., Nilsson,R.H., Hughes,K., Miller,A.N., Kirk,P.M., Abarenkov,K., Aime,M.C., Ariyawansa,H.A., Bidartondo,M., Boekhout,T., Buyck,B., Cai,Q., Chen,J., Crespo,A., Crous,P.W., Damm,U., De Beer,Z.W., Dentinger,B.T., Divakar,P.K., Duenas,M., Feau,N., Fliegerova,K., Garcia,M.A., Ge,Z.W., Griffith,G.W., Groenewald,J.Z., Groenewa…	Finding needles in haystacks: linking scientific names, reference specimens and molecular data for Fungi	Database (Oxford) 2014 (2014)			New Zealand
Otu00417	CTTGTGCATTTAGAGGCATTAAAAGTCGTAACAAGGTTTCCGTAGGTGAACCTGCGGAAGGATCATTATTGAATAAACCTGGCACGGTTGTAGCTGGCTTCTGCAAGTGCTCGCCGTTGTCATCTTTATTTCTCCACCTGTGCACCTTTTGTAGACCTGGATGATTGAAAATTTTTCAGAAGTTAAACTTCTGGATGGCGAGGTTGTCCCTTGAATAAAGGTTCTCCTTGTGTTAGGTTACTCAGGCTCTATGTCATTTTCATATACTCCAATGAATGTAACAGAATGTATCACGGGGCTTTATGCCTATAAACTATATAAAAATTTCAGCAACGGATATCTTGGCTCTCGAAGAGATGAAGAAAGCAGC	Basidiomycota	Agaricomycetes	Agaricales	unclassified Agaricales	unclassified Agaricales	unclassified Agaricales	0	1	0	NR_170846	89441	3.67e-51	Cortinarius glabrellus	MICH:10357	Eukaryota; Fungi; Dikarya; Basidiomycota; Agaricomycotina; Agaricomycetes; Agaricomycetidae; Agaricales; Cortinariaceae; Cortinarius.	Liimatainen,K., Niskanen,T., Dima,B., Ammirati,J.F., Kirk,P.M. and Kytoevuori,I.	Mission impossible completed: unlocking the nomenclature of the largest and most complicated subgenus of Cortinarius, Telamonia	Fungal Divers. (2020) In press			USA: Michigan
Otu00204	CTTGGTCATTTAGAGGAAGTAAAAGTCGTAACAAGGTTTCCGTAGGTGAACCTGCGGAAGGATCATTATTGAATAAACTTGGTTGGGTTGTTGCTGGCTCTTAGGAGCATGTGCACGCCTACTCCATCTTTTTAACCACCTGTGCACCTTTGTATAGATCTGAAGCATCTCTTGAATCGCTGCGTGGAAACACAGCTTTTCCGATGTTCATTCAGGTTTATATTTTTACTACACCCCATATGAATGTATCCGAATGTATTTGACAGGCCATCGTGCCTCTAAACAATTAATACAACTTTCAACAACGGATCTCTTGGCTCTCGCATCGATGAAGAACGCAGC	Basidiomycota	Agaricomycetes	Agaricales	Entolomataceae	Entoloma	unclassified Entoloma	5	0	0	NR_158299	81543	1.96e-73	Clitocybe salmonilamella	NY:16995	Eukaryota; Fungi; Dikarya; Basidiomycota; Agaricomycotina; Agaricomycetes; Agaricomycetidae; Agaricales; Tricholomataceae; Clitocybe.	Svetasheva,T. and Malysheva,E.	Study of type specimen of Clitocybe salmonilamella	Unpublished
Otu01086	CTTGTTCATTTAGAGGAAGTAAAAGTCGTAACAAGGTTTCCGTAGGTGAACCTGCGGAAGGATCATTATTGAATAAACCTGATGTGGTTGTTGCTGGCTCTCTCGGGAGTATGTGCACGCCCATCATCTTTATATTTCCACCTGTGCACCTTTTGTAGACCCCGGCGACTTGAGCAATCGAGTCAAATGGGCCTATGCTTTATCATATACCCCATAGTATGTATCAGAATGTATCAATGGGCTTCATGCCTATAAACATTATAAAAATTGCAGCAACGGAGCTCTTGGCTCTCGACGCGATGAAGAAAGAAGC	Basidiomycota	Agaricomycetes	Agaricales	Strophariaceae	Psilocybe	unclassified Psilocybe	0	0	1	NR_160176	89078	1.03e-100	Deconica chionophila	CBS 655.87	Eukaryota; Fungi; Dikarya; Basidiomycota; Agaricomycotina; Agaricomycetes; Agaricomycetidae; Agaricales; Strophariaceae; Deconica.	Vu,D., Groenewald,M., de Vries,M., Gehrmann,T., Stielow,B., Eberhardt,U., Al-Hatmi,A., Groenewald,J.Z., Cardinali,G., Houbraken,J., Boekhout,T., Crous,P.W., Robert,V. and Verkley,G.J.M.	Large-scale generation and analysis of filamentous fungal DNA barcodes boosts coverage for kingdom fungi and reveals thresholds for fungal species and higher taxon delimitation	Stud. Mycol. 92, 135-154 (2019)			France
Otu00131	CTTGGTCATTTAGAGGAAGTAAAAGTCGTAACAAGGTTTCCGTAGGTGAACCTGCGGAAGGATCATTATTGAATAAACCTGATGTGGTTGTTGCTGGCTCTCTCGGGAGTATGTGCACGCCCATCATCTTTATATTTCCACCTGTGCACCTTTTGTAGACCCCGGCGACTTGAGCAATCGAGTCAAATGGGCCTATGCTTTATCATATACCCCATAGTATGTATTAGAATGTATCAATGGGCTTCATGCCTATAAACATTATACAACTTTCAGCAACGGATCTCTTGGCTCTCGCATCGATGAAGAACGCAGC	Basidiomycota	Agaricomycetes	Agaricales	Strophariaceae	Psilocybe	unclassified Psilocybe	0	0	52	NR_160176	91973	2.16e-117	Deconica chionophila	CBS 655.87	Eukaryota; Fungi; Dikarya; Basidiomycota; Agaricomycotina; Agaricomycetes; Agaricomycetidae; Agaricales; Strophariaceae; Deconica.	Vu,D., Groenewald,M., de Vries,M., Gehrmann,T., Stielow,B., Eberhardt,U., Al-Hatmi,A., Groenewald,J.Z., Cardinali,G., Houbraken,J., Boekhout,T., Crous,P.W., Robert,V. and Verkley,G.J.M.	Large-scale generation and analysis of filamentous fungal DNA barcodes boosts coverage for kingdom fungi and reveals thresholds for fungal species and higher taxon delimitation	Stud. Mycol. 92, 135-154 (2019)			France
Otu02904	TTTGTTCATTTAGAGGCAGTAAAAGTCGTAACAAGGTTTCCGTAGGTGAACCTGCGGAAGGATCATTATTGAATAAACCTGATGTGGTTGTTGCTGGCTCTCTCGGGAGTATGTGCACGCCCATCATCTTTATATTTCCACCTGTGCACCTTTTGTAGACCCCGGCGACTTGAGCAATCGAGTCAAATGGGCCTATGCTTTATCATATACCCCATAGTATGTATTAGAATGTATCAATGGGCTTCATGCCTATAAACATTATACAAATTGCAGCACCGGAGCTCTTGTCTCGCGAAGCTTTGAAGAAAGCCTC	Basidiomycota	Agaricomycetes	Agaricales	Strophariaceae	unclassified Strophariaceae	unclassified Strophariaceae	0	0	1	NR_160176	88316	2.88e-96	Deconica chionophila	CBS 655.87	Eukaryota; Fungi; Dikarya; Basidiomycota; Agaricomycotina; Agaricomycetes; Agaricomycetidae; Agaricales; Strophariaceae; Deconica.	Vu,D., Groenewald,M., de Vries,M., Gehrmann,T., Stielow,B., Eberhardt,U., Al-Hatmi,A., Groenewald,J.Z., Cardinali,G., Houbraken,J., Boekhout,T., Crous,P.W., Robert,V. and Verkley,G.J.M.	Large-scale generation and analysis of filamentous fungal DNA barcodes boosts coverage for kingdom fungi and reveals thresholds for fungal species and higher taxon delimitation	Stud. Mycol. 92, 135-154 (2019)			France
Otu00377	CTTGTGCATTTAGAGGAAGTAAAAGTCGTCACAAGGTTTCCGTAGGTGAACCTGCGGAAGGATCATTATTGAATTCACTGGTCTCAGTTGTTGCTGGTCGCTGTATGCGTCAAGTGCACGCTGTAGATCCTTTGATATTTATCCACCTGTGCACCTTTGTAGTATCTGTTTCCTGTCTTCCATGACTTTATGTCGCGGGTTTGGTAGCTTGTAAGCACTTGTCCTTACTGCTGCTGAGGGAGCGGAGCTACGTTTTTCACAAACACTGTTGTATGTTTACGAATGTTTATATGTTATTGGTCGTCAGACCTTTAATCAATCATAACACAACTATTGACAACGGATCTCTTGGCTCACGCATCGATGAAGAACGCAGC	Basidiomycota	Agaricomycetes	Agaricales	unclassified Agaricales	unclassified Agaricales	unclassified Agaricales	0	2	0	NR_130206	84337	8.21e-38	Cortinarius citrinifolius		Eukaryota; Fungi; Dikarya; Basidiomycota; Agaricomycotina; Agaricomycetes; Agaricomycetidae; Agaricales; Cortinariaceae; Cortinarius.	Liimatainen,K., Niskanen,T., Dima,B., Kytovuori,I., Ammirati,J.F. and Froslev,T.G.	The largest type study of Agaricales species to date: bringing identification and nomenclature of Phlegmacium (Cortinarius) into the DNA era	Persoonia 33, 98-140 (2014)		under fir	USA
Otu00065	CTTGGTCATTTAGAGGAAGTAAAAGTCGTAACAAGGTTTCCGTAGGTGAACCTGCGGAAGGATCATTATCGAGTTTTGAAAGGGGTTGTAGCTGGCCTTCCGAGGCATGTGCACGCCCTGCTCATCCACACTCTCAACACCTGTGCACCTTTTGTGGGCGGAGCAAAGGAGAAATCCCCCGCTCTGCCCGCGTCTCTCACACACGCATAAAGTATCGGAATGTAACCTCGCGTTTTTACGCATTTTTAATACAACTTTCAACAACGGATCTCTTGGCTCTCGCATCGATGAAGAACGCAGC	Basidiomycota	Agaricomycetes	unclassified Agaricomycetes	unclassified Agaricomycetes	unclassified Agaricomycetes	unclassified Agaricomycetes	14	0	0	NR_119979	84828	6.14e-73	Vuilleminia erastii	MG97;Ginns 5238 & Cody	Eukaryota; Fungi; Dikarya; Basidiomycota; Agaricomycotina; Agaricomycetes; Corticiales; Vuilleminiaceae; Vuilleminia.	Schoch,C.L., Robbertse,B., Robert,V., Vu,D., Cardinali,G., Irinyi,L., Meyer,W., Nilsson,R.H., Hughes,K., Miller,A.N., Kirk,P.M., Abarenkov,K., Aime,M.C., Ariyawansa,H.A., Bidartondo,M., Boekhout,T., Buyck,B., Cai,Q., Chen,J., Crespo,A., Crous,P.W., Damm,U., De Beer,Z.W., Dentinger,B.T., Divakar,P.K., Duenas,M., Feau,N., Fliegerova,K., Garcia,M.A., Ge,Z.W., Griffith,G.W., Groenewald,J.Z., Groenewa…	Finding needles in haystacks: linking scientific names, reference specimens and molecular data for Fungi	Database (Oxford) 2014 (2014)	Betula glandulosa		Canada: Yukon
Otu03808	CTTGTTCATTGAGAGGAAGTAAAAGTCGTCACAAGGTTTCCGTAGGTGAACCTGCGGAAGGATCATTAATGAATGACAAGTCGGCTGTTCTGTGCTGGTGGAAACACATGTGCACGTCAGTCGCAAATCCACACACCTGTGCACCTTTGACTTTGGGATCCGCTTGTCTTTTGACCTGCAGCAGGTTGGCCCTGTCGCCAGCCTGGGTCTCAGAGTAACTTTTACACACGCTGAATGTAATGGAATGTCTCTGTGCTTAATGCGCATATATAAAAATTTCAACAACGGGGATCTTGGCTCTAGAAGCGATGAAGAAAGACGC	Basidiomycota	Agaricomycetes	unclassified Agaricomycetes	unclassified Agaricomycetes	unclassified Agaricomycetes	unclassified Agaricomycetes	1	0	0	NR_164277	95946	7.04e-28	Coprinellus sclerocystidiosus	CBS 195.52	Eukaryota; Fungi; Dikarya; Basidiomycota; Agaricomycotina; Agaricomycetes; Agaricomycetidae; Agaricales; Psathyrellaceae; Coprinellus.	Vu,D., Groenewald,M., de Vries,M., Gehrmann,T., Stielow,B., Eberhardt,U., Al-Hatmi,A., Groenewald,J.Z., Cardinali,G., Houbraken,J., Boekhout,T., Crous,P.W., Robert,V. and Verkley,G.J.M.	Large-scale generation and analysis of filamentous fungal DNA barcodes boosts coverage for kingdom fungi and reveals thresholds for fungal species and higher taxon delimitation	Stud. Mycol. 92, 135-154 (2019)			Denmark
Otu00113	CTTGGTCATTTAGAGGAAGTAAAAGTCGTAACAAGGTTTCCGTAGGTGAACCTGCGGAAGGATCATTAAAGATTCGACCTTCGGGTCTATCTTCTCTTCAGCTGTGCGCTTCGGCTGCACGCTGTTGAACTTCACACACCTGTGCACACTTCGGTTGTGGTTGGTTAACTCTGGCCACTTCCGCTTTTACATTTAACAACCAAGTCTAGAATGTCTCATACTATAAAATTAACAACTTTCAACAACGGATCTCTTGGCTCTCGCATCGATGAAGAACGCAGC	Basidiomycota	Agaricomycetes	Auriculariales	unclassified Auriculariales	unclassified Auriculariales	unclassified Auriculariales	0	9	0	NR_169690	86071	7.35e-77	Adustochaete interrupta	LR23435	Eukaryota; Fungi; Dikarya; Basidiomycota; Agaricomycotina; Agaricomycetes; Auriculariales; Exidiaceae; Adustochaete.	Alvarenga,R.L.M., Spirin,V., Malysheva,V., Gibertoni,T.B. and Larsson,K.-H.	Two new genera and six other novelties in Heterochaete sensu lato (Auriculariales, Basidiomycota)	Botany 97 (8), 439-451 (2019)			Mexico: Vera Cruz, Barranca de Pescado, Road Xalapa ? Huatusco
Otu00180	CTTGGTCATTTAGAGGAAGTAAAAGTCGTAACAAGGTTTCCGTAGGTGAACCTGCGGAAGGATCATTAAAGATTCGGGCTTCGGCCTAACCTCTCTTCAGCTGTGCGCTTCGGCTGCACGCTGTAGAAAACCTCTCACACCTGTGCACCTTTTCGGTTGCGGCGTTAACGCGTCGCTTCCGCTATACATATAACTACAAAGTCTAGAATGTTTAAACTATAATAATAAAACAACTTTCAACAACGGATCTCTTGGCTCTCGCATCGATGAAGAACGCAGC	Basidiomycota	Agaricomycetes	Auriculariales	Exidiaceae	Exidia	unclassified Exidia	0	3	0	NR_169690	91636	5.45e-103	Adustochaete interrupta	LR23435	Eukaryota; Fungi; Dikarya; Basidiomycota; Agaricomycotina; Agaricomycetes; Auriculariales; Exidiaceae; Adustochaete.	Alvarenga,R.L.M., Spirin,V., Malysheva,V., Gibertoni,T.B. and Larsson,K.-H.	Two new genera and six other novelties in Heterochaete sensu lato (Auriculariales, Basidiomycota)	Botany 97 (8), 439-451 (2019)			Mexico: Vera Cruz, Barranca de Pescado, Road Xalapa ? Huatusco
Otu00674	CTTGGTCATTTAGAGGAAGTAAAAGTCGTAACAAGGTTTCCGTAGGTGAACCTGCGGAAGGATCATTAATGAACTTTTAATGAGGAGTTTGGTTAGTAGCTGGCCCTCTAAAATTTTTTGAAAAAATTATTCTGGGCATGTGCACACCTCTCTCTTTCATCCACACACACCCCTGTGAACTTGTGGGGCAGATGGGATTTTTTTTGTTTCCCTCTGTCTACTTAAATTCCACATACAATCAATTTATTTTAAAACGAATGTAATGGATGTAACGCATCTAATACTAAGTTTCAACAACGGATCTCTTGGCTCTCGCATCGATGAAGAACGCAGC	Basidiomycota	Agaricomycetes	Cantharellales	Ceratobasidiaceae	unclassified Ceratobasidiaceae	unclassified Ceratobasidiaceae	1	0	0	NR_138368	82484	5.35e-69	Ceratobasidium ramicola	CBS 133.82	Eukaryota; Fungi; Dikarya; Basidiomycota; Agaricomycotina; Agaricomycetes; Cantharellales; Ceratobasidiaceae; Ceratobasidium.	Nakatani,A.K., Souza,N.L., Boekhout,T., Stalpers,J. and Kuramae,E.E.	Phylogeny of Rhizoctonia sp.	Unpublished
Otu00337	CTTGGTCATTTAGAGGAAGTAAAAGTCGTAACAAGGTTTCCGTAGGTGAACCTGCGGAAGGATCATTAACGAGTTTTGAAAGGGGTTGTAGCTGGCTTCTAACGAGGCATGTGCACGCCCTGCTCATCCACTCTCAACCTCTGTGCACTTATTGTAGGTCGGCGTAAATGCTTGGTGGTAACACTGAGTTTTGAAACCTTCCTATGTTTTATTACAAACGCTTCAGTTAAAGAATGTTACTCTGCGTATAACGCATCTATATACAACTTTCAGCAACGGATCTCTTGGCTCTCGCATCGATGAAGAACGCAGC	Basidiomycota	Agaricomycetes	Polyporales	Meruliaceae	unclassified Meruliaceae	unclassified Meruliaceae	0	2	0	NR_155027	88636	7.95e-102	Phanerochaete concrescens	H Spirin 7322	Eukaryota; Fungi; Dikarya; Basidiomycota; Agaricomycotina; Agaricomycetes; Polyporales; Phanerochaetaceae; Phanerochaete.	Volobuev,S., Okun,M., Ordynets,A. and Spirin,V.	The Phanerochaete sordida group (Polyporales, Basidiomycota) in temperate Eurasia, with a note on Phanerochaete pallida	Mycol. Prog. 14, 80 (2015)	Quercus mongolica		Russia: Khabarovsk Territory
Otu00225	CTTGGTCATTTAGAGGAAGTAAAAGTCGTAACAAGGTTTCCGTAGGTGAACCTGCGGAAGGATCATTAACGAGTTTTGAAACGGGTTGTAGCTGGCCTTCCGAGGCATGTGCACGCCCTGCTCATCCACTCTACACCTGTGCACTTACTGTAGGTTGGAGTGGGTTTCTGGCCTCCGGGTCAGAAGCATTCTGCCGACCTATGTACACTACAAACTCTCAAAGTATCAGAATGTAAACGCGTCTAACGCATCTTAATACAACTTTCAGCAACGGATCTCTTGGCTCTCGCATCGATGAAGAACGCAGC	Basidiomycota	Agaricomycetes	Polyporales	unclassified Polyporales	unclassified Polyporales	unclassified Polyporales	1	0	0	NR_154494	92581	5.87e-123	Trametes versicolor		Eukaryota; Fungi; Dikarya; Basidiomycota; Agaricomycotina; Agaricomycetes; Polyporales; Polyporaceae; Trametes.	Kirker,G.T. and Blodgett,A.B.	Reference Wood Decay Sequences for T-RFLP Database	Unpublished
Otu03222	CTTGTTCATTGAGAGGCAGTAAAAGTCGTAACAAGGTTTCCGTAGGTGAACCTGCGGAAGGGTCATTAATGAATGACAAGTCGGCTGTTCTGTGCTGGTGGAAACACATGTGCACGTCAGTCGCAAATCCACACACCTGTGCACCTTTGACTTTGGGATCCGCTTGTCTTTTGACCTGCAGCAGGTTGGCCCTGTCGCCAGCCTGGGTCTCAGAGTAACTTTTACACACGCTGAATGTAATGGAATGTCTCTGTGCTTAATGCGCATATATACAAATTGCAACAACGGAGATCTTGTCGCGAGCAGCGATGAAGAAAGCCTC	Basidiomycota	Agaricomycetes	Sebacinales	unclassified Sebacinales	unclassified Sebacinales	unclassified Sebacinales	1	0	0	NR_164277	94595	3.28e-26	Coprinellus sclerocystidiosus	CBS 195.52	Eukaryota; Fungi; Dikarya; Basidiomycota; Agaricomycotina; Agaricomycetes; Agaricomycetidae; Agaricales; Psathyrellaceae; Coprinellus.	Vu,D., Groenewald,M., de Vries,M., Gehrmann,T., Stielow,B., Eberhardt,U., Al-Hatmi,A., Groenewald,J.Z., Cardinali,G., Houbraken,J., Boekhout,T., Crous,P.W., Robert,V. and Verkley,G.J.M.	Large-scale generation and analysis of filamentous fungal DNA barcodes boosts coverage for kingdom fungi and reveals thresholds for fungal species and higher taxon delimitation	Stud. Mycol. 92, 135-154 (2019)			Denmark
Otu00212	CTTGGTCATTTAGAGGAAGTAAAAGTCGTAACAAGGTTTCCGTAGGTGAACCTGCGGAAGGATCATTAATGAATGACAAGTCGGCTGTTCTGTGCTGGTGGAAACACATGTGCACGTCAGTCGCAAATCCACACACCTGTGCACCTTTGACTTTGGGATCCGCTTGTCTTTTGACCTGCAGCAGGTTGGCCCTGTCGCCAGCCTGGGTCTCAGAGTAACTTTTACACACGCTGAATGTAATGGAATGTCTCTGTGCTTAATGCGCATATATACAACTTTCAACAACGGATCTCTTGGCTCTCGCATCGATGAAGAACGCAGC	Basidiomycota	Agaricomycetes	Sebacinales	unclassified Sebacinales	unclassified Sebacinales	unclassified Sebacinales	6	0	0	NR_144842	83117	4.21e-30	Serendipita herbamans	S1	Eukaryota; Fungi; Dikarya; Basidiomycota; Agaricomycotina; Agaricomycetes; Sebacinales; Serendipitaceae; Serendipita.	Riess,K., Oberwinkler,F., Bauer,R. and Garnica,S.	Communities of endophytic sebacinales associated with roots of herbaceous plants in agricultural and grassland ecosystems are dominated by Serendipita herbamans sp. nov	PLoS ONE 9 (4), E94676 (2014)		roots of Bistorta vivipara
Otu01156	CTTGTTCATTTAGAGGAAGTAAAAGTCGTAACAAGGTTTCCGTAGGTGAACCTGCGGAAGGATCATTACCGAATCGTCGACACGAGCTGTTGCTGGCCCTCAAACGGGGGCACGTGCACGCTCTGTCTGCATCCACTCACACCTGTGCACCCTCTGTAGTTCTGTGGTCTGGGGGAGACCCCTCCTCCTGTCTGCGGTTCTGCGTCTTTACACACACACTGTGACACGGTCTTATGGAATGTACGCAGCGTGTAACGCGATACAATACAAATTGCAGCAACGGATCTCTTGGCTCGAGAATCGATGAAGAACGACTC	Basidiomycota	Agaricomycetes	Thelephorales	Thelephoraceae	Thelephora	unclassified Thelephora	0	1	0	NR_119636	87736	8.05e-102	Tomentella maroana	SYN878	Eukaryota; Fungi; Dikarya; Basidiomycota; Agaricomycotina; Agaricomycetes; Thelephorales; Thelephoraceae; Tomentella.	Schoch,C.L., Robbertse,B., Robert,V., Vu,D., Cardinali,G., Irinyi,L., Meyer,W., Nilsson,R.H., Hughes,K., Miller,A.N., Kirk,P.M., Abarenkov,K., Aime,M.C., Ariyawansa,H.A., Bidartondo,M., Boekhout,T., Buyck,B., Cai,Q., Chen,J., Crespo,A., Crous,P.W., Damm,U., De Beer,Z.W., Dentinger,B.T., Divakar,P.K., Duenas,M., Feau,N., Fliegerova,K., Garcia,M.A., Ge,Z.W., Griffith,G.W., Groenewald,J.Z., Groenewa…	Finding needles in haystacks: linking scientific names, reference specimens and molecular data for Fungi	Database (Oxford) 2014 (2014)
Otu00111	CTTGGTCATTTAGAGGAAGTAAAAGTCGTAACAAGGTTTCCGTAGGTGAACCTGCGGAAGGATCATTACCGAATCGTCGACACGAGCTGTTGCCGGCCCTCAAACGGGGGCACGTGCACGCTCTGTCTGCATCCACTCACACCTGTGCACCCTCTGTAGTTCTGTGGTCCGGGGGAGACTCCTCCTCCTGTCTGCGGTTCTGCGTCTTTACACACACACTGTGACACGGTCTTATGGAATGTATGCAGCGTTTAACGCGATACAATACAACTTTCAGCAACGGATCTCTCGGCTCTCGCATCGATGAAGAACGCAGC	Basidiomycota	Agaricomycetes	Thelephorales	Thelephoraceae	Thelephora	unclassified Thelephora	0	17	0	NR_119618	89408	7.94e-112	Tomentella brunneocystidia	M:SYN 839	Eukaryota; Fungi; Dikarya; Basidiomycota; Agaricomycotina; Agaricomycetes; Thelephorales; Thelephoraceae; Tomentella.	Schoch,C.L., Robbertse,B., Robert,V., Vu,D., Cardinali,G., Irinyi,L., Meyer,W., Nilsson,R.H., Hughes,K., Miller,A.N., Kirk,P.M., Abarenkov,K., Aime,M.C., Ariyawansa,H.A., Bidartondo,M., Boekhout,T., Buyck,B., Cai,Q., Chen,J., Crespo,A., Crous,P.W., Damm,U., De Beer,Z.W., Dentinger,B.T., Divakar,P.K., Duenas,M., Feau,N., Fliegerova,K., Garcia,M.A., Ge,Z.W., Griffith,G.W., Groenewald,J.Z., Groenewa…	Finding needles in haystacks: linking scientific names, reference specimens and molecular data for Fungi	Database (Oxford) 2014 (2014)
Otu00083	CTTGGTCATTTAGAGGAAGTAAAAGTCGTAACAAGGTTTCCGTAGGTGAACCTGCGGAAGGATCATTATTGAATTCATATATATATGCAAAAGAGTTGTGCTGGTAGTTATTACATGTGCACACTCTGGAGCTATATAAACATATACACACCTCTGTGAACTAACTGTAGTCAGAAGGAATTCTGATTATGATTAAACTCTATATAACTCTTATTGTAATGTTACATAGAACGATCTCATATTGAAACTTTTCTCTCTTTTGTAGAGTTTAGTTTCTCTTAATGAAATAATATACAACTTTCAACAACGGATCTCTTGGCTCTTGCATCGATGAAGAACGCAGC	Basidiomycota	unclassified Basidiomycota	unclassified Basidiomycota	unclassified Basidiomycota	unclassified Basidiomycota	unclassified Basidiomycota	0	25	0	NR_154536	100000	5.8e-34	Trigonosporomyces hylophilus		Eukaryota; Fungi; Dikarya; Basidiomycota; Pucciniomycotina; Microbotryomycetes; Microbotryomycetes incertae sedis; Chrysozymaceae; Trigonosporomyces.	Vu,D., Groenewald,M., Szoke,S., Cardinali,G., Eberhardt,U., Stielow,B., de Vries,M., Verkleij,G.J., Crous,P.W., Boekhout,T. and Robert,V.	DNA barcoding analysis of more than 9 000 yeast isolates contributes to quantitative thresholds for yeast species and genera delimitation	Stud. Mycol. 85, 91-105 (2016)		insect	South Africa
Otu00215	ATTGTGCATTTAGAGGAAGTAAAAGTCGTAACAAGGTTTCCGTAGGTGAACCTGCGGAAGGATCATTATTGAATTCACTGGTCTCAGTTGTTGCTGGTCGCTGTATGCGTCAAGTGCACGCTGTAGATCCTTTGATATTTATCCACCTGTGCACCTTTGTAGTATCTGTTTCCTGTCTTCCATGACTTTATGTCGCGGGTTTGGTAGCTTGTAAGCACTTGTCCTTACTGCTGCTGAGGGAGCGGAGCTACGTTTTTCACAAACACTGTTGTATGTTTACGAATGTTTATATGTTATTGGTCGTCAGACCTTTAATCAATCATAACACAACTATTGACAACGGATCTCTTGGCTCACGCATCGATGAAGAACGCAGC	Basidiomycota	unclassified Basidiomycota	unclassified Basidiomycota	unclassified Basidiomycota	unclassified Basidiomycota	unclassified Basidiomycota	0	7	0	NR_130206	85625	1.77e-39	Cortinarius citrinifolius		Eukaryota; Fungi; Dikarya; Basidiomycota; Agaricomycotina; Agaricomycetes; Agaricomycetidae; Agaricales; Cortinariaceae; Cortinarius.	Liimatainen,K., Niskanen,T., Dima,B., Kytovuori,I., Ammirati,J.F. and Froslev,T.G.	The largest type study of Agaricales species to date: bringing identification and nomenclature of Phlegmacium (Cortinarius) into the DNA era	Persoonia 33, 98-140 (2014)		under fir	USA
Otu00467	CTTGGTCATTTAGAGGAAGTAAAAGTCGTAACAAGGTTTCCGTAGGTGAACCTGCGGAAGGATCATTAACGAGTTGCCAAAGTCGGCCGACCGTGCTGGCGGACACGCATGTGCACGTCGGTCGCAAACTCATCCACACACCTGTGAACGTATGGCCTTCGGGTCTCTGACTCGGGGGCAACCCTTTTTTACCCACTCTGTTTGTAAAGGAATGTCCTGTGCTCATGCGCAAAATGAAACAACTTTCAACAACGGATCTCTTGGCTCTCGAATCGATGAAGAAAGCAGC	Basidiomycota	unclassified Basidiomycota	unclassified Basidiomycota	unclassified Basidiomycota	unclassified Basidiomycota	unclassified Basidiomycota	1	0	0	NR_168142	100000	1.73e-33	Saccharata leucospermi		Eukaryota; Fungi; Dikarya; Ascomycota; Pezizomycotina; Dothideomycetes; Dothideomycetes incertae sedis; Botryosphaeriales; Saccharataceae; Saccharata.	Marin-Felix,Y., Groenewald,J.Z., Cai,L., Chen,Q., Marincowitz,S., Barnes,I., Bensch,K., Braun,U., Camporesi,E., Damm,U., de Beer,Z.W., Dissanayake,A., Edwards,J., Giraldo,A., Hernandez-Restrepo,M., Hyde,K.D., Jayawardena,R.S., Lombard,L., Luangsa-Ard,J., McTaggart,A.R., Rossman,A.Y., Sandoval-Denis,M., Shen,M., Shivas,R.G., Tan,Y.P., van der Linde,E.J., Wingfield,M.J., Wood,A.R., Zhang,J.Q., Zhan…	Genera of phytopathogenic fungi: GOPHY 1	Stud. Mycol. 86, 99-216 (2017)	Leucospermum conocarpodendron subsp. viride		South Africa
Otu00999	CTTGGTCATTTAGAGGAAGTAAAAGTCGTAACAAGGTTTCCGTAGGTGAACCTGCGGAAGGGTCATTATTGAATTGTTTGTTTGAATTGGCTTAAAACCCCAATTCAGCATCCATATCCATAACACCTGTGCACTGTTGGATGAACTCGGCTCTTGTAGTCTCGCAAGTCCACTTTTACACCAAACAATATGTAACAAATGTAGTCTTATTATAACATAATAAAACTTTCAACAACGGATCTCTTGGTTCTCGCATCGATGAAGAACGCAGC	Basidiomycota	unclassified Basidiomycota	unclassified Basidiomycota	unclassified Basidiomycota	unclassified Basidiomycota	unclassified Basidiomycota	0	0	1	NR_152985	86585	4.44e-44	Naganishia vaughanmartiniae		Eukaryota; Fungi; Dikarya; Basidiomycota; Agaricomycotina; Tremellomycetes; Filobasidiales; Filobasidiaceae; Naganishia.	Vu,D., Groenewald,M., Szoke,S., Cardinali,G., Eberhardt,U., Stielow,B., de Vries,M., Verkleij,G., Crous,P., Boekhout,T. and Robert,V.	Direct Submission	Submitted (28-DEC-2017) National Center for Biotechnology Information, NIH, Bethesda, MD 20894, USA			Italy
Otu01558	GGCAGGGACAAATAGGTATAAGAGACAGCTTGGTCATTTAGAGGAAGTAAAAGTCGTAACAAGGTTTCCGTAGGTGAACCTGCGGAAGGATCATTATTGAATTGTTTGTTTGAATTGGCTTAAAACCCCAATTCAGCATCCATATCCATAACACCTGTGCACTGTTGGATGAACTCGACTCTTGTAGTCTTGCAAGTCCACTTTTACACCAAACAATTTGTAACAAATGTAGTCTTATTATAACATAATAAAACTTTCAACAAAGGATCTCTTGGTTCTCGCATCGATGAAGAACGCAGC	Basidiomycota	unclassified Basidiomycota	unclassified Basidiomycota	unclassified Basidiomycota	unclassified Basidiomycota	unclassified Basidiomycota	0	0	1	NR_111118	79675	3.84e-40	Naganishia randhawae	J11	Eukaryota; Fungi; Dikarya; Basidiomycota; Agaricomycotina; Tremellomycetes; Filobasidiales; Filobasidiaceae; Naganishia.	Schoch,C.L., Robbertse,B., Robert,V., Vu,D., Cardinali,G., Irinyi,L., Meyer,W., Nilsson,R.H., Hughes,K., Miller,A.N., Kirk,P.M., Abarenkov,K., Aime,M.C., Ariyawansa,H.A., Bidartondo,M., Boekhout,T., Buyck,B., Cai,Q., Chen,J., Crespo,A., Crous,P.W., Damm,U., De Beer,Z.W., Dentinger,B.T., Divakar,P.K., Duenas,M., Feau,N., Fliegerova,K., Garcia,M.A., Ge,Z.W., Griffith,G.W., Groenewald,J.Z., Groenewa…	Finding needles in haystacks: linking scientific names, reference specimens and molecular data for Fungi	Database (Oxford) 2014 (2014)		tree trunk hollow of Ficus religiosa	India: Delhi
Otu01969	CTTGTTCATTTAGAGGAAGTAAAAGTCGTAACAAGGTTTCCGTAGGTGAACCTGCGAAAGGATCATTAATGAAACTTCAAGTCGGCCGTCCTGTGCTGGTGGCAACACATGTGCACGTTCGGTCGCAAATCCACACACCTGTGCACTTTGACTCTGAGCACCGCCGGTAACACGGCAGAAGGTCGTCGAGGCTTTATGGTCTCGAAAACCCGGTGCTCGAGTACTTTTACACACTCTGAATGTAACGGAATGTCACTGTACAATGTACAATCATAAACAACTTTCAACACCGGAGCTCTTGGCTCTCGCCGCGATGAAGAAAGCCGC	Basidiomycota	unclassified Basidiomycota	unclassified Basidiomycota	unclassified Basidiomycota	unclassified Basidiomycota	unclassified Basidiomycota	0	1	0	NR_144842	86076	1.52e-39	Serendipita herbamans	S1	Eukaryota; Fungi; Dikarya; Basidiomycota; Agaricomycotina; Agaricomycetes; Sebacinales; Serendipitaceae; Serendipita.	Riess,K., Oberwinkler,F., Bauer,R. and Garnica,S.	Communities of endophytic sebacinales associated with roots of herbaceous plants in agricultural and grassland ecosystems are dominated by Serendipita herbamans sp. nov	PLoS ONE 9 (4), E94676 (2014)		roots of Bistorta vivipara
Otu01970	CTTGTTCATTTAGAGGAAGTAAAAGTCGTAACAAGGTTTCCGTAGGTGAACCTGCGGAAGGATCATTATCGAGTTTTGAAAGGGGTTGTAGCTGGCCTTCCGAGGCATGTGCACGCCCTGCTCATCCACACTCTCAACACCTGTGCACCTTTTGTGGGCGGAGCAAAGGAGAAATCCCCCGCTCTGCCCGCGTCTCTCACACACGCATAAAGTATCGGAATGTAACCTCGCGTTTTTACGCATTTTTAATAAAAATTGCAACAACGGATATCTTGGCTCTCGAATAGATGAAGAAAGAAGC	Basidiomycota	unclassified Basidiomycota	unclassified Basidiomycota	unclassified Basidiomycota	unclassified Basidiomycota	unclassified Basidiomycota	1	0	0	NR_119979	82394	1.35e-59	Vuilleminia erastii	MG97;Ginns 5238 & Cody	Eukaryota; Fungi; Dikarya; Basidiomycota; Agaricomycotina; Agaricomycetes; Corticiales; Vuilleminiaceae; Vuilleminia.	Schoch,C.L., Robbertse,B., Robert,V., Vu,D., Cardinali,G., Irinyi,L., Meyer,W., Nilsson,R.H., Hughes,K., Miller,A.N., Kirk,P.M., Abarenkov,K., Aime,M.C., Ariyawansa,H.A., Bidartondo,M., Boekhout,T., Buyck,B., Cai,Q., Chen,J., Crespo,A., Crous,P.W., Damm,U., De Beer,Z.W., Dentinger,B.T., Divakar,P.K., Duenas,M., Feau,N., Fliegerova,K., Garcia,M.A., Ge,Z.W., Griffith,G.W., Groenewald,J.Z., Groenewa…	Finding needles in haystacks: linking scientific names, reference specimens and molecular data for Fungi	Database (Oxford) 2014 (2014)	Betula glandulosa		Canada: Yukon
Otu00263	CTTGGTCATTTAGAGGAAGTAAAAGTCGTAACAAGGTTTCCGTAGGTGAACCTGCGGAAGGATCATTAATGAATAAGAACACGTCTCATGGCGTTCTTGGATCATTGTACATTCGTCTTTGATCCAGTTCTCTCATATCCATAACACCTGTGCACTGTTGGATGCTTGCATCCACTTTTAAACTAAACATTATTGTAACAAATGTAGTCTTATTATAACATAATAAAACTTTCAACAACGGATCTCTTGGCTCTCGCATCGATGAAGAACGCAGC	Basidiomycota	Tremellomycetes	Filobasidiales	Filobasidiaceae	Filobasidium	unclassifiedv Filobasidium	6	0	0	NR_119429	93416	5.38e-98	Filobasidium floriforme	CBS 6241	Eukaryota; Fungi; Dikarya; Basidiomycota; Agaricomycotina; Tremellomycetes; Filobasidiales; Filobasidiaceae; Filobasidium.	Schoch,C.L., Robbertse,B., Robert,V., Vu,D., Cardinali,G., Irinyi,L., Meyer,W., Nilsson,R.H., Hughes,K., Miller,A.N., Kirk,P.M., Abarenkov,K., Aime,M.C., Ariyawansa,H.A., Bidartondo,M., Boekhout,T., Buyck,B., Cai,Q., Chen,J., Crespo,A., Crous,P.W., Damm,U., De Beer,Z.W., Dentinger,B.T., Divakar,P.K., Duenas,M., Feau,N., Fliegerova,K., Garcia,M.A., Ge,Z.W., Griffith,G.W., Groenewald,J.Z., Groenewa…	Finding needles in haystacks: linking scientific names, reference specimens and molecular data for Fungi	Database (Oxford) 2014 (2014)
Otu00091	CTTGGTCATTTAGAGGAAGTAAAAGTCGTAACAAGGTTTCCGTAGGTGAACCTGCGGAAGGATCATTATTGATTGGTCGAAAGACCTTATCAGATTCTACCACCTCTGTGAACCGTTGACCTCCGGGTTAATAATCAAACATCAGTGTAACGAACGTAAGAGTATCTTAATTAAACAAAACTTTTAACAACGGATCTCTTGGCTCTCGCATCGATGAAGAACGCAGC	Basidiomycota	Tremellomycetes	Tremellales	unclassified Tremellales	unclassified Tremellales	unclassified Tremellales	0	0	145	NR_130696	100000	5.67e-97	Papiliotrema flavescens	CBS942	Eukaryota; Fungi; Dikarya; Basidiomycota; Agaricomycotina; Tremellomycetes; Tremellales; Rhynchogastremataceae; Papiliotrema.	Liu,X.-Z., Wang,Q.-M., Theelen,B., Boekhout,T. and Bai,F.-Y.	Reconstructing phylogenetic relationships of Tremellomycetous yeast using multigene sequence analysis	Unpublished
Otu00026	CTTGGTCATTTAGAGGAAGTAAAAGTCGTAACAAGGTTTCCGTAGGTGAACCTGCGGAAGGATCATTAGTGAATGCCCTCACGGGCTTAACTATCCAACCAACCTCTGTGAACCGTCGCCCTCGGGCGCTTTATAACAAACTATAACTGTCATGAACGTCGTATACAAAAACTAAACACAACTTTCAACAACGGATCTCTTGGCTCTCGCATCGATGAAGAACGCAGC	Basidiomycota	Tremellomycetes	Tremellales	Trimorphomycetaceae	Saitozyma	unclassified Saitozyma	0	83	0	NR_073218	98429	1.6e-92	Saitozyma flava	CBS 331	Eukaryota; Fungi; Dikarya; Basidiomycota; Agaricomycotina; Tremellomycetes; Tremellales; Trimorphomycetaceae; Saitozyma.	Schoch,C.L., Robbertse,B., Robert,V., Vu,D., Cardinali,G., Irinyi,L., Meyer,W., Nilsson,R.H., Hughes,K., Miller,A.N., Kirk,P.M., Abarenkov,K., Aime,M.C., Ariyawansa,H.A., Bidartondo,M., Boekhout,T., Buyck,B., Cai,Q., Chen,J., Crespo,A., Crous,P.W., Damm,U., De Beer,Z.W., Dentinger,B.T., Divakar,P.K., Duenas,M., Feau,N., Fliegerova,K., Garcia,M.A., Ge,Z.W., Griffith,G.W., Groenewald,J.Z., Groenewa…	Finding needles in haystacks: linking scientific names, reference specimens and molecular data for Fungi	Database (Oxford) 2014 (2014)
Otu00015	CTTGGTCATTTAGAGGAAGTAAAAGTCGTAACAAGGTTTCCGTAGGTGAACCTGCGGAAGGATCATTAGTGATTAATTATTGAGTGTAAAAACTCATAATCTTCTATACAAACCACTGTTTTAAAATGTTTACTAGAATGTCCAAGCAGTTAAGCTGTTGAAATATTAAAAGTTTAATAAAACTTTCAGCAACGGATCTCTTGGTTCAGGCATCGATGAAGAACGCAGC	Basidiomycota	Wallemiomycetes	Wallemiales	Wallemiaceae	Wallemia	unclassified Wallemia	0	80	1	NR_159006	98802	7.57e-81	Wallemia tropicalis	EXF 8739	Eukaryota; Fungi; Dikarya; Basidiomycota; Wallemiomycotina; Wallemiomycetes; Wallemiales; Wallemiaceae; Wallemia.	Nguyen,H.D., Jancic,S., Meijer,M., Tanney,J.B., Zalar,P., Gunde-Cimerman,N. and Seifert,K.A.	Application of the Phylogenetic Species Concept to Wallemia sebi from House Dust and Indoor Air Revealed by Multi-Locus Genealogical Concordance	PLoS ONE 10 (3), E0120894 (2015)		house dust dilution to extinction	Uruguay
Otu00007	CTTGGTCATTTAGAGGAAGTAAAAGTCGTAACAAGGTTTCCGTAGGTGAACCTGCGGAAGGATCATTACCTAGAGTTTGTAGACTTCGGTCTGCTACCTCTTACCCATGTCTTTTGAGTACCTTCGTTTCCTCGGCGGGTCCGCCCGCCGATTGGACAACATTCAAACCCTTTGCAGTTGCAATCAGCGTCTGAAAAAACATAATAGTTACAACTTTCAACAACGGATCTCTTGGTTCTGGCATCGATGAAGAACGCAGC	unclassified Fungi	unclassified Fungi	unclassified Fungi	unclassified Fungi	unclassified Fungi	unclassified Fungi	137	3	0	NR_165920	96923	1.77e-122	Epicoccum phragmospora	CGMCC3.19339	Eukaryota; Fungi; Dikarya; Ascomycota; Pezizomycotina; Dothideomycetes; Pleosporomycetidae; Pleosporales; Pleosporineae; Didymellaceae; Epicoccum.	Raza,M., Zhang,Z.-F., Hyde,K.D., Diao,Y.-Z. and Cai,L.	Culturable plant pathogenic fungi associated with sugarcane in southern China	Fungal Divers. 99 (1), 1-104 (2019)	Saccharum officinarum	Single spore	China
Otu00009	CTTGGTCATTTAGAGGAAGTAAAAGTCGTAACAAGGTTTCCGTAGGTGAACCTGCGGAAGGATCATTACAAATCTCGGTGGGTCCGTGAGCGGTTGCGGACACACACATTGGCACAGGGCTGTGAGAGCAGTCCTGATGTTTACGCTTGAGAGTATGACAGAGTTAGTGGTGATGGGAGAATATAGACAACTTTTAACAATGGATCTCTTGGCTCTTGCATCGATGAAGAACGCAGC	unclassified Fungi	unclassified Fungi	unclassified Fungi	unclassified Fungi	unclassified Fungi	unclassified Fungi	130	0	0	NR_157428	95294	6.52e-32	Gordonomyces mucovaginatus	CPC 18172	Eukaryota; Fungi; Dikarya; Ascomycota; Pezizomycotina; Dothideomycetes; Pleosporomycetidae; Pleosporales; Pleosporales incertae sedis; Gordonomyces.	Crous,P.W., Summerell,B.A., Swart,L., Denman,S., Taylor,J.E., Bezuidenhout,C.M., Palm,M.E., Marincowitz,S. and Groenewald,J.Z.	Fungal pathogens of Proteaceae	Persoonia 27, 20-45 (2011)	Leucadendron laureolum	leaf litter	South Africa
Otu00023	CTTGGTCATTTAGAGGAAGTAAAAGTCGTAACAAGGTTTCCGTAGGTGAACCTGCGGAAGGATCATTATTGAATTCACTGGTCTCAGTTGTTGCTGGTCGCTGTATGCGTCAAGTGCACGCTGTAGATCCTTTGATATTTATCCACCTGTGCACCTTTGTAGTATCTGTTTCCTGTCTTCCATGACTTTATGTCGCGGGTTTGGTAGCTTGTAAGCACTTGTCCTTACTGCTGCTGAGGGAGCGGAGCTACGTTTTTCACAAACACTGTTGTATGTTTACGAATGTTTATATGTTATTGGTCGTCAGACCTTTAATCAATCATAACACAACTATTGACAACGGATCTCTTGGCTCACGCATCGATGAAGAACGCAGC	unclassified Fungi	unclassified Fungi	unclassified Fungi	unclassified Fungi	unclassified Fungi	unclassified Fungi	0	75	0	NR_130206	86145	8.16e-43	Cortinarius citrinifolius		Eukaryota; Fungi; Dikarya; Basidiomycota; Agaricomycotina; Agaricomycetes; Agaricomycetidae; Agaricales; Cortinariaceae; Cortinarius.	Liimatainen,K., Niskanen,T., Dima,B., Kytovuori,I., Ammirati,J.F. and Froslev,T.G.	The largest type study of Agaricales species to date: bringing identification and nomenclature of Phlegmacium (Cortinarius) into the DNA era	Persoonia 33, 98-140 (2014)		under fir	USA
Otu00029	CTTGGTCATTTAGAGGAAGTAAAAGTCGTAACAAGGTTTCCGTAGGTGAACCTGCGGAAGGATCATTAACGAGTTGCCAAAGTCGGCCGACCGTGCTGGCGGACACGCATGTGCACGTCGGTCGCAAACTCATCCGCACACCTGTGAACGTATGGCCTTCGGGTCTCTGACTCGGGGGCAACCCTTTTTTACCCACTCTGTTTGTAAAGGAATGTCCTGTGCTCATGCGCAAAATGAAACAACTTTCAACAACGGATCTCTTGGCTCTCGCATCGATGAAGAACGCAGC	unclassified Fungi	unclassified Fungi	unclassified Fungi	unclassified Fungi	unclassified Fungi	unclassified Fungi	69	0	0	NR_168142	100000	1.73e-33	Saccharata leucospermi		Eukaryota; Fungi; Dikarya; Ascomycota; Pezizomycotina; Dothideomycetes; Dothideomycetes incertae sedis; Botryosphaeriales; Saccharataceae; Saccharata.	Marin-Felix,Y., Groenewald,J.Z., Cai,L., Chen,Q., Marincowitz,S., Barnes,I., Bensch,K., Braun,U., Camporesi,E., Damm,U., de Beer,Z.W., Dissanayake,A., Edwards,J., Giraldo,A., Hernandez-Restrepo,M., Hyde,K.D., Jayawardena,R.S., Lombard,L., Luangsa-Ard,J., McTaggart,A.R., Rossman,A.Y., Sandoval-Denis,M., Shen,M., Shivas,R.G., Tan,Y.P., van der Linde,E.J., Wingfield,M.J., Wood,A.R., Zhang,J.Q., Zhan…	Genera of phytopathogenic fungi: GOPHY 1	Stud. Mycol. 86, 99-216 (2017)	Leucospermum conocarpodendron subsp. viride		South Africa
Otu00033	CTTGGTCATTTAGAGGAAGTAAAAGTCGTAACAAGGTTTCCGTAGGTGAACCTGCGGAAGGATCATTAAAAAATTGAGGTATTCGTACCTCTTTTGTATTTTAAACCTTACACTATAAAACCTAAAAAATTTTATATAAAATGAAAAACTTTCAACAATGGATCTCTTGGTTCTCGCATCGATGAAGAACGCAGC	unclassified Fungi	unclassified Fungi	unclassified Fungi	unclassified Fungi	unclassified Fungi	unclassified Fungi	51	0	0	NR_168761	94949	2.93e-84	Racocetra crispa	CMPC739.2	Eukaryota; Fungi; Fungi incertae sedis; Mucoromycota; Glomeromycotina; Glomeromycetes; Diversisporales; Gigasporaceae; Racocetra.	de Souza,F.A., da Silva,I.R., de Barros Barreto,M.B.B., Oehl,F., Goto,B.T. and Maia,L.C.	Racocetra crispa (Glomeromycotina) delimited by integrative evidence based on morphology, long continuous nuclear rDNA sequencing and phylogeny	Mycol. Prog. 17 (9), 999-1011 (2018)			Brazil
Otu00040	CTTGGTCATTTAGAGGAAGTAAAAGTCGTAACAAGGTTTCCGTAGGTGAACCTGCGGAAGGATCATTAACAAGTCCGTGGCCCTGCATGCGCTGTGCATGGGGGACATTTGTTCCGTGTGCATGTCATGTGCACATTGACACATTTCTGTGAATCGTCTGATTATGTCGTTGTCTATCTAATAATGACTTTTAACAATGGATCTCTAGGCTCTCGCATCGATGAAGAACGCAGC	unclassified Fungi	unclassified Fungi	unclassified Fungi	unclassified Fungi	unclassified Fungi	unclassified Fungi	48	0	0	NR_168142	96471	1.38e-33	Saccharata leucospermi		Eukaryota; Fungi; Dikarya; Ascomycota; Pezizomycotina; Dothideomycetes; Dothideomycetes incertae sedis; Botryosphaeriales; Saccharataceae; Saccharata.	Marin-Felix,Y., Groenewald,J.Z., Cai,L., Chen,Q., Marincowitz,S., Barnes,I., Bensch,K., Braun,U., Camporesi,E., Damm,U., de Beer,Z.W., Dissanayake,A., Edwards,J., Giraldo,A., Hernandez-Restrepo,M., Hyde,K.D., Jayawardena,R.S., Lombard,L., Luangsa-Ard,J., McTaggart,A.R., Rossman,A.Y., Sandoval-Denis,M., Shen,M., Shivas,R.G., Tan,Y.P., van der Linde,E.J., Wingfield,M.J., Wood,A.R., Zhang,J.Q., Zhan…	Genera of phytopathogenic fungi: GOPHY 1	Stud. Mycol. 86, 99-216 (2017)	Leucospermum conocarpodendron subsp. viride		South Africa
Otu00034	CTTGGTCATTTAGAGGAAGTAAAAGTCGTAACAAGGTTTCCGTAGGTGAACCTGCGGAAGGATCATTAGCGAGTATGGCCCTCACGGGTCTAATCCACCACAAACACCTTTGTGAACCAGTCAGGGGGACTCGGCCGTGAAAGCCCAGGCGATTAGCGGAGGGGCCCTCCTTTGCAAACCCGTTTAGAAGTCTTGAAAGTACTTTTGTATAATCTAGTAAAACTTATAGCAACGGATCTCTTGGCTCTCGCATCGATGAAGAACGCAGC	unclassified Fungi	unclassified Fungi	unclassified Fungi	unclassified Fungi	unclassified Fungi	unclassified Fungi	44	0	0	NR_152538	97674	5.21e-103	Atractiella rhizophila	95	Eukaryota; Fungi; Dikarya; Basidiomycota; Pucciniomycotina; Atractiellomycetes; Atractiellales; Hoehnelomycetaceae; Atractiella.	Bonito,G., Hameed,K., Krishnan,J., Gajdeczka,M., Leung,M., Schadt,C., Doktycz,M. and Vilgalys,R.	Endophytic fungi cultured from roots of eastern cottonwood (Populus deltoides)	Unpublished	Populus deltoides	surface sterilized plant roots	USA
Otu00051	CTTGGTCATTTAGAGGAAGTAAAAGTCGTAACAAGGTTTCCGTAGGTGAACCTGCGGAAGGATCATTAATGATTTGAAAAAAAAGTGAGCTCATGAATATGAGTTTTACTTTACACTTCTTTTAAACCCCTGTTTTAAAAATGTTTACTAGAGTGTTTTTAAAATTATAACTGTAATGGTTGTAATGAAAAAGTTTAATAATAAAACTTTCAGCAATGGATCTCTTGGTTCAGGCATCGATGAAGAACGCAGC	unclassified Fungi	unclassified Fungi	unclassified Fungi	unclassified Fungi	unclassified Fungi	unclassified Fungi	0	42	0	NR_121399	98734	4.19e-34	Funneliformis mosseae	BEG12	Eukaryota; Fungi; Fungi incertae sedis; Mucoromycota; Glomeromycotina; Glomeromycetes; Glomerales; Glomeraceae; Funneliformis.	Schoch,C.L., Robbertse,B., Robert,V., Vu,D., Cardinali,G., Irinyi,L., Meyer,W., Nilsson,R.H., Hughes,K., Miller,A.N., Kirk,P.M., Abarenkov,K., Aime,M.C., Ariyawansa,H.A., Bidartondo,M., Boekhout,T., Buyck,B., Cai,Q., Chen,J., Crespo,A., Crous,P.W., Damm,U., De Beer,Z.W., Dentinger,B.T., Divakar,P.K., Duenas,M., Feau,N., Fliegerova,K., Garcia,M.A., Ge,Z.W., Griffith,G.W., Groenewald,J.Z., Groenewa…	Finding needles in haystacks: linking scientific names, reference specimens and molecular data for Fungi	Database (Oxford) 2014 (2014)
Otu00047	CTTGGTCATTTAGAGGAAGTAAAAGTCGTAACAAGGTTTCCGTAGGTGAACCTGCGGAAGGATCATTAACAAGTCCGTGCGCTGTCGGGCATTCCCCGTGCAGCTGCACATTTGTGCCGTGTGCATGCGCTGTGTGCACATTGACATTTGCCGTGTGCATGCCCTCGTGTGCACATTGACATTTCTGCGAGTCATCTGATTGGTTGTGGAATGTGCATGTCAACTTTTAACAATGGATCTCTAGGCTCCTGCATCGATGAAGAACGCAGC	unclassified Fungi	unclassified Fungi	unclassified Fungi	unclassified Fungi	unclassified Fungi	unclassified Fungi	37	0	0	NR_168142	94444	5.78e-33	Saccharata leucospermi		Eukaryota; Fungi; Dikarya; Ascomycota; Pezizomycotina; Dothideomycetes; Dothideomycetes incertae sedis; Botryosphaeriales; Saccharataceae; Saccharata.	Marin-Felix,Y., Groenewald,J.Z., Cai,L., Chen,Q., Marincowitz,S., Barnes,I., Bensch,K., Braun,U., Camporesi,E., Damm,U., de Beer,Z.W., Dissanayake,A., Edwards,J., Giraldo,A., Hernandez-Restrepo,M., Hyde,K.D., Jayawardena,R.S., Lombard,L., Luangsa-Ard,J., McTaggart,A.R., Rossman,A.Y., Sandoval-Denis,M., Shen,M., Shivas,R.G., Tan,Y.P., van der Linde,E.J., Wingfield,M.J., Wood,A.R., Zhang,J.Q., Zhan…	Genera of phytopathogenic fungi: GOPHY 1	Stud. Mycol. 86, 99-216 (2017)	Leucospermum conocarpodendron subsp. viride		South Africa
Otu00053	CTTGGTCATTTAGAGGAAGTAAAAGTCGTAACAAGGTTTCCGTAGGTGAACCTGCGGAAGGATCATTAATAAATGTTACTTCGGTAACTTAATTAATCCCTAACACCTGTGCATCTTGTCGCTTCGGCGTCATTTTATAAACAACAGTGTAATGAATGTAATGTATTATAACAAATACAACTTTCAACAACGGATCTCTTGGCTCTCGCATCGATGAAGAACGCAGC	unclassified Fungi	unclassified Fungi	unclassified Fungi	unclassified Fungi	unclassified Fungi	unclassified Fungi	3	27	0	NR_155180	100000	4.26e-118	Hannaella pagnoccae		Eukaryota; Fungi; Dikarya; Basidiomycota; Agaricomycotina; Tremellomycetes; Tremellales; Bulleribasidiaceae; Hannaella.	Vu,D., Groenewald,M., Szoke,S., Cardinali,G., Eberhardt,U., Stielow,B., de Vries,M., Verkleij,G.J., Crous,P.W., Boekhout,T. and Robert,V.	DNA barcoding analysis of more than 9 000 yeast isolates contributes to quantitative thresholds for yeast species and genera delimitation	Stud. Mycol. 85, 91-105 (2016)		plant	Brazil
Otu00093	CTTGGTCATTTAGAGGAAGTAAAAGTCGTAACAAGGTTTCCGTAGGTGAACCTGCGGAAGGATCATTAACAAGTCCGTGCCCTGCATGCATTGTGCATGTGGGGACATTTGCTCCGTGTGCATGTCACGTGCACACTGACACATTTCTGTGAACCGTCTGATTGTTGTTTTACTGGTTGACGACTTTTAACAATGGACCTCTAGGCTCTTGCATCGATGAAGAACGCAGC	unclassified Fungi	unclassified Fungi	unclassified Fungi	unclassified Fungi	unclassified Fungi	unclassified Fungi	26	0	0	NR_168142	96429	4.88e-33	Saccharata leucospermi		Eukaryota; Fungi; Dikarya; Ascomycota; Pezizomycotina; Dothideomycetes; Dothideomycetes incertae sedis; Botryosphaeriales; Saccharataceae; Saccharata.	Marin-Felix,Y., Groenewald,J.Z., Cai,L., Chen,Q., Marincowitz,S., Barnes,I., Bensch,K., Braun,U., Camporesi,E., Damm,U., de Beer,Z.W., Dissanayake,A., Edwards,J., Giraldo,A., Hernandez-Restrepo,M., Hyde,K.D., Jayawardena,R.S., Lombard,L., Luangsa-Ard,J., McTaggart,A.R., Rossman,A.Y., Sandoval-Denis,M., Shen,M., Shivas,R.G., Tan,Y.P., van der Linde,E.J., Wingfield,M.J., Wood,A.R., Zhang,J.Q., Zhan…	Genera of phytopathogenic fungi: GOPHY 1	Stud. Mycol. 86, 99-216 (2017)	Leucospermum conocarpodendron subsp. viride		South Africa
Otu00771	CTTGGTCATTTAGAGGAAGTAAAAGTCGTAACAAGGTTTCCGTAGGTGAACCTGCGGAAGGATCATTAGAGAATTTACATACGAGCGTGAGCGAGTTGTCGCCGGAGGCGGGATGCGCGAGCATCCATGCATACTAAAACATGCACGCTAAAAGCACAACAGGTCGCTGGGACTGAAAGCCAGATTTATTCATTTTTATAACATACAACATACACGAGAACCTTGCCGCAATGGATCTCTCGGCTCTTGCATCGATGAAGAACGCAGC	unclassified Fungi	unclassified Fungi	unclassified Fungi	unclassified Fungi	unclassified Fungi	unclassified Fungi	0	0	24	NR_138234	100000	1.23e-34	Lipomyces oligophaga	CBS 7107	Eukaryota; Fungi; Dikarya; Ascomycota; Saccharomycotina; Saccharomycetes; Saccharomycetales; Lipomycetaceae; Lipomyces.	Groenewald,M.	The internal transcribed spacer as a universal DNA barcode marker for fungi	Unpublished			South Africa
Otu00075	CTTGGTCATTTAGAGGAAGTAAAAGTCGTAACAAGGTTTCCGTAGGTGAACCTGCGGAAGGATCATTAGCAAGTCCTGCTGCGTGCGCAGATTCGTATTTTGCGTGCGCACATCCGTCCCGTGCACCCCGTGTGCGCGACATTTCTGCGAGTCGTCTGATTGTCGCCCTCAAGTGATACAAACTTTTAACAATGGATCTCTAGGCTCTTGCATCGATGAAGAACGCAGC	unclassified Fungi	unclassified Fungi	unclassified Fungi	unclassified Fungi	unclassified Fungi	unclassified Fungi	23	0	0	NR_121199	98649	2.26e-31	Schizosaccharomyces japonicus		Eukaryota; Fungi; Dikarya; Ascomycota; Taphrinomycotina; Schizosaccharomycetes; Schizosaccharomycetales; Schizosaccharomycetaceae; Schizosaccharomyces.	Schoch,C.L., Robbertse,B., Robert,V., Vu,D., Cardinali,G., Irinyi,L., Meyer,W., Nilsson,R.H., Hughes,K., Miller,A.N., Kirk,P.M., Abarenkov,K., Aime,M.C., Ariyawansa,H.A., Bidartondo,M., Boekhout,T., Buyck,B., Cai,Q., Chen,J., Crespo,A., Crous,P.W., Damm,U., De Beer,Z.W., Dentinger,B.T., Divakar,P.K., Duenas,M., Feau,N., Fliegerova,K., Garcia,M.A., Ge,Z.W., Griffith,G.W., Groenewald,J.Z., Groenewa…	Finding needles in haystacks: linking scientific names, reference specimens and molecular data for Fungi	Database (Oxford) 2014 (2014)			Japan
Otu00084	CTTGGTCATTTAGAGGAAGTAAAAGTCGTAACAAGGTTTCCGTAGGTGAACCTGCGGAAGGATCATTATTGATTTTAAGCAAAACCTAAGCTTTATATAAAAGTTAGGTTTTGCGAACATATTTAAAACCCCACTCTTTTAAATAAATTTTCGTTCATTTATATTATGAATAAAAAAAAGATCACTTTCAACAATGGATCTCTTGGCTCTCGCATCGATGAAGAACGCAGC	unclassified Fungi	unclassified Fungi	unclassified Fungi	unclassified Fungi	unclassified Fungi	unclassified Fungi	0	20	0	NR_121399	84454	1.7e-57	Funneliformis mosseae	BEG12	Eukaryota; Fungi; Fungi incertae sedis; Mucoromycota; Glomeromycotina; Glomeromycetes; Glomerales; Glomeraceae; Funneliformis.	Schoch,C.L., Robbertse,B., Robert,V., Vu,D., Cardinali,G., Irinyi,L., Meyer,W., Nilsson,R.H., Hughes,K., Miller,A.N., Kirk,P.M., Abarenkov,K., Aime,M.C., Ariyawansa,H.A., Bidartondo,M., Boekhout,T., Buyck,B., Cai,Q., Chen,J., Crespo,A., Crous,P.W., Damm,U., De Beer,Z.W., Dentinger,B.T., Divakar,P.K., Duenas,M., Feau,N., Fliegerova,K., Garcia,M.A., Ge,Z.W., Griffith,G.W., Groenewald,J.Z., Groenewa…	Finding needles in haystacks: linking scientific names, reference specimens and molecular data for Fungi	Database (Oxford) 2014 (2014)
Otu00072	CTTGGTCATTTAGAGGAAGTAAAAGTCGTAACAAGGTAACCGTAGGTGAACCTGCGGTTGGATCATTAAAAATAGCGAACAGCCTCTCGCCGAAATCGTCATCCGATGATGAAGCGAACGTTGGCCCCACATTTTGTGCACCGTTCCGTCTTTGGTGGTGGGGCGAGCAGCCTTCTCTTGGCCCTCGCCTGTCAGTTCGGATCCGAAGGGTCCGGACCGTGGACAAGCCACCGCATCGTTCTTTCAAACTTTTGCCTGTTTTTTCTGTCTGACAATTTGTTTGTATGAATGTACAAAACAACTTTTGGCAACGGATCTCTTGGGTCTCGCATCGATGAAGAACGCAGC	unclassified Fungi	unclassified Fungi	unclassified Fungi	unclassified Fungi	unclassified Fungi	unclassified Fungi	3	13	0	NR_121339	100000	9.83e-32	Clydaea vesicula	JEL 369	Eukaryota; Fungi; Fungi incertae sedis; Chytridiomycota; Chytridiomycota incertae sedis; Chytridiomycetes; Lobulomycetales; Lobulomycetaceae; Clydaea.	Schoch,C.L., Robbertse,B., Robert,V., Vu,D., Cardinali,G., Irinyi,L., Meyer,W., Nilsson,R.H., Hughes,K., Miller,A.N., Kirk,P.M., Abarenkov,K., Aime,M.C., Ariyawansa,H.A., Bidartondo,M., Boekhout,T., Buyck,B., Cai,Q., Chen,J., Crespo,A., Crous,P.W., Damm,U., De Beer,Z.W., Dentinger,B.T., Divakar,P.K., Duenas,M., Feau,N., Fliegerova,K., Garcia,M.A., Ge,Z.W., Griffith,G.W., Groenewald,J.Z., Groenewa…	Finding needles in haystacks: linking scientific names, reference specimens and molecular data for Fungi	Database (Oxford) 2014 (2014)		duff under eucalyptus grove	USA: California, Goleta
Otu00014	CTTGGTCATTTAGAGGAAGTAAAAGTCGTAACAAGGTCTCCGTAGGTGAACCTGCGGAGGGATCATCAACATAATCCACTTTCAACCACTTTGTGAAAACCTTTGAAAAAGTACATCGAGGGGAGGAGTAAGGGTCAGAGCTATCTGGCCACTGAAAGCCCCTCACTTTTATTTTAAACTACTTTACTAAAAAACCAAAATGAAAAACAAACTTTGAGAAAAGAGAAAAATCTAAAAACAACTTTTAACGGTGGATCTCTTGGCTCGCGCATCGATGAAGAACGCAGC	unclassified Fungi	unclassified Fungi	unclassified Fungi	unclassified Fungi	unclassified Fungi	unclassified Fungi	13	0	1	NR_121541	98571	4.83e-29	Archaeorhizomyces finlayi	Ny9	Eukaryota; Fungi; Dikarya; Ascomycota; Taphrinomycotina; Archaeorhizomycetales; Archaeorhizomycetaceae; Archaeorhizomyces.	Schoch,C.L., Robbertse,B., Robert,V., Vu,D., Cardinali,G., Irinyi,L., Meyer,W., Nilsson,R.H., Hughes,K., Miller,A.N., Kirk,P.M., Abarenkov,K., Aime,M.C., Ariyawansa,H.A., Bidartondo,M., Boekhout,T., Buyck,B., Cai,Q., Chen,J., Crespo,A., Crous,P.W., Damm,U., De Beer,Z.W., Dentinger,B.T., Divakar,P.K., Duenas,M., Feau,N., Fliegerova,K., Garcia,M.A., Ge,Z.W., Griffith,G.W., Groenewald,J.Z., Groenewa…	Finding needles in haystacks: linking scientific names, reference specimens and molecular data for Fungi	Database (Oxford) 2014 (2014)
Otu00172	CTTGTTCATTTAGAGGAAGTAAAAGTCGTAACAAGGTTTCCGTAGGTGAACCTGCGGAAGGATCATTACCGAGTGAAAAAGCCGTGCCTTTCTCCTAGAAAGGGAAAAGCGGTTTAATACACATTTCAACCCTTCTGTGAACGTTTTCTTGTTGCTTTGGCGGGGCATCAATAACAGAAAGACTGCAAAAAACCCCAGTTCAAACTGGGTTTGTCTCTCTTGTTTTTGGCTTGGAGGAGACTCCAGGAGTTCCCGCCAGAGATCTTTATATAAACACCTTTTTCTTTTGCATTTTAAATTCTTAAATTTCTTAAAATTAAAAACTTTCAGCAACGGATCTCTTGGCTCTCGAAGCGATGAAGAACGCAGC	unclassified Fungi	unclassified Fungi	unclassified Fungi	unclassified Fungi	unclassified Fungi	unclassified Fungi	5	6	0	NR_160134	98667	1.05e-31	Thermoascus thermophilus	CBS 528.71	Eukaryota; Fungi; Dikarya; Ascomycota; Pezizomycotina; Eurotiomycetes; Eurotiomycetidae; Eurotiales; Thermoascaceae; Thermoascus.	Vu,D., Groenewald,M., de Vries,M., Gehrmann,T., Stielow,B., Eberhardt,U., Al-Hatmi,A., Groenewald,J.Z., Cardinali,G., Houbraken,J., Boekhout,T., Crous,P.W., Robert,V. and Verkley,G.J.M.	Large-scale generation and analysis of filamentous fungal DNA barcodes boosts coverage for kingdom fungi and reveals thresholds for fungal species and higher taxon delimitation	Stud. Mycol. 92, 135-154 (2019)			Sweden
Otu00001	CTTGGTCATTTAGAGGAAGTAAAAGTCGTAACAAGGTAACCGTAGGTGAACCTGCGGTTGGATCATTAAAAAATGAATAGAATCACTAGTCCAAAAGACGGTGACTTCTTGACATTATGTGAACTGTAATTGTCTCTGGTGGGTTAAAACGGGATTTATCTCGGGTCACTCTAGAGGTGACACCCCACTGCAAACTTGAACTTTAGTGTATCATTTGTCTTTAAAAAAGTTATCAATTTTAAACAACTTTTGGCAACGGATCTCTAGGCTCTCGCATCGATGAAGAACGCAGC	unclassified Fungi	unclassified Fungi	unclassified Fungi	unclassified Fungi	unclassified Fungi	unclassified Fungi	0	0	10	NR_121339	100000	2.27e-32	Clydaea vesicula	JEL 369	Eukaryota; Fungi; Fungi incertae sedis; Chytridiomycota; Chytridiomycota incertae sedis; Chytridiomycetes; Lobulomycetales; Lobulomycetaceae; Clydaea.	Schoch,C.L., Robbertse,B., Robert,V., Vu,D., Cardinali,G., Irinyi,L., Meyer,W., Nilsson,R.H., Hughes,K., Miller,A.N., Kirk,P.M., Abarenkov,K., Aime,M.C., Ariyawansa,H.A., Bidartondo,M., Boekhout,T., Buyck,B., Cai,Q., Chen,J., Crespo,A., Crous,P.W., Damm,U., De Beer,Z.W., Dentinger,B.T., Divakar,P.K., Duenas,M., Feau,N., Fliegerova,K., Garcia,M.A., Ge,Z.W., Griffith,G.W., Groenewald,J.Z., Groenewa…	Finding needles in haystacks: linking scientific names, reference specimens and molecular data for Fungi	Database (Oxford) 2014 (2014)		duff under eucalyptus grove	USA: California, Goleta
Otu00002	CTTGGTCATTTAGAGGAAGTAAAAGTCGTAACAAGGTAACCGTAGGTGAACCTGCGGTTGGATCATTACCAAATCGAGTGTCTGGCCCAAAAAGCCAGACGTCTCTCATCTCTTGCCAACTGTTTTGTGTCTCTTGTGGGCTGCGCCCACAGCGTCGACCTAGTAGTGACTCGTGCCTCTATTTGTTGCGTATTAATTTATACAACTTTTGACAACGGATCTCTAGGCTCTCGCATCGATGAAGAACGCAGC	unclassified Fungi	unclassified Fungi	unclassified Fungi	unclassified Fungi	unclassified Fungi	unclassified Fungi	0	0	8	NR_158461	95238	2.54e-21	Lobulomyces poculatus	JEL 374	Eukaryota; Fungi; Fungi incertae sedis; Chytridiomycota; Chytridiomycota incertae sedis; Chytridiomycetes; Lobulomycetales; Lobulomycetaceae; Lobulomyces.	Simmons,D.R., James,T.Y., Meyer,A.F. and Longcore,J.E.	Lobulomycetales, a new order in the Chytridiomycota	Mycol. Res. 113 (PT 4), 450-460 (2009)		tree-canopy detritus	New Zealand: HAAST #4 Ecological District
Otu00156	CTTGGTCATTTAGAGGAAGTAAAAGTCGTAACAAGGTTTCCGTAGGTGAACCTGCGGAAGGATCATTAGTGAAATCCAAACGGTCGGTGCCCCGGCGCCTTAACGGGTCGGGCCCTTCCATCATCTCATACACTTTTTGTTGAACTGTAGGGAGTTGGCTGATGCCTTCTTCCACCCTTTTAAACTCTTAAAGTCACTGAATGAAGTTATGGTGAAAACCAAAAACACAATTTTCAACAACGGATCTCTTGGCTCTCGCATCGATGAAGAACGCAGC	unclassified Fungi	unclassified Fungi	unclassified Fungi	unclassified Fungi	unclassified Fungi	unclassified Fungi	0	7	0	NR_155681	97561	1.65e-33	Piskurozyma silvicola		Eukaryota; Fungi; Dikarya; Basidiomycota; Agaricomycotina; Tremellomycetes; Filobasidiales; Piskurozymaceae; Piskurozyma.	Vu,D., Groenewald,M., Szoke,S., Cardinali,G., Eberhardt,U., Stielow,B., de Vries,M., Verkleij,G.J., Crous,P.W., Boekhout,T. and Robert,V.	DNA barcoding analysis of more than 9 000 yeast isolates contributes to quantitative thresholds for yeast species and genera delimitation	Stud. Mycol. 85, 91-105 (2016)		soil	Russia
Otu00202	CTTGGTCATTTAGAGGAAGTAAAAGTCGTAACAAGGTTTCCGTAGGTGAACCTGCGGAAGGATCATTGCCGATCGGACGCTCCCTCTCGCTCTCACAAGTGAGAGTGGAGCGTCTTTTTCGACCAACCCATGTGAACTCGTTTATTGTGTTTAACACCCCTTTCCTACTCCTCCAGGAGGGTGAGGGGCTGTCCAAACATTTTACAACAAACCACATTTCAATCAAACTCTTGACTGAGACTTATAGGTCACGCCTAAAAACGTTGATCTCAAAAACCTAACCATTACAACTTTTAACAACGGATATCTTGGCTCGCGCATCGATGAAGAACGCAGC	unclassified Fungi	unclassified Fungi	unclassified Fungi	unclassified Fungi	unclassified Fungi	unclassified Fungi	6	0	0	NR_166302	98611	4.42e-30	Neothyriopsis sphaerospora		Eukaryota; Fungi; Dikarya; Ascomycota; Pezizomycotina; Dothideomycetes; Dothideomycetes incertae sedis; Neothyriopsis.	Crous,P.W., Wingfield,M.J., Cheewangkoon,R., Carnegie,A.J., Burgess,T.I., Summerell,B.A., Edwards,J., Taylor,P.W.J. and Groenewald,J.Z.	Foliar pathogens of eucalypts	Stud. Mycol. 94, 125-298 (2019)		Eucalyptus sp.	South Africa
Otu00250	CTTGGTCATTTAGAGGAAGTAAAAGTCGTAACAAGGTTTCCGTAGGTGAACCTGCGGAAGGATCATTATTGAATTCATATATATATGCAAAAGAGTTGTGCTGGTAGTTATTACATGTGCACACTCTGGAGCTATATAAACATATACACACCTCTGTGAACTAACTGTAGTCAGAAGGAATTCTGATTATGATTAAACTCTATATAACTCTTATTGTAATGTTACATAGAACGATCTCATATTGAAACTTTTCTCTCTTTTGTAGAGTTTAGTTTCTCTTAATGAAATAATATACAAATTTCAACAACGGATCTCTTGGCTCTTGAAGCGATGAAGAAAGCAGC	unclassified Fungi	unclassified Fungi	unclassified Fungi	unclassified Fungi	unclassified Fungi	unclassified Fungi	0	6	0	NR_154536	100000	5.8e-34	Trigonosporomyces hylophilus		Eukaryota; Fungi; Dikarya; Basidiomycota; Pucciniomycotina; Microbotryomycetes; Microbotryomycetes incertae sedis; Chrysozymaceae; Trigonosporomyces.	Vu,D., Groenewald,M., Szoke,S., Cardinali,G., Eberhardt,U., Stielow,B., de Vries,M., Verkleij,G.J., Crous,P.W., Boekhout,T. and Robert,V.	DNA barcoding analysis of more than 9 000 yeast isolates contributes to quantitative thresholds for yeast species and genera delimitation	Stud. Mycol. 85, 91-105 (2016)		insect	South Africa
Otu00311	CTTGGTCATTTAGAGGAAGTAAAAGTCGTAACAAGGTTTCCGTAGGTGAACCTGCGGAAGGATCATTAACAAGTCCGTGCGCTGTCGGGCATTCCCCGTGCAGCTGCACATTTGTGCCGTGTGCATGCGTTGTGTGCACATTGACATTTGCCGTGTGCATGCATTGTGTGCACATTGACATTTGCCGTGTGTATGCTCTCGTGCGCACATTGACATTTCTGCGAGTCGTCTGATTGGTTGTGGAATGTGCATGTCAACTTTTAACAATGGATCTCTAGGCTCCTGCATCGATGAAGAACGCAGC	unclassified Fungi	unclassified Fungi	unclassified Fungi	unclassified Fungi	unclassified Fungi	unclassified Fungi	6	0	0	NR_168142	94444	6.57e-33	Saccharata leucospermi		Eukaryota; Fungi; Dikarya; Ascomycota; Pezizomycotina; Dothideomycetes; Dothideomycetes incertae sedis; Botryosphaeriales; Saccharataceae; Saccharata.	Marin-Felix,Y., Groenewald,J.Z., Cai,L., Chen,Q., Marincowitz,S., Barnes,I., Bensch,K., Braun,U., Camporesi,E., Damm,U., de Beer,Z.W., Dissanayake,A., Edwards,J., Giraldo,A., Hernandez-Restrepo,M., Hyde,K.D., Jayawardena,R.S., Lombard,L., Luangsa-Ard,J., McTaggart,A.R., Rossman,A.Y., Sandoval-Denis,M., Shen,M., Shivas,R.G., Tan,Y.P., van der Linde,E.J., Wingfield,M.J., Wood,A.R., Zhang,J.Q., Zhan…	Genera of phytopathogenic fungi: GOPHY 1	Stud. Mycol. 86, 99-216 (2017)	Leucospermum conocarpodendron subsp. viride		South Africa
Otu00320	CTTGGTCATTTAGAGGAAGTAAAAGTCGTAACAAGGTTTCCGTAGGTGAACCTGCGGAAGGATCATTACAAAATGTTTATGAATAATGTATTCAAAAACCCCCTCTGACTGAGCACTTGTACCTGTTGCCCTCGCAGGGTCACAGGGTGTTGGCAGGACGATGTCTTCGCCAACACCATACCATTCAATGGTTCTGCGGGTGGCCATAATGGACAAACCTTCGTCATGTATGTTTTGGTGAGAGTCTGACGCATTGCGTAATGGCAAATTCAAAACTTTCAACAACGGATCTCTAGGTTCTCGACTCGATGAAGAACGCCGC	unclassified Fungi	unclassified Fungi	unclassified Fungi	unclassified Fungi	unclassified Fungi	unclassified Fungi	0	6	0	NR_121422	97500	6.99e-33	Diversispora spurca	Att246-18	Eukaryota; Fungi; Fungi incertae sedis; Mucoromycota; Glomeromycotina; Glomeromycetes; Diversisporales; Diversisporaceae; Diversispora.	Schoch,C.L., Robbertse,B., Robert,V., Vu,D., Cardinali,G., Irinyi,L., Meyer,W., Nilsson,R.H., Hughes,K., Miller,A.N., Kirk,P.M., Abarenkov,K., Aime,M.C., Ariyawansa,H.A., Bidartondo,M., Boekhout,T., Buyck,B., Cai,Q., Chen,J., Crespo,A., Crous,P.W., Damm,U., De Beer,Z.W., Dentinger,B.T., Divakar,P.K., Duenas,M., Feau,N., Fliegerova,K., Garcia,M.A., Ge,Z.W., Griffith,G.W., Groenewald,J.Z., Groenewa…	Finding needles in haystacks: linking scientific names, reference specimens and molecular data for Fungi	Database (Oxford) 2014 (2014)
Otu00115	CTTGGTCATTTAGAGGAAGTAAAAGTCGTAACAAGGTTTCCGTAGGTGAACCTGCGGAAGGATCATTAACACGTATCCAATACAAACAACCCGTGAAATCGTAACTAGTGTCCAGCTGTTGGAAAGGGGAGCCGGGAAACCACGCCAAAATGGATGAGCGCTTCGCGGCGGTCAGGCGGTGTTTCTTAGCGTTCGTACCCGGCCCGGCTATAGTTGGAACAACCTTTATTTCTCCATTTTTGCCCTTTATTTTTAACCCCTTGAACATTATATCGACTGAACAAAGAGTTAGACGTCTCTGCTCTCGGACATTGAGACGCGCTGCTATTTTACGCAACAAAAAACTACTCTTAACAACGGATATCTTGGTTCTCGCATCGATGAAGAACGCAGC	unclassified Fungi	unclassified Fungi	unclassified Fungi	unclassified Fungi	unclassified Fungi	unclassified Fungi	5	0	0	NR_168426	100000	4.03e-31	Archaeospora ecuadoriana	Att1456-7	Eukaryota; Fungi; Fungi incertae sedis; Mucoromycota; Glomeromycotina; Glomeromycetes; Archaeosporales; Archaeosporaceae; Archaeospora.	Schu?ler,A. and Schuessler,A.	Direct Submission	Submitted (14-MAY-2020) National Center for Biotechnology Information, NIH, Bethesda, MD 20894, USA		Heliocarpus americanus root	Ecuador: Loja, UNL tree-nursery
Otu00146	CTTGGTCATTTAGAGGAAGTAAAAGTCGTAACAAGGTTTCCGTAGGTGAACCTGCGGAAGGATCATTAAAAAAATGATTTTGGGTATTTTTTAATACTCCAAGATTCACCTTGTGTGCATTGTTTTAAACGTTATACTTTGGTAGAGCTTTGATTCTTTGGAATCAACTTCTAGTCAACTCCATCCCAGTCAGGGACAGTTGCCTGTGAAGCGGCCTACCAAGGTTTTTATCAAACACTTGTATTTTATCTGACCATTTTATTACTATAATAAAATCATAACTTTCAACAACGGATCTCTTGGCTCTCGCATCGATGAAGAACGCAGC	unclassified Fungi	unclassified Fungi	unclassified Fungi	unclassified Fungi	unclassified Fungi	unclassified Fungi	0	4	0	NR_168420	100000	1.98e-33	Dentiscutata savannicola	Att1455-2	Eukaryota; Fungi; Fungi incertae sedis; Mucoromycota; Glomeromycotina; Glomeromycetes; Diversisporales; Gigasporaceae; Dentiscutata.	Krueger,C., Walker,C. and Schuessler,A.	Scutellospora savannicola: redescription, epitypification, DNA barcoding and transfer to Dentiscutata	Mycol. Prog. 0 (2014) In press
Otu02498	CTTGGTCATTTAGAGGAAGTAAAAGTCGTAACAAGGTTTCCGTAGGTGAACCTGCGGAAGGATCATTACCGAATCTCTTCTTGAGAAAACCACTGCGAACCTGTAACGAGCGTTGCGAGGTAGCTTGTCTTCACGGGCAAGCTTTGAATGATCGAAGATCGGCCTCGTACGCGACAACCTTTCGAATTATTTCAACACACTTAAATGTTACCAGTCTTCGAGCAGTTTAATCTGCTTCGAAAGAATCTCTTAATCGAGAACGACTTCTAACGGTGGATCTCTTGGCTCGTGCATCGATGAAGAACGCAGC	unclassified Fungi	unclassified Fungi	unclassified Fungi	unclassified Fungi	unclassified Fungi	unclassified Fungi	0	0	4	NR_155846	97561	5.19e-34	Sporopachydermia quercuum		Eukaryota; Fungi; Dikarya; Ascomycota; Saccharomycotina; Saccharomycetes; Saccharomycetales; Dipodascaceae; Sporopachydermia.	Vu,D., Groenewald,M., Szoke,S., Cardinali,G., Eberhardt,U., Stielow,B., de Vries,M., Verkleij,G.J., Crous,P.W., Boekhout,T. and Robert,V.	DNA barcoding analysis of more than 9 000 yeast isolates contributes to quantitative thresholds for yeast species and genera delimitation	Stud. Mycol. 85, 91-105 (2016)		plant	Canada
Otu00020	CTTGGTCATTTAGAGGAAGTAAAAGTCGTAACAAGGTTTCCGTAGGTGAACCTGCGGAAGGATCATTACAAATGGTTACTACCCATTAGACTAGTGTGAACGGAATAGCGGGATGCTGCCATGGAGCCGCAAGGTTTCCGGTAGCGTCCGACGACTACGATTGTATTGTATAATAGTCATGAGATTGCCGAAAGCTCGAAGCGCATGGCGTTTCACAGCTGGTAGGCCTAAGGGCAAAAAACTTTTAGCAACGGATCTCTAGGCTCTCGCATCGATGAAGAACGCAGC	unclassified Fungi	unclassified Fungi	unclassified Fungi	unclassified Fungi	unclassified Fungi	unclassified Fungi	0	0	3	NR_164055	100000	2.88e-31	Muyocopron laterale	CBS 141029	Eukaryota; Fungi; Dikarya; Ascomycota; Pezizomycotina; Dothideomycetes; Dothideomycetes incertae sedis; Muyocopronales; Muyocopronaceae; Muyocopron.	Hernandez-Restrepo,M., Bezerra,J., Tan,Y., Wiederhold,N., Crous,P., Guarro,J. and Gene,J.	Re-evaluation of Mycoleptodiscus species and morphologically similar fungi	Persoonia (2019) In press			Australia
Otu00177	CTTGGTCATTTAGAGGAAGTAAAAGTTGTAACAAGGTTTCCGTAGGTGAACCTGCGGAAGGATCATTAACAAATCCATATGCGTGTAGTGGGGTGACCTGCGCACGAATATTAAGCCTGCCGGTTTATCCCTTCTGGGAAGAGCTGGTTGGAAATAAATGCGTGTTATGTTGACAGTGTGTGAGTGAGTACGAAATTATTGACAACTTTTAACAATGGATCTCTAGGCTCTTGCATCGATGAAGAACGCAGC	unclassified Fungi	unclassified Fungi	unclassified Fungi	unclassified Fungi	unclassified Fungi	unclassified Fungi	0	3	0	NR_169705	98649	2.51e-31	Tarzetta gregaria	ALV13298	Eukaryota; Fungi; Dikarya; Ascomycota; Pezizomycotina; Pezizomycetes; Pezizales; Pyronemataceae; Tarzetta.	Van Vooren,N., Carbone,M., Sammut,C. and Grupe,A.C.	Preliminary notes on the genus Tarzetta (Pezizales) with typifications of some species and description of six new species	Ascomyceteorg 11 (6), 309-334 (2019)		root tips from unknown host	France
Otu00216	CTTGGTCATTTAGAGGAAGTAAAAGTCGTAACAAGGTTTCCGTAGGTGAACCTGCGGAAGGATCATTAGTGATTGCCCTCGTGGCGTTACATCCACACACACCTGTGCACTGTTGAGCCCCTCTGGGTTTTTTTACAAACATAGTGTAATGAACGTATCTTTATCATAACAAACAAAACTTTCAACAACGGATCTCTTGGCTCTCGCATCGATGAAGAACGCAGC	unclassified Fungi	unclassified Fungi	unclassified Fungi	unclassified Fungi	unclassified Fungi	unclassified Fungi	2	0	0	NR_136945	90435	2.06e-81	Prillingera fragicola	JCM 1530	Eukaryota; Fungi; Dikarya; Basidiomycota; Agaricomycotina; Tremellomycetes; Trichosporonales; Trichosporonales incertae sedis; Prillingera.	Sugita,T., Takashima,M., Ikeda,R., Nakase,T. and Shinoda,T.	Phylogenetic and taxonomic heterogeneity of Cryptococcus humicolus by analysis of the sequences of the internal transcribed spacer regions and 18S rDNA, and the phylogenetic relationships of C. humicolus, C. curvatus, and the genus Trichosporon	Microbiol. Immunol. 44 (6), 455-461 (2000)
Otu00244	AAGACAGCTTGGTCATTTAGAGGAAGTAAAAGTCGTAACAAGGTTTCCGTAGGTGAACCTGCGGAAGGATCATTAAAAAGTTTCAAGAATTCCATGTTCTTAAACACCTTCAGTGTACTTGTAACTGTTGCTTCCGTGGGTGGTGGGCTGCATGCCTGCATTTGCCTTGTGTGGTGAATCCACGGGAGGTATCCATAAAACCCTGCTTATAGGTGATATCAGTCTGAATGTTTTTAATTTCAAAAACATGAAAACTTTCAACAACGGATCTCTTGGTTCTCGACTCGATGAAGAACGCCGC	unclassified Fungi	unclassified Fungi	unclassified Fungi	unclassified Fungi	unclassified Fungi	unclassified Fungi	2	0	0	NR_168761	100000	8.41e-32	Racocetra crispa	CMPC739.2	Eukaryota; Fungi; Fungi incertae sedis; Mucoromycota; Glomeromycotina; Glomeromycetes; Diversisporales; Gigasporaceae; Racocetra.	de Souza,F.A., da Silva,I.R., de Barros Barreto,M.B.B., Oehl,F., Goto,B.T. and Maia,L.C.	Racocetra crispa (Glomeromycotina) delimited by integrative evidence based on morphology, long continuous nuclear rDNA sequencing and phylogeny	Mycol. Prog. 17 (9), 999-1011 (2018)			Brazil
Otu00316	CTTGGTCATTTAGAGGAAGTAAAAGTCGTAACAAGGTTTCCGTAGGTGAACCTGCGGAAGGATCATTAAAGATTCTGGCATTCGTGCCTAACCTCTTCAGCTGTGCGCTTCGGCTGCACGCTGTTGAATATCCCACACCTGTGCACCTCTTCGGTCGCGGTCCCATGTGGATTGCGTCCGCCTTTTACATTCAACTACAAGTCTTGCATGTCAAATACTATAAAGTAACAACTTTCAACAACGGATCTCTTGGCTCTCGCATCGATGAAGAACGCAGC	unclassified Fungi	unclassified Fungi	unclassified Fungi	unclassified Fungi	unclassified Fungi	unclassified Fungi	0	2	0	NR_169690	85199	2.03e-72	Adustochaete interrupta	LR23435	Eukaryota; Fungi; Dikarya; Basidiomycota; Agaricomycotina; Agaricomycetes; Auriculariales; Exidiaceae; Adustochaete.	Alvarenga,R.L.M., Spirin,V., Malysheva,V., Gibertoni,T.B. and Larsson,K.-H.	Two new genera and six other novelties in Heterochaete sensu lato (Auriculariales, Basidiomycota)	Botany 97 (8), 439-451 (2019)			Mexico: Vera Cruz, Barranca de Pescado, Road Xalapa ? Huatusco
Otu00478	CTTGGTCATTTAGAGGAAGTAAAAGTCGTAACAAGGTTTCCGTAGGTGAACCTGCGGAAGGATCATTAATAATTTGGCGAACCTAACGTTAGTTAGGTTTTGCGATCACTTATTTAAAACCCAACTCTTAAATGTATAATTTATGTATTTCTTGATAAGAAAAATAAAGATCACTTTCAACAACGGATCTCTTGGCTCTCGCATCGATGAAGAACGCAGC	unclassified Fungi	unclassified Fungi	unclassified Fungi	unclassified Fungi	unclassified Fungi	unclassified Fungi	2	0	0	NR_121476	80263	9.91e-40	Redeckera megalocarpum	LIP:CL	Eukaryota; Fungi; Fungi incertae sedis; Mucoromycota; Glomeromycotina; Glomeromycetes; Diversisporales; Diversisporaceae; Redeckera.	Schoch,C.L., Robbertse,B., Robert,V., Vu,D., Cardinali,G., Irinyi,L., Meyer,W., Nilsson,R.H., Hughes,K., Miller,A.N., Kirk,P.M., Abarenkov,K., Aime,M.C., Ariyawansa,H.A., Bidartondo,M., Boekhout,T., Buyck,B., Cai,Q., Chen,J., Crespo,A., Crous,P.W., Damm,U., De Beer,Z.W., Dentinger,B.T., Divakar,P.K., Duenas,M., Feau,N., Fliegerova,K., Garcia,M.A., Ge,Z.W., Griffith,G.W., Groenewald,J.Z., Groenewa…	Finding needles in haystacks: linking scientific names, reference specimens and molecular data for Fungi	Database (Oxford) 2014 (2014)	Guad05-051
Otu00558	CTTGGTCATTTAGAGGAAGTAAAAGTCGTAACAAGGTTTCCGTAGGTGAACCTGCGGAAGGATCATTAGAAATTTTAATTTTTTATTCAAAAAATTTAATCTTAATAATATTTAAGTATATGTATATATATCATAATATTAAGACAACTTTCAACAACGGATCTCTTGGCTCTTGCATCGATGAAGAACGCAGC	unclassified Fungi	unclassified Fungi	unclassified Fungi	unclassified Fungi	unclassified Fungi	unclassified Fungi	0	2	0	NR_121433	96000	3.74e-88	Acaulospora spinosa	Att165-9	Eukaryota; Fungi; Fungi incertae sedis; Mucoromycota; Glomeromycotina; Glomeromycetes; Diversisporales; Acaulosporaceae; Acaulospora.	Schoch,C.L., Robbertse,B., Robert,V., Vu,D., Cardinali,G., Irinyi,L., Meyer,W., Nilsson,R.H., Hughes,K., Miller,A.N., Kirk,P.M., Abarenkov,K., Aime,M.C., Ariyawansa,H.A., Bidartondo,M., Boekhout,T., Buyck,B., Cai,Q., Chen,J., Crespo,A., Crous,P.W., Damm,U., De Beer,Z.W., Dentinger,B.T., Divakar,P.K., Duenas,M., Feau,N., Fliegerova,K., Garcia,M.A., Ge,Z.W., Griffith,G.W., Groenewald,J.Z., Groenewa…	Finding needles in haystacks: linking scientific names, reference specimens and molecular data for Fungi	Database (Oxford) 2014 (2014)
Otu00736	CTTGGTCATTTAGAGGAAGTACAAGTCGTAACAAGGTAACCGTAGGTGAACCTGCGGTTGGATCATTAACAATGGGTTTCCAACCTTTACACACTGTGCACTATTTTGTATTTGGTGGGCGGATCTTTTCGGAGATCACCTACCGACTGTATATAAAAGCCTGTATTAACTGAGTCTTGATTTTTGTAACAAATGTAAACAACTTTTGACAACGGATCTCTTGGCTCTCGCATCGATGAAGAACGCAGC	unclassified Fungi	unclassified Fungi	unclassified Fungi	unclassified Fungi	unclassified Fungi	unclassified Fungi	0	0	2	NR_158461	98611	3.2e-30	Lobulomyces poculatus	JEL 374	Eukaryota; Fungi; Fungi incertae sedis; Chytridiomycota; Chytridiomycota incertae sedis; Chytridiomycetes; Lobulomycetales; Lobulomycetaceae; Lobulomyces.	Simmons,D.R., James,T.Y., Meyer,A.F. and Longcore,J.E.	Lobulomycetales, a new order in the Chytridiomycota	Mycol. Res. 113 (PT 4), 450-460 (2009)		tree-canopy detritus	New Zealand: HAAST #4 Ecological District
Otu01145	CTTGGTCATTTAGAGGAAGTAAAAGTCGTAACAAGGTTTCCGTAGGTGAACCTGCGGAAGGATCATTAACGCATCCCGTGGCGGGTGACGGCGAGCCCTGCTCCGCCCCCTGTGGGGCGTGAAGCGGGCCCCGTCCCCGTCCCAACCTTCACAAACCCCACGTGCACGTTTGCGGGAGGAAGGGGGCTCTCTGCCCCCGGAAACCGCTTCACAAACCCTTGCAAACCCAGAATGACACGAGCGACCTCTGAGTCGTGCGAAAATTGAAACAACTTTCAACAACGGGTCTCTTGGCTCTCGCATCGATGAAGAGCGCAGC	unclassified Fungi	unclassified Fungi	unclassified Fungi	unclassified Fungi	unclassified Fungi	unclassified Fungi	0	0	2	NR_164269	98667	8.95e-32	Stypellopsis farlowii	12337 (GB)	Eukaryota; Fungi; Dikarya; Basidiomycota; Agaricomycotina; Agaricomycetes; Auriculariales; Auriculariales incertae sedis; Stypellopsis.	Spirin,V., Malysheva,V., Haelewaters,D. and Larsson,K.H.	Studies in the Stypella vermiformis group (Auriculariales, Basidiomycota)	Antonie Van Leeuwenhoek (2018) In press			USA
Otu00050	CTTGGTCATTTAGAGGAAGTAAAAGTCGTAACAAGGTAACCGTAGGTGAACCTGCGGTTGGATCATTAAAAAATGAATAGAATCACTAGTCCAAAAGACGGTGACTTCTTGACATTATGTGAACTGTAATTGTCTCTGGTGGGTTAAAACGGGAAATATCTCGGGCCACCCTTGCGGTGGCAACCCACTGAATACTTGAACTTTAGTGTATCATTTGTCTTTGAAAAAGTTATTAATTTTAAACAACTTTTGGCAACGGATCTCTAGGCTCTCGCATCGATGAAGAACGCAGC	unclassified Fungi	unclassified Fungi	unclassified Fungi	unclassified Fungi	unclassified Fungi	unclassified Fungi	0	0	1	NR_121339	100000	2.27e-32	Clydaea vesicula	JEL 369	Eukaryota; Fungi; Fungi incertae sedis; Chytridiomycota; Chytridiomycota incertae sedis; Chytridiomycetes; Lobulomycetales; Lobulomycetaceae; Clydaea.	Schoch,C.L., Robbertse,B., Robert,V., Vu,D., Cardinali,G., Irinyi,L., Meyer,W., Nilsson,R.H., Hughes,K., Miller,A.N., Kirk,P.M., Abarenkov,K., Aime,M.C., Ariyawansa,H.A., Bidartondo,M., Boekhout,T., Buyck,B., Cai,Q., Chen,J., Crespo,A., Crous,P.W., Damm,U., De Beer,Z.W., Dentinger,B.T., Divakar,P.K., Duenas,M., Feau,N., Fliegerova,K., Garcia,M.A., Ge,Z.W., Griffith,G.W., Groenewald,J.Z., Groenewa…	Finding needles in haystacks: linking scientific names, reference specimens and molecular data for Fungi	Database (Oxford) 2014 (2014)		duff under eucalyptus grove	USA: California, Goleta
Otu00061	CTTGGTCATTTAGAGGAAGTAAAAGTCGTAACAAGGTAACCGTAGGTGAACCTGCGGTTGGATCATTACAAAACGCGTGCCGCCACTGGCGCACCACGTCTTGTGAGCACGAGAAATGTCTCTTGCGGGTGCGAGCCCGCAGCGTGTATACCAGACCTAGCGTACCTCGAGCCATGAGTTTAGTGCATAATAGTACAACTTTTGACAACGGATCTCTAGGCTCTCGCATCGATGAAGAACGCAGC	unclassified Fungi	unclassified Fungi	unclassified Fungi	unclassified Fungi	unclassified Fungi	unclassified Fungi	0	0	1	NR_158461	98649	8.75e-31	Lobulomyces poculatus	JEL 374	Eukaryota; Fungi; Fungi incertae sedis; Chytridiomycota; Chytridiomycota incertae sedis; Chytridiomycetes; Lobulomycetales; Lobulomycetaceae; Lobulomyces.	Simmons,D.R., James,T.Y., Meyer,A.F. and Longcore,J.E.	Lobulomycetales, a new order in the Chytridiomycota	Mycol. Res. 113 (PT 4), 450-460 (2009)		tree-canopy detritus	New Zealand: HAAST #4 Ecological District
Otu00279	CTTGGTCATTTAGAGGAAGTAAAAGTCGTAACAAGGTTTCCGTAGGTGAACCTGCGGAAGGATCATTATCGAGGTTCAATGCGTCTGAGCTGGCTCCGGCAAGTGCTCGACGCCTCGTCCACTCAACCCTTGTGCACCTGAGAAGGGCGGCGGGGTCGAAAGACCCTCTGCCGTGCTTCGACCCTTTACACATACACTCTTGTCTTTTGAATGTACATGCTTCGCTTCGGCGAATAGAAACAAATACAACTTTCAACAACGGATCTCTTGGCTCTCGCATCGATGAAGAACGCAGC	unclassified Fungi	unclassified Fungi	unclassified Fungi	unclassified Fungi	unclassified Fungi	unclassified Fungi	1	0	0	NR_163282	80208	1.04e-50	Tubulicrinis martinicus	LIP:GG-MAR12-206	Eukaryota; Fungi; Dikarya; Basidiomycota; Agaricomycotina; Agaricomycetes; Hymenochaetales; Tubulicrinaceae; Tubulicrinis.	Gruhn,G., Hallenberg,N. and Courtecuisse,R.	Tubulicrinis martinicus (Basidiomycota), a new species from Martinique (France)	Unpublished
Otu00290	CTTGGTCATTTAGAGGAAGTAAAAGTCGTAACAAGGTTTCCGTAGGTGAACCTGCGGAAGGATCATTAATCAGTACCGCGGTCCCGCAAGGGACCAAGGAACATAGCACAGACGCCTATTACGGGTAATGTGTATGACCACTTGTTGAAACACTTGCATCTGCTTTGGCTGCGCCTTCTGCCTAACAGCGGAGGGATAAGGCGGCCGGTGGCACTTAACAAAACTAGTTGATGAAATGTCATGCTGTCTGATACTGTTTAGTATTTGAGAAACCGAATAACTATTAAAACTTTCAGCAACGGATCTCTTGGTTCCCGAAGCGATGAAGAAAGCAGC	unclassified Fungi	unclassified Fungi	unclassified Fungi	unclassified Fungi	unclassified Fungi	unclassified Fungi	0	1	0	NR_137550	98649	3.4e-31	Cladophialophora minutissima	Pj1-R1	Eukaryota; Fungi; Dikarya; Ascomycota; Pezizomycotina; Eurotiomycetes; Chaetothyriomycetidae; Chaetothyriales; Herpotrichiellaceae; Cladophialophora.	Davey,M.L. and Currah,R.S.	A new species of Cladophialophora (hyphomycetes) from boreal and montane bryophytes	Mycol. Res. 111 (PT 1), 106-116 (2007)
Otu00432	CTTGGTCATTTAGAGGAAGTAAAAGTCGTAACAAGGTTTCCGTAGGTGAACCTGCGGAAGGATCATTACCGATTTTTAGCGAACCTGGTCGCTTTTGACCTAGGTCTCGCGAAACTCGTATTTAAAACCCACGCTTTTTTAAATAATAAAATTATCGTATCAATTATGATAAAAAAAAGATCACTTTCAACAACGGATCTCTTGGCTCTCGCATCGATGAAGAACGCAGC	unclassified Fungi	unclassified Fungi	unclassified Fungi	unclassified Fungi	unclassified Fungi	unclassified Fungi	1	0	0	NR_121384	88745	2.76e-75	Rhizophagus prolifer		Eukaryota; Fungi; Fungi incertae sedis; Mucoromycota; Glomeromycotina; Glomeromycetes; Glomerales; Glomeraceae; Rhizophagus.	Schoch,C.L., Robbertse,B., Robert,V., Vu,D., Cardinali,G., Irinyi,L., Meyer,W., Nilsson,R.H., Hughes,K., Miller,A.N., Kirk,P.M., Abarenkov,K., Aime,M.C., Ariyawansa,H.A., Bidartondo,M., Boekhout,T., Buyck,B., Cai,Q., Chen,J., Crespo,A., Crous,P.W., Damm,U., De Beer,Z.W., Dentinger,B.T., Divakar,P.K., Duenas,M., Feau,N., Fliegerova,K., Garcia,M.A., Ge,Z.W., Griffith,G.W., Groenewald,J.Z., Groenewa…	Finding needles in haystacks: linking scientific names, reference specimens and molecular data for Fungi	Database (Oxford) 2014 (2014)		soil of banana plantation	Guadeloupe: Capesterre-Belle-Eau,Neufchateau
Otu00474	AGATAGCTTGGTCATTTAGAGGAAGTAAAAGTCGTAACAAGGTTTCCGTAGGTGAACCTGCGGAAGGACCATTAACAGACAAAGAATTTTATATTCTTAAACCCCTTCTGAGTACTTGTACTTGTTGCTTCCGTGGTCAGCAAGCACCATGCTTGCATCTACCATAGTGGTGGATCCACGGAAGGTGTATATATATAAACTCTGTCATTTTGTGGTATCAGTCTGAGTATGTTCAACTTACAAATGTTAAAACTTTCAACAACGGATCTCTCGGTTCTCGCATCGATGAAGAACGCAGC	unclassified Fungi	unclassified Fungi	unclassified Fungi	unclassified Fungi	unclassified Fungi	unclassified Fungi	1	0	0	NR_164057	98611	3.89e-30	Neomycoleptodiscus venezuelense	CBS 100519	Eukaryota; Fungi; Dikarya; Ascomycota; Pezizomycotina; Dothideomycetes; Dothideomycetes incertae sedis; Muyocopronales; Muyocopronaceae; Neomycoleptodiscus.	Hernandez-Restrepo,M., Bezerra,J., Tan,Y., Wiederhold,N., Crous,P., Guarro,J. and Gene,J.	Re-evaluation of Mycoleptodiscus species and morphologically similar fungi	Persoonia (2019) In press			Venezuela
Otu00627	CTTGGTCATTTAGAGGAAGTAAAAGTCGTAACAAGGTTACCGTAGGTGAACCTGCGGTAGGATCATTAGCAATGATGATGTTGATGTGTATGTGCACTGAAACTGGAGGATGGCGTGCGATTCTGTGCGCGCCACGGGAAAACGATGAGTAAGAGAAGAGTGTTTTTTTGAATCCATGATGGAAACAACTTTTAGCAACGGATCTCTTGGCTCTCGCATCGATGAAGAACGCAGCCTGTCTTTATACACAT	unclassified Fungi	unclassified Fungi	unclassified Fungi	unclassified Fungi	unclassified Fungi	unclassified Fungi	0	0	1	NR_144773	95946	5.41e-28	Bulleribasidium siamense	TISTR 580; JCM 11820	Eukaryota; Fungi; Dikarya; Basidiomycota; Agaricomycotina; Tremellomycetes; Tremellales; Bulleribasidiaceae; Bulleribasidium.	Fungsin,B., Takashima,M., Artjariyasripong,S. and Nakase,T.	Bullera panici sp. nov. and Bullera siamensis sp. nov., two new yeasts in the Bullera variabilis cluster isolated in Thailand	Unpublished			Thailand
Otu00677	CTTGGTCATTTAGAGGAAGTAACGCATATCAATAAGCGGAGGATGCTCTTGGTCATTTAGAGGAAGTAAGCGTATCAATAAGCGGAGGACCTCCTCTTGGTCATTTAGAGGAAGTAAGCATATCAATAAGCGGAGGAAGCATCGATGAAGAACGCAGCCTGTCTCTTATACACACTCCGAGCCCACGAGACGGACTCCTATCTCGTATGCCGTCTTCTGCCTGTAAGAATAAATACTGAAACTGAGGAACG	unclassified Fungi	unclassified Fungi	unclassified Fungi	unclassified Fungi	unclassified Fungi	unclassified Fungi	0	1	0	no match
Otu00680	CTTGTGCATTTAGAGGCATTAAAAGTCGTAACAAGGTTTCCGTAGGTGAACCTGCGGAAGGATCATTATTGAATTCACTGGTCTCAGTTGTTGCTGGTCGCTGTATGCGTCAAGTGCACGCTGTAGATCCTTTGATATTTATCCACCTGTGCACCTTTGTAGTATCTGTTTCCTGTCTTCCATGACTTTATGTCGCGGGTTTGGTAGCTTGTAAGCACTTGTCCTTACTGCTGCTGAGGGAGCGGAGCTACGTTTTTCACAAACACTGTTGTATGTTTACGAATGTTTATATGTTATTGGGCGTCAGACCTTTAATCAATCATAACAAAAATATTGACAACGGATATCTTGGCTCACGAAGAGATGAAGAAAGCAGC	unclassified Fungi	unclassified Fungi	unclassified Fungi	unclassified Fungi	unclassified Fungi	unclassified Fungi	0	1	0	745698691|ref|NR_130206.1|	83735	3.82e-36		0	Eukaryota; Fungi; Dikarya; Basidiomycota; Agaricomycotina; Agaricomycetes; Agaricomycetidae; Agaricales; Cortinariaceae; Cortinarius.	Liimatainen,K., Niskanen,T., Dima,B., Kytovuori,I., Ammirati,J.F. and Froslev,T.G.	The largest type study of Agaricales species to date: bringing identification and nomenclature of Phlegmacium (Cortinarius) into the DNA era	Persoonia 33, 98-140 (2014)
Otu00760	AATGCTACGACATCCACCAGATACCACCCCTAGGCCTTCGTCGGCAGCGTCAGATGGGTAAAAGAGACAGCTTGGTCATTTAGAGGAAGTAAAAGTCGTAACAAGGTCTCCGTAGGTGAACCTGCGGAGGGATCATTCTTGAATGGCCTTACTGGCCTTCATCCTTCTACCCTTGTGGAGTTAGATGTGCCTTCGGCCCATGTGGCCGATTTTTATGCCGTAGACGGTGTCTGACGTGATTATAAAAATCAAACCTTTCAACAAAGGATCTCTTGGCTCTTGCATCGATGAAGAACGCAGC	unclassified Fungi	unclassified Fungi	unclassified Fungi	unclassified Fungi	unclassified Fungi	unclassified Fungi	0	1	0	662009521|ref|NR_121541.1|	81702	6.37e-48		Ny9	Eukaryota; Fungi; Dikarya; Ascomycota; Taphrinomycotina; Archaeorhizomycetales; Archaeorhizomycetaceae; Archaeorhizomyces.	Schoch,C.L., Robbertse,B., Robert,V., Vu,D., Cardinali,G., Irinyi,L., Meyer,W., Nilsson,R.H., Hughes,K., Miller,A.N., Kirk,P.M., Abarenkov,K., Aime,M.C., Ariyawansa,H.A., Bidartondo,M., Boekhout,T., Buyck,B., Cai,Q., Chen,J., Crespo,A., Crous,P.W., Damm,U., De Beer,Z.W., Dentinger,B.T., Divakar,P.K., Duenas,M., Feau,N., Fliegerova,K., Garcia,M.A., Ge,Z.W., Griffith,G.W., Groenewald,J.Z., Groenewa…	Finding needles in haystacks: linking scientific names, reference specimens and molecular data for Fungi	Database (Oxford) 2014 (2014)
Otu01169	CTTGGTCATTTAGAGGAAGTAAAAGTCGTAACAAGGTTTCCGTAGGTGAACCTGCGGAAGGATCATTAGAGAAGTTAAAGGTCCCCTCTACTAGGATTGTAGCTGGCCGGAGACGGCAAGTGCTCGTCCGAATGGGACGGACTACTTCACTACCAACCCCATTGTGAACCAAGCGGGAGGTCGAAAGGCCTCTTGCATATACCATATACCCCAACGTATGTCCTAGAATGTCATAGCGTTAATTCGCAAATATACAACTTTCAACAACGGATCTCTTGGCTCTGGCATCGATGAAGAACGCAGC	unclassified Fungi	unclassified Fungi	unclassified Fungi	unclassified Fungi	unclassified Fungi	unclassified Fungi	0	0	1	1050772765|ref|NR_138234.1|	98701	6.57e-33		CBS 7107	Eukaryota; Fungi; Dikarya; Ascomycota; Saccharomycotina; Saccharomycetes; Saccharomycetales; Lipomycetaceae; Lipomyces.	Groenewald,M.	The internal transcribed spacer as a universal DNA barcode marker for fungi	Unpublished
Otu02074	CTTGTTCATTTAGAGGAAGTAAAAGTCGTCACAAGGTAACCGTAGGTGAACCTGCGGTTGGATCATTAGAAAATTTTGGAGCATCCGCTTCAGAAACACTGTGTGCACCGTTTTCTGTCTCTGGCAGGACCAGGGAGCAGCGATGCTCTCCCCTGCCAAAGGAGTGGGAGCTGCCCTCGGGCGGCTTTCGCTCCTGATTTGAAAAACTCTTCGTCTGTTTTAATTTGTCTGAATCATTCTTCACCTAGCGTGAGAAATTGAAAACAAATTTTGGCAGCGGAGATCTTGGCGCGCGCATAGATGAAGAACGACGC	unclassified Fungi	unclassified Fungi	unclassified Fungi	unclassified Fungi	unclassified Fungi	unclassified Fungi	1	0	0	1467229738|ref|NR_158461.1|	94872	6.85e-28		JEL 374	Eukaryota; Fungi; Fungi incertae sedis; Chytridiomycota; Chytridiomycota incertae sedis; Chytridiomycetes; Lobulomycetales; Lobulomycetaceae; Lobulomyces.	Simmons,D.R., James,T.Y., Meyer,A.F. and Longcore,J.E.	Lobulomycetales, a new order in the Chytridiomycota	Mycol. Res. 113 (PT 4), 450-460 (2009)
Otu02195	CTTGGTCATTTAGAGGAAGTAAAAGTCGTAACAAGGTAACCGTAGGTGAACCTGCGGTTGGATCATTAGAAAATTTTGGAGCATCCGCTTCAGAAACACTGTGTGCACCGTTTTCTGTCTCTGGCAGGACCAGGGAGCAGCGATGCTCTCCCCTGCCAAAGGAGTGGGAGCTGCCCTCGGGCGGCTTTCGCTCCTGATTTGAAAAACTCTTTGTCTGTTTTAATTTGTCTGAATCATTCTTCGCCTAGCGTGAGAAATTGAAAACAAATTGTGGCAACGGATCTCTTGGCTCTCGAATCGATGAAGAAAGACGC	unclassified Fungi	unclassified Fungi	unclassified Fungi	unclassified Fungi	unclassified Fungi	unclassified Fungi	1	0	0	1467229738|ref|NR_158461.1|	97436	3.17e-31		JEL 374	Eukaryota; Fungi; Fungi incertae sedis; Chytridiomycota; Chytridiomycota incertae sedis; Chytridiomycetes; Lobulomycetales; Lobulomycetaceae; Lobulomyces.	Simmons,D.R., James,T.Y., Meyer,A.F. and Longcore,J.E.	Lobulomycetales, a new order in the Chytridiomycota	Mycol. Res. 113 (PT 4), 450-460 (2009)
Otu02632	CTTGTTCATTGAGAGGCAGTAAAAGTCGTAACAAGGTTTCCGTAGGTGAACCTGCGGAAGGATCATTATTGAATTCATATATATATGCAAAAGAGTTGTGCTGGTAGTTATTACATGTGCACACTCTGGAGCTATATAAACATATACACACCTCTGTGAACTAACTGTAGTCAGAAGGAATTCTGATTATGATTAAACTCTATATAACTCTTATCGTAATGTTACATAGAACGATCTCATATTGAAACTTTTCTCTCTTTTGTAGAGTTTAGTTTCTCTTAATGAAATAATATACAAATTGCAACAACGGAGATCTTGGCGCGTGCAGCGATGAAGAACGCCGC	unclassified Fungi	unclassified Fungi	unclassified Fungi	unclassified Fungi	unclassified Fungi	unclassified Fungi	0	1	0	1352953449|ref|NR_154536.1|	96053	5.84e-29		0	Eukaryota; Fungi; Dikarya; Basidiomycota; Pucciniomycotina; Microbotryomycetes; Microbotryomycetes incertae sedis; Chrysozymaceae; Trigonosporomyces.	Vu,D., Groenewald,M., Szoke,S., Cardinali,G., Eberhardt,U., Stielow,B., de Vries,M., Verkleij,G.J., Crous,P.W., Boekhout,T. and Robert,V.	DNA barcoding analysis of more than 9 000 yeast isolates contributes to quantitative thresholds for yeast species and genera delimitation	Stud. Mycol. 85, 91-105 (2016)
Otu04551	CTTGGTCATTTAGAGGAAGTAACGCATATCAATAAGCGGAGGATGCTCTTGGTCATTTAGAGGAAGTAAGCGTATCAATAAGCGGAGGACCTCCTCTTGGTCATTTAGAGGAAGTAAGCATATCAATAAGCGGAGGAAGCATCGATGAAGAACGCAGCCTGTCCCTCATACACATCTCCGAGCCCACGAGACGGACTCCTACCTCGTCGGCCGTCTTCTGCTTGAACAAAAAAATACATCACCGCCCCCCA	unclassified Fungi	unclassified Fungi	unclassified Fungi	unclassified Fungi	unclassified Fungi	unclassified Fungi	0	1	0	no match
Otu00068	CTTGGTCATTTAGAGGAAGTAAAAGTCGTAACAAGGTTTCCGTAGGTGAACCTGCGGAAGGATCATTCATAATAAGTGTTTTATGGCACTTTTTAAATCCATATCCACCTTGTGTGCAATGTCAGTTGATCTTCTTTATGGAGATCGACCAAACATCAACCTATTTTTTTAACTCTTTGTCTGAAAAATATTATGAATAAATAATTCAAAATACAACTTTCAACAACGGATCTCTTGGCTCTCGCATCGATGAAGAACGCAGC	Mortierellomycota	Mortierellomycetes	Mortierellales	Mortierellaceae	Mortierella	unclassified Mortierella	0	19	0	1317839959|ref|NR_152954.1|	97073	3.1e-95		CBS 749.68	Eukaryota; Fungi; Fungi incertae sedis; Mucoromycota; Mortierellomycotina; Mortierellomycetes; Mortierellales; Mortierellaceae; Linnemannia.	Nagy,L.G., Petkovits,T., Kovacs,G.M., Voigt,K., Vagvolgyi,C. and Papp,T.	Where is the unseen fungal diversity hidden? A study of Mortierella reveals a large contribution of reference collections to the identification of fungal environmental sequences	New Phytol. 191 (3), 789-794 (2011)
Otu00267	CTTGGTCATTTAGAGGAAGTAAAAGTCGTAACAAGGTTTCCGTAGGTGAACCTGCGGAAGGATCATTCATAATAAGTGTTTTATGGCACTTTTTAAATCCATATCCACCTTGTGTGCAATGTCAGTCGATCTTCTTCATGGAGATTGACCAAACATCAACCTTTATCTTTTAACACTTTGTCTGAAAAATATTATGAATAAACAATTCAAAATACAACTTTCAACAACGGATCTCTTGGCTCTCGCATCGATGAAGAACGCAGC	Mortierellomycota	Mortierellomycetes	Mortierellales	Mortierellaceae	Mortierella	unclassified Mortierella	0	4	0	597900913|ref|NR_111578.1|	97561	6.69e-97		CBS 295.59	Eukaryota; Fungi; Fungi incertae sedis; Mucoromycota; Mortierellomycotina; Mortierellomycetes; Mortierellales; Mortierellaceae; Linnemannia.	Schoch,C.L., Robbertse,B., Robert,V., Vu,D., Cardinali,G., Irinyi,L., Meyer,W., Nilsson,R.H., Hughes,K., Miller,A.N., Kirk,P.M., Abarenkov,K., Aime,M.C., Ariyawansa,H.A., Bidartondo,M., Boekhout,T., Buyck,B., Cai,Q., Chen,J., Crespo,A., Crous,P.W., Damm,U., De Beer,Z.W., Dentinger,B.T., Divakar,P.K., Duenas,M., Feau,N., Fliegerova,K., Garcia,M.A., Ge,Z.W., Griffith,G.W., Groenewald,J.Z., Groenewa…	Finding needles in haystacks: linking scientific names, reference specimens and molecular data for Fungi	Database (Oxford) 2014 (2014)
Otu00392	CTTGGTCATTTAGAGGAAGTAAAAGTCGTAACAAGGTTTCCGTAGGTGAACCTGCGGAAGGATCATTCATAATAAAGTGTTTTATGGCACTTTTTAAAAATCCGTATCCACCTTGTGTGCAATGTTAGATCTCGTCAATCCTTGGCGAGGTTTTTATACATCAACTCATTCTTTAACTAATTTGTCTGAAAAATATTATGAATAACTTAATTCAAAATACAACTTTCAACAACGGATCTCTTGGCTCTCGCATCGATGAAGAACGCAGC	Mortierellomycota	Mortierellomycetes	Mortierellales	Mortierellaceae	Mortierella	unclassified Mortierella	0	2	0	597900895|ref|NR_111560.1|	98578	1.45e-103		CBS 157.71	Eukaryota; Fungi; Fungi incertae sedis; Mucoromycota; Mortierellomycotina; Mortierellomycetes; Mortierellales; Mortierellaceae; Mortierella.	Schoch,C.L., Robbertse,B., Robert,V., Vu,D., Cardinali,G., Irinyi,L., Meyer,W., Nilsson,R.H., Hughes,K., Miller,A.N., Kirk,P.M., Abarenkov,K., Aime,M.C., Ariyawansa,H.A., Bidartondo,M., Boekhout,T., Buyck,B., Cai,Q., Chen,J., Crespo,A., Crous,P.W., Damm,U., De Beer,Z.W., Dentinger,B.T., Divakar,P.K., Duenas,M., Feau,N., Fliegerova,K., Garcia,M.A., Ge,Z.W., Griffith,G.W., Groenewald,J.Z., Groenewa…	Finding needles in haystacks: linking scientific names, reference specimens and molecular data for Fungi	Database (Oxford) 2014 (2014)

## Sheet: Table S11b
Table S11b. Summary of the taxonomic distribution of the unclassified OTUs.
Phylum	Number of OTUs	Number of sequences that did not fullfill the requirements	Number of OTUs <97% sequence similarity	Number of OTUs <97% sequence similarity match with sponge species
Ascomycota	128	0	94	0
Basidiomycota	49	0	44	0
unclassified Fungi	51	2	21	0
Mortierellomycota	3	0	0	0
Total	231	2	159	0
