# Supplementary material for: Prokaryotic, Fungal, and Unicellular Eukaryotic Core Communities Across Three Sympatric Marine Sponges From the Southwestern Atlantic Coast Are Dominated Largely by Deterministic Assemblage Processes
Source: Front Microbiol. 2021 Jun 8;12:674004. doi: 10.3389/fmicb.2021.674004 (PMC8217869; doi:10.3389/fmicb.2021.674004)
Supplement: Supplementary file 1 [file Data_Sheet_1.zip › data sheet 4/Table_S10.xlsx]

## Sheet: Table S10a
Table S10a: Relative abundance of the fungi composition for phylum. Ac: Aplysina caissara, Af: Aplysina fulva, Ti: Tedania ignis, SW: seawater, SD: sediment.
Phylum	Ac	Af	Ti	SW	SD	Sum	Average
Ascomycota	45.234	41.9574	75.8298	35.1489	10.4681	208.638	41.7277
Basidiomycota	28.0426	43.0638	21.617	42.5106	9.06383	144.298	28.8596
unclassified Fungi	26.2553	9.44681	2.46809	21.3617	77.7447	137.277	27.4553
Mortierellomycota	0	5.02128	0	0.723404	0	5.74468	1.14894
Chytridiomycota	0.468085	0	0.0851064	0.0425532	1.2766	1.87234	0.374468
Aphelidiomycota	0	0	0	0	1.44681	1.44681	0.289362
Mucoromycota	0	0.510638	0	0	0	0.510638	0.102128
Rozellomycota	0	0	0	0.170213	0	0.170213	0.0340426
Kickxellomycota	0	0	0	0.0425532	0	0.0425532	0.00851064

## Sheet: Table S10b
Table S10b: Relative abundance of the fungi composition for class. Ac: Aplysina caissara, Af: Aplysina fulva, Ti: Tedania ignis, SW: seawater, SD: sediment.
Phylum	Ac	Af	Ti	SW	SD	Sum	Average
unclassified Fungi	26.2553	9.44681	2.46809	21.3617	77.7447	137.277	27.4553
Agaricomycetes	18.383	18.2979	2.7234	34.7234	5.23404	79.3617	15.8723
Sordariomycetes	15.4894	10.9787	29.9574	6.59574	1.65957	64.6809	12.9362
Tremellomycetes	5.57447	18.1702	18.1277	4.04255	2.08511	48	9.6
Dothideomycetes	13.617	9.87234	6.21277	15.5319	1.23404	46.4681	9.29362
Eurotiomycetes	7.70213	4.93617	26.5532	4.97872	1.40426	45.5745	9.11489
unclassified Ascomycota	6.7234	12.5532	12.9362	5.78723	5.23404	43.234	8.64681
Microbotryomycetes	3.78723	1.23404	0	0.851064	0.0851064	5.95745	1.19149
Mortierellomycetes	0	5.02128	0	0.723404	0	5.74468	1.14894
Wallemiomycetes	0	3.40426	0.0425532	1.02128	1.14894	5.61702	1.1234
Saccharomycetes	0.468085	1.61702	0.0425532	0.978723	0.382979	3.48936	0.697872
unclassified Basidiomycota	0.0851064	1.40426	0.0851064	0.723404	0.425532	2.7234	0.544681
Lecanoromycetes	0.425532	1.2766	0.12766	0.170213	0.0851064	2.08511	0.417021
Orbiliomycetes	0.553191	0.0425532	0	1.06383	0	1.65957	0.331915
unclassified Aphelidiomycota	0	0	0	0	1.44681	1.44681	0.289362
Leotiomycetes	0.255319	0.680851	0	0.0425532	0.468085	1.44681	0.289362
Lobulomycetes	0	0	0.0851064	0	1.2766	1.3617	0.27234
Malasseziomycetes	0.12766	0.510638	0.382979	0.0851064	0	1.10638	0.221277
Cystobasidiomycetes	0.0851064	0	0.255319	0.510638	0.0851064	0.93617	0.187234
Umbelopsidomycetes	0	0.510638	0	0	0	0.510638	0.102128
Chytridiomycetes	0.468085	0	0	0	0	0.468085	0.093617
Dacrymycetes	0	0	0	0.382979	0	0.382979	0.0765957
Agaricostilbomycetes	0	0.0425532	0	0.170213	0	0.212766	0.0425532
Rozellomycotina	0	0	0	0.170213	0	0.170213	0.0340426
GS13	0	0	0	0.0425532	0	0.0425532	0.00851064
Kickxellomycetes	0	0	0	0.0425532	0	0.0425532	0.00851064
