# Supplementary material for: Prokaryotic, Fungal, and Unicellular Eukaryotic Core Communities Across Three Sympatric Marine Sponges From the Southwestern Atlantic Coast Are Dominated Largely by Deterministic Assemblage Processes
Source: Front Microbiol. 2021 Jun 8;12:674004. doi: 10.3389/fmicb.2021.674004 (PMC8217869; doi:10.3389/fmicb.2021.674004)
Supplement: Supplementary file 1 [file Data_Sheet_1.zip › data sheet 4/Table_S7.xlsx]

## Sheet: Table S7a
Table S7a: Prokaryotic taxonomic composition of OTUs obtained exclusively in Aplysina caissara.
Domain	Number of OTUs	Number of Sequences	Phyla	Number of OTUs	Number of Sequences	Class	Number of OTUs	Number of Sequences
Archaea	209	497	Crenarchaeota	208	496	Nitrososphaeria	208	496
			Nanoarchaeota	1	1	Nanoarchaeia	1	1
Bacteria	3626	8666	Acidobacteriota	365	847	Acidobacteriae	34	85
						unclassified Acidobacteriota	10	20
						Blastocatellia	31	87
						Holophagae	2	7
						Subgroup_11	15	30
						Subgroup_21	5	9
						Subgroup_22	1	2
						Subgroup_25	1	1
						Subgroup_5	8	25
						Thermoanaerobaculia	63	135
						Vicinamibacteria	195	446
			Actinobacteriota	328	873	Acidimicrobiia	224	579
						Actinobacteria	48	135
						unclassified Actinobacteriota	27	63
						MB-A2-108	6	22
						Thermoleophilia	23	74
			AncK6	57	139	AncK6	57	139
			Armatimonadota	1	1	Chthonomonadetes	1	1
			unclassified Bacteria	712	1641	unclassified Bacteria	712	1641
			Bacteroidota	54	214	Bacteroidia	32	175
						unclassified Bacteroidota	1	1
						Rhodothermia	21	38
			Bdellovibrionota	4	14	Bdellovibrionia	4	14
			Chloroflexi	864	1720	AD3	5	15
						Anaerolineae	190	374
						unclassified Chloroflexi	194	428
						Chloroflexia	4	18
						Dehalococcoidia	321	563
						JG30-KF-CM66	20	40
						KD4-96	1	3
						Ktedonobacteria	8	26
						P2-11E	2	4
						TK10	7	19
						TK17	112	230
			Cyanobacteria	6	39	Cyanobacteriia	6	39
			Dadabacteria	41	59	Dadabacteriia	41	59
			Deinococcota	24	49	Deinococci	24	49
			Dependentiae	2	4	Babeliae	2	4
			Desulfobacterota	10	39	unclassified Desulfobacterota	5	18
						Syntrophobacteria	1	2
						uncultured	4	19
			Elusimicrobiota	2	4	Lineage_IIa	2	4
			Entotheonellaeota	10	34	Entotheonellia	10	34
			Firmicutes	6	16	Bacilli	6	16
			Gemmatimonadota	125	420	BD2-11	93	326
						Gemmatimonadetes	19	76
						PAUC43f	12	16
						S0134	1	2
			Latescibacterota	11	33	Latescibacterota	11	33
			Methylomirabilota	28	90	Methylomirabilia	28	90
			Myxococcota	26	62	bacteriap25	6	11
						Myxococcia	1	3
						unclassified Myxococcota	7	15
						Polyangia	12	33
			NB1-j	2	6	NB1-j	2	6
			Nitrospinota	64	159	Nitrospinia	1	4
						P9X2b3D02	40	120
						Nitrospiria	23	35
			PAUC34f	50	77	PAUC34f	50	77
			Planctomycetota	61	195	OM190	4	22
						Phycisphaerae	12	37
						Pla3_lineage	1	1
						Pla4_lineage	1	1
						Planctomycetes	41	129
						unclassified Planctomycetota	2	5
			Poribacteria	15	45	Poribacteria	15	45
			Proteobacteria	675	1638	Alphaproteobacteria	352	811
						Gammaproteobacteria	319	822
						unclassified Proteobacteria	4	5
			RCP2-54	3	7	RCP2-54	3	7
			Spirochaetota	17	29	Spirochaetia	17	29
			Verrucomicrobiota	63	212	Chlamydiae	2	2
			Verrucomicrobiota			Verrucomicrobiae	61	210
Total	3835	9163		3835	9163		3835	9163

## Sheet: Table S7b
Table S7b: Prokaryotic taxonomic composition of OTUs obtained exclusively in Aplysina fulva.
Domain	Number of OTUs	Number of Sequences	Phyla	Number of OTUs	Number of Sequences	Class	Number of OTUs	Number of Sequences
Archaea	164	391	unclassified Archaea	1	1	unclassified Archaea	1	1
			Crenarchaeota	159	374	Nitrososphaeria	159	374
			Nanoarchaeota	1	1	Nanoarchaeia	1	1
			Thermoplasmatota	3	15	Thermoplasmata	2	13
						unclassified Thermoplasmatota	1	2
Bacteria	3958	33927	Acidobacteriota	421	4159	Acidobacteriae	44	237
						unclassified Acidobacteriota	20	172
						Blastocatellia	12	162
						Holophagae	1	1
						Subgroup_11	9	14
						Subgroup_18	1	2
						Subgroup_21	12	480
						Subgroup_22	2	9
						Subgroup_25	1	6
						Subgroup_5	9	25
						Thermoanaerobaculia	9	15
						Vicinamibacteria	301	3036
			Actinobacteriota	226	1691	Acidimicrobiia	135	1090
						Actinobacteria	49	446
						unclassified Actinobacteriota	11	18
						MB-A2-108	4	16
						Thermoleophilia	27	121
			AncK6	80	176	AncK6	80	176
			unclassified Bacteria	708	6432	unclassified Bacteria	708	6432
			Bacteroidota	34	469	Bacteroidia	24	457
						unclassified Bacteroidota	1	1
						Rhodothermia	9	11
			Bdellovibrionota	12	397	Bdellovibrionia	10	332
						Oligoflexia	2	65
			Chloroflexi	997	5443	Anaerolineae	259	1205
						unclassified Chloroflexi	144	558
						Chloroflexia	11	299
						Dehalococcoidia	472	2609
						Gitt-GS-136	2	37
						JG30-KF-CM66	19	31
						KD4-96	4	7
						Ktedonobacteria	4	13
						P2-11E	1	2
						TK10	14	256
						TK17	67	426
			Cyanobacteria	7	11	Cyanobacteriia	7	11
			Dadabacteria	58	96	Dadabacteriia	58	96
			Deinococcota	4	5	Deinococci	4	5
			Dependentiae	3	26	Babeliae	3	26
			Desulfobacterota	9	30	unclassified Desulfobacterota	5	12
						uncultured	4	18
			Elusimicrobiota	1	1	Lineage_IIa	1	1
			Entotheonellaeota	11	358	Entotheonellia	11	358
			Firmicutes	33	254	Bacilli	19	57
						Clostridia	12	134
						unclassified Firmicutes	1	4
						Negativicutes	1	59
			Gemmatimonadota	171	3049	BD2-11	121	2783
						Gemmatimonadetes	14	64
						PAUC43f	32	55
						S0134	4	147
			Latescibacterota	4	11	Latescibacterota	4	11
			Methylomirabilota	34	210	Methylomirabilia	34	210
			Myxococcota	53	1046	bacteriap25	23	627
						Myxococcia	1	6
						unclassified Myxococcota	8	89
						Polyangia	21	324
			NB1-j	2	6	NB1-j	2	6
			Nitrospinota	40	76	P9X2b3D02	40	76
			Nitrospirota	35	78	Nitrospiria	35	78
			Patescibacteria	3	5	Gracilibacteria	1	2
						Saccharimonadia	2	3
			PAUC34f	152	495	PAUC34f	152	495
			Planctomycetota	35	162	Phycisphaerae	3	11
						Pla4_lineage	2	9
						Planctomycetes	27	122
						unclassified Planctomycetota	1	4
						vadinHA49	2	16
			Poribacteria	29	598	Poribacteria	29	598
			Proteobacteria	742	8319	Alphaproteobacteria	259	2395
						Gammaproteobacteria	475	5856
						unclassified Proteobacteria	8	68
			RCP2-54	3	8	RCP2-54	3	8
			Schekmanbacteria	2	131	Schekmanbacteria	2	131
			Spirochaetota	6	11	Spirochaetia	6	11
			Thermotogota	1	3	Thermotogae	1	3
			Verrucomicrobiota	42	171	Chlamydiae	2	10
						Verrucomicrobiae	40	161
Total	4122	34318		4122	34318		4122	34318

## Sheet: Table S7c
Table S7c: Prokaryotic taxonomic composition of OTUs obtained exclusively in Aplysina species.
Domain	Number of OTUs	Number of Sequences	Phyla	Number of OTUs	Number of Sequences	Class	Number of OTUs	Number of Sequences
Archaea	253	1812	Crenarchaeota	252	1729	Nitrososphaeria	252	1729
			Thermoplasmatota	1	83	Thermoplasmata	1	83
Bacteria	2927	75427	Acidobacteriota	336	7162	Acidobacteriae	10	1418
						unclassified Acidobacteriota	9	58
						Blastocatellia	1	3
						Subgroup_11	12	41
						Subgroup_21	17	1869
						Subgroup_25	1	10
						Subgroup_5	1	2
						Thermoanaerobaculia	51	276
						Vicinamibacteria	234	3485
			Actinobacteriota	71	1207	Acidimicrobiia	59	1025
						Actinobacteria	3	29
						unclassified Actinobacteriota	3	32
						MB-A2-108	1	6
						Thermoleophilia	5	115
			AncK6	20	106	AncK6	20	106
			unclassified Bacteria	515	8961	unclassified Bacteria	515	8961
			Bacteroidota	41	176	Bacteroidia	3	34
						unclassified Bacteroidota	1	2
						Rhodothermia	37	140
			Bdellovibrionota	3	87	Bdellovibrionia	3	87
			Chloroflexi	1046	35075	AD3	1	8
						Anaerolineae	276	15058
						unclassified Chloroflexi	148	2447
						Chloroflexia	1	4
						Dehalococcoidia	481	14215
						JG30-KF-CM66	26	255
						KD4-96	1	3
						OLB14	2	44
						TK10	4	123
						TK17	106	2918
			Dadabacteria	106	1089	Dadabacteriia	106	1089
			Deinococcota	20	84	Deinococci	20	84
			Desulfobacterota	2	6	unclassified Desulfobacterota	1	3
						Syntrophobacteria	1	3
			Entotheonellaeota	7	192	Entotheonellia	7	192
			Firmicutes	3	302	Bacilli	3	302
			Gemmatimonadota	70	1151	BD2-11	48	1050
						Gemmatimonadetes	1	8
						PAUC43f	21	93
			Methylomirabilota	2	4	Methylomirabilia	2	4
			Myxococcota	1	95	Polyangia	1	95
			Nitrospinota	33	598	P9X2b3D02	33	598
			Nitrospirota	40	223	Nitrospiria	40	223
			PAUC34f	163	2821	PAUC34f	163	2821
			Planctomycetota	2	17	Planctomycetes	2	17
			Poribacteria	18	732	Poribacteria	18	732
			Proteobacteria	409	15054	Alphaproteobacteria	169	6630
						Gammaproteobacteria	236	8414
						unclassified Proteobacteria	4	10
			Spirochaetota	9	237	Spirochaetia	9	237
			Verrucomicrobiota	10	48	Verrucomicrobiae	10	48
Total	3180	77239		3180	77239		3180	77239

## Sheet: Table S7d
Table S7d: Prokaryotic taxonomic composition of OTUs obtained exclusively in Tedania ignis.
Domain	Number of OTUs	Number of Sequences	Phyla	Number of OTUs	Number of Sequences	Class	Number of OTUs	Number of Sequences
Archaea	48	566	unclassified Archaea	1	1	unclassified Archaea	1	1
			Crenarchaeota	9	22	Bathyarchaeia	1	2
						Nitrososphaeria	8	20
			Nanoarchaeota	38	543	Nanoarchaeia	38	543
Bacteria	4920	32182	Acidobacteriota	366	2272	Acidobacteriae	97	625
						unclassified Acidobacteriota	22	95
						Blastocatellia	44	239
						Holophagae	10	54
						Subgroup_11	4	12
						Subgroup_22	6	71
						Subgroup_25	1	10
						Subgroup_5	21	167
						Thermoanaerobaculia	4	22
						Vicinamibacteria	157	977
			Actinobacteriota	257	1237	Acidimicrobiia	49	273
						Actinobacteria	107	516
						unclassified Actinobacteriota	16	75
						MB-A2-108	6	16
						Thermoleophilia	78	355
						WCHB1-81	1	2
			Armatimonadota	2	4	Fimbriimonadia	2	4
			unclassified Bacteria	2172	14336	unclassified Bacteria	2172	14336
			Bacteroidota	235	1995	Bacteroidia	226	1950
						unclassified Bacteroidota	3	8
						Kapabacteria	2	8
						Kryptonia	2	23
						SJA-28	2	6
			Bdellovibrionota	5	58	Bdellovibrionia	3	55
						Oligoflexia	2	3
			Campilobacterota	3	10	Campylobacteria	3	10
			Chloroflexi	85	546	AD3	7	55
						Anaerolineae	18	137
						unclassified Chloroflexi	9	24
						Chloroflexia	8	65
						Dehalococcoidia	5	40
						Gitt-GS-136	3	34
						KD4-96	8	28
						Ktedonobacteria	12	64
						P2-11E	2	13
						TK10	13	86
			Cyanobacteria	38	127	Cyanobacteriia	32	68
						Vampirivibrionia	6	59
			Dadabacteria	8	23	Dadabacteriia	8	23
			Deinococcota	1	1	Deinococci	1	1
			Dependentiae	17	130	Babeliae	17	130
			Desulfobacterota	39	228	Desulfobacteria	23	89
						unclassified Desulfobacterota	2	3
						Desulfobulbia	1	1
						Desulfovibrionia	10	93
						uncultured	3	42
			Elusimicrobiota	1	2	Lineage_IIa	1	2
			Entotheonellaeota	5	30	Entotheonellia	5	30
			FCPU426	2	20	FCPU426	2	20
			Firmicutes	31	218	Bacilli	13	67
						Clostridia	18	151
			Gemmatimonadota	44	281	BD2-11	3	19
						Gemmatimonadetes	39	248
						S0134	2	14
			Hydrogenedentes	1	1	Hydrogenedentia	1	1
			Latescibacterota	20	234	Latescibacteria	2	2
						Latescibacterota	17	215
						unclassified Latescibacterota	1	17
			MBNT15	1	4	MBNT15	1	4
			Methylomirabilota	65	297	Methylomirabilia	65	297
			Myxococcota	66	407	bacteriap25	8	55
						Myxococcia	16	102
						unclassified Myxococcota	8	19
						Polyangia	34	231
			NB1-j	4	27	NB1-j	4	27
			Nitrospinota	1	4	Nitrospinia	1	4
			Nitrospirota	4	35	Nitrospiria	4	35
			Patescibacteria	13	52	CPR2	1	15
						Gracilibacteria	1	3
						Parcubacteria	2	13
						Saccharimonadia	9	21
			Planctomycetota	130	1130	028H05-P-BN-P5	1	2
						BD7-11	2	122
						OM190	9	60
						Phycisphaerae	22	272
						Pla3_lineage	2	40
						Pla4_lineage	4	13
						Planctomycetes	79	585
						unclassified Planctomycetota	11	36
			Proteobacteria	1167	7670	Alphaproteobacteria	314	3309
						Gammaproteobacteria	658	3557
						unclassified Proteobacteria	195	804
			RCP2-54	9	27	RCP2-54	9	27
			Synergistota	1	1	Synergistia	1	1
			Verrucomicrobiota	127	775	Chlamydiae	9	37
						Lentisphaeria	5	16
						Verrucomicrobiae	113	722
Total	4968	32748		4968	32748		4968	32748

## Sheet: Table S7e
Table S7e: Taxonomic composition of OTUs detected in the sponge core.
Domain	Number of OTUs	Number of Sequences	Phyla	Number of OTUs	Number of Sequences	Class	Number of OTUs	Number of Sequences
Archaea	9	32354	Crenarchaeota	9	32354	Nitrososphaeria	9	32354
Bacteria	161	157761	Acidobacteriota	28	14289	Acidobacteriae	3	95
						unclassified Acidobacteriota	1	4
						Blastocatellia	1	9
						Subgroup_5	2	89
						Thermoanaerobaculia	1	19
						Vicinamibacteria	16	2790
						Acidimicrobiia	4	11283
			Actinobacteriota	5	116	Actinobacteria	4	107
						unclassified Actinobacteriota	1	9
			AncK6	3	8878	AncK6	3	8878
			unclassified Bacteria	20	16059	unclassified Bacteria	20	16059
			Bacteroidota	2	29	Bacteroidia	1	20
						SJA-28	1	9
			Chloroflexi	41	58802	AD3	1	24
						Anaerolineae	5	22695
						unclassified Chloroflexi	8	1954
						Dehalococcoidia	23	33048
						JG30-KF-CM66	1	496
						P2-11E	1	21
						TK10	1	19
						TK17	1	545
			Dadabacteria	1	30	Dadabacteriia	1	30
			Deinococcota	1	3822	Deinococci	1	3822
			Entotheonellaeota	1	1519	Entotheonellia	1	1519
			Firmicutes	3	43	Bacilli	3	43
			Gemmatimonadota	7	6097	BD2-11	3	6038
						Gemmatimonadetes	2	34
						PAUC43f	1	14
						S0134	1	11
			Methylomirabilota	4	65	Methylomirabilia	4	65
			Myxococcota	7	2907	bacteriap25	3	2632
						unclassified Myxococcota	1	213
						Polyangia	3	62
			NB1-j	1	16	NB1-j	1	16
			Nitrospinota	1	7315	P9X2b3D02	1	7315
			NB1-j	2	1584	NB1-j	2	1584
			Planctomycetota	2	18	Planctomycetes	2	18
			Poribacteria	2	2529	Poribacteria	2	2529
			Proteobacteria	25	31195	Alphaproteobacteria	16	15112
						Gammaproteobacteria	9	16083
			Spirochaetota	1	2203	Spirochaetia	1	2203
			Verrucomicrobiota	4	245	Verrucomicrobiae	4	245
Total	170	190115		170	190115		170	190115

## Sheet: Table S7f
Table S7f: Prokaryotic taxonomic composition of OTUs obtained exclusively in seawater.
Domain	Number of OTUs	Number of Sequences	Phyla	Number of OTUs	Number of Sequences	Class	Number of OTUs	Number of Sequences
Archaea	65	768	unclassified Archaea	1	3	unclassified Archaea	1	3
			Asgardarchaeota	1	1	unclassified Asgardarchaeota	1	1
			Crenarchaeota	5	18	Bathyarchaeia	2	5
						Nitrososphaeria	3	13
			Euryarchaeota	2	3	Methanobacteria	2	3
			Halobacterota	1	1	Methanosarcinia	1	1
			Nanoarchaeota	12	26	Nanoarchaeia	12	26
			Thermoplasmatota	43	716	Thermoplasmata	43	716
Bacteria	4606	22469	Acidobacteriota	17	29	Acidobacteriae	3	5
						Aminicenantia	1	2
						Blastocatellia	3	4
						Holophagae	1	2
						Subgroup_21	1	2
						Thermoanaerobaculia	1	2
						Vicinamibacteria	7	12
			Actinobacteriota	156	636	Acidimicrobiia	137	582
						Actinobacteria	11	37
						unclassified Actinobacteriota	4	9
						Thermoleophilia	4	8
			Armatimonadota	1	2	Chthonomonadetes	1	2
			unclassified Bacteria	228	946	unclassified Bacteria	228	946
			Bacteroidota	570	1984	Bacteroidia	564	1973
						unclassified Bacteroidota	1	3
						Rhodothermia	5	8
			Bdellovibrionota	66	653	Bdellovibrionia	58	595
						Oligoflexia	8	58
			Calditrichota	1	1	Calditrichia	1	1
			Campilobacterota	32	143	Campylobacteria	32	143
			Chloroflexi	13	58	Anaerolineae	8	18
						Chloroflexia	1	2
						Dehalococcoidia	3	36
						KD4-96	1	2
			Cyanobacteria	727	3558	Cyanobacteriia	726	3557
						Vampirivibrionia	1	1
			Deinococcota	3	4	Deinococci	3	4
			Dependentiae	3	5	Babeliae	3	5
			Desulfobacterota	46	301	Desulfobacteria	2	4
						unclassified Desulfobacterota	4	12
						Desulfobulbia	6	11
						Desulfovibrionia	3	10
						Desulfuromonadia	31	264
			Elusimicrobiota	2	4	Lineage_IIa	1	2
						Lineage_IIb	1	2
			Fibrobacterota	2	5	Fibrobacteria	2	5
			Firmicutes	58	159	Bacilli	22	69
						Clostridia	23	51
						unclassified Firmicutes	1	2
						Negativicutes	12	37
			Fusobacteriota	7	19	Fusobacteriia	7	19
			Gemmatimonadota	1	1	Gemmatimonadetes	1	1
			Latescibacterota	2	4	Latescibacteria	2	4
			Margulisbacteria	9	70	Margulisbacteria	9	70
			Marinimicrobia	23	248	Marinimicrobia	23	248
			Methylomirabilota	1	2	Methylomirabilia	1	2
			Myxococcota	16	58	Myxococcia	4	14
						Polyangia	12	44
			NB1-j	1	2	NB1-j	1	2
			Nitrospinota	1	2	P9X2b3D02	1	2
			Nitrospirota	2	4	Thermodesulfovibrionia	2	4
			Patescibacteria	9	15	Gracilibacteria	7	12
						Parcubacteria	1	1
						Saccharimonadia	1	2
			PAUC34f	1	18	PAUC34f	1	18
			Planctomycetota	55	184	OM190	13	73
						Phycisphaerae	12	19
						Pla3_lineage	2	8
						Planctomycetes	19	43
						unclassified Planctomycetota	9	41
			Proteobacteria	2473	12693	Alphaproteobacteria	1780	10001
						Gammaproteobacteria	669	2617
						unclassified Proteobacteria	24	75
			SAR324 clade	10	43	SAR324_clade	10	43
			Schekmanbacteria	1	2	Schekmanbacteria	1	2
			Spirochaetota	1	1	Spirochaetia	1	1
			Sumerlaeota	1	2	Sumerlaeia	1	2
			Synergistota	3	5	Synergistia	3	5
			Thermotogota	1	2	Thermotogae	1	2
			Verrucomicrobiota	61	600	Chlamydiae	2	3
						Kiritimatiellae	4	15
						Lentisphaeria	5	8
						Omnitrophia	2	6
						Verrucomicrobiae	48	568
			WPS-2	2	6	WPS-2	2	6
Total	4671	23237		4671	23237		4671	23237

## Sheet: Table S7g
Table S7g: Prokaryotic taxonomic composition of OTUs obtained exclusively in sediment.
Domain	Number of OTUs	Number of Sequences	Phyla	Number of OTUs	Number of Sequences	Class	Number of OTUs	Number of Sequences
Archaea	786	11976	Aenigmarchaeota	2	5	Aenigmarchaeia	1	3
						unclassified Aenigmarchaeota	1	2
			unclassified Archaea	20	59	unclassified Archaea	20	59
			Asgardarchaeota	2	3	unclassified Asgardarchaeota	1	1
						Lokiarchaeia	1	2
			Crenarchaeota	560	11181	Bathyarchaeia	8	16
						unclassified Crenarchaeota	2	3
						Nitrososphaeria	550	11162
			Nanoarchaeota	201	725	Nanoarchaeia	201	725
			Thermoplasmatota	1	3	Thermoplasmatota	1	3
Bacteria	14793	186399	Acetothermia	5	24	Acetothermiia	5	24
			Acidobacteriota	806	12761	Acidobacteriae	31	275
						unclassified Acidobacteriota	51	304
						Aminicenantia	2	4
						AT-s3-28	52	282
						Blastocatellia	36	1133
						Holophagae	17	96
						Subgroup_11	7	36
						Subgroup_18	2	4
						Subgroup_21	43	738
						Subgroup_22	207	2850
						Subgroup_25	1	2
						Subgroup_26	12	135
						Subgroup_5	6	35
						Thermoanaerobaculia	138	2247
						Vicinamibacteria	201	4620
			Actinobacteriota	404	11084	Acidimicrobiia	360	10433
						Actinobacteria	13	40
						unclassified Actinobacteriota	8	66
						Coriobacteriia	2	4
						Thermoleophilia	20	539
						WCHB1-81	1	2
			AncK6	2	6	AncK6	2	6
			Armatimonadota	1	2	Chthonomonadetes	1	2
			unclassified Bacteria	2332	19473	unclassified Bacteria	2332	19473
			Bacteroidota	1046	16469	Bacteroidia	948	13899
						unclassified Bacteroidota	3	12
						Ignavibacteria	4	20
						Kapabacteria	1	5
						Kryptonia	5	24
						Rhodothermia	85	2509
			Bdellovibrionota	207	1292	Bdellovibrionia	142	828
						Oligoflexia	65	464
			Calditrichota	48	572	Calditrichia	48	572
			Campilobacterota	2	5	Campylobacteria	2	5
			Chloroflexi	464	5580	Anaerolineae	340	4179
						unclassified Chloroflexi	54	496
						Chloroflexia	9	71
						Dehalococcoidia	25	394
						JG30-KF-CM66	9	141
						KD4-96	15	267
						Ktedonobacteria	1	3
						N9D0	1	3
						OLB14	1	1
						TK10	4	9
						TK17	5	16
			Cyanobacteria	769	17744	unclassified Cyanobacteria	11	23
						Cyanobacteriia	728	17499
						Sericytochromatia	2	5
						Vampirivibrionia	28	217
			Dadabacteria	15	178	Dadabacteriia	15	178
			Deferrisomatota	13	72	Defferrisomatia	13	72
			Deinococcota	18	539	Deinococci	18	539
			Dependentiae	27	120	Babeliae	27	120
			Desulfobacterota	241	2376	Desulfobacteria	69	410
						unclassified Desulfobacterota	34	197
						Desulfobulbia	72	1251
						Desulfuromonadia	51	393
						Syntrophobacteria	2	5
						uncultured	13	120
			Elusimicrobiota	51	160	Elusimicrobia	4	17
						unclassified Elusimicrobiota	2	8
						Lineage_IIa	1	4
						Lineage_IIb	36	114
						Lineage_IIc	8	17
			Entotheonellaeota	64	1379	Entotheonellia	64	1379
			Fibrobacterota	9	26	Chitinivibrionia	1	5
						Fibrobacteria	8	21
			Firmicutes	26	125	Bacilli	6	15
						Clostridia	20	110
			Fusobacteriota	2	5	Fusobacteriia	2	5
			Gemmatimonadota	127	2033	AKAU4049	1	2
						BD2-11	80	917
						Gemmatimonadetes	13	72
						PAUC43f	33	1042
			Halanaerobiaeota	2	7	Halanaerobiia	2	7
			Hydrogenedentes	21	98	Hydrogenedentia	21	98
			Latescibacterota	208	2879	Latescibacteria	41	579
						Latescibacterota	161	2280
						unclassified Latescibacterota	6	20
			Margulisbacteria	2	6	Margulisbacteria	2	6
			MBNT15	7	80	MBNT15	7	80
			Methylomirabilota	4	7	Methylomirabilia	4	7
			Modulibacteria	6	17	Moduliflexia	6	17
			Myxococcota	563	5245	bacteriap25	8	69
						Myxococcia	55	583
						unclassified Myxococcota	34	206
						Polyangia	466	4387
			NB1-j	347	5926	NB1-j	347	5926
			Nitrospinota	14	78	Nitrospinia	5	18
						P9X2b3D02	9	60
			Nitrospirota	44	1249	BMS9AB35	1	10
						Nitrospiria	36	1219
						Thermodesulfovibrionia	7	20
			Patescibacteria	168	856	ABY1	8	17
						Gracilibacteria	100	550
						Parcubacteria	22	85
						unclassified Patescibacteria	4	11
						Saccharimonadia	34	193
			PAUC34f	18	224	PAUC34f	18	224
			Planctomycetota	2890	34621	028H05-P-BN-P5	24	191
						BD7-11	51	348
						Brocadiae	6	15
						OM190	663	8007
						Phycisphaerae	411	5102
						Pla3_lineage	187	1792
						Pla4_lineage	33	264
						Planctomycetes	1180	16593
						unclassified Planctomycetota	318	2036
						vadinHA49	17	273
			Poribacteria	2	4	Poribacteria	2	4
			Proteobacteria	3202	39268	Alphaproteobacteria	792	9645
						Gammaproteobacteria	2382	29544
						unclassified Proteobacteria	28	79
			SAR324_clade	25	78	SAR324_clade	25	78
			Schekmanbacteria	7	84	Schekmanbacteria	7	84
			Spirochaetota	72	453	Leptospirae	37	260
						Spirochaetia	31	185
						Spirochaetota	2	3
						unclassified Spirochaetota	2	5
			Sumerlaeota	10	44	Sumerlaeia	10	44
			Sva0485	1	3	Sva0485	1	3
			Synergistota	1	1	Synergistia	1	1
			Verrucomicrobiota	478	3038	Chlamydiae	36	143
						Kiritimatiellae	81	547
						Lentisphaeria	13	50
						Omnitrophia	68	355
						Verrucomicrobiae	228	1671
						unclassified Verrucomicrobiota	52	272
			WPS-2	4	16	WPS-2	4	16
			WS1	2	4	WS1	2	4
			WS2	6	25	WS2	6	25
			Zixibacteria	10	63	Zixibacteria	10	63
Total	15579	198375		15579	198375		15579	198375

## Sheet: Table S7h
Table S7h: Taxonomic composition of OTUs detected in the core of all categories.
Domain	Number of OTUs	Number of Sequences	Phyla	Number of OTUs	Number of Sequences	Class	Number of OTUs	Number of Sequences
Archaea	6	52815	Crenarchaeota	6	52815	Nitrososphaeria	6	52815
Bacteria	153	661302	Acidobacteriota	22	14155	Acidobacteriae	5	485
						Blastocatellia	5	513
						Holophagae	2	47
						Subgroup_11	1	38
						Subgroup_5	2	64
						Thermoanaerobaculia	1	11971
						Vicinamibacteria	6	1037
			Actinobacteriota	9	11487	Acidimicrobiia	2	9989
						Actinobacteria	6	1361
						Thermoleophilia	1	137
			unclassified Bacteria	8	227088	unclassified Bacteria	8	227088
			Bacteroidota	12	28198	Bacteroidia	11	20724
						Rhodothermia	1	7474
			Chloroflexi	6	31423	Anaerolineae	3	19923
						unclassified Chloroflexi	1	6436
						Dehalococcoidia	1	4981
						TK10	1	83
			Cyanobacteria	5	99489	Cyanobacteriia	5	99489
			Dadabacteria	1	12882	Dadabacteriia	1	12882
			Entotheonellaeota	1	36	Entotheonellia	1	36
			Firmicutes	1	347	Bacilli	1	347
			Gemmatimonadota	6	8460	BD2-11	1	8076
						Gemmatimonadetes	5	384
			Methylomirabilota	4	1516	Methylomirabilia	4	1516
			Myxococcota	1	122	Myxococcia	1	122
			Nitrospirota	2	7763	Nitrospiria	2	7763
			Planctomycetota	7	2259	Phycisphaerae	1	112
						Planctomycetes	6	2147
			Proteobacteria	62	213251	Alphaproteobacteria	29	138211
						Gammaproteobacteria	32	60980
						unclassified Proteobacteria	1	14060
			RCP2-54	3	598	RCP2-54	3	598
			Verrucomicrobiota	3	2228	Verrucomicrobiae	3	2228
Total	159	714117		159	714117		159	714117
