# Supplementary material for: Prokaryotic, Fungal, and Unicellular Eukaryotic Core Communities Across Three Sympatric Marine Sponges From the Southwestern Atlantic Coast Are Dominated Largely by Deterministic Assemblage Processes
Source: Front Microbiol. 2021 Jun 8;12:674004. doi: 10.3389/fmicb.2021.674004 (PMC8217869; doi:10.3389/fmicb.2021.674004)
Supplement: Supplementary file 1 [file Data_Sheet_1.zip › data sheet 4/Table_S26.xlsx]

## Sheet: Table S26a
Table S26a: Stochastic ratio of fungal community assembly performed by modified stochasticity ratio (MST) analysis with bray dissimilarity distance. Ac: Aplysina caissara, Af: Aplysina fulva, SW: seawater, SD: sediment.
		Habitat
	Whole	Generalist	Specialist
Ac	0.26	0.4	0.1
Af	0.18	0.37	0.13
SW	0.38	0.72	0.52
SD	0.16	0.34	0.08

## Sheet: Table S26b
Table S26b: Sloan null hypothesis of fungal community assembly. Ac: Aplysina caissara, Af: Aplysina fulva, SW: seawater, SD: sediment.
	Whole			Habitat generalist			Habitat specialist
	m	R2	R2.pois	m	R2	R2.pois	m	R2	R2.pois
Ac	NA	-4.08	-7.54	NA	-4.33	-2.16	NA	-0.42	-8.93
Af	NA	-6.34	-14.6	NA	-2.69	-2.44	NA	-0.98	-5.30
SW	NA	-1.98	-7.54	NA	-1.39	0.213	0.0003	0.04	-6.72
SD	NA	-1.92	-5.36	NA	-1.15	0.245	NA	-0.44	-6.61
