# Supplementary material for: Prokaryotic, Fungal, and Unicellular Eukaryotic Core Communities Across Three Sympatric Marine Sponges From the Southwestern Atlantic Coast Are Dominated Largely by Deterministic Assemblage Processes
Source: Front Microbiol. 2021 Jun 8;12:674004. doi: 10.3389/fmicb.2021.674004 (PMC8217869; doi:10.3389/fmicb.2021.674004)
Supplement: Supplementary file 1 [file Data_Sheet_1.zip › data sheet 4/Table_S30.xlsx]

## Sheet: Table S30a
Table S30a: Unicellular eukaryotic community composition of the habitat generalist group. Ac: Aplysina caissara, Ti: Tedania ignis, SW: seawater, SD: sediment.
Genus	Ac	Ti	SW	SD	Sum	Average
unclassified Eukaryota	4	41	0	0	45	11.25

## Sheet: Table S30b
Table S30b: Unicellular eukaryotic community composition of the habitat specialist group. Ac: Aplysina caissara, Af: Aplysina fulva, SW: seawater, SD: sediment.
Genus	Ac	Af	SW	SD	Sum	Average
unclassified Eukaryota	0	61.8267	20.5543	11.6556	94.0365	23.5091
Chaetoceros	13.1757	11.5222	0.923788	58.9914	84.6131	21.1533
Nemaliophycidae	80.9122	0.0468384	0	0	80.959	20.2398
Peyssonnelia	0	0	37.8753	0	37.8753	9.46882
unclassified Diatomea	0.168919	0.608899	5.77367	28.8297	35.3812	8.84529
Ulvophyceae	5.40541	0	18.2448	0	23.6502	5.91255
Amphiroa	0	14.6136	0	0	14.6136	3.6534
Gracilariopsis	0	0	10.8545	0	10.8545	2.71363
Filobasidium	0.168919	6.79157	0	0	6.96049	1.74012
Corallinophycidae	0	0	2.54042	0	2.54042	0.635104
Ammonia	0	0.0468384	2.07852	0	2.12536	0.53134
unclassified Filobasidiales	0	1.54567	0	0	1.54567	0.386417
uncultured (Phaeosphaeriaceae)	0	1.49883	0	0	1.49883	0.374707
Ceramium	0	0	1.15473	0	1.15473	0.288684
Malassezia	0.168919	0.749415	0	0	0.918333	0.229583
unclassified Ochrophyta	0	0.749415	0	0	0.749415	0.187354
unclassified Intramacronucleata	0	0	0	0.333016	0.333016	0.083254
Erythropsidinium	0	0	0	0.190295	0.190295	0.0475737
