# Supplementary material for: Prokaryotic, Fungal, and Unicellular Eukaryotic Core Communities Across Three Sympatric Marine Sponges From the Southwestern Atlantic Coast Are Dominated Largely by Deterministic Assemblage Processes
Source: Front Microbiol. 2021 Jun 8;12:674004. doi: 10.3389/fmicb.2021.674004 (PMC8217869; doi:10.3389/fmicb.2021.674004)
Supplement: Supplementary file 1 [file Data_Sheet_1.zip › data sheet 4/Table_S17.xlsx]

## Sheet: Table S17a
Table S17a: Unicellular eukaryotic taxonomic composition of OTUs obtained exclusively in Aplysina caissara.
Phyla	Number of OTUs	Number of Sequences	Class	Number of OTUs	Number of Sequences
Ascomycota	1	1	Sordariomycetes	1	1
Basidiomycota	3	11	Agaricomycetes	2	10
			Malasseziomycetes	1	1
Cryptophyceae	1	1	Cryptophyceae	1	1
Diatomea	3	6	Bacillariophyceae	2	5
			Mediophyceae	1	1
unclassified Eukaryota	38	367	unclassified Eukaryota	38	367
Florideophycidae	3	114	Corallinophycidae	1	2
			Nemaliophycidae	1	111
			Rhodymeniophycidae	1	1
Holozoa	1	1	Choanoflagellida	1	1
Ochrophyta	2	4	Phaeophyceae	2	4
Protalveolata	9	9	Syndiniales	9	9
Total	61	514		61	514

## Sheet: Table S17b
Table S17b: Unicellular eukaryotic taxonomic composition of OTUs obtained exclusively in Aplysina fulva.
Phyla	Number of OTUs	Number of Sequences	Class	Number of OTUs	Number of Sequences
Ascomycota	12	26	unclassified Ascomycota	1	2
			Dothideomycetes	5	12
			Eurotiomycetes	2	4
			Saccharomycetes	4	8
Basidiomycota	9	27	Agaricomycetes	3	8
			Malasseziomycetes	3	3
			Microbotryomycetes	2	5
			Ustilaginomycetes	1	11
Ciliophora	1	1	Intramacronucleata	1	1
Diatomea	3	4	Mediophyceae	3	4
Dinoflagellata	2	2	Dinophyceae	2	2
Euglenozoa	1	1	Kinetoplastea	1	1
unclassified Eukaryota	23	118	unclassified Eukaryota	23	118
Phragmoplastophyta	6	103	Embryophyta	6	103
Protalveolata	5	8	Syndiniales	5	8
Total	62	290		62	290

## Sheet: Table S17c
Table S17c: Unicellular eukaryotic taxonomic composition of OTUs obtained exclusively in Tedania ignis.
Phyla	Number of OTUs	Number of Sequences	Class	Number of OTUs	Number of Sequences
Ascomycota	1	2	Dothideomycetes	1	2
Basidiomycota	4	30	Agaricomycetes	1	1
			Malasseziomycetes	1	4
			Tremellomycetes	2	25
Chlorophyta	2	2	Trebouxiophyceae	2	2
Ciliophora	6	9	unclassified Ciliophora	1	1
			Intramacronucleata	5	8
Diatomea	7	7	Bacillariophyceae	3	3
			unclassified Diatomea	1	1
			Mediophyceae	3	3
Dinoflagellata	3	3	Dinophyceae	2	2
			Incertae_Sedis	1	1
Euglenozoa	1	1	Kinetoplastea	1	1
unclassified Eukaryota	79	313	unclassified Eukaryota	79	313
Florideophycidae	4	68	Corallinophycidae	3	67
			Rhodymeniophycidae	1	1
Mucoromycota	1	1	Incertae_Sedis	1	1
Ochrophyta	1	1	unclassified Ochrophyta	1	1
Total	109	437		109	437

## Sheet: Table S17d
Table S17d: Taxonomic composition of the sponge core OTUs.
Phyla	Number of OTUs	Number of Sequences	Class	Number of OTUs	Number of Sequences
Dinoflagellata	2	19	Dinophyceae	2	19
Protalveolata	1	17	Syndiniales	1	17
Total	3	36		3	36

## Sheet: Table S17e
Table S17e: Unicellular eukaryotic taxonomic composition of OTUs obained exclusively in seawater.
Phyla	Number of OTUs	Number of Sequences	Class	Number of OTUs	Number of Sequences
Cercozoa	1	1	Imbricatea	1	1
Chlorophyta	5	6	Chlorodendrophyceae	2	2
			Clade_VII	1	1
			Prasinophytae	1	1
			Ulvophyceae	1	2
Ciliophora	9	15	Intramacronucleata	9	15
Cryptophyceae	1	1	Cryptophyceae	1	1
Diatomea	15	19	Bacillariophyceae	2	2
			unclassified Diatomea	3	3
			Mediophyceae	10	14
Dinoflagellata	20	39	Dinoflagellata	1	2
			unclassified Dinoflagellata	2	2
			Dinophyceae	15	28
			Incertae_Sedis	1	1
			uncultured	1	6
unclassified Eukaryota	20	64	unclassified Eukaryota	20	64
Florideophycidae	1	1	Rhodymeniophycidae	1	1
Ochrophyta	2	2	Chrysophyceae	2	2
Prymnesiophyceae	3	3	Prymnesiophyceae	3	3
Total	77	151		77	151

## Sheet: Table S17f
Table S17f: Unicellular eukaryotic taxonomic composition of OTUs obained exclusively in sediment.
Phyla	Number of OTUs	Number of Sequences	Class	Number of OTUs	Number of Sequences
Aphelidea	1	1	Aphelidea	1	1
Cercozoa	2	2	Chlorarachniophyta	1	1
			Thecofilosea	1	1
Chlorophyta	23	48	unclassified Chlorophyta	5	9
			Clade_VII	1	1
			Pedinophyceae	4	16
			Ulvophyceae	13	22
Ciliophora	2	2	unclassified Ciliophora	1	1
			Intramacronucleata	1	1
Diatomea	82	201	Bacillariophyceae	63	170
			Coscinodiscophytina	1	1
			unclassified Diatomea	18	30
Dinoflagellata	10	19	Dinophyceae	10	19
unclassified Eukaryota	58	81	unclassified Eukaryota	58	81
Florideophycidae	13	71	Corallinophycidae	5	10
			Nemaliophycidae	1	2
			Rhodymeniophycidae	7	59
Ochrophyta	1	3	Phaeophyceae	1	3
Peronosporomycetes	2	2	Peronosporomycetes	2	2
Phragmoplastophyta	1	1	unclassified Phragmoplastophyta	1	1
Retaria	4	8	Foraminifera	4	8
Total	199	439		199	439
