# Supplementary material for: Prokaryotic, Fungal, and Unicellular Eukaryotic Core Communities Across Three Sympatric Marine Sponges From the Southwestern Atlantic Coast Are Dominated Largely by Deterministic Assemblage Processes
Source: Front Microbiol. 2021 Jun 8;12:674004. doi: 10.3389/fmicb.2021.674004 (PMC8217869; doi:10.3389/fmicb.2021.674004)
Supplement: Supplementary file 1 [file Data_Sheet_1.zip › data sheet 4/Table_S21.xlsx]

## Sheet: Table S21
Table S21: Values for richness, diversity, and evenness indices. Ac: Aplysina caissara, Af: Aplysina fulva, Ti: Tedania ignis, SW: seawater, SD: sediment.
Dataset	Ecological metrics	Ac	Af	Ti	SW	SD
Fungi	Observed OTUs	332.4 ± 55.52	268.4 ± 44.75	na	611.4 ± 39.23	198.0 ± 13.11
	CHAO	476.39 ± 81.33	375.01 ± 68.87	na	693.11 ± 30.83	293.10 ± 23.23
	ACE	531.33 ± 89.55	421.95 ± 77.48	na	749.02 ± 39.66	323.61 ± 23.17
	Shannon (H')	3.033 ± 0.28	2.68 ± 0.26	na	4.30 ± 0.40	2.20 ± 0.15
	Inverse Simpson (D2)	13.59 ± 2.38	9.22 ± 2.05	na	41.40 ± 10.90	4.60 ± 0.67
	Pielou´s evenness	0.52 ± 0.039	0.48 ± 0.03	na	0.67 ± 0.06	0.41 ± 0.02
Unicellular Eukaryotes	Observed OTUs	80.0 ± 17.21	na	108.4 ± 12.92	131.4 ± 5.80	211.0 ± 6.83
	CHAO	121.31 ± 31.35	na	223.80 ± 34.39	364.06 ± 21.34	558.03 ± 16.61
	ACE	130.49 ± 32.87	na	224.75 ± 31.70	374.54 ± 19.14	647.15 ± 34.62
	Shannon (H')	2.18 ± 0.30	na	2.99 ± 0.27	2.88 ± 0.13	4.32 ± 0.05
	Inverse Simpson (D2)	3.04 ± 0.29	na	8.12 ± 1.21	6.15 ± 0.61	26.98 ± 1.26
	Pielou´s evenness	0.50 ± 0.04	na	0.64 ± 0.04	0.59 ± 0.02	0.81 ± 0.006
na = not avaliable
