# Supplementary material for: Prokaryotic, Fungal, and Unicellular Eukaryotic Core Communities Across Three Sympatric Marine Sponges From the Southwestern Atlantic Coast Are Dominated Largely by Deterministic Assemblage Processes
Source: Front Microbiol. 2021 Jun 8;12:674004. doi: 10.3389/fmicb.2021.674004 (PMC8217869; doi:10.3389/fmicb.2021.674004)
Supplement: Supplementary file 1 [file Data_Sheet_1.zip › data sheet 4/Table_S1.xlsx]

## Sheet: Table S1
Table S1: OTU vs. samples table containing all categories and OTU taxonomic assignments for prokaryotic dataset.
OTU_ID	A. caissara	A. caissara	A. caissara	A. caissara	A. caissara	A. fulva	A. fulva	A. fulva	A. fulva	A. fulva	T. ignis	T. ignis	T. ignis	T. ignis	T. ignis	Seawater	Seawater	Seawater	Seawater	Seawater	Sediment	Sediment	Sediment	Sediment	Sediment
Number of OTUs	40469	40469	40469	40469	40469	40469	40469	40469	40469	40469	40469	40469	40469	40469	40469	40469	40469	40469	40469	40469	40469	40469	40469	40469	40469
Number of sequences	72105	72105	72105	72105	72105	72105	72105	72105	72105	72105	72105	72105	72105	72105	72105	72105	72105	72105	72105	72105	72105	72105	72105	72105	72105		Taxonomy
Otu000001	6	6	7	8	9	14	13	17	2	5	32923	34269	33755	28683	32998	10	12	22	24	2	10	6	7	9	4		Bacteria(100); Bacteria_unclassified(100); Bacteria_unclassified(100); Bacteria_unclassified(100); Bacteria_unclassified(100); Bacteria_unclassified(100);
Otu000002	35	13	16	20	38	25	4	2	11	18	216	20	205	103	23	15809	16332	15396	15484	15608	30	14	31	24	26		Bacteria(100); Proteobacteria(100); Alphaproteobacteria(100); SAR11_clade(100); Clade_I(100); Clade_Ia(83);
Otu000003	2	3	1	0	2	1	3	1	1	1	6696	8791	6116	5799	14395	3	3	4	1	1	2	5	2	3	2		Bacteria(100); Bacteria_unclassified(100); Bacteria_unclassified(100); Bacteria_unclassified(100); Bacteria_unclassified(100); Bacteria_unclassified(100);
Otu000004	68	73	67	57	49	111	4	51	69	31	636	221	747	257	42	15371	14926	15700	16841	14273	27	17	25	28	25		Bacteria(100); Cyanobacteria(100); Cyanobacteriia(100); Synechococcales(100); Cyanobiaceae(100); Synechococcus_CC9902(97);
Otu000005	2850	387	2	94	2070	6454	7823	3299	3299	5736	3	22	4	0	0	0	0	0	0	0	0	0	0	0	0		Archaea(100); Crenarchaeota(100); Nitrososphaeria(100); Nitrosopumilales(100); Nitrosopumilaceae(100); Nitrosopumilaceae_unclassified(100);
Otu000006	0	3	2	3	3	0	3	1	0	3	7237	8131	10029	6402	5830	3	0	4	3	1	2	1	1	2	5		Bacteria(100); Proteobacteria(100); Gammaproteobacteria(100); Gammaproteobacteria_unclassified(100); Gammaproteobacteria_unclassified(100); Gammaproteobacteria_unclassified(100);
Otu000007	8342	456	327	10816	8646	222	259	5209	1704	3736	39	161	45	4	12	1	0	0	0	0	7	5	13	1	0		Archaea(100); Crenarchaeota(100); Nitrososphaeria(100); Nitrosopumilales(100); Nitrosopumilaceae(100); Candidatus_Nitrosopumilus(100);
Otu000008	2102	1363	1634	1874	1681	2912	2462	1475	1214	2301	3	11	5	2	3	0	0	0	0	0	0	0	2	0	0		Bacteria(100); Acidobacteriota(100); Vicinamibacteria(100); Subgroup_9(100); Subgroup_9_fa(100); Subgroup_9_ge(100);
Otu000009	2332	5123	1873	2508	3744	1958	1231	1025	1531	775	3	9	7	0	0	0	0	0	0	0	2	1	1	1	0		Bacteria(100); Chloroflexi(100); TK17(100); TK17_or(100); TK17_fa(100); TK17_ge(100);
Otu000010	1918	778	1221	1477	1732	2540	2477	1600	1711	2177	12	4	9	5	2	0	0	0	0	0	2	0	0	0	0		Bacteria(100); PAUC34f(100); PAUC34f_cl(100); PAUC34f_or(100); PAUC34f_fa(100); PAUC34f_ge(100);
Otu000011	15	4	5	5	3	6	2	2	13	4	7	4	8	26	2	3203	3392	3437	3135	3540	7	6	7	12	6		Bacteria(100); Proteobacteria(100); Alphaproteobacteria(100); SAR11_clade(100); Clade_II(85); Clade_II_ge(85);
Otu000012	623	3364	2540	464	2645	617	33	1254	920	3351	2	0	0	0	0	0	0	0	0	0	0	0	0	0	0		Bacteria(100); Chloroflexi(100); Anaerolineae(100); SBR1031(100); A4b(100); A4b_ge(100);
Otu000013	0	0	2	0	0	0	0	0	0	1	4098	852	1164	900	2240	1	0	1	2	4	0	0	0	0	2		Bacteria(100); Bacteria_unclassified(100); Bacteria_unclassified(100); Bacteria_unclassified(100); Bacteria_unclassified(100); Bacteria_unclassified(100);
Otu000014	1308	1061	1151	1072	1195	1433	1575	1183	1507	1353	11	9	12	8	2	0	0	0	0	1	0	1	0	0	0		Bacteria(100); Dadabacteria(100); Dadabacteriia(100); Dadabacteriales(100); Dadabacteriales_fa(100); Dadabacteriales_ge(100);
Otu000015	2163	1679	2165	1964	1881	1017	1621	1884	1195	567	7	15	2	0	2	0	0	0	0	0	1	0	0	0	0		Bacteria(100); Acidobacteriota(100); Vicinamibacteria(100); Vicinamibacterales(100); uncultured(55); uncultured_ge(55);
Otu000016	0	0	0	0	2	0	1	0	2	0	2213	2967	3370	3404	2091	2	1	2	1	1	0	1	1	1	0		Bacteria(100); Proteobacteria(100); Proteobacteria_unclassified(100); Proteobacteria_unclassified(100); Proteobacteria_unclassified(100); Proteobacteria_unclassified(100);
Otu000017	1089	79	86	1380	1132	34	24	751	228	518	3	35	7	1	8	4	0	0	0	0	7	0	1	1	4		Archaea(100); Crenarchaeota(100); Nitrososphaeria(100); Nitrosopumilales(100); Nitrosopumilaceae(100); Candidatus_Nitrosopumilus(100);
Otu000018	1798	2071	2524	1127	1764	618	643	426	460	502	0	20	15	0	0	0	0	0	0	2	1	0	0	0	0		Bacteria(100); Acidobacteriota(100); Thermoanaerobaculia(100); Thermoanaerobaculales(100); Thermoanaerobaculaceae(100); Subgroup_10(100);
Otu000019	6	3	1	0	0	3	0	0	2	2	41	1	20	6	2	2619	2394	2513	2234	2804	1	3	6	1	4		Bacteria(100); Proteobacteria(100); Alphaproteobacteria(100); Rhodobacterales(100); Rhodobacteraceae(100); HIMB11(83);
Otu000020	0	0	0	0	0	0	0	0	1	0	0	0	0	1	0	0	0	0	1	0	3497	3792	2642	2501	3977		Bacteria(100); Cyanobacteria(100); Cyanobacteriia(100); Cyanobacteriales(100); Xenococcaceae(100); Xenococcaceae_unclassified(100);
Otu000021	0	1	1	0	1	1	0	1	1	0	1186	1401	2999	3376	1521	2	0	1	0	0	0	0	0	0	0		Bacteria(100); Proteobacteria(100); Gammaproteobacteria(100); Oceanospirillales(100); Endozoicomonadaceae(100); Endozoicomonas(98);
Otu000022	1780	1527	1785	2041	952	396	597	273	385	233	1	16	3	0	0	0	0	0	0	0	0	0	0	0	0		Bacteria(100); Actinobacteriota(100); Acidimicrobiia(100); Microtrichales(100); Microtrichaceae(100); Sva0996_marine_group(100);
Otu000023	542	2076	1695	562	1578	1725	734	923	741	926	0	3	1	1	1	0	0	0	0	1	0	0	0	1	0		Bacteria(100); Chloroflexi(100); Anaerolineae(100); Caldilineales(100); Caldilineaceae(100); uncultured(100);
Otu000024	0	0	0	3	1	1	0	1	0	0	2	1	16	3	5	1888	1831	1951	1979	2214	4	4	6	4	2		Bacteria(100); Actinobacteriota(100); Acidimicrobiia(100); Actinomarinales(100); Actinomarinaceae(100); Candidatus_Actinomarina(100);
Otu000025	0	0	0	0	1	1	0	0	1	0	6	2	16	7	0	568	692	506	533	618	1	1	0	3	0		Bacteria(100); Proteobacteria(100); Alphaproteobacteria(100); SAR11_clade(100); Clade_I(100); Clade_Ia(86);
Otu000026	646	565	621	535	543	1165	1036	929	570	1441	4	12	4	0	0	1	0	0	0	1	1	2	0	0	0		Bacteria(100); Gemmatimonadota(100); BD2-11_terrestrial_group(100); BD2-11_terrestrial_group_or(100); BD2-11_terrestrial_group_fa(100); BD2-11_terrestrial_group_ge(100);
Otu000027	1317	816	702	807	833	175	964	210	872	512	3	44	9	0	2	0	0	0	0	0	0	0	2	0	0		Bacteria(100); Bacteria_unclassified(100); Bacteria_unclassified(100); Bacteria_unclassified(100); Bacteria_unclassified(100); Bacteria_unclassified(100);
Otu000028	6	32	8	15	26	19	0	16	0	4	153	65	175	44	11	1851	1696	1761	1999	1638	2	3	3	5	4		Bacteria(100); Cyanobacteria(100); Cyanobacteriia(100); Synechococcales(100); Cyanobiaceae(100); Cyanobium_PCC-6307(96);
Otu000029	5	1	0	4	0	2	2	0	0	1	17	0	8	10	4	692	764	656	642	751	1	1	4	1	1		Bacteria(100); Proteobacteria(100); Alphaproteobacteria(100); SAR11_clade(100); Clade_I(100); Clade_I_unclassified(84);
Otu000030	439	2591	2080	1005	1458	339	114	393	39	613	1	0	0	0	0	0	0	0	0	0	1	0	0	0	0		Bacteria(100); Actinobacteriota(100); Acidimicrobiia(100); Microtrichales(100); Microtrichaceae(100); Sva0996_marine_group(100);
Otu000031	0	0	0	0	2	0	0	0	0	0	595	713	533	599	572	0	0	1	0	0	0	0	0	0	0		Bacteria(100); Bacteria_unclassified(100); Bacteria_unclassified(100); Bacteria_unclassified(100); Bacteria_unclassified(100); Bacteria_unclassified(100);
Otu000032	14	52	207	150	233	481	106	7000	562	0	0	1	0	1	0	0	0	0	0	0	1	0	0	0	0		Bacteria(100); Bacteria_unclassified(100); Bacteria_unclassified(100); Bacteria_unclassified(100); Bacteria_unclassified(100); Bacteria_unclassified(100);
Otu000033	1416	930	1150	1005	850	1464	1473	901	1459	713	6	7	5	2	0	0	0	0	0	0	0	0	2	0	0		Bacteria(100); Chloroflexi(100); Dehalococcoidia(100); SAR202_clade(100); SAR202_clade_fa(100); SAR202_clade_ge(100);
Otu000034	857	790	787	1217	355	1242	1324	416	453	4	7	11	1	0	0	0	0	0	0	2	0	2	2	4	0		Bacteria(100); Bacteroidota(100); Rhodothermia(100); Rhodothermales(100); Rhodothermaceae(100); uncultured(100);
Otu000035	688	558	540	553	700	942	1073	504	526	549	5	26	3	1	0	0	0	0	0	1	5	2	1	0	1		Bacteria(100); Bacteria_unclassified(100); Bacteria_unclassified(100); Bacteria_unclassified(100); Bacteria_unclassified(100); Bacteria_unclassified(100);
Otu000036	778	872	60	756	741	825	1271	743	569	916	3	6	1	0	0	0	1	0	0	1	1	0	0	0	0		Bacteria(100); Nitrospirota(100); Nitrospiria(100); Nitrospirales(100); Nitrospiraceae(100); Nitrospira(100);
Otu000037	1	0	11	6	0	4	0	12	7	0	14	2	18	28	0	1538	1625	1671	1539	1679	1	1	3	3	4		Bacteria(100); Proteobacteria(100); Alphaproteobacteria(100); Rhodospirillales(100); AEGEAN-169_marine_group(100); AEGEAN-169_marine_group_ge(100);
Otu000038	815	605	611	686	859	1069	868	685	665	450	1	1	0	0	0	0	0	0	0	0	0	0	0	0	0		Bacteria(100); Nitrospinota(100); P9X2b3D02(100); P9X2b3D02_or(100); P9X2b3D02_fa(100); P9X2b3D02_ge(100);
Otu000039	1003	746	941	773	773	434	354	352	202	566	1	1	9	1	1	0	0	0	0	0	0	0	0	0	0		Bacteria(100); Proteobacteria(100); Gammaproteobacteria(100); Nitrosococcales(100); Nitrosococcaceae(100); AqS1(96);
Otu000040	565	649	1000	966	488	633	429	351	537	386	3	32	4	1	0	0	0	0	0	1	0	1	1	0	0		Bacteria(100); Chloroflexi(100); Anaerolineae(100); Caldilineales(100); Caldilineaceae(100); uncultured(100);
Otu000041	703	569	559	675	641	824	690	540	441	437	4	21	11	1	0	0	0	0	0	0	0	0	0	0	0		Bacteria(100); Chloroflexi(100); Dehalococcoidia(100); SAR202_clade(100); SAR202_clade_fa(100); SAR202_clade_ge(100);
Otu000042	26	554	2278	285	719	1	1	713	201	1285	0	1	2	0	0	0	0	0	0	0	0	0	0	0	0		Bacteria(100); Chloroflexi(100); Anaerolineae(100); SBR1031(100); A4b(100); A4b_ge(100);
Otu000043	261	486	586	664	380	1190	706	470	38	599	0	1	4	0	0	0	0	0	0	0	1	0	0	0	0		Bacteria(100); Chloroflexi(100); Chloroflexi_unclassified(100); Chloroflexi_unclassified(100); Chloroflexi_unclassified(100); Chloroflexi_unclassified(100);
Otu000044	467	426	108	187	512	1066	1087	948	1031	800	0	4	3	0	0	0	0	0	0	0	2	0	1	0	0		Bacteria(100); Chloroflexi(100); Dehalococcoidia(100); SAR202_clade(100); SAR202_clade_fa(100); SAR202_clade_ge(100);
Otu000045	73	168	109	341	296	961	835	553	968	1014	3	3	0	0	0	0	0	0	0	0	1	6	2	0	0		Bacteria(100); Acidobacteriota(100); Vicinamibacteria(100); Vicinamibacterales(100); uncultured(96); uncultured_ge(96);
Otu000046	730	582	629	657	631	471	635	527	257	392	3	7	1	2	0	0	0	0	0	0	0	3	1	0	0		Bacteria(100); Chloroflexi(100); Dehalococcoidia(100); SAR202_clade(100); SAR202_clade_fa(100); SAR202_clade_ge(100);
Otu000047	870	707	763	757	756	232	645	576	398	358	4	9	2	0	0	0	0	0	0	0	2	1	0	0	0		Bacteria(100); Proteobacteria(100); Gammaproteobacteria(100); Nitrosococcales(100); Nitrosococcaceae(100); Nitrosococcaceae_unclassified(64);
Otu000048	631	456	562	403	593	768	583	481	426	492	2	24	2	0	0	0	0	0	0	0	1	1	0	0	0		Bacteria(100); PAUC34f(100); PAUC34f_cl(100); PAUC34f_or(100); PAUC34f_fa(100); PAUC34f_ge(100);
Otu000049	4	8814	0	0	0	0	0	0	0	0	0	36	1	0	0	0	0	0	0	0	0	0	0	0	0		Archaea(100); Crenarchaeota(100); Nitrososphaeria(100); Nitrosopumilales(100); Nitrosopumilaceae(100); Nitrosopumilaceae_unclassified(100);
Otu000050	752	615	417	545	633	641	527	240	379	358	1	23	7	0	4	0	0	0	0	0	0	0	0	0	0		Bacteria(100); Proteobacteria(100); Alphaproteobacteria(100); Alphaproteobacteria_unclassified(100); Alphaproteobacteria_unclassified(100); Alphaproteobacteria_unclassified(100);
Otu000051	687	562	599	596	588	335	770	528	578	625	4	19	0	0	0	0	0	0	0	0	0	1	0	0	0		Bacteria(100); Chloroflexi(100); Dehalococcoidia(100); SAR202_clade(100); SAR202_clade_fa(100); SAR202_clade_ge(100);
Otu000052	746	623	359	517	509	639	489	456	600	484	4	2	5	0	0	0	0	0	0	0	0	1	0	0	0		Bacteria(100); Proteobacteria(100); Gammaproteobacteria(100); Nitrosococcales(100); Nitrosococcaceae(100); AqS1(78);
Otu000053	714	883	1014	1277	558	383	141	147	263	55	6	9	2	1	0	0	0	0	0	0	0	1	0	2	0		Bacteria(100); Actinobacteriota(100); Acidimicrobiia(100); Microtrichales(100); Microtrichaceae(100); Sva0996_marine_group(100);
Otu000054	938	623	506	548	608	340	368	545	277	363	2	25	4	1	0	0	0	0	0	0	1	1	1	0	0		Bacteria(100); Acidobacteriota(100); Vicinamibacteria(100); Vicinamibacterales(100); uncultured(99); uncultured_ge(99);
Otu000055	707	519	432	505	572	960	1340	710	1146	757	1	19	3	2	2	0	0	0	0	0	0	0	0	0	0		Bacteria(100); AncK6(100); AncK6_cl(100); AncK6_or(100); AncK6_fa(100); AncK6_ge(100);
Otu000056	814	667	545	475	693	513	872	617	889	554	0	4	4	0	1	0	0	0	0	0	0	0	0	0	0		Bacteria(100); Chloroflexi(100); Dehalococcoidia(100); SAR202_clade(100); SAR202_clade_fa(100); SAR202_clade_ge(100);
Otu000057	5	3	4	4	5	9	0	6	0	1	38	14	41	11	0	1163	1046	1279	1323	1216	1	9	4	1	3		Bacteria(100); Cyanobacteria(100); Cyanobacteriia(100); Synechococcales(100); Cyanobiaceae(100); Synechococcus_CC9902(96);
Otu000058	697	527	695	525	560	302	581	364	341	344	6	35	4	0	0	0	0	0	0	0	4	0	1	1	0		Bacteria(100); Proteobacteria(100); Alphaproteobacteria(100); Alphaproteobacteria_unclassified(100); Alphaproteobacteria_unclassified(100); Alphaproteobacteria_unclassified(100);
Otu000059	369	1958	1281	1476	1496	678	356	113	109	151	1	0	0	0	0	0	0	0	0	0	0	0	0	0	0		Bacteria(100); Bacteria_unclassified(100); Bacteria_unclassified(100); Bacteria_unclassified(100); Bacteria_unclassified(100); Bacteria_unclassified(100);
Otu000060	1	6	157	3	0	20	0	0	0	0	43	20	64	19	149	8	14	11	16	10	1035	682	955	1083	798		Archaea(100); Crenarchaeota(100); Nitrososphaeria(100); Nitrosopumilales(100); Nitrosopumilaceae(100); Candidatus_Nitrosopumilus(99);
Otu000061	4	2	0	2	2	2	0	7	0	0	65	48	68	19	3	1151	959	1097	954	1134	1	2	0	0	2		Bacteria(100); Bacteroidota(100); Bacteroidia(100); Flavobacteriales(100); Flavobacteriaceae(100); uncultured(83);
Otu000062	646	1201	1592	1826	1040	30	26	13	17	19	0	7	9	4	0	1	0	0	0	1	1	2	1	0	0		Bacteria(100); Chloroflexi(100); Chloroflexi_unclassified(100); Chloroflexi_unclassified(100); Chloroflexi_unclassified(100); Chloroflexi_unclassified(100);
Otu000063	538	88	1871	969	135	747	747	16	111	0	0	0	0	0	0	0	0	0	0	0	0	0	0	0	0		Bacteria(100); Chloroflexi(100); Anaerolineae(100); SBR1031(100); A4b(100); A4b_ge(100);
Otu000064	537	993	1660	738	535	58	159	77	56	76	1	0	2	2	0	0	0	0	0	0	0	0	0	0	0		Bacteria(100); Proteobacteria(100); Alphaproteobacteria(100); Rhodobacterales(100); Rhodobacteraceae(100); Rhodobacteraceae_unclassified(100);
Otu000065	1	0	0	1	0	0	0	0	0	1	807	860	407	801	869	1	0	0	0	0	1	0	1	0	0		Bacteria(100); Bacteria_unclassified(100); Bacteria_unclassified(100); Bacteria_unclassified(100); Bacteria_unclassified(100); Bacteria_unclassified(100);
Otu000066	962	691	971	754	790	390	432	224	310	202	1	6	3	1	0	0	0	0	0	0	0	0	0	0	0		Bacteria(100); Proteobacteria(100); Gammaproteobacteria(100); JTB23(100); JTB23_fa(100); JTB23_ge(100);
Otu000067	0	0	6	0	0	0	0	0	0	0	0	0	0	0	0	1	0	1	0	1	1234	912	1423	1525	305		Archaea(100); Crenarchaeota(100); Nitrososphaeria(100); Nitrosopumilales(100); Nitrosopumilaceae(100); Nitrosopumilaceae_ge(97);
Otu000068	0	0	0	0	0	0	0	0	0	2	0	0	0	0	0	2	1	3	6	1	690	1060	769	792	989		Bacteria(100); Proteobacteria(100); Gammaproteobacteria(100); Gammaproteobacteria_unclassified(100); Gammaproteobacteria_unclassified(100); Gammaproteobacteria_unclassified(100);
Otu000069	292	267	299	299	215	937	241	518	477	462	0	7	0	1	1	0	0	0	0	0	0	0	0	0	0		Bacteria(100); Proteobacteria(100); Gammaproteobacteria(100); Steroidobacterales(100); Woeseiaceae(100); JTB255_marine_benthic_group(100);
Otu000070	1	0	0	1	0	1	0	2	0	0	6	1	5	1	0	845	890	800	652	647	0	1	1	0	1		Bacteria(100); Proteobacteria(100); Gammaproteobacteria(100); Cellvibrionales(100); Halieaceae(100); OM60(NOR5)_clade(83);
Otu000071	11	42	65	51	75	52	75	59	611	48	275	223	132	107	51	6	1	10	3	5	12	25	23	10	11		Bacteria(100); Verrucomicrobiota(100); Verrucomicrobiae(100); Chthoniobacterales(100); Chthoniobacteraceae(100); Candidatus_Udaeobacter(100);
Otu000072	314	308	390	298	218	677	388	339	345	439	0	1	14	0	0	0	0	0	0	0	21	21	13	26	21		Bacteria(100); Gemmatimonadota(100); PAUC43f_marine_benthic_group(100); PAUC43f_marine_benthic_group_or(100); PAUC43f_marine_benthic_group_fa(100); PAUC43f_marine_benthic_group_ge(100);
Otu000073	357	343	618	302	505	339	256	235	282	301	0	1	8	0	0	0	0	0	0	0	7	6	9	11	5		Bacteria(100); Proteobacteria(100); Alphaproteobacteria(100); Alphaproteobacteria_unclassified(100); Alphaproteobacteria_unclassified(100); Alphaproteobacteria_unclassified(100);
Otu000074	0	0	0	0	0	0	0	0	0	0	2	2	0	4	0	6	9	5	7	14	870	951	1288	1066	1052		Bacteria(100); Proteobacteria(100); Gammaproteobacteria(100); BD7-8(100); BD7-8_fa(100); BD7-8_ge(100);
Otu000075	0	0	0	1	0	886	671	1019	873	210	0	0	0	0	0	0	0	0	0	0	1	0	0	0	0		Bacteria(100); Proteobacteria(100); Gammaproteobacteria(100); Gammaproteobacteria_unclassified(100); Gammaproteobacteria_unclassified(100); Gammaproteobacteria_unclassified(100);
Otu000076	455	256	838	109	194	44	62	247	19	25	0	5	3	2	0	0	0	0	0	0	0	0	1	0	0		Bacteria(100); Chloroflexi(100); Dehalococcoidia(100); SAR202_clade(100); SAR202_clade_fa(100); SAR202_clade_ge(100);
Otu000077	0	0	0	0	0	471	28	196	246	216	1	0	0	0	0	0	0	0	0	0	0	0	0	0	0		Bacteria(100); Acidobacteriota(100); Vicinamibacteria(100); Vicinamibacterales(100); uncultured(55); uncultured_ge(55);
Otu000078	0	3	1	0	0	1	0	0	0	0	7	0	2	0	0	813	889	862	801	795	1	0	1	0	0		Bacteria(100); Proteobacteria(100); Gammaproteobacteria(100); SAR86_clade(100); SAR86_clade_fa(100); SAR86_clade_ge(100);
Otu000079	280	275	702	545	331	399	364	270	490	412	2	2	0	0	1	0	0	0	0	0	0	1	0	0	0		Bacteria(100); Chloroflexi(100); JG30-KF-CM66(100); JG30-KF-CM66_or(100); JG30-KF-CM66_fa(100); JG30-KF-CM66_ge(100);
Otu000080	107	88	1589	822	155	277	155	214	47	367	0	0	1	0	0	0	0	0	0	0	0	0	0	0	0		Bacteria(100); Deinococcota(100); Deinococci(100); Deinococcales(100); Trueperaceae(100); Truepera(100);
Otu000081	78	55	139	57	217	462	22	897	437	1007	0	0	0	0	0	0	0	0	0	0	0	0	0	0	0		Bacteria(100); Chloroflexi(100); Anaerolineae(100); SBR1031(100); A4b(100); A4b_ge(100);
Otu000082	911	620	745	750	919	167	94	103	70	54	6	1	10	0	0	0	0	0	0	1	0	1	0	0	0		Bacteria(100); Proteobacteria(100); Alphaproteobacteria(100); Puniceispirillales(100); Puniceispirillales_Incertae_Sedis(100); Constrictibacter(100);
Otu000083	0	0	128	3	9	605	108	242	122	235	0	0	0	0	0	0	0	0	0	0	0	0	0	0	0		Bacteria(100); Chloroflexi(100); Anaerolineae(100); Caldilineales(100); Caldilineaceae(100); uncultured(100);
Otu000084	3	6	10	9	7	7	0	8	0	0	26	3	30	5	0	589	575	681	603	586	3	1	3	2	2		Bacteria(100); Proteobacteria(100); Gammaproteobacteria(100); Cellvibrionales(100); Halieaceae(98); Halieaceae_unclassified(88);
Otu000085	391	222	316	297	228	148	468	642	423	247	1	3	1	0	0	0	0	0	0	0	4	0	0	0	0		Bacteria(100); Chloroflexi(100); Dehalococcoidia(100); SAR202_clade(100); SAR202_clade_fa(100); SAR202_clade_ge(100);
Otu000086	290	313	502	228	411	175	162	342	126	414	0	1	18	0	0	0	0	0	0	0	2	7	4	3	0		Bacteria(100); Acidobacteriota(100); Vicinamibacteria(100); Vicinamibacterales(100); uncultured(96); uncultured_ge(96);
Otu000087	5	19	8	8	10	9	0	10	0	4	158	53	91	47	3	661	617	660	682	556	0	0	2	2	0		Bacteria(100); Cyanobacteria(100); Cyanobacteriia(100); Synechococcales(100); Cyanobiaceae(100); Cyanobium_PCC-6307(76);
Otu000088	649	434	592	580	510	395	720	512	211	370	0	4	0	1	0	0	0	0	0	1	0	0	2	0	0		Bacteria(100); Chloroflexi(100); Dehalococcoidia(100); SAR202_clade(100); SAR202_clade_fa(100); SAR202_clade_ge(100);
Otu000089	4	0	2	0	0	0	0	0	10	0	44	15	83	15	2	867	798	799	815	629	0	0	0	2	1		Bacteria(100); Bacteroidota(100); Bacteroidia(100); Flavobacteriales(100); Cryomorphaceae(100); uncultured(100);
Otu000090	283	198	185	193	244	1	1	0	5	0	0	10	3	1	0	0	0	0	0	0	0	0	0	0	0		Bacteria(100); AncK6(100); AncK6_cl(100); AncK6_or(100); AncK6_fa(100); AncK6_ge(100);
Otu000091	4	1	8	3	2	338	496	233	1250	411	0	0	0	0	0	0	0	0	0	0	0	0	0	0	0		Bacteria(100); Proteobacteria(100); Alphaproteobacteria(100); Puniceispirillales(100); Puniceispirillales_Incertae_Sedis(100); Constrictibacter(100);
Otu000092	217	127	200	206	256	564	420	218	570	212	0	2	0	0	0	0	0	0	0	0	6	10	9	5	3		Bacteria(100); Proteobacteria(100); Gammaproteobacteria(100); EPR3968-O8a-Bc78(100); EPR3968-O8a-Bc78_fa(100); EPR3968-O8a-Bc78_ge(100);
Otu000093	560	346	344	627	589	433	152	54	42	0	9	5	8	1	0	0	0	0	0	0	0	0	0	0	0		Bacteria(100); Gemmatimonadota(100); BD2-11_terrestrial_group(100); BD2-11_terrestrial_group_or(100); BD2-11_terrestrial_group_fa(100); BD2-11_terrestrial_group_ge(100);
Otu000094	389	279	465	433	303	161	240	246	195	244	0	4	11	0	0	0	0	0	0	0	1	0	0	0	0		Bacteria(100); Bacteria_unclassified(100); Bacteria_unclassified(100); Bacteria_unclassified(100); Bacteria_unclassified(100); Bacteria_unclassified(100);
Otu000095	0	0	0	0	0	86	232	211	255	258	0	0	0	0	0	0	0	0	0	0	0	0	0	0	0		Bacteria(100); Chloroflexi(100); Dehalococcoidia(100); SAR202_clade(100); SAR202_clade_fa(100); SAR202_clade_ge(100);
Otu000096	131	86	58	115	74	210	212	65	190	89	1	1	1	0	0	0	0	0	0	0	0	0	0	0	0		Bacteria(100); Chloroflexi(100); Dehalococcoidia(100); SAR202_clade(100); SAR202_clade_fa(100); SAR202_clade_ge(100);
Otu000097	0	0	0	0	0	0	0	0	0	0	0	0	0	0	0	0	0	0	0	0	754	1027	784	761	1045		Bacteria(100); Bacteroidota(100); Bacteroidia(100); Flavobacteriales(100); Flavobacteriaceae(100); Zeaxanthinibacter(100);
Otu000098	590	469	636	544	471	0	9	114	0	1	5	8	3	2	1	0	0	0	0	0	0	0	0	0	0		Bacteria(100); Gemmatimonadota(100); BD2-11_terrestrial_group(100); BD2-11_terrestrial_group_or(100); BD2-11_terrestrial_group_fa(100); BD2-11_terrestrial_group_ge(100);
Otu000099	196	138	212	140	154	322	399	313	458	185	0	19	4	1	1	0	0	0	0	0	0	1	0	0	0		Bacteria(100); Proteobacteria(100); Gammaproteobacteria(100); Gammaproteobacteria_unclassified(100); Gammaproteobacteria_unclassified(100); Gammaproteobacteria_unclassified(100);
Otu000100	0	0	0	0	0	0	0	0	0	0	39	192	547	2478	30	0	0	1	0	0	0	0	1	0	0		Bacteria(100); Bacteroidota(100); Bacteroidia(100); Cytophagales(100); Cytophagales_unclassified(87); Cytophagales_unclassified(87);
Otu000101	0	1	24	0	0	0	0	0	0	1	1	0	13	0	1	7	1	2	3	0	644	502	610	699	723		Archaea(100); Crenarchaeota(100); Nitrososphaeria(100); Nitrosopumilales(100); Nitrosopumilaceae(100); Candidatus_Nitrosopumilus(96);
Otu000102	3	2	13	16	7	518	272	235	115	816	0	0	0	0	0	0	0	0	0	1	1	0	0	0	0		Bacteria(100); Actinobacteriota(100); Acidimicrobiia(100); Microtrichales(100); Microtrichaceae(100); Sva0996_marine_group(100);
Otu000103	246	158	187	92	182	422	461	362	292	303	0	0	0	0	0	0	0	0	0	0	0	0	0	0	0		Bacteria(100); Chloroflexi(100); Dehalococcoidia(100); SAR202_clade(100); SAR202_clade_fa(100); SAR202_clade_ge(100);
Otu000104	0	31	5	0	0	0	0	0	0	0	4	1	0	0	17	13	14	20	30	23	451	311	550	615	338		Archaea(100); Crenarchaeota(100); Nitrososphaeria(100); Nitrosopumilales(100); Nitrosopumilaceae(100); Nitrosopumilaceae_unclassified(57);
Otu000105	1	1	2	1	0	1	0	0	0	1	40	12	28	3	4	597	571	617	604	629	0	2	0	0	3		Bacteria(100); Bacteroidota(100); Bacteroidia(100); Flavobacteriales(100); Flavobacteriaceae(100); Flavobacteriaceae_unclassified(100);
Otu000106	0	0	0	0	0	0	0	0	0	0	150	310	49	168	4	0	0	0	1	0	0	0	0	0	0		Bacteria(100); Bacteria_unclassified(100); Bacteria_unclassified(100); Bacteria_unclassified(100); Bacteria_unclassified(100); Bacteria_unclassified(100);
Otu000107	16	10	24	30	42	12	48	10	126	39	172	190	61	143	60	4	2	6	4	1	2	9	5	14	9		Bacteria(100); Proteobacteria(100); Alphaproteobacteria(100); Rhizobiales(100); Xanthobacteraceae(91); Xanthobacteraceae_unclassified(90);
Otu000108	297	257	340	208	238	171	283	172	207	159	1	0	3	0	0	0	0	0	0	0	0	0	0	0	0		Bacteria(100); Proteobacteria(100); Alphaproteobacteria(100); Puniceispirillales(100); EF100-94H03(100); EF100-94H03_ge(100);
Otu000109	488	332	619	390	419	205	303	184	178	265	0	1	7	0	0	0	0	0	0	0	0	0	0	0	0		Bacteria(100); Chloroflexi(100); Dehalococcoidia(100); SAR202_clade(100); SAR202_clade_fa(100); SAR202_clade_ge(100);
Otu000110	187	124	180	36	157	230	725	572	253	409	0	1	5	0	0	0	0	0	0	0	1	0	0	0	0		Bacteria(100); Chloroflexi(100); Dehalococcoidia(100); SAR202_clade(100); SAR202_clade_fa(100); SAR202_clade_ge(100);
Otu000111	336	83	2	458	400	421	410	225	77	99	3	1	0	0	0	0	0	0	0	0	0	0	0	0	0		Bacteria(100); Chloroflexi(100); Dehalococcoidia(100); S085(100); S085_fa(100); S085_ge(100);
Otu000112	0	0	0	0	0	0	0	0	0	0	140	310	49	128	1	0	0	0	0	0	0	0	0	0	0		Bacteria(100); Bacteria_unclassified(100); Bacteria_unclassified(100); Bacteria_unclassified(100); Bacteria_unclassified(100); Bacteria_unclassified(100);
Otu000113	722	416	485	638	225	0	0	1	5	0	0	19	2	0	0	0	0	0	0	0	1	0	0	0	0		Bacteria(100); Proteobacteria(100); Alphaproteobacteria(100); Alphaproteobacteria_unclassified(100); Alphaproteobacteria_unclassified(100); Alphaproteobacteria_unclassified(100);
Otu000114	248	254	207	238	116	220	325	213	193	188	0	0	0	1	0	0	0	0	0	0	0	0	0	0	0		Bacteria(100); Spirochaetota(100); Spirochaetia(100); Spirochaetales(100); Spirochaetaceae(100); Spirochaeta(100);
Otu000115	0	0	0	0	0	0	0	1	0	0	425	386	506	525	186	0	0	1	0	0	0	0	1	0	0		Bacteria(100); Desulfobacterota(100); Desulfobacteria(100); Desulfobacterales(100); Desulfobacterales_unclassified(91); Desulfobacterales_unclassified(91);
Otu000116	188	185	159	225	176	86	120	214	419	277	0	4	1	0	0	0	0	0	0	0	10	5	4	3	7		Bacteria(100); Chloroflexi(100); Dehalococcoidia(100); SAR202_clade(100); SAR202_clade_fa(100); SAR202_clade_ge(100);
Otu000117	0	0	0	0	0	0	0	0	0	0	25	49	37	637	9	0	0	0	0	1	0	0	0	0	1		Bacteria(100); Proteobacteria(100); Gammaproteobacteria(100); Oceanospirillales(100); Endozoicomonadaceae(97); Endozoicomonas(92);
Otu000118	0	1	2	0	1	1	0	1	3	0	7	0	2	3	0	423	434	379	378	492	0	0	1	1	0		Bacteria(100); Proteobacteria(100); Alphaproteobacteria(100); SAR11_clade(100); Clade_III(100); Clade_III_ge(100);
Otu000119	3	0	0	4	0	0	0	0	0	0	38	1	12	10	0	512	455	457	425	401	0	0	0	0	0		Bacteria(100); Bacteroidota(100); Bacteroidia(100); Flavobacteriales(100); Cryomorphaceae(100); uncultured(100);
Otu000120	4	1	0	1	0	2	0	2	0	0	31	16	13	22	1	464	519	430	420	485	1	0	1	0	0		Bacteria(100); Proteobacteria(100); Gammaproteobacteria(100); SAR86_clade(100); SAR86_clade_fa(100); SAR86_clade_ge(100);
Otu000121	0	0	0	0	0	0	0	0	0	0	0	0	0	0	0	1	0	0	1	0	334	390	450	436	260		Bacteria(100); Acidobacteriota(100); Vicinamibacteria(100); Subgroup_9(100); Subgroup_9_fa(100); Subgroup_9_ge(100);
Otu000122	1	0	0	0	0	0	0	0	0	0	0	0	0	1	1	1	0	2	9	2	799	850	708	687	796		Bacteria(100); Proteobacteria(100); Gammaproteobacteria(100); Steroidobacterales(100); Woeseiaceae(100); Woeseia(96);
Otu000123	346	253	831	393	456	25	31	27	0	86	0	8	3	0	0	0	0	0	0	0	0	0	0	0	0		Bacteria(100); Acidobacteriota(100); Vicinamibacteria(100); Vicinamibacterales(100); Vicinamibacterales_unclassified(93); Vicinamibacterales_unclassified(93);
Otu000124	2	23	21	3	6	138	386	468	443	269	0	0	0	0	0	0	0	0	0	0	0	0	0	0	0		Bacteria(100); PAUC34f(100); PAUC34f_cl(100); PAUC34f_or(100); PAUC34f_fa(100); PAUC34f_ge(100);
Otu000125	196	145	114	253	40	51	336	268	79	344	0	0	0	0	0	0	0	0	0	0	0	0	0	0	0		Bacteria(100); Acidobacteriota(100); Subgroup_21(100); Subgroup_21_or(100); Subgroup_21_fa(100); Subgroup_21_ge(100);
Otu000126	1	5	6	1	8	6	0	2	0	0	49	18	30	30	10	47	50	67	58	60	175	221	182	185	203		Bacteria(100); Planctomycetota(100); Planctomycetes(100); Pirellulales(100); Pirellulaceae(100); Rubripirellula(100);
Otu000127	2	0	0	0	0	2	0	0	0	0	8	2	16	13	0	392	415	378	364	386	0	0	0	1	2		Bacteria(100); Proteobacteria(100); Alphaproteobacteria(100); SAR11_clade(100); Clade_I(100); Clade_Ib(96);
Otu000128	0	0	0	0	0	1332	453	81	91	59	0	0	1	1	0	0	0	0	0	0	0	0	0	0	0		Bacteria(100); Chloroflexi(100); Dehalococcoidia(100); SAR202_clade(100); SAR202_clade_fa(100); SAR202_clade_ge(100);
Otu000129	0	34	1	607	0	285	129	1147	131	24	1	0	0	0	0	0	0	0	0	2	3	1	1	0	0		Bacteria(100); Chloroflexi(100); Anaerolineae(100); SBR1031(100); A4b(100); A4b_ge(100);
Otu000130	376	284	317	236	209	332	77	295	1	246	0	0	1	0	0	0	0	0	0	0	0	0	0	0	0		Bacteria(100); Poribacteria(100); Poribacteria_cl(100); Poribacteria_or(100); Poribacteria_fa(100); Poribacteria_ge(100);
Otu000131	292	245	352	212	224	24	277	246	80	263	0	0	1	0	0	0	0	0	0	0	0	0	1	0	0		Bacteria(100); Chloroflexi(100); Dehalococcoidia(100); SAR202_clade(100); SAR202_clade_fa(100); SAR202_clade_ge(100);
Otu000132	194	140	103	163	124	156	161	63	206	105	0	2	2	0	0	0	0	0	0	0	0	0	0	0	0		Bacteria(100); Bacteria_unclassified(100); Bacteria_unclassified(100); Bacteria_unclassified(100); Bacteria_unclassified(100); Bacteria_unclassified(100);
Otu000133	0	4	6	0	2	0	0	0	1	0	30	11	88	22	7	354	388	314	354	359	0	0	0	0	0		Bacteria(100); Bacteroidota(100); Bacteroidia(100); Flavobacteriales(100); Flavobacteriaceae(100); NS5_marine_group(100);
Otu000134	0	0	0	0	0	281	299	335	445	442	0	0	0	0	0	0	0	0	0	0	0	0	0	0	0		Bacteria(100); Acidobacteriota(100); Vicinamibacteria(100); Vicinamibacterales(100); uncultured(78); uncultured_ge(78);
Otu000135	0	0	0	0	0	0	0	1	0	0	105	102	99	77	181	0	0	0	0	0	0	0	0	0	0		Bacteria(100); Bacteria_unclassified(100); Bacteria_unclassified(100); Bacteria_unclassified(100); Bacteria_unclassified(100); Bacteria_unclassified(100);
Otu000136	213	147	347	60	70	22	22	180	6	12	0	3	3	1	1	0	0	0	0	0	0	0	0	0	0		Bacteria(100); Chloroflexi(100); Dehalococcoidia(100); SAR202_clade(100); SAR202_clade_fa(100); SAR202_clade_ge(100);
Otu000137	206	60	335	519	123	3	96	35	621	515	1	0	0	0	0	0	0	0	0	0	0	0	0	0	0		Bacteria(100); Chloroflexi(100); Dehalococcoidia(100); SAR202_clade(100); SAR202_clade_fa(100); SAR202_clade_ge(100);
Otu000138	184	141	338	200	158	116	106	159	90	164	0	0	1	0	0	0	0	0	0	0	2	0	0	0	0		Bacteria(100); Acidobacteriota(100); Subgroup_11(100); Subgroup_11_or(100); Subgroup_11_fa(100); Subgroup_11_ge(100);
Otu000139	0	1	0	16	12	216	28	170	0	1615	0	0	0	0	0	0	0	0	0	0	0	0	0	0	0		Bacteria(100); Chloroflexi(100); TK17(100); TK17_or(100); TK17_fa(100); TK17_ge(100);
Otu000140	2	0	0	2	0	0	0	0	0	1	69	22	25	11	7	347	323	343	369	375	0	1	0	2	3		Bacteria(100); Bacteroidota(100); Bacteroidia(100); Flavobacteriales(100); Flavobacteriaceae(100); NS4_marine_group(100);
Otu000141	6	7	11	31	27	12	19	27	110	30	135	118	74	32	87	2	1	0	2	4	8	5	2	2	1		Bacteria(100); Bacteria_unclassified(100); Bacteria_unclassified(100); Bacteria_unclassified(100); Bacteria_unclassified(100); Bacteria_unclassified(100);
Otu000142	0	0	0	0	0	0	0	0	0	0	0	0	0	0	0	4	1	1	5	4	283	259	398	370	326		Bacteria(100); Proteobacteria(100); Gammaproteobacteria(100); Gammaproteobacteria_unclassified(100); Gammaproteobacteria_unclassified(100); Gammaproteobacteria_unclassified(100);
Otu000143	5	0	0	5	4	281	195	121	209	101	0	0	0	0	0	0	0	0	0	0	0	0	0	0	0		Bacteria(100); Proteobacteria(100); Gammaproteobacteria(100); JTB23(100); JTB23_fa(100); JTB23_ge(100);
Otu000144	26	186	126	128	134	65	29	9	6	17	0	0	0	0	0	0	0	0	0	0	0	0	0	0	0		Bacteria(100); Bacteria_unclassified(100); Bacteria_unclassified(100); Bacteria_unclassified(100); Bacteria_unclassified(100); Bacteria_unclassified(100);
Otu000145	0	0	0	0	0	0	0	0	0	0	0	0	0	0	0	0	0	0	0	0	519	580	520	469	618		Bacteria(100); Cyanobacteria(100); Cyanobacteriia(100); Cyanobacteriales(100); Xenococcaceae(100); Pleurocapsa_PCC-7319(100);
Otu000146	0	2	0	0	0	0	0	0	0	0	7	0	10	1	4	104	77	95	85	124	204	206	128	120	270		Bacteria(100); Proteobacteria(100); Alphaproteobacteria(100); Rhodobacterales(100); Rhodobacteraceae(100); Rhodobacteraceae_unclassified(100);
Otu000147	0	0	0	0	0	0	0	0	0	0	0	0	0	0	0	2	0	0	2	0	479	309	516	553	212		Archaea(100); Crenarchaeota(100); Nitrososphaeria(100); Nitrosopumilales(100); Nitrosopumilaceae(100); Nitrosopumilaceae_unclassified(57);
Otu000148	46	31	7	3	0	436	196	296	170	342	0	0	0	0	0	0	0	0	0	0	0	0	0	0	0		Bacteria(100); Bacteria_unclassified(100); Bacteria_unclassified(100); Bacteria_unclassified(100); Bacteria_unclassified(100); Bacteria_unclassified(100);
Otu000149	0	0	1	1	1	0	0	0	0	0	29	23	26	11	1	310	343	351	354	323	1	0	0	0	0		Bacteria(100); Bacteroidota(100); Bacteroidia(100); Flavobacteriales(100); Flavobacteriaceae(100); NS4_marine_group(100);
Otu000150	0	0	0	0	0	387	527	225	186	264	0	0	0	0	0	0	0	0	0	0	0	0	0	0	0		Bacteria(100); Proteobacteria(100); Gammaproteobacteria(100); Gammaproteobacteria_unclassified(100); Gammaproteobacteria_unclassified(100); Gammaproteobacteria_unclassified(100);
Otu000151	0	0	0	0	0	0	0	0	0	0	0	0	0	0	1	0	0	0	1	0	411	447	381	396	296		Bacteria(100); Actinobacteriota(100); Acidimicrobiia(100); Microtrichales(100); Microtrichaceae(100); uncultured(100);
Otu000152	107	14	203	47	20	112	377	170	237	228	5	0	0	0	0	0	0	0	0	0	0	0	0	0	0		Bacteria(100); PAUC34f(100); PAUC34f_cl(100); PAUC34f_or(100); PAUC34f_fa(100); PAUC34f_ge(100);
Otu000153	0	0	0	0	0	394	249	725	107	59	1	0	0	0	0	0	0	0	0	0	0	0	0	0	0		Bacteria(100); Actinobacteriota(100); Acidimicrobiia(100); Microtrichales(100); Microtrichaceae(100); Sva0996_marine_group(100);
Otu000154	0	0	5	0	2	0	1	0	0	0	5	0	18	3	0	276	329	355	360	367	0	1	0	0	0		Bacteria(100); Proteobacteria(100); Gammaproteobacteria(100); SAR86_clade(100); SAR86_clade_fa(100); SAR86_clade_ge(100);
Otu000155	0	0	0	0	0	0	0	0	0	0	0	0	0	0	0	1	0	0	0	0	349	192	312	335	217		Archaea(100); Crenarchaeota(100); Nitrososphaeria(100); Nitrosopumilales(100); Nitrosopumilaceae(100); Nitrosopumilaceae_unclassified(58);
Otu000156	0	0	0	0	0	0	1	0	0	0	3	6	53	1176	2	0	1	0	0	0	0	0	1	1	1		Bacteria(100); Bacteroidota(100); Bacteroidia(100); Cytophagales(100); Cyclobacteriaceae(98); Cyclobacteriaceae_ge(96);
Otu000157	166	201	271	199	178	82	169	66	117	69	0	0	1	0	0	0	0	0	0	0	0	0	0	0	0		Bacteria(100); Entotheonellaeota(100); Entotheonellia(100); Entotheonellales(100); Entotheonellaceae(100); Entotheonellaceae_ge(100);
Otu000158	213	153	288	193	126	70	91	123	41	98	0	0	0	0	0	0	0	0	0	0	0	0	1	0	0		Bacteria(100); Spirochaetota(100); Spirochaetia(100); Spirochaetales(100); Spirochaetaceae(100); Spirochaeta(100);
Otu000159	255	243	135	273	166	23	130	126	65	68	1	1	2	2	0	0	0	0	0	0	0	1	0	0	0		Bacteria(100); Proteobacteria(100); Alphaproteobacteria(100); Alphaproteobacteria_unclassified(100); Alphaproteobacteria_unclassified(100); Alphaproteobacteria_unclassified(100);
Otu000160	5	9	23	15	34	10	9	21	220	26	96	50	73	35	110	1	0	3	3	3	8	8	4	7	0		Bacteria(100); Methylomirabilota(100); Methylomirabilia(100); Rokubacteriales(100); Rokubacteriales_fa(100); Rokubacteriales_ge(100);
Otu000161	6	0	1	0	0	1	0	0	0	1	21	4	32	23	1	293	241	239	308	294	1	0	1	1	0		Bacteria(100); Bacteroidota(100); Bacteroidia(100); Flavobacteriales(100); Flavobacteriaceae(100); NS5_marine_group(100);
Otu000162	185	214	139	107	156	352	267	312	262	127	4	0	5	0	0	0	0	0	0	0	0	0	0	0	0		Bacteria(100); Chloroflexi(100); Dehalococcoidia(100); SAR202_clade(100); SAR202_clade_fa(100); SAR202_clade_ge(100);
Otu000163	166	156	252	196	159	10	67	19	113	94	4	0	1	2	0	0	0	0	0	0	0	0	0	0	0		Bacteria(100); Actinobacteriota(100); Acidimicrobiia(100); Microtrichales(100); Microtrichaceae(100); Sva0996_marine_group(100);
Otu000164	0	0	0	0	0	0	0	0	0	0	0	0	0	0	0	0	0	0	0	0	454	296	463	503	146		Archaea(100); Crenarchaeota(100); Nitrososphaeria(100); Nitrosopumilales(100); Nitrosopumilaceae(100); Nitrosopumilaceae_unclassified(87);
Otu000165	0	0	0	0	0	0	0	0	0	0	214	193	390	404	88	0	0	0	0	0	0	0	0	1	0		Bacteria(100); Proteobacteria(100); Gammaproteobacteria(100); Gammaproteobacteria_unclassified(100); Gammaproteobacteria_unclassified(100); Gammaproteobacteria_unclassified(100);
Otu000166	0	0	0	0	0	84	282	268	370	529	1	1	0	0	0	0	0	0	0	0	0	0	0	0	0		Bacteria(100); Gemmatimonadota(100); BD2-11_terrestrial_group(100); BD2-11_terrestrial_group_or(100); BD2-11_terrestrial_group_fa(100); BD2-11_terrestrial_group_ge(100);
Otu000167	0	0	1	0	0	101	0	0	0	1493	0	0	0	0	0	0	0	0	0	0	0	0	0	0	0		Bacteria(100); Acidobacteriota(100); Vicinamibacteria(100); Vicinamibacterales(100); uncultured(92); uncultured_ge(92);
Otu000168	2	0	0	0	1	1	0	0	0	0	1	0	8	2	0	221	227	224	231	252	0	0	0	0	0		Bacteria(100); Proteobacteria(100); Alphaproteobacteria(100); Puniceispirillales(100); SAR116_clade(100); Candidatus_Puniceispirillum(99);
Otu000169	10	19	28	27	9	147	94	79	3	81	0	0	0	0	0	0	0	0	0	0	0	0	0	0	0		Bacteria(100); Chloroflexi(100); Chloroflexi_unclassified(100); Chloroflexi_unclassified(100); Chloroflexi_unclassified(100); Chloroflexi_unclassified(100);
Otu000170	2	0	0	0	0	0	0	0	0	0	1	0	6	0	0	333	239	310	320	278	0	0	4	2	1		Bacteria(100); Proteobacteria(100); Alphaproteobacteria(100); Alphaproteobacteria_unclassified(100); Alphaproteobacteria_unclassified(100); Alphaproteobacteria_unclassified(100);
Otu000171	154	525	273	572	240	2	5	10	0	10	1	1	0	0	0	0	0	0	0	0	0	0	0	0	0		Bacteria(100); Bacteria_unclassified(100); Bacteria_unclassified(100); Bacteria_unclassified(100); Bacteria_unclassified(100); Bacteria_unclassified(100);
Otu000172	153	79	159	152	93	112	131	100	227	110	0	0	0	0	0	0	0	0	0	0	0	0	0	0	0		Bacteria(100); Proteobacteria(100); Alphaproteobacteria(100); Rhodobacterales(100); Rhodobacteraceae(100); Rhodobacteraceae_unclassified(100);
Otu000173	39	33	1	5	0	343	216	159	189	187	0	0	0	0	0	0	0	0	0	0	0	0	0	0	0		Bacteria(100); Acidobacteriota(100); Acidobacteriae(100); PAUC26f(100); PAUC26f_fa(100); PAUC26f_ge(100);
Otu000174	45	0	98	71	11	266	199	240	198	130	0	0	3	0	0	0	0	0	0	0	0	0	0	0	0		Bacteria(100); Chloroflexi(100); Dehalococcoidia(100); SAR202_clade(100); SAR202_clade_fa(100); SAR202_clade_ge(100);
Otu000175	0	0	0	0	0	0	0	0	0	0	0	0	0	0	0	0	0	0	0	2	292	270	169	189	593		Bacteria(100); Bacteroidota(100); Bacteroidia(100); Flavobacteriales(100); Flavobacteriaceae(100); Zeaxanthinibacter(100);
Otu000176	571	455	364	439	557	50	4	0	13	0	4	17	6	0	0	0	0	0	0	0	0	0	0	0	0		Bacteria(100); Myxococcota(100); bacteriap25(100); bacteriap25_or(100); bacteriap25_fa(100); bacteriap25_ge(100);
Otu000177	192	152	179	208	194	217	185	196	174	162	0	12	0	0	0	0	0	0	0	2	0	0	1	0	0		Bacteria(100); Bacteria_unclassified(100); Bacteria_unclassified(100); Bacteria_unclassified(100); Bacteria_unclassified(100); Bacteria_unclassified(100);
Otu000178	117	50	224	46	82	218	154	83	16	96	0	1	0	0	0	0	0	0	0	0	0	0	2	0	0		Bacteria(100); Proteobacteria(100); Alphaproteobacteria(100); Alphaproteobacteria_unclassified(100); Alphaproteobacteria_unclassified(100); Alphaproteobacteria_unclassified(100);
Otu000179	14	11	19	25	15	187	322	111	215	118	1	0	0	0	0	0	0	0	0	0	0	0	0	0	0		Bacteria(100); Chloroflexi(100); Dehalococcoidia(100); SAR202_clade(100); SAR202_clade_fa(100); SAR202_clade_ge(100);
Otu000180	0	0	0	0	0	322	371	197	228	291	0	0	0	0	1	0	0	0	0	0	0	0	0	0	0		Bacteria(100); Myxococcota(100); bacteriap25(100); bacteriap25_or(100); bacteriap25_fa(100); bacteriap25_ge(100);
Otu000181	97	91	102	104	68	74	121	76	184	83	0	0	0	0	0	0	0	0	0	0	0	0	0	0	0		Bacteria(100); Chloroflexi(100); Dehalococcoidia(100); SAR202_clade(100); SAR202_clade_fa(100); SAR202_clade_ge(100);
Otu000182	0	0	2	0	0	1	0	1	0	0	39	1	12	2	3	216	203	223	227	258	1	3	1	2	0		Bacteria(100); Bacteroidota(100); Bacteroidia(100); Flavobacteriales(100); Flavobacteriaceae(100); NS2b_marine_group(100);
Otu000183	0	0	0	0	0	0	0	0	0	0	3	0	10	1	1	181	195	202	154	164	0	0	0	1	0		Bacteria(100); Proteobacteria(100); Alphaproteobacteria(100); Puniceispirillales(100); SAR116_clade(100); SAR116_clade_ge(100);
Otu000184	0	0	0	0	0	0	0	0	0	0	2	0	0	0	2	2	1	0	0	2	172	136	184	243	168		Bacteria(100); Verrucomicrobiota(100); Verrucomicrobiae(100); Opitutales(100); Puniceicoccaceae(100); Lentimonas(100);
Otu000185	4	0	0	0	0	0	0	0	0	0	14	15	9	6	3	277	208	262	246	227	1	0	4	4	1		Bacteria(100); Bacteroidota(100); Bacteroidia(100); Flavobacteriales(100); Flavobacteriaceae(100); Flavobacteriaceae_unclassified(100);
Otu000186	0	0	1	0	0	0	0	0	0	0	5	0	4	0	1	378	391	339	289	393	2	1	0	0	0		Bacteria(100); Proteobacteria(100); Alphaproteobacteria(100); Rhodobacterales(100); Rhodobacteraceae(100); Rhodobacteraceae_unclassified(100);
Otu000187	0	0	0	0	0	0	0	0	0	0	0	0	1	0	0	0	0	0	0	0	171	220	160	182	410		Bacteria(100); Bacteroidota(100); Bacteroidia(100); Flavobacteriales(100); Flavobacteriaceae(100); Flavobacteriaceae_unclassified(99);
Otu000188	13	5	13	6	5	146	442	31	72	10	0	0	0	0	0	0	0	0	0	0	0	0	0	0	0		Bacteria(100); Proteobacteria(100); Gammaproteobacteria(100); Steroidobacterales(100); Woeseiaceae(100); JTB255_marine_benthic_group(100);
Otu000189	270	172	382	199	188	0	41	1	0	0	1	4	2	0	0	0	0	0	0	0	0	0	0	0	0		Bacteria(100); Bacteria_unclassified(100); Bacteria_unclassified(100); Bacteria_unclassified(100); Bacteria_unclassified(100); Bacteria_unclassified(100);
Otu000190	0	0	0	0	0	0	0	0	0	0	0	0	0	0	0	0	1	0	0	3	150	112	161	163	167		Bacteria(100); Verrucomicrobiota(100); Verrucomicrobiae(100); Opitutales(100); Puniceicoccaceae(100); Lentimonas(89);
Otu000191	0	1	7	6	18	198	147	164	160	297	0	0	0	0	0	0	0	0	0	0	0	0	0	0	0		Bacteria(100); Chloroflexi(100); Anaerolineae(100); Caldilineales(100); Caldilineaceae(100); uncultured(100);
Otu000192	0	0	1	0	0	0	0	0	0	0	0	0	0	0	0	0	0	0	0	0	405	596	158	211	966		Bacteria(100); Cyanobacteria(100); Cyanobacteriia(100); Cyanobacteriales(100); Xenococcaceae(100); Pleurocapsa_PCC-7319(100);
Otu000193	0	0	0	0	0	0	0	0	0	0	0	0	0	0	2	2	3	1	1	0	154	157	171	168	229		Bacteria(100); Proteobacteria(100); Gammaproteobacteria(100); Gammaproteobacteria_unclassified(100); Gammaproteobacteria_unclassified(100); Gammaproteobacteria_unclassified(100);
Otu000194	0	0	0	0	0	0	0	0	0	0	0	0	0	0	0	0	0	0	0	0	189	190	120	115	145		Bacteria(100); Cyanobacteria(100); Cyanobacteriia(100); Cyanobacteriales(100); Xenococcaceae(100); Xenococcaceae_unclassified(100);
Otu000195	0	4	0	0	3	0	0	6	994	0	0	71	0	0	0	1	0	3	3	1	0	0	2	3	0		Bacteria(100); Proteobacteria(100); Gammaproteobacteria(100); Xanthomonadales(100); Xanthomonadaceae(100); Stenotrophomonas(100);
Otu000196	0	0	15	0	10	0	9	10	835	0	4	44	0	0	0	0	0	0	0	1	4	1	2	0	6		Bacteria(100); Proteobacteria(100); Gammaproteobacteria(100); Pseudomonadales(100); Pseudomonadaceae(100); Pseudomonas(68);
Otu000197	0	0	0	0	0	0	0	0	0	0	0	0	0	1	0	4	3	8	8	3	194	250	201	217	361		Bacteria(100); Myxococcota(100); Polyangia(100); Polyangiales(100); Sandaracinaceae(100); uncultured(100);
Otu000198	0	0	0	0	0	0	0	0	0	0	2	22	14	939	0	0	0	0	1	0	0	0	0	0	0		Bacteria(100); Bacteroidota(100); Bacteroidia(100); Bacteroidia_unclassified(100); Bacteroidia_unclassified(100); Bacteroidia_unclassified(100);
Otu000199	0	0	0	0	0	0	0	0	0	0	0	0	0	0	0	0	0	0	0	0	285	348	194	181	332		Bacteria(100); Cyanobacteria(100); Cyanobacteriia(100); Cyanobacteriales(100); Xenococcaceae(100); Chroococcidiopsis_PCC-6712(99);
Otu000200	65	44	44	30	66	45	33	38	31	22	0	0	0	0	0	0	0	0	0	0	0	0	0	0	0		Bacteria(100); Nitrospinota(100); P9X2b3D02(100); P9X2b3D02_or(100); P9X2b3D02_fa(100); P9X2b3D02_ge(100);
Otu000201	71	2	2	90	1	37	0	285	17	530	0	0	0	0	0	0	0	0	0	0	0	0	0	0	0		Bacteria(100); Chloroflexi(100); Anaerolineae(100); SBR1031(100); A4b(100); A4b_ge(100);
Otu000202	0	0	0	0	0	0	0	0	0	0	0	0	5	1195	0	0	0	0	0	0	0	0	0	0	0		Bacteria(100); Proteobacteria(100); Alphaproteobacteria(100); Kiloniellales(100); Kiloniellaceae(100); Tistlia(100);
Otu000203	43	34	8	6	42	94	91	90	81	93	0	0	0	0	0	0	0	0	0	0	0	0	0	0	0		Bacteria(100); Chloroflexi(100); Dehalococcoidia(100); SAR202_clade(100); SAR202_clade_fa(100); SAR202_clade_ge(100);
Otu000204	36	11	59	35	19	42	46	60	54	58	0	0	0	0	0	0	0	0	0	0	0	0	0	0	0		Bacteria(100); Proteobacteria(100); Gammaproteobacteria(100); Gammaproteobacteria_unclassified(100); Gammaproteobacteria_unclassified(100); Gammaproteobacteria_unclassified(100);
Otu000205	0	0	0	0	2	0	0	1	0	0	16	12	7	9	0	186	213	226	211	225	0	0	0	0	1		Bacteria(100); Bacteroidota(100); Bacteroidia(100); Flavobacteriales(100); Flavobacteriaceae(100); Formosa(83);
Otu000206	0	0	0	0	0	2	0	0	0	0	6	0	5	11	0	125	158	131	151	139	0	0	1	2	0		Bacteria(100); Proteobacteria(100); Gammaproteobacteria(100); Oceanospirillales(100); Litoricolaceae(100); Litoricola(100);
Otu000207	35	88	76	158	54	66	136	73	47	227	0	1	0	0	0	0	0	0	0	0	0	0	1	0	0		Bacteria(100); Actinobacteriota(100); Acidimicrobiia(100); Actinomarinales(100); uncultured(92); uncultured_ge(92);
Otu000208	95	124	55	31	105	30	106	114	252	80	0	0	0	1	0	0	0	0	0	0	0	0	0	0	0		Bacteria(100); Chloroflexi(100); Dehalococcoidia(100); SAR202_clade(100); SAR202_clade_fa(100); SAR202_clade_ge(100);
Otu000209	40	30	39	49	37	39	54	25	45	36	0	1	1	0	0	0	0	0	0	0	0	0	0	0	0		Bacteria(100); Chloroflexi(100); Dehalococcoidia(100); SAR202_clade(100); SAR202_clade_fa(100); SAR202_clade_ge(100);
Otu000210	170	99	73	98	95	22	95	26	104	52	0	2	1	0	0	0	0	0	0	0	0	0	0	0	0		Bacteria(100); Bacteria_unclassified(100); Bacteria_unclassified(100); Bacteria_unclassified(100); Bacteria_unclassified(100); Bacteria_unclassified(100);
Otu000211	0	0	0	0	1	0	1	0	0	0	0	8	5	2	0	148	178	193	169	174	0	0	0	0	2		Bacteria(100); Proteobacteria(100); Alphaproteobacteria(100); Puniceispirillales(100); SAR116_clade(100); SAR116_clade_ge(100);
Otu000212	0	0	0	0	0	0	0	0	0	0	3	0	0	0	2	0	0	1	0	2	239	237	208	205	188		Bacteria(100); Proteobacteria(100); Alphaproteobacteria(100); Rhizobiales(100); Rhizobiales_Incertae_Sedis(100); Anderseniella(100);
Otu000213	126	108	99	75	83	46	114	68	193	85	0	8	0	0	0	0	0	0	0	0	0	0	0	0	0		Bacteria(100); Proteobacteria(100); Alphaproteobacteria(100); Alphaproteobacteria_unclassified(100); Alphaproteobacteria_unclassified(100); Alphaproteobacteria_unclassified(100);
Otu000214	0	0	0	1	5	0	4	10	690	0	10	75	18	41	21	1	0	1	0	0	1	0	0	0	0		Bacteria(100); Proteobacteria(100); Gammaproteobacteria(100); Burkholderiales(100); Alcaligenaceae(100); Alcaligenaceae_ge(51);
Otu000215	58	63	172	105	70	109	96	137	99	68	0	6	2	0	0	0	0	0	0	0	0	0	0	0	0		Bacteria(100); Chloroflexi(100); Dehalococcoidia(100); SAR202_clade(100); SAR202_clade_fa(100); SAR202_clade_ge(100);
Otu000216	141	133	146	130	116	162	96	31	168	60	0	0	7	0	0	0	0	0	0	0	0	0	0	0	0		Bacteria(100); Proteobacteria(100); Alphaproteobacteria(100); Alphaproteobacteria_unclassified(100); Alphaproteobacteria_unclassified(100); Alphaproteobacteria_unclassified(100);
Otu000217	46	27	32	45	39	40	33	41	31	40	0	0	0	0	0	0	0	0	0	0	0	0	0	0	0		Bacteria(100); Bacteria_unclassified(100); Bacteria_unclassified(100); Bacteria_unclassified(100); Bacteria_unclassified(100); Bacteria_unclassified(100);
Otu000218	0	0	0	2	1	1	0	0	0	0	6	0	7	1	0	241	205	239	180	224	0	0	1	0	0		Bacteria(100); Bacteroidota(100); Bacteroidia(100); Flavobacteriales(100); Crocinitomicaceae(100); Fluviicola(100);
Otu000219	0	8	7	0	1	0	0	0	0	0	18	2	28	4	219	10	10	8	11	13	56	56	69	81	72		Archaea(100); Crenarchaeota(100); Nitrososphaeria(100); Nitrosopumilales(100); Nitrosopumilaceae(100); Candidatus_Nitrosopumilus(77);
Otu000220	0	0	0	0	0	0	0	0	0	0	0	0	0	0	0	0	2	0	0	0	104	123	161	139	98		Bacteria(100); Planctomycetota(100); OM190(100); OM190_or(100); OM190_fa(100); OM190_ge(100);
Otu000221	0	0	0	0	0	0	0	0	0	0	0	0	0	0	0	0	0	0	0	1	285	295	255	216	200		Bacteria(100); Proteobacteria(100); Gammaproteobacteria(100); AT-s2-59(100); AT-s2-59_fa(100); AT-s2-59_ge(100);
Otu000222	0	0	0	5	0	0	6	14	737	1	0	0	0	11	0	2	0	0	0	0	2	0	1	0	1		Bacteria(100); Proteobacteria(100); Gammaproteobacteria(100); Pseudomonadales(100); Pseudomonadaceae(100); Pseudomonadaceae_unclassified(97);
Otu000223	0	0	0	0	0	0	0	0	0	0	72	58	37	82	75	0	0	0	0	0	0	0	0	0	0		Bacteria(100); Bacteria_unclassified(100); Bacteria_unclassified(100); Bacteria_unclassified(100); Bacteria_unclassified(100); Bacteria_unclassified(100);
Otu000224	0	1	0	0	1	0	0	0	0	0	2	0	0	1	0	255	219	243	211	264	0	0	0	0	1		Bacteria(100); Proteobacteria(100); Alphaproteobacteria(100); Puniceispirillales(100); SAR116_clade(100); SAR116_clade_ge(100);
Otu000225	0	0	0	0	0	0	0	0	0	0	1	0	0	0	3	6	3	6	4	5	86	103	101	97	251		Bacteria(100); Proteobacteria(100); Gammaproteobacteria(100); Gammaproteobacteria_unclassified(100); Gammaproteobacteria_unclassified(100); Gammaproteobacteria_unclassified(100);
Otu000226	1	0	3	0	0	1	0	0	0	0	16	0	8	0	3	184	252	220	184	245	0	0	1	0	0		Bacteria(100); Proteobacteria(100); Gammaproteobacteria(100); Burkholderiales(100); Methylophilaceae(94); Methylophilaceae_unclassified(64);
Otu000227	0	0	2	0	0	0	0	0	0	0	0	7	1	1	0	170	166	166	179	198	1	1	0	0	0		Bacteria(100); Proteobacteria(100); Gammaproteobacteria(100); Burkholderiales(100); Nitrosomonadaceae(100); mle1-7(93);
Otu000228	15	9	34	82	4	142	179	133	62	73	0	0	0	0	0	0	0	0	0	0	0	1	0	0	0		Bacteria(100); Proteobacteria(100); Gammaproteobacteria(100); Gammaproteobacteria_unclassified(100); Gammaproteobacteria_unclassified(100); Gammaproteobacteria_unclassified(100);
Otu000229	0	0	0	0	0	0	0	0	0	0	0	0	0	0	4	13	9	10	6	8	98	118	119	92	121		Bacteria(100); Proteobacteria(100); Gammaproteobacteria(100); Gammaproteobacteria_Incertae_Sedis(100); Unknown_Family(100); uncultured(100);
Otu000230	41	51	12	1	6	2	9	1	38	1	0	0	0	0	0	0	0	0	0	0	127	142	142	152	96		Bacteria(100); Proteobacteria(100); Gammaproteobacteria(100); EPR3968-O8a-Bc78(100); EPR3968-O8a-Bc78_fa(100); EPR3968-O8a-Bc78_ge(100);
Otu000231	0	0	0	0	0	0	0	0	0	0	0	0	0	0	0	0	0	1	0	0	346	333	149	164	471		Bacteria(100); Cyanobacteria(100); Cyanobacteriia(100); Cyanobacteriales(100); Xenococcaceae(100); Pleurocapsa_PCC-7319(100);
Otu000232	189	68	19	6	19	82	91	64	151	104	0	0	0	0	0	0	0	0	0	0	0	0	0	0	0		Bacteria(100); Proteobacteria(100); Gammaproteobacteria(100); Gammaproteobacteria_unclassified(100); Gammaproteobacteria_unclassified(100); Gammaproteobacteria_unclassified(100);
Otu000233	0	0	0	0	0	0	0	0	0	0	0	0	0	0	0	0	0	0	0	0	280	200	127	171	374		Bacteria(100); Cyanobacteria(100); Cyanobacteriia(100); Cyanobacteriales(100); Xenococcaceae(100); Xenococcus_PCC-7305(100);
Otu000234	0	0	0	0	0	0	0	0	0	0	0	0	0	1	0	0	0	0	1	1	141	179	166	158	238		Bacteria(100); Proteobacteria(100); Gammaproteobacteria(100); AT-s2-59(100); AT-s2-59_fa(100); AT-s2-59_ge(100);
Otu000235	0	0	0	0	0	0	0	0	0	0	0	0	0	0	0	0	0	0	0	0	111	147	133	184	80		Bacteria(100); Acidobacteriota(100); Vicinamibacteria(100); Vicinamibacterales(100); uncultured(97); uncultured_ge(97);
Otu000236	0	2	0	2	2	0	0	0	0	0	3	1	22	11	1	184	166	201	172	187	2	0	3	2	0		Bacteria(100); Proteobacteria(100); Gammaproteobacteria(100); Cellvibrionales(100); Halieaceae(100); Luminiphilus(100);
Otu000237	0	0	0	0	1	1	0	0	0	0	5	0	1	1	0	204	237	203	174	181	0	0	0	0	0		Bacteria(100); Firmicutes(100); Bacilli(100); Acholeplasmatales(100); Acholeplasmataceae(100); Acholeplasma(100);
Otu000238	0	0	1	3	0	0	0	0	0	0	5	0	4	0	0	139	133	154	133	172	0	0	1	1	0		Bacteria(100); Proteobacteria(100); Gammaproteobacteria(100); Burkholderiales(100); MWH-UniP1_aquatic_group(100); MWH-UniP1_aquatic_group_ge(100);
Otu000239	1	4	9	3	11	2	5	5	388	0	13	113	8	21	21	0	1	2	2	2	3	5	7	4	2		Bacteria(100); Actinobacteriota(100); Actinobacteria(100); Corynebacteriales(100); Mycobacteriaceae(99); Mycobacterium(95);
Otu000240	0	0	0	0	0	0	0	0	0	0	247	62	195	271	607	0	0	1	0	0	0	0	0	0	0		Bacteria(100); Proteobacteria(100); Gammaproteobacteria(100); Gammaproteobacteria_unclassified(100); Gammaproteobacteria_unclassified(100); Gammaproteobacteria_unclassified(100);
Otu000241	3	1	0	0	0	0	0	0	0	0	13	22	5	11	0	182	187	177	182	140	0	1	1	0	0		Bacteria(100); Bacteroidota(100); Bacteroidia(100); Flavobacteriales(100); Flavobacteriaceae(100); Flavobacteriaceae_unclassified(99);
Otu000242	0	0	0	0	0	0	0	0	0	0	0	0	4	0	0	203	199	176	159	228	3	1	0	2	1		Bacteria(100); Proteobacteria(100); Alphaproteobacteria(100); Rhodobacterales(100); Rhodobacteraceae(100); Rhodobacteraceae_unclassified(90);
Otu000243	0	0	0	0	0	0	0	0	0	0	0	0	0	0	0	0	1	0	3	0	342	266	247	152	204		Bacteria(100); Proteobacteria(100); Alphaproteobacteria(100); Rhizobiales(100); Hyphomicrobiaceae(100); Filomicrobium(100);
Otu000244	0	0	0	0	0	0	0	0	0	0	0	0	0	0	0	2	0	1	0	4	200	165	185	256	228		Bacteria(100); Proteobacteria(100); Gammaproteobacteria(100); Gammaproteobacteria_unclassified(100); Gammaproteobacteria_unclassified(100); Gammaproteobacteria_unclassified(100);
Otu000245	330	207	188	183	183	0	0	0	0	0	1	0	0	0	0	0	0	0	0	0	0	0	0	0	0		Bacteria(100); Bacteria_unclassified(100); Bacteria_unclassified(100); Bacteria_unclassified(100); Bacteria_unclassified(100); Bacteria_unclassified(100);
Otu000246	0	0	0	0	0	0	0	0	0	0	0	0	0	0	0	0	0	0	0	0	97	136	59	45	173		Bacteria(100); Cyanobacteria(100); Cyanobacteriia(100); Cyanobacteriales(100); Xenococcaceae(100); Pleurocapsa_PCC-7319(100);
Otu000247	0	1	6	1	0	0	0	0	0	0	0	0	0	0	0	0	2	1	1	0	281	194	234	289	208		Archaea(100); Crenarchaeota(100); Nitrososphaeria(100); Nitrosopumilales(100); Nitrosopumilaceae(100); Candidatus_Nitrosopumilus(98);
Otu000248	2	0	0	0	0	0	0	0	0	0	0	0	1	0	0	177	203	177	175	131	0	0	0	0	1		Bacteria(100); Proteobacteria(100); Gammaproteobacteria(100); Cellvibrionales(100); Halieaceae(100); Halieaceae_unclassified(91);
Otu000249	0	0	3	3	0	4	0	0	0	0	8	0	24	44	3	61	68	67	44	59	25	26	13	24	29		Bacteria(100); Proteobacteria(100); Gammaproteobacteria(100); Vibrionales(100); Vibrionaceae(100); Vibrionaceae_unclassified(62);
Otu000250	1	0	2	2	0	1	0	0	0	0	0	0	1	1	0	198	216	199	193	228	1	2	4	1	2		Bacteria(100); Proteobacteria(100); Alphaproteobacteria(100); Rhodobacterales(100); Rhodobacteraceae(100); Rhodobacteraceae_unclassified(100);
Otu000251	2	7	8	1	8	0	6	4	420	0	10	4	36	0	3	5	5	7	10	7	1	4	0	1	1		Bacteria(100); Proteobacteria(100); Gammaproteobacteria(100); Enterobacterales(100); Enterobacteriaceae(70); Enterobacteriaceae_unclassified(70);
Otu000252	0	0	0	1	0	0	0	0	0	0	6	0	3	1	0	31	25	16	34	25	99	106	101	105	149		Bacteria(100); Bacteroidota(100); Bacteroidia(100); Flavobacteriales(100); Flavobacteriaceae(100); Aquibacter(88);
Otu000253	0	0	0	0	0	0	0	0	0	0	0	0	0	0	0	0	0	0	0	0	246	240	185	164	166		Bacteria(100); Proteobacteria(100); Gammaproteobacteria(100); Gammaproteobacteria_unclassified(100); Gammaproteobacteria_unclassified(100); Gammaproteobacteria_unclassified(100);
Otu000254	44	47	112	68	16	88	118	107	41	103	0	0	0	0	0	0	0	0	0	0	2	0	1	1	0		Bacteria(100); Acidobacteriota(100); Acidobacteriae(100); PAUC26f(100); PAUC26f_fa(100); PAUC26f_ge(100);
Otu000255	1	0	0	2	0	0	0	0	0	0	1	0	0	0	0	116	111	110	111	135	1	0	0	1	0		Bacteria(100); Proteobacteria(100); Alphaproteobacteria(100); Rhodobacterales(100); Rhodobacteraceae(100); Rhodobacteraceae_unclassified(89);
Otu000256	41	73	2	8	16	48	119	114	108	136	0	0	0	0	0	0	0	0	0	1	1	0	1	0	0		Bacteria(100); Proteobacteria(100); Gammaproteobacteria(100); KI89A_clade(100); KI89A_clade_fa(100); KI89A_clade_ge(100);
Otu000257	0	0	0	0	0	8	58	341	441	7	0	0	0	0	0	0	0	0	0	0	0	0	0	0	0		Bacteria(100); Gemmatimonadota(100); BD2-11_terrestrial_group(100); BD2-11_terrestrial_group_or(100); BD2-11_terrestrial_group_fa(100); BD2-11_terrestrial_group_ge(100);
Otu000258	67	53	86	34	105	176	45	122	201	92	0	0	0	0	0	0	0	0	0	0	0	0	0	0	0		Bacteria(100); Chloroflexi(100); Dehalococcoidia(100); SAR202_clade(100); SAR202_clade_fa(100); SAR202_clade_ge(100);
Otu000259	112	105	57	24	86	69	150	82	154	88	0	2	0	0	0	0	0	0	0	0	0	0	1	0	0		Bacteria(100); Chloroflexi(100); Dehalococcoidia(100); SAR202_clade(100); SAR202_clade_fa(100); SAR202_clade_ge(100);
Otu000260	0	0	0	0	0	0	0	0	1	0	101	58	73	29	82	0	0	0	0	0	0	0	0	1	0		Bacteria(100); Bacteria_unclassified(100); Bacteria_unclassified(100); Bacteria_unclassified(100); Bacteria_unclassified(100); Bacteria_unclassified(100);
Otu000261	0	0	0	0	0	0	0	0	0	0	0	0	0	0	0	0	0	0	0	0	210	129	209	210	41		Archaea(100); Crenarchaeota(100); Nitrososphaeria(100); Nitrosopumilales(100); Nitrosopumilaceae(100); Nitrosopumilaceae_ge(89);
Otu000262	0	0	0	0	0	0	0	0	0	0	0	0	0	0	0	0	0	0	0	0	93	86	82	68	129		Bacteria(100); Cyanobacteria(100); Cyanobacteriia(100); Cyanobacteriales(100); Xenococcaceae(100); Pleurocapsa_PCC-7319(100);
Otu000263	1	25	7	0	0	0	0	0	0	0	0	2	0	0	1	1	1	2	3	3	75	70	109	91	52		Archaea(100); Crenarchaeota(100); Nitrososphaeria(100); Nitrosopumilales(100); Nitrosopumilaceae(100); Nitrosopumilaceae_unclassified(91);
Otu000264	14	31	39	8	22	129	143	106	154	97	0	0	0	0	0	0	0	0	0	0	0	0	0	0	0		Bacteria(100); Gemmatimonadota(100); BD2-11_terrestrial_group(100); BD2-11_terrestrial_group_or(100); BD2-11_terrestrial_group_fa(100); BD2-11_terrestrial_group_ge(100);
Otu000265	0	0	0	0	0	0	0	0	0	0	0	0	0	0	1	0	0	0	0	0	305	310	246	229	266		Bacteria(100); Proteobacteria(100); Alphaproteobacteria(100); Alphaproteobacteria_unclassified(100); Alphaproteobacteria_unclassified(100); Alphaproteobacteria_unclassified(100);
Otu000266	4	4	26	10	13	2	0	0	83	8	58	90	18	28	3	4	3	5	5	1	4	10	5	3	1		Bacteria(100); Proteobacteria(100); Alphaproteobacteria(100); Rhizobiales(100); Xanthobacteraceae(100); Xanthobacteraceae_unclassified(81);
Otu000267	0	0	1	0	0	0	0	0	0	0	1	0	0	0	0	116	152	130	139	130	0	1	0	0	0		Bacteria(100); Marinimicrobia_(SAR406_clade)(100); Marinimicrobia_(SAR406_clade)_cl(100); Marinimicrobia_(SAR406_clade)_or(100); Marinimicrobia_(SAR406_clade)_fa(100); Marinimicrobia_(SAR406_clade)_ge(100);
Otu000268	0	0	0	0	0	0	0	0	0	0	0	0	0	0	0	0	0	0	1	0	233	269	302	283	338		Bacteria(100); Proteobacteria(100); Alphaproteobacteria(100); Tistrellales(100); Geminicoccaceae(100); uncultured(100);
Otu000269	0	1	0	0	0	0	0	0	0	0	0	0	0	0	0	0	0	0	0	0	102	236	135	114	178		Bacteria(100); Cyanobacteria(100); Cyanobacteriia(100); Cyanobacteriales(100); Xenococcaceae(99); uncultured(97);
Otu000270	0	0	0	0	0	0	0	0	0	0	0	0	0	0	1	1	1	0	0	0	80	119	132	90	228		Bacteria(100); Proteobacteria(100); Gammaproteobacteria(100); Gammaproteobacteria_unclassified(100); Gammaproteobacteria_unclassified(100); Gammaproteobacteria_unclassified(100);
Otu000271	37	5	174	89	8	74	80	1	11	0	0	0	0	0	0	0	0	0	0	0	0	0	0	0	0		Bacteria(100); Chloroflexi(100); Anaerolineae(100); SBR1031(100); A4b(100); A4b_ge(100);
Otu000272	33	34	164	72	71	105	117	67	80	90	0	0	0	0	0	0	0	0	0	0	0	0	0	0	0		Bacteria(100); Chloroflexi(100); Dehalococcoidia(100); SAR202_clade(100); SAR202_clade_fa(100); SAR202_clade_ge(100);
Otu000273	46	26	23	42	76	70	84	76	63	87	0	0	0	0	0	0	0	0	0	0	0	0	0	0	0		Bacteria(100); Proteobacteria(100); Gammaproteobacteria(100); pItb-vmat-80(100); pItb-vmat-80_fa(100); pItb-vmat-80_ge(100);
Otu000274	1	18	0	17	0	290	41	53	33	348	0	0	1	1	0	0	0	0	0	0	0	0	0	0	0		Bacteria(100); Chloroflexi(100); Anaerolineae(100); SBR1031(100); A4b(100); A4b_ge(100);
Otu000275	0	0	0	0	0	0	0	0	8	0	12	1	15	2	0	61	46	57	70	79	0	0	1	0	0		Bacteria(100); Bacteroidota(100); Bacteroidia(100); Flavobacteriales(100); Cryomorphaceae(100); uncultured(100);
Otu000276	49	50	135	88	55	26	22	18	30	22	0	1	0	0	0	0	0	0	0	0	0	0	0	0	0		Bacteria(100); Chloroflexi(100); JG30-KF-CM66(100); JG30-KF-CM66_or(100); JG30-KF-CM66_fa(100); JG30-KF-CM66_ge(100);
Otu000277	177	104	149	75	130	0	0	45	29	33	0	17	1	0	1	0	0	0	0	0	0	0	0	0	0		Bacteria(100); Bacteria_unclassified(100); Bacteria_unclassified(100); Bacteria_unclassified(100); Bacteria_unclassified(100); Bacteria_unclassified(100);
Otu000278	59	52	47	26	32	71	69	85	27	76	1	0	0	0	0	0	0	0	0	0	0	0	0	0	0		Bacteria(100); Chloroflexi(100); TK17(100); TK17_or(100); TK17_fa(100); TK17_ge(100);
Otu000279	0	0	0	0	0	0	0	0	0	0	72	48	69	46	60	0	0	0	0	0	0	0	0	0	0		Bacteria(100); Bacteria_unclassified(100); Bacteria_unclassified(100); Bacteria_unclassified(100); Bacteria_unclassified(100); Bacteria_unclassified(100);
Otu000280	122	73	50	50	69	83	89	46	71	67	0	0	0	0	0	0	0	0	0	0	0	0	0	0	0		Bacteria(100); Proteobacteria(100); Gammaproteobacteria(100); EPR3968-O8a-Bc78(100); EPR3968-O8a-Bc78_fa(100); EPR3968-O8a-Bc78_ge(100);
Otu000281	0	0	0	0	0	0	0	0	0	0	0	0	0	0	0	0	0	0	0	0	159	153	156	126	144		Bacteria(100); Proteobacteria(100); Gammaproteobacteria(100); Gammaproteobacteria_unclassified(100); Gammaproteobacteria_unclassified(100); Gammaproteobacteria_unclassified(100);
Otu000282	0	0	0	0	0	0	0	0	0	0	0	0	0	0	0	65	85	63	72	59	0	0	0	0	0		Bacteria(100); Proteobacteria(100); Alphaproteobacteria(100); SAR11_clade(100); Clade_I(93); Clade_I_unclassified(89);
Otu000283	0	0	0	0	1	0	0	0	0	0	5	0	0	0	0	164	188	186	210	183	0	0	0	1	1		Bacteria(100); Bacteroidota(100); Bacteroidia(100); Flavobacteriales(100); NS9_marine_group(99); NS9_marine_group_ge(99);
Otu000284	0	0	0	0	0	0	0	0	0	0	0	0	0	0	0	213	183	173	175	158	1	0	1	0	0		Bacteria(100); Proteobacteria(100); Gammaproteobacteria(100); SAR86_clade(100); SAR86_clade_fa(100); SAR86_clade_ge(100);
Otu000285	0	0	0	0	1	1	0	0	0	0	0	0	0	0	0	155	216	183	209	157	0	0	0	0	0		Bacteria(100); Proteobacteria(100); Gammaproteobacteria(100); Alteromonadales(100); Alteromonadaceae(100); Alteromonadaceae_unclassified(100);
Otu000286	0	0	0	0	0	0	0	0	0	0	0	0	0	1	0	0	0	0	0	0	330	322	235	197	247		Bacteria(100); Proteobacteria(100); Alphaproteobacteria(100); Alphaproteobacteria_unclassified(100); Alphaproteobacteria_unclassified(100); Alphaproteobacteria_unclassified(100);
Otu000287	212	131	183	208	149	224	325	169	187	125	1	8	0	0	1	0	0	0	0	0	0	0	0	0	0		Bacteria(100); Chloroflexi(100); Dehalococcoidia(100); SAR202_clade(100); SAR202_clade_fa(100); SAR202_clade_ge(100);
Otu000288	3	0	14	5	7	5	0	0	406	0	11	0	30	57	20	2	0	1	0	3	0	0	2	0	3		Bacteria(100); Proteobacteria(100); Alphaproteobacteria(100); Sphingomonadales(100); Sphingomonadaceae(100); Sphingomonadaceae_unclassified(100);
Otu000289	0	0	0	0	1	0	0	0	0	0	1	0	2	0	0	9	13	5	24	22	91	86	80	99	72		Bacteria(100); Actinobacteriota(100); Acidimicrobiia(100); Microtrichales(100); Microtrichaceae(99); Sva0996_marine_group(99);
Otu000290	54	53	57	47	32	105	49	77	32	79	0	6	0	0	0	0	0	0	0	0	0	0	0	0	0		Bacteria(100); Bacteria_unclassified(100); Bacteria_unclassified(100); Bacteria_unclassified(100); Bacteria_unclassified(100); Bacteria_unclassified(100);
Otu000291	0	3	8	2	4	0	0	18	9	10	0	0	0	0	0	0	0	0	0	0	163	193	157	229	122		Bacteria(100); Actinobacteriota(100); Acidimicrobiia(100); Actinomarinales(100); uncultured(99); uncultured_ge(99);
Otu000292	0	0	1	0	0	0	1	0	0	0	9	1	17	0	2	121	103	127	104	123	22	30	27	23	31		Bacteria(100); Bacteroidota(100); Bacteroidia(100); Flavobacteriales(100); Crocinitomicaceae(100); Salinirepens(52);
Otu000293	48	75	85	56	71	80	70	63	7	65	0	1	0	0	0	0	0	0	0	0	0	0	0	0	0		Bacteria(100); Bacteria_unclassified(100); Bacteria_unclassified(100); Bacteria_unclassified(100); Bacteria_unclassified(100); Bacteria_unclassified(100);
Otu000294	0	0	0	0	0	0	0	1	0	0	48	59	58	65	64	0	0	0	0	0	0	0	0	0	0		Bacteria(100); Bacteria_unclassified(100); Bacteria_unclassified(100); Bacteria_unclassified(100); Bacteria_unclassified(100); Bacteria_unclassified(100);
Otu000295	0	1	0	0	0	0	0	0	0	0	6	0	3	0	0	93	89	91	95	104	0	0	0	0	0		Bacteria(100); Bacteroidota(100); Bacteroidia(100); Flavobacteriales(100); NS9_marine_group(99); NS9_marine_group_ge(99);
Otu000296	74	55	71	53	50	45	47	56	17	43	0	0	0	0	0	0	0	0	0	0	0	0	0	0	0		Bacteria(100); Chloroflexi(100); Dehalococcoidia(100); SAR202_clade(100); SAR202_clade_fa(100); SAR202_clade_ge(100);
Otu000297	0	0	0	0	0	134	127	123	13	120	0	0	0	0	0	0	0	0	0	0	0	0	0	0	0		Bacteria(100); Proteobacteria(100); Gammaproteobacteria(100); Nitrosococcales(100); Nitrosococcaceae(100); FS142-36B-02(100);
Otu000298	32	10	20	6	17	24	60	55	24	31	0	0	0	0	0	0	0	0	0	0	0	0	0	0	0		Bacteria(100); Chloroflexi(100); Dehalococcoidia(100); SAR202_clade(100); SAR202_clade_fa(100); SAR202_clade_ge(100);
Otu000299	0	0	0	0	0	0	0	0	0	0	0	0	0	0	0	0	0	0	0	0	244	251	118	112	177		Bacteria(100); Cyanobacteria(100); Cyanobacteriia(100); Cyanobacteriales(100); Cyanobacteriales_unclassified(100); Cyanobacteriales_unclassified(100);
Otu000300	0	0	0	0	0	0	0	0	0	0	0	0	0	0	0	0	0	0	0	0	243	224	188	214	178		Bacteria(100); Actinobacteriota(100); Acidimicrobiia(100); Microtrichales(100); Microtrichaceae(100); uncultured(100);
Otu000301	29	30	31	27	20	51	41	7	32	16	0	0	0	0	0	0	0	0	0	0	0	0	0	0	0		Bacteria(100); Proteobacteria(100); Alphaproteobacteria(100); Alphaproteobacteria_unclassified(100); Alphaproteobacteria_unclassified(100); Alphaproteobacteria_unclassified(100);
Otu000302	31	108	144	92	115	3	60	70	0	138	0	0	0	0	0	0	0	0	0	0	0	0	0	0	0		Bacteria(100); Bacteria_unclassified(100); Bacteria_unclassified(100); Bacteria_unclassified(100); Bacteria_unclassified(100); Bacteria_unclassified(100);
Otu000303	0	0	0	0	0	1	0	0	0	0	0	0	0	2	0	155	192	165	170	209	0	0	0	0	0		Bacteria(100); SAR324_clade(Marine_group_B)(100); SAR324_clade(Marine_group_B)_cl(100); SAR324_clade(Marine_group_B)_or(100); SAR324_clade(Marine_group_B)_fa(100); SAR324_clade(Marine_group_B)_ge(100);
Otu000304	0	0	0	0	0	0	0	0	0	0	0	0	0	0	0	0	0	0	0	0	179	156	130	149	139		Bacteria(100); Proteobacteria(100); Gammaproteobacteria(100); Gammaproteobacteria_unclassified(100); Gammaproteobacteria_unclassified(100); Gammaproteobacteria_unclassified(100);
Otu000305	0	0	0	0	0	0	0	0	0	0	0	0	0	0	0	0	0	0	0	0	164	135	132	110	119		Bacteria(100); Proteobacteria(100); Gammaproteobacteria(100); Gammaproteobacteria_unclassified(100); Gammaproteobacteria_unclassified(100); Gammaproteobacteria_unclassified(100);
Otu000306	0	0	0	0	0	0	0	0	0	0	0	0	0	0	0	1	0	2	1	1	125	133	89	116	104		Bacteria(100); Proteobacteria(100); Gammaproteobacteria(100); Gammaproteobacteria_unclassified(100); Gammaproteobacteria_unclassified(100); Gammaproteobacteria_unclassified(100);
Otu000307	0	0	0	0	0	0	0	0	0	0	0	0	0	0	0	0	0	0	0	0	138	104	114	132	142		Archaea(100); Crenarchaeota(100); Nitrososphaeria(100); Nitrosopumilales(100); Nitrosopumilaceae(100); Nitrosopumilaceae_unclassified(59);
Otu000308	0	0	0	0	0	0	0	0	0	0	0	0	0	0	0	0	0	1	0	0	149	171	96	111	98		Bacteria(100); Bacteroidota(100); Bacteroidia(100); Cytophagales(100); Cyclobacteriaceae(100); uncultured(100);
Otu000309	96	43	53	72	62	65	88	102	57	78	0	0	0	0	0	0	0	0	0	0	0	0	0	0	0		Bacteria(100); Proteobacteria(100); Alphaproteobacteria(100); Alphaproteobacteria_unclassified(100); Alphaproteobacteria_unclassified(100); Alphaproteobacteria_unclassified(100);
Otu000310	0	0	0	0	0	0	0	0	0	0	0	0	0	0	0	0	0	0	0	0	192	79	100	108	136		Bacteria(100); Cyanobacteria(100); Cyanobacteriia(100); Cyanobacteriales(100); Cyanobacteriaceae(100); Cyanobacterium_CLg1(100);
Otu000311	18	21	26	7	21	32	98	84	43	51	0	0	0	0	0	0	0	0	0	0	0	0	0	0	0		Bacteria(100); Chloroflexi(100); Dehalococcoidia(100); SAR202_clade(100); SAR202_clade_fa(100); SAR202_clade_ge(100);
Otu000312	0	0	0	0	0	0	0	0	0	0	3	20	13	192	5	0	0	0	0	0	0	0	0	0	0		Bacteria(100); Bacteroidota(100); Bacteroidia(100); Cytophagales(100); Cyclobacteriaceae(99); Cyclobacteriaceae_ge(86);
Otu000313	0	0	0	0	0	0	0	0	0	0	0	0	0	0	0	0	0	0	0	0	178	232	104	89	111		Bacteria(100); Proteobacteria(100); Gammaproteobacteria(100); Gammaproteobacteria_unclassified(100); Gammaproteobacteria_unclassified(100); Gammaproteobacteria_unclassified(100);
Otu000314	0	0	0	0	0	0	0	0	0	0	0	0	0	0	0	0	0	0	0	1	158	165	158	151	183		Bacteria(100); Actinobacteriota(100); Acidimicrobiia(100); Actinomarinales(100); uncultured(100); uncultured_ge(100);
Otu000315	70	26	87	49	60	157	168	144	109	237	0	1	0	0	0	0	0	0	0	0	1	1	0	1	0		Bacteria(100); Acidobacteriota(100); Subgroup_5(100); Subgroup_5_or(100); Subgroup_5_fa(100); Subgroup_5_ge(100);
Otu000316	0	0	0	1	0	0	0	0	9	0	5	0	6	1	0	80	79	81	69	80	0	0	0	1	0		Bacteria(100); Bacteroidota(100); Bacteroidia(100); Cytophagales(100); Cyclobacteriaceae(100); Marinoscillum(100);
Otu000317	0	3	1	57	0	45	27	150	16	7	0	0	0	0	0	0	0	0	0	0	0	0	0	0	0		Bacteria(100); Chloroflexi(100); Anaerolineae(100); SBR1031(100); A4b(100); A4b_ge(100);
Otu000318	14	5	15	33	12	165	166	52	215	92	0	0	0	0	0	0	0	0	0	0	0	0	0	0	0		Bacteria(100); Chloroflexi(100); Dehalococcoidia(100); SAR202_clade(100); SAR202_clade_fa(100); SAR202_clade_ge(100);
Otu000319	0	0	0	0	0	0	0	0	0	0	0	0	0	0	0	0	0	0	0	0	128	123	115	110	228		Bacteria(100); Proteobacteria(100); Gammaproteobacteria(100); Gammaproteobacteria_unclassified(100); Gammaproteobacteria_unclassified(100); Gammaproteobacteria_unclassified(100);
Otu000320	5	8	27	1	7	0	4	61	56	1	15	64	59	19	9	1	0	0	0	0	4	4	1	1	0		Bacteria(100); Firmicutes(100); Bacilli(100); Lactobacillales(100); Leuconostocaceae(100); Leuconostoc(100);
Otu000321	8	7	24	5	8	4	8	8	101	7	52	49	15	14	22	0	3	4	0	1	1	5	6	4	0		Bacteria(100); Acidobacteriota(100); Vicinamibacteria(100); Vicinamibacterales(100); Vicinamibacterales_unclassified(52); Vicinamibacterales_unclassified(52);
Otu000322	5	7	26	4	19	3	13	15	195	10	63	0	20	11	9	1	0	3	2	1	0	2	2	1	0		Bacteria(100); Methylomirabilota(100); Methylomirabilia(100); Rokubacteriales(100); Rokubacteriales_fa(100); Rokubacteriales_ge(100);
Otu000323	0	0	0	0	0	0	0	0	0	0	0	0	0	0	0	0	0	0	0	0	180	120	175	212	112		Archaea(100); Crenarchaeota(100); Nitrososphaeria(100); Nitrosopumilales(100); Nitrosopumilaceae(100); Nitrosopumilaceae_unclassified(93);
Otu000324	0	0	0	0	0	0	3	0	0	0	0	0	0	1	0	1	0	0	0	0	101	106	101	97	77		Bacteria(100); NB1-j(100); NB1-j_cl(100); NB1-j_or(100); NB1-j_fa(100); NB1-j_ge(100);
Otu000325	0	0	0	0	0	0	0	0	0	0	0	0	0	0	0	0	1	1	4	1	111	99	116	119	97		Bacteria(100); Proteobacteria(100); Gammaproteobacteria(100); Steroidobacterales(100); Woeseiaceae(100); Woeseia(100);
Otu000326	0	0	0	0	0	0	0	0	0	0	0	0	0	0	0	124	191	179	148	189	1	0	1	1	0		Archaea(100); Thermoplasmatota(100); Thermoplasmata(100); Marine_Group_II(100); Marine_Group_II_fa(100); Marine_Group_II_ge(100);
Otu000327	0	0	0	0	0	0	0	0	0	0	0	0	0	0	0	0	0	1	0	0	96	83	82	105	54		Bacteria(100); Proteobacteria(100); Gammaproteobacteria(100); Gammaproteobacteria_unclassified(100); Gammaproteobacteria_unclassified(100); Gammaproteobacteria_unclassified(100);
Otu000328	0	0	0	0	0	0	0	0	0	0	0	0	0	0	0	0	0	0	0	0	135	143	140	132	116		Bacteria(100); Actinobacteriota(100); Acidimicrobiia(100); Microtrichales(100); Microtrichaceae(100); uncultured(100);
Otu000329	0	3	0	0	0	1	0	0	0	0	0	0	0	0	0	126	139	142	145	119	0	0	0	1	0		Bacteria(100); Verrucomicrobiota(100); Verrucomicrobiae(100); Opitutales(100); Puniceicoccaceae(100); MB11C04_marine_group(100);
Otu000330	0	0	0	0	0	27	1	95	0	569	0	0	0	0	0	0	0	0	0	0	0	0	0	0	0		Bacteria(100); Actinobacteriota(100); Acidimicrobiia(100); Microtrichales(100); Microtrichaceae(100); Sva0996_marine_group(100);
Otu000331	46	52	53	69	166	35	65	29	17	43	0	0	0	0	0	0	0	0	0	0	0	0	0	0	0		Bacteria(100); Proteobacteria(100); Gammaproteobacteria(100); Cellvibrionales(100); Halieaceae(100); Halieaceae_unclassified(100);
Otu000332	0	0	0	0	0	0	0	0	0	0	45	52	49	38	56	0	0	0	0	0	0	0	0	0	0		Bacteria(100); Bacteria_unclassified(100); Bacteria_unclassified(100); Bacteria_unclassified(100); Bacteria_unclassified(100); Bacteria_unclassified(100);
Otu000333	83	0	67	66	30	76	163	15	19	46	1	0	0	0	0	1	0	0	0	0	3	8	8	2	6		Bacteria(100); Proteobacteria(100); Gammaproteobacteria(100); Gammaproteobacteria_unclassified(100); Gammaproteobacteria_unclassified(100); Gammaproteobacteria_unclassified(100);
Otu000334	0	1	0	0	0	1	0	1	0	0	4	1	1	0	0	55	73	42	54	50	0	0	0	0	0		Bacteria(100); Cyanobacteria(100); Cyanobacteriia(100); Synechococcales(100); Cyanobiaceae(100); Synechococcus_CC9902(92);
Otu000335	0	0	0	0	0	0	0	0	0	0	0	1	0	0	0	71	100	72	79	87	0	0	0	0	1		Bacteria(100); Verrucomicrobiota(100); Verrucomicrobiae(100); Opitutales(100); Puniceicoccaceae(100); MB11C04_marine_group(100);
Otu000336	0	0	0	0	0	0	0	0	0	0	0	0	0	0	0	0	0	0	0	0	69	74	86	121	71		Bacteria(100); Acidobacteriota(100); Vicinamibacteria(100); Vicinamibacterales(100); uncultured(100); uncultured_ge(100);
Otu000337	17	19	24	11	36	54	12	49	80	22	0	0	0	0	0	0	0	0	0	0	0	1	1	0	0		Bacteria(100); Chloroflexi(100); Dehalococcoidia(100); SAR202_clade(100); SAR202_clade_fa(100); SAR202_clade_ge(100);
Otu000338	0	0	3	2	1	1	0	0	0	0	6	0	0	39	0	30	21	34	30	17	40	66	40	57	44		Bacteria(100); Planctomycetota(100); Planctomycetes(100); Pirellulales(100); Pirellulaceae(100); Blastopirellula(100);
Otu000339	2	2	0	1	0	0	0	1	0	0	37	24	56	19	2	45	40	58	53	55	3	0	1	3	0		Bacteria(100); Actinobacteriota(100); Actinobacteria(100); PeM15(100); PeM15_fa(100); PeM15_ge(100);
Otu000340	0	0	0	0	0	42	110	118	84	129	0	0	0	0	0	0	0	0	0	0	0	0	0	0	0		Bacteria(100); Bacteria_unclassified(100); Bacteria_unclassified(100); Bacteria_unclassified(100); Bacteria_unclassified(100); Bacteria_unclassified(100);
Otu000341	0	0	0	1	0	0	0	0	0	0	15	0	1	0	0	95	94	108	99	91	0	0	1	1	0		Bacteria(100); Bacteroidota(100); Bacteroidia(100); Flavobacteriales(100); Flavobacteriaceae(100); NS4_marine_group(100);
Otu000342	0	0	1	0	0	160	86	70	127	8	0	0	0	0	0	0	0	0	0	0	1	1	0	2	0		Bacteria(100); Proteobacteria(100); Alphaproteobacteria(100); Alphaproteobacteria_unclassified(100); Alphaproteobacteria_unclassified(100); Alphaproteobacteria_unclassified(100);
Otu000343	0	0	0	0	0	0	0	0	0	0	0	0	0	0	0	1	0	0	0	2	158	190	148	167	131		Bacteria(100); Proteobacteria(100); Gammaproteobacteria(100); Gammaproteobacteria_unclassified(100); Gammaproteobacteria_unclassified(100); Gammaproteobacteria_unclassified(100);
Otu000344	0	0	0	0	0	0	0	0	0	0	47	18	60	36	57	0	0	0	0	0	0	0	0	0	0		Bacteria(100); Bacteria_unclassified(100); Bacteria_unclassified(100); Bacteria_unclassified(100); Bacteria_unclassified(100); Bacteria_unclassified(100);
Otu000345	1	11	21	1	34	4	14	24	100	4	57	19	3	29	23	2	0	0	1	0	0	3	3	7	0		Bacteria(100); Acidobacteriota(100); Vicinamibacteria(100); Vicinamibacterales(100); Vicinamibacteraceae(100); Vicinamibacteraceae_ge(72);
Otu000346	0	0	0	0	0	0	0	0	0	0	31	100	18	48	0	0	0	0	0	0	0	0	0	0	0		Bacteria(100); Bacteria_unclassified(100); Bacteria_unclassified(100); Bacteria_unclassified(100); Bacteria_unclassified(100); Bacteria_unclassified(100);
Otu000347	0	0	0	0	0	61	109	126	148	86	0	0	0	0	0	0	0	0	0	0	0	0	0	0	0		Bacteria(100); Bacteria_unclassified(100); Bacteria_unclassified(100); Bacteria_unclassified(100); Bacteria_unclassified(100); Bacteria_unclassified(100);
Otu000348	0	0	0	0	0	0	0	0	0	0	0	0	0	0	0	1	0	0	1	3	144	124	148	154	136		Bacteria(100); Proteobacteria(100); Alphaproteobacteria(100); Rhizobiales(100); Rhizobiaceae(82); Rhizobiaceae_unclassified(74);
Otu000349	0	0	0	0	0	0	0	0	1	0	0	0	0	1	0	57	41	57	65	57	0	0	0	0	0		Bacteria(100); Proteobacteria(100); Alphaproteobacteria(100); SAR11_clade(100); Clade_I(100); Clade_Ia(69);
Otu000350	0	1	0	0	0	1	0	0	0	2	12	0	2	2	3	130	116	132	108	128	0	0	0	0	0		Bacteria(100); Bacteroidota(100); Bacteroidia(100); Flavobacteriales(100); Flavobacteriaceae(100); NS5_marine_group(100);
Otu000351	1	0	0	0	2	0	0	0	0	0	1	0	0	0	0	138	147	122	132	90	0	0	0	0	1		Bacteria(100); Proteobacteria(100); Gammaproteobacteria(100); OM182_clade(100); OM182_clade_fa(100); OM182_clade_ge(100);
Otu000352	0	0	0	0	0	86	54	155	184	85	0	0	0	0	0	0	0	0	0	0	0	0	0	0	0		Bacteria(100); Myxococcota(100); bacteriap25(100); bacteriap25_or(100); bacteriap25_fa(100); bacteriap25_ge(100);
Otu000353	0	0	0	0	0	0	79	82	128	30	0	0	0	0	0	1	0	0	0	0	36	26	26	27	17		Archaea(100); Crenarchaeota(100); Nitrososphaeria(100); Nitrosopumilales(100); Nitrosopumilaceae(100); Nitrosopumilaceae_unclassified(100);
Otu000354	0	0	0	0	0	0	0	0	0	0	0	0	0	0	0	0	0	0	0	0	204	203	184	149	211		Bacteria(100); Proteobacteria(100); Gammaproteobacteria(100); Gammaproteobacteria_unclassified(100); Gammaproteobacteria_unclassified(100); Gammaproteobacteria_unclassified(100);
Otu000355	0	0	0	0	0	0	0	0	0	0	0	0	0	0	1	0	0	0	0	0	116	56	117	152	150		Bacteria(100); Cyanobacteria(100); Cyanobacteriia(100); Cyanobacteriales(100); Xenococcaceae(100); Xenococcus_PCC-7305(100);
Otu000356	0	0	0	0	0	2	0	0	0	0	5	1	8	1	1	38	57	42	52	46	0	0	0	0	1		Bacteria(100); Cyanobacteria(100); Cyanobacteriia(100); Synechococcales(100); Cyanobiaceae(100); Cyanobiaceae_unclassified(68);
Otu000357	0	0	0	0	0	0	0	0	2	1	0	0	0	0	0	119	114	121	95	109	0	0	0	0	0		Bacteria(100); Proteobacteria(100); Alphaproteobacteria(100); Rickettsiales(100); S25-593(100); S25-593_ge(100);
Otu000358	0	0	0	2	0	182	24	36	28	156	0	0	0	0	0	0	0	0	0	0	0	0	0	0	0		Bacteria(100); Proteobacteria(100); Gammaproteobacteria(100); Gammaproteobacteria_unclassified(100); Gammaproteobacteria_unclassified(100); Gammaproteobacteria_unclassified(100);
Otu000359	0	0	0	0	0	49	86	78	81	82	0	0	0	0	0	0	0	0	0	0	0	0	0	0	0		Bacteria(100); Bacteria_unclassified(100); Bacteria_unclassified(100); Bacteria_unclassified(100); Bacteria_unclassified(100); Bacteria_unclassified(100);
Otu000360	0	0	0	0	0	0	0	0	0	0	0	0	0	0	0	1	0	1	0	0	74	76	81	83	52		Bacteria(100); Planctomycetota(100); Planctomycetes(100); Pirellulales(100); Pirellulaceae(100); Rhodopirellula(81);
Otu000361	0	0	0	0	0	0	0	0	0	0	3	12	2	0	2	66	59	64	63	55	0	0	0	0	0		Bacteria(100); Cyanobacteria(100); Cyanobacteriia(100); Synechococcales(100); Cyanobiaceae(100); Synechococcus_CC9902(97);
Otu000362	0	0	0	0	0	0	0	0	0	0	7	0	1	0	44	0	0	0	0	1	102	105	90	97	49		Bacteria(100); Dadabacteria(100); Dadabacteriia(100); Dadabacteriales(100); Dadabacteriales_fa(100); Dadabacteriales_ge(100);
Otu000363	14	56	112	88	26	7	36	14	20	24	0	0	0	0	0	0	0	0	0	0	0	0	0	0	0		Bacteria(100); Actinobacteriota(100); Acidimicrobiia(100); Actinomarinales(100); uncultured(100); uncultured_ge(100);
Otu000364	0	0	0	0	0	0	0	0	0	0	36	27	33	29	57	0	0	0	0	0	0	0	0	0	0		Bacteria(100); Bacteria_unclassified(100); Bacteria_unclassified(100); Bacteria_unclassified(100); Bacteria_unclassified(100); Bacteria_unclassified(100);
Otu000365	0	0	0	0	0	0	0	0	0	0	0	0	0	0	0	0	0	0	0	0	88	66	104	151	37		Archaea(100); Crenarchaeota(100); Nitrososphaeria(100); Nitrosopumilales(100); Nitrosopumilaceae(100); Nitrosopumilaceae_ge(99);
Otu000366	0	0	0	0	0	0	0	0	0	0	0	0	0	1	0	41	52	79	43	35	0	0	0	0	0		Bacteria(100); Proteobacteria(100); Alphaproteobacteria(100); SAR11_clade(100); SAR11_clade_unclassified(93); SAR11_clade_unclassified(93);
Otu000367	0	0	0	0	0	0	0	0	0	6	1	1	0	0	3	135	143	125	99	118	0	0	0	0	0		Bacteria(100); Proteobacteria(100); Alphaproteobacteria(100); Rhodospirillales(100); AEGEAN-169_marine_group(100); AEGEAN-169_marine_group_ge(100);
Otu000368	9	8	13	7	8	22	39	39	15	34	0	0	0	1	0	0	0	0	0	0	0	0	1	1	0		Bacteria(100); Bacteria_unclassified(100); Bacteria_unclassified(100); Bacteria_unclassified(100); Bacteria_unclassified(100); Bacteria_unclassified(100);
Otu000369	0	0	0	0	0	0	0	0	0	0	42	22	26	39	55	0	0	1	0	0	1	0	0	0	0		Bacteria(100); Bacteria_unclassified(100); Bacteria_unclassified(100); Bacteria_unclassified(100); Bacteria_unclassified(100); Bacteria_unclassified(100);
Otu000370	0	0	0	0	0	0	0	0	0	0	19	0	10	1	1	94	69	79	64	85	0	0	0	0	0		Bacteria(100); Bacteroidota(100); Bacteroidia(100); Flavobacteriales(100); Flavobacteriaceae(100); NS4_marine_group(100);
Otu000371	0	0	0	0	0	22	52	87	250	168	0	0	0	0	0	1	0	0	0	0	0	0	0	0	0		Bacteria(100); Cyanobacteria(100); Cyanobacteriia(100); Synechococcales(100); Cyanobiaceae(100); Cyanobiaceae_ge(100);
Otu000372	0	0	0	0	0	191	84	87	42	56	0	0	0	0	0	0	0	0	0	0	0	0	0	0	0		Bacteria(100); Acidobacteriota(100); Subgroup_21(100); Subgroup_21_or(100); Subgroup_21_fa(100); Subgroup_21_ge(100);
Otu000373	39	6	47	51	16	0	8	7	80	50	0	0	0	0	0	0	0	0	0	0	0	0	0	0	0		Bacteria(100); Chloroflexi(100); Dehalococcoidia(100); SAR202_clade(100); SAR202_clade_fa(100); SAR202_clade_ge(100);
Otu000374	0	0	0	0	0	0	0	0	0	0	0	0	0	0	0	38	55	74	40	63	0	0	0	0	0		Bacteria(100); Proteobacteria(100); Alphaproteobacteria(100); SAR11_clade(100); SAR11_clade_unclassified(64); SAR11_clade_unclassified(64);
Otu000375	0	0	0	0	0	0	0	0	0	0	39	82	14	39	0	0	0	0	0	0	0	0	0	0	0		Bacteria(100); Bacteria_unclassified(100); Bacteria_unclassified(100); Bacteria_unclassified(100); Bacteria_unclassified(100); Bacteria_unclassified(100);
Otu000376	0	0	0	0	0	30	188	42	95	95	0	0	0	0	0	0	0	0	0	0	0	0	0	0	0		Bacteria(100); Proteobacteria(100); Gammaproteobacteria(100); Gammaproteobacteria_unclassified(100); Gammaproteobacteria_unclassified(100); Gammaproteobacteria_unclassified(100);
Otu000377	0	0	0	0	0	0	0	0	0	0	0	0	0	0	0	62	69	72	62	61	0	0	0	1	0		Bacteria(100); Proteobacteria(100); Alphaproteobacteria(100); Puniceispirillales(100); SAR116_clade(100); Candidatus_Puniceispirillum(87);
Otu000378	0	0	0	0	0	0	0	0	0	0	0	0	0	0	0	0	0	0	0	0	84	98	137	136	91		Bacteria(100); Proteobacteria(100); Gammaproteobacteria(100); Granulosicoccales(100); uncultured(100); uncultured_ge(100);
Otu000379	0	0	0	0	0	0	0	0	0	0	0	0	0	0	0	0	0	0	0	0	87	61	66	56	88		Bacteria(100); Bacteroidota(100); Bacteroidia(100); Cytophagales(100); Amoebophilaceae(100); Candidatus_Amoebophilus(100);
Otu000380	0	0	0	0	6	3	0	0	0	0	3	0	0	0	0	0	0	0	0	0	83	61	65	51	66		Bacteria(100); NB1-j(100); NB1-j_cl(100); NB1-j_or(100); NB1-j_fa(100); NB1-j_ge(100);
Otu000381	4	3	9	3	11	0	15	4	49	3	23	80	17	0	24	1	1	0	3	1	0	3	0	0	1		Bacteria(100); Proteobacteria(100); Alphaproteobacteria(100); Rhizobiales(100); Xanthobacteraceae(100); Pseudolabrys(55);
Otu000382	0	0	0	4	0	0	0	0	0	0	2	0	1	0	3	8	3	6	6	5	55	47	55	44	76		Bacteria(100); Proteobacteria(100); Gammaproteobacteria(100); Cellvibrionales(100); Halieaceae(100); Halieaceae_unclassified(91);
Otu000383	0	0	0	0	0	0	0	0	0	0	0	0	0	0	1	0	0	0	1	0	94	89	124	120	38		Archaea(100); Crenarchaeota(100); Nitrososphaeria(100); Nitrosopumilales(100); Nitrosopumilaceae(100); Nitrosopumilaceae_ge(100);
Otu000384	0	0	0	0	0	0	0	0	0	0	50	27	42	36	35	0	0	0	0	0	0	0	0	0	0		Bacteria(100); Bacteria_unclassified(100); Bacteria_unclassified(100); Bacteria_unclassified(100); Bacteria_unclassified(100); Bacteria_unclassified(100);
Otu000385	0	0	0	0	0	0	0	0	0	0	0	0	0	0	0	50	88	67	66	103	0	1	0	0	1		Archaea(100); Thermoplasmatota(100); Thermoplasmata(100); Marine_Group_II(100); Marine_Group_II_fa(100); Marine_Group_II_ge(100);
Otu000386	0	0	0	0	0	0	0	0	0	0	0	0	0	0	1	1	2	1	1	1	72	86	53	68	109		Bacteria(100); Proteobacteria(100); Gammaproteobacteria(100); KI89A_clade(100); KI89A_clade_fa(100); KI89A_clade_ge(100);
Otu000387	0	0	0	0	0	0	0	0	0	0	0	0	0	0	0	1	2	0	1	0	70	38	60	85	101		Bacteria(100); Proteobacteria(100); Gammaproteobacteria(100); Nitrosococcales(100); Nitrosococcaceae(100); Nitrosococcaceae_unclassified(89);
Otu000388	0	0	0	0	0	0	0	0	0	0	50	80	19	31	1	0	0	0	0	0	0	0	0	0	0		Bacteria(100); Bacteria_unclassified(100); Bacteria_unclassified(100); Bacteria_unclassified(100); Bacteria_unclassified(100); Bacteria_unclassified(100);
Otu000389	48	50	62	55	32	2	70	64	7	1	0	0	0	0	0	0	0	0	0	0	0	0	0	0	0		Bacteria(100); Bacteria_unclassified(100); Bacteria_unclassified(100); Bacteria_unclassified(100); Bacteria_unclassified(100); Bacteria_unclassified(100);
Otu000390	0	0	0	0	0	0	0	0	0	0	0	0	0	0	0	0	0	0	0	0	60	70	75	72	69		Bacteria(100); Planctomycetota(100); Planctomycetes(100); Pirellulales(100); Pirellulaceae(100); Blastopirellula(100);
Otu000391	0	0	0	0	0	0	0	0	0	0	28	34	23	26	64	0	0	0	0	0	0	0	0	0	0		Bacteria(100); Bacteria_unclassified(100); Bacteria_unclassified(100); Bacteria_unclassified(100); Bacteria_unclassified(100); Bacteria_unclassified(100);
Otu000392	1	0	0	2	0	0	0	0	0	0	1	0	1	0	0	66	79	72	93	78	0	0	0	0	1		Bacteria(100); Proteobacteria(100); Gammaproteobacteria(100); Ectothiorhodospirales(100); Ectothiorhodospiraceae(100); uncultured(100);
Otu000393	2	0	0	0	0	2	0	0	0	1	2	0	6	1	4	76	53	70	92	67	13	14	17	13	13		Bacteria(100); Cyanobacteria(100); Cyanobacteriia(100); Synechococcales(100); Cyanobiaceae(100); Cyanobiaceae_unclassified(90);
Otu000394	142	111	156	84	71	0	0	0	0	0	0	9	0	0	0	0	0	0	0	0	0	0	0	0	0		Bacteria(100); Proteobacteria(100); Gammaproteobacteria(100); Nitrosococcales(100); Nitrosococcaceae(100); FS142-36B-02(100);
Otu000395	0	0	0	0	0	0	0	0	0	0	1	1	2	0	0	56	43	58	49	54	0	0	0	0	0		Bacteria(100); Cyanobacteria(100); Cyanobacteriia(100); Synechococcales(100); Cyanobiaceae(100); Synechococcus_CC9902(85);
Otu000396	0	0	0	0	0	0	0	0	0	0	18	23	19	256	18	1	0	1	0	0	0	0	0	0	0		Bacteria(100); Proteobacteria(100); Gammaproteobacteria(100); Gammaproteobacteria_unclassified(100); Gammaproteobacteria_unclassified(100); Gammaproteobacteria_unclassified(100);
Otu000397	0	0	0	0	0	0	0	0	0	0	0	0	0	0	0	0	0	0	1	0	74	92	80	107	89		Bacteria(100); Proteobacteria(100); Gammaproteobacteria(100); Gammaproteobacteria_unclassified(100); Gammaproteobacteria_unclassified(100); Gammaproteobacteria_unclassified(100);
Otu000398	0	0	0	0	0	0	0	0	0	0	0	0	0	0	0	0	0	0	0	0	117	116	109	106	82		Bacteria(100); Proteobacteria(100); Alphaproteobacteria(100); Kiloniellales(100); Kiloniellales_unclassified(62); Kiloniellales_unclassified(62);
Otu000399	0	0	0	0	0	0	0	0	0	0	59	211	48	47	94	0	0	0	0	0	0	0	0	0	1		Bacteria(100); Proteobacteria(100); Proteobacteria_unclassified(100); Proteobacteria_unclassified(100); Proteobacteria_unclassified(100); Proteobacteria_unclassified(100);
Otu000400	0	0	0	0	0	0	0	0	0	0	0	0	0	0	0	0	0	0	1	0	57	48	87	76	46		Bacteria(100); Planctomycetota(100); OM190(100); OM190_or(100); OM190_fa(100); OM190_ge(100);
Otu000401	0	0	0	0	1	0	0	0	0	0	9	0	4	8	0	88	139	109	117	119	2	1	1	0	1		Bacteria(100); Bacteroidota(100); Bacteroidia(100); Flavobacteriales(100); NS9_marine_group(96); NS9_marine_group_ge(96);
Otu000402	0	27	0	0	0	0	0	0	0	0	2	5	20	415	0	0	0	0	0	0	0	0	0	0	0		Bacteria(100); Proteobacteria(100); Alphaproteobacteria(100); Rhizobiales(100); Stappiaceae(100); Pseudovibrio(100);
Otu000403	0	1	1	0	0	174	78	59	3	92	0	0	0	0	0	0	0	0	0	0	0	0	0	0	0		Bacteria(100); Chloroflexi(100); Chloroflexi_unclassified(100); Chloroflexi_unclassified(100); Chloroflexi_unclassified(100); Chloroflexi_unclassified(100);
Otu000404	0	0	0	0	0	0	0	0	0	0	4	21	17	371	0	0	0	0	1	0	0	0	0	0	0		Bacteria(100); Bacteroidota(100); Bacteroidia(100); Bacteroidia_unclassified(100); Bacteroidia_unclassified(100); Bacteroidia_unclassified(100);
Otu000405	9	2	5	5	20	4	6	2	125	12	40	60	32	14	19	0	0	0	2	0	3	2	1	1	1		Bacteria(100); RCP2-54(100); RCP2-54_cl(100); RCP2-54_or(100); RCP2-54_fa(100); RCP2-54_ge(100);
Otu000406	0	0	0	0	0	0	0	0	0	0	0	0	0	0	0	0	0	0	0	0	83	78	154	120	82		Archaea(100); Crenarchaeota(100); Nitrososphaeria(100); Nitrosopumilales(100); Nitrosopumilaceae(100); Nitrosopumilaceae_unclassified(87);
Otu000407	0	0	0	0	0	0	0	0	0	0	0	0	0	0	0	0	0	0	0	0	113	136	120	96	77		Bacteria(100); Actinobacteriota(100); Acidimicrobiia(100); Microtrichales(100); Microtrichaceae(100); uncultured(100);
Otu000408	167	107	148	65	100	64	169	58	62	105	0	0	1	0	0	0	0	0	0	0	0	0	1	0	0		Bacteria(100); Chloroflexi(100); JG30-KF-CM66(100); JG30-KF-CM66_or(100); JG30-KF-CM66_fa(100); JG30-KF-CM66_ge(100);
Otu000409	1	1	0	0	0	0	0	0	0	0	1	0	0	0	0	77	79	98	68	95	1	0	1	0	0		Bacteria(100); Actinobacteriota(100); Acidimicrobiia(100); Microtrichales(100); Microtrichaceae(100); Sva0996_marine_group(100);
Otu000410	0	0	0	0	0	0	0	0	0	0	0	0	0	0	0	1	0	0	0	0	57	44	82	81	66		Bacteria(100); Planctomycetota(100); Planctomycetes(100); Pirellulales(100); Pirellulaceae(100); Blastopirellula(84);
Otu000411	44	46	33	34	47	3	0	0	3	0	0	3	0	0	0	0	0	0	0	0	0	0	0	0	0		Bacteria(100); Myxococcota(100); Myxococcota_unclassified(100); Myxococcota_unclassified(100); Myxococcota_unclassified(100); Myxococcota_unclassified(100);
Otu000412	0	0	0	0	0	0	0	0	0	0	0	0	0	0	0	0	0	0	0	1	112	59	111	88	41		Bacteria(100); Planctomycetota(100); Planctomycetes(100); Pirellulales(100); Pirellulaceae(100); Blastopirellula(100);
Otu000413	49	41	38	36	56	5	0	0	0	0	0	0	1	0	0	0	0	0	0	0	0	0	0	0	0		Bacteria(100); Bacteria_unclassified(100); Bacteria_unclassified(100); Bacteria_unclassified(100); Bacteria_unclassified(100); Bacteria_unclassified(100);
Otu000414	0	0	0	0	0	0	0	0	0	0	0	0	0	0	0	0	0	0	0	0	163	97	142	171	106		Archaea(100); Crenarchaeota(100); Nitrososphaeria(100); Nitrosopumilales(100); Nitrosopumilaceae(100); Nitrosopumilaceae_unclassified(71);
Otu000415	0	0	0	0	0	0	0	0	21	0	0	0	0	0	0	4	4	6	3	2	40	81	48	23	76		Bacteria(100); Desulfobacterota(100); Desulfobulbia(100); Desulfobulbales(100); Desulfocapsaceae(100); uncultured(56);
Otu000416	0	1	0	0	0	0	0	0	0	0	0	0	0	0	0	0	0	0	0	0	137	83	148	130	36		Archaea(100); Crenarchaeota(100); Nitrososphaeria(100); Nitrosopumilales(100); Nitrosopumilaceae(100); Nitrosopumilaceae_unclassified(99);
Otu000417	0	0	0	0	0	0	0	0	0	0	0	0	0	0	1	42	40	53	38	49	0	0	0	0	0		Bacteria(100); Actinobacteriota(100); Acidimicrobiia(100); Actinomarinales(100); Actinomarinaceae(100); Candidatus_Actinomarina(100);
Otu000418	0	0	0	0	0	0	0	1	0	0	0	1	5	0	0	76	101	71	77	100	0	0	0	0	0		Bacteria(100); Proteobacteria(100); Alphaproteobacteria(100); Rhodospirillales(100); AEGEAN-169_marine_group(100); AEGEAN-169_marine_group_ge(100);
Otu000419	0	0	0	0	0	0	0	0	0	0	0	0	0	0	0	0	0	0	1	0	172	151	126	139	64		Bacteria(100); Proteobacteria(100); Gammaproteobacteria(100); MBMPE27(100); MBMPE27_fa(100); MBMPE27_ge(100);
Otu000420	0	1	0	0	1	0	0	0	0	0	0	0	1	2	1	53	68	76	64	77	0	0	0	0	0		Bacteria(100); Bdellovibrionota(100); Bdellovibrionia(100); Bacteriovoracales(100); Bacteriovoracaceae(100); Peredibacter(100);
Otu000421	0	0	0	0	0	0	0	0	0	0	1	0	0	0	1	0	1	0	0	0	47	66	74	88	74		Bacteria(100); Actinobacteriota(100); Acidimicrobiia(100); Microtrichales(100); Microtrichaceae(76); Sva0996_marine_group(75);
Otu000422	0	0	0	0	0	0	0	1	0	0	3	0	4	1	0	99	72	96	83	104	0	0	2	2	0		Bacteria(100); Bacteroidota(100); Bacteroidia(100); Flavobacteriales(100); Flavobacteriaceae(100); NS5_marine_group(100);
Otu000423	16	15	63	46	22	160	64	75	66	68	0	0	0	0	0	0	0	0	0	0	0	0	1	0	0		Bacteria(100); Proteobacteria(100); Alphaproteobacteria(100); Rhodospirillales(100); Magnetospiraceae(96); uncultured(82);
Otu000424	0	0	0	0	0	0	0	0	0	0	0	0	0	0	0	0	0	0	0	0	176	140	86	99	89		Bacteria(100); Cyanobacteria(100); Cyanobacteriia(100); Cyanobacteriales(100); Xenococcaceae(100); Pleurocapsa_PCC-7319(100);
Otu000425	0	0	0	0	0	0	0	0	0	0	0	0	0	0	0	0	0	0	0	0	215	189	96	76	100		Bacteria(100); Cyanobacteria(100); Cyanobacteriia(100); Cyanobacteriales(100); Xenococcaceae(100); Pleurocapsa_PCC-7319(100);
Otu000426	0	0	0	0	0	0	0	0	0	0	0	0	0	0	0	0	0	0	0	0	146	162	89	95	122		Bacteria(100); Acidobacteriota(100); Vicinamibacteria(100); Subgroup_9(100); Subgroup_9_fa(100); Subgroup_9_ge(100);
Otu000427	0	0	0	0	0	0	0	0	0	0	0	0	0	0	1	3	2	1	1	3	71	99	81	87	46		Bacteria(100); Proteobacteria(100); Gammaproteobacteria(100); UBA10353_marine_group(100); UBA10353_marine_group_fa(100); UBA10353_marine_group_ge(100);
Otu000428	0	0	0	0	0	0	0	0	0	0	0	0	0	0	0	0	0	0	0	0	122	110	112	102	77		Bacteria(100); Nitrospirota(100); Nitrospiria(100); Nitrospirales(100); Nitrospiraceae(100); Nitrospira(100);
Otu000429	3	2	27	4	17	2	5	0	0	0	75	22	13	7	14	1	0	0	1	0	0	1	2	1	0		Bacteria(100); Acidobacteriota(100); Blastocatellia(100); Pyrinomonadales(100); Pyrinomonadaceae(100); RB41(100);
Otu000430	0	0	0	0	0	0	0	0	0	0	0	0	0	0	0	48	50	39	24	62	0	0	0	0	0		Bacteria(100); Proteobacteria(100); Alphaproteobacteria(100); SAR11_clade(100); SAR11_clade_unclassified(72); SAR11_clade_unclassified(72);
Otu000431	0	0	0	0	0	0	0	0	0	0	0	0	0	0	0	0	0	1	0	0	51	81	86	73	66		Bacteria(100); NB1-j(100); NB1-j_cl(100); NB1-j_or(100); NB1-j_fa(100); NB1-j_ge(100);
Otu000432	0	172	0	0	0	0	0	0	0	0	0	2	0	0	0	0	0	0	0	0	0	0	0	0	0		Archaea(100); Crenarchaeota(100); Nitrososphaeria(100); Nitrosopumilales(100); Nitrosopumilaceae(100); Nitrosopumilaceae_unclassified(100);
Otu000433	0	0	0	0	0	0	0	0	0	0	0	0	0	0	0	0	1	0	1	0	176	132	158	134	66		Bacteria(100); Proteobacteria(100); Gammaproteobacteria(100); Steroidobacterales(100); Woeseiaceae(100); Woeseia(100);
Otu000434	0	0	0	0	0	0	0	0	0	0	0	0	0	0	0	0	0	1	0	1	92	78	93	104	175		Bacteria(100); Proteobacteria(100); Gammaproteobacteria(100); HOC36(100); HOC36_fa(100); HOC36_ge(100);
Otu000435	0	0	0	0	0	0	0	0	0	0	0	0	0	0	0	0	1	0	0	0	48	88	33	301	35		Bacteria(100); Cyanobacteria(100); Cyanobacteriia(100); Cyanobacteriales(100); Nostocaceae(100); Richelia_HH01(99);
Otu000436	0	0	0	0	0	0	276	32	39	136	0	0	0	0	0	0	0	0	0	0	0	0	0	0	0		Bacteria(100); Gemmatimonadota(100); BD2-11_terrestrial_group(100); BD2-11_terrestrial_group_or(100); BD2-11_terrestrial_group_fa(100); BD2-11_terrestrial_group_ge(100);
Otu000437	0	0	0	0	0	0	0	1	0	0	0	0	0	0	0	0	0	0	0	1	70	65	77	64	52		Bacteria(100); Planctomycetota(100); Planctomycetes(100); Pirellulales(100); Pirellulaceae(100); Blastopirellula(100);
Otu000438	0	0	0	0	0	0	0	0	0	0	0	0	0	0	0	3	1	9	1	4	50	62	44	33	135		Bacteria(100); Bacteria_unclassified(100); Bacteria_unclassified(100); Bacteria_unclassified(100); Bacteria_unclassified(100); Bacteria_unclassified(100);
Otu000439	49	25	27	42	29	43	57	31	78	27	0	0	0	0	0	0	0	0	0	0	0	0	0	0	0		Bacteria(100); Chloroflexi(100); Dehalococcoidia(100); SAR202_clade(100); SAR202_clade_fa(100); SAR202_clade_ge(100);
Otu000440	87	22	0	0	32	0	104	42	19	124	0	0	0	0	0	0	0	0	0	0	0	0	0	0	0		Bacteria(100); Chloroflexi(100); Dehalococcoidia(100); SAR202_clade(100); SAR202_clade_fa(100); SAR202_clade_ge(100);
Otu000441	1	0	0	0	3	0	3	2	271	0	0	0	0	0	3	2	1	34	0	3	2	2	5	1	0		Bacteria(100); Proteobacteria(100); Gammaproteobacteria(100); Pseudomonadales(100); Pseudomonadaceae(100); Pseudomonadaceae_unclassified(60);
Otu000442	99	27	159	63	51	108	181	186	127	195	0	0	0	0	0	0	0	0	0	0	0	0	0	0	0		Bacteria(100); Proteobacteria(100); Gammaproteobacteria(100); KI89A_clade(100); KI89A_clade_fa(100); KI89A_clade_ge(100);
Otu000443	0	0	0	0	0	0	0	0	0	0	7	4	11	0	0	90	66	94	85	113	0	0	1	0	6		Bacteria(100); Bacteroidota(100); Bacteroidia(100); Flavobacteriales(100); Flavobacteriaceae(100); NS5_marine_group(100);
Otu000444	0	0	0	0	0	1	0	0	0	0	0	3	0	1	0	55	46	41	41	63	0	0	0	1	0		Bacteria(100); Proteobacteria(100); Alphaproteobacteria(100); SAR11_clade(100); Clade_II(74); Clade_II_ge(74);
Otu000445	0	0	0	0	0	0	0	0	0	0	0	0	0	0	0	0	0	0	0	0	88	101	98	80	62		Bacteria(100); Acidobacteriota(100); Thermoanaerobaculia(100); Thermoanaerobaculales(100); Thermoanaerobaculaceae(100); Subgroup_10(100);
Otu000446	0	1	0	1	0	0	0	0	0	0	19	6	18	7	0	53	34	37	35	38	2	6	2	2	3		Bacteria(100); Planctomycetota(100); Planctomycetes(100); Pirellulales(100); Pirellulaceae(100); Blastopirellula(100);
Otu000447	0	0	0	0	0	0	0	0	0	0	1	0	0	0	0	41	61	35	30	46	0	0	0	0	0		Bacteria(100); Proteobacteria(100); Alphaproteobacteria(100); SAR11_clade(100); Clade_I(100); Clade_Ia(61);
Otu000448	44	49	75	39	58	30	68	43	6	33	0	1	0	0	0	0	0	0	0	0	0	0	0	0	0		Bacteria(100); Chloroflexi(100); Chloroflexi_unclassified(100); Chloroflexi_unclassified(100); Chloroflexi_unclassified(100); Chloroflexi_unclassified(100);
Otu000449	0	0	0	1	0	0	0	0	0	0	0	0	0	0	0	0	0	0	0	0	47	64	59	62	64		Bacteria(100); Planctomycetota(100); Planctomycetes(100); Pirellulales(100); Pirellulaceae(100); Rhodopirellula(100);
Otu000450	0	0	0	0	0	0	0	0	0	0	0	0	0	0	3	0	0	0	0	0	67	64	55	62	52		Bacteria(100); Actinobacteriota(100); Acidimicrobiia(100); Microtrichales(100); Microtrichaceae(100); uncultured(100);
Otu000451	13	7	19	10	10	22	33	14	35	12	0	0	0	0	0	0	0	0	0	0	0	0	0	0	0		Bacteria(100); Bacteria_unclassified(100); Bacteria_unclassified(100); Bacteria_unclassified(100); Bacteria_unclassified(100); Bacteria_unclassified(100);
Otu000452	0	0	0	2	0	0	0	1	0	0	0	0	0	0	0	61	63	56	46	61	0	0	1	0	0		Bacteria(100); Proteobacteria(100); Alphaproteobacteria(100); SAR11_clade(100); SAR11_clade_unclassified(88); SAR11_clade_unclassified(88);
Otu000453	0	0	0	0	0	0	0	0	0	0	0	0	0	0	2	0	0	0	0	0	167	162	84	75	99		Bacteria(100); Proteobacteria(100); Alphaproteobacteria(100); Alphaproteobacteria_unclassified(100); Alphaproteobacteria_unclassified(100); Alphaproteobacteria_unclassified(100);
Otu000454	0	0	0	0	0	242	27	84	87	0	0	0	0	0	0	0	0	0	0	0	0	0	0	0	0		Bacteria(100); Gemmatimonadota(100); BD2-11_terrestrial_group(100); BD2-11_terrestrial_group_or(100); BD2-11_terrestrial_group_fa(100); BD2-11_terrestrial_group_ge(100);
Otu000455	0	0	0	0	0	0	0	0	0	0	0	0	17	373	0	0	0	0	0	0	0	0	0	0	0		Bacteria(100); Proteobacteria(100); Alphaproteobacteria(100); Rhizobiales(100); Stappiaceae(100); Pseudovibrio(100);
Otu000456	14	55	30	37	38	25	7	2	6	1	0	0	0	0	0	0	0	0	0	0	0	0	0	0	0		Bacteria(100); Bacteria_unclassified(100); Bacteria_unclassified(100); Bacteria_unclassified(100); Bacteria_unclassified(100); Bacteria_unclassified(100);
Otu000457	0	0	0	0	0	0	0	0	0	0	0	0	0	0	1	0	0	0	0	0	58	76	77	69	58		Bacteria(100); NB1-j(100); NB1-j_cl(100); NB1-j_or(100); NB1-j_fa(100); NB1-j_ge(100);
Otu000458	0	0	0	0	0	0	0	0	0	538	0	0	0	0	0	0	0	0	0	0	0	0	0	0	0		Bacteria(100); Bacteria_unclassified(100); Bacteria_unclassified(100); Bacteria_unclassified(100); Bacteria_unclassified(100); Bacteria_unclassified(100);
Otu000459	0	0	0	0	0	0	0	0	0	0	0	0	0	0	0	48	37	47	53	40	0	0	0	0	0		Bacteria(100); Cyanobacteria(100); Cyanobacteriia(100); Synechococcales(100); Cyanobiaceae(100); Cyanobiaceae_unclassified(62);
Otu000460	0	0	0	0	0	99	12	87	69	131	0	0	0	0	0	0	0	0	0	0	0	0	0	0	0		Bacteria(100); Proteobacteria(100); Alphaproteobacteria(100); Rhodobacterales(100); Rhodobacteraceae(100); Albidovulum(100);
Otu000461	1	9	3	1	0	0	1	0	0	0	28	0	30	19	13	10	12	4	7	12	13	18	27	15	19		Bacteria(100); Proteobacteria(100); Alphaproteobacteria(100); Rhodobacterales(100); Rhodobacteraceae(100); Rhodobacteraceae_unclassified(99);
Otu000462	30	24	28	28	22	59	42	26	48	30	0	2	0	0	0	0	0	0	0	0	0	0	0	0	0		Bacteria(100); Chloroflexi(100); Dehalococcoidia(100); SAR202_clade(100); SAR202_clade_fa(100); SAR202_clade_ge(100);
Otu000463	0	0	0	0	0	0	0	0	0	0	0	0	0	0	0	0	0	0	0	0	109	83	111	80	53		Archaea(100); Crenarchaeota(100); Nitrososphaeria(100); Nitrosopumilales(100); Nitrosopumilaceae(100); Nitrosopumilaceae_ge(93);
Otu000464	0	0	0	0	0	84	390	64	122	80	0	0	0	0	0	0	0	0	0	0	0	1	0	0	0		Bacteria(100); Proteobacteria(100); Alphaproteobacteria(100); Alphaproteobacteria_unclassified(100); Alphaproteobacteria_unclassified(100); Alphaproteobacteria_unclassified(100);
Otu000465	0	0	0	0	0	0	0	0	0	0	2	0	0	0	0	0	0	0	0	0	91	73	49	80	116		Bacteria(100); Cyanobacteria(100); Cyanobacteriia(100); Eurycoccales(100); Eurycoccales_Incertae_Sedis(100); Synechococcus_PCC-7336(100);
Otu000466	0	0	0	0	0	0	0	0	0	0	0	0	0	0	0	0	0	0	0	0	84	102	89	84	68		Bacteria(100); Actinobacteriota(100); Acidimicrobiia(100); Actinomarinales(100); uncultured(100); uncultured_ge(100);
Otu000467	0	0	0	0	0	0	0	0	0	3	5	0	0	0	0	55	64	51	60	48	0	0	1	0	0		Bacteria(100); Proteobacteria(100); Alphaproteobacteria(100); Rhodospirillales(100); AEGEAN-169_marine_group(100); AEGEAN-169_marine_group_ge(100);
Otu000468	0	0	0	0	0	0	0	0	0	0	6	24	36	5	65	0	1	0	0	0	0	0	0	0	0		Bacteria(100); Bacteria_unclassified(100); Bacteria_unclassified(100); Bacteria_unclassified(100); Bacteria_unclassified(100); Bacteria_unclassified(100);
Otu000469	22	19	34	15	14	132	9	14	19	98	0	0	0	0	0	0	0	0	0	0	1	0	1	0	0		Bacteria(100); Proteobacteria(100); Alphaproteobacteria(100); AT-s3-44(100); AT-s3-44_fa(100); AT-s3-44_ge(100);
Otu000470	3	10	11	5	7	0	0	11	0	2	41	58	1	41	0	2	0	1	1	0	1	1	0	1	2		Bacteria(100); Verrucomicrobiota(100); Verrucomicrobiae(100); Chthoniobacterales(100); Chthoniobacteraceae(100); Candidatus_Udaeobacter(100);
Otu000471	0	0	0	0	0	0	0	0	0	0	1	1	0	0	0	59	64	57	70	85	0	0	0	0	0		Bacteria(100); Proteobacteria(100); Alphaproteobacteria(100); Puniceispirillales(100); SAR116_clade(100); SAR116_clade_unclassified(98);
Otu000472	0	0	0	0	0	0	0	0	0	0	0	0	0	0	1	0	0	0	0	0	81	64	71	60	43		Bacteria(100); Planctomycetota(100); Planctomycetes(100); Pirellulales(100); Pirellulaceae(100); Pirellulaceae_unclassified(91);
Otu000473	0	0	0	0	0	0	0	0	0	0	0	0	0	0	0	36	72	64	67	70	0	0	0	0	0		Bacteria(100); Verrucomicrobiota(100); Verrucomicrobiae(100); Opitutales(100); Puniceicoccaceae(100); MB11C04_marine_group(100);
Otu000474	0	0	0	0	0	0	0	0	0	0	0	0	0	0	160	0	0	0	0	0	0	0	0	0	0		Bacteria(100); Bacteria_unclassified(100); Bacteria_unclassified(100); Bacteria_unclassified(100); Bacteria_unclassified(100); Bacteria_unclassified(100);
Otu000475	0	0	0	0	0	0	0	0	0	0	0	0	0	0	0	3	2	6	4	3	47	54	58	67	85		Bacteria(100); Proteobacteria(100); Gammaproteobacteria(100); Gammaproteobacteria_unclassified(100); Gammaproteobacteria_unclassified(100); Gammaproteobacteria_unclassified(100);
Otu000476	0	0	0	0	0	0	0	0	0	0	35	26	31	20	51	0	0	0	0	0	0	0	0	0	0		Bacteria(100); Bacteria_unclassified(100); Bacteria_unclassified(100); Bacteria_unclassified(100); Bacteria_unclassified(100); Bacteria_unclassified(100);
Otu000477	0	0	0	0	0	0	0	0	0	0	0	0	1	0	0	50	37	38	57	49	0	0	0	0	0		Bacteria(100); Cyanobacteria(100); Cyanobacteriia(100); Synechococcales(100); Cyanobiaceae(100); Synechococcus_CC9902(90);
Otu000478	0	0	0	0	0	0	0	0	0	0	0	0	0	0	0	29	49	28	43	66	0	0	0	0	0		Bacteria(100); Proteobacteria(100); Alphaproteobacteria(100); SAR11_clade(100); SAR11_clade_unclassified(67); SAR11_clade_unclassified(67);
Otu000479	0	0	0	0	0	0	0	0	0	0	0	0	0	0	0	0	0	0	0	0	49	66	47	37	61		Bacteria(100); Cyanobacteria(100); Cyanobacteriia(100); Cyanobacteriales(100); Xenococcaceae(100); Xenococcaceae_unclassified(100);
Otu000480	97	71	70	52	42	0	0	1	30	2	0	0	0	0	0	0	0	0	0	0	0	0	0	0	0		Bacteria(100); Proteobacteria(100); Gammaproteobacteria(100); Gammaproteobacteria_unclassified(100); Gammaproteobacteria_unclassified(100); Gammaproteobacteria_unclassified(100);
Otu000481	3	1	2	4	24	5	7	12	0	4	35	14	20	25	10	0	0	1	1	0	1	1	0	1	1		Bacteria(100); Proteobacteria(100); Alphaproteobacteria(100); Rhizobiales(100); Xanthobacteraceae(99); Xanthobacteraceae_unclassified(94);
Otu000482	27	27	31	24	35	4	11	20	1	1	0	0	0	0	0	0	0	0	0	0	0	0	0	0	0		Bacteria(100); Bacteria_unclassified(100); Bacteria_unclassified(100); Bacteria_unclassified(100); Bacteria_unclassified(100); Bacteria_unclassified(100);
Otu000483	0	0	0	0	0	167	9	19	108	57	0	1	0	0	0	0	0	0	0	0	0	0	0	0	0		Bacteria(100); Proteobacteria(100); Alphaproteobacteria(100); Rhodobacterales(100); Rhodobacteraceae(100); Albidovulum(100);
Otu000484	0	0	0	0	0	0	0	0	0	0	0	0	0	0	0	0	0	0	0	1	78	75	92	89	82		Bacteria(100); Actinobacteriota(100); Acidimicrobiia(100); Actinomarinales(100); Actinomarinales_fa(100); Actinomarinales_ge(100);
Otu000485	0	0	0	0	0	0	0	0	0	0	0	0	0	0	0	0	0	0	0	0	83	52	69	73	62		Bacteria(100); Proteobacteria(100); Alphaproteobacteria(100); Kiloniellales(100); Kiloniellaceae(65); uncultured(55);
Otu000486	0	0	0	0	0	0	0	0	0	0	0	0	0	0	0	1	0	1	2	1	47	59	82	54	54		Bacteria(100); Acidobacteriota(100); Vicinamibacteria(100); Subgroup_17(100); Subgroup_17_fa(100); Subgroup_17_ge(100);
Otu000487	0	0	0	0	0	170	151	57	24	77	0	0	0	0	0	0	0	0	0	0	0	0	0	0	0		Bacteria(100); Bacteria_unclassified(100); Bacteria_unclassified(100); Bacteria_unclassified(100); Bacteria_unclassified(100); Bacteria_unclassified(100);
Otu000488	4	2	3	7	13	2	8	0	47	14	52	7	4	3	0	0	2	1	1	1	0	0	1	0	2		Bacteria(100); Methylomirabilota(100); Methylomirabilia(100); Rokubacteriales(100); Rokubacteriales_fa(100); Rokubacteriales_ge(100);
Otu000489	0	0	0	0	0	0	0	0	0	0	0	0	0	0	0	0	0	0	0	0	61	47	54	49	65		Bacteria(100); Entotheonellaeota(100); Entotheonellia(100); Entotheonellales(100); Entotheonellaceae(100); Candidatus_Entotheonella(100);
Otu000490	52	46	82	61	44	54	98	74	15	37	0	0	0	0	0	0	0	0	0	0	0	0	0	0	0		Bacteria(100); Chloroflexi(100); Dehalococcoidia(100); SAR202_clade(100); SAR202_clade_fa(100); SAR202_clade_ge(100);
Otu000491	0	0	0	0	0	0	0	0	0	0	5	0	0	0	0	7	3	6	7	6	57	76	73	63	155		Bacteria(100); Bacteroidota(100); Bacteroidia(100); Flavobacteriales(100); Flavobacteriaceae(100); Flavobacteriaceae_unclassified(100);
Otu000492	3	0	0	1	0	1	0	0	0	0	13	0	0	0	1	63	51	61	56	59	2	5	6	3	6		Bacteria(100); Proteobacteria(100); Alphaproteobacteria(100); Rhodobacterales(100); Rhodobacteraceae(100); Marivivens(80);
Otu000493	0	0	0	0	0	1	0	0	0	0	3	0	0	1	0	88	80	89	83	63	0	0	0	0	0		Bacteria(100); Proteobacteria(100); Gammaproteobacteria(100); Oceanospirillales(100); Pseudohongiellaceae(100); Pseudohongiella(100);
Otu000494	0	0	0	0	0	0	0	0	0	0	2	0	0	0	4	1	0	0	0	0	99	93	61	56	74		Bacteria(100); Proteobacteria(100); Alphaproteobacteria(100); Rhodobacterales(100); Rhodobacteraceae(100); Rhodobacteraceae_unclassified(79);
Otu000495	0	32	0	0	0	0	0	0	0	0	0	17	9	175	2	0	0	0	0	0	0	0	1	0	0		Bacteria(100); Desulfobacterota(100); Desulfovibrionia(100); Desulfovibrionales(100); Desulfovibrionaceae(100); Halodesulfovibrio(100);
Otu000496	0	0	0	0	0	0	0	0	0	0	0	0	0	0	0	0	0	0	0	0	62	62	38	48	47		Bacteria(100); Actinobacteriota(100); Acidimicrobiia(100); Microtrichales(100); Microtrichaceae(100); Microtrichaceae_unclassified(91);
Otu000497	12	19	11	9	3	23	21	28	19	8	2	0	0	0	0	0	0	0	0	0	0	0	0	0	0		Bacteria(100); Chloroflexi(100); Chloroflexi_unclassified(100); Chloroflexi_unclassified(100); Chloroflexi_unclassified(100); Chloroflexi_unclassified(100);
Otu000498	0	0	0	0	0	0	0	0	0	0	0	0	0	0	0	0	0	0	0	0	90	79	77	90	60		Bacteria(100); Gemmatimonadota(100); PAUC43f_marine_benthic_group(100); PAUC43f_marine_benthic_group_or(100); PAUC43f_marine_benthic_group_fa(100); PAUC43f_marine_benthic_group_ge(100);
Otu000499	0	0	0	0	0	0	0	0	0	0	0	0	0	0	0	45	79	53	46	68	0	0	0	0	0		Archaea(100); Thermoplasmatota(100); Thermoplasmata(100); Marine_Group_II(100); Marine_Group_II_fa(100); Marine_Group_II_ge(100);
Otu000500	0	0	0	0	0	0	0	0	0	0	0	0	5	0	0	76	85	61	83	98	0	0	0	0	1		Bacteria(100); Bacteroidota(100); Bacteroidia(100); Flavobacteriales(100); NS7_marine_group(100); NS7_marine_group_ge(100);
Otu000501	0	0	0	0	0	0	0	0	0	0	1	2	0	0	0	40	27	50	50	33	0	0	0	0	0		Bacteria(100); Cyanobacteria(100); Cyanobacteriia(100); Synechococcales(100); Cyanobiaceae(100); Cyanobiaceae_unclassified(72);
Otu000502	43	33	57	39	38	12	9	40	1	22	0	0	1	0	0	0	0	0	0	0	0	0	0	0	0		Bacteria(100); Proteobacteria(100); Alphaproteobacteria(100); Alphaproteobacteria_unclassified(100); Alphaproteobacteria_unclassified(100); Alphaproteobacteria_unclassified(100);
Otu000503	0	0	0	0	0	0	0	0	0	0	0	0	0	0	0	0	0	0	0	0	71	55	64	56	45		Bacteria(100); Planctomycetota(100); Planctomycetes(100); Pirellulales(100); Pirellulaceae(100); Pirellulaceae_unclassified(100);
Otu000504	0	0	0	0	0	0	0	0	0	0	0	0	0	0	0	0	0	0	0	0	45	54	61	65	38		Bacteria(100); Planctomycetota(100); Planctomycetes(100); Pirellulales(100); Pirellulaceae(100); Rhodopirellula(92);
Otu000505	0	0	0	0	0	0	0	1	0	0	0	0	0	0	0	96	62	103	76	97	1	2	7	3	1		Bacteria(100); Proteobacteria(100); Alphaproteobacteria(100); Rhodobacterales(100); Rhodobacteraceae(100); Rhodobacteraceae_unclassified(100);
Otu000506	0	0	0	0	0	0	0	0	0	0	0	0	0	0	0	0	0	0	0	0	105	109	105	98	119		Bacteria(100); Actinobacteriota(100); Acidimicrobiia(100); Microtrichales(100); Microtrichaceae(93); Sva0996_marine_group(92);
Otu000507	0	0	0	0	0	0	0	0	0	0	70	50	27	162	0	0	0	0	0	0	0	0	0	0	0		Bacteria(100); Bacteria_unclassified(100); Bacteria_unclassified(100); Bacteria_unclassified(100); Bacteria_unclassified(100); Bacteria_unclassified(100);
Otu000508	0	0	0	0	0	0	0	0	0	0	0	0	0	0	0	0	0	0	0	0	84	84	87	86	51		Bacteria(100); Bacteroidota(100); Rhodothermia(100); Rhodothermales(100); Rhodothermaceae(100); uncultured(99);
Otu000509	3	0	5	3	4	1	5	3	88	0	12	30	41	0	6	1	0	0	0	0	0	2	1	0	0		Bacteria(100); Proteobacteria(100); Alphaproteobacteria(100); Rhizobiales(100); Hyphomicrobiaceae(100); Pedomicrobium(99);
Otu000510	0	0	0	0	0	0	0	0	0	0	0	0	0	0	1	0	1	0	0	0	50	83	68	77	80		Bacteria(100); Proteobacteria(100); Gammaproteobacteria(100); Gammaproteobacteria_unclassified(100); Gammaproteobacteria_unclassified(100); Gammaproteobacteria_unclassified(100);
Otu000511	0	0	0	0	0	0	0	0	0	0	0	0	0	0	0	0	0	0	0	0	45	56	66	71	48		Bacteria(100); Acidobacteriota(100); Vicinamibacteria(100); Vicinamibacterales(100); uncultured(87); uncultured_ge(87);
Otu000512	0	0	0	0	0	0	0	0	0	0	0	0	0	0	0	0	0	0	0	0	62	44	56	51	51		Bacteria(100); Acidobacteriota(100); Vicinamibacteria(100); Subgroup_17(100); Subgroup_17_fa(100); Subgroup_17_ge(100);
Otu000513	0	0	0	0	0	1	50	43	128	32	0	0	0	0	0	0	0	0	0	0	0	0	0	0	0		Bacteria(100); Proteobacteria(100); Gammaproteobacteria(100); Nitrosococcales(100); Nitrosococcaceae(100); FS142-36B-02(100);
Otu000514	0	0	0	0	0	0	0	0	0	0	0	0	0	0	0	1	1	0	1	0	63	62	62	75	50		Bacteria(100); Proteobacteria(100); Gammaproteobacteria(100); Thiohalorhabdales(100); Thiohalorhabdaceae(100); uncultured(100);
Otu000515	11	21	8	14	15	39	16	10	2	18	0	0	0	0	0	0	0	0	0	0	0	0	0	0	0		Bacteria(100); Acidobacteriota(100); Vicinamibacteria(100); Subgroup_9(100); Subgroup_9_fa(100); Subgroup_9_ge(100);
Otu000516	31	24	28	28	39	37	20	21	22	27	0	3	1	0	0	0	0	0	0	0	0	0	0	0	0		Bacteria(100); Bacteria_unclassified(100); Bacteria_unclassified(100); Bacteria_unclassified(100); Bacteria_unclassified(100); Bacteria_unclassified(100);
Otu000517	0	0	0	0	0	8	15	29	62	35	0	0	0	0	0	0	0	0	0	0	0	0	0	0	0		Bacteria(100); Proteobacteria(100); Gammaproteobacteria(100); Nitrosococcales(100); Nitrosococcaceae(100); AqS1(67);
Otu000518	2	1	13	0	3	9	15	7	65	0	64	0	12	11	3	1	0	1	1	0	1	1	6	2	1		Bacteria(100); Nitrospirota(100); Nitrospiria(100); Nitrospirales(100); Nitrospiraceae(100); Nitrospira(100);
Otu000519	0	0	0	0	0	0	0	0	0	0	0	0	0	0	0	0	0	0	0	0	83	74	73	72	82		Bacteria(100); Actinobacteriota(100); Acidimicrobiia(100); Actinomarinales(100); uncultured(100); uncultured_ge(100);
Otu000520	0	0	0	0	0	0	0	0	0	0	0	0	0	0	8	0	0	0	0	0	60	74	51	65	132		Bacteria(100); Proteobacteria(100); Gammaproteobacteria(100); D90(100); D90_fa(100); D90_ge(100);
Otu000521	0	0	0	0	0	0	0	0	0	0	0	0	0	0	0	28	58	30	32	35	0	0	0	0	0		Bacteria(100); Marinimicrobia_(SAR406_clade)(100); Marinimicrobia_(SAR406_clade)_cl(100); Marinimicrobia_(SAR406_clade)_or(100); Marinimicrobia_(SAR406_clade)_fa(100); Marinimicrobia_(SAR406_clade)_ge(100);
Otu000522	0	0	0	0	0	0	0	0	0	0	0	47	0	0	0	0	0	0	0	0	75	29	55	70	21		Archaea(100); Crenarchaeota(100); Nitrososphaeria(100); Nitrosopumilales(100); Nitrosopumilaceae(100); Candidatus_Nitrosopumilus(80);
Otu000523	0	0	0	0	0	1	0	0	0	0	0	0	2	0	0	36	75	48	32	28	0	0	0	0	0		Bacteria(100); Proteobacteria(100); Gammaproteobacteria(100); Gammaproteobacteria_unclassified(100); Gammaproteobacteria_unclassified(100); Gammaproteobacteria_unclassified(100);
Otu000524	0	0	0	0	0	1	0	0	0	0	1	0	0	0	0	38	38	36	39	53	0	0	0	1	0		Bacteria(100); Actinobacteriota(100); Acidimicrobiia(100); Microtrichales(100); Ilumatobacteraceae(100); Ilumatobacteraceae_unclassified(72);
Otu000525	0	0	0	0	0	0	0	0	0	0	0	0	0	0	0	0	0	2	0	0	48	71	49	67	47		Bacteria(100); Proteobacteria(100); Gammaproteobacteria(100); KI89A_clade(100); KI89A_clade_fa(100); KI89A_clade_ge(100);
Otu000526	0	1	4	1	8	2	4	4	0	13	28	35	29	11	9	0	0	0	0	1	3	2	0	0	2		Bacteria(100); Methylomirabilota(100); Methylomirabilia(100); Rokubacteriales(100); Rokubacteriales_fa(100); Rokubacteriales_ge(100);
Otu000527	0	0	0	0	0	0	0	0	0	0	0	0	0	0	0	0	0	0	0	0	59	52	46	70	53		Bacteria(100); Acidobacteriota(100); Thermoanaerobaculia(100); Thermoanaerobaculales(100); Thermoanaerobaculaceae(100); Subgroup_10(100);
Otu000528	0	0	0	0	0	0	0	0	0	0	0	0	0	0	0	0	0	0	0	0	53	59	43	39	49		Bacteria(100); Proteobacteria(100); Gammaproteobacteria(100); Gammaproteobacteria_unclassified(100); Gammaproteobacteria_unclassified(100); Gammaproteobacteria_unclassified(100);
Otu000529	0	0	0	0	0	0	0	0	0	0	0	0	0	0	0	0	0	0	0	0	42	45	60	76	53		Bacteria(100); Proteobacteria(100); Alphaproteobacteria(100); Kiloniellales(100); Kiloniellaceae(68); Kiloniellaceae_unclassified(68);
Otu000530	0	0	0	0	0	0	0	0	0	0	0	0	0	0	8	0	1	0	0	2	41	50	49	61	80		Bacteria(100); Proteobacteria(100); Gammaproteobacteria(100); Gammaproteobacteria_unclassified(100); Gammaproteobacteria_unclassified(100); Gammaproteobacteria_unclassified(100);
Otu000531	0	0	0	0	0	0	0	0	0	0	14	43	118	107	11	0	0	0	0	0	0	1	0	0	0		Bacteria(100); Firmicutes(100); Clostridia(100); Clostridiales(100); Clostridiaceae(100); uncultured(97);
Otu000532	5	2	3	5	3	34	23	23	26	22	0	0	0	0	0	0	0	0	0	0	0	0	0	0	0		Bacteria(100); Acidobacteriota(100); Vicinamibacteria(100); Vicinamibacterales(100); uncultured(88); uncultured_ge(88);
Otu000533	1	0	14	2	19	2	14	11	0	1	37	27	15	2	21	2	0	2	0	0	2	3	0	2	0		Bacteria(100); Acidobacteriota(100); Vicinamibacteria(100); Vicinamibacterales(100); uncultured(91); uncultured_ge(91);
Otu000534	0	0	0	0	0	0	0	0	0	0	0	0	0	0	0	2	0	0	0	0	51	51	55	43	48		Bacteria(100); Proteobacteria(100); Alphaproteobacteria(100); Kiloniellales(100); Kiloniellaceae(100); uncultured(99);
Otu000535	0	0	0	0	0	0	0	0	0	0	0	0	0	0	0	0	0	0	0	0	112	190	61	70	83		Bacteria(100); Cyanobacteria(100); Cyanobacteriia(100); Cyanobacteriales(100); Xenococcaceae(100); Chroococcidiopsis_PCC-6712(100);
Otu000536	0	0	0	0	0	0	0	0	0	0	4	9	5	6	0	60	43	59	49	77	0	0	0	0	0		Bacteria(100); Bacteroidota(100); Bacteroidia(100); Flavobacteriales(100); Cryomorphaceae(98); Cryomorphaceae_unclassified(97);
Otu000537	0	0	0	0	0	0	0	0	0	0	0	0	0	0	2	0	0	0	0	0	64	56	95	64	42		Bacteria(100); Proteobacteria(100); Gammaproteobacteria(100); Gammaproteobacteria_unclassified(100); Gammaproteobacteria_unclassified(100); Gammaproteobacteria_unclassified(100);
Otu000538	23	18	12	22	11	22	11	11	10	7	0	0	0	0	0	0	0	0	0	0	0	0	0	0	0		Bacteria(100); Bacteria_unclassified(100); Bacteria_unclassified(100); Bacteria_unclassified(100); Bacteria_unclassified(100); Bacteria_unclassified(100);
Otu000539	0	0	0	0	0	0	0	0	0	0	0	0	0	0	0	0	0	0	0	0	69	79	56	41	78		Bacteria(100); Bacteroidota(100); Bacteroidia(100); Cytophagales(100); Cyclobacteriaceae(100); uncultured(99);
Otu000540	0	0	0	0	0	0	0	0	0	0	0	0	0	0	0	0	0	0	0	0	60	76	75	67	56		Bacteria(100); Proteobacteria(100); Gammaproteobacteria(100); KI89A_clade(100); KI89A_clade_fa(100); KI89A_clade_ge(100);
Otu000541	0	0	0	0	0	0	0	0	0	0	0	0	0	0	0	0	1	0	0	0	48	56	52	27	40		Bacteria(100); NB1-j(100); NB1-j_cl(100); NB1-j_or(100); NB1-j_fa(100); NB1-j_ge(100);
Otu000542	0	0	0	0	0	0	0	0	0	0	0	0	0	0	0	0	0	0	0	0	59	56	42	68	69		Bacteria(100); Bacteria_unclassified(100); Bacteria_unclassified(100); Bacteria_unclassified(100); Bacteria_unclassified(100); Bacteria_unclassified(100);
Otu000543	0	0	0	0	0	0	0	0	0	0	24	22	9	172	19	0	0	0	1	0	0	0	0	0	0		Bacteria(100); Proteobacteria(100); Gammaproteobacteria(100); Alteromonadales(100); Alteromonadales_unclassified(99); Alteromonadales_unclassified(99);
Otu000544	0	0	0	0	0	0	0	0	0	1	0	0	0	0	0	39	43	48	36	64	0	0	0	0	0		Bacteria(100); Proteobacteria(100); Gammaproteobacteria(100); SAR86_clade(100); SAR86_clade_fa(100); SAR86_clade_ge(100);
Otu000545	0	0	0	0	0	0	0	0	0	0	3	0	8	0	0	33	23	34	21	28	14	10	12	12	11		Bacteria(100); Proteobacteria(100); Gammaproteobacteria(100); Gammaproteobacteria_Incertae_Sedis(100); Unknown_Family(100); uncultured(100);
Otu000546	54	0	0	3	37	6	1	14	2	47	0	0	0	0	0	0	0	0	0	0	0	0	0	0	0		Archaea(100); Crenarchaeota(100); Nitrososphaeria(100); Nitrosopumilales(100); Nitrosopumilaceae(100); Candidatus_Nitrosopumilus(81);
Otu000547	0	0	0	0	0	0	0	0	0	0	0	0	0	0	2	0	1	0	0	0	46	75	79	46	65		Bacteria(100); Proteobacteria(100); Gammaproteobacteria(100); Gammaproteobacteria_unclassified(100); Gammaproteobacteria_unclassified(100); Gammaproteobacteria_unclassified(100);
Otu000548	1	0	0	0	0	0	0	0	0	0	0	0	0	0	0	0	0	0	0	0	113	131	92	82	120		Bacteria(100); Proteobacteria(100); Alphaproteobacteria(100); Rhodobacterales(100); Rhodobacteraceae(100); Rhodobacteraceae_unclassified(100);
Otu000549	1	2	0	0	0	0	17	0	225	1	0	0	0	0	0	0	0	0	0	0	0	0	0	0	0		Bacteria(100); Firmicutes(100); Bacilli(100); Lactobacillales(100); Streptococcaceae(100); Streptococcus(98);
Otu000550	0	0	0	0	0	230	0	11	73	14	0	0	0	0	0	0	0	0	0	0	0	0	0	0	0		Bacteria(100); Chloroflexi(100); Dehalococcoidia(100); SAR202_clade(100); SAR202_clade_fa(100); SAR202_clade_ge(100);
Otu000551	0	0	0	0	0	0	0	0	0	0	0	0	0	0	0	2	0	2	5	4	40	48	47	47	46		Bacteria(100); Planctomycetota(100); Planctomycetes(100); Pirellulales(100); Pirellulaceae(100); Pirellulaceae_unclassified(88);
Otu000552	0	0	0	0	0	0	0	0	0	0	0	0	0	0	0	0	0	0	0	0	62	71	57	73	35		Bacteria(100); Actinobacteriota(100); Acidimicrobiia(100); Actinomarinales(100); uncultured(98); uncultured_ge(98);
Otu000553	0	0	0	0	0	0	0	0	0	0	0	0	4	0	0	30	28	36	30	24	5	7	7	4	8		Bacteria(100); Proteobacteria(100); Gammaproteobacteria(100); Oceanospirillales(100); Oleiphilaceae(100); Oleiphilus(100);
Otu000554	0	0	0	0	0	0	0	0	0	0	0	0	0	0	0	0	0	0	0	0	51	44	42	70	52		Bacteria(100); Chloroflexi(100); Anaerolineae(100); Ardenticatenales(100); uncultured(100); uncultured_ge(100);
Otu000555	0	0	0	0	0	0	0	0	0	0	5	7	5	198	3	0	0	0	0	0	0	0	0	0	0		Bacteria(100); Bacteroidota(100); Bacteroidia(100); Bacteroidia_unclassified(100); Bacteroidia_unclassified(100); Bacteroidia_unclassified(100);
Otu000556	17	12	8	11	13	38	22	11	27	13	0	0	0	0	0	0	0	0	0	0	0	0	0	0	0		Bacteria(100); Bacteria_unclassified(100); Bacteria_unclassified(100); Bacteria_unclassified(100); Bacteria_unclassified(100); Bacteria_unclassified(100);
Otu000557	0	0	0	0	0	0	0	0	0	0	0	0	0	0	0	0	0	0	0	0	98	105	79	87	89		Bacteria(100); Chloroflexi(100); Anaerolineae(100); SBR1031(100); A4b(100); A4b_ge(100);
Otu000558	0	0	1	0	0	0	0	0	0	0	0	0	0	0	0	1	0	0	0	0	77	60	93	70	74		Bacteria(100); Proteobacteria(100); Gammaproteobacteria(100); Steroidobacterales(100); Woeseiaceae(100); Woeseia(89);
Otu000559	0	0	0	0	0	0	0	0	0	0	0	0	0	0	0	0	0	1	1	0	43	47	62	70	31		Bacteria(100); Planctomycetota(100); Planctomycetes(100); Pirellulales(100); Pirellulaceae(100); uncultured(66);
Otu000560	0	0	0	0	0	0	0	0	0	0	1	0	1	1	0	38	49	36	54	43	0	0	0	0	0		Bacteria(100); Bacteroidota(100); Bacteroidia(100); Flavobacteriales(100); NS9_marine_group(100); NS9_marine_group_ge(100);
Otu000561	0	0	0	0	0	0	0	0	0	0	0	0	3	0	0	48	27	38	36	34	20	23	34	22	25		Bacteria(100); Proteobacteria(100); Alphaproteobacteria(100); Sphingomonadales(100); Sphingomonadaceae(100); Sphingomonadaceae_unclassified(90);
Otu000562	0	0	0	0	0	0	0	0	0	0	0	0	0	0	0	0	0	0	0	0	41	49	52	68	61		Bacteria(100); Bacteroidota(100); Bacteroidia(100); Chitinophagales(100); Saprospiraceae(100); Saprospiraceae_unclassified(51);
Otu000563	0	0	0	0	0	1	0	0	0	0	6	0	0	0	0	32	27	43	29	24	9	24	13	6	10		Bacteria(100); Planctomycetota(100); OM190(100); OM190_or(100); OM190_fa(100); OM190_ge(100);
Otu000564	1	1	3	8	3	1	8	11	0	0	42	76	10	0	14	0	0	0	0	0	0	0	1	0	0		Bacteria(100); Verrucomicrobiota(100); Verrucomicrobiae(100); Chthoniobacterales(100); Chthoniobacteraceae(100); Candidatus_Udaeobacter(87);
Otu000565	0	0	0	0	0	48	7	10	135	52	0	0	0	0	0	0	0	0	0	0	1	0	0	0	0		Bacteria(100); Proteobacteria(100); Gammaproteobacteria(100); Gammaproteobacteria_unclassified(100); Gammaproteobacteria_unclassified(100); Gammaproteobacteria_unclassified(100);
Otu000566	16	4	5	1	7	14	88	29	35	52	0	0	0	0	0	0	0	0	0	0	0	0	1	0	0		Bacteria(100); Verrucomicrobiota(100); Verrucomicrobiae(100); Opitutales(100); Puniceicoccaceae(100); Puniceicoccaceae_unclassified(100);
Otu000567	62	19	51	42	28	72	35	27	179	32	1	2	0	0	0	0	0	0	0	0	0	0	0	0	0		Bacteria(100); Chloroflexi(100); Chloroflexi_unclassified(100); Chloroflexi_unclassified(100); Chloroflexi_unclassified(100); Chloroflexi_unclassified(100);
Otu000568	0	0	0	0	0	0	0	0	0	0	0	0	0	0	0	0	0	0	0	1	30	32	54	44	46		Bacteria(100); Actinobacteriota(100); Acidimicrobiia(100); Microtrichales(100); Microtrichaceae(100); Sva0996_marine_group(100);
Otu000569	1	0	0	0	0	0	0	0	0	0	0	0	0	0	0	0	0	0	0	0	48	28	49	56	44		Bacteria(100); Entotheonellaeota(100); Entotheonellia(100); Entotheonellales(100); Entotheonellaceae(100); Entotheonellaceae_unclassified(98);
Otu000570	0	0	0	0	0	0	0	0	0	0	0	0	0	0	0	0	0	1	0	0	99	124	111	87	124		Bacteria(100); Proteobacteria(100); Gammaproteobacteria(100); Steroidobacterales(100); Woeseiaceae(100); Woeseia(100);
Otu000571	0	0	0	0	0	0	0	0	0	0	0	0	0	1	0	0	0	0	0	0	83	71	79	80	27		Bacteria(100); Actinobacteriota(100); Acidimicrobiia(100); Actinomarinales(100); uncultured(100); uncultured_ge(100);
Otu000572	0	0	0	0	0	14	88	94	1	96	0	0	0	0	0	0	0	0	0	0	0	0	0	0	0		Bacteria(100); Proteobacteria(100); Alphaproteobacteria(100); Alphaproteobacteria_unclassified(100); Alphaproteobacteria_unclassified(100); Alphaproteobacteria_unclassified(100);
Otu000573	0	0	0	0	0	0	0	0	0	0	0	0	0	0	0	0	0	0	0	0	34	33	46	61	35		Bacteria(100); Planctomycetota(100); Planctomycetes(100); Pirellulales(100); Pirellulaceae(100); Rhodopirellula(65);
Otu000574	0	0	0	0	0	0	0	0	0	0	0	0	0	0	0	0	1	0	1	0	34	65	62	39	70		Bacteria(100); Planctomycetota(100); Planctomycetes(100); Pirellulales(100); Pirellulaceae(100); Blastopirellula(96);
Otu000575	1	0	0	0	0	0	0	0	0	0	0	0	7	0	0	55	60	69	48	52	0	0	0	0	0		Bacteria(100); Bacteroidota(100); Bacteroidia(100); Flavobacteriales(100); Flavobacteriaceae(100); NS5_marine_group(98);
Otu000576	23	16	37	22	18	3	27	0	1	1	0	0	0	0	0	0	0	0	0	0	0	0	0	0	0		Bacteria(100); Bacteria_unclassified(100); Bacteria_unclassified(100); Bacteria_unclassified(100); Bacteria_unclassified(100); Bacteria_unclassified(100);
Otu000577	0	0	0	0	0	0	0	0	0	0	0	0	1	0	0	0	0	2	0	0	74	53	32	56	113		Bacteria(100); Cyanobacteria(100); Cyanobacteriia(100); Cyanobacteriales(100); Cyanobacteriaceae(100); Cyanobacterium_CLg1(100);
Otu000578	0	0	1	0	0	1	0	0	0	0	0	0	0	0	0	2	3	2	7	5	40	41	47	42	35		Bacteria(100); Planctomycetota(100); Planctomycetes(100); Planctomycetales(100); Rubinisphaeraceae(100); uncultured(100);
Otu000579	4	2	6	0	16	2	3	0	0	14	48	18	17	1	0	0	0	0	0	0	1	5	2	0	0		Bacteria(100); Bacteroidota(100); Bacteroidia(100); Chitinophagales(100); Chitinophagaceae(100); Chitinophagaceae_unclassified(86);
Otu000580	0	0	0	0	0	0	0	0	0	0	1	0	1	0	0	75	63	59	56	66	0	0	0	1	0		Bacteria(100); Proteobacteria(100); Alphaproteobacteria(100); Rhodobacterales(100); Rhodobacteraceae(100); Rhodobacteraceae_unclassified(100);
Otu000581	0	0	0	0	0	0	0	0	0	0	0	0	0	0	0	0	0	0	0	0	63	61	54	65	58		Bacteria(100); Proteobacteria(100); Gammaproteobacteria(100); Gammaproteobacteria_unclassified(100); Gammaproteobacteria_unclassified(100); Gammaproteobacteria_unclassified(100);
Otu000582	0	0	0	0	0	0	0	0	0	0	0	0	0	0	0	0	0	0	0	0	61	57	72	55	36		Bacteria(100); NB1-j(100); NB1-j_cl(100); NB1-j_or(100); NB1-j_fa(100); NB1-j_ge(100);
Otu000583	0	0	0	0	0	0	0	0	0	0	0	0	0	0	0	0	0	0	0	0	37	55	62	39	46		Bacteria(100); Actinobacteriota(100); Acidimicrobiia(100); Microtrichales(100); Microtrichaceae(100); Sva0996_marine_group(100);
Otu000584	0	0	0	0	0	0	0	0	0	0	0	0	0	0	0	0	0	0	0	0	45	44	57	44	31		Bacteria(100); Acidobacteriota(100); Vicinamibacteria(100); Vicinamibacterales(100); uncultured(82); uncultured_ge(82);
Otu000585	0	0	0	0	0	1	0	0	0	0	1	0	1	0	0	44	30	37	42	44	0	0	0	0	0		Bacteria(100); Bacteroidota(100); Bacteroidia(100); Chitinophagales(100); Saprospiraceae(100); Aureispira(100);
Otu000586	0	0	0	0	1	0	0	0	0	0	1	17	0	0	0	53	56	50	50	57	0	0	0	1	0		Bacteria(100); Proteobacteria(100); Gammaproteobacteria(100); Oceanospirillales(100); Nitrincolaceae(100); Marinobacterium(100);
Otu000587	0	0	0	0	0	0	0	0	0	0	0	0	0	0	0	1	0	0	0	0	87	51	76	67	47		Bacteria(100); Acidobacteriota(100); Vicinamibacteria(100); Subgroup_9(100); Subgroup_9_fa(100); Subgroup_9_ge(100);
Otu000588	0	0	0	0	0	13	41	51	1	45	0	0	0	0	0	0	0	0	0	0	0	0	0	0	0		Bacteria(100); Proteobacteria(100); Gammaproteobacteria(100); Gammaproteobacteria_unclassified(100); Gammaproteobacteria_unclassified(100); Gammaproteobacteria_unclassified(100);
Otu000589	0	0	0	0	0	0	0	0	0	0	2	0	2	12	0	17	9	10	12	12	27	20	30	11	10		Bacteria(100); Fusobacteriota(100); Fusobacteriia(100); Fusobacteriales(100); Fusobacteriaceae(100); Propionigenium(63);
Otu000590	0	0	3	0	0	0	0	0	0	0	1	1	1	0	3	0	1	0	0	0	36	29	36	45	37		Archaea(100); Crenarchaeota(100); Nitrososphaeria(100); Nitrosopumilales(100); Nitrosopumilaceae(100); Candidatus_Nitrosopumilus(99);
Otu000591	0	0	7	9	4	1	10	7	29	9	14	30	19	11	15	0	0	0	1	0	0	4	0	0	1		Bacteria(100); Proteobacteria(100); Gammaproteobacteria(100); Xanthomonadales(100); Xanthomonadaceae(100); Stenotrophomonas(95);
Otu000592	0	0	0	0	0	0	0	0	0	0	0	0	3	0	1	44	46	42	43	45	0	0	0	0	0		Bacteria(100); Verrucomicrobiota(100); Verrucomicrobiae(100); Pedosphaerales(100); Pedosphaeraceae(100); SCGC_AAA164-E04(100);
Otu000593	0	0	0	0	0	0	0	0	0	0	0	0	0	0	0	0	0	0	0	0	78	68	25	59	31		Bacteria(100); Proteobacteria(100); Gammaproteobacteria(100); Gammaproteobacteria_unclassified(100); Gammaproteobacteria_unclassified(100); Gammaproteobacteria_unclassified(100);
Otu000594	0	0	0	0	0	0	0	0	0	0	0	0	0	0	0	0	0	0	0	0	72	73	47	62	44		Bacteria(100); Bacteroidota(100); Rhodothermia(100); Rhodothermales(100); Rhodothermaceae(100); uncultured(100);
Otu000595	43	0	0	1	33	9	0	19	1	41	0	0	0	0	0	0	0	0	0	0	0	0	0	0	0		Archaea(100); Crenarchaeota(100); Nitrososphaeria(100); Nitrosopumilales(100); Nitrosopumilaceae(100); Nitrosopumilaceae_unclassified(100);
Otu000596	12	11	9	13	16	10	15	12	10	12	0	0	0	0	0	0	0	0	0	0	0	0	0	0	0		Bacteria(100); Dadabacteria(100); Dadabacteriia(100); Dadabacteriales(100); Dadabacteriales_fa(100); Dadabacteriales_ge(100);
Otu000597	0	0	0	0	0	0	0	0	0	0	0	0	0	0	0	0	0	0	0	0	98	77	63	57	95		Bacteria(100); Cyanobacteria(100); Cyanobacteriia(100); Cyanobacteriia_unclassified(100); Cyanobacteriia_unclassified(100); Cyanobacteriia_unclassified(100);
Otu000598	14	11	15	42	25	16	15	28	21	17	0	0	0	0	0	0	0	0	0	0	1	0	0	0	0		Bacteria(100); Chloroflexi(100); Chloroflexi_unclassified(100); Chloroflexi_unclassified(100); Chloroflexi_unclassified(100); Chloroflexi_unclassified(100);
Otu000599	0	0	0	0	0	0	0	0	0	0	28	10	26	16	37	0	0	0	0	0	0	0	0	0	0		Bacteria(100); Bacteria_unclassified(100); Bacteria_unclassified(100); Bacteria_unclassified(100); Bacteria_unclassified(100); Bacteria_unclassified(100);
Otu000600	0	0	0	0	0	0	0	0	0	0	0	0	0	0	0	0	0	2	0	0	58	56	36	41	65		Bacteria(100); Proteobacteria(100); Gammaproteobacteria(100); Steroidobacterales(100); Woeseiaceae(100); Woeseia(98);
Otu000601	0	0	0	0	0	0	0	0	0	0	0	0	0	0	0	1	0	1	0	0	43	61	63	57	56		Bacteria(100); Bacteroidota(100); Bacteroidia(100); Chitinophagales(100); Saprospiraceae(100); uncultured(52);
Otu000602	0	0	0	0	0	0	0	0	0	0	0	0	0	0	0	1	0	0	0	0	158	107	59	80	186		Bacteria(100); Proteobacteria(100); Gammaproteobacteria(100); Steroidobacterales(100); Woeseiaceae(100); Woeseia(100);
Otu000603	0	0	0	0	0	0	0	0	0	0	0	0	0	0	0	1	1	0	0	1	59	58	46	40	42		Bacteria(100); Proteobacteria(100); Gammaproteobacteria(100); Steroidobacterales(100); Woeseiaceae(100); Woeseia(97);
Otu000604	0	0	0	0	0	0	0	0	0	0	9	0	11	12	0	26	25	28	23	21	0	0	1	1	0		Bacteria(100); Bacteroidota(100); Bacteroidia(100); Flavobacteriales(100); Flavobacteriaceae(100); Flavobacteriaceae_unclassified(100);
Otu000605	0	0	0	0	0	0	0	0	0	0	0	0	0	0	5	0	0	0	0	0	80	82	47	46	73		Bacteria(100); Proteobacteria(100); Alphaproteobacteria(100); Rhizobiales(100); Rhizobiales_Incertae_Sedis(100); Anderseniella(100);
Otu000606	0	0	0	7	7	1	0	4	0	7	13	22	13	9	48	0	0	0	1	1	0	1	10	0	6		Bacteria(100); Acidobacteriota(100); Blastocatellia(100); Pyrinomonadales(100); Pyrinomonadaceae(100); RB41(100);
Otu000607	0	0	0	0	0	0	0	0	0	0	0	0	0	0	0	0	0	0	0	0	81	84	84	124	60		Bacteria(100); Acidobacteriota(100); Blastocatellia(100); Blastocatellales(100); Blastocatellaceae(100); Blastocatellaceae_unclassified(61);
Otu000608	0	0	0	0	0	0	0	0	0	0	3	0	0	0	1	38	29	26	29	40	0	0	1	0	0		Bacteria(100); Cyanobacteria(100); Cyanobacteriia(100); Synechococcales(100); Cyanobiaceae(100); Synechococcus_CC9902(93);
Otu000609	0	0	0	0	0	0	0	0	0	0	0	0	0	0	0	36	29	34	37	38	0	0	0	0	0		Bacteria(100); Cyanobacteria(100); Cyanobacteriia(100); Synechococcales(100); Cyanobiaceae(100); Cyanobiaceae_unclassified(98);
Otu000610	0	0	0	0	0	0	0	0	0	0	0	0	0	0	0	0	0	0	0	0	49	56	37	55	30		Bacteria(100); Proteobacteria(100); Gammaproteobacteria(100); Gammaproteobacteria_unclassified(100); Gammaproteobacteria_unclassified(100); Gammaproteobacteria_unclassified(100);
Otu000611	0	0	0	0	0	0	0	0	0	0	0	0	0	0	0	1	0	0	0	0	41	75	53	39	56		Bacteria(100); Proteobacteria(100); Gammaproteobacteria(100); Gammaproteobacteria_unclassified(100); Gammaproteobacteria_unclassified(100); Gammaproteobacteria_unclassified(100);
Otu000612	0	0	0	0	0	0	0	0	0	0	0	0	0	0	0	0	1	0	0	0	79	96	106	94	45		Bacteria(100); Actinobacteriota(100); Acidimicrobiia(100); Actinomarinales(100); uncultured(100); uncultured_ge(100);
Otu000613	0	0	0	0	0	0	0	0	0	0	0	0	0	0	0	0	0	0	0	0	72	61	11	11	136		Bacteria(100); Desulfobacterota(100); Desulfobulbia(100); Desulfobulbales(100); Desulfocapsaceae(100); Desulfocapsaceae_unclassified(92);
Otu000614	0	0	0	0	0	0	0	0	0	0	0	0	0	0	0	0	0	0	0	0	44	98	74	67	72		Bacteria(100); Proteobacteria(100); Gammaproteobacteria(100); AT-s2-59(100); AT-s2-59_fa(100); AT-s2-59_ge(100);
Otu000615	14	6	15	22	10	0	5	5	29	27	1	0	0	0	0	0	0	0	0	0	0	0	0	0	0		Bacteria(100); Chloroflexi(100); Chloroflexi_unclassified(100); Chloroflexi_unclassified(100); Chloroflexi_unclassified(100); Chloroflexi_unclassified(100);
Otu000616	0	0	0	0	0	0	0	231	5	90	0	0	0	0	0	0	0	0	0	0	0	0	0	0	0		Bacteria(100); Entotheonellaeota(100); Entotheonellia(100); Entotheonellales(100); Entotheonellaceae(100); Entotheonellaceae_ge(100);
Otu000617	0	0	0	0	0	0	0	0	0	0	1	0	3	0	0	9	5	11	11	12	18	35	24	13	58		Bacteria(100); Desulfobacterota(100); Desulfobulbia(100); Desulfobulbales(100); Desulfobulbaceae(100); uncultured(100);
Otu000618	0	0	2	2	2	13	0	122	13	0	0	0	0	0	0	0	0	0	0	0	0	0	0	0	0		Bacteria(100); Bacteria_unclassified(100); Bacteria_unclassified(100); Bacteria_unclassified(100); Bacteria_unclassified(100); Bacteria_unclassified(100);
Otu000619	0	0	1	0	4	32	63	71	146	25	0	0	0	0	0	0	0	0	0	0	0	0	0	0	0		Bacteria(100); Chloroflexi(100); Dehalococcoidia(100); SAR202_clade(100); SAR202_clade_fa(100); SAR202_clade_ge(100);
Otu000620	0	0	0	0	0	0	0	0	0	0	0	0	0	0	0	40	26	31	31	39	0	0	0	0	0		Bacteria(100); Cyanobacteria(100); Cyanobacteriia(100); Synechococcales(100); Cyanobiaceae(100); Cyanobiaceae_unclassified(97);
Otu000621	0	0	0	0	0	0	0	0	0	0	0	0	0	0	0	0	0	0	0	0	41	43	36	50	55		Bacteria(100); Planctomycetota(100); Planctomycetes(100); Pirellulales(100); Pirellulaceae(100); Blastopirellula(100);
Otu000622	0	1	0	0	0	0	0	0	0	0	1	0	0	0	0	5	2	5	6	6	20	62	32	32	36		Bacteria(100); Bacteroidota(100); Bacteroidia(100); Flavobacteriales(100); Flavobacteriaceae(100); Robiginitalea(100);
Otu000623	0	0	0	0	0	0	0	0	0	0	0	0	0	0	0	0	0	0	0	0	59	59	43	59	57		Bacteria(100); Bacteria_unclassified(100); Bacteria_unclassified(100); Bacteria_unclassified(100); Bacteria_unclassified(100); Bacteria_unclassified(100);
Otu000624	1	0	0	0	0	0	0	0	0	0	0	0	0	0	0	28	18	28	28	34	0	0	0	0	0		Bacteria(100); Proteobacteria(100); Alphaproteobacteria(100); SAR11_clade(100); Clade_I(100); Clade_I_unclassified(75);
Otu000625	0	0	0	0	0	1	0	0	0	0	17	8	26	5	1	14	18	17	7	13	0	0	0	0	0		Bacteria(100); Cyanobacteria(100); Cyanobacteriia(100); Synechococcales(100); Cyanobiaceae(100); Synechococcus_CC9902(63);
Otu000626	0	0	0	0	0	0	0	0	0	0	0	0	0	0	0	0	0	0	0	0	85	73	57	65	56		Bacteria(100); Proteobacteria(100); Alphaproteobacteria(100); Caulobacterales(100); Hyphomonadaceae(100); Robiginitomaculum(99);
Otu000627	0	0	0	0	0	0	0	0	0	0	0	0	1	0	0	2	1	5	5	5	29	43	40	31	48		Bacteria(100); Bacteroidota(100); Bacteroidia(100); Flavobacteriales(100); Flavobacteriaceae(100); Flavobacteriaceae_unclassified(79);
Otu000628	0	0	0	0	0	0	0	0	0	0	0	0	0	0	1	2	1	0	4	0	37	47	48	48	77		Bacteria(100); Proteobacteria(100); Gammaproteobacteria(100); Steroidobacterales(100); Woeseiaceae(100); Woeseia(93);
Otu000629	0	0	0	0	0	0	0	0	0	0	0	0	0	0	0	1	0	0	0	0	43	21	61	72	30		Bacteria(100); Proteobacteria(100); Gammaproteobacteria(100); Gammaproteobacteria_unclassified(100); Gammaproteobacteria_unclassified(100); Gammaproteobacteria_unclassified(100);
Otu000630	0	0	0	0	0	0	0	0	0	0	0	0	0	0	0	0	0	0	0	0	34	45	106	67	25		Bacteria(100); Proteobacteria(100); Gammaproteobacteria(100); Nitrosococcales(100); Nitrosococcaceae(100); AqS1(83);
Otu000631	0	0	0	0	0	38	2	19	0	264	0	0	0	0	0	0	0	0	0	0	0	0	0	0	0		Bacteria(100); Bacteria_unclassified(100); Bacteria_unclassified(100); Bacteria_unclassified(100); Bacteria_unclassified(100); Bacteria_unclassified(100);
Otu000632	0	0	0	0	0	0	0	0	0	0	0	0	0	0	0	0	0	0	0	0	35	47	52	43	54		Bacteria(100); Planctomycetota(100); OM190(100); OM190_or(100); OM190_fa(100); OM190_ge(100);
Otu000633	0	0	0	0	0	0	0	0	0	0	0	0	0	0	1	0	0	0	0	0	75	60	52	66	62		Bacteria(100); Proteobacteria(100); Alphaproteobacteria(100); Thalassobaculales(100); uncultured(100); uncultured_ge(100);
Otu000634	0	0	0	0	0	0	0	0	0	0	0	0	0	0	0	0	0	0	0	0	86	62	59	65	70		Bacteria(100); Actinobacteriota(100); Acidimicrobiia(100); Actinomarinales(100); uncultured(100); uncultured_ge(100);
Otu000635	53	49	11	46	44	6	4	0	6	7	0	0	0	0	0	0	0	0	0	0	0	0	0	0	0		Bacteria(100); Proteobacteria(100); Gammaproteobacteria(100); pItb-vmat-80(100); pItb-vmat-80_fa(100); pItb-vmat-80_ge(100);
Otu000636	48	30	36	30	21	3	5	31	0	29	0	0	0	0	0	0	0	0	0	0	0	0	0	0	0		Bacteria(100); Poribacteria(100); Poribacteria_cl(100); Poribacteria_or(100); Poribacteria_fa(100); Poribacteria_ge(100);
Otu000637	0	0	0	0	0	10	8	121	0	237	0	0	0	0	0	0	0	0	0	0	0	0	0	0	0		Bacteria(100); Bacteria_unclassified(100); Bacteria_unclassified(100); Bacteria_unclassified(100); Bacteria_unclassified(100); Bacteria_unclassified(100);
Otu000638	0	0	0	0	0	0	0	0	0	0	29	43	12	21	1	0	0	0	0	0	0	0	0	0	0		Bacteria(100); Bacteria_unclassified(100); Bacteria_unclassified(100); Bacteria_unclassified(100); Bacteria_unclassified(100); Bacteria_unclassified(100);
Otu000639	0	0	0	0	0	50	56	22	12	17	0	0	0	0	0	0	0	0	0	0	0	0	0	0	0		Bacteria(100); Bacteria_unclassified(100); Bacteria_unclassified(100); Bacteria_unclassified(100); Bacteria_unclassified(100); Bacteria_unclassified(100);
Otu000640	0	0	0	0	0	0	0	0	0	0	0	0	0	0	0	0	0	0	0	0	34	42	121	79	53		Archaea(100); Crenarchaeota(100); Nitrososphaeria(100); Nitrosopumilales(100); Nitrosopumilaceae(100); Nitrosopumilaceae_ge(86);
Otu000641	2	3	4	0	4	7	0	0	0	0	17	34	9	41	0	2	0	0	1	1	1	2	0	1	2		Bacteria(100); Proteobacteria(100); Alphaproteobacteria(100); Rhizobiales(100); Rhizobiales_unclassified(91); Rhizobiales_unclassified(91);
Otu000642	0	0	0	0	0	0	0	0	0	0	2	0	0	0	10	1	2	0	0	0	66	64	54	48	42		Bacteria(100); Proteobacteria(100); Alphaproteobacteria(100); Alphaproteobacteria_unclassified(100); Alphaproteobacteria_unclassified(100); Alphaproteobacteria_unclassified(100);
Otu000643	0	0	2	0	1	0	0	0	0	0	0	0	0	0	0	23	25	28	29	30	13	11	9	13	15		Bacteria(100); Bacteroidota(100); Bacteroidia(100); Chitinophagales(100); Saprospiraceae(100); uncultured(100);
Otu000644	0	0	0	0	0	0	0	0	0	0	0	0	0	0	0	30	36	25	24	36	0	0	0	0	0		Bacteria(100); Proteobacteria(100); Alphaproteobacteria(100); SAR11_clade(100); Clade_I(100); Clade_Ia(74);
Otu000645	0	0	0	0	0	0	0	0	0	0	0	0	0	0	0	0	0	0	0	0	56	75	40	41	38		Bacteria(100); Bacteria_unclassified(100); Bacteria_unclassified(100); Bacteria_unclassified(100); Bacteria_unclassified(100); Bacteria_unclassified(100);
Otu000646	0	0	0	0	0	0	0	0	0	0	0	0	0	0	0	0	0	0	0	0	84	67	28	43	31		Bacteria(100); Cyanobacteria(100); Cyanobacteriia(100); Cyanobacteriales(100); Cyanobacteriaceae(100); Annamia_HOs24(100);
Otu000647	0	0	0	0	0	0	0	0	0	0	0	0	0	0	0	0	0	0	0	0	56	43	58	66	102		Bacteria(100); Proteobacteria(100); Gammaproteobacteria(100); Gammaproteobacteria_unclassified(100); Gammaproteobacteria_unclassified(100); Gammaproteobacteria_unclassified(100);
Otu000648	0	0	0	0	0	0	0	0	0	0	0	0	0	0	0	0	0	0	0	0	32	51	45	46	25		Bacteria(100); Planctomycetota(100); OM190(100); OM190_or(100); OM190_fa(100); OM190_ge(100);
Otu000649	0	0	0	0	0	16	22	20	54	26	0	0	0	0	0	0	0	0	0	0	0	0	0	0	0		Bacteria(100); Bacteria_unclassified(100); Bacteria_unclassified(100); Bacteria_unclassified(100); Bacteria_unclassified(100); Bacteria_unclassified(100);
Otu000650	8	13	6	8	6	13	13	22	19	4	0	0	0	0	0	0	0	0	0	0	0	0	0	0	0		Bacteria(100); Bacteria_unclassified(100); Bacteria_unclassified(100); Bacteria_unclassified(100); Bacteria_unclassified(100); Bacteria_unclassified(100);
Otu000651	0	0	0	0	0	0	0	0	0	0	0	0	0	0	0	0	0	0	0	0	55	49	30	34	39		Bacteria(100); Proteobacteria(100); Gammaproteobacteria(100); Gammaproteobacteria_unclassified(100); Gammaproteobacteria_unclassified(100); Gammaproteobacteria_unclassified(100);
Otu000652	0	0	0	0	0	0	0	0	0	0	0	0	0	0	0	0	0	0	0	0	71	69	56	50	61		Bacteria(100); NB1-j(100); NB1-j_cl(100); NB1-j_or(100); NB1-j_fa(100); NB1-j_ge(100);
Otu000653	38	0	8	33	0	0	26	0	16	1	0	0	4	0	0	0	0	0	0	0	0	0	0	0	0		Bacteria(100); Chloroflexi(100); Dehalococcoidia(100); SAR202_clade(100); SAR202_clade_fa(100); SAR202_clade_ge(100);
Otu000654	0	0	0	0	0	0	0	0	0	0	0	0	0	0	0	0	0	0	0	0	53	71	81	60	38		Bacteria(100); Proteobacteria(100); Gammaproteobacteria(100); uncultured(100); uncultured_fa(100); uncultured_ge(100);
Otu000655	0	0	0	0	0	0	0	0	0	0	0	0	0	0	0	0	0	0	0	0	35	40	40	45	14		Bacteria(100); Acidobacteriota(100); Vicinamibacteria(100); Subgroup_9(100); Subgroup_9_fa(100); Subgroup_9_ge(100);
Otu000656	0	0	1	0	0	0	0	0	0	0	0	0	0	0	0	7	2	4	1	3	25	27	22	22	77		Bacteria(100); Desulfobacterota(100); Desulfobacteria(100); Desulfobacterales(100); Desulfosarcinaceae(100); Sva0081_sediment_group(100);
Otu000657	0	0	0	0	0	0	0	0	0	0	2	18	27	4	62	0	0	0	0	0	0	0	0	0	0		Bacteria(100); Bacteria_unclassified(100); Bacteria_unclassified(100); Bacteria_unclassified(100); Bacteria_unclassified(100); Bacteria_unclassified(100);
Otu000658	28	18	10	11	15	14	5	11	6	10	0	0	0	0	0	0	0	0	0	0	0	0	0	0	0		Bacteria(100); Acidobacteriota(100); Vicinamibacteria(100); Vicinamibacterales(100); uncultured(97); uncultured_ge(97);
Otu000659	0	0	0	0	0	0	0	0	0	0	0	1	0	0	0	24	26	36	31	28	0	0	0	1	0		Bacteria(100); Verrucomicrobiota(100); Verrucomicrobiae(100); Arctic97B-4_marine_group(100); Arctic97B-4_marine_group_fa(100); Arctic97B-4_marine_group_ge(100);
Otu000660	0	0	0	0	0	0	0	0	0	0	0	0	0	0	0	1	0	0	0	0	46	43	39	43	30		Bacteria(100); NB1-j(100); NB1-j_cl(100); NB1-j_or(100); NB1-j_fa(100); NB1-j_ge(100);
Otu000661	0	0	0	1	0	0	0	0	0	1	3	0	1	0	0	57	50	50	47	56	0	0	0	0	0		Bacteria(100); Bacteroidota(100); Bacteroidia(100); Chitinophagales(100); Saprospiraceae(100); Aureispira(100);
Otu000662	0	0	0	0	0	0	0	0	0	0	0	0	0	0	0	0	0	0	0	0	138	80	66	66	40		Bacteria(100); Cyanobacteria(100); Cyanobacteriia(100); Phormidesmiales(100); Phormidesmiaceae(100); Phormidesmis_ANT.LACV5.1(100);
Otu000663	0	0	0	0	0	0	0	0	0	0	0	0	0	0	0	0	0	0	0	0	51	41	39	33	48		Bacteria(100); Proteobacteria(100); Alphaproteobacteria(100); Alphaproteobacteria_unclassified(100); Alphaproteobacteria_unclassified(100); Alphaproteobacteria_unclassified(100);
Otu000664	0	0	0	0	0	0	0	0	0	0	0	0	0	0	0	1	0	0	1	2	39	22	51	60	22		Bacteria(100); Latescibacterota(100); Latescibacterota_cl(100); Latescibacterota_or(100); Latescibacterota_fa(100); Latescibacterota_ge(100);
Otu000665	0	0	0	0	0	0	0	0	0	0	1	0	0	0	123	0	0	0	0	0	9	17	17	15	20		Bacteria(100); Dadabacteria(100); Dadabacteriia(100); Dadabacteriales(100); Dadabacteriales_fa(100); Dadabacteriales_ge(100);
Otu000666	0	0	25	0	7	0	0	8	0	0	30	65	0	0	12	1	0	0	0	0	0	1	0	0	1		Bacteria(100); Gemmatimonadota(100); Gemmatimonadetes(100); Gemmatimonadales(100); Gemmatimonadaceae(100); uncultured(100);
Otu000667	0	0	0	0	0	0	0	0	0	0	0	0	0	0	0	0	0	0	0	0	102	59	70	76	68		Bacteria(100); Proteobacteria(100); Gammaproteobacteria(100); Gammaproteobacteria_unclassified(100); Gammaproteobacteria_unclassified(100); Gammaproteobacteria_unclassified(100);
Otu000668	0	0	0	0	0	0	0	0	0	0	0	0	0	0	0	0	0	0	0	0	55	58	42	36	36		Bacteria(100); Actinobacteriota(100); Acidimicrobiia(100); Microtrichales(100); Microtrichaceae(92); Sva0996_marine_group(79);
Otu000669	0	0	0	0	0	0	0	0	0	0	0	0	0	0	0	0	0	0	0	0	46	36	47	41	32		Bacteria(100); Planctomycetota(100); Planctomycetes(100); Pirellulales(100); Pirellulaceae(100); Pirellulaceae_unclassified(100);
Otu000670	0	0	0	0	0	0	0	0	0	0	0	0	0	0	0	0	0	0	0	0	41	97	43	42	35		Bacteria(100); Proteobacteria(100); Alphaproteobacteria(100); Alphaproteobacteria_unclassified(100); Alphaproteobacteria_unclassified(100); Alphaproteobacteria_unclassified(100);
Otu000671	1	0	0	0	0	0	0	0	0	0	1	0	11	4	0	44	47	42	38	33	0	0	0	1	0		Bacteria(100); Planctomycetota(100); Planctomycetes(100); Planctomycetales(100); Rubinisphaeraceae(100); uncultured(100);
Otu000672	0	0	0	0	0	106	0	28	39	64	0	0	0	0	0	0	0	0	0	0	0	0	0	0	0		Bacteria(100); Bdellovibrionota(100); Bdellovibrionia(100); Bdellovibrionales(100); Bdellovibrionaceae(100); Bdellovibrio(100);
Otu000673	0	1	0	0	0	0	0	0	0	0	0	0	0	0	13	0	0	0	0	1	61	63	59	38	51		Bacteria(100); Proteobacteria(100); Alphaproteobacteria(100); uncultured(100); uncultured_fa(100); uncultured_ge(100);
Otu000674	0	0	0	0	0	0	0	0	0	0	0	0	0	0	0	0	0	0	0	0	35	40	47	40	31		Bacteria(100); NB1-j(100); NB1-j_cl(100); NB1-j_or(100); NB1-j_fa(100); NB1-j_ge(100);
Otu000675	0	0	0	0	0	0	0	0	0	0	3	0	0	0	0	0	0	0	0	0	47	42	87	87	48		Bacteria(100); Verrucomicrobiota(100); Verrucomicrobiae(100); Opitutales(100); Puniceicoccaceae(100); Puniceicoccaceae_unclassified(100);
Otu000676	8	16	14	8	11	11	14	10	18	11	0	4	0	0	0	0	0	0	0	0	0	0	0	0	0		Bacteria(100); Chloroflexi(100); Chloroflexi_unclassified(100); Chloroflexi_unclassified(100); Chloroflexi_unclassified(100); Chloroflexi_unclassified(100);
Otu000677	0	0	0	0	0	0	0	0	0	0	0	0	0	0	0	0	0	0	0	0	33	39	52	39	20		Archaea(100); Crenarchaeota(100); Nitrososphaeria(100); Nitrosopumilales(100); Nitrosopumilaceae(100); Nitrosopumilaceae_ge(91);
Otu000678	0	0	0	0	0	0	0	0	0	0	0	0	0	0	0	0	0	0	0	0	39	41	28	38	39		Bacteria(100); Actinobacteriota(100); Acidimicrobiia(100); Microtrichales(100); Ilumatobacteraceae(100); Ilumatobacter(95);
Otu000679	0	0	0	0	0	0	0	0	0	0	0	0	0	0	0	0	0	0	0	0	33	42	36	55	43		Bacteria(100); Planctomycetota(100); OM190(100); OM190_or(100); OM190_fa(100); OM190_ge(100);
Otu000680	0	0	17	0	0	2	6	0	81	2	11	26	16	6	8	0	0	0	0	0	3	1	4	0	4		Bacteria(100); Acidobacteriota(100); Subgroup_5(100); Subgroup_5_or(100); Subgroup_5_fa(100); Subgroup_5_ge(100);
Otu000681	8	12	0	0	7	13	48	27	0	35	0	0	0	0	0	0	0	0	0	0	0	0	0	0	0		Bacteria(100); PAUC34f(100); PAUC34f_cl(100); PAUC34f_or(100); PAUC34f_fa(100); PAUC34f_ge(100);
Otu000682	0	0	0	0	0	0	0	0	0	0	0	0	0	0	0	0	0	0	0	0	30	31	33	46	42		Bacteria(100); Bacteria_unclassified(100); Bacteria_unclassified(100); Bacteria_unclassified(100); Bacteria_unclassified(100); Bacteria_unclassified(100);
Otu000683	0	0	0	0	0	0	0	0	147	0	0	0	0	21	0	0	0	0	0	1	3	1	0	1	0		Bacteria(100); Firmicutes(100); Bacilli(100); Lactobacillales(100); Streptococcaceae(100); Lactococcus(100);
Otu000684	0	0	0	0	0	0	0	0	0	0	0	0	0	0	0	0	0	0	0	0	61	57	41	42	37		Bacteria(100); Actinobacteriota(100); Acidimicrobiia(100); Microtrichales(100); Microtrichaceae(95); Sva0996_marine_group(92);
Otu000685	0	0	0	0	0	0	0	0	0	0	0	0	1	0	0	0	0	0	0	0	52	39	30	54	99		Bacteria(100); Acidobacteriota(100); Blastocatellia(100); Blastocatellales(100); Blastocatellaceae(100); Blastocatella(69);
Otu000686	6	0	1	8	2	36	24	39	4	29	0	0	0	0	0	0	0	0	0	0	0	0	0	0	0		Bacteria(100); Spirochaetota(100); Spirochaetia(100); Spirochaetales(100); Spirochaetaceae(100); Spirochaeta(99);
Otu000687	12	6	8	11	13	22	23	9	2	10	0	0	0	0	0	0	0	0	0	0	0	0	1	0	0		Bacteria(100); PAUC34f(100); PAUC34f_cl(100); PAUC34f_or(100); PAUC34f_fa(100); PAUC34f_ge(100);
Otu000688	0	0	0	0	0	0	0	0	0	0	0	0	0	0	0	0	0	0	0	0	65	45	26	39	22		Bacteria(100); Myxococcota(100); Myxococcia(100); Myxococcales(100); Myxococcaceae(100); P3OB-42(99);
Otu000689	0	0	0	2	0	0	0	0	0	0	0	0	0	0	0	49	57	46	51	67	0	0	0	0	0		Archaea(100); Thermoplasmatota(100); Thermoplasmata(100); Marine_Group_II(100); Marine_Group_II_fa(100); Marine_Group_II_ge(100);
Otu000690	0	0	0	0	0	0	0	0	0	0	0	0	0	0	0	0	0	0	1	0	45	47	53	61	22		Bacteria(100); Planctomycetota(100); Planctomycetes(100); Pirellulales(100); Pirellulaceae(100); Blastopirellula(96);
Otu000691	0	0	2	0	0	0	0	0	0	0	0	0	0	0	6	0	0	0	0	0	61	67	33	31	32		Bacteria(100); Proteobacteria(100); Alphaproteobacteria(100); Rhizobiales(100); Rhizobiales_unclassified(64); Rhizobiales_unclassified(64);
Otu000692	0	0	0	0	0	0	0	0	0	0	0	0	0	0	0	53	36	37	36	45	6	8	9	19	7		Bacteria(100); Bacteroidota(100); Bacteroidia(100); Chitinophagales(100); Saprospiraceae(100); uncultured(100);
Otu000693	0	1	0	0	0	0	0	0	0	0	0	1	0	0	1	0	0	0	0	0	53	62	44	37	37		Bacteria(100); Bacteria_unclassified(100); Bacteria_unclassified(100); Bacteria_unclassified(100); Bacteria_unclassified(100); Bacteria_unclassified(100);
Otu000694	0	0	0	0	0	0	0	0	0	0	0	0	0	0	0	0	0	0	0	0	27	41	56	42	26		Bacteria(100); Chloroflexi(100); KD4-96(100); KD4-96_or(100); KD4-96_fa(100); KD4-96_ge(100);
Otu000695	0	0	0	0	0	0	0	0	0	0	0	0	0	0	0	0	0	0	0	0	46	49	29	34	30		Bacteria(100); Actinobacteriota(100); Acidimicrobiia(100); Microtrichales(100); Microtrichaceae(97); Sva0996_marine_group(96);
Otu000696	0	0	0	0	0	0	0	0	0	0	0	0	0	0	0	0	0	0	1	2	48	31	55	50	30		Bacteria(100); Proteobacteria(100); Gammaproteobacteria(100); Nitrosococcales(100); Nitrosococcaceae(100); AqS1(72);
Otu000697	1	0	0	0	0	0	0	0	0	0	0	0	0	0	0	33	51	46	49	39	0	0	1	1	0		Bacteria(100); Proteobacteria(100); Gammaproteobacteria(100); SAR86_clade(100); SAR86_clade_fa(100); SAR86_clade_ge(100);
Otu000698	0	0	0	0	0	0	0	0	0	0	0	0	0	0	0	0	0	0	0	0	47	58	26	15	47		Bacteria(100); Cyanobacteria(100); Cyanobacteriia(100); Cyanobacteriales(100); Xenococcaceae(100); Xenococcus_PCC-7305(100);
Otu000699	6	2	5	0	17	3	10	0	0	9	20	21	18	14	6	0	0	0	1	0	0	0	0	0	1		Bacteria(100); Acidobacteriota(100); Acidobacteriae(100); Acidobacteriales(100); Acidobacteriales_unclassified(93); Acidobacteriales_unclassified(93);
Otu000700	0	0	0	0	0	0	0	0	0	0	0	0	0	0	0	0	0	0	0	0	30	48	58	50	40		Bacteria(100); Bacteria_unclassified(100); Bacteria_unclassified(100); Bacteria_unclassified(100); Bacteria_unclassified(100); Bacteria_unclassified(100);
Otu000701	0	0	0	0	0	0	0	0	0	0	0	0	0	0	1	0	0	0	0	0	107	59	69	56	106		Bacteria(100); Proteobacteria(100); Alphaproteobacteria(100); Parvibaculales(100); PS1_clade(94); PS1_clade_ge(94);
Otu000702	0	0	22	3	16	1	8	3	0	8	12	0	12	31	0	0	3	0	1	0	0	0	0	0	0		Bacteria(100); Proteobacteria(100); Gammaproteobacteria(100); Burkholderiales(100); Burkholderiales_unclassified(94); Burkholderiales_unclassified(94);
Otu000703	0	0	0	0	0	0	0	0	0	0	0	0	0	0	0	0	0	0	0	0	47	40	43	50	24		Bacteria(100); Acidobacteriota(100); Vicinamibacteria(100); Subgroup_17(100); Subgroup_17_fa(100); Subgroup_17_ge(100);
Otu000704	0	0	0	0	0	0	0	0	0	0	0	12	23	65	3	0	0	0	0	0	0	0	0	0	0		Bacteria(100); Bacteroidota(100); Bacteroidia(100); Bacteroidia_unclassified(100); Bacteroidia_unclassified(100); Bacteroidia_unclassified(100);
Otu000705	6	0	5	2	7	3	0	0	0	8	14	54	0	29	0	0	0	0	0	0	2	0	1	0	0		Bacteria(100); Proteobacteria(100); Alphaproteobacteria(100); Sphingomonadales(100); Sphingomonadaceae(100); Sphingomonadaceae_unclassified(64);
Otu000706	0	1	1	2	0	0	0	0	0	0	1	0	0	0	0	24	38	16	34	48	0	1	0	0	0		Bacteria(100); Verrucomicrobiota(100); Verrucomicrobiae(100); Verrucomicrobiales(100); DEV007(100); DEV007_ge(100);
Otu000707	0	0	0	0	0	0	0	0	0	0	0	0	0	0	0	0	0	0	0	0	54	46	49	56	36		Bacteria(100); Latescibacterota(100); Latescibacterota_cl(100); Latescibacterota_or(100); Latescibacterota_fa(100); Latescibacterota_ge(100);
Otu000708	0	0	0	0	0	0	0	0	0	0	0	0	0	0	0	0	0	0	0	0	48	44	54	30	29		Bacteria(100); Planctomycetota(100); Phycisphaerae(100); Phycisphaerales(100); Phycisphaeraceae(100); Urania-1B-19_marine_sediment_group(100);
Otu000709	26	13	24	23	30	2	5	16	0	13	0	0	0	0	0	0	0	0	0	0	0	0	0	0	0		Bacteria(100); Bacteria_unclassified(100); Bacteria_unclassified(100); Bacteria_unclassified(100); Bacteria_unclassified(100); Bacteria_unclassified(100);
Otu000710	0	0	0	0	0	6	29	20	26	32	0	0	0	0	0	0	0	0	0	0	0	0	0	0	0		Bacteria(100); Gemmatimonadota(100); BD2-11_terrestrial_group(100); BD2-11_terrestrial_group_or(100); BD2-11_terrestrial_group_fa(100); BD2-11_terrestrial_group_ge(100);
Otu000711	0	0	0	0	0	0	0	0	0	0	0	0	0	0	0	0	0	0	0	0	48	23	41	31	28		Bacteria(100); Proteobacteria(100); Alphaproteobacteria(100); Kiloniellales(100); Kiloniellaceae(69); Kiloniellaceae_unclassified(69);
Otu000712	0	0	0	0	0	0	0	0	0	0	0	0	0	0	0	0	0	0	0	0	48	20	35	56	9		Archaea(100); Crenarchaeota(100); Nitrososphaeria(100); Nitrosopumilales(100); Nitrosopumilaceae(100); Nitrosopumilaceae_ge(100);
Otu000713	0	0	6	11	0	0	0	0	107	0	0	0	3	30	0	0	0	0	0	0	0	0	0	0	1		Bacteria(100); Bacteroidota(100); Bacteroidia(100); Flavobacteriales(100); Weeksellaceae(100); Elizabethkingia(100);
Otu000714	0	0	0	0	0	0	0	0	0	0	0	0	0	0	0	2	0	0	0	0	40	34	41	36	21		Bacteria(100); Planctomycetota(100); Planctomycetes(100); Pirellulales(100); Pirellulaceae(100); Pirellulaceae_unclassified(55);
Otu000715	0	0	0	0	0	0	0	0	0	0	0	0	0	0	0	0	0	0	0	0	58	63	23	48	25		Bacteria(100); Gemmatimonadota(100); BD2-11_terrestrial_group(100); BD2-11_terrestrial_group_or(100); BD2-11_terrestrial_group_fa(100); BD2-11_terrestrial_group_ge(100);
Otu000716	0	0	0	0	0	0	0	0	0	0	0	0	0	0	1	0	0	0	0	0	74	67	52	33	42		Bacteria(100); Proteobacteria(100); Alphaproteobacteria(100); Alphaproteobacteria_unclassified(100); Alphaproteobacteria_unclassified(100); Alphaproteobacteria_unclassified(100);
Otu000717	0	0	0	0	0	0	0	0	0	0	0	0	0	0	0	0	0	1	0	0	51	44	17	21	43		Bacteria(100); Proteobacteria(100); Gammaproteobacteria(100); Gammaproteobacteria_unclassified(100); Gammaproteobacteria_unclassified(100); Gammaproteobacteria_unclassified(100);
Otu000718	0	0	0	0	2	4	72	40	15	82	0	0	0	0	0	0	0	0	0	0	0	0	0	0	0		Bacteria(100); Bacteria_unclassified(100); Bacteria_unclassified(100); Bacteria_unclassified(100); Bacteria_unclassified(100); Bacteria_unclassified(100);
Otu000719	0	0	0	0	0	0	0	0	0	0	0	0	0	0	0	0	0	0	0	0	37	44	40	30	30		Bacteria(100); Bacteroidota(100); Bacteroidia(100); Cytophagales(100); Amoebophilaceae(100); Candidatus_Amoebophilus(100);
Otu000720	0	0	0	0	0	0	0	0	0	0	0	0	0	0	0	55	44	52	49	46	0	0	0	1	0		Bacteria(100); Proteobacteria(100); Gammaproteobacteria(100); Gammaproteobacteria_unclassified(100); Gammaproteobacteria_unclassified(100); Gammaproteobacteria_unclassified(100);
Otu000721	0	0	0	0	0	0	0	0	0	0	15	19	29	21	6	0	0	0	0	0	0	0	0	0	0		Bacteria(100); Proteobacteria(100); Gammaproteobacteria(100); Gammaproteobacteria_unclassified(100); Gammaproteobacteria_unclassified(100); Gammaproteobacteria_unclassified(100);
Otu000722	0	0	0	0	0	0	0	0	0	0	0	0	0	0	0	0	0	1	0	1	63	80	51	36	19		Bacteria(100); Proteobacteria(100); Gammaproteobacteria(100); Gammaproteobacteria_unclassified(100); Gammaproteobacteria_unclassified(100); Gammaproteobacteria_unclassified(100);
Otu000723	0	2	0	0	0	0	0	0	0	0	0	0	0	0	0	0	0	0	0	0	41	30	29	51	53		Bacteria(100); Proteobacteria(100); Gammaproteobacteria(100); Gammaproteobacteria_unclassified(100); Gammaproteobacteria_unclassified(100); Gammaproteobacteria_unclassified(100);
Otu000724	35	15	13	27	17	3	1	0	0	2	0	0	0	0	0	0	0	0	0	0	0	0	0	0	0		Bacteria(100); Proteobacteria(100); Alphaproteobacteria(100); Puniceispirillales(100); Puniceispirillales_Incertae_Sedis(100); Constrictibacter(100);
Otu000725	0	0	0	0	0	0	0	0	0	0	0	0	0	0	0	0	0	0	0	2	46	36	35	38	33		Bacteria(100); NB1-j(100); NB1-j_cl(100); NB1-j_or(100); NB1-j_fa(100); NB1-j_ge(100);
Otu000726	0	0	0	0	0	0	0	0	0	0	0	0	0	0	0	0	0	0	0	0	40	46	47	51	37		Bacteria(100); Proteobacteria(100); Gammaproteobacteria(100); Gammaproteobacteria_unclassified(100); Gammaproteobacteria_unclassified(100); Gammaproteobacteria_unclassified(100);
Otu000727	0	0	0	0	0	0	0	0	0	0	0	0	0	0	26	6	4	6	2	2	17	25	22	29	32		Bacteria(100); Proteobacteria(100); Gammaproteobacteria(100); Cellvibrionales(100); Halieaceae(100); Halieaceae_unclassified(98);
Otu000728	0	2	21	10	13	0	2	0	0	10	11	21	3	11	0	0	0	0	2	1	0	0	1	5	2		Bacteria(100); Actinobacteriota(100); Actinobacteria(100); Propionibacteriales(100); Nocardioidaceae(100); Marmoricola(98);
Otu000729	0	0	0	0	0	0	0	0	0	0	0	0	0	0	0	0	0	0	0	0	53	26	48	49	27		Bacteria(100); Bacteria_unclassified(100); Bacteria_unclassified(100); Bacteria_unclassified(100); Bacteria_unclassified(100); Bacteria_unclassified(100);
Otu000730	0	0	0	0	0	0	0	0	0	0	0	0	0	0	0	0	0	1	0	0	35	47	52	34	21		Bacteria(100); Proteobacteria(100); Alphaproteobacteria(100); Caulobacterales(100); Parvularculaceae(100); Parvularculaceae_unclassified(100);
Otu000731	0	0	0	0	0	0	0	0	0	0	0	0	0	0	0	0	0	0	0	0	60	71	56	88	58		Bacteria(100); Acidobacteriota(100); Blastocatellia(100); Blastocatellales(100); Blastocatellaceae(100); Blastocatella(100);
Otu000732	0	0	0	0	0	0	0	0	0	0	0	0	0	0	0	0	0	0	0	0	37	30	41	53	35		Bacteria(100); Proteobacteria(100); Gammaproteobacteria(100); Nitrosococcales(100); Nitrosococcaceae(100); Nitrosococcaceae_unclassified(100);
Otu000733	15	12	18	19	9	7	8	4	6	11	0	0	0	0	0	0	0	0	0	0	0	0	0	0	0		Bacteria(100); Chloroflexi(100); Chloroflexi_unclassified(100); Chloroflexi_unclassified(100); Chloroflexi_unclassified(100); Chloroflexi_unclassified(100);
Otu000734	0	0	0	0	0	0	0	0	0	0	1	0	0	0	0	29	25	22	40	20	1	0	0	2	0		Bacteria(100); Planctomycetota(100); OM190(100); OM190_or(100); OM190_fa(100); OM190_ge(100);
Otu000735	0	1	0	0	0	0	0	0	0	0	0	1	0	0	0	2	2	1	0	1	41	27	34	43	38		Bacteria(100); Proteobacteria(100); Gammaproteobacteria(100); Thiohalorhabdales(100); Thiohalorhabdaceae(100); uncultured(100);
Otu000736	11	5	0	0	1	17	22	22	10	15	0	1	0	0	0	0	0	0	0	0	0	0	0	0	0		Archaea(100); Crenarchaeota(100); Nitrososphaeria(100); Nitrosopumilales(100); Nitrosopumilaceae(100); Nitrosopumilaceae_unclassified(100);
Otu000737	22	24	8	11	14	11	11	4	1	1	0	0	0	0	0	0	0	0	0	0	0	0	0	0	0		Bacteria(100); Chloroflexi(100); TK17(100); TK17_or(100); TK17_fa(100); TK17_ge(100);
Otu000738	36	43	14	49	21	29	32	7	38	16	0	1	0	0	0	0	0	0	0	0	0	0	0	0	0		Bacteria(100); Chloroflexi(100); Chloroflexi_unclassified(100); Chloroflexi_unclassified(100); Chloroflexi_unclassified(100); Chloroflexi_unclassified(100);
Otu000739	0	0	0	0	0	0	0	0	0	0	0	0	1	198	4	5	0	0	0	3	1	0	0	0	2		Bacteria(100); Bacteroidota(100); Bacteroidia(100); Flavobacteriales(100); Flavobacteriaceae(100); Flavobacteriaceae_unclassified(99);
Otu000740	0	0	0	0	0	0	0	0	0	0	12	18	27	13	15	0	0	0	0	0	0	0	0	0	1		Bacteria(100); Proteobacteria(100); Gammaproteobacteria(100); Gammaproteobacteria_unclassified(100); Gammaproteobacteria_unclassified(100); Gammaproteobacteria_unclassified(100);
Otu000741	0	0	0	0	0	0	0	0	0	0	0	0	0	0	0	0	1	0	0	0	28	32	53	48	20		Bacteria(100); Proteobacteria(100); Gammaproteobacteria(100); Gammaproteobacteria_unclassified(100); Gammaproteobacteria_unclassified(100); Gammaproteobacteria_unclassified(100);
Otu000742	0	0	0	0	0	0	0	0	0	0	4	0	37	103	1	0	0	1	0	0	0	0	0	0	0		Bacteria(100); Firmicutes(100); Clostridia(100); Clostridiales(100); Clostridiaceae(100); uncultured(100);
Otu000743	0	0	0	0	0	0	0	0	0	0	34	21	21	6	30	0	0	0	0	0	0	0	0	0	0		Bacteria(100); Proteobacteria(100); Gammaproteobacteria(100); Gammaproteobacteria_unclassified(100); Gammaproteobacteria_unclassified(100); Gammaproteobacteria_unclassified(100);
Otu000744	0	0	0	0	0	0	0	0	0	0	0	0	0	0	0	0	0	0	0	0	58	52	34	42	8		Bacteria(100); Latescibacterota(100); Latescibacteria(100); Latescibacterales(100); Latescibacteraceae(100); Latescibacteraceae_ge(100);
Otu000745	0	0	0	0	0	0	0	0	0	0	0	0	0	0	0	0	0	0	0	0	50	46	41	28	29		Bacteria(100); Planctomycetota(100); Planctomycetes(100); Pirellulales(100); Pirellulaceae(100); Blastopirellula(94);
Otu000746	0	0	0	0	0	0	0	0	0	0	0	0	0	0	0	0	0	0	0	0	46	43	34	27	30		Bacteria(100); Proteobacteria(100); Gammaproteobacteria(100); Nitrosococcales(100); Nitrosococcaceae(100); Nitrosococcaceae_unclassified(100);
Otu000747	0	0	0	0	0	0	0	0	0	0	5	7	5	0	1	23	32	12	19	20	0	0	0	0	0		Bacteria(100); Cyanobacteria(100); Cyanobacteriia(100); Synechococcales(100); Cyanobiaceae(100); Cyanobiaceae_unclassified(88);
Otu000748	0	0	0	0	0	0	0	0	0	0	0	0	0	0	0	38	35	36	36	32	0	0	0	0	0		Bacteria(100); Proteobacteria(100); Alphaproteobacteria(100); SAR11_clade(100); Clade_IV(100); Clade_IV_ge(100);
Otu000749	0	0	0	0	0	0	0	0	0	0	0	0	0	0	0	76	53	56	51	59	0	1	1	0	1		Bacteria(100); Bacteroidota(100); Rhodothermia(100); Balneolales(100); Balneolaceae(100); Balneola(100);
Otu000750	0	0	0	0	0	0	0	0	0	0	1	0	0	0	0	20	23	26	17	32	0	0	0	0	0		Bacteria(100); Proteobacteria(100); Alphaproteobacteria(100); SAR11_clade(100); SAR11_clade_unclassified(67); SAR11_clade_unclassified(67);
Otu000751	6	7	3	4	10	22	7	13	19	13	0	0	0	0	0	0	0	0	0	0	0	0	0	0	0		Bacteria(100); Chloroflexi(100); Dehalococcoidia(100); SAR202_clade(100); SAR202_clade_fa(100); SAR202_clade_ge(100);
Otu000752	0	0	0	0	0	0	0	0	0	0	0	0	0	0	0	0	0	0	0	0	92	48	113	106	21		Archaea(100); Crenarchaeota(100); Nitrososphaeria(100); Nitrosopumilales(100); Nitrosopumilaceae(100); Nitrosopumilaceae_ge(97);
Otu000753	0	0	0	0	0	0	0	0	0	0	0	0	0	0	0	3	3	2	4	3	24	35	32	34	33		Bacteria(100); Bacteroidota(100); Bacteroidia(100); Flavobacteriales(100); Flavobacteriaceae(100); Flavobacteriaceae_unclassified(76);
Otu000754	0	0	0	0	0	46	78	68	27	47	0	0	0	0	0	0	0	0	0	0	0	0	0	0	0		Bacteria(100); Poribacteria(100); Poribacteria_cl(100); Poribacteria_or(100); Poribacteria_fa(100); Poribacteria_ge(100);
Otu000755	0	0	0	0	0	0	0	0	0	0	0	0	0	0	1	0	0	0	0	0	29	29	33	48	36		Bacteria(100); Acidobacteriota(100); Vicinamibacteria(100); Subgroup_17(100); Subgroup_17_fa(100); Subgroup_17_ge(100);
Otu000756	0	0	0	0	0	0	0	0	0	0	0	0	0	0	0	0	0	0	0	0	34	30	33	37	19		Bacteria(100); Gemmatimonadota(100); PAUC43f_marine_benthic_group(100); PAUC43f_marine_benthic_group_or(100); PAUC43f_marine_benthic_group_fa(100); PAUC43f_marine_benthic_group_ge(100);
Otu000757	8	11	43	12	20	3	4	12	0	5	0	1	0	0	0	0	0	0	0	0	0	0	0	0	0		Bacteria(100); Bacteria_unclassified(100); Bacteria_unclassified(100); Bacteria_unclassified(100); Bacteria_unclassified(100); Bacteria_unclassified(100);
Otu000758	0	0	0	0	0	0	0	0	0	0	0	0	0	0	0	0	0	0	0	0	60	46	41	62	34		Bacteria(100); Planctomycetota(100); Planctomycetes(100); Planctomycetales(100); Planctomycetales_unclassified(100); Planctomycetales_unclassified(100);
Otu000759	0	0	0	0	0	0	0	0	0	0	2	0	0	0	0	36	41	31	29	38	0	0	0	0	0		Bacteria(100); Proteobacteria(100); Alphaproteobacteria(100); Rhodobacterales(100); Rhodobacteraceae(100); Litorimicrobium(66);
Otu000760	0	0	0	0	0	0	0	0	0	0	2	0	2	0	0	28	23	20	16	23	0	0	0	0	0		Bacteria(100); Cyanobacteria(100); Cyanobacteriia(100); Synechococcales(100); Cyanobiaceae(100); Synechococcus_CC9902(87);
Otu000761	0	0	0	0	0	0	0	0	0	0	0	0	0	0	0	0	0	0	0	0	23	40	26	23	53		Bacteria(100); Cyanobacteria(100); Cyanobacteriia(100); Cyanobacteriales(100); Cyanobacteriaceae(100); uncultured(100);
Otu000762	0	0	0	0	0	0	0	0	0	0	0	0	0	0	0	1	0	0	0	0	27	28	40	59	61		Bacteria(100); Proteobacteria(100); Gammaproteobacteria(100); Gammaproteobacteria_unclassified(100); Gammaproteobacteria_unclassified(100); Gammaproteobacteria_unclassified(100);
Otu000763	0	0	0	0	0	0	0	0	0	0	0	0	0	0	0	0	0	0	0	0	32	46	47	54	42		Bacteria(100); Bacteria_unclassified(100); Bacteria_unclassified(100); Bacteria_unclassified(100); Bacteria_unclassified(100); Bacteria_unclassified(100);
Otu000764	0	0	0	0	0	0	0	0	0	0	0	0	0	0	0	0	0	0	0	0	33	36	43	34	28		Bacteria(100); Planctomycetota(100); Planctomycetes(100); Planctomycetales(100); Rubinisphaeraceae(100); Rubinisphaeraceae_unclassified(77);
Otu000765	0	0	0	0	0	0	0	0	0	0	0	0	0	0	0	0	0	0	0	1	52	52	37	46	67		Bacteria(100); Proteobacteria(100); Alphaproteobacteria(100); Alphaproteobacteria_unclassified(100); Alphaproteobacteria_unclassified(100); Alphaproteobacteria_unclassified(100);
Otu000766	0	0	0	0	0	0	0	0	0	0	0	0	0	0	0	1	0	2	0	0	46	58	64	59	52		Bacteria(100); Proteobacteria(100); Alphaproteobacteria(100); Rhodobacterales(100); Rhodobacteraceae(100); Rhodobacteraceae_unclassified(100);
Otu000767	0	0	0	0	0	0	0	0	0	0	0	0	0	0	0	0	0	0	0	0	51	44	56	77	57		Bacteria(100); Proteobacteria(100); Gammaproteobacteria(100); Nitrosococcales(100); Nitrosococcaceae(100); Nitrosococcaceae_unclassified(100);
Otu000768	0	0	0	0	0	0	0	0	0	0	1	0	0	0	0	0	1	0	0	0	42	45	30	40	63		Bacteria(100); Bacteroidota(100); Bacteroidia(100); Chitinophagales(100); Saprospiraceae(100); Saprospiraceae_unclassified(100);
Otu000769	0	0	0	0	0	13	58	26	38	18	0	0	0	0	0	0	0	0	0	0	0	2	0	2	0		Bacteria(100); Gemmatimonadota(100); BD2-11_terrestrial_group(100); BD2-11_terrestrial_group_or(100); BD2-11_terrestrial_group_fa(100); BD2-11_terrestrial_group_ge(100);
Otu000770	0	0	0	0	0	0	0	0	0	0	0	0	0	0	0	0	0	0	0	0	19	35	31	59	28		Bacteria(100); Planctomycetota(100); Planctomycetes(100); Pirellulales(100); Pirellulaceae(100); Blastopirellula(98);
Otu000771	0	0	0	0	0	0	0	0	0	0	0	0	0	0	6	0	0	0	0	0	35	28	59	33	29		Bacteria(100); Planctomycetota(100); OM190(100); OM190_or(100); OM190_fa(100); OM190_ge(100);
Otu000772	0	0	0	0	0	0	0	0	0	0	0	0	0	0	0	0	0	0	0	0	68	37	40	36	40		Bacteria(100); Proteobacteria(100); Alphaproteobacteria(100); Alphaproteobacteria_unclassified(100); Alphaproteobacteria_unclassified(100); Alphaproteobacteria_unclassified(100);
Otu000773	0	2	3	7	2	0	3	0	48	0	16	1	4	2	0	0	0	0	0	0	0	1	0	0	0		Bacteria(100); Verrucomicrobiota(100); Verrucomicrobiae(100); Chthoniobacterales(100); Chthoniobacteraceae(100); Candidatus_Udaeobacter(100);
Otu000774	1	2	4	0	1	9	21	21	9	17	0	0	0	0	2	0	0	0	0	0	3	4	4	0	0		Bacteria(100); Proteobacteria(100); Alphaproteobacteria(100); Alphaproteobacteria_unclassified(100); Alphaproteobacteria_unclassified(100); Alphaproteobacteria_unclassified(100);
Otu000775	0	0	0	0	0	0	0	0	0	0	0	0	0	0	0	0	0	0	0	0	20	18	50	47	53		Bacteria(100); Planctomycetota(100); OM190(100); OM190_or(100); OM190_fa(100); OM190_ge(100);
Otu000776	0	1	0	0	0	0	0	0	0	0	0	0	0	0	4	0	2	0	0	0	29	33	38	29	30		Bacteria(100); Planctomycetota(100); OM190(100); OM190_or(100); OM190_fa(100); OM190_ge(100);
Otu000777	0	0	0	0	0	70	22	48	115	31	0	0	0	0	0	0	0	0	0	0	0	0	0	0	0		Bacteria(100); Proteobacteria(100); Gammaproteobacteria(100); Gammaproteobacteria_unclassified(100); Gammaproteobacteria_unclassified(100); Gammaproteobacteria_unclassified(100);
Otu000778	0	0	0	0	0	0	0	0	0	0	0	0	0	0	0	0	0	0	0	0	24	21	48	36	30		Bacteria(100); Proteobacteria(100); Gammaproteobacteria(100); Gammaproteobacteria_unclassified(100); Gammaproteobacteria_unclassified(100); Gammaproteobacteria_unclassified(100);
Otu000779	0	0	0	1	0	0	0	0	0	0	0	0	0	0	0	32	18	19	24	29	0	0	0	1	0		Bacteria(100); Proteobacteria(100); Alphaproteobacteria(100); SAR11_clade(100); Clade_I(100); Clade_I_unclassified(95);
Otu000780	0	0	0	0	0	0	0	0	0	0	0	0	0	0	0	0	0	0	1	0	36	62	37	44	26		Bacteria(100); Actinobacteriota(100); Acidimicrobiia(100); Microtrichales(100); Microtrichaceae(100); uncultured(100);
Otu000781	0	1	0	0	25	0	0	0	0	9	8	0	28	28	16	0	0	1	0	0	0	2	1	0	0		Bacteria(100); Acidobacteriota(100); Blastocatellia(100); Pyrinomonadales(100); Pyrinomonadaceae(100); RB41(100);
Otu000782	0	0	0	0	0	0	0	0	0	0	0	0	0	0	0	25	19	24	25	31	0	0	0	0	0		Bacteria(100); Proteobacteria(100); Alphaproteobacteria(100); Rhodobacterales(100); Rhodobacteraceae(100); HIMB11(67);
Otu000783	0	0	0	0	0	0	0	0	0	0	0	0	0	0	0	0	0	0	0	0	27	36	25	47	21		Bacteria(100); Deinococcota(100); Deinococci(100); Deinococcales(100); Trueperaceae(100); Truepera(100);
Otu000784	0	0	0	0	0	0	0	0	0	0	0	0	0	0	0	0	0	0	0	0	56	60	75	64	80		Bacteria(100); NB1-j(100); NB1-j_cl(100); NB1-j_or(100); NB1-j_fa(100); NB1-j_ge(100);
Otu000785	0	0	0	0	0	0	0	0	0	0	0	0	0	0	0	0	0	0	0	0	45	51	54	48	21		Bacteria(100); Latescibacterota(100); Latescibacterota_cl(100); Latescibacterota_or(100); Latescibacterota_fa(100); Latescibacterota_ge(100);
Otu000786	0	0	0	0	0	0	0	0	0	0	0	0	0	0	0	0	0	0	0	0	55	49	23	27	124		Bacteria(100); Chloroflexi(100); Anaerolineae(100); SBR1031(100); A4b(100); A4b_ge(99);
Otu000787	2	0	4	4	2	4	0	4	86	0	9	0	0	11	6	1	0	1	0	0	0	1	0	0	0		Bacteria(100); Acidobacteriota(100); Acidobacteriae(100); Solibacterales(100); Solibacteraceae(100); Candidatus_Solibacter(100);
Otu000788	0	0	0	0	0	0	0	0	0	0	0	0	0	0	0	0	1	0	0	1	42	31	18	22	59		Bacteria(100); Proteobacteria(100); Gammaproteobacteria(100); Gammaproteobacteria_unclassified(100); Gammaproteobacteria_unclassified(100); Gammaproteobacteria_unclassified(100);
Otu000789	0	0	0	0	0	0	0	0	0	0	0	0	0	0	6	0	0	0	0	0	73	49	56	43	37		Bacteria(100); Proteobacteria(100); Alphaproteobacteria(100); Thalassobaculales(100); uncultured(100); uncultured_ge(100);
Otu000790	0	0	0	0	0	0	0	0	0	0	0	0	0	0	0	0	0	0	0	0	36	41	42	36	12		Bacteria(100); Planctomycetota(100); Planctomycetes(100); Pirellulales(100); Pirellulaceae(100); Pirellulaceae_unclassified(58);
Otu000791	0	0	0	0	0	0	0	0	0	0	0	0	2	0	0	14	9	10	16	16	7	15	13	14	27		Bacteria(100); Proteobacteria(100); Alphaproteobacteria(100); Rhodobacterales(100); Rhodobacteraceae(100); Rhodobacteraceae_unclassified(96);
Otu000792	0	3	3	3	9	1	2	5	78	0	11	0	0	5	3	0	0	0	0	0	1	2	2	2	0		Bacteria(100); Proteobacteria(100); Alphaproteobacteria(100); Rhizobiales(100); Xanthobacteraceae(99); Xanthobacteraceae_unclassified(98);
Otu000793	0	0	0	0	0	0	0	0	0	0	0	0	0	0	0	0	0	0	0	0	41	34	39	28	37		Bacteria(100); Planctomycetota(100); Pla3_lineage(100); Pla3_lineage_or(100); Pla3_lineage_fa(100); Pla3_lineage_ge(100);
Otu000794	0	0	0	0	0	0	0	0	0	0	0	0	0	0	0	0	0	0	0	0	31	14	39	35	31		Bacteria(100); Proteobacteria(100); Gammaproteobacteria(100); Gammaproteobacteria_unclassified(100); Gammaproteobacteria_unclassified(100); Gammaproteobacteria_unclassified(100);
Otu000795	0	0	0	0	0	0	0	0	0	0	15	30	9	20	11	0	0	0	0	0	0	0	0	0	0		Bacteria(100); Bacteria_unclassified(100); Bacteria_unclassified(100); Bacteria_unclassified(100); Bacteria_unclassified(100); Bacteria_unclassified(100);
Otu000796	0	0	0	0	0	0	0	0	0	0	0	0	0	0	0	0	0	0	0	0	32	24	38	21	51		Bacteria(100); Bacteria_unclassified(100); Bacteria_unclassified(100); Bacteria_unclassified(100); Bacteria_unclassified(100); Bacteria_unclassified(100);
Otu000797	0	0	0	0	0	0	0	0	0	0	0	0	0	0	0	0	0	0	0	0	35	36	49	27	14		Bacteria(100); Acidobacteriota(100); Vicinamibacteria(100); Subgroup_9(100); Subgroup_9_fa(100); Subgroup_9_ge(100);
Otu000798	0	0	0	0	0	0	48	14	6	32	0	0	0	0	0	0	0	0	0	0	0	0	0	0	0		Bacteria(100); Chloroflexi(100); Dehalococcoidia(100); SAR202_clade(100); SAR202_clade_fa(100); SAR202_clade_ge(100);
Otu000799	0	0	0	0	0	0	0	0	0	0	2	4	67	107	0	0	0	0	0	0	0	0	0	1	0		Bacteria(100); Bacteria_unclassified(100); Bacteria_unclassified(100); Bacteria_unclassified(100); Bacteria_unclassified(100); Bacteria_unclassified(100);
Otu000800	1	5	4	4	5	16	35	34	65	10	0	0	0	0	0	0	0	0	0	0	1	0	0	0	0		Bacteria(100); Proteobacteria(100); Alphaproteobacteria(100); AT-s3-44(100); AT-s3-44_fa(100); AT-s3-44_ge(100);
Otu000801	0	0	0	0	0	0	0	0	0	0	0	0	0	0	0	0	0	0	0	0	58	31	31	42	35		Bacteria(100); Acidobacteriota(100); Thermoanaerobaculia(100); Thermoanaerobaculales(100); Thermoanaerobaculaceae(100); Subgroup_10(100);
Otu000802	0	0	0	0	0	16	68	57	16	125	1	0	0	0	0	0	0	0	0	0	0	0	0	0	0		Bacteria(100); Bacteria_unclassified(100); Bacteria_unclassified(100); Bacteria_unclassified(100); Bacteria_unclassified(100); Bacteria_unclassified(100);
Otu000803	0	0	0	0	0	0	0	0	0	0	20	8	15	20	28	0	0	0	0	0	0	0	0	0	0		Bacteria(100); Bacteria_unclassified(100); Bacteria_unclassified(100); Bacteria_unclassified(100); Bacteria_unclassified(100); Bacteria_unclassified(100);
Otu000804	0	0	0	0	0	0	0	0	0	0	0	0	0	0	0	1	0	0	0	0	39	56	46	49	22		Bacteria(100); Actinobacteriota(100); Acidimicrobiia(100); Actinomarinales(100); uncultured(100); uncultured_ge(100);
Otu000805	0	0	0	0	0	0	0	0	0	0	0	0	0	0	0	0	0	0	0	0	29	52	33	28	30		Bacteria(100); Proteobacteria(100); Gammaproteobacteria(100); KI89A_clade(100); KI89A_clade_fa(100); KI89A_clade_ge(100);
Otu000806	6	9	12	2	8	8	59	9	8	18	0	0	0	1	0	0	0	0	0	0	0	0	0	3	0		Bacteria(100); Acidobacteriota(100); Acidobacteriota_unclassified(100); Acidobacteriota_unclassified(100); Acidobacteriota_unclassified(100); Acidobacteriota_unclassified(100);
Otu000807	28	0	0	0	6	37	20	25	10	0	0	0	0	0	0	0	0	0	0	0	0	0	0	0	0		Bacteria(100); Poribacteria(100); Poribacteria_cl(100); Poribacteria_or(100); Poribacteria_fa(100); Poribacteria_ge(100);
Otu000808	0	0	0	0	0	0	0	0	0	0	0	0	0	0	0	0	2	0	1	2	23	24	36	23	33		Bacteria(100); Acidobacteriota(100); Thermoanaerobaculia(100); Thermoanaerobaculales(100); Thermoanaerobaculaceae(100); Subgroup_10(100);
Otu000809	0	0	0	0	0	0	0	0	0	0	0	0	0	0	0	0	0	0	0	1	40	35	37	32	36		Bacteria(100); Chloroflexi(100); Anaerolineae(100); Ardenticatenales(100); uncultured(100); uncultured_ge(100);
Otu000810	0	0	0	0	0	1	0	0	0	0	0	0	0	0	0	39	40	27	12	30	0	0	0	0	0		Bacteria(100); Proteobacteria(100); Alphaproteobacteria(100); Rhodobacterales(100); Rhodobacteraceae(100); Rhodobacteraceae_unclassified(100);
Otu000811	0	0	0	0	0	0	0	0	0	0	0	0	0	0	0	2	0	2	2	3	31	31	51	26	17		Bacteria(100); Bacteroidota(100); Bacteroidia(100); Flavobacteriales(100); Flavobacteriaceae(100); Flavobacteriaceae_unclassified(75);
Otu000812	0	0	0	0	0	0	0	0	0	0	0	0	0	0	0	1	0	0	1	0	34	36	32	32	45		Bacteria(100); NB1-j(100); NB1-j_cl(100); NB1-j_or(100); NB1-j_fa(100); NB1-j_ge(100);
Otu000813	0	0	0	0	0	0	0	0	0	0	0	0	0	0	0	0	0	0	0	0	68	32	43	48	30		Bacteria(100); Bacteria_unclassified(100); Bacteria_unclassified(100); Bacteria_unclassified(100); Bacteria_unclassified(100); Bacteria_unclassified(100);
Otu000814	0	0	0	0	0	0	0	0	0	0	8	11	14	11	27	0	0	0	0	0	0	0	0	0	0		Bacteria(100); Bacteria_unclassified(100); Bacteria_unclassified(100); Bacteria_unclassified(100); Bacteria_unclassified(100); Bacteria_unclassified(100);
Otu000815	0	0	0	0	0	0	0	0	0	0	0	0	0	0	0	0	0	0	0	0	29	34	33	42	13		Bacteria(100); Bacteria_unclassified(100); Bacteria_unclassified(100); Bacteria_unclassified(100); Bacteria_unclassified(100); Bacteria_unclassified(100);
Otu000816	0	0	0	0	0	0	0	26	38	82	0	0	0	0	0	0	0	0	0	0	0	0	0	0	0		Bacteria(100); Chloroflexi(100); TK17(100); TK17_or(100); TK17_fa(100); TK17_ge(100);
Otu000817	0	0	0	0	2	0	0	0	0	0	5	0	4	0	0	45	33	27	27	35	0	0	0	0	1		Bacteria(100); Bacteroidota(100); Bacteroidia(100); Flavobacteriales(100); Crocinitomicaceae(100); Crocinitomix(100);
Otu000818	0	0	0	0	0	1	0	0	0	0	0	0	0	0	0	43	52	48	50	60	0	0	0	0	0		Bacteria(100); SAR324_clade(Marine_group_B)(100); SAR324_clade(Marine_group_B)_cl(100); SAR324_clade(Marine_group_B)_or(100); SAR324_clade(Marine_group_B)_fa(100); SAR324_clade(Marine_group_B)_ge(100);
Otu000819	0	0	15	0	5	4	11	1	0	7	23	23	9	16	0	0	0	1	1	0	0	2	2	1	1		Bacteria(100); Myxococcota(100); Myxococcia(100); Myxococcales(100); Myxococcaceae(100); Myxococcaceae_unclassified(97);
Otu000820	0	0	0	0	0	0	0	0	0	0	0	0	0	0	0	34	29	43	41	39	0	1	0	0	0		Bacteria(100); Proteobacteria(100); Gammaproteobacteria(100); Cellvibrionales(100); Halieaceae(100); Halieaceae_unclassified(100);
Otu000821	0	0	0	0	0	0	0	0	0	0	1	0	0	0	0	2	2	3	0	2	25	24	48	23	31		Bacteria(100); Latescibacterota(100); Latescibacterota_cl(100); Latescibacterota_or(100); Latescibacterota_fa(100); Latescibacterota_ge(100);
Otu000822	0	1	8	2	5	3	0	8	0	0	55	44	0	0	0	0	0	0	2	0	1	0	1	3	2		Bacteria(100); Planctomycetota(100); Planctomycetes(100); Planctomycetales(100); uncultured(100); uncultured_ge(100);
Otu000823	0	0	0	0	0	0	0	0	0	0	0	0	0	1	0	0	0	0	0	0	29	18	39	33	23		Archaea(100); Crenarchaeota(100); Nitrososphaeria(100); Nitrosopumilales(100); Nitrosopumilaceae(100); Candidatus_Nitrosopumilus(85);
Otu000824	0	0	0	0	0	0	0	0	0	0	0	0	0	0	0	0	0	0	0	0	47	70	46	42	38		Bacteria(100); Proteobacteria(100); Alphaproteobacteria(100); Rhizobiales(100); Methyloligellaceae(88); uncultured(84);
Otu000825	0	0	0	0	0	54	67	22	52	25	0	0	0	0	0	0	0	0	0	0	0	0	0	0	0		Bacteria(100); Proteobacteria(100); Alphaproteobacteria(100); Thalassobaculales(100); Thalassobaculales_unclassified(100); Thalassobaculales_unclassified(100);
Otu000826	0	1	0	0	0	1	0	0	0	0	0	0	0	9	0	4	0	1	1	5	17	21	21	37	29		Bacteria(100); Proteobacteria(100); Alphaproteobacteria(100); Rickettsiales(100); Rickettsiaceae(100); Candidatus_Megaira(100);
Otu000827	0	0	0	0	0	0	0	0	0	0	3	0	3	0	0	31	34	39	29	22	0	0	0	0	0		Bacteria(100); Proteobacteria(100); Alphaproteobacteria(100); Alphaproteobacteria_unclassified(100); Alphaproteobacteria_unclassified(100); Alphaproteobacteria_unclassified(100);
Otu000828	4	2	3	2	3	2	31	30	4	21	0	0	0	0	0	0	0	0	0	0	0	0	0	0	0		Bacteria(100); Chloroflexi(100); Dehalococcoidia(100); SAR202_clade(100); SAR202_clade_fa(100); SAR202_clade_ge(100);
Otu000829	0	0	0	0	0	0	0	0	0	0	0	0	0	0	0	0	0	0	0	0	52	28	44	28	35		Bacteria(100); Planctomycetota(100); Phycisphaerae(100); Phycisphaerales(100); Phycisphaeraceae(100); Phycisphaera(100);
Otu000830	0	0	0	0	0	0	0	0	0	0	0	0	1	0	0	44	36	66	49	53	0	0	0	0	0		Bacteria(100); Proteobacteria(100); Gammaproteobacteria(100); SAR86_clade(100); SAR86_clade_fa(100); SAR86_clade_ge(100);
Otu000831	0	0	0	0	0	0	0	0	0	0	0	0	0	0	0	0	0	0	0	0	30	33	28	33	33		Bacteria(100); Proteobacteria(100); Gammaproteobacteria(100); SZB50(100); SZB50_fa(100); SZB50_ge(100);
Otu000832	0	0	0	0	0	0	0	0	0	0	1	0	0	0	1	1	0	1	2	1	14	37	20	25	43		Bacteria(100); Proteobacteria(100); Gammaproteobacteria(100); Gammaproteobacteria_unclassified(100); Gammaproteobacteria_unclassified(100); Gammaproteobacteria_unclassified(100);
Otu000833	0	0	1	0	0	0	0	0	0	0	3	0	1	2	0	19	28	14	11	28	0	0	0	0	0		Bacteria(100); Cyanobacteria(100); Cyanobacteriia(100); Synechococcales(100); Cyanobiaceae(100); Synechococcus_CC9902(89);
Otu000834	0	0	0	0	0	0	0	0	0	0	0	0	0	0	0	0	0	0	0	0	26	35	29	37	38		Bacteria(100); Myxococcota(100); Polyangia(100); Haliangiales(100); Haliangiaceae(100); Haliangium(100);
Otu000835	0	0	0	0	5	0	0	0	120	0	15	0	0	0	4	0	0	0	0	0	0	0	0	0	3		Bacteria(100); Acidobacteriota(100); Blastocatellia(100); Pyrinomonadales(100); Pyrinomonadaceae(100); RB41(100);
Otu000836	8	8	28	12	7	23	7	15	21	13	0	0	1	0	0	0	0	0	0	0	0	1	0	0	0		Bacteria(100); Chloroflexi(100); Dehalococcoidia(100); Dehalococcoidia_unclassified(100); Dehalococcoidia_unclassified(100); Dehalococcoidia_unclassified(100);
Otu000837	0	0	0	0	0	32	34	53	2	24	0	0	0	0	0	0	0	0	0	0	0	0	0	0	0		Bacteria(100); PAUC34f(100); PAUC34f_cl(100); PAUC34f_or(100); PAUC34f_fa(100); PAUC34f_ge(100);
Otu000838	0	0	0	0	4	1	0	0	0	0	51	0	3	6	3	9	11	12	11	11	2	1	2	2	1		Bacteria(100); Proteobacteria(100); Gammaproteobacteria(100); Alteromonadales(100); Pseudoalteromonadaceae(95); Pseudoalteromonas(94);
Otu000839	0	0	0	0	0	0	0	0	172	0	2	0	0	0	9	0	0	1	0	0	0	0	0	1	0		Bacteria(100); Proteobacteria(100); Gammaproteobacteria(100); Burkholderiales(100); Comamonadaceae(100); Comamonadaceae_unclassified(100);
Otu000840	9	0	6	9	5	2	14	18	0	10	5	0	0	7	18	0	0	0	0	2	0	0	1	0	1		Bacteria(100); Bacteria_unclassified(100); Bacteria_unclassified(100); Bacteria_unclassified(100); Bacteria_unclassified(100); Bacteria_unclassified(100);
Otu000841	5	0	7	0	9	0	1	0	0	1	34	0	14	32	0	0	0	0	0	0	3	0	0	0	1		Bacteria(100); Proteobacteria(100); Gammaproteobacteria(100); Burkholderiales(100); B1-7BS(89); B1-7BS_ge(89);
Otu000842	0	0	0	0	0	0	0	0	0	0	0	0	0	0	0	0	0	0	0	0	48	53	32	43	50		Bacteria(100); Planctomycetota(100); Planctomycetes(100); Planctomycetales(100); Gimesiaceae(67); uncultured(64);
Otu000843	0	0	0	0	0	0	0	0	0	0	2	0	0	0	0	1	1	0	0	0	14	11	44	18	129		Bacteria(100); Bacteroidota(100); Bacteroidia(100); Cytophagales(100); Amoebophilaceae(100); uncultured(100);
Otu000844	0	0	0	0	0	0	0	0	0	0	24	35	36	0	7	0	2	0	0	1	0	0	0	1	0		Bacteria(100); Verrucomicrobiota(100); Verrucomicrobiae(100); Chthoniobacterales(100); Chthoniobacteraceae(100); Candidatus_Udaeobacter(100);
Otu000845	1	0	0	0	0	0	0	0	0	0	1	1	0	0	0	52	35	37	34	45	0	0	0	1	1		Bacteria(100); Proteobacteria(100); Alphaproteobacteria(100); Caulobacterales(100); Hyphomonadaceae(100); Hyphomonadaceae_unclassified(100);
Otu000846	0	31	42	23	43	8	3	0	0	4	0	0	1	0	0	0	0	0	0	0	0	0	0	0	0		Bacteria(100); Poribacteria(100); Poribacteria_cl(100); Poribacteria_or(100); Poribacteria_fa(100); Poribacteria_ge(100);
Otu000847	14	11	6	11	11	15	7	5	0	7	0	0	0	0	0	0	0	0	0	0	0	0	0	0	0		Bacteria(100); Acidobacteriota(100); Vicinamibacteria(100); Subgroup_9(100); Subgroup_9_fa(100); Subgroup_9_ge(100);
Otu000848	0	2	0	0	0	0	0	0	0	0	0	0	4	131	0	0	1	0	0	0	0	0	0	0	0		Bacteria(100); Desulfobacterota(100); Desulfovibrionia(100); Desulfovibrionales(100); Desulfovibrionaceae(100); Halodesulfovibrio(100);
Otu000849	0	0	0	0	0	0	0	0	0	0	0	0	0	0	0	0	0	0	0	0	18	31	23	35	45		Bacteria(100); Actinobacteriota(100); Acidimicrobiia(100); Microtrichales(100); Ilumatobacteraceae(100); Ilumatobacter(67);
Otu000850	0	0	0	0	0	0	0	0	0	0	0	0	0	0	1	1	1	0	3	1	74	111	145	68	95		Bacteria(100); Proteobacteria(100); Gammaproteobacteria(100); Steroidobacterales(100); Woeseiaceae(100); Woeseia(96);
Otu000851	0	0	0	0	0	0	0	0	0	0	9	0	0	0	1	23	19	31	31	27	0	0	1	0	0		Bacteria(100); Bacteroidota(100); Bacteroidia(100); Flavobacteriales(100); NS9_marine_group(93); NS9_marine_group_ge(93);
Otu000852	0	0	0	0	0	0	0	0	0	0	0	0	0	0	0	0	2	0	0	0	32	20	24	29	21		Bacteria(100); Proteobacteria(100); Gammaproteobacteria(100); Gammaproteobacteria_unclassified(100); Gammaproteobacteria_unclassified(100); Gammaproteobacteria_unclassified(100);
Otu000853	0	1	0	0	0	13	40	12	16	14	0	0	0	0	0	0	0	0	0	0	0	0	0	0	0		Bacteria(100); Proteobacteria(100); Alphaproteobacteria(100); Alphaproteobacteria_unclassified(100); Alphaproteobacteria_unclassified(100); Alphaproteobacteria_unclassified(100);
Otu000854	0	0	0	0	0	0	0	0	0	0	0	0	0	0	0	0	0	0	0	0	21	38	45	39	66		Bacteria(100); Bacteroidota(100); Bacteroidia(100); Chitinophagales(100); Saprospiraceae(100); uncultured(97);
Otu000855	0	0	27	2	0	5	56	40	37	32	0	0	0	0	0	0	0	0	0	0	0	0	0	0	0		Bacteria(100); Acidobacteriota(100); Acidobacteriae(100); Subgroup_15(100); Subgroup_15_fa(100); Subgroup_15_ge(100);
Otu000856	0	0	0	0	0	0	0	0	0	0	0	0	0	0	0	3	2	1	4	3	17	38	23	22	29		Bacteria(100); Desulfobacterota(100); Desulfuromonadia(100); Sva1033(100); Sva1033_fa(100); Sva1033_ge(100);
Otu000857	0	0	0	0	0	0	0	0	0	0	0	0	0	0	0	0	0	0	0	0	26	34	24	26	31		Bacteria(100); Proteobacteria(100); Gammaproteobacteria(100); Nitrosococcales(100); Nitrosococcaceae(100); Nitrosococcaceae_unclassified(100);
Otu000858	0	0	0	0	0	0	0	0	0	0	0	0	0	0	0	0	0	0	0	0	55	39	24	34	57		Bacteria(100); Nitrospirota(100); Nitrospiria(100); Nitrospirales(100); Nitrospiraceae(100); Nitrospira(100);
Otu000859	0	0	0	0	0	0	0	0	0	0	0	0	0	0	0	0	0	0	0	0	37	37	16	28	30		Bacteria(100); Cyanobacteria(100); Cyanobacteriia(100); Cyanobacteriales(100); Cyanobacteriales_unclassified(99); Cyanobacteriales_unclassified(99);
Otu000860	0	0	0	0	0	0	12	0	56	38	0	0	0	0	0	0	0	0	0	0	0	1	0	0	0		Bacteria(100); Gemmatimonadota(100); BD2-11_terrestrial_group(100); BD2-11_terrestrial_group_or(100); BD2-11_terrestrial_group_fa(100); BD2-11_terrestrial_group_ge(100);
Otu000861	0	0	0	0	0	0	0	0	0	0	0	0	0	0	0	0	0	0	0	0	37	45	57	43	24		Bacteria(100); Actinobacteriota(100); Acidimicrobiia(100); Microtrichales(100); Microtrichales_unclassified(95); Microtrichales_unclassified(95);
Otu000862	0	0	0	0	0	0	0	0	0	0	0	0	0	0	0	0	0	0	0	0	69	29	52	58	29		Archaea(100); Crenarchaeota(100); Nitrososphaeria(100); Nitrosopumilales(100); Nitrosopumilaceae(100); Nitrosopumilaceae_ge(100);
Otu000863	0	0	0	0	0	0	0	0	0	0	0	0	0	0	0	0	0	0	0	0	52	27	38	43	11		Archaea(100); Crenarchaeota(100); Nitrososphaeria(100); Nitrosopumilales(100); Nitrosopumilaceae(100); Nitrosopumilaceae_ge(61);
Otu000864	0	0	1	0	0	0	0	0	0	0	0	0	0	0	0	0	0	0	0	0	31	25	35	32	12		Archaea(100); Crenarchaeota(100); Nitrososphaeria(100); Nitrosopumilales(100); Nitrosopumilaceae(100); Nitrosopumilaceae_ge(96);
Otu000865	0	0	0	0	0	0	0	0	0	0	0	0	0	0	0	0	0	0	0	0	40	47	37	28	46		Bacteria(100); Proteobacteria(100); Gammaproteobacteria(100); Granulosicoccales(100); uncultured(100); uncultured_ge(100);
Otu000866	0	0	0	0	0	0	0	0	0	0	0	0	0	0	0	0	0	0	0	0	26	31	28	28	22		Bacteria(100); Acidobacteriota(100); Vicinamibacteria(100); Subgroup_9(100); Subgroup_9_fa(100); Subgroup_9_ge(100);
Otu000867	0	0	0	0	0	0	0	0	0	0	3	0	0	0	0	4	1	3	3	5	16	24	19	20	44		Bacteria(100); Proteobacteria(100); Gammaproteobacteria(100); B2M28(100); B2M28_fa(100); B2M28_ge(100);
Otu000868	0	0	0	0	0	0	0	0	0	0	0	0	0	0	0	28	40	38	22	33	0	0	0	0	0		Bacteria(100); Proteobacteria(100); Alphaproteobacteria(100); Defluviicoccales(100); uncultured(100); uncultured_ge(100);
Otu000869	0	6	0	0	0	0	0	6	0	0	12	0	23	0	42	1	1	1	0	2	3	7	10	5	13		Bacteria(100); Proteobacteria(100); Alphaproteobacteria(100); Rhodobacterales(100); Rhodobacteraceae(100); Rhodobacteraceae_unclassified(100);
Otu000870	1	0	0	0	0	0	0	0	0	0	2	0	0	0	0	39	46	43	37	40	0	0	0	0	0		Bacteria(100); Proteobacteria(100); Gammaproteobacteria(100); Cellvibrionales(100); Spongiibacteraceae(99); Spongiibacteraceae_unclassified(99);
Otu000871	0	0	0	0	0	0	0	0	0	0	0	0	0	0	0	0	0	1	0	0	50	45	25	29	39		Bacteria(100); Proteobacteria(100); Gammaproteobacteria(100); Gammaproteobacteria_unclassified(100); Gammaproteobacteria_unclassified(100); Gammaproteobacteria_unclassified(100);
Otu000872	0	0	0	0	0	0	0	0	0	0	9	13	10	12	30	0	0	0	0	0	0	0	0	0	0		Bacteria(100); Bacteria_unclassified(100); Bacteria_unclassified(100); Bacteria_unclassified(100); Bacteria_unclassified(100); Bacteria_unclassified(100);
Otu000873	0	0	0	0	0	0	0	0	0	0	0	0	0	0	0	0	0	0	0	0	36	16	44	38	22		Bacteria(100); Planctomycetota(100); Planctomycetes(100); Pirellulales(100); Pirellulaceae(100); Blastopirellula(100);
Otu000874	0	1	1	0	0	0	0	0	0	0	2	3	2	0	0	26	25	39	29	22	0	0	0	0	1		Bacteria(100); Proteobacteria(100); Gammaproteobacteria(100); UBA10353_marine_group(100); UBA10353_marine_group_fa(100); UBA10353_marine_group_ge(100);
Otu000875	0	0	0	0	0	0	0	0	0	0	0	0	0	0	0	33	25	28	30	33	0	0	0	0	0		Bacteria(100); Bdellovibrionota(100); Bdellovibrionia(100); Bdellovibrionales(100); Bdellovibrionaceae(100); OM27_clade(100);
Otu000876	0	0	0	0	0	0	0	0	0	0	0	0	0	0	21	3	5	3	2	1	32	22	14	22	22		Bacteria(100); Proteobacteria(100); Alphaproteobacteria(100); Rhizobiales(100); Rhizobiaceae(100); Hoeflea(55);
Otu000877	2	2	8	4	5	23	30	7	10	7	0	0	0	0	0	0	0	0	0	0	0	0	0	0	0		Bacteria(100); Proteobacteria(100); Alphaproteobacteria(100); Alphaproteobacteria_unclassified(100); Alphaproteobacteria_unclassified(100); Alphaproteobacteria_unclassified(100);
Otu000878	0	1	0	0	0	0	0	0	0	0	0	0	0	0	1	10	8	8	7	18	11	16	15	8	24		Bacteria(100); Proteobacteria(100); Gammaproteobacteria(100); KI89A_clade(100); KI89A_clade_fa(100); KI89A_clade_ge(100);
Otu000879	0	0	0	1	0	0	0	0	0	0	1	0	1	0	2	24	41	24	31	27	0	0	0	0	0		Bacteria(100); Proteobacteria(100); Alphaproteobacteria(100); Parvibaculales(100); Parvibaculaceae(100); uncultured(100);
Otu000880	0	0	0	0	0	42	2	40	94	0	0	0	0	0	0	0	0	0	0	0	0	0	0	0	0		Bacteria(100); Acidobacteriota(100); Vicinamibacteria(100); Vicinamibacterales(100); uncultured(97); uncultured_ge(97);
Otu000881	0	0	0	0	0	0	0	0	0	0	0	0	0	0	0	0	0	0	0	0	32	43	35	43	33		Bacteria(100); Entotheonellaeota(100); Entotheonellia(100); Entotheonellales(100); Entotheonellaceae(100); Candidatus_Entotheonella(100);
Otu000882	0	0	0	0	0	0	0	0	0	0	0	0	0	0	0	0	0	0	1	1	29	28	20	26	42		Bacteria(100); Verrucomicrobiota(100); Verrucomicrobiae(100); Opitutales(100); Puniceicoccaceae(100); Puniceicoccaceae_unclassified(100);
Otu000883	0	0	0	0	0	0	0	0	0	0	0	0	0	0	0	0	0	0	0	0	19	36	42	52	65		Bacteria(100); Actinobacteriota(100); Acidimicrobiia(100); Microtrichales(100); Ilumatobacteraceae(100); Ilumatobacter(100);
Otu000884	0	0	5	0	0	0	0	0	0	2	5	0	5	0	4	13	20	23	18	15	0	0	0	2	0		Bacteria(100); Planctomycetota(100); Phycisphaerae(100); Phycisphaerales(100); Phycisphaeraceae(100); CL500-3(100);
Otu000885	0	0	0	0	0	0	0	0	0	0	0	0	0	5	1	20	16	31	17	27	0	0	0	0	0		Bacteria(100); Planctomycetota(100); Pla3_lineage(100); Pla3_lineage_or(100); Pla3_lineage_fa(100); Pla3_lineage_ge(100);
Otu000886	0	0	0	0	0	0	0	0	0	0	0	0	0	0	0	0	0	0	0	0	39	32	23	34	29		Bacteria(100); Planctomycetota(100); Phycisphaerae(100); Phycisphaerales(100); Phycisphaeraceae(100); Urania-1B-19_marine_sediment_group(100);
Otu000887	0	0	0	0	0	1	0	0	0	0	0	0	0	0	0	24	23	22	14	19	0	0	0	0	3		Bacteria(100); Proteobacteria(100); Alphaproteobacteria(100); Rhodobacterales(100); Rhodobacteraceae(100); Rhodobacteraceae_unclassified(100);
Otu000888	0	0	0	0	0	0	0	0	0	0	1	0	2	0	0	29	29	37	29	36	0	0	0	0	0		Bacteria(100); Bacteroidota(100); Rhodothermia(100); Balneolales(100); Balneolaceae(100); Balneola(100);
Otu000889	0	0	0	0	0	0	0	0	0	0	1	1	0	1	87	0	0	0	0	0	0	0	0	0	0		Bacteria(100); Bacteria_unclassified(100); Bacteria_unclassified(100); Bacteria_unclassified(100); Bacteria_unclassified(100); Bacteria_unclassified(100);
Otu000890	0	0	0	0	0	0	0	0	0	0	0	0	0	0	0	0	0	0	0	0	55	35	42	38	47		Bacteria(100); Proteobacteria(100); Gammaproteobacteria(100); SZB50(100); SZB50_fa(100); SZB50_ge(100);
Otu000891	0	0	0	0	0	0	0	0	0	0	0	0	0	0	0	0	0	0	0	1	30	33	28	25	19		Bacteria(100); Proteobacteria(100); Gammaproteobacteria(100); Gammaproteobacteria_unclassified(100); Gammaproteobacteria_unclassified(100); Gammaproteobacteria_unclassified(100);
Otu000892	0	0	0	0	0	0	0	0	0	0	0	0	0	0	0	0	0	0	0	0	29	24	43	19	19		Bacteria(100); Entotheonellaeota(100); Entotheonellia(100); Entotheonellales(100); Entotheonellaceae(100); Entotheonellaceae_ge(100);
Otu000893	0	0	0	0	0	0	0	0	0	0	6	0	0	129	0	0	0	0	1	0	0	0	0	0	0		Bacteria(100); Proteobacteria(100); Gammaproteobacteria(100); Gammaproteobacteria_unclassified(100); Gammaproteobacteria_unclassified(100); Gammaproteobacteria_unclassified(100);
Otu000894	0	0	0	0	0	0	0	0	0	0	0	0	0	0	0	0	0	1	0	0	20	37	33	30	30		Bacteria(100); Bacteroidota(100); Bacteroidia(100); Chitinophagales(100); Saprospiraceae(100); Portibacter(100);
Otu000895	0	0	0	0	0	0	0	0	0	0	0	0	1	0	0	24	30	17	16	18	0	0	0	0	0		Bacteria(100); Proteobacteria(100); Alphaproteobacteria(100); SAR11_clade(100); Clade_I(100); Clade_I_unclassified(71);
Otu000896	0	0	0	2	0	0	0	0	0	0	4	0	0	0	0	21	31	23	31	25	0	0	0	0	0		Bacteria(100); Bacteroidota(100); Bacteroidia(100); Chitinophagales(100); Saprospiraceae(100); Saprospira(100);
Otu000897	0	0	0	0	0	0	0	0	2	0	0	0	0	0	0	1	2	0	0	0	26	41	24	15	28		Bacteria(100); Proteobacteria(100); Gammaproteobacteria(100); KI89A_clade(100); KI89A_clade_fa(100); KI89A_clade_ge(100);
Otu000898	0	0	0	0	0	0	0	0	0	0	0	0	0	0	0	0	0	0	0	0	33	46	35	30	70		Bacteria(100); Bdellovibrionota(100); Oligoflexia(100); Silvanigrellales(100); Silvanigrellaceae(100); Silvanigrellaceae_unclassified(100);
Otu000899	0	0	0	0	0	0	0	0	0	0	0	0	0	0	0	0	0	0	0	0	42	33	20	33	37		Bacteria(100); Proteobacteria(100); Gammaproteobacteria(100); Gammaproteobacteria_unclassified(100); Gammaproteobacteria_unclassified(100); Gammaproteobacteria_unclassified(100);
Otu000900	0	0	0	0	0	0	0	0	0	0	3	12	12	3	38	0	0	0	0	0	0	0	0	0	0		Bacteria(100); Bacteria_unclassified(100); Bacteria_unclassified(100); Bacteria_unclassified(100); Bacteria_unclassified(100); Bacteria_unclassified(100);
Otu000901	0	0	1	7	0	0	0	2	0	0	0	71	14	0	0	4	9	5	4	9	0	0	0	0	0		Bacteria(100); Proteobacteria(100); Gammaproteobacteria(100); Burkholderiales(100); Comamonadaceae(100); Comamonadaceae_unclassified(88);
Otu000902	0	0	0	0	0	0	0	0	0	0	17	5	27	25	7	0	0	0	0	0	0	0	0	0	0		Bacteria(100); Proteobacteria(100); Gammaproteobacteria(100); Gammaproteobacteria_unclassified(100); Gammaproteobacteria_unclassified(100); Gammaproteobacteria_unclassified(100);
Otu000903	0	0	0	1	0	0	0	0	0	0	1	0	0	1	0	23	37	24	24	24	0	0	0	0	0		Bacteria(100); Proteobacteria(100); Alphaproteobacteria(100); Puniceispirillales(100); uncultured(100); uncultured_ge(100);
Otu000904	0	0	0	0	0	0	0	0	0	0	0	0	0	0	0	0	0	0	0	0	52	39	41	38	27		Bacteria(100); Bacteroidota(100); Rhodothermia(100); Rhodothermales(100); Rhodothermaceae(100); uncultured(100);
Otu000905	0	0	0	0	0	0	0	0	0	0	0	0	0	0	0	0	0	0	0	0	19	31	32	44	12		Bacteria(100); Acidobacteriota(100); Subgroup_22(100); Subgroup_22_or(100); Subgroup_22_fa(100); Subgroup_22_ge(100);
Otu000906	0	0	0	0	0	0	0	0	0	0	0	0	0	0	0	0	0	0	0	0	50	42	30	30	33		Bacteria(100); Bacteroidota(100); Bacteroidia(100); Cytophagales(100); Amoebophilaceae(98); Candidatus_Amoebophilus(98);
Otu000907	0	0	0	0	0	16	22	10	58	8	0	0	0	0	0	0	0	0	0	0	0	0	0	0	0		Bacteria(100); Bacteria_unclassified(100); Bacteria_unclassified(100); Bacteria_unclassified(100); Bacteria_unclassified(100); Bacteria_unclassified(100);
Otu000908	0	0	0	0	0	0	0	0	0	0	0	0	0	0	0	0	0	0	0	0	34	36	23	28	47		Bacteria(100); Proteobacteria(100); Alphaproteobacteria(100); Rhizobiales(100); Methyloligellaceae(82); uncultured(66);
Otu000909	0	0	0	0	0	0	0	0	0	0	0	0	0	0	0	0	0	0	0	0	28	17	23	25	39		Bacteria(100); Actinobacteriota(100); Acidimicrobiia(100); Microtrichales(100); Ilumatobacteraceae(100); Ilumatobacter(99);
Otu000910	0	0	0	0	0	0	0	0	0	0	0	0	0	0	1	0	0	0	0	0	47	31	25	28	22		Bacteria(100); Proteobacteria(100); Alphaproteobacteria(100); Kiloniellales(100); Kiloniellales_unclassified(56); Kiloniellales_unclassified(56);
Otu000911	0	0	0	0	0	0	0	0	0	0	0	0	0	0	0	0	0	0	0	0	32	14	33	36	23		Bacteria(100); Proteobacteria(100); Gammaproteobacteria(100); Nitrosococcales(100); Nitrosococcaceae(100); Nitrosococcaceae_unclassified(79);
Otu000912	0	0	6	0	0	0	0	6	87	0	0	27	7	0	1	0	0	0	0	1	0	0	2	0	0		Bacteria(100); Actinobacteriota(100); Thermoleophilia(100); Gaiellales(100); Gaiellaceae(100); Gaiella(100);
Otu000913	0	0	0	0	0	0	0	0	0	0	0	0	0	0	0	4	3	4	3	6	12	7	42	22	25		Bacteria(100); Chloroflexi(100); Anaerolineae(100); Anaerolineales(100); Anaerolineaceae(100); uncultured(99);
Otu000914	0	0	0	0	0	0	0	0	0	0	0	0	0	0	0	0	0	0	0	0	28	32	50	30	24		Bacteria(100); Acidobacteriota(100); Subgroup_22(100); Subgroup_22_or(100); Subgroup_22_fa(100); Subgroup_22_ge(100);
Otu000915	0	0	0	0	0	0	0	0	0	0	0	0	0	0	0	1	0	2	0	0	43	23	27	32	41		Bacteria(100); Proteobacteria(100); Alphaproteobacteria(100); Rhizobiales(100); Hyphomicrobiaceae(96); Filomicrobium(96);
Otu000916	2	0	17	19	8	8	21	1	25	10	0	0	0	0	0	0	0	0	0	0	0	0	0	0	0		Bacteria(100); Actinobacteriota(100); Acidimicrobiia(100); Actinomarinales(100); uncultured(98); uncultured_ge(98);
Otu000917	0	0	0	0	0	0	0	0	0	0	0	0	0	0	0	37	14	29	20	23	0	0	0	0	1		Bacteria(100); Bdellovibrionota(100); Bdellovibrionia(100); Bacteriovoracales(100); Bacteriovoracaceae(100); uncultured(100);
Otu000918	0	0	0	0	0	0	0	0	0	0	0	0	0	0	0	0	0	0	0	0	49	43	29	28	32		Bacteria(100); Planctomycetota(100); Planctomycetes(100); Pirellulales(100); Pirellulaceae(100); Rhodopirellula(98);
Otu000919	0	0	0	0	0	0	0	0	0	0	0	0	1	0	11	1	0	0	1	0	39	39	18	23	34		Bacteria(100); Bacteroidota(100); Bacteroidia(100); Flavobacteriales(100); Flavobacteriaceae(99); Flavobacteriaceae_unclassified(99);
Otu000920	11	19	18	21	11	1	6	3	0	0	0	0	0	0	0	0	0	0	0	0	0	0	0	0	0		Bacteria(100); Bacteria_unclassified(100); Bacteria_unclassified(100); Bacteria_unclassified(100); Bacteria_unclassified(100); Bacteria_unclassified(100);
Otu000921	17	73	11	10	6	7	10	15	10	34	1	2	0	0	0	0	0	0	0	0	0	0	0	0	0		Bacteria(100); Chloroflexi(100); Dehalococcoidia(100); Dehalococcoidia_unclassified(100); Dehalococcoidia_unclassified(100); Dehalococcoidia_unclassified(100);
Otu000922	0	0	0	0	0	0	0	0	0	0	0	0	0	0	2	1	0	0	2	5	19	29	38	29	23		Bacteria(100); Proteobacteria(100); Gammaproteobacteria(100); Cellvibrionales(100); Halieaceae(100); Halieaceae_unclassified(100);
Otu000923	0	0	0	0	0	0	0	0	0	0	0	0	3	0	0	13	5	9	11	3	15	32	30	19	24		Bacteria(100); Proteobacteria(100); Gammaproteobacteria(100); Cellvibrionales(100); Halieaceae(100); Halieaceae_unclassified(100);
Otu000924	0	0	0	0	0	0	0	0	0	0	3	0	2	0	2	28	23	28	15	16	1	3	0	1	0		Bacteria(100); Proteobacteria(100); Alphaproteobacteria(100); Sphingomonadales(100); Sphingomonadaceae(100); Sphingomonadaceae_unclassified(100);
Otu000925	0	0	0	0	0	0	0	0	0	0	0	0	0	0	0	1	2	2	1	1	17	12	13	28	71		Bacteria(100); Acidobacteriota(100); Vicinamibacteria(100); Subgroup_17(100); Subgroup_17_fa(100); Subgroup_17_ge(100);
Otu000926	3	3	4	8	9	8	17	5	11	10	0	1	0	0	0	0	0	0	0	0	0	0	0	0	0		Bacteria(100); AncK6(100); AncK6_cl(100); AncK6_or(100); AncK6_fa(100); AncK6_ge(100);
Otu000927	0	0	0	0	0	0	0	0	0	4	2	0	4	0	0	10	20	13	21	16	0	1	0	0	0		Bacteria(100); Bacteroidota(100); Bacteroidia(100); Flavobacteriales(100); Flavobacteriaceae(100); NS2b_marine_group(100);
Otu000928	11	8	31	21	18	1	2	2	3	1	0	0	0	0	0	0	0	0	0	0	0	0	0	0	0		Bacteria(100); Chloroflexi(100); JG30-KF-CM66(100); JG30-KF-CM66_or(100); JG30-KF-CM66_fa(100); JG30-KF-CM66_ge(100);
Otu000929	0	0	0	0	0	0	0	0	0	0	1	0	0	0	6	0	0	2	0	0	23	42	26	34	34		Bacteria(100); Proteobacteria(100); Gammaproteobacteria(100); Ga0077536(100); Ga0077536_fa(100); Ga0077536_ge(100);
Otu000930	0	0	0	0	0	0	0	0	0	0	0	0	0	0	0	0	0	0	0	0	39	44	46	40	22		Bacteria(100); Bacteria_unclassified(100); Bacteria_unclassified(100); Bacteria_unclassified(100); Bacteria_unclassified(100); Bacteria_unclassified(100);
Otu000931	0	0	0	0	0	0	0	0	0	0	12	14	11	10	33	0	0	0	0	0	0	0	0	0	0		Bacteria(100); Bacteria_unclassified(100); Bacteria_unclassified(100); Bacteria_unclassified(100); Bacteria_unclassified(100); Bacteria_unclassified(100);
Otu000932	8	24	18	18	15	9	4	0	3	0	0	0	0	0	0	0	0	0	0	0	0	0	0	0	0		Bacteria(100); Bacteria_unclassified(100); Bacteria_unclassified(100); Bacteria_unclassified(100); Bacteria_unclassified(100); Bacteria_unclassified(100);
Otu000933	0	0	0	0	0	0	0	0	0	0	0	0	0	0	0	1	0	0	0	0	21	27	25	20	37		Bacteria(100); Planctomycetota(100); Planctomycetes(100); Pirellulales(100); Pirellulaceae(100); Blastopirellula(100);
Otu000934	0	0	0	0	0	0	196	0	0	24	0	0	0	0	0	0	0	0	0	0	0	0	0	0	0		Bacteria(100); Gemmatimonadota(100); BD2-11_terrestrial_group(100); BD2-11_terrestrial_group_or(100); BD2-11_terrestrial_group_fa(100); BD2-11_terrestrial_group_ge(100);
Otu000935	0	0	0	0	0	0	0	0	0	0	0	0	0	0	0	0	0	0	0	0	36	35	17	39	14		Bacteria(100); Gemmatimonadota(100); PAUC43f_marine_benthic_group(100); PAUC43f_marine_benthic_group_or(100); PAUC43f_marine_benthic_group_fa(100); PAUC43f_marine_benthic_group_ge(100);
Otu000936	0	3	4	0	0	0	11	0	0	0	25	0	17	9	12	0	0	0	1	0	0	0	1	0	0		Bacteria(100); Chloroflexi(100); TK10(100); TK10_or(100); TK10_fa(100); TK10_ge(100);
Otu000937	0	0	0	0	0	0	0	0	0	0	0	0	0	0	1	0	0	0	0	0	21	15	32	44	21		Bacteria(100); Planctomycetota(100); OM190(100); OM190_or(100); OM190_fa(100); OM190_ge(100);
Otu000938	0	0	0	0	0	0	0	0	0	0	0	0	0	0	0	0	0	0	0	0	85	28	13	42	10		Bacteria(100); Cyanobacteria(100); Cyanobacteriia(100); Cyanobacteriales(100); Xenococcaceae(100); Pleurocapsa_PCC-7319(98);
Otu000939	0	0	0	0	0	0	0	0	1	0	1	0	1	0	0	23	30	18	18	23	0	0	0	0	0		Bacteria(100); Cyanobacteria(100); Cyanobacteriia(100); Synechococcales(100); Cyanobiaceae(100); Synechococcus_CC9902(93);
Otu000940	0	0	0	0	0	0	0	0	0	0	0	0	0	0	0	0	0	0	0	0	28	31	22	25	56		Bacteria(100); Actinobacteriota(100); Acidimicrobiia(100); Actinomarinales(100); uncultured(100); uncultured_ge(100);
Otu000941	0	0	0	0	0	0	0	0	0	0	0	0	0	0	0	0	0	0	0	0	37	27	29	35	38		Bacteria(100); Proteobacteria(100); Alphaproteobacteria(100); Rhizobiales(100); Methyloligellaceae(91); uncultured(65);
Otu000942	0	0	0	0	0	0	0	0	0	0	0	0	0	0	0	0	0	2	0	0	15	23	27	64	38		Bacteria(100); Bacteria_unclassified(100); Bacteria_unclassified(100); Bacteria_unclassified(100); Bacteria_unclassified(100); Bacteria_unclassified(100);
Otu000943	0	0	0	0	0	0	0	0	0	0	0	0	0	0	0	0	0	0	0	0	25	22	30	34	16		Bacteria(100); Planctomycetota(100); Planctomycetes(100); Pirellulales(100); Pirellulaceae(100); Pirellulaceae_unclassified(77);
Otu000944	0	0	0	0	0	0	0	0	0	0	1	0	0	0	69	0	0	0	0	0	0	0	0	0	0		Bacteria(100); Bacteria_unclassified(100); Bacteria_unclassified(100); Bacteria_unclassified(100); Bacteria_unclassified(100); Bacteria_unclassified(100);
Otu000945	0	0	0	0	0	0	0	0	0	0	0	0	0	0	0	0	0	0	0	0	33	37	48	33	14		Bacteria(100); Bacteria_unclassified(100); Bacteria_unclassified(100); Bacteria_unclassified(100); Bacteria_unclassified(100); Bacteria_unclassified(100);
Otu000946	0	0	0	0	0	0	0	0	0	0	0	0	0	0	0	0	0	0	0	0	57	47	24	43	15		Bacteria(100); Cyanobacteria(100); Cyanobacteriia(100); Cyanobacteriales(100); Nostocaceae(100); Nostocaceae_unclassified(100);
Otu000947	0	0	0	0	0	0	0	0	0	0	0	0	0	0	0	0	0	0	0	0	22	33	20	27	38		Bacteria(100); Proteobacteria(100); Gammaproteobacteria(100); Gammaproteobacteria_unclassified(100); Gammaproteobacteria_unclassified(100); Gammaproteobacteria_unclassified(100);
Otu000948	0	0	0	0	0	0	0	0	0	0	0	0	0	0	0	0	0	0	1	0	28	25	36	28	22		Bacteria(100); Planctomycetota(100); Planctomycetes(100); Pirellulales(100); Pirellulaceae(100); Pirellulaceae_unclassified(100);
Otu000949	19	2	0	25	26	4	1	19	6	8	0	1	0	0	0	0	0	0	0	0	0	0	0	1	0		Archaea(100); Crenarchaeota(100); Nitrososphaeria(100); Nitrosopumilales(100); Nitrosopumilaceae(100); Candidatus_Nitrosopumilus(99);
Otu000950	0	0	0	0	0	0	0	0	0	0	0	0	0	0	0	0	0	0	0	0	31	25	34	33	17		Bacteria(100); Chloroflexi(100); Dehalococcoidia(100); S085(100); S085_fa(100); S085_ge(100);
Otu000951	0	0	0	0	0	0	0	0	0	1	0	0	0	0	0	0	0	0	0	0	19	24	46	31	9		Bacteria(100); Planctomycetota(100); Planctomycetes(100); Pirellulales(100); Pirellulaceae(100); Pirellulaceae_unclassified(94);
Otu000952	0	4	4	0	2	0	5	8	5	0	19	39	4	0	0	1	1	2	0	0	0	0	0	1	0		Bacteria(100); Proteobacteria(100); Gammaproteobacteria(100); Burkholderiales(100); Comamonadaceae(100); Comamonadaceae_unclassified(99);
Otu000953	4	32	21	4	23	9	0	7	4	14	0	0	0	0	0	0	0	0	0	0	0	0	0	0	0		Bacteria(100); Chloroflexi(100); Anaerolineae(100); SBR1031(100); A4b(100); A4b_ge(100);
Otu000954	0	0	0	0	0	0	0	0	0	0	0	0	0	0	0	20	26	21	20	17	0	0	0	0	0		Bacteria(100); Proteobacteria(100); Alphaproteobacteria(100); SAR11_clade(100); Clade_II(60); Clade_II_ge(60);
Otu000955	0	0	0	0	0	0	0	0	0	0	0	0	0	0	0	2	0	2	0	2	25	33	35	20	18		Bacteria(100); Verrucomicrobiota(100); Kiritimatiellae(100); Kiritimatiellales(100); Kiritimatiellaceae(100); R76-B128(100);
Otu000956	0	0	0	0	0	85	13	35	0	23	0	0	0	0	0	0	0	0	0	0	0	0	0	0	0		Bacteria(100); Proteobacteria(100); Gammaproteobacteria(100); Gammaproteobacteria_unclassified(100); Gammaproteobacteria_unclassified(100); Gammaproteobacteria_unclassified(100);
Otu000957	0	0	0	0	0	0	0	4	0	0	3	3	11	0	2	7	11	7	14	11	2	7	8	7	6		Bacteria(100); Planctomycetota(100); Planctomycetes(100); Pirellulales(100); Pirellulaceae(100); Blastopirellula(72);
Otu000958	0	0	0	0	0	0	0	0	0	0	0	0	0	0	0	2	0	3	3	5	16	17	23	10	41		Bacteria(100); Bacteria_unclassified(100); Bacteria_unclassified(100); Bacteria_unclassified(100); Bacteria_unclassified(100); Bacteria_unclassified(100);
Otu000959	0	0	0	0	0	0	0	0	0	0	0	0	0	0	0	0	0	0	0	0	17	29	27	27	26		Bacteria(100); Planctomycetota(100); Planctomycetes(100); Pirellulales(100); Pirellulaceae(100); Rhodopirellula(99);
Otu000960	0	0	0	0	0	0	0	0	0	0	0	0	0	0	0	0	0	0	0	0	37	50	34	23	20		Bacteria(100); Chloroflexi(100); Anaerolineae(100); Anaerolineae_unclassified(100); Anaerolineae_unclassified(100); Anaerolineae_unclassified(100);
Otu000961	0	0	0	0	0	0	0	0	0	0	0	0	0	0	0	0	0	0	0	0	29	16	25	36	54		Bacteria(100); Bacteroidota(100); Bacteroidia(100); Bacteroidia_unclassified(100); Bacteroidia_unclassified(100); Bacteroidia_unclassified(100);
Otu000962	0	0	0	0	0	0	0	0	0	0	0	0	0	0	0	0	0	1	0	0	24	34	10	15	100		Bacteria(100); Bacteroidota(100); Bacteroidia(100); Chitinophagales(100); Saprospiraceae(100); uncultured(87);
Otu000963	0	0	0	0	0	0	0	0	0	0	0	0	0	0	0	0	0	0	0	0	31	21	25	29	25		Bacteria(100); Planctomycetota(100); Planctomycetes(100); Pirellulales(100); Pirellulaceae(100); Pirellulaceae_unclassified(90);
Otu000964	0	0	0	0	0	0	0	0	0	0	0	0	0	0	0	0	0	1	0	1	29	34	22	31	34		Bacteria(100); Gemmatimonadota(100); Gemmatimonadetes(100); Gemmatimonadales(100); Gemmatimonadaceae(100); uncultured(97);
Otu000965	0	0	0	0	0	41	58	18	13	0	0	0	0	0	0	0	0	0	0	0	0	0	0	0	0		Bacteria(100); Chloroflexi(100); Anaerolineae(100); SBR1031(100); A4b(100); A4b_ge(100);
Otu000966	0	0	0	0	0	0	0	0	0	0	0	0	0	0	1	0	0	0	0	0	39	28	23	19	28		Bacteria(100); Proteobacteria(100); Alphaproteobacteria(100); Alphaproteobacteria_unclassified(100); Alphaproteobacteria_unclassified(100); Alphaproteobacteria_unclassified(100);
Otu000967	0	0	0	0	0	0	0	0	0	0	0	0	0	0	0	0	0	1	0	1	40	42	43	46	40		Bacteria(100); Nitrospirota(100); Nitrospiria(100); Nitrospirales(100); Nitrospiraceae(100); Nitrospira(100);
Otu000968	0	0	0	0	0	0	0	0	0	0	0	0	0	0	0	0	0	0	0	0	27	39	37	36	24		Bacteria(100); Planctomycetota(100); Phycisphaerae(100); Phycisphaerales(100); Phycisphaeraceae(100); Urania-1B-19_marine_sediment_group(97);
Otu000969	0	0	0	0	0	0	0	0	0	0	0	0	0	0	13	0	0	0	0	0	25	20	27	17	19		Bacteria(100); Bacteria_unclassified(100); Bacteria_unclassified(100); Bacteria_unclassified(100); Bacteria_unclassified(100); Bacteria_unclassified(100);
Otu000970	0	1	0	0	0	0	0	0	0	0	3	0	0	1	0	24	34	24	27	20	0	0	0	0	0		Bacteria(100); Proteobacteria(100); Gammaproteobacteria(100); OM182_clade(100); OM182_clade_fa(100); OM182_clade_ge(100);
Otu000971	0	0	0	0	0	0	0	0	0	0	0	0	0	0	0	0	0	0	0	0	37	27	25	34	18		Bacteria(100); Bacteria_unclassified(100); Bacteria_unclassified(100); Bacteria_unclassified(100); Bacteria_unclassified(100); Bacteria_unclassified(100);
Otu000972	0	0	0	0	0	0	0	0	0	0	2	0	0	0	0	0	0	0	0	0	15	22	19	25	44		Bacteria(100); Planctomycetota(100); Planctomycetes(100); Pirellulales(100); Pirellulaceae(100); Bythopirellula(98);
Otu000973	0	0	0	0	0	0	0	0	0	0	0	0	0	0	0	0	0	0	0	0	18	31	24	26	45		Bacteria(100); NB1-j(100); NB1-j_cl(100); NB1-j_or(100); NB1-j_fa(100); NB1-j_ge(100);
Otu000974	0	0	0	0	0	0	0	0	0	0	0	0	0	0	0	0	0	1	0	0	35	21	24	37	41		Bacteria(100); Proteobacteria(100); Alphaproteobacteria(100); Kiloniellales(100); Kiloniellaceae(67); uncultured(58);
Otu000975	0	0	0	0	0	0	0	0	0	0	7	11	32	108	1	0	0	0	0	0	0	0	0	0	0		Archaea(100); Nanoarchaeota(100); Nanoarchaeia(100); Woesearchaeales(100); SCGC_AAA286-E23(100); SCGC_AAA286-E23_ge(100);
Otu000976	0	0	0	0	0	0	0	0	0	0	0	1	69	73	0	0	0	0	0	1	0	0	0	0	0		Bacteria(100); Proteobacteria(100); Gammaproteobacteria(100); Cellvibrionales(100); Spongiibacteraceae(97); BD1-7_clade(97);
Otu000977	0	0	0	2	0	1	0	4	99	2	24	0	0	11	0	0	0	0	0	0	1	2	0	0	0		Bacteria(100); Proteobacteria(100); Alphaproteobacteria(100); Rhizobiales(100); Xanthobacteraceae(57); Xanthobacteraceae_unclassified(56);
Otu000978	0	0	0	0	0	0	0	0	0	0	0	0	0	0	0	0	0	0	0	0	27	12	25	31	34		Bacteria(100); Planctomycetota(100); Planctomycetes(100); Pirellulales(100); Pirellulaceae(100); Rhodopirellula(63);
Otu000979	0	0	0	0	0	0	0	0	0	0	5	13	14	4	30	0	0	0	0	0	0	0	0	0	0		Bacteria(100); Bacteria_unclassified(100); Bacteria_unclassified(100); Bacteria_unclassified(100); Bacteria_unclassified(100); Bacteria_unclassified(100);
Otu000980	0	0	11	0	0	0	0	0	0	0	11	59	8	0	0	0	0	0	0	0	0	0	0	0	0		Bacteria(100); Acidobacteriota(100); Vicinamibacteria(100); Vicinamibacterales(100); Vicinamibacteraceae(100); Vicinamibacteraceae_ge(100);
Otu000981	0	0	0	0	0	0	0	0	160	0	0	0	0	0	0	0	0	0	0	0	0	0	0	0	0		Bacteria(100); Bacteroidota(100); Bacteroidia(100); Flavobacteriales(100); Weeksellaceae(100); Elizabethkingia(100);
Otu000982	0	0	0	0	1	0	16	30	12	15	0	0	0	0	0	0	0	0	0	0	0	0	0	0	0		Bacteria(100); Proteobacteria(100); Gammaproteobacteria(100); JTB23(100); JTB23_fa(100); JTB23_ge(100);
Otu000983	0	0	0	0	1	0	0	0	0	0	0	9	1	0	0	19	22	19	17	26	0	0	0	0	0		Bacteria(100); Marinimicrobia_(SAR406_clade)(100); Marinimicrobia_(SAR406_clade)_cl(100); Marinimicrobia_(SAR406_clade)_or(100); Marinimicrobia_(SAR406_clade)_fa(100); Marinimicrobia_(SAR406_clade)_ge(100);
Otu000984	0	0	0	0	0	0	0	0	0	0	10	0	0	0	0	31	31	32	19	30	0	0	0	0	0		Bacteria(100); Bacteroidota(100); Bacteroidia(100); Flavobacteriales(100); Crocinitomicaceae(100); Crocinitomicaceae_unclassified(100);
Otu000985	0	0	0	0	0	0	0	0	0	0	0	0	0	0	0	0	0	0	0	0	35	26	38	41	18		Bacteria(100); Gemmatimonadota(100); PAUC43f_marine_benthic_group(100); PAUC43f_marine_benthic_group_or(100); PAUC43f_marine_benthic_group_fa(100); PAUC43f_marine_benthic_group_ge(100);
Otu000986	0	0	0	0	0	0	0	0	0	0	0	0	6	2	0	24	33	23	22	19	0	0	0	0	0		Bacteria(100); Myxococcota(100); Polyangia(100); Nannocystales(100); Nannocystaceae(100); Nannocystaceae_unclassified(94);
Otu000987	0	0	0	0	0	0	0	0	0	0	0	1	0	59	0	0	0	0	0	0	0	0	0	0	0		Bacteria(100); Bacteroidota(100); Bacteroidia(100); Bacteroidia_unclassified(100); Bacteroidia_unclassified(100); Bacteroidia_unclassified(100);
Otu000988	0	0	0	0	0	0	0	0	1	0	0	0	0	0	0	0	0	0	0	0	40	31	27	30	27		Bacteria(100); Nitrospirota(100); Nitrospiria(100); Nitrospirales(100); Nitrospiraceae(100); Nitrospira(100);
Otu000989	0	0	0	0	7	0	1	5	0	0	11	43	17	0	9	0	1	0	1	0	0	1	0	0	2		Bacteria(100); Acidobacteriota(100); Acidobacteriae(100); Acidobacteriales(100); uncultured(99); uncultured_ge(99);
Otu000990	0	0	0	0	0	0	0	0	0	0	0	0	0	0	0	0	0	0	0	0	40	21	24	40	12		Archaea(100); Crenarchaeota(100); Nitrososphaeria(100); Nitrosopumilales(100); Nitrosopumilaceae(100); Nitrosopumilaceae_ge(92);
Otu000991	0	0	0	0	0	0	0	0	0	0	0	0	0	0	0	1	1	0	0	1	19	22	42	25	43		Bacteria(100); Bacteria_unclassified(100); Bacteria_unclassified(100); Bacteria_unclassified(100); Bacteria_unclassified(100); Bacteria_unclassified(100);
Otu000992	0	0	0	0	0	0	0	0	0	0	6	9	21	5	26	0	0	0	0	0	0	0	0	0	0		Bacteria(100); Bacteria_unclassified(100); Bacteria_unclassified(100); Bacteria_unclassified(100); Bacteria_unclassified(100); Bacteria_unclassified(100);
Otu000993	0	0	0	0	0	0	0	0	0	0	0	0	0	0	0	0	0	0	0	0	29	35	19	30	37		Bacteria(100); Actinobacteriota(100); Acidimicrobiia(100); Microtrichales(100); Microtrichaceae(99); Sva0996_marine_group(99);
Otu000994	0	0	0	0	0	0	0	0	0	0	1	0	0	0	0	0	0	0	0	0	41	28	20	19	31		Bacteria(100); Actinobacteriota(100); Acidimicrobiia(100); Microtrichales(100); Microtrichaceae(100); Sva0996_marine_group(100);
Otu000995	6	6	19	13	9	6	9	9	2	10	0	0	0	0	0	0	0	0	0	0	0	0	0	0	0		Bacteria(100); Bacteria_unclassified(100); Bacteria_unclassified(100); Bacteria_unclassified(100); Bacteria_unclassified(100); Bacteria_unclassified(100);
Otu000996	0	0	0	0	0	0	0	0	0	0	0	0	0	0	0	0	0	0	0	0	56	56	50	36	24		Bacteria(100); Proteobacteria(100); Gammaproteobacteria(100); Gammaproteobacteria_unclassified(100); Gammaproteobacteria_unclassified(100); Gammaproteobacteria_unclassified(100);
Otu000997	0	2	0	0	0	0	0	0	0	0	1	0	0	1	1	0	0	0	0	0	24	23	16	15	35		Bacteria(100); Bacteroidota(100); Bacteroidia(100); Cytophagales(100); Cyclobacteriaceae(100); uncultured(100);
Otu000998	0	0	0	0	0	0	0	0	0	0	0	0	0	0	0	0	0	0	0	0	40	24	22	30	31		Bacteria(100); Actinobacteriota(100); Acidimicrobiia(100); Microtrichales(100); Microtrichaceae(100); Microtrichaceae_unclassified(63);
Otu000999	0	0	0	0	0	0	0	0	0	0	0	0	0	0	0	0	0	0	0	0	35	29	29	26	34		Bacteria(100); Proteobacteria(100); Alphaproteobacteria(100); Alphaproteobacteria_unclassified(100); Alphaproteobacteria_unclassified(100); Alphaproteobacteria_unclassified(100);
Otu001000	0	0	0	0	0	16	48	13	44	0	0	0	0	0	0	0	0	0	0	0	0	0	0	0	0		Bacteria(100); Acidobacteriota(100); Acidobacteriae(100); PAUC26f(100); PAUC26f_fa(100); PAUC26f_ge(100);
Otu001001	0	0	0	0	0	0	0	0	0	0	0	0	0	0	0	1	0	0	0	0	18	15	31	20	46		Bacteria(100); Planctomycetota(100); Planctomycetes(100); Pirellulales(100); Pirellulaceae(100); Rhodopirellula(100);
Otu001002	0	0	0	0	0	0	0	0	0	0	0	0	1	0	0	0	2	0	0	1	18	14	50	30	16		Bacteria(100); Proteobacteria(100); Gammaproteobacteria(100); Burkholderiales(100); Nitrosomonadaceae(100); Nitrosomonadaceae_unclassified(99);
Otu001003	4	10	8	8	10	8	8	10	9	8	0	0	0	0	0	0	0	0	0	0	0	3	0	0	0		Bacteria(100); Dadabacteria(100); Dadabacteriia(100); Dadabacteriales(100); Dadabacteriales_fa(100); Dadabacteriales_ge(100);
Otu001004	5	5	2	2	7	15	12	12	13	9	0	0	0	0	0	0	0	0	0	0	0	0	0	0	0		Bacteria(100); Chloroflexi(100); Dehalococcoidia(100); SAR202_clade(100); SAR202_clade_fa(100); SAR202_clade_ge(100);
Otu001005	0	0	0	0	7	0	6	0	7	0	0	0	2	0	2	5	12	18	5	5	0	0	37	2	0		Bacteria(100); Proteobacteria(100); Gammaproteobacteria(100); Pseudomonadales(100); Moraxellaceae(100); Acinetobacter(100);
Otu001006	0	0	0	0	0	0	0	0	0	0	0	0	0	0	0	0	0	0	0	0	34	44	26	15	28		Bacteria(100); Bacteria_unclassified(100); Bacteria_unclassified(100); Bacteria_unclassified(100); Bacteria_unclassified(100); Bacteria_unclassified(100);
Otu001007	0	0	0	0	0	0	0	0	0	0	0	0	0	0	0	0	0	0	0	0	39	31	31	38	25		Bacteria(100); Actinobacteriota(100); Thermoleophilia(100); Gaiellales(100); uncultured(96); uncultured_ge(96);
Otu001008	2	0	0	0	3	1	0	0	0	0	31	17	14	0	0	0	0	0	1	0	0	0	3	0	1		Bacteria(100); Actinobacteriota(100); Acidimicrobiia(100); IMCC26256(100); IMCC26256_fa(100); IMCC26256_ge(100);
Otu001009	0	0	0	0	0	0	0	0	0	0	1	6	40	119	2	1	0	0	0	0	0	0	0	0	0		Bacteria(100); Bacteria_unclassified(100); Bacteria_unclassified(100); Bacteria_unclassified(100); Bacteria_unclassified(100); Bacteria_unclassified(100);
Otu001010	0	0	0	0	0	0	0	0	0	0	0	0	0	0	0	4	4	5	5	2	19	30	20	13	19		Bacteria(100); Planctomycetota(100); Planctomycetes(100); Pirellulales(100); Pirellulaceae(100); Blastopirellula(94);
Otu001011	0	0	0	0	0	0	0	0	0	0	0	0	1	1	0	2	5	2	1	1	32	25	35	13	25		Bacteria(100); Proteobacteria(100); Gammaproteobacteria(100); UBA10353_marine_group(100); UBA10353_marine_group_fa(100); UBA10353_marine_group_ge(100);
Otu001012	0	0	0	0	0	0	0	0	0	0	12	11	6	5	24	0	0	0	0	0	0	0	0	0	0		Bacteria(100); Bacteria_unclassified(100); Bacteria_unclassified(100); Bacteria_unclassified(100); Bacteria_unclassified(100); Bacteria_unclassified(100);
Otu001013	0	0	0	0	0	0	0	0	0	1	0	0	0	3	0	22	22	21	23	37	0	0	0	0	0		Bacteria(100); Proteobacteria(100); Alphaproteobacteria(100); Rickettsiales(100); S25-593(100); S25-593_ge(100);
Otu001014	0	5	0	2	0	0	0	2	0	0	4	109	0	0	3	0	1	1	1	0	0	1	0	0	0		Bacteria(100); Proteobacteria(100); Gammaproteobacteria(100); Burkholderiales(100); Comamonadaceae(100); Alicycliphilus(71);
Otu001015	0	1	0	0	0	0	0	0	0	0	0	0	0	0	0	12	20	27	17	17	5	0	0	0	0		Bacteria(100); Proteobacteria(100); Gammaproteobacteria(100); Burkholderiales(100); Comamonadaceae(100); Comamonadaceae_unclassified(96);
Otu001016	0	0	0	0	0	0	0	0	0	0	0	0	0	0	0	4	0	4	2	5	20	31	24	26	29		Bacteria(100); Proteobacteria(100); Gammaproteobacteria(100); Cellvibrionales(100); Halieaceae(100); Halieaceae_unclassified(74);
Otu001017	0	0	0	0	0	0	0	0	0	0	0	0	0	0	0	0	0	0	0	0	23	24	37	29	22		Bacteria(100); NB1-j(100); NB1-j_cl(100); NB1-j_or(100); NB1-j_fa(100); NB1-j_ge(100);
Otu001018	0	0	0	0	0	1	86	5	16	56	0	0	0	0	0	0	0	0	0	0	0	0	0	0	0		Bacteria(100); Gemmatimonadota(100); BD2-11_terrestrial_group(100); BD2-11_terrestrial_group_or(100); BD2-11_terrestrial_group_fa(100); BD2-11_terrestrial_group_ge(100);
Otu001019	0	0	0	0	0	0	0	0	0	0	3	2	0	0	0	10	8	9	8	13	13	9	12	11	19		Bacteria(100); Gemmatimonadota(100); BD2-11_terrestrial_group(100); BD2-11_terrestrial_group_or(100); BD2-11_terrestrial_group_fa(100); BD2-11_terrestrial_group_ge(100);
Otu001020	0	0	5	0	3	1	2	0	81	0	7	23	6	0	0	0	0	1	0	0	0	0	0	0	0		Bacteria(100); Actinobacteriota(100); Actinobacteria(100); Frankiales(100); Acidothermaceae(100); Acidothermus(100);
Otu001021	0	0	0	0	0	0	0	0	0	0	0	0	0	0	0	0	0	0	0	0	24	36	35	39	11		Bacteria(100); Acidobacteriota(100); Vicinamibacteria(100); Vicinamibacterales(100); uncultured(93); uncultured_ge(93);
Otu001022	5	6	15	23	7	13	6	2	0	5	0	0	0	0	0	0	0	0	0	0	0	0	0	0	0		Bacteria(100); Chloroflexi(100); Chloroflexi_unclassified(100); Chloroflexi_unclassified(100); Chloroflexi_unclassified(100); Chloroflexi_unclassified(100);
Otu001023	0	0	0	0	0	0	0	0	0	0	0	0	0	0	0	0	0	0	0	0	24	24	25	27	21		Bacteria(100); Proteobacteria(100); Gammaproteobacteria(100); SZB50(100); SZB50_fa(100); SZB50_ge(100);
Otu001024	0	0	0	0	0	0	0	0	0	0	0	0	0	0	0	0	0	0	0	0	25	33	20	33	17		Bacteria(100); Bacteroidota(100); Rhodothermia(100); Rhodothermales(100); Rhodothermaceae(100); uncultured(100);
Otu001025	0	0	0	0	0	0	0	0	0	0	0	0	0	0	0	0	0	0	0	0	28	23	24	28	44		Bacteria(100); Planctomycetota(100); Planctomycetes(100); Pirellulales(100); Pirellulaceae(100); Pir4_lineage(99);
Otu001026	0	0	0	0	0	0	0	0	0	0	10	11	13	11	12	0	0	0	0	0	0	0	0	0	0		Bacteria(100); Bacteria_unclassified(100); Bacteria_unclassified(100); Bacteria_unclassified(100); Bacteria_unclassified(100); Bacteria_unclassified(100);
Otu001027	0	0	0	0	0	0	0	0	0	0	0	0	0	0	0	0	0	0	0	0	24	21	30	37	13		Bacteria(100); Acidobacteriota(100); Subgroup_21(100); Subgroup_21_or(100); Subgroup_21_fa(100); Subgroup_21_ge(100);
Otu001028	0	0	0	0	0	0	0	0	0	0	0	0	0	0	0	3	1	1	0	1	15	22	30	24	24		Bacteria(100); Bacteroidota(100); Bacteroidia(100); Cytophagales(100); Cyclobacteriaceae(100); uncultured(99);
Otu001029	0	0	0	0	0	38	147	131	1	100	0	0	0	0	0	0	0	0	0	0	0	0	0	0	0		Bacteria(100); Proteobacteria(100); Gammaproteobacteria(100); KI89A_clade(100); KI89A_clade_fa(100); KI89A_clade_ge(100);
Otu001030	12	3	1	23	24	0	0	16	6	4	1	0	0	0	0	0	0	0	0	0	0	0	0	0	0		Archaea(100); Crenarchaeota(100); Nitrososphaeria(100); Nitrosopumilales(100); Nitrosopumilaceae(100); Candidatus_Nitrosopumilus(100);
Otu001031	0	2	0	0	0	0	0	1	0	0	23	24	13	11	0	0	0	0	0	0	0	0	0	0	0		Bacteria(100); Acidobacteriota(100); Acidobacteriae(100); Solibacterales(100); Solibacteraceae(100); Candidatus_Solibacter(100);
Otu001032	0	1	0	0	0	0	0	0	0	0	1	29	2	1	1	13	13	11	12	22	0	0	2	0	0		Bacteria(100); Planctomycetota(100); Phycisphaerae(100); Phycisphaerales(100); Phycisphaeraceae(100); FS140-16B-02_marine_group(100);
Otu001033	0	0	0	0	0	0	0	0	0	0	0	0	0	0	0	1	1	2	1	0	21	21	31	28	28		Bacteria(100); Proteobacteria(100); Alphaproteobacteria(100); Kiloniellales(100); Kiloniellaceae(96); uncultured(54);
Otu001034	0	0	1	0	0	0	0	0	0	0	1	0	0	0	0	27	26	20	27	29	0	0	0	0	0		Bacteria(100); Proteobacteria(100); Gammaproteobacteria(100); Thiotrichales(100); Thiotrichaceae(100); uncultured(100);
Otu001035	0	0	0	0	0	0	0	0	0	0	0	0	0	0	0	0	0	0	0	0	32	17	27	29	22		Bacteria(100); Planctomycetota(100); Planctomycetes(100); Pirellulales(100); Pirellulaceae(100); Pirellulaceae_unclassified(100);
Otu001036	0	0	0	0	0	0	0	0	147	0	0	0	0	0	0	0	0	0	0	0	0	0	0	0	0		Bacteria(100); Bacteria_unclassified(100); Bacteria_unclassified(100); Bacteria_unclassified(100); Bacteria_unclassified(100); Bacteria_unclassified(100);
Otu001037	0	2	2	0	4	0	0	0	0	9	0	8	1	7	0	12	4	43	6	3	0	1	15	2	0		Bacteria(100); Proteobacteria(100); Gammaproteobacteria(100); Burkholderiales(100); Comamonadaceae(100); Comamonadaceae_unclassified(62);
Otu001038	0	0	0	0	0	0	0	0	0	0	4	13	11	19	20	0	0	0	0	0	0	0	0	0	0		Bacteria(100); Proteobacteria(100); Gammaproteobacteria(100); Gammaproteobacteria_unclassified(100); Gammaproteobacteria_unclassified(100); Gammaproteobacteria_unclassified(100);
Otu001039	0	0	0	0	0	0	0	0	0	0	0	0	0	0	0	0	0	0	0	0	27	18	33	26	19		Archaea(100); Crenarchaeota(100); Nitrososphaeria(100); Nitrosopumilales(100); Nitrosopumilaceae(100); Nitrosopumilaceae_unclassified(82);
Otu001040	0	2	0	0	4	1	0	7	0	0	18	0	24	17	12	0	0	0	0	0	0	0	0	0	2		Bacteria(100); Proteobacteria(100); Gammaproteobacteria(100); Burkholderiales(100); SC-I-84(98); SC-I-84_ge(98);
Otu001041	0	1	1	0	5	1	0	0	76	0	9	0	0	15	0	0	0	0	0	0	0	3	0	3	1		Bacteria(100); Proteobacteria(100); Alphaproteobacteria(100); Sphingomonadales(100); Sphingomonadaceae(100); Sphingomonadaceae_unclassified(94);
Otu001042	0	0	0	0	0	0	0	0	0	0	0	0	0	0	0	0	0	2	0	0	25	18	33	22	25		Bacteria(100); Proteobacteria(100); Gammaproteobacteria(100); Steroidobacterales(100); Woeseiaceae(100); Woeseia(95);
Otu001043	15	15	2	1	6	7	13	15	15	6	0	0	0	0	0	0	0	0	0	0	0	0	0	0	0		Bacteria(100); Chloroflexi(100); Dehalococcoidia(100); SAR202_clade(100); SAR202_clade_fa(100); SAR202_clade_ge(100);
Otu001044	0	0	0	0	0	0	0	0	0	0	0	0	0	0	0	0	1	1	0	0	16	24	19	11	53		Bacteria(100); Actinobacteriota(100); Acidimicrobiia(100); Actinomarinales(100); uncultured(100); uncultured_ge(100);
Otu001045	0	0	0	0	0	0	0	0	0	0	0	0	0	0	0	1	0	0	0	1	15	19	32	30	20		Bacteria(100); Planctomycetota(100); Planctomycetes(100); Pirellulales(100); Pirellulaceae(100); Rhodopirellula(79);
Otu001046	12	4	5	9	7	7	11	12	8	9	0	0	0	0	0	0	0	0	0	0	0	0	0	0	0		Bacteria(100); Dadabacteria(100); Dadabacteriia(100); Dadabacteriales(100); Dadabacteriales_fa(100); Dadabacteriales_ge(100);
Otu001047	0	0	0	2	8	1	0	0	0	0	15	32	6	0	13	0	0	1	0	0	0	1	2	1	1		Bacteria(100); Acidobacteriota(100); Acidobacteriae(100); Solibacterales(100); Solibacteraceae(100); Candidatus_Solibacter(100);
Otu001048	0	0	0	0	0	0	0	0	0	0	0	0	0	0	0	0	0	0	0	0	30	49	23	23	54		Bacteria(100); Bacteroidota(100); Bacteroidia(100); Flavobacteriales(100); Flavobacteriaceae(100); Flavobacteriaceae_unclassified(100);
Otu001049	0	0	0	0	0	0	0	0	0	0	0	0	0	0	0	0	0	0	0	0	11	20	23	28	38		Bacteria(100); Proteobacteria(100); Gammaproteobacteria(100); Gammaproteobacteria_unclassified(100); Gammaproteobacteria_unclassified(100); Gammaproteobacteria_unclassified(100);
Otu001050	0	14	0	0	0	0	0	0	0	0	0	0	0	0	6	0	0	0	0	0	37	21	16	16	16		Bacteria(100); Planctomycetota(100); Phycisphaerae(100); Phycisphaerales(100); Phycisphaeraceae(100); Phycisphaera(100);
Otu001051	0	0	0	0	0	0	0	0	0	0	8	8	17	17	17	0	0	0	0	0	0	0	0	0	0		Bacteria(100); Bacteria_unclassified(100); Bacteria_unclassified(100); Bacteria_unclassified(100); Bacteria_unclassified(100); Bacteria_unclassified(100);
Otu001052	0	0	0	0	0	0	0	0	0	0	0	0	0	0	0	0	1	0	0	1	24	27	33	27	20		Bacteria(100); Bacteria_unclassified(100); Bacteria_unclassified(100); Bacteria_unclassified(100); Bacteria_unclassified(100); Bacteria_unclassified(100);
Otu001053	0	0	1	0	0	0	0	0	1	0	0	0	0	0	0	18	24	17	21	18	0	0	1	0	0		Bacteria(100); Proteobacteria(100); Alphaproteobacteria(100); Rhodospirillales(100); AEGEAN-169_marine_group(100); AEGEAN-169_marine_group_ge(100);
Otu001054	0	0	0	0	0	0	0	0	0	0	0	0	0	0	0	21	32	26	19	33	0	0	0	0	0		Bacteria(100); Bdellovibrionota(100); Bdellovibrionia(100); Bacteriovoracales(100); Bacteriovoracaceae(100); uncultured(100);
Otu001055	0	0	0	0	0	0	0	0	0	0	0	0	0	0	4	0	0	2	0	0	24	25	7	23	34		Bacteria(100); Proteobacteria(100); Gammaproteobacteria(100); KI89A_clade(100); KI89A_clade_fa(100); KI89A_clade_ge(100);
Otu001056	0	0	0	0	0	0	0	0	0	0	0	0	0	0	0	0	0	0	0	0	49	14	28	11	21		Bacteria(100); Cyanobacteria(100); Cyanobacteriia(100); Cyanobacteriales(100); Cyanobacteriales_unclassified(90); Cyanobacteriales_unclassified(90);
Otu001057	0	1	0	1	0	0	0	0	0	0	1	0	0	0	0	16	21	28	33	22	0	0	0	0	0		Bacteria(100); Proteobacteria(100); Gammaproteobacteria(100); Burkholderiales(100); Rhodocyclaceae(96); C39(95);
Otu001058	0	0	0	0	1	0	0	0	0	0	0	0	0	0	0	0	0	0	0	0	13	28	27	39	12		Bacteria(100); Proteobacteria(100); Gammaproteobacteria(100); AT-s2-59(100); AT-s2-59_fa(100); AT-s2-59_ge(100);
Otu001059	0	0	0	0	0	0	0	0	0	0	0	0	0	0	0	0	0	0	0	0	30	41	35	19	18		Bacteria(100); NB1-j(100); NB1-j_cl(100); NB1-j_or(100); NB1-j_fa(100); NB1-j_ge(100);
Otu001060	0	0	0	0	0	0	0	0	0	0	0	0	0	0	0	0	0	0	0	0	38	34	42	34	17		Bacteria(100); Proteobacteria(100); Gammaproteobacteria(100); Gammaproteobacteria_unclassified(100); Gammaproteobacteria_unclassified(100); Gammaproteobacteria_unclassified(100);
Otu001061	0	0	0	0	0	0	0	0	0	0	0	0	0	0	0	0	0	0	0	0	36	35	31	21	24		Bacteria(100); NB1-j(100); NB1-j_cl(100); NB1-j_or(100); NB1-j_fa(100); NB1-j_ge(100);
Otu001062	7	3	31	4	7	11	3	18	0	14	0	0	0	0	0	0	0	0	0	0	0	0	0	0	0		Bacteria(100); Bacteria_unclassified(100); Bacteria_unclassified(100); Bacteria_unclassified(100); Bacteria_unclassified(100); Bacteria_unclassified(100);
Otu001063	0	0	0	0	0	0	0	0	0	0	0	0	0	0	0	72	58	90	78	69	0	2	0	0	0		Bacteria(100); Proteobacteria(100); Gammaproteobacteria(100); Oceanospirillales(100); Alcanivoracaceae1(75); Alcanivorax(75);
Otu001064	0	0	0	0	0	0	0	0	0	0	0	0	0	0	0	24	25	17	18	19	0	1	0	0	0		Archaea(100); Nanoarchaeota(100); Nanoarchaeia(100); Woesearchaeales(100); Woesearchaeales_fa(98); Woesearchaeales_ge(98);
Otu001065	0	0	0	0	0	0	0	0	0	0	0	0	0	0	4	0	0	0	0	0	27	17	32	24	14		Bacteria(100); Planctomycetota(100); Planctomycetes(100); Planctomycetales(100); Gimesiaceae(94); uncultured(94);
Otu001066	0	61	0	0	0	0	0	0	0	0	0	0	0	0	0	0	0	0	0	0	12	23	19	13	14		Bacteria(100); Planctomycetota(100); Planctomycetes(100); Pirellulales(100); Pirellulaceae(100); Pirellulaceae_unclassified(77);
Otu001067	0	0	0	0	0	0	0	0	0	0	0	0	0	0	0	0	0	0	0	0	34	36	32	30	27		Bacteria(100); Proteobacteria(100); Gammaproteobacteria(100); Steroidobacterales(100); Woeseiaceae(100); Woeseia(100);
Otu001068	0	0	0	0	0	0	0	0	0	0	0	0	0	0	0	0	0	0	0	0	29	49	26	20	12		Bacteria(100); Cyanobacteria(100); Cyanobacteriia(100); Cyanobacteriales(100); Nostocaceae(100); Nostocaceae_unclassified(69);
Otu001069	0	0	0	0	0	0	0	0	0	0	0	0	0	0	0	0	0	0	0	0	39	37	22	25	30		Bacteria(100); Proteobacteria(100); Gammaproteobacteria(100); D90(100); D90_fa(100); D90_ge(100);
Otu001070	4	3	2	7	6	11	12	7	13	13	0	0	0	0	0	0	0	0	0	0	0	0	0	0	0		Bacteria(100); Bacteria_unclassified(100); Bacteria_unclassified(100); Bacteria_unclassified(100); Bacteria_unclassified(100); Bacteria_unclassified(100);
Otu001071	0	0	0	0	0	0	0	0	0	0	0	0	0	0	0	0	0	0	0	0	27	29	18	28	19		Bacteria(100); Myxococcota(100); Polyangia(100); Haliangiales(100); Haliangiaceae(100); Haliangium(100);
Otu001072	0	0	0	0	0	0	0	0	0	0	0	0	2	0	0	24	17	22	21	25	0	0	0	0	0		Bacteria(100); Proteobacteria(100); Alphaproteobacteria(100); Thalassobaculales(100); Nisaeaceae(100); OM75_clade(100);
Otu001073	0	0	0	0	0	0	0	0	0	0	0	0	0	0	0	0	0	0	0	0	34	54	17	26	41		Bacteria(100); Bacteroidota(100); Rhodothermia(100); Rhodothermales(100); Rhodothermaceae(100); uncultured(100);
Otu001074	0	0	0	0	0	0	0	0	167	0	0	0	0	0	0	0	0	0	0	0	0	0	0	0	0		Bacteria(100); Myxococcota(100); Polyangia(100); Polyangiales(100); BIrii41(100); BIrii41_ge(100);
Otu001075	0	0	0	0	0	0	0	0	0	0	0	0	0	0	0	0	0	1	0	0	24	46	19	38	35		Bacteria(100); Bacteria_unclassified(100); Bacteria_unclassified(100); Bacteria_unclassified(100); Bacteria_unclassified(100); Bacteria_unclassified(100);
Otu001076	0	0	0	0	0	0	0	0	0	0	0	0	0	0	0	0	0	0	0	0	24	28	27	20	19		Bacteria(100); Planctomycetota(100); Planctomycetes(100); Pirellulales(100); Pirellulaceae(100); Pirellulaceae_unclassified(100);
Otu001077	0	0	0	0	0	0	0	0	0	0	0	0	0	0	0	0	0	0	0	0	23	27	16	16	34		Bacteria(100); Desulfobacterota(100); Desulfobulbia(100); Desulfobulbales(100); Desulfobulbales_unclassified(97); Desulfobulbales_unclassified(97);
Otu001078	0	0	0	0	0	0	0	0	0	0	1	0	2	159	0	0	0	0	0	0	0	0	1	0	0		Bacteria(100); Proteobacteria(100); Alphaproteobacteria(100); Kordiimonadales(100); Kordiimonadaceae(100); Kordiimonas(100);
Otu001079	7	8	2	5	9	13	11	10	9	13	0	0	0	0	0	0	0	0	0	0	0	0	0	0	0		Bacteria(100); Dadabacteria(100); Dadabacteriia(100); Dadabacteriales(100); Dadabacteriales_fa(100); Dadabacteriales_ge(100);
Otu001080	0	0	0	0	0	0	0	0	0	0	0	0	0	0	0	0	0	0	0	0	22	21	25	39	13		Bacteria(100); Bacteria_unclassified(100); Bacteria_unclassified(100); Bacteria_unclassified(100); Bacteria_unclassified(100); Bacteria_unclassified(100);
Otu001081	0	0	0	0	0	0	0	0	0	0	0	0	0	0	0	0	0	0	0	0	18	22	23	28	27		Bacteria(100); Acidobacteriota(100); Subgroup_22(100); Subgroup_22_or(100); Subgroup_22_fa(100); Subgroup_22_ge(100);
Otu001082	0	0	0	0	0	0	0	0	0	0	0	0	0	0	0	0	0	0	0	0	19	29	31	34	26		Bacteria(100); Proteobacteria(100); Gammaproteobacteria(100); KI89A_clade(100); KI89A_clade_fa(100); KI89A_clade_ge(100);
Otu001083	0	0	0	0	0	0	0	0	0	0	0	0	0	0	0	0	0	0	0	0	35	16	24	34	19		Bacteria(100); Bacteria_unclassified(100); Bacteria_unclassified(100); Bacteria_unclassified(100); Bacteria_unclassified(100); Bacteria_unclassified(100);
Otu001084	0	0	0	0	0	0	0	0	0	0	0	0	0	0	0	0	0	1	0	0	20	25	29	29	14		Bacteria(100); Verrucomicrobiota(100); Verrucomicrobiae(100); Verrucomicrobiales(100); DEV007(100); DEV007_ge(100);
Otu001085	0	0	0	0	0	0	0	0	0	0	0	0	0	0	0	0	0	1	0	0	26	23	18	29	12		Bacteria(100); Planctomycetota(100); OM190(100); OM190_or(100); OM190_fa(100); OM190_ge(100);
Otu001086	0	0	0	0	0	0	0	0	0	0	0	0	0	1	62	0	0	0	0	0	0	0	0	0	0		Bacteria(100); Bacteria_unclassified(100); Bacteria_unclassified(100); Bacteria_unclassified(100); Bacteria_unclassified(100); Bacteria_unclassified(100);
Otu001087	0	0	0	0	0	0	0	0	0	0	0	0	0	0	0	0	0	0	1	0	17	15	31	38	32		Bacteria(100); Proteobacteria(100); Gammaproteobacteria(100); Gammaproteobacteria_unclassified(100); Gammaproteobacteria_unclassified(100); Gammaproteobacteria_unclassified(100);
Otu001088	0	0	0	0	0	0	0	0	0	0	0	0	0	0	0	0	0	0	0	0	42	36	27	30	34		Archaea(100); Crenarchaeota(100); Nitrososphaeria(100); Nitrosopumilales(100); Nitrosopumilaceae(100); Nitrosopumilaceae_unclassified(97);
Otu001089	0	0	0	0	0	0	0	0	0	0	0	0	0	0	0	1	0	0	0	1	33	33	40	39	36		Bacteria(100); Myxococcota(100); Polyangia(100); MSB-4B10(100); MSB-4B10_fa(100); MSB-4B10_ge(100);
Otu001090	0	0	0	0	0	3	0	0	92	6	0	0	0	0	13	0	0	0	0	0	0	0	0	0	0		Bacteria(100); Bacteroidota(100); Bacteroidia(100); Sphingobacteriales(100); Sphingobacteriaceae(100); Sphingobacterium(100);
Otu001091	1	0	0	0	0	0	0	0	175	0	0	0	0	0	0	0	0	0	0	0	0	0	0	0	0		Bacteria(100); Proteobacteria(100); Alphaproteobacteria(100); Rhizobiales(100); Rhizobiaceae(100); Brucella(80);
Otu001092	0	0	0	0	0	0	0	0	0	0	13	15	7	12	12	0	0	0	0	0	0	0	0	0	0		Bacteria(100); Bacteria_unclassified(100); Bacteria_unclassified(100); Bacteria_unclassified(100); Bacteria_unclassified(100); Bacteria_unclassified(100);
Otu001093	0	0	0	0	0	0	0	0	0	0	0	0	0	0	0	0	0	0	0	1	25	33	28	27	33		Bacteria(100); Proteobacteria(100); Gammaproteobacteria(100); Gammaproteobacteria_unclassified(100); Gammaproteobacteria_unclassified(100); Gammaproteobacteria_unclassified(100);
Otu001094	0	0	0	0	0	0	0	0	0	0	0	0	0	0	0	0	0	0	0	0	29	25	21	22	15		Bacteria(100); NB1-j(100); NB1-j_cl(100); NB1-j_or(100); NB1-j_fa(100); NB1-j_ge(100);
Otu001095	0	0	0	0	0	0	0	0	0	0	0	0	0	0	0	0	0	0	0	0	27	33	38	26	6		Bacteria(100); Planctomycetota(100); Planctomycetes(100); Pirellulales(100); Pirellulaceae(100); Blastopirellula(97);
Otu001096	0	0	0	0	0	0	0	0	0	0	0	0	0	0	0	0	0	0	0	0	31	20	24	27	16		Bacteria(100); Acidobacteriota(100); Subgroup_22(100); Subgroup_22_or(100); Subgroup_22_fa(100); Subgroup_22_ge(100);
Otu001097	0	0	0	0	0	0	0	0	0	0	0	0	0	0	0	0	0	0	0	0	36	24	23	30	31		Bacteria(100); Bacteria_unclassified(100); Bacteria_unclassified(100); Bacteria_unclassified(100); Bacteria_unclassified(100); Bacteria_unclassified(100);
Otu001098	0	0	0	0	0	0	0	0	0	0	0	0	0	0	0	0	0	0	0	0	24	16	37	22	9		Bacteria(100); Entotheonellaeota(100); Entotheonellia(100); Entotheonellales(100); Entotheonellaceae(100); Entotheonellaceae_unclassified(87);
Otu001099	0	0	0	0	0	0	0	0	133	0	0	0	0	0	0	0	0	0	0	0	0	0	0	0	0		Bacteria(100); Acidobacteriota(100); Vicinamibacteria(100); Vicinamibacterales(100); uncultured(100); uncultured_ge(100);
Otu001100	0	0	0	0	0	0	0	0	0	0	0	0	0	0	0	0	0	0	0	0	17	21	35	51	14		Bacteria(100); Myxococcota(100); Polyangia(100); Haliangiales(100); Haliangiaceae(100); Haliangium(100);
Otu001101	0	0	0	0	0	0	0	0	0	0	0	0	0	0	0	0	0	0	0	0	37	20	23	24	6		Archaea(100); Crenarchaeota(100); Nitrososphaeria(100); Nitrosopumilales(100); Nitrosopumilaceae(100); Nitrosopumilaceae_ge(68);
Otu001102	0	0	0	0	0	0	0	0	0	0	0	0	0	0	0	0	0	0	0	0	21	21	29	35	13		Archaea(100); Crenarchaeota(100); Nitrososphaeria(100); Nitrosopumilales(100); Nitrosopumilaceae(100); Nitrosopumilaceae_unclassified(63);
Otu001103	0	0	0	0	0	0	0	0	0	0	0	0	0	0	0	27	12	13	10	17	0	0	0	0	0		Bacteria(100); Cyanobacteria(100); Cyanobacteriia(100); Synechococcales(100); Cyanobiaceae(100); Synechococcus_CC9902(54);
Otu001104	0	0	0	0	0	0	0	0	0	0	0	0	0	1	0	20	28	26	16	25	0	0	0	0	0		Bacteria(100); Marinimicrobia_(SAR406_clade)(100); Marinimicrobia_(SAR406_clade)_cl(100); Marinimicrobia_(SAR406_clade)_or(100); Marinimicrobia_(SAR406_clade)_fa(100); Marinimicrobia_(SAR406_clade)_ge(100);
Otu001105	0	0	0	0	0	0	0	0	0	0	0	0	1	0	0	3	1	1	0	4	6	22	24	27	36		Bacteria(100); Proteobacteria(100); Alphaproteobacteria(100); Rhodobacterales(100); Rhodobacteraceae(100); Rhodobacteraceae_unclassified(100);
Otu001106	0	0	0	0	0	0	0	0	0	0	0	0	0	0	0	0	0	1	0	0	20	28	12	10	50		Bacteria(100); Proteobacteria(100); Gammaproteobacteria(100); Cellvibrionales(100); Halieaceae(100); Halieaceae_unclassified(85);
Otu001107	0	0	0	0	0	0	0	0	0	0	0	0	0	0	0	0	0	0	0	0	20	16	19	19	56		Bacteria(100); Actinobacteriota(100); Acidimicrobiia(100); Microtrichales(100); Microtrichaceae(100); uncultured(100);
Otu001108	0	0	0	0	0	0	0	0	0	0	0	0	0	0	0	0	0	0	0	0	54	54	38	28	20		Bacteria(100); Proteobacteria(100); Gammaproteobacteria(100); Thiohalorhabdales(100); Thiohalorhabdaceae(100); uncultured(100);
Otu001109	4	0	4	1	0	0	3	5	74	0	9	0	14	0	0	0	0	1	0	0	0	0	1	0	1		Bacteria(100); Actinobacteriota(100); Actinobacteria(100); Micromonosporales(100); Micromonosporaceae(100); Luedemannella(63);
Otu001110	1	2	0	1	1	4	0	6	0	0	30	10	0	16	7	0	0	0	0	0	0	0	0	0	0		Bacteria(100); Acidobacteriota(100); Subgroup_5(100); Subgroup_5_or(100); Subgroup_5_fa(100); Subgroup_5_ge(100);
Otu001111	0	0	0	0	0	0	0	0	0	0	9	29	21	26	21	0	0	0	0	0	0	0	0	0	0		Bacteria(100); Proteobacteria(100); Gammaproteobacteria(100); Oceanospirillales(100); Endozoicomonadaceae(100); Endozoicomonas(94);
Otu001112	0	0	0	0	0	0	0	0	0	0	0	2	0	0	0	27	33	19	11	20	0	0	0	0	0		Bacteria(100); Planctomycetota(100); OM190(100); OM190_or(100); OM190_fa(100); OM190_ge(100);
Otu001113	0	0	0	1	0	7	7	0	0	0	22	0	5	0	19	0	0	0	0	0	7	0	0	0	1		Bacteria(100); Chloroflexi(100); KD4-96(100); KD4-96_or(100); KD4-96_fa(100); KD4-96_ge(100);
Otu001114	15	0	0	17	18	0	1	12	2	7	0	0	1	0	0	0	0	0	0	0	0	0	0	0	0		Archaea(100); Crenarchaeota(100); Nitrososphaeria(100); Nitrosopumilales(100); Nitrosopumilaceae(100); Candidatus_Nitrosopumilus(100);
Otu001115	0	0	0	0	0	0	0	0	0	0	0	0	0	0	0	0	0	0	1	0	21	20	27	34	11		Bacteria(100); Acidobacteriota(100); Blastocatellia(100); Blastocatellales(100); Blastocatellaceae(100); Blastocatella(98);
Otu001116	5	21	6	14	12	8	3	3	1	1	0	0	0	0	0	0	0	0	0	0	0	0	0	0	0		Bacteria(100); Bacteria_unclassified(100); Bacteria_unclassified(100); Bacteria_unclassified(100); Bacteria_unclassified(100); Bacteria_unclassified(100);
Otu001117	0	0	0	0	0	0	0	0	0	0	0	0	0	0	0	0	0	0	0	0	27	19	33	25	16		Bacteria(100); Proteobacteria(100); Alphaproteobacteria(100); Rhizobiales(100); Hyphomicrobiaceae(100); uncultured(100);
Otu001118	24	15	22	13	12	0	0	0	0	0	0	0	0	0	0	0	0	0	0	0	0	0	0	0	0		Bacteria(100); Proteobacteria(100); Gammaproteobacteria(100); Gammaproteobacteria_unclassified(100); Gammaproteobacteria_unclassified(100); Gammaproteobacteria_unclassified(100);
Otu001119	0	0	0	0	0	0	0	0	0	0	0	0	0	0	0	0	0	0	0	0	14	23	21	32	17		Bacteria(100); Chloroflexi(100); Anaerolineae(100); Caldilineales(100); Caldilineaceae(100); uncultured(98);
Otu001120	0	0	0	0	0	0	0	0	0	0	0	0	0	0	0	0	0	0	0	0	25	25	16	19	22		Bacteria(100); Actinobacteriota(100); Acidimicrobiia(100); Microtrichales(100); Microtrichaceae(100); Sva0996_marine_group(100);
Otu001121	0	0	0	0	0	0	0	0	120	0	5	0	0	0	0	0	0	0	0	0	0	0	0	0	0		Bacteria(100); Acidobacteriota(100); Vicinamibacteria(100); Vicinamibacterales(100); Vicinamibacterales_unclassified(88); Vicinamibacterales_unclassified(88);
Otu001122	0	0	0	0	0	0	0	0	0	0	0	0	0	0	0	0	0	0	0	0	22	21	7	16	78		Bacteria(100); Proteobacteria(100); Gammaproteobacteria(100); Gammaproteobacteria_unclassified(100); Gammaproteobacteria_unclassified(100); Gammaproteobacteria_unclassified(100);
Otu001123	0	0	0	0	0	0	0	0	0	0	0	0	0	0	0	15	11	21	27	19	0	0	0	0	0		Bacteria(100); Actinobacteriota(100); Acidimicrobiia(100); Actinomarinales(100); Actinomarinaceae(100); Candidatus_Actinomarina(100);
Otu001124	0	0	0	0	0	0	0	0	0	0	0	0	0	0	0	0	0	0	0	0	26	23	18	16	26		Bacteria(100); Bacteria_unclassified(100); Bacteria_unclassified(100); Bacteria_unclassified(100); Bacteria_unclassified(100); Bacteria_unclassified(100);
Otu001125	0	0	0	0	0	6	0	33	0	61	0	0	0	0	0	0	0	0	0	0	0	0	0	0	0		Bacteria(100); Bacteria_unclassified(100); Bacteria_unclassified(100); Bacteria_unclassified(100); Bacteria_unclassified(100); Bacteria_unclassified(100);
Otu001126	0	0	0	0	0	0	0	0	0	0	0	0	0	0	0	0	0	0	0	0	42	24	22	21	14		Bacteria(100); Bacteria_unclassified(100); Bacteria_unclassified(100); Bacteria_unclassified(100); Bacteria_unclassified(100); Bacteria_unclassified(100);
Otu001127	0	0	0	0	0	0	0	0	0	0	0	0	0	0	0	0	0	0	0	0	29	35	25	38	26		Bacteria(100); Deinococcota(100); Deinococci(100); Deinococcales(100); Trueperaceae(100); Truepera(100);
Otu001128	0	0	0	0	0	0	0	0	0	0	0	0	0	2	0	15	26	6	18	20	0	0	0	0	0		Bacteria(100); Cyanobacteria(100); Cyanobacteriia(100); Synechococcales(100); Cyanobiaceae(100); Synechococcus_CC9902(59);
Otu001129	7	5	5	3	6	18	35	3	0	3	0	0	0	0	0	0	0	0	0	0	0	0	0	0	0		Bacteria(100); Poribacteria(100); Poribacteria_cl(100); Poribacteria_or(100); Poribacteria_fa(100); Poribacteria_ge(100);
Otu001130	0	0	0	0	0	0	0	0	0	0	0	0	0	0	0	0	0	0	1	1	32	51	27	30	23		Bacteria(100); Proteobacteria(100); Gammaproteobacteria(100); KI89A_clade(100); KI89A_clade_fa(100); KI89A_clade_ge(100);
Otu001131	0	0	0	0	0	0	0	0	56	0	0	5	0	0	0	0	0	0	0	0	0	0	0	0	0		Bacteria(100); Proteobacteria(100); Gammaproteobacteria(100); Xanthomonadales(100); Xanthomonadaceae(100); Stenotrophomonas(99);
Otu001132	0	0	0	0	0	0	0	0	1	0	0	0	0	0	1	0	1	0	0	0	20	28	28	22	14		Bacteria(100); Planctomycetota(100); Phycisphaerae(100); Phycisphaerales(100); Phycisphaeraceae(100); Urania-1B-19_marine_sediment_group(100);
Otu001133	0	0	0	0	0	0	0	0	0	0	0	0	0	0	0	0	0	1	0	0	33	51	38	40	27		Bacteria(100); Gemmatimonadota(100); AKAU4049(100); AKAU4049_or(100); AKAU4049_fa(100); AKAU4049_ge(100);
Otu001134	0	0	0	0	0	0	0	0	0	0	0	0	0	0	0	0	0	0	0	0	18	30	25	12	23		Bacteria(100); Planctomycetota(100); Phycisphaerae(100); Phycisphaerales(100); Phycisphaeraceae(100); Urania-1B-19_marine_sediment_group(100);
Otu001135	0	0	0	0	0	0	0	0	0	0	0	0	0	0	0	0	0	0	0	0	24	44	24	27	11		Bacteria(100); Bacteroidota(100); Bacteroidia(100); Cytophagales(100); Cyclobacteriaceae(100); uncultured(100);
Otu001136	0	0	0	0	0	0	0	0	0	0	0	0	0	0	0	14	27	17	17	15	0	2	0	0	0		Bacteria(100); WPS-2(100); WPS-2_cl(100); WPS-2_or(100); WPS-2_fa(100); WPS-2_ge(100);
Otu001137	0	0	0	0	0	0	0	0	0	0	0	0	0	0	0	0	0	0	1	0	9	16	23	37	20		Bacteria(100); Planctomycetota(100); Phycisphaerae(100); Phycisphaerales(100); Phycisphaeraceae(100); Urania-1B-19_marine_sediment_group(100);
Otu001138	0	0	6	2	0	0	1	3	0	0	21	0	31	0	9	0	0	0	0	2	0	0	1	3	0		Bacteria(100); Proteobacteria(100); Alphaproteobacteria(100); Rhizobiales(100); Xanthobacteraceae(100); Xanthobacteraceae_unclassified(58);
Otu001139	3	0	0	8	4	2	2	7	0	0	8	26	5	0	6	0	0	0	0	0	0	2	0	0	0		Bacteria(100); Acidobacteriota(100); Acidobacteriae(100); Subgroup_2(100); Subgroup_2_fa(100); Subgroup_2_ge(100);
Otu001140	8	14	8	6	6	13	4	4	5	3	0	0	0	0	0	0	0	0	0	0	0	0	0	0	0		Bacteria(100); Proteobacteria(100); Alphaproteobacteria(100); Alphaproteobacteria_unclassified(100); Alphaproteobacteria_unclassified(100); Alphaproteobacteria_unclassified(100);
Otu001141	0	0	0	0	0	0	0	0	0	0	0	0	0	0	0	1	0	1	0	0	18	22	15	30	26		Bacteria(100); Verrucomicrobiota(100); Verrucomicrobiae(100); Verrucomicrobiales(100); Rubritaleaceae(98); Rubritaleaceae_unclassified(93);
Otu001142	0	0	0	0	0	0	0	0	0	0	0	0	0	0	0	0	0	0	0	0	18	14	6	1	100		Bacteria(100); Desulfobacterota(100); Desulfobacteria(100); Desulfobacterales(100); Desulfobacterales_unclassified(63); Desulfobacterales_unclassified(63);
Otu001143	3	0	6	2	10	2	6	4	0	16	14	18	0	0	6	0	0	0	0	0	0	0	0	1	0		Bacteria(100); Proteobacteria(100); Alphaproteobacteria(100); Azospirillales(100); uncultured(100); uncultured_ge(100);
Otu001144	0	0	0	0	2	3	0	4	8	3	16	70	0	0	2	2	0	0	0	0	0	0	0	0	1		Bacteria(100); RCP2-54(100); RCP2-54_cl(100); RCP2-54_or(100); RCP2-54_fa(100); RCP2-54_ge(100);
Otu001145	0	0	0	0	0	0	0	0	0	0	0	0	0	0	0	0	0	0	0	0	44	7	18	37	23		Bacteria(100); Bacteroidota(100); Bacteroidia(100); Cytophagales(100); Cyclobacteriaceae(98); Cyclobacteriaceae_unclassified(98);
Otu001146	0	0	0	0	0	0	0	0	0	0	0	0	0	0	0	0	0	0	0	0	27	21	38	35	14		Bacteria(100); Bacteria_unclassified(100); Bacteria_unclassified(100); Bacteria_unclassified(100); Bacteria_unclassified(100); Bacteria_unclassified(100);
Otu001147	13	16	19	13	11	0	0	0	0	0	0	0	0	0	0	0	0	0	0	0	0	0	0	0	0		Bacteria(100); Gemmatimonadota(100); BD2-11_terrestrial_group(100); BD2-11_terrestrial_group_or(100); BD2-11_terrestrial_group_fa(100); BD2-11_terrestrial_group_ge(100);
Otu001148	0	0	2	0	0	0	0	0	0	0	0	0	0	0	0	0	0	0	0	0	22	8	21	24	34		Bacteria(100); Acidobacteriota(100); Thermoanaerobaculia(100); Thermoanaerobaculales(100); Thermoanaerobaculaceae(100); Subgroup_10(100);
Otu001149	0	0	0	0	0	0	0	0	0	0	0	0	0	0	9	0	0	0	0	0	18	16	11	17	51		Bacteria(100); Actinobacteriota(100); Acidimicrobiia(100); Microtrichales(100); Microtrichaceae(100); uncultured(100);
Otu001150	0	0	0	0	0	0	0	0	0	0	1	6	3	144	0	0	0	0	0	0	0	0	0	0	0		Bacteria(100); Proteobacteria(100); Gammaproteobacteria(100); Oceanospirillales(100); Saccharospirillaceae(100); Thalassolituus(100);
Otu001151	0	0	0	0	0	0	0	0	0	0	0	0	0	0	0	0	0	0	0	0	28	27	30	25	26		Bacteria(100); Proteobacteria(100); Gammaproteobacteria(100); Nitrosococcales(100); Nitrosococcaceae(100); Nitrosococcaceae_unclassified(100);
Otu001152	0	0	0	0	0	0	0	0	0	0	0	0	0	0	0	19	26	24	20	22	0	0	0	0	0		Bacteria(100); Bacteroidota(100); Bacteroidia(100); Flavobacteriales(100); NS9_marine_group(99); NS9_marine_group_ge(99);
Otu001153	0	0	0	0	0	0	0	1	0	0	15	15	7	6	15	0	0	0	0	0	0	0	0	0	0		Bacteria(100); Bacteria_unclassified(100); Bacteria_unclassified(100); Bacteria_unclassified(100); Bacteria_unclassified(100); Bacteria_unclassified(100);
Otu001154	0	0	0	0	0	0	0	0	0	0	1	0	1	0	0	20	32	27	41	33	0	0	0	0	0		Bacteria(100); Bacteroidota(100); Bacteroidia(100); Flavobacteriales(100); Crocinitomicaceae(100); Crocinitomicaceae_unclassified(51);
Otu001155	0	0	0	0	0	0	0	0	0	0	0	0	0	0	0	0	0	0	1	0	17	14	21	25	29		Bacteria(100); Planctomycetota(100); Planctomycetes(100); Pirellulales(100); Pirellulaceae(100); Pirellulaceae_unclassified(92);
Otu001156	0	0	0	0	0	0	0	0	0	0	0	0	0	0	0	1	0	3	0	2	18	14	14	5	114		Bacteria(100); Desulfobacterota(100); Desulfobacteria(100); Desulfobacterales(100); Desulfosarcinaceae(100); Sva0081_sediment_group(99);
Otu001157	7	7	8	5	6	3	9	9	3	6	0	0	0	0	0	0	0	0	0	0	0	0	0	0	0		Bacteria(100); Proteobacteria(100); Alphaproteobacteria(100); Alphaproteobacteria_unclassified(100); Alphaproteobacteria_unclassified(100); Alphaproteobacteria_unclassified(100);
Otu001158	17	12	18	14	17	1	1	1	1	0	0	0	0	0	1	0	0	0	0	0	0	0	0	0	0		Bacteria(100); Proteobacteria(100); Alphaproteobacteria(100); Puniceispirillales(100); Puniceispirillales_Incertae_Sedis(100); Constrictibacter(100);
Otu001159	0	0	0	0	0	0	0	0	0	0	0	0	0	0	0	0	0	0	0	0	24	21	29	30	20		Bacteria(100); Planctomycetota(100); Phycisphaerae(100); Phycisphaerales(100); Phycisphaeraceae(100); Urania-1B-19_marine_sediment_group(83);
Otu001160	0	0	0	0	0	0	0	0	0	0	0	0	0	0	0	0	0	0	0	0	32	12	26	24	28		Bacteria(100); Actinobacteriota(100); Acidimicrobiia(100); Microtrichales(100); Microtrichaceae(100); uncultured(100);
Otu001161	15	5	7	12	8	3	4	2	4	3	0	0	0	0	0	0	0	0	0	0	0	0	0	0	0		Bacteria(100); Bacteria_unclassified(100); Bacteria_unclassified(100); Bacteria_unclassified(100); Bacteria_unclassified(100); Bacteria_unclassified(100);
Otu001162	0	0	0	0	0	0	0	0	0	0	0	0	0	0	0	0	0	1	0	0	18	18	29	35	13		Bacteria(100); Gemmatimonadota(100); BD2-11_terrestrial_group(100); BD2-11_terrestrial_group_or(100); BD2-11_terrestrial_group_fa(100); BD2-11_terrestrial_group_ge(100);
Otu001163	0	0	0	0	0	0	0	0	0	0	0	0	0	0	0	0	0	0	0	0	25	21	33	25	26		Bacteria(100); Bacteria_unclassified(100); Bacteria_unclassified(100); Bacteria_unclassified(100); Bacteria_unclassified(100); Bacteria_unclassified(100);
Otu001164	0	0	0	0	0	0	0	0	0	0	1	0	2	1	61	0	0	0	0	0	0	0	0	0	0		Bacteria(100); Bacteria_unclassified(100); Bacteria_unclassified(100); Bacteria_unclassified(100); Bacteria_unclassified(100); Bacteria_unclassified(100);
Otu001165	0	0	0	0	0	0	0	0	0	0	0	0	0	0	0	0	0	0	0	0	23	29	23	16	17		Bacteria(100); Proteobacteria(100); Gammaproteobacteria(100); Gammaproteobacteria_unclassified(100); Gammaproteobacteria_unclassified(100); Gammaproteobacteria_unclassified(100);
Otu001166	0	0	0	0	0	0	0	0	0	0	0	0	0	0	0	0	0	0	0	0	25	22	23	23	13		Bacteria(100); Proteobacteria(100); Gammaproteobacteria(100); Gammaproteobacteria_unclassified(100); Gammaproteobacteria_unclassified(100); Gammaproteobacteria_unclassified(100);
Otu001167	0	0	0	0	0	0	0	0	0	0	7	10	23	13	9	0	0	0	0	0	0	0	0	0	0		Bacteria(100); Proteobacteria(100); Gammaproteobacteria(100); Gammaproteobacteria_unclassified(100); Gammaproteobacteria_unclassified(100); Gammaproteobacteria_unclassified(100);
Otu001168	0	0	19	0	10	2	4	0	0	0	7	20	0	0	17	0	0	0	1	0	2	0	0	0	0		Bacteria(100); Gemmatimonadota(100); Gemmatimonadetes(100); Gemmatimonadales(100); Gemmatimonadaceae(100); uncultured(100);
Otu001169	0	0	0	0	0	0	0	0	0	0	0	0	0	0	0	0	0	0	0	0	38	14	53	56	10		Bacteria(100); Myxococcota(100); Polyangia(100); Polyangiales(100); Sandaracinaceae(75); Sandaracinaceae_unclassified(75);
Otu001170	0	0	0	0	0	0	0	0	0	0	0	0	0	0	0	0	1	0	3	0	19	14	36	29	14		Bacteria(100); Bdellovibrionota(100); Oligoflexia(100); Oligoflexales(100); uncultured(100); uncultured_ge(100);
Otu001171	0	0	0	0	0	0	0	0	0	0	0	0	0	0	0	1	0	0	0	0	37	26	8	12	19		Bacteria(100); Proteobacteria(100); Alphaproteobacteria(100); Rhodobacterales(100); Rhodobacteraceae(100); Rhodobacteraceae_unclassified(100);
Otu001172	7	4	5	10	2	14	7	6	9	8	0	0	0	0	0	0	0	0	0	0	0	0	0	0	0		Bacteria(100); Chloroflexi(100); Chloroflexi_unclassified(100); Chloroflexi_unclassified(100); Chloroflexi_unclassified(100); Chloroflexi_unclassified(100);
Otu001173	0	0	0	1	4	5	3	0	0	13	12	0	0	13	10	0	1	0	1	0	0	0	3	0	0		Bacteria(100); Proteobacteria(100); Alphaproteobacteria(100); Reyranellales(100); Reyranellaceae(100); Reyranella(100);
Otu001174	0	0	0	0	0	0	3	8	94	0	0	0	0	0	0	0	0	0	0	0	0	0	0	0	0		Bacteria(100); Poribacteria(100); Poribacteria_cl(100); Poribacteria_or(100); Poribacteria_fa(100); Poribacteria_ge(100);
Otu001175	0	0	0	0	0	0	0	0	0	0	10	11	9	10	13	0	0	0	0	0	0	0	0	0	0		Bacteria(100); Bacteria_unclassified(100); Bacteria_unclassified(100); Bacteria_unclassified(100); Bacteria_unclassified(100); Bacteria_unclassified(100);
Otu001176	0	0	0	0	0	1	0	0	0	0	3	0	0	0	0	25	18	17	17	12	0	0	0	0	0		Bacteria(100); Bacteroidota(100); Bacteroidia(100); Flavobacteriales(100); Flavobacteriaceae(100); NS5_marine_group(100);
Otu001177	0	0	0	0	0	0	0	0	154	0	0	0	0	0	0	0	0	1	1	0	0	0	0	1	1		Bacteria(100); Proteobacteria(100); Alphaproteobacteria(100); Rhodobacterales(100); Rhodobacteraceae(100); Rhodobacteraceae_unclassified(100);
Otu001178	4	13	5	10	19	9	2	5	2	0	0	0	0	0	0	0	0	0	0	0	0	0	0	0	0		Bacteria(100); Chloroflexi(100); TK17(100); TK17_or(100); TK17_fa(100); TK17_ge(100);
Otu001179	0	0	0	0	0	1	64	34	18	0	0	0	0	0	0	0	0	0	0	0	0	0	0	0	0		Bacteria(100); Poribacteria(100); Poribacteria_cl(100); Poribacteria_or(100); Poribacteria_fa(100); Poribacteria_ge(100);
Otu001180	0	0	0	0	0	0	0	0	0	0	0	0	0	0	0	0	0	0	0	0	12	25	21	25	19		Bacteria(100); Planctomycetota(100); OM190(100); OM190_or(100); OM190_fa(100); OM190_ge(100);
Otu001181	0	2	0	0	11	0	3	0	0	0	22	0	21	0	0	1	0	1	0	1	1	0	0	3	0		Bacteria(100); Proteobacteria(100); Gammaproteobacteria(100); Burkholderiales(100); Nitrosomonadaceae(100); mle1-7(80);
Otu001182	0	0	0	0	0	0	0	0	0	0	16	2	21	4	14	0	0	0	0	0	0	0	0	0	0		Bacteria(100); Bacteria_unclassified(100); Bacteria_unclassified(100); Bacteria_unclassified(100); Bacteria_unclassified(100); Bacteria_unclassified(100);
Otu001183	0	0	0	0	0	2	0	0	59	2	14	2	0	9	0	0	0	0	0	0	0	0	0	0	0		Bacteria(100); Bacteria_unclassified(100); Bacteria_unclassified(100); Bacteria_unclassified(100); Bacteria_unclassified(100); Bacteria_unclassified(100);
Otu001184	0	0	0	0	0	0	0	0	0	0	0	0	0	0	0	0	0	0	0	0	20	33	33	30	6		Bacteria(100); Planctomycetota(100); Phycisphaerae(100); Phycisphaerales(100); Phycisphaeraceae(100); Urania-1B-19_marine_sediment_group(100);
Otu001185	0	0	0	0	0	0	0	0	1	0	0	0	0	0	0	0	0	0	0	0	26	18	30	21	17		Bacteria(100); Acidobacteriota(100); Subgroup_11(100); Subgroup_11_or(100); Subgroup_11_fa(100); Subgroup_11_ge(100);
Otu001186	0	0	0	0	0	0	0	0	0	0	0	0	0	0	0	0	0	1	0	0	17	17	30	34	14		Bacteria(100); Planctomycetota(100); Planctomycetes(100); Pirellulales(100); Pirellulaceae(100); Pirellulaceae_unclassified(90);
Otu001187	1	0	0	0	0	1	0	0	80	0	1	35	15	0	0	0	0	0	0	0	0	0	0	0	0		Bacteria(100); Verrucomicrobiota(100); Verrucomicrobiae(100); Pedosphaerales(100); Pedosphaeraceae(100); ADurb.Bin063-1(100);
Otu001188	0	0	0	0	0	0	0	0	0	0	0	0	0	0	0	0	0	0	0	0	30	23	15	24	25		Bacteria(100); Bacteria_unclassified(100); Bacteria_unclassified(100); Bacteria_unclassified(100); Bacteria_unclassified(100); Bacteria_unclassified(100);
Otu001189	0	0	0	0	0	1	0	0	74	17	0	0	5	0	0	0	0	0	0	0	0	0	0	0	0		Bacteria(100); Acidobacteriota(100); Vicinamibacteria(100); Vicinamibacterales(100); uncultured(76); uncultured_ge(76);
Otu001190	0	0	0	0	0	0	0	0	0	0	0	0	0	0	0	0	0	0	0	0	21	25	47	26	15		Bacteria(100); Proteobacteria(100); Gammaproteobacteria(100); Gammaproteobacteria_unclassified(100); Gammaproteobacteria_unclassified(100); Gammaproteobacteria_unclassified(100);
Otu001191	0	0	0	0	0	2	0	0	84	0	0	0	12	0	15	0	0	0	0	0	0	1	0	0	0		Bacteria(100); Proteobacteria(100); Gammaproteobacteria(100); PLTA13(100); PLTA13_fa(100); PLTA13_ge(100);
Otu001192	0	0	0	0	0	0	0	0	0	0	0	0	0	0	0	0	0	0	0	0	22	26	30	33	27		Bacteria(100); Proteobacteria(100); Gammaproteobacteria(100); UBA10353_marine_group(100); UBA10353_marine_group_fa(100); UBA10353_marine_group_ge(100);
Otu001193	0	0	0	0	0	0	0	0	0	0	0	0	0	0	0	0	0	0	0	0	23	22	43	27	15		Bacteria(100); Actinobacteriota(100); Acidimicrobiia(100); Actinomarinales(100); uncultured(76); uncultured_ge(76);
Otu001194	0	0	0	0	0	0	0	0	0	0	0	0	0	0	0	0	0	0	0	0	23	21	16	12	31		Bacteria(100); NB1-j(100); NB1-j_cl(100); NB1-j_or(100); NB1-j_fa(100); NB1-j_ge(100);
Otu001195	8	5	6	9	5	11	9	4	4	4	0	0	0	0	0	0	0	0	0	0	0	0	0	0	0		Bacteria(100); Chloroflexi(100); Dehalococcoidia(100); SAR202_clade(100); SAR202_clade_fa(100); SAR202_clade_ge(100);
Otu001196	0	2	1	0	2	5	0	77	4	0	0	0	0	0	0	0	0	0	0	0	0	0	0	0	0		Bacteria(100); Bacteria_unclassified(100); Bacteria_unclassified(100); Bacteria_unclassified(100); Bacteria_unclassified(100); Bacteria_unclassified(100);
Otu001197	0	0	0	0	0	0	0	0	0	0	0	0	0	0	0	0	0	0	0	0	13	30	6	4	67		Bacteria(100); Desulfobacterota(100); Desulfobulbia(100); Desulfobulbales(100); Desulfocapsaceae(100); SEEP-SRB4(73);
Otu001198	0	0	0	0	0	1	0	0	0	0	0	0	0	0	0	16	11	10	14	13	2	2	5	4	0		Bacteria(100); Bdellovibrionota(100); Bdellovibrionia(100); Bdellovibrionales(100); Bdellovibrionaceae(100); OM27_clade(100);
Otu001199	0	0	0	0	0	0	0	0	0	0	0	0	0	0	0	0	0	0	0	1	30	30	16	27	11		Bacteria(100); Bacteroidota(100); Rhodothermia(100); Rhodothermales(100); Rhodothermaceae(100); uncultured(100);
Otu001200	0	0	0	0	0	23	13	27	38	41	0	0	0	0	0	0	0	0	0	0	0	0	0	0	0		Bacteria(100); Chloroflexi(100); TK17(100); TK17_or(100); TK17_fa(100); TK17_ge(100);
Otu001201	0	0	0	0	0	0	0	0	0	0	0	0	0	0	0	0	0	0	0	0	22	29	30	17	14		Bacteria(100); Proteobacteria(100); Alphaproteobacteria(100); Alphaproteobacteria_unclassified(100); Alphaproteobacteria_unclassified(100); Alphaproteobacteria_unclassified(100);
Otu001202	0	0	0	0	0	0	0	0	0	0	0	0	0	0	0	0	0	0	0	0	11	13	12	33	39		Bacteria(100); Planctomycetota(100); OM190(100); OM190_or(100); OM190_fa(100); OM190_ge(100);
Otu001203	0	0	0	0	0	0	0	0	0	0	0	0	0	0	0	20	14	20	13	15	0	0	0	0	0		Bacteria(100); Proteobacteria(100); Alphaproteobacteria(100); SAR11_clade(100); Clade_I(100); Clade_Ia(88);
Otu001204	0	0	0	0	0	0	0	0	0	0	0	0	0	0	0	0	0	0	0	1	16	17	16	24	21		Bacteria(100); Acidobacteriota(100); Thermoanaerobaculia(100); Thermoanaerobaculales(100); Thermoanaerobaculaceae(100); Subgroup_10(100);
Otu001205	0	0	10	0	4	0	3	12	0	0	8	38	0	0	0	0	0	0	1	0	0	0	1	1	2		Archaea(100); Crenarchaeota(100); Nitrososphaeria(100); Nitrososphaerales(100); Nitrososphaeraceae(100); Nitrososphaeraceae_ge(100);
Otu001206	0	0	0	0	1	0	0	7	33	22	10	0	12	0	0	0	0	0	0	0	0	0	0	0	1		Bacteria(100); Proteobacteria(100); Alphaproteobacteria(100); Rhizobiales(100); KF-JG30-B3(100); KF-JG30-B3_ge(100);
Otu001207	0	0	0	0	0	0	0	0	85	0	0	0	0	20	0	0	0	0	0	0	0	0	0	0	0		Bacteria(100); Campilobacterota(100); Campylobacteria(100); Campylobacterales(100); Helicobacteraceae(100); Helicobacter(100);
Otu001208	1	0	2	3	1	13	30	7	11	13	0	0	0	0	0	0	0	0	0	0	0	0	0	0	0		Bacteria(100); Chloroflexi(100); Dehalococcoidia(100); SAR202_clade(100); SAR202_clade_fa(100); SAR202_clade_ge(100);
Otu001209	0	2	0	0	0	0	0	0	0	0	3	0	3	3	0	0	2	0	0	0	22	22	19	22	31		Bacteria(100); Proteobacteria(100); Alphaproteobacteria(100); Sphingomonadales(100); Sphingomonadaceae(100); Sphingomonadaceae_unclassified(74);
Otu001210	0	0	0	0	0	0	0	0	0	0	0	0	0	0	0	0	0	0	0	0	36	11	12	14	48		Bacteria(100); Acidobacteriota(100); Blastocatellia(100); Blastocatellales(100); Blastocatellaceae(100); Blastocatella(100);
Otu001211	0	0	0	0	0	0	0	0	0	0	0	0	0	0	0	18	11	20	22	23	0	0	1	1	0		Bacteria(100); Proteobacteria(100); Alphaproteobacteria(100); Defluviicoccales(100); uncultured(100); uncultured_ge(100);
Otu001212	0	0	0	0	0	0	0	0	0	0	0	0	0	0	0	0	0	0	0	0	20	19	25	20	16		Bacteria(100); Planctomycetota(100); OM190(100); OM190_or(100); OM190_fa(100); OM190_ge(100);
Otu001213	0	0	0	0	0	0	0	0	0	0	0	0	0	0	0	0	0	0	0	0	42	49	12	19	12		Bacteria(100); Latescibacterota(100); Latescibacterota_cl(100); Latescibacterota_or(100); Latescibacterota_fa(100); Latescibacterota_ge(100);
Otu001214	0	0	0	2	2	0	0	0	69	0	11	0	0	0	0	0	0	0	0	0	0	0	0	0	0		Bacteria(100); Verrucomicrobiota(100); Verrucomicrobiae(100); Pedosphaerales(100); Pedosphaeraceae(100); Pedosphaeraceae_unclassified(100);
Otu001215	0	0	0	0	0	0	0	0	0	0	0	0	0	122	0	0	0	0	0	0	0	0	0	0	0		Bacteria(100); Bacteria_unclassified(100); Bacteria_unclassified(100); Bacteria_unclassified(100); Bacteria_unclassified(100); Bacteria_unclassified(100);
Otu001216	0	0	0	0	0	0	0	0	0	0	0	0	0	0	0	23	21	24	29	25	0	0	0	0	0		Bacteria(100); Proteobacteria(100); Alphaproteobacteria(100); Parvibaculales(100); PS1_clade(100); PS1_clade_ge(100);
Otu001217	0	0	0	0	0	0	0	0	0	0	0	0	0	0	0	0	0	0	0	0	35	32	28	22	23		Bacteria(100); Proteobacteria(100); Alphaproteobacteria(100); Tistrellales(100); Geminicoccaceae(100); Geminicoccaceae_unclassified(100);
Otu001218	0	0	0	0	0	0	0	0	0	0	7	9	8	16	14	0	0	0	0	0	0	0	0	0	0		Bacteria(100); Bacteria_unclassified(100); Bacteria_unclassified(100); Bacteria_unclassified(100); Bacteria_unclassified(100); Bacteria_unclassified(100);
Otu001219	0	0	0	0	1	1	0	0	0	0	10	0	4	0	0	17	11	17	13	17	0	0	0	0	0		Bacteria(100); Proteobacteria(100); Gammaproteobacteria(100); Francisellales(100); Francisellaceae(100); Francisellaceae_ge(100);
Otu001220	0	0	0	0	0	0	0	0	100	0	0	0	0	0	0	0	0	0	0	0	0	0	0	0	0		Bacteria(100); Proteobacteria(100); Alphaproteobacteria(100); Sphingomonadales(100); Sphingomonadaceae(100); Zymomonas(100);
Otu001221	0	0	0	0	0	0	0	0	0	0	1	0	0	0	0	0	0	1	1	0	14	14	28	14	34		Bacteria(100); Proteobacteria(100); Gammaproteobacteria(100); EPR3968-O8a-Bc78(100); EPR3968-O8a-Bc78_fa(100); EPR3968-O8a-Bc78_ge(100);
Otu001222	0	0	0	0	1	0	0	0	0	0	1	2	0	3	0	13	6	10	8	12	1	3	2	3	3		Bacteria(100); Planctomycetota(100); Planctomycetes(100); Pirellulales(100); Pirellulaceae(100); Rubripirellula(100);
Otu001223	0	0	0	0	0	0	0	0	0	0	0	0	0	0	0	0	0	0	0	0	21	23	25	17	28		Bacteria(100); Proteobacteria(100); Gammaproteobacteria(100); Gammaproteobacteria_unclassified(100); Gammaproteobacteria_unclassified(100); Gammaproteobacteria_unclassified(100);
Otu001224	0	0	0	0	0	0	0	0	0	0	1	0	0	0	0	16	22	19	19	19	0	2	0	0	0		Bacteria(100); Bacteroidota(100); Bacteroidia(100); Flavobacteriales(100); Flavobacteriales_unclassified(80); Flavobacteriales_unclassified(80);
Otu001225	0	0	0	0	0	0	0	0	0	0	0	0	0	0	0	0	0	1	0	0	30	32	18	26	14		Bacteria(100); Bacteroidota(100); Bacteroidia(100); Chitinophagales(100); Saprospiraceae(100); uncultured(55);
Otu001226	0	0	0	0	0	0	0	0	0	0	0	0	0	0	2	0	0	1	0	0	26	27	15	22	10		Bacteria(100); Bacteria_unclassified(100); Bacteria_unclassified(100); Bacteria_unclassified(100); Bacteria_unclassified(100); Bacteria_unclassified(100);
Otu001227	0	0	0	0	0	45	13	0	0	0	0	0	0	0	0	0	0	0	0	0	0	0	0	0	0		Bacteria(100); PAUC34f(100); PAUC34f_cl(100); PAUC34f_or(100); PAUC34f_fa(100); PAUC34f_ge(100);
Otu001228	2	0	1	4	1	0	0	0	0	0	13	0	0	10	31	0	0	0	1	0	0	0	1	2	0		Bacteria(100); Actinobacteriota(100); Actinobacteria(100); Micromonosporales(100); Micromonosporaceae(100); Luedemannella(80);
Otu001229	0	0	0	0	0	0	0	0	0	0	0	0	0	0	0	0	0	0	0	1	29	11	32	25	7		Bacteria(100); Gemmatimonadota(100); BD2-11_terrestrial_group(100); BD2-11_terrestrial_group_or(100); BD2-11_terrestrial_group_fa(100); BD2-11_terrestrial_group_ge(100);
Otu001230	0	0	0	0	0	0	0	0	0	0	0	0	0	0	0	0	0	0	1	0	15	21	24	16	19		Bacteria(100); Latescibacterota(100); Latescibacterota_cl(100); Latescibacterota_or(100); Latescibacterota_fa(100); Latescibacterota_ge(100);
Otu001231	0	1	0	0	0	0	0	0	0	0	0	0	0	0	0	13	25	23	9	17	0	0	0	1	0		Bacteria(100); Proteobacteria(100); Alphaproteobacteria(100); Puniceispirillales(100); SAR116_clade(100); SAR116_clade_ge(100);
Otu001232	0	0	0	0	0	0	0	0	0	0	0	0	0	0	0	0	0	0	0	0	23	24	17	26	8		Bacteria(100); Proteobacteria(100); Gammaproteobacteria(100); Gammaproteobacteria_unclassified(100); Gammaproteobacteria_unclassified(100); Gammaproteobacteria_unclassified(100);
Otu001233	0	0	0	0	0	0	0	0	0	0	0	0	0	0	0	0	1	0	0	0	15	25	18	24	12		Bacteria(100); Proteobacteria(100); Gammaproteobacteria(100); Gammaproteobacteria_unclassified(100); Gammaproteobacteria_unclassified(100); Gammaproteobacteria_unclassified(100);
Otu001234	0	0	0	0	0	0	0	0	0	0	0	0	0	0	0	19	15	18	22	9	0	0	0	1	0		Bacteria(100); Proteobacteria(100); Alphaproteobacteria(100); Rhodobacterales(100); Rhodobacteraceae(100); Donghicola(86);
Otu001235	0	0	0	2	1	0	0	1	0	3	6	0	15	0	1	5	8	5	10	5	0	0	2	0	2		Bacteria(100); Planctomycetota(100); Planctomycetes(100); Pirellulales(100); Pirellulaceae(100); uncultured(100);
Otu001236	0	0	0	0	0	0	0	0	0	0	0	0	0	1	0	0	0	0	0	0	44	42	31	18	26		Bacteria(100); NB1-j(100); NB1-j_cl(100); NB1-j_or(100); NB1-j_fa(100); NB1-j_ge(100);
Otu001237	0	0	0	0	0	0	0	0	0	0	0	0	0	0	0	0	0	0	0	0	16	30	17	22	14		Bacteria(100); Planctomycetota(100); Planctomycetes(100); Pirellulales(100); Pirellulaceae(100); Bythopirellula(65);
Otu001238	0	0	0	0	0	0	0	0	0	0	0	0	0	0	0	0	0	0	0	0	23	18	25	12	33		Bacteria(100); Planctomycetota(100); OM190(100); OM190_or(100); OM190_fa(100); OM190_ge(100);
Otu001239	0	0	0	0	0	0	0	0	84	0	10	0	0	0	0	0	0	0	0	0	0	0	0	0	0		Bacteria(100); Proteobacteria(100); Alphaproteobacteria(100); Rhizobiales(100); Rhizobiales_unclassified(88); Rhizobiales_unclassified(88);
Otu001240	0	0	0	0	0	0	0	0	0	0	0	0	0	0	0	7	11	15	16	9	5	5	9	7	10		Bacteria(100); Cyanobacteria(100); Cyanobacteriia(100); Synechococcales(100); Cyanobiaceae(100); Cyanobium_PCC-6307(86);
Otu001241	0	0	0	1	0	0	0	0	0	0	1	1	0	0	0	13	11	15	12	20	0	0	1	0	0		Bacteria(100); Cyanobacteria(100); Cyanobacteriia(100); Synechococcales(100); Cyanobiaceae(100); Synechococcus_CC9902(70);
Otu001242	7	6	9	6	4	4	8	6	5	4	0	0	0	0	0	0	0	0	0	0	0	0	0	0	0		Bacteria(100); Bacteria_unclassified(100); Bacteria_unclassified(100); Bacteria_unclassified(100); Bacteria_unclassified(100); Bacteria_unclassified(100);
Otu001243	0	0	0	0	0	0	0	0	0	0	0	0	0	0	0	0	0	0	0	0	24	15	16	17	18		Bacteria(100); Planctomycetota(100); Planctomycetes(100); Pirellulales(100); Pirellulaceae(100); Rhodopirellula(75);
Otu001244	0	0	0	0	0	0	0	0	0	0	0	0	0	0	0	0	0	0	0	0	18	24	21	15	10		Bacteria(100); NB1-j(100); NB1-j_cl(100); NB1-j_or(100); NB1-j_fa(100); NB1-j_ge(100);
Otu001245	0	0	0	0	0	0	0	0	0	0	0	0	0	0	0	0	0	0	0	0	17	36	31	17	21		Bacteria(100); NB1-j(100); NB1-j_cl(100); NB1-j_or(100); NB1-j_fa(100); NB1-j_ge(100);
Otu001246	0	0	0	0	0	0	0	0	0	0	2	0	0	0	0	15	14	19	13	16	0	0	0	0	0		Bacteria(100); Bacteroidota(100); Bacteroidia(100); Flavobacteriales(100); Flavobacteriaceae(100); NS4_marine_group(100);
Otu001247	14	14	6	9	6	12	6	2	0	3	0	0	0	0	0	0	0	0	0	0	0	0	0	0	0		Bacteria(100); Chloroflexi(100); TK17(100); TK17_or(100); TK17_fa(100); TK17_ge(100);
Otu001248	0	0	0	0	0	0	0	0	0	0	0	0	0	0	0	0	0	0	0	0	16	19	17	22	16		Bacteria(100); Planctomycetota(100); Planctomycetes(100); Pirellulales(100); Pirellulaceae(100); Pirellulaceae_unclassified(100);
Otu001249	7	5	5	10	2	8	12	8	2	4	1	0	0	0	0	0	0	0	0	0	0	0	0	0	0		Bacteria(100); PAUC34f(100); PAUC34f_cl(100); PAUC34f_or(100); PAUC34f_fa(100); PAUC34f_ge(100);
Otu001250	0	0	0	0	0	0	0	0	0	0	0	0	0	0	0	0	0	0	0	0	13	10	12	13	52		Bacteria(100); Proteobacteria(100); Gammaproteobacteria(100); Gammaproteobacteria_unclassified(100); Gammaproteobacteria_unclassified(100); Gammaproteobacteria_unclassified(100);
Otu001251	3	1	57	9	9	8	15	10	2	29	0	0	0	0	0	0	0	0	0	0	0	0	0	0	0		Bacteria(100); Chloroflexi(100); Dehalococcoidia(100); Dehalococcoidia_unclassified(100); Dehalococcoidia_unclassified(100); Dehalococcoidia_unclassified(100);
Otu001252	0	0	0	0	0	0	0	0	0	0	0	0	0	3	1	0	1	3	0	0	13	16	18	14	24		Bacteria(100); Proteobacteria(100); Gammaproteobacteria(100); Gammaproteobacteria_unclassified(100); Gammaproteobacteria_unclassified(100); Gammaproteobacteria_unclassified(100);
Otu001253	0	0	0	0	0	0	0	0	0	0	0	0	0	0	0	0	0	0	0	0	37	40	16	24	18		Bacteria(100); Proteobacteria(100); Gammaproteobacteria(100); Gammaproteobacteria_unclassified(100); Gammaproteobacteria_unclassified(100); Gammaproteobacteria_unclassified(100);
Otu001254	0	0	0	0	0	0	0	0	0	0	0	0	0	0	0	0	0	0	0	0	20	30	16	22	8		Bacteria(100); Planctomycetota(100); Planctomycetes(100); Planctomycetales(100); Rubinisphaeraceae(63); Rubinisphaeraceae_unclassified(63);
Otu001255	0	0	0	0	0	0	0	0	0	0	0	0	0	0	0	0	0	0	0	0	17	28	24	24	13		Bacteria(100); Proteobacteria(100); Gammaproteobacteria(100); Gammaproteobacteria_unclassified(100); Gammaproteobacteria_unclassified(100); Gammaproteobacteria_unclassified(100);
Otu001256	0	0	0	0	0	0	0	0	0	0	0	0	0	0	0	0	0	0	1	1	18	20	11	27	38		Bacteria(100); Chloroflexi(100); Anaerolineae(100); Ardenticatenales(100); uncultured(100); uncultured_ge(100);
Otu001257	0	0	0	0	0	0	0	0	0	0	0	0	0	0	0	0	0	0	0	0	20	30	21	16	12		Bacteria(100); Bacteroidota(100); Bacteroidia(100); Chitinophagales(100); Saprospiraceae(100); Saprospiraceae_unclassified(79);
Otu001258	0	0	0	0	0	0	0	0	0	0	0	0	0	0	9	0	0	0	0	0	7	9	6	9	75		Bacteria(100); Proteobacteria(100); Alphaproteobacteria(100); Alphaproteobacteria_unclassified(100); Alphaproteobacteria_unclassified(100); Alphaproteobacteria_unclassified(100);
Otu001259	0	0	0	0	0	0	0	0	0	0	0	0	0	0	0	0	0	0	0	0	35	41	21	17	44		Bacteria(100); Proteobacteria(100); Alphaproteobacteria(100); Caulobacterales(100); Hyphomonadaceae(100); Hellea(88);
Otu001260	0	0	0	0	0	0	0	0	0	0	1	0	0	0	0	4	2	1	3	3	6	10	17	13	31		Bacteria(100); Proteobacteria(100); Gammaproteobacteria(100); Cellvibrionales(100); Halieaceae(100); Halieaceae_unclassified(95);
Otu001261	0	0	0	0	0	0	0	0	0	0	5	0	4	0	0	0	0	0	0	0	11	21	17	11	20		Bacteria(100); Planctomycetota(100); Planctomycetes(100); Pirellulales(100); Pirellulaceae(100); Pirellulaceae_unclassified(80);
Otu001262	0	0	0	0	0	0	0	0	0	0	0	0	0	0	0	0	0	0	0	0	32	40	41	47	20		Bacteria(100); Actinobacteriota(100); Thermoleophilia(100); Solirubrobacterales(100); 67-14(100); 67-14_ge(100);
Otu001263	0	0	0	0	0	0	0	0	0	0	0	0	0	0	0	0	0	0	0	0	23	9	30	20	21		Bacteria(100); Planctomycetota(100); OM190(100); OM190_or(100); OM190_fa(100); OM190_ge(100);
Otu001264	0	1	0	0	0	0	0	0	0	0	0	0	101	10	0	1	0	0	0	0	0	3	0	0	0		Bacteria(100); Firmicutes(100); Clostridia(100); Peptostreptococcales-Tissierellales(100); Fusibacteraceae(100); Fusibacter(100);
Otu001265	7	11	25	7	15	22	9	8	1	12	0	0	0	0	0	0	0	0	0	0	0	1	0	0	0		Bacteria(100); Chloroflexi(100); Dehalococcoidia(100); Dehalococcoidia_unclassified(100); Dehalococcoidia_unclassified(100); Dehalococcoidia_unclassified(100);
Otu001266	0	0	0	0	0	0	0	0	0	0	0	0	0	0	0	0	0	0	0	0	15	16	24	21	18		Bacteria(100); Acidobacteriota(100); Thermoanaerobaculia(100); Thermoanaerobaculales(100); Thermoanaerobaculaceae(100); Subgroup_10(100);
Otu001267	0	0	0	0	0	0	0	0	0	0	0	0	0	0	0	1	0	0	0	0	13	31	20	22	17		Bacteria(100); Acidobacteriota(100); Thermoanaerobaculia(100); Thermoanaerobaculales(100); Thermoanaerobaculaceae(100); Subgroup_10(98);
Otu001268	0	0	4	0	6	1	0	0	42	7	3	10	0	0	0	0	1	1	0	0	0	0	1	0	0		Bacteria(100); Actinobacteriota(100); Actinobacteria(100); Propionibacteriales(100); Nocardioidaceae(100); Marmoricola(98);
Otu001269	0	0	0	0	0	0	0	0	0	0	0	0	0	0	0	0	0	0	0	0	32	12	22	15	25		Bacteria(100); Actinobacteriota(100); Acidimicrobiia(100); Microtrichales(100); Microtrichaceae(79); Sva0996_marine_group(72);
Otu001270	0	0	0	0	0	0	0	0	0	0	0	0	0	0	0	0	0	0	1	0	59	50	13	24	18		Bacteria(100); Bacteroidota(100); Bacteroidia(100); Chitinophagales(100); Saprospiraceae(100); Saprospiraceae_unclassified(100);
Otu001271	0	0	0	0	0	0	0	0	0	0	1	0	0	0	0	0	1	0	2	0	14	15	13	26	15		Bacteria(100); Actinobacteriota(100); Acidimicrobiia(100); Microtrichales(100); Microtrichaceae(100); Sva0996_marine_group(100);
Otu001272	4	4	0	6	9	2	4	0	0	9	13	0	14	8	0	0	0	0	0	0	0	0	3	0	0		Bacteria(100); Proteobacteria(100); Alphaproteobacteria(100); Reyranellales(100); Reyranellaceae(100); Reyranella(100);
Otu001273	1	1	4	1	0	2	0	10	0	6	19	0	0	10	5	0	0	0	0	0	1	2	1	3	0		Bacteria(100); Actinobacteriota(100); Thermoleophilia(100); Gaiellales(100); Gaiellales_fa(62); Gaiellales_ge(62);
Otu001274	0	0	0	0	0	0	0	0	0	0	0	0	0	0	0	0	0	1	0	0	27	25	33	11	9		Bacteria(100); Proteobacteria(100); Alphaproteobacteria(100); Rhizobiales(100); Methyloligellaceae(85); uncultured(84);
Otu001275	1	0	11	3	0	2	9	6	0	0	18	0	3	0	0	1	0	0	0	0	2	9	1	4	2		Bacteria(100); Proteobacteria(100); Alphaproteobacteria(100); Rhizobiales(100); Methyloligellaceae(100); Methyloligellaceae_ge(95);
Otu001276	0	0	0	0	0	0	0	0	0	0	0	0	0	0	0	0	0	0	0	0	29	13	5	26	16		Bacteria(100); Bacteroidota(100); Bacteroidia(100); Flavobacteriales(100); Flavobacteriaceae(58); Flavobacteriaceae_unclassified(58);
Otu001277	0	0	0	0	0	0	0	0	0	0	0	0	0	0	0	0	0	0	0	0	30	17	28	33	41		Bacteria(100); Proteobacteria(100); Alphaproteobacteria(100); Alphaproteobacteria_unclassified(100); Alphaproteobacteria_unclassified(100); Alphaproteobacteria_unclassified(100);
Otu001278	2	1	0	2	6	16	129	0	0	0	0	0	0	0	0	0	0	0	0	0	0	0	0	0	0		Bacteria(100); Poribacteria(100); Poribacteria_cl(100); Poribacteria_or(100); Poribacteria_fa(100); Poribacteria_ge(100);
Otu001279	7	17	10	10	15	1	2	3	1	2	0	0	1	0	0	0	0	0	0	0	0	0	0	0	0		Bacteria(100); Proteobacteria(100); Alphaproteobacteria(100); Puniceispirillales(100); Puniceispirillales_Incertae_Sedis(100); Constrictibacter(100);
Otu001280	0	0	0	0	0	0	0	0	0	0	0	0	0	0	0	1	0	0	0	0	17	24	13	15	29		Bacteria(100); NB1-j(100); NB1-j_cl(100); NB1-j_or(100); NB1-j_fa(100); NB1-j_ge(100);
Otu001281	0	0	3	0	1	1	2	1	27	13	0	0	11	0	4	0	0	0	0	0	1	1	1	0	0		Bacteria(100); Acidobacteriota(100); Vicinamibacteria(100); Vicinamibacterales(100); Vicinamibacterales_unclassified(78); Vicinamibacterales_unclassified(78);
Otu001282	0	0	0	0	0	0	0	0	0	0	0	0	0	0	0	0	0	1	1	0	32	17	21	15	12		Bacteria(100); Proteobacteria(100); Gammaproteobacteria(100); Gammaproteobacteria_unclassified(100); Gammaproteobacteria_unclassified(100); Gammaproteobacteria_unclassified(100);
Otu001283	0	0	0	0	0	0	0	0	0	0	0	0	0	0	0	0	0	0	0	0	23	26	30	26	12		Bacteria(100); Planctomycetota(100); Phycisphaerae(100); Phycisphaerales(100); Phycisphaeraceae(100); Phycisphaeraceae_unclassified(100);
Otu001284	0	0	0	0	0	0	0	0	0	0	0	0	0	0	0	0	0	0	0	0	10	27	28	31	15		Bacteria(100); Planctomycetota(100); Planctomycetes(100); Pirellulales(100); Pirellulaceae(100); Blastopirellula(100);
Otu001285	0	0	0	0	0	0	0	0	0	0	0	0	0	0	0	0	0	0	0	0	13	19	17	39	29		Bacteria(100); Proteobacteria(100); Gammaproteobacteria(100); Gammaproteobacteria_unclassified(100); Gammaproteobacteria_unclassified(100); Gammaproteobacteria_unclassified(100);
Otu001286	0	0	0	0	0	0	0	0	0	0	0	0	0	0	0	0	1	0	0	0	21	43	29	32	22		Archaea(100); Crenarchaeota(100); Nitrososphaeria(100); Nitrosopumilales(100); Nitrosopumilaceae(100); Nitrosopumilaceae_unclassified(99);
Otu001287	0	0	0	0	0	0	0	0	0	0	0	0	0	0	0	17	11	15	15	17	0	0	0	0	0		Bacteria(100); Proteobacteria(100); Alphaproteobacteria(100); Rhodospirillales(100); AEGEAN-169_marine_group(100); AEGEAN-169_marine_group_ge(100);
Otu001288	0	0	0	0	0	0	0	0	60	4	9	0	0	0	0	0	0	0	0	0	1	0	1	0	2		Bacteria(100); Nitrospirota(100); Nitrospiria(100); Nitrospirales(100); Nitrospiraceae(100); Nitrospira(100);
Otu001289	0	0	0	0	0	0	0	0	0	0	0	0	0	0	0	0	2	0	0	0	25	28	3	8	35		Bacteria(100); Cyanobacteria(100); Cyanobacteriia(100); Cyanobacteriales(100); Xenococcaceae(100); Pleurocapsa_PCC-7319(100);
Otu001290	0	0	0	0	0	0	0	0	0	0	0	0	0	0	0	0	0	0	0	0	38	34	16	10	7		Bacteria(100); Proteobacteria(100); Alphaproteobacteria(100); Kiloniellales(100); Kiloniellaceae(94); Kiloniellaceae_unclassified(64);
Otu001291	0	0	0	0	0	0	0	0	0	0	17	4	7	16	13	0	0	0	0	0	0	0	0	0	0		Bacteria(100); Bacteria_unclassified(100); Bacteria_unclassified(100); Bacteria_unclassified(100); Bacteria_unclassified(100); Bacteria_unclassified(100);
Otu001292	0	3	6	1	0	0	2	0	0	0	25	0	28	0	9	1	0	0	0	0	0	0	0	0	0		Bacteria(100); Proteobacteria(100); Alphaproteobacteria(100); Rhizobiales(100); Rhizobiaceae(100); Rhizobiaceae_unclassified(93);
Otu001293	0	2	0	0	0	0	0	0	113	0	0	12	0	0	0	0	3	0	1	0	0	0	0	0	0		Bacteria(100); Proteobacteria(100); Gammaproteobacteria(100); Pseudomonadales(100); Moraxellaceae(100); Acinetobacter(100);
Otu001294	0	0	0	0	0	0	0	0	0	0	5	0	0	0	18	0	1	1	0	0	15	16	11	9	13		Bacteria(100); Proteobacteria(100); Alphaproteobacteria(100); Rhizobiales(100); Stappiaceae(100); Stappiaceae_unclassified(61);
Otu001295	0	0	0	0	0	0	0	0	0	0	0	0	0	0	0	0	0	0	0	0	23	31	24	31	10		Bacteria(100); Actinobacteriota(100); Acidimicrobiia(100); Actinomarinales(100); uncultured(97); uncultured_ge(97);
Otu001296	0	0	0	0	0	0	0	0	0	0	0	0	0	0	0	0	0	0	0	0	24	22	21	15	12		Bacteria(100); Planctomycetota(100); Planctomycetes(100); Planctomycetales(100); Planctomycetales_unclassified(98); Planctomycetales_unclassified(98);
Otu001297	0	0	0	0	0	0	0	0	0	0	0	0	0	0	0	0	0	3	0	2	11	14	19	12	30		Bacteria(100); Bacteroidota(100); Bacteroidia(100); Flavobacteriales(100); Flavobacteriaceae(100); Muriicola(85);
Otu001298	0	0	0	0	0	0	0	0	0	0	0	0	0	0	0	0	0	0	0	0	25	22	20	18	25		Bacteria(100); Bacteria_unclassified(100); Bacteria_unclassified(100); Bacteria_unclassified(100); Bacteria_unclassified(100); Bacteria_unclassified(100);
Otu001299	0	0	0	0	0	0	0	0	0	2	0	0	0	0	0	20	20	18	11	13	0	0	0	0	0		Bacteria(100); Proteobacteria(100); Alphaproteobacteria(100); Rhodospirillales(100); AEGEAN-169_marine_group(100); AEGEAN-169_marine_group_ge(100);
Otu001300	0	0	0	0	0	0	0	0	0	0	0	0	0	0	0	1	0	0	0	0	19	18	19	34	9		Bacteria(100); Actinobacteriota(100); Acidimicrobiia(100); Actinomarinales(100); uncultured(100); uncultured_ge(100);
Otu001301	0	0	0	0	0	0	0	0	0	0	5	0	0	0	0	3	1	1	5	2	15	19	19	8	23		Bacteria(100); Proteobacteria(100); Gammaproteobacteria(100); Oceanospirillales(100); Pseudohongiellaceae(98); Pseudohongiella(98);
Otu001302	0	0	0	0	0	0	0	0	0	0	0	0	0	0	0	0	0	0	0	0	42	34	36	29	34		Bacteria(100); Bacteria_unclassified(100); Bacteria_unclassified(100); Bacteria_unclassified(100); Bacteria_unclassified(100); Bacteria_unclassified(100);
Otu001303	0	0	0	0	0	0	0	0	0	0	0	0	0	0	0	0	0	0	2	0	23	17	32	27	10		Bacteria(100); Proteobacteria(100); Gammaproteobacteria(100); Gammaproteobacteria_unclassified(100); Gammaproteobacteria_unclassified(100); Gammaproteobacteria_unclassified(100);
Otu001304	0	0	0	0	0	0	0	0	0	0	0	0	0	0	0	0	0	0	0	0	32	15	33	34	15		Bacteria(100); Nitrospirota(100); Nitrospiria(100); Nitrospirales(100); Nitrospiraceae(100); Nitrospira(100);
Otu001305	0	0	0	0	0	0	0	0	0	0	2	0	0	0	0	10	19	13	15	16	0	0	0	0	0		Bacteria(100); Proteobacteria(100); Gammaproteobacteria(100); Thiotrichales(100); Thiotrichaceae(100); uncultured(100);
Otu001306	0	0	0	0	0	0	0	0	0	0	0	0	0	0	0	0	0	0	0	0	23	16	26	29	12		Bacteria(100); Proteobacteria(100); Gammaproteobacteria(100); Gammaproteobacteria_Incertae_Sedis(100); Unknown_Family(100); uncultured(99);
Otu001307	0	0	0	0	0	0	0	0	0	0	0	0	0	0	0	0	0	0	0	0	26	28	24	21	12		Bacteria(100); Planctomycetota(100); OM190(100); OM190_or(100); OM190_fa(100); OM190_ge(100);
Otu001308	0	0	0	0	0	0	0	0	0	0	0	0	0	0	0	0	0	0	0	0	35	32	19	21	7		Bacteria(100); Entotheonellaeota(100); Entotheonellia(100); Entotheonellales(100); Entotheonellaceae(100); Entotheonellaceae_unclassified(100);
Otu001309	0	0	0	0	0	0	0	0	0	0	0	0	0	1	55	0	0	0	0	0	0	0	0	0	0		Bacteria(100); Bacteria_unclassified(100); Bacteria_unclassified(100); Bacteria_unclassified(100); Bacteria_unclassified(100); Bacteria_unclassified(100);
Otu001310	0	0	0	0	0	0	0	0	0	0	0	0	0	0	1	3	1	4	2	3	7	19	17	17	25		Bacteria(100); Bacteroidota(100); Bacteroidia(100); Flavobacteriales(100); Flavobacteriaceae(100); Lutimonas(55);
Otu001311	0	0	0	0	0	0	0	0	0	0	0	0	19	0	0	3	0	1	0	1	15	16	15	17	22		Bacteria(100); Proteobacteria(100); Gammaproteobacteria(100); Gammaproteobacteria_Incertae_Sedis(100); Unknown_Family(100); Marinicella(100);
Otu001312	0	0	0	0	0	0	0	0	0	0	0	0	0	0	0	0	0	0	0	0	20	41	17	10	45		Bacteria(100); Bacteria_unclassified(100); Bacteria_unclassified(100); Bacteria_unclassified(100); Bacteria_unclassified(100); Bacteria_unclassified(100);
Otu001313	0	0	0	0	0	2	1	2	0	46	0	0	0	0	0	0	0	0	0	0	0	0	0	0	0		Bacteria(100); Bacteria_unclassified(100); Bacteria_unclassified(100); Bacteria_unclassified(100); Bacteria_unclassified(100); Bacteria_unclassified(100);
Otu001314	0	0	0	0	1	0	1	0	93	0	0	0	0	0	0	0	0	0	0	0	0	0	0	0	0		Bacteria(100); Myxococcota(100); Polyangia(100); Haliangiales(100); Haliangiaceae(100); Haliangium(100);
Otu001315	0	0	0	0	0	0	0	0	0	0	10	3	4	82	0	0	0	0	0	1	0	0	0	0	0		Bacteria(100); Bacteroidota(100); Bacteroidia(100); Bacteroidia_unclassified(100); Bacteroidia_unclassified(100); Bacteroidia_unclassified(100);
Otu001316	0	0	0	0	0	0	0	0	0	0	4	0	0	0	0	23	8	12	12	16	0	0	0	0	0		Bacteria(100); Bdellovibrionota(100); Bdellovibrionia(100); Bacteriovoracales(100); Bacteriovoracaceae(100); Bacteriovoracaceae_unclassified(99);
Otu001317	12	22	11	3	12	0	0	0	0	0	0	2	0	0	0	0	0	0	0	0	0	0	0	0	0		Bacteria(100); Chloroflexi(100); Dehalococcoidia(100); SAR202_clade(100); SAR202_clade_fa(100); SAR202_clade_ge(100);
Otu001318	0	0	0	0	0	0	0	0	0	3	0	0	0	0	1	0	0	0	0	0	18	25	16	10	10		Bacteria(100); Proteobacteria(100); Alphaproteobacteria(100); Rhizobiales(100); Rhizobiales_Incertae_Sedis(100); Bauldia(100);
Otu001319	0	7	0	1	0	3	0	0	103	0	6	0	0	0	0	0	0	1	0	0	0	0	0	1	0		Bacteria(100); RCP2-54(100); RCP2-54_cl(100); RCP2-54_or(100); RCP2-54_fa(100); RCP2-54_ge(100);
Otu001320	2	0	0	0	4	0	2	0	0	13	0	0	6	34	6	0	1	0	0	0	0	0	0	0	1		Bacteria(100); Proteobacteria(100); Gammaproteobacteria(100); Gammaproteobacteria_Incertae_Sedis(100); Unknown_Family(100); Acidibacter(100);
Otu001321	0	0	0	0	0	0	0	0	0	0	0	0	0	0	0	0	0	0	0	0	15	14	21	33	10		Archaea(100); Crenarchaeota(100); Nitrososphaeria(100); Nitrosopumilales(100); Nitrosopumilaceae(100); Nitrosopumilaceae_ge(88);
Otu001322	8	6	4	10	2	7	11	2	0	9	1	0	0	0	0	0	0	0	0	1	0	0	0	0	0		Bacteria(100); Acidobacteriota(100); Vicinamibacteria(100); Subgroup_9(100); Subgroup_9_fa(100); Subgroup_9_ge(100);
Otu001323	0	0	0	0	0	0	0	0	0	0	0	0	0	0	0	1	1	0	0	0	19	18	23	25	13		Bacteria(100); Proteobacteria(100); Gammaproteobacteria(100); Gammaproteobacteria_unclassified(100); Gammaproteobacteria_unclassified(100); Gammaproteobacteria_unclassified(100);
Otu001324	0	0	0	0	0	5	4	0	0	11	4	29	0	0	0	0	0	0	0	0	0	0	0	0	0		Bacteria(100); Proteobacteria(100); Alphaproteobacteria(100); Reyranellales(100); Reyranellaceae(100); Reyranella(100);
Otu001325	0	0	0	0	0	0	0	0	0	0	0	0	1	0	0	15	13	18	13	9	0	0	0	0	0		Bacteria(100); Cyanobacteria(100); Cyanobacteriia(100); Synechococcales(100); Cyanobiaceae(100); Cyanobiaceae_unclassified(86);
Otu001326	6	9	8	2	5	1	8	2	7	5	0	0	0	0	0	0	0	0	0	0	0	0	0	0	0		Bacteria(100); Entotheonellaeota(100); Entotheonellia(100); Entotheonellales(100); Entotheonellaceae(100); Entotheonellaceae_ge(100);
Otu001327	0	0	0	0	0	0	0	0	1	0	0	0	0	0	0	17	15	11	11	13	0	0	0	0	0		Bacteria(100); Proteobacteria(100); Alphaproteobacteria(100); SAR11_clade(100); Clade_II(75); Clade_II_ge(75);
Otu001328	0	0	0	0	0	0	0	0	0	0	0	0	0	0	0	1	0	4	0	4	14	8	17	9	114		Bacteria(100); Proteobacteria(100); Gammaproteobacteria(100); Thiotrichales(100); Thiotrichaceae(100); uncultured(100);
Otu001329	1	15	18	1	13	4	0	3	0	13	0	0	0	0	0	0	0	0	0	0	0	0	0	0	0		Bacteria(100); Chloroflexi(100); Anaerolineae(100); SBR1031(100); A4b(100); A4b_ge(99);
Otu001330	0	0	0	0	0	0	1	0	0	0	0	0	20	0	0	10	9	10	7	2	0	1	1	1	1		Bacteria(100); Proteobacteria(100); Gammaproteobacteria(100); Alteromonadales(100); Alteromonadaceae(100); Alteromonadaceae_unclassified(94);
Otu001331	0	0	0	0	0	0	0	0	0	0	0	0	0	121	0	0	0	0	0	0	0	0	0	0	0		Bacteria(100); Planctomycetota(100); BD7-11(100); BD7-11_or(100); BD7-11_fa(100); BD7-11_ge(100);
Otu001332	0	0	0	0	0	0	0	0	0	0	4	32	8	11	0	0	0	0	0	0	0	0	0	0	0		Bacteria(100); Bacteria_unclassified(100); Bacteria_unclassified(100); Bacteria_unclassified(100); Bacteria_unclassified(100); Bacteria_unclassified(100);
Otu001333	0	0	0	0	0	0	0	0	0	0	0	0	1	0	0	0	0	0	0	0	20	23	27	16	20		Bacteria(100); Proteobacteria(100); Gammaproteobacteria(100); Gammaproteobacteria_unclassified(100); Gammaproteobacteria_unclassified(100); Gammaproteobacteria_unclassified(100);
Otu001334	0	0	0	0	0	0	0	0	0	0	0	0	0	0	0	1	0	1	0	0	27	25	17	14	20		Bacteria(100); Proteobacteria(100); Gammaproteobacteria(100); Gammaproteobacteria_unclassified(100); Gammaproteobacteria_unclassified(100); Gammaproteobacteria_unclassified(100);
Otu001335	0	0	0	0	0	0	0	0	0	0	0	0	0	0	0	0	0	0	0	0	24	17	24	23	11		Bacteria(100); NB1-j(100); NB1-j_cl(100); NB1-j_or(100); NB1-j_fa(100); NB1-j_ge(100);
Otu001336	0	0	0	0	0	0	0	0	0	0	0	0	0	42	0	0	0	0	0	0	0	0	0	0	0		Bacteria(100); Proteobacteria(100); Alphaproteobacteria(100); Kiloniellales(100); Kiloniellaceae(100); Tistlia(100);
Otu001337	0	0	0	0	0	0	0	0	0	0	0	0	0	0	2	23	21	17	13	19	0	0	1	0	0		Bacteria(100); Planctomycetota(100); Phycisphaerae(100); Phycisphaerales(100); Phycisphaeraceae(100); Urania-1B-19_marine_sediment_group(100);
Otu001338	0	0	0	0	0	0	0	0	0	0	0	0	0	0	0	0	0	2	0	0	16	23	19	21	11		Bacteria(100); Nitrospirota(100); Nitrospiria(100); Nitrospirales(100); Nitrospiraceae(100); Nitrospira(100);
Otu001339	0	0	0	0	0	0	0	0	0	0	0	0	0	0	0	0	0	0	0	0	23	26	35	17	18		Bacteria(100); Planctomycetota(100); OM190(100); OM190_or(100); OM190_fa(100); OM190_ge(100);
Otu001340	0	0	0	0	17	2	4	6	0	0	34	0	0	0	0	0	0	0	1	0	1	0	0	0	1		Bacteria(100); Planctomycetota(100); Planctomycetes(100); Pirellulales(100); Pirellulaceae(100); Pirellula(100);
Otu001341	0	0	0	0	0	0	0	0	81	6	15	0	0	0	0	1	0	0	0	0	0	0	0	1	0		Bacteria(100); Proteobacteria(100); Alphaproteobacteria(100); Rhizobiales(100); Xanthobacteraceae(100); Xanthobacteraceae_unclassified(99);
Otu001342	0	0	0	0	0	0	0	0	0	0	0	0	0	0	0	0	0	0	0	0	20	17	15	13	25		Bacteria(100); Planctomycetota(100); Planctomycetes(100); Pirellulales(100); Pirellulaceae(100); Rhodopirellula(87);
Otu001343	0	0	0	0	0	0	0	0	0	0	9	10	18	5	6	0	0	0	0	0	0	0	0	0	0		Bacteria(100); Proteobacteria(100); Proteobacteria_unclassified(100); Proteobacteria_unclassified(100); Proteobacteria_unclassified(100); Proteobacteria_unclassified(100);
Otu001344	0	0	0	0	0	0	0	0	0	0	0	0	0	0	0	18	15	8	10	15	0	0	0	0	0		Bacteria(100); Proteobacteria(100); Alphaproteobacteria(100); SAR11_clade(100); Clade_I(100); Clade_Ia(74);
Otu001345	0	0	0	0	0	0	0	0	0	0	0	0	0	0	0	0	0	0	0	0	30	20	16	25	4		Bacteria(100); Actinobacteriota(100); Acidimicrobiia(100); Actinomarinales(100); uncultured(100); uncultured_ge(100);
Otu001346	2	1	6	0	1	2	0	1	0	3	3	20	0	3	1	6	2	3	2	3	0	0	0	0	0		Bacteria(100); Proteobacteria(100); Gammaproteobacteria(100); Enterobacterales(100); Enterobacterales_unclassified(56); Enterobacterales_unclassified(56);
Otu001347	8	3	8	8	0	16	10	1	0	7	0	0	0	0	0	0	0	0	0	0	0	0	0	0	0		Bacteria(100); Proteobacteria(100); Alphaproteobacteria(100); Alphaproteobacteria_unclassified(100); Alphaproteobacteria_unclassified(100); Alphaproteobacteria_unclassified(100);
Otu001348	0	0	0	0	1	0	0	0	0	0	9	10	15	12	3	0	0	0	0	0	0	0	0	0	0		Bacteria(100); Desulfobacterota(100); Desulfobacteria(100); Desulfobacterales(100); Desulfobacterales_unclassified(98); Desulfobacterales_unclassified(98);
Otu001349	0	0	0	0	0	0	0	0	0	0	0	0	0	0	0	0	0	0	0	0	28	10	15	26	23		Bacteria(100); Proteobacteria(100); Gammaproteobacteria(100); Gammaproteobacteria_unclassified(100); Gammaproteobacteria_unclassified(100); Gammaproteobacteria_unclassified(100);
Otu001350	0	0	0	0	0	0	0	0	0	0	0	0	0	0	0	0	0	0	0	0	17	20	18	17	8		Bacteria(100); Acidobacteriota(100); Subgroup_22(100); Subgroup_22_or(100); Subgroup_22_fa(100); Subgroup_22_ge(100);
Otu001351	0	0	0	0	0	0	0	0	0	0	0	0	0	0	0	0	0	0	0	0	21	21	29	18	13		Bacteria(100); Proteobacteria(100); Gammaproteobacteria(100); Gammaproteobacteria_unclassified(100); Gammaproteobacteria_unclassified(100); Gammaproteobacteria_unclassified(100);
Otu001352	0	0	0	0	0	0	0	0	0	0	0	0	0	0	0	0	0	0	0	0	21	21	23	16	16		Bacteria(100); Bacteria_unclassified(100); Bacteria_unclassified(100); Bacteria_unclassified(100); Bacteria_unclassified(100); Bacteria_unclassified(100);
Otu001353	0	0	0	0	0	0	0	0	0	0	0	0	0	0	0	0	0	0	0	0	29	18	23	22	6		Bacteria(100); Bacteria_unclassified(100); Bacteria_unclassified(100); Bacteria_unclassified(100); Bacteria_unclassified(100); Bacteria_unclassified(100);
Otu001354	0	0	0	0	0	0	0	0	0	0	0	0	0	0	0	0	0	0	0	0	20	22	11	7	22		Bacteria(100); Verrucomicrobiota(100); Verrucomicrobiae(100); Verrucomicrobiales(100); DEV007(100); DEV007_ge(100);
Otu001355	0	0	0	0	0	0	0	0	0	0	0	0	0	0	1	8	20	24	15	19	0	0	0	0	0		Bacteria(100); Proteobacteria(100); Alphaproteobacteria(100); Puniceispirillales(100); SAR116_clade(100); SAR116_clade_ge(100);
Otu001356	0	0	0	0	0	0	0	0	57	0	0	13	0	0	0	0	0	0	0	0	0	0	0	0	0		Bacteria(100); Actinobacteriota(100); Actinobacteria(100); Propionibacteriales(100); Nocardioidaceae(100); Nocardioides(100);
Otu001357	0	0	0	0	0	0	0	0	0	0	0	0	0	0	0	0	0	0	0	0	13	21	22	17	19		Bacteria(100); Planctomycetota(100); Planctomycetes(100); Pirellulales(100); Pirellulaceae(100); Pirellulaceae_unclassified(100);
Otu001358	0	0	0	0	0	0	0	0	0	0	1	0	0	0	0	0	0	0	0	0	22	20	18	22	19		Bacteria(100); Planctomycetota(100); Planctomycetes(100); Pirellulales(100); Pirellulaceae(100); Blastopirellula(99);
Otu001359	0	0	0	0	0	0	0	0	0	0	0	0	0	0	0	17	19	16	21	10	0	0	0	0	0		Bacteria(100); Proteobacteria(100); Gammaproteobacteria(100); Oceanospirillales(100); Nitrincolaceae(100); Marinobacterium(100);
Otu001360	0	0	0	0	3	2	18	44	48	2	0	0	0	0	0	0	0	0	0	0	0	0	0	0	0		Bacteria(100); Chloroflexi(100); Chloroflexi_unclassified(100); Chloroflexi_unclassified(100); Chloroflexi_unclassified(100); Chloroflexi_unclassified(100);
Otu001361	0	0	1	0	0	0	0	0	0	0	0	9	0	0	4	0	0	0	0	1	9	9	14	13	18		Bacteria(100); Nitrospinota(100); Nitrospinia(100); Nitrospinales(100); Nitrospinaceae(100); Nitrospina(100);
Otu001362	0	0	0	0	0	0	0	0	0	0	0	0	1	0	0	11	17	11	15	15	0	0	0	0	0		Bacteria(100); Proteobacteria(100); Alphaproteobacteria(100); SAR11_clade(100); Clade_I(100); Clade_I_unclassified(65);
Otu001363	0	0	0	0	0	0	0	0	0	0	0	0	0	0	0	0	0	0	0	0	15	21	17	21	21		Bacteria(100); Bacteria_unclassified(100); Bacteria_unclassified(100); Bacteria_unclassified(100); Bacteria_unclassified(100); Bacteria_unclassified(100);
Otu001364	0	0	3	0	0	0	0	0	0	0	0	0	0	0	3	2	0	1	0	2	17	14	12	9	26		Bacteria(100); Nitrospirota(100); Nitrospiria(100); Nitrospirales(100); Nitrospiraceae(100); Nitrospira(100);
Otu001365	0	0	0	0	0	0	1	0	0	0	2	0	1	0	0	13	33	6	14	9	0	0	0	0	0		Bacteria(100); Proteobacteria(100); Gammaproteobacteria(100); Gammaproteobacteria_unclassified(100); Gammaproteobacteria_unclassified(100); Gammaproteobacteria_unclassified(100);
Otu001366	0	0	0	0	0	0	0	0	0	0	0	0	0	0	0	0	0	0	0	0	17	22	19	17	7		Bacteria(100); Bacteroidota(100); Bacteroidia(100); Chitinophagales(100); Saprospiraceae(100); Portibacter(91);
Otu001367	0	0	0	0	0	0	0	0	0	0	0	23	0	0	13	0	0	0	0	0	4	11	13	2	9		Bacteria(100); Dadabacteria(100); Dadabacteriia(100); Dadabacteriales(100); Dadabacteriales_fa(100); Dadabacteriales_ge(100);
Otu001368	0	0	0	0	0	0	0	0	0	0	0	0	0	0	0	0	0	0	0	0	17	16	20	25	15		Bacteria(100); Planctomycetota(100); Pla3_lineage(100); Pla3_lineage_or(100); Pla3_lineage_fa(100); Pla3_lineage_ge(100);
Otu001369	0	0	0	0	0	0	0	0	0	0	0	0	0	0	0	0	0	0	0	0	24	23	7	5	33		Bacteria(100); Desulfobacterota(100); Desulfobulbia(100); Desulfobulbales(100); Desulfocapsaceae(100); Desulfocapsaceae_unclassified(100);
Otu001370	0	0	0	0	0	0	0	0	0	0	0	0	0	0	0	0	0	0	0	0	15	17	22	8	30		Bacteria(100); Planctomycetota(100); Planctomycetes(100); Pirellulales(100); Pirellulaceae(100); Blastopirellula(100);
Otu001371	0	0	0	0	0	54	87	0	0	1	0	0	0	0	0	0	0	0	0	0	0	0	0	0	0		Bacteria(100); Proteobacteria(100); Alphaproteobacteria(100); Rhodobacterales(100); Rhodobacteraceae(100); Albidovulum(100);
Otu001372	0	0	0	0	0	0	166	0	0	0	0	0	0	0	0	0	0	0	0	0	1	0	0	0	0		Bacteria(100); Chloroflexi(100); Anaerolineae(100); SBR1031(100); A4b(100); A4b_ge(100);
Otu001373	2	0	0	1	0	0	0	0	0	0	0	0	0	0	0	23	15	15	13	16	1	1	1	2	2		Bacteria(100); Bacteria_unclassified(100); Bacteria_unclassified(100); Bacteria_unclassified(100); Bacteria_unclassified(100); Bacteria_unclassified(100);
Otu001374	0	0	0	0	0	0	0	0	0	0	0	0	0	0	0	0	0	0	0	1	22	24	14	18	24		Bacteria(100); Planctomycetota(100); Planctomycetes(100); Pirellulales(100); Pirellulaceae(100); Blastopirellula(91);
Otu001375	0	0	0	0	0	4	0	38	0	88	0	0	0	0	0	0	0	0	0	0	0	0	0	0	0		Bacteria(100); Bacteria_unclassified(100); Bacteria_unclassified(100); Bacteria_unclassified(100); Bacteria_unclassified(100); Bacteria_unclassified(100);
Otu001376	4	6	4	4	7	4	13	6	8	4	0	0	0	0	0	0	0	0	0	0	0	0	0	0	0		Bacteria(100); Chloroflexi(100); Dehalococcoidia(100); SAR202_clade(100); SAR202_clade_fa(100); SAR202_clade_ge(100);
Otu001377	0	0	0	0	0	0	0	0	0	0	0	0	0	0	0	0	0	0	0	0	11	17	18	22	12		Bacteria(100); Planctomycetota(100); Planctomycetes(100); Pirellulales(100); Pirellulaceae(100); Pir4_lineage(100);
Otu001378	0	0	0	0	0	0	0	0	0	0	5	10	11	5	23	0	0	0	0	0	0	0	0	0	0		Bacteria(100); Bacteria_unclassified(100); Bacteria_unclassified(100); Bacteria_unclassified(100); Bacteria_unclassified(100); Bacteria_unclassified(100);
Otu001379	0	0	0	0	0	0	0	0	0	0	0	0	0	105	0	0	0	0	0	0	0	1	0	0	2		Bacteria(100); Firmicutes(100); Clostridia(100); Peptostreptococcales-Tissierellales(100); Fusibacteraceae(97); Fusibacter(97);
Otu001380	0	0	0	0	0	135	1	0	9	0	0	0	0	0	0	0	0	0	0	0	0	0	0	0	0		Bacteria(100); Chloroflexi(100); Anaerolineae(100); SBR1031(100); A4b(100); A4b_ge(100);
Otu001381	0	0	0	0	0	0	0	0	136	0	0	0	0	0	0	0	0	0	0	0	0	0	0	0	0		Bacteria(100); Gemmatimonadota(100); S0134_terrestrial_group(100); S0134_terrestrial_group_or(100); S0134_terrestrial_group_fa(100); S0134_terrestrial_group_ge(100);
Otu001382	0	0	0	0	0	0	0	0	0	0	3	0	0	0	0	14	8	5	9	8	11	3	12	7	5		Bacteria(100); Proteobacteria(100); Gammaproteobacteria(100); Oceanospirillales(100); Nitrincolaceae(67); uncultured(67);
Otu001383	0	0	0	0	0	0	0	0	0	0	0	0	0	0	0	0	0	0	0	0	13	25	21	15	17		Bacteria(100); Bacteria_unclassified(100); Bacteria_unclassified(100); Bacteria_unclassified(100); Bacteria_unclassified(100); Bacteria_unclassified(100);
Otu001384	0	0	0	0	0	0	0	0	0	0	0	0	0	0	0	0	0	0	0	0	27	35	14	16	21		Bacteria(100); Cyanobacteria(100); Cyanobacteriia(100); Cyanobacteriales(100); Xenococcaceae(100); Pleurocapsa_PCC-7319(84);
Otu001385	0	0	0	0	0	0	0	0	0	0	0	0	0	0	0	0	0	0	0	0	23	2	34	38	9		Bacteria(100); Cyanobacteria(100); Cyanobacteriia(100); Cyanobacteriales(100); Xenococcaceae(90); uncultured(56);
Otu001386	0	0	0	0	0	0	0	0	0	0	0	0	0	0	0	0	0	0	0	0	28	18	22	33	43		Bacteria(100); Proteobacteria(100); Alphaproteobacteria(100); Kiloniellales(100); Kiloniellaceae(100); Tistlia(99);
Otu001387	6	8	17	5	8	25	22	6	9	5	0	1	0	0	0	0	0	0	0	0	0	0	0	0	0		Bacteria(100); Chloroflexi(100); Dehalococcoidia(100); Dehalococcoidia_unclassified(100); Dehalococcoidia_unclassified(100); Dehalococcoidia_unclassified(100);
Otu001388	0	0	0	0	0	0	0	0	0	0	0	0	1	0	0	1	0	1	2	0	22	19	9	15	17		Bacteria(100); Proteobacteria(100); Gammaproteobacteria(100); Gammaproteobacteria_Incertae_Sedis(100); Unknown_Family(100); uncultured(100);
Otu001389	0	1	0	0	0	0	0	0	0	0	13	33	24	0	0	0	0	0	0	0	0	0	0	0	0		Bacteria(100); Firmicutes(100); Bacilli(100); Lactobacillales(100); Lactobacillaceae(99); Lactobacillus(99);
Otu001390	0	0	2	0	0	0	0	0	65	0	0	0	0	0	0	0	0	0	0	0	0	0	0	1	0		Bacteria(100); Nitrospirota(100); Nitrospiria(100); Nitrospirales(100); Nitrospiraceae(100); Nitrospira(100);
Otu001391	0	0	0	0	0	0	0	0	0	0	0	0	0	0	0	0	0	0	0	0	20	27	13	13	8		Bacteria(100); Proteobacteria(100); Gammaproteobacteria(100); Gammaproteobacteria_unclassified(100); Gammaproteobacteria_unclassified(100); Gammaproteobacteria_unclassified(100);
Otu001392	0	0	0	0	0	0	0	0	0	0	0	0	0	0	0	0	0	0	0	0	28	26	11	28	14		Bacteria(100); Cyanobacteria(100); Cyanobacteriia(100); Cyanobacteriia_unclassified(100); Cyanobacteriia_unclassified(100); Cyanobacteriia_unclassified(100);
Otu001393	0	0	0	0	0	0	0	0	0	0	0	0	0	0	0	0	0	0	0	0	22	18	21	20	32		Bacteria(100); Planctomycetota(100); vadinHA49(100); vadinHA49_or(100); vadinHA49_fa(100); vadinHA49_ge(100);
Otu001394	0	0	0	0	0	0	30	6	1	17	0	0	0	0	0	0	0	0	0	0	0	0	0	0	0		Bacteria(100); Chloroflexi(100); Dehalococcoidia(100); SAR202_clade(100); SAR202_clade_fa(100); SAR202_clade_ge(100);
Otu001395	0	0	0	0	0	0	0	0	36	0	0	0	0	0	0	0	0	0	0	0	0	0	0	0	0		Bacteria(100); Proteobacteria(100); Gammaproteobacteria(100); Burkholderiales(100); Alcaligenaceae(100); Alcaligenaceae_unclassified(93);
Otu001396	0	0	0	0	0	0	0	0	0	0	0	0	0	0	1	0	0	0	0	0	31	16	4	5	44		Bacteria(100); Bacteroidota(100); Bacteroidia(100); Flavobacteriales(100); Flavobacteriaceae(100); Flavobacteriaceae_unclassified(100);
Otu001397	0	0	0	2	2	0	0	0	0	5	7	50	0	0	0	0	0	0	0	0	0	1	0	0	0		Bacteria(100); Acidobacteriota(100); Acidobacteriae(100); Solibacterales(100); Solibacteraceae(100); Candidatus_Solibacter(100);
Otu001398	0	0	0	0	0	0	0	0	0	0	0	0	0	0	0	0	0	0	0	0	33	24	17	18	3		Archaea(100); Crenarchaeota(100); Nitrososphaeria(100); Nitrosopumilales(100); Nitrosopumilaceae(100); Nitrosopumilaceae_ge(91);
Otu001399	0	0	0	0	0	1	0	0	0	0	0	0	0	0	0	24	20	10	21	18	1	0	0	0	0		Bacteria(100); Proteobacteria(100); Gammaproteobacteria(100); SAR86_clade(100); SAR86_clade_fa(100); SAR86_clade_ge(100);
Otu001400	0	0	0	0	0	0	0	0	0	0	0	0	0	2	0	9	19	6	13	18	0	0	0	0	0		Bacteria(100); Proteobacteria(100); Alphaproteobacteria(100); SAR11_clade(100); Clade_I(100); Clade_Ia(62);
Otu001401	0	2	0	2	0	2	3	0	0	0	7	19	24	0	0	0	0	0	0	1	0	0	0	0	0		Bacteria(100); Actinobacteriota(100); Actinobacteria(100); Frankiales(100); uncultured(78); uncultured_ge(78);
Otu001402	0	0	0	0	0	0	0	0	0	0	0	0	0	0	0	0	0	0	0	0	30	18	4	7	29		Bacteria(100); Cyanobacteria(100); Cyanobacteriia(100); Cyanobacteriales(100); Xenococcaceae(100); Chroococcidiopsis_PCC-6712(100);
Otu001403	0	0	0	0	0	0	0	0	0	0	0	0	0	0	0	0	0	0	0	0	17	14	20	21	11		Bacteria(100); Proteobacteria(100); Gammaproteobacteria(100); Gammaproteobacteria_Incertae_Sedis(100); Unknown_Family(100); uncultured(99);
Otu001404	1	0	1	2	3	6	1	37	0	0	0	0	0	0	0	0	0	0	0	0	0	0	0	0	0		Bacteria(100); Bacteria_unclassified(100); Bacteria_unclassified(100); Bacteria_unclassified(100); Bacteria_unclassified(100); Bacteria_unclassified(100);
Otu001405	1	20	9	15	10	2	5	0	0	0	0	0	0	0	0	0	0	0	0	0	0	0	0	0	0		Bacteria(100); Bacteria_unclassified(100); Bacteria_unclassified(100); Bacteria_unclassified(100); Bacteria_unclassified(100); Bacteria_unclassified(100);
Otu001406	0	0	0	0	0	0	0	0	0	0	0	0	0	0	0	0	0	0	0	0	13	12	25	30	6		Bacteria(100); Bacteria_unclassified(100); Bacteria_unclassified(100); Bacteria_unclassified(100); Bacteria_unclassified(100); Bacteria_unclassified(100);
Otu001407	0	0	0	0	0	0	0	0	0	0	0	0	0	0	0	0	0	0	0	0	18	19	21	23	9		Bacteria(100); NB1-j(100); NB1-j_cl(100); NB1-j_or(100); NB1-j_fa(100); NB1-j_ge(100);
Otu001408	0	0	0	0	0	0	0	0	0	0	0	0	0	0	0	0	0	0	0	0	23	7	15	24	25		Bacteria(100); Planctomycetota(100); Planctomycetes(100); Pirellulales(100); Pirellulaceae(100); Pirellulaceae_unclassified(96);
Otu001409	0	0	0	2	0	0	0	0	33	0	10	0	0	6	0	1	0	0	0	0	0	0	0	0	0		Bacteria(100); Methylomirabilota(100); Methylomirabilia(100); Rokubacteriales(100); Rokubacteriales_fa(100); Rokubacteriales_ge(100);
Otu001410	0	0	0	0	5	0	0	0	81	0	4	0	0	0	0	0	0	0	0	0	0	0	0	0	0		Bacteria(100); Proteobacteria(100); Gammaproteobacteria(100); Burkholderiales(100); Nitrosomonadaceae(100); Ellin6067(100);
Otu001411	0	0	0	0	0	0	0	0	0	0	0	0	0	0	0	0	0	0	0	0	6	26	19	20	23		Bacteria(100); Planctomycetota(100); OM190(100); OM190_or(100); OM190_fa(100); OM190_ge(100);
Otu001412	0	0	0	0	0	0	0	0	0	0	0	0	0	0	0	0	1	0	1	1	19	17	22	9	11		Bacteria(100); Proteobacteria(100); Gammaproteobacteria(100); Gammaproteobacteria_unclassified(100); Gammaproteobacteria_unclassified(100); Gammaproteobacteria_unclassified(100);
Otu001413	0	0	0	0	0	0	1	0	0	0	0	0	0	0	2	1	0	2	1	1	8	15	22	17	14		Bacteria(100); Planctomycetota(100); Planctomycetes(100); Pirellulales(100); Pirellulaceae(100); Blastopirellula(100);
Otu001414	0	0	0	0	0	0	0	0	0	0	0	0	0	0	0	19	12	9	12	15	0	0	0	0	0		Bacteria(100); Proteobacteria(100); Alphaproteobacteria(100); SAR11_clade(100); Clade_I(100); Clade_I_unclassified(53);
Otu001415	0	0	0	0	0	12	15	0	10	28	0	0	0	0	0	0	0	0	0	0	0	0	0	0	0		Bacteria(100); Chloroflexi(100); Dehalococcoidia(100); SAR202_clade(100); SAR202_clade_fa(100); SAR202_clade_ge(100);
Otu001416	0	0	0	0	0	0	0	0	0	0	0	0	0	0	0	0	0	2	0	1	26	15	22	20	33		Bacteria(100); Proteobacteria(100); Alphaproteobacteria(100); Caulobacterales(100); Hyphomonadaceae(100); Hyphomonadaceae_unclassified(100);
Otu001417	0	0	0	0	0	0	0	0	0	0	0	0	0	0	0	6	14	18	11	18	0	0	0	0	0		Bacteria(100); Cyanobacteria(100); Cyanobacteriia(100); Synechococcales(100); Cyanobiaceae(100); Synechococcus_CC9902(54);
Otu001418	4	22	12	5	5	5	1	2	0	3	0	0	0	0	0	0	0	0	0	0	0	0	0	0	0		Bacteria(100); Actinobacteriota(100); Acidimicrobiia(100); Microtrichales(100); Microtrichaceae(98); Sva0996_marine_group(98);
Otu001419	0	0	0	0	0	0	0	0	0	0	0	0	0	0	0	0	0	0	0	0	12	28	13	22	7		Bacteria(100); Myxococcota(100); Polyangia(100); Polyangiales(100); Eel-36e1D6(100); Eel-36e1D6_ge(100);
Otu001420	0	0	0	0	0	0	0	0	0	0	0	0	0	0	0	0	0	0	0	0	7	30	17	13	19		Bacteria(100); Deinococcota(100); Deinococci(100); Deinococcales(100); Trueperaceae(100); Truepera(100);
Otu001421	0	0	0	0	0	0	0	0	0	0	1	0	0	0	0	5	2	2	6	3	10	13	14	8	13		Bacteria(100); Verrucomicrobiota(100); Verrucomicrobiae(100); Verrucomicrobiales(100); DEV007(74); DEV007_ge(74);
Otu001422	0	0	0	0	0	0	0	0	0	0	0	0	0	0	0	0	0	0	0	0	24	24	18	22	21		Bacteria(100); Bacteria_unclassified(100); Bacteria_unclassified(100); Bacteria_unclassified(100); Bacteria_unclassified(100); Bacteria_unclassified(100);
Otu001423	0	0	1	0	0	0	0	0	98	0	0	0	0	0	0	0	0	0	0	0	0	0	0	0	0		Bacteria(100); Acidobacteriota(100); Vicinamibacteria(100); Vicinamibacterales(100); Vicinamibacterales_unclassified(95); Vicinamibacterales_unclassified(95);
Otu001424	0	0	0	0	0	0	0	0	0	0	0	0	0	0	0	0	0	0	0	0	19	28	14	25	12		Bacteria(100); Bacteria_unclassified(100); Bacteria_unclassified(100); Bacteria_unclassified(100); Bacteria_unclassified(100); Bacteria_unclassified(100);
Otu001425	0	1	0	0	0	0	0	0	0	0	0	0	0	0	1	1	0	0	0	0	13	20	23	20	9		Bacteria(100); Planctomycetota(100); Phycisphaerae(100); Phycisphaerales(100); Phycisphaeraceae(100); Urania-1B-19_marine_sediment_group(100);
Otu001426	0	0	0	0	0	0	0	0	0	0	0	0	0	0	0	12	13	12	10	10	0	0	0	0	0		Bacteria(100); Proteobacteria(100); Alphaproteobacteria(100); SAR11_clade(100); Clade_I(100); Clade_I_unclassified(74);
Otu001427	0	0	0	0	0	1	0	7	0	0	6	0	0	31	0	0	0	0	0	2	0	0	0	1	0		Bacteria(100); Proteobacteria(100); Alphaproteobacteria(100); Rhizobiales(100); Xanthobacteraceae(98); Xanthobacteraceae_unclassified(83);
Otu001428	0	0	0	0	0	0	0	0	0	0	0	0	0	0	0	7	2	6	9	8	15	7	16	12	7		Bacteria(100); Cyanobacteria(100); Cyanobacteriia(100); Synechococcales(100); Cyanobiaceae(100); Cyanobium_PCC-6307(91);
Otu001429	0	0	1	0	0	70	0	0	0	0	0	0	0	0	0	0	0	0	0	0	0	0	0	0	0		Bacteria(100); Bacteria_unclassified(100); Bacteria_unclassified(100); Bacteria_unclassified(100); Bacteria_unclassified(100); Bacteria_unclassified(100);
Otu001430	0	0	0	0	0	0	0	0	0	0	0	0	0	0	0	0	0	0	0	2	10	14	7	4	57		Bacteria(100); Desulfobacterota(100); Desulfobacteria(100); Desulfobacterales(100); Desulfobacteraceae(100); Desulfobacteraceae_unclassified(88);
Otu001431	0	0	0	0	0	0	0	0	0	0	0	0	0	0	0	0	0	0	0	0	5	21	20	20	15		Bacteria(100); Acidobacteriota(100); Subgroup_21(100); Subgroup_21_or(100); Subgroup_21_fa(100); Subgroup_21_ge(100);
Otu001432	0	0	0	0	0	0	0	0	0	0	0	0	0	0	0	0	0	0	0	0	18	13	17	23	18		Bacteria(100); NB1-j(100); NB1-j_cl(100); NB1-j_or(100); NB1-j_fa(100); NB1-j_ge(100);
Otu001433	0	0	0	0	0	1	0	0	0	0	0	0	0	0	0	2	0	2	0	4	17	16	15	16	19		Bacteria(100); Proteobacteria(100); Alphaproteobacteria(100); Rhodobacterales(100); Rhodobacteraceae(100); Rhodobacteraceae_unclassified(97);
Otu001434	0	5	0	1	1	1	0	0	0	0	0	0	6	1	0	6	7	12	10	11	1	0	1	0	0		Bacteria(100); Bacteroidota(100); Bacteroidia(100); Flavobacteriales(100); Weeksellaceae(100); Cloacibacterium(100);
Otu001435	0	0	0	0	0	0	0	0	0	0	0	16	0	0	0	0	0	0	0	2	12	14	8	7	20		Bacteria(100); Actinobacteriota(100); Acidimicrobiia(100); Microtrichales(100); Microtrichaceae(100); uncultured(100);
Otu001436	0	0	0	0	0	0	0	0	0	0	0	0	0	0	0	0	0	0	0	0	13	17	8	14	17		Bacteria(100); Myxococcota(100); Polyangia(100); Haliangiales(100); Haliangiaceae(100); Haliangium(100);
Otu001437	0	0	0	0	0	0	0	0	0	0	0	0	0	0	0	0	0	0	0	0	23	19	25	11	12		Bacteria(100); Planctomycetota(100); Phycisphaerae(100); Phycisphaerales(100); Phycisphaeraceae(100); Urania-1B-19_marine_sediment_group(100);
Otu001438	0	0	2	0	0	0	0	0	81	0	6	0	0	0	0	0	0	0	0	0	0	0	0	2	1		Bacteria(100); Actinobacteriota(100); Thermoleophilia(100); Gaiellales(100); Gaiellales_unclassified(100); Gaiellales_unclassified(100);
Otu001439	0	0	0	0	0	0	0	0	120	0	0	0	0	0	0	1	1	7	0	2	0	0	1	0	0		Bacteria(100); Proteobacteria(100); Gammaproteobacteria(100); Pseudomonadales(100); Moraxellaceae(100); Acinetobacter(89);
Otu001440	0	0	0	0	0	0	0	0	0	0	0	0	0	0	0	0	0	0	0	0	20	16	16	16	13		Bacteria(100); Planctomycetota(100); Planctomycetes(100); Gemmatales(100); Gemmataceae(100); uncultured(98);
Otu001441	0	0	0	0	0	0	0	0	0	0	0	0	0	0	0	0	0	0	0	0	22	13	20	16	16		Bacteria(100); Proteobacteria(100); Alphaproteobacteria(100); Alphaproteobacteria_unclassified(100); Alphaproteobacteria_unclassified(100); Alphaproteobacteria_unclassified(100);
Otu001442	0	0	0	0	0	0	0	0	0	0	2	0	0	0	0	2	2	5	5	2	17	10	10	14	9		Bacteria(100); Proteobacteria(100); Gammaproteobacteria(100); Vibrionales(100); Vibrionaceae(100); Photobacterium(66);
Otu001443	0	0	0	0	0	0	0	0	0	0	0	0	0	0	0	0	0	0	1	0	17	27	24	31	8		Bacteria(100); Proteobacteria(100); Alphaproteobacteria(100); Kiloniellales(100); Kiloniellaceae(100); uncultured(100);
Otu001444	0	0	0	0	3	0	0	0	0	0	0	0	0	0	0	16	15	12	13	17	0	0	0	0	0		Bacteria(100); Myxococcota(100); Polyangia(100); Blfdi19(100); Blfdi19_fa(100); Blfdi19_ge(100);
Otu001445	6	3	11	8	2	4	5	7	2	7	0	0	0	0	0	0	0	0	0	0	0	0	0	0	0		Bacteria(100); Chloroflexi(100); Dehalococcoidia(100); SAR202_clade(100); SAR202_clade_fa(100); SAR202_clade_ge(100);
Otu001446	0	2	3	2	1	59	3	2	32	4	0	0	0	0	0	0	0	0	0	0	0	0	0	0	0		Bacteria(100); Bacteria_unclassified(100); Bacteria_unclassified(100); Bacteria_unclassified(100); Bacteria_unclassified(100); Bacteria_unclassified(100);
Otu001447	0	0	0	0	0	0	0	0	0	0	0	0	0	0	0	0	0	0	0	0	16	17	19	11	34		Bacteria(100); Desulfobacterota(100); Desulfuromonadia(100); Desulfuromonadia_or(100); Desulfuromonadia_or_unclassified(93); Desulfuromonadia_or_unclassified(93);
Otu001448	0	0	0	0	0	0	0	0	0	0	0	0	0	0	0	0	0	0	0	0	24	20	17	12	19		Bacteria(100); Bacteria_unclassified(100); Bacteria_unclassified(100); Bacteria_unclassified(100); Bacteria_unclassified(100); Bacteria_unclassified(100);
Otu001449	9	84	35	46	52	23	16	3	5	5	0	0	0	0	0	0	1	0	0	0	0	0	0	0	0		Bacteria(100); Bacteria_unclassified(100); Bacteria_unclassified(100); Bacteria_unclassified(100); Bacteria_unclassified(100); Bacteria_unclassified(100);
Otu001450	0	0	0	0	0	0	0	0	0	0	0	0	1	0	0	13	10	15	11	11	0	0	1	0	0		Bacteria(100); Cyanobacteria(100); Cyanobacteriia(100); Synechococcales(100); Cyanobiaceae(100); Synechococcus_CC9902(77);
Otu001451	0	0	0	0	0	0	0	0	0	0	0	0	0	0	3	0	1	0	1	1	5	22	7	5	33		Bacteria(100); NB1-j(100); NB1-j_cl(100); NB1-j_or(100); NB1-j_fa(100); NB1-j_ge(100);
Otu001452	2	31	4	0	1	51	33	43	40	77	0	0	0	0	0	0	0	0	0	0	0	0	0	0	0		Bacteria(100); Chloroflexi(100); Dehalococcoidia(100); SAR202_clade(100); SAR202_clade_fa(100); SAR202_clade_ge(100);
Otu001453	0	0	0	0	0	0	0	0	0	0	0	0	0	0	0	2	1	1	0	0	13	9	28	24	6		Bacteria(100); Verrucomicrobiota(100); Verrucomicrobiae(100); Verrucomicrobiales(100); Rubritaleaceae(99); Luteolibacter(99);
Otu001454	0	0	0	0	0	0	0	0	0	0	1	14	12	0	18	0	0	0	0	0	0	0	2	0	0		Bacteria(100); Proteobacteria(100); Alphaproteobacteria(100); Rhizobiales(100); Rhizobiales_Incertae_Sedis(100); Nordella(100);
Otu001455	0	0	0	0	0	0	0	0	0	0	0	0	0	0	0	0	0	0	0	0	19	15	24	19	13		Bacteria(100); Proteobacteria(100); Alphaproteobacteria(100); Alphaproteobacteria_unclassified(100); Alphaproteobacteria_unclassified(100); Alphaproteobacteria_unclassified(100);
Otu001456	0	0	0	0	0	0	0	0	0	0	0	0	0	0	3	0	0	0	0	0	17	13	20	15	9		Bacteria(100); Proteobacteria(100); Alphaproteobacteria(100); Alphaproteobacteria_unclassified(100); Alphaproteobacteria_unclassified(100); Alphaproteobacteria_unclassified(100);
Otu001457	0	0	0	0	0	0	4	5	31	5	0	0	0	0	0	0	0	0	0	0	0	0	0	0	0		Bacteria(100); Proteobacteria(100); Gammaproteobacteria(100); Nitrosococcales(100); Nitrosococcaceae(100); Nitrosococcaceae_unclassified(100);
Otu001458	0	0	0	0	0	0	0	0	0	0	0	0	0	0	0	0	0	0	0	0	24	22	22	23	1		Bacteria(100); Chloroflexi(100); Anaerolineae(100); Anaerolineae_unclassified(100); Anaerolineae_unclassified(100); Anaerolineae_unclassified(100);
Otu001459	0	0	0	0	0	0	0	0	0	0	0	0	0	0	0	0	0	0	0	0	7	20	4	17	28		Bacteria(100); Cyanobacteria(100); Cyanobacteriia(100); Cyanobacteriales(100); Cyanobacteriales_unclassified(100); Cyanobacteriales_unclassified(100);
Otu001460	0	0	0	0	0	0	0	0	0	0	0	0	0	0	0	0	0	0	0	0	18	13	28	19	25		Bacteria(100); Bacteria_unclassified(100); Bacteria_unclassified(100); Bacteria_unclassified(100); Bacteria_unclassified(100); Bacteria_unclassified(100);
Otu001461	0	0	0	0	1	0	0	0	0	0	10	3	4	13	12	0	0	0	0	0	0	0	0	0	0		Bacteria(100); Bacteria_unclassified(100); Bacteria_unclassified(100); Bacteria_unclassified(100); Bacteria_unclassified(100); Bacteria_unclassified(100);
Otu001462	0	0	0	0	0	0	0	0	0	0	0	0	0	0	0	0	0	0	0	0	15	18	30	11	8		Bacteria(100); Planctomycetota(100); Phycisphaerae(100); Phycisphaerales(100); Phycisphaeraceae(100); Urania-1B-19_marine_sediment_group(100);
Otu001463	0	0	0	0	0	0	0	0	0	0	0	0	0	0	0	12	14	9	12	16	0	0	0	0	0		Bacteria(100); Proteobacteria(100); Alphaproteobacteria(100); SAR11_clade(100); Clade_I(100); Clade_I_unclassified(86);
Otu001464	0	0	0	0	0	0	0	0	0	0	0	0	0	0	0	0	0	0	0	0	18	27	13	18	8		Bacteria(100); Bacteria_unclassified(100); Bacteria_unclassified(100); Bacteria_unclassified(100); Bacteria_unclassified(100); Bacteria_unclassified(100);
Otu001465	0	0	0	0	0	0	0	0	0	0	0	0	0	0	0	0	0	0	0	0	21	13	16	13	10		Bacteria(100); Proteobacteria(100); Gammaproteobacteria(100); Gammaproteobacteria_unclassified(100); Gammaproteobacteria_unclassified(100); Gammaproteobacteria_unclassified(100);
Otu001466	0	0	0	0	0	0	0	0	0	0	0	0	0	0	0	0	0	0	0	0	28	31	14	11	22		Bacteria(100); Dadabacteria(100); Dadabacteriia(100); Dadabacteriales(100); Dadabacteriales_fa(100); Dadabacteriales_ge(100);
Otu001467	0	0	0	0	0	0	0	0	0	0	0	0	0	0	0	0	0	0	0	0	21	21	15	19	18		Bacteria(100); Planctomycetota(100); OM190(100); OM190_or(100); OM190_fa(100); OM190_ge(100);
Otu001468	0	0	0	0	0	0	0	0	0	0	0	0	0	0	0	0	0	0	0	0	20	17	13	20	10		Bacteria(100); Acidobacteriota(100); Thermoanaerobaculia(100); Thermoanaerobaculales(100); Thermoanaerobaculaceae(100); Subgroup_10(100);
Otu001469	0	0	0	0	0	0	0	0	0	0	0	0	12	66	0	0	0	0	0	0	0	0	0	0	0		Bacteria(100); Desulfobacterota(100); Desulfovibrionia(100); Desulfovibrionales(100); Desulfovibrionaceae(100); Halodesulfovibrio(100);
Otu001470	0	0	0	0	0	0	0	0	0	0	0	0	0	0	0	0	0	0	0	0	24	13	17	17	13		Bacteria(100); Acidobacteriota(100); Subgroup_22(100); Subgroup_22_or(100); Subgroup_22_fa(100); Subgroup_22_ge(100);
Otu001471	1	0	0	0	0	0	0	0	14	0	17	12	0	0	6	0	0	0	0	0	0	1	0	2	0		Bacteria(100); Proteobacteria(100); Gammaproteobacteria(100); Steroidobacterales(100); Steroidobacteraceae(100); uncultured(100);
Otu001472	0	0	0	0	0	1	0	0	0	0	0	0	0	0	0	0	5	4	7	6	10	10	14	10	12		Bacteria(100); Desulfobacterota(100); Syntrophobacteria(100); Syntrophobacterales(100); uncultured(100); uncultured_ge(100);
Otu001473	0	0	0	0	0	0	0	0	0	0	0	0	0	0	0	0	0	0	0	0	40	16	9	8	26		Bacteria(100); Verrucomicrobiota(100); Verrucomicrobiae(100); Methylacidiphilales(100); Methylacidiphilaceae(100); uncultured(100);
Otu001474	0	0	0	0	0	0	0	0	0	0	4	8	0	0	13	1	0	0	1	1	0	4	6	10	15		Bacteria(100); Proteobacteria(100); Alphaproteobacteria(100); Parvibaculales(100); Parvibaculales_unclassified(56); Parvibaculales_unclassified(56);
Otu001475	0	0	0	0	0	0	0	0	0	0	0	0	0	0	0	0	0	0	0	0	21	16	16	7	23		Bacteria(100); Actinobacteriota(100); Acidimicrobiia(100); Microtrichales(100); Microtrichaceae(91); Sva0996_marine_group(90);
Otu001476	5	0	5	6	4	6	4	6	6	6	0	0	0	0	0	0	0	0	0	0	0	0	0	0	0		Bacteria(100); Acidobacteriota(100); Vicinamibacteria(100); Subgroup_9(100); Subgroup_9_fa(100); Subgroup_9_ge(100);
Otu001477	0	0	0	0	0	0	0	0	0	0	0	0	4	0	0	12	11	16	12	9	0	0	0	0	0		Bacteria(100); Proteobacteria(100); Gammaproteobacteria(100); Aeromonadales(100); Aeromonadaceae(100); Tolumonas(96);
Otu001478	0	0	0	0	0	0	0	0	0	0	0	0	0	0	0	0	0	0	0	0	24	21	11	13	8		Bacteria(100); Planctomycetota(100); Planctomycetes(100); Planctomycetales(100); Planctomycetales_unclassified(100); Planctomycetales_unclassified(100);
Otu001479	0	0	0	0	0	0	0	0	0	0	1	0	0	0	0	6	6	4	2	4	13	18	20	18	7		Bacteria(100); Bacteroidota(100); Bacteroidia(100); Flavobacteriales(100); Flavobacteriaceae(100); Flavobacteriaceae_unclassified(85);
Otu001480	0	0	0	0	0	0	0	0	0	0	0	0	0	0	2	0	0	0	0	0	25	13	16	19	17		Bacteria(100); Gemmatimonadota(100); BD2-11_terrestrial_group(100); BD2-11_terrestrial_group_or(100); BD2-11_terrestrial_group_fa(100); BD2-11_terrestrial_group_ge(100);
Otu001481	0	0	0	0	0	0	0	0	0	0	1	0	2	3	0	10	14	13	15	10	0	0	0	0	0		Bacteria(100); Bdellovibrionota(100); Bdellovibrionia(100); Bdellovibrionales(100); Bdellovibrionaceae(100); OM27_clade(100);
Otu001482	0	0	0	0	0	0	0	0	0	0	1	0	0	0	0	0	0	0	0	0	16	12	15	19	19		Bacteria(100); Proteobacteria(100); Alphaproteobacteria(100); Alphaproteobacteria_unclassified(100); Alphaproteobacteria_unclassified(100); Alphaproteobacteria_unclassified(100);
Otu001483	0	0	0	0	0	0	0	0	0	0	0	0	1	0	0	6	8	12	16	10	0	0	0	0	0		Bacteria(100); Proteobacteria(100); Alphaproteobacteria(100); SAR11_clade(100); Clade_I(100); Clade_I_unclassified(90);
Otu001484	0	0	4	0	0	0	0	0	0	0	0	0	0	0	0	5	10	10	19	15	0	2	2	1	0		Bacteria(100); Planctomycetota(100); Planctomycetes(100); Planctomycetales(100); Rubinisphaeraceae(100); Fuerstia(96);
Otu001485	0	0	0	0	0	0	0	0	0	0	0	0	0	0	0	0	0	0	0	0	21	19	9	12	16		Bacteria(100); Cyanobacteria(100); Cyanobacteriia(100); Cyanobacteriales(100); Xenococcaceae(100); Pleurocapsa_PCC-7319(99);
Otu001486	0	0	0	0	0	0	0	0	0	0	9	23	3	6	0	0	0	0	0	0	0	0	0	0	0		Bacteria(100); Bacteria_unclassified(100); Bacteria_unclassified(100); Bacteria_unclassified(100); Bacteria_unclassified(100); Bacteria_unclassified(100);
Otu001487	0	0	0	0	0	0	0	0	0	0	0	0	0	0	0	0	0	0	0	0	19	17	16	19	17		Bacteria(100); Bacteroidota(100); Rhodothermia(100); Rhodothermales(100); Rhodothermaceae(100); uncultured(76);
Otu001488	0	1	0	0	0	0	1	0	0	0	0	0	1	0	0	10	10	18	13	17	0	0	0	0	0		Bacteria(100); Proteobacteria(100); Gammaproteobacteria(100); Pseudomonadales(100); Moraxellaceae(100); Acinetobacter(100);
Otu001489	0	0	0	0	0	0	0	0	0	0	0	0	0	0	0	0	0	0	0	0	18	10	16	20	14		Bacteria(100); Bacteroidota(100); Bacteroidia(100); Chitinophagales(100); Saprospiraceae(100); Portibacter(100);
Otu001490	0	0	0	0	0	0	0	0	88	0	0	0	0	0	0	0	0	1	0	0	0	0	0	0	1		Bacteria(100); Proteobacteria(100); Gammaproteobacteria(100); Pseudomonadales(100); Moraxellaceae(100); Enhydrobacter(100);
Otu001491	0	0	0	0	0	0	0	0	0	0	0	0	0	0	0	0	0	0	0	0	14	22	7	12	23		Bacteria(100); Latescibacterota(100); Latescibacteria(100); Latescibacterales(100); Latescibacteraceae(100); Latescibacteraceae_ge(100);
Otu001492	0	0	0	0	0	0	0	0	0	0	0	0	0	0	0	0	0	0	0	0	28	17	24	22	15		Bacteria(100); Proteobacteria(100); Alphaproteobacteria(100); Rhizobiales(100); Methyloligellaceae(96); Methyloligellaceae_unclassified(96);
Otu001493	0	0	0	0	0	0	0	0	0	0	0	0	0	0	3	0	0	0	0	0	37	23	22	15	17		Bacteria(100); Proteobacteria(100); Alphaproteobacteria(100); Kiloniellales(100); Kiloniellales_unclassified(100); Kiloniellales_unclassified(100);
Otu001494	0	0	0	0	0	0	0	0	0	0	0	0	0	0	0	0	0	0	0	0	12	13	21	24	9		Bacteria(100); Acidobacteriota(100); Vicinamibacteria(100); Vicinamibacterales(100); uncultured(79); uncultured_ge(79);
Otu001495	0	0	0	0	0	0	0	0	0	0	0	0	0	0	0	4	1	1	2	7	13	11	7	8	25		Bacteria(100); Proteobacteria(100); Alphaproteobacteria(100); Rhodobacterales(100); Rhodobacteraceae(100); Rhodobacteraceae_unclassified(93);
Otu001496	0	0	0	0	0	0	0	0	0	0	10	8	10	10	7	0	0	0	0	0	0	0	0	0	0		Bacteria(100); Proteobacteria(100); Gammaproteobacteria(100); Gammaproteobacteria_unclassified(100); Gammaproteobacteria_unclassified(100); Gammaproteobacteria_unclassified(100);
Otu001497	0	3	7	0	1	0	0	24	6	14	0	0	0	0	0	0	0	0	0	0	0	0	0	0	0		Bacteria(100); Actinobacteriota(100); Acidimicrobiia(100); Actinomarinales(100); uncultured(100); uncultured_ge(100);
Otu001498	0	0	0	0	0	0	0	0	104	0	0	0	0	0	0	0	0	0	0	0	0	0	0	0	0		Bacteria(100); Bacteroidota(100); Bacteroidia(100); Chitinophagales(100); Chitinophagaceae(100); uncultured(81);
Otu001499	0	0	0	0	0	0	0	0	0	0	0	0	0	0	0	0	0	0	0	0	22	19	18	20	8		Bacteria(100); Planctomycetota(100); Planctomycetota_unclassified(100); Planctomycetota_unclassified(100); Planctomycetota_unclassified(100); Planctomycetota_unclassified(100);
Otu001500	0	0	0	0	0	0	0	0	0	0	0	0	0	0	0	0	0	0	0	0	22	23	14	8	8		Bacteria(100); Proteobacteria(100); Gammaproteobacteria(100); Gammaproteobacteria_unclassified(100); Gammaproteobacteria_unclassified(100); Gammaproteobacteria_unclassified(100);
Otu001501	6	6	7	6	8	2	4	7	3	0	0	0	0	0	0	0	0	0	0	0	0	0	0	0	0		Bacteria(100); Acidobacteriota(100); Vicinamibacteria(100); Vicinamibacterales(100); Vicinamibacterales_unclassified(59); Vicinamibacterales_unclassified(59);
Otu001502	0	0	0	0	0	0	0	0	0	0	0	0	0	0	0	0	0	0	0	0	16	17	25	21	3		Bacteria(100); NB1-j(100); NB1-j_cl(100); NB1-j_or(100); NB1-j_fa(100); NB1-j_ge(100);
Otu001503	0	0	0	0	0	0	0	0	0	0	0	0	0	0	0	0	0	0	0	0	18	21	28	37	14		Bacteria(100); Proteobacteria(100); Gammaproteobacteria(100); Gammaproteobacteria_unclassified(100); Gammaproteobacteria_unclassified(100); Gammaproteobacteria_unclassified(100);
Otu001504	4	5	8	4	5	7	8	9	0	2	0	0	0	0	0	0	0	0	0	0	0	0	1	0	0		Bacteria(100); Chloroflexi(100); Chloroflexi_unclassified(100); Chloroflexi_unclassified(100); Chloroflexi_unclassified(100); Chloroflexi_unclassified(100);
Otu001505	0	0	0	0	0	0	0	0	0	0	0	0	0	0	0	0	0	0	0	0	10	19	16	20	17		Bacteria(100); NB1-j(100); NB1-j_cl(100); NB1-j_or(100); NB1-j_fa(100); NB1-j_ge(100);
Otu001506	0	0	0	0	0	0	0	0	0	0	0	0	0	0	0	16	14	20	12	15	0	0	0	1	0		Bacteria(100); Bacteria_unclassified(100); Bacteria_unclassified(100); Bacteria_unclassified(100); Bacteria_unclassified(100); Bacteria_unclassified(100);
Otu001507	0	1	1	1	0	0	1	4	0	0	16	18	9	3	3	1	1	0	0	0	1	2	0	0	0		Bacteria(100); Acidobacteriota(100); Vicinamibacteria(100); Vicinamibacterales(100); Vicinamibacterales_unclassified(72); Vicinamibacterales_unclassified(72);
Otu001508	0	0	0	0	0	0	0	0	0	0	0	0	0	0	0	0	0	0	0	0	14	19	16	19	11		Bacteria(100); Planctomycetota(100); OM190(100); OM190_or(100); OM190_fa(100); OM190_ge(100);
Otu001509	0	0	0	0	0	0	0	0	0	0	0	0	0	0	0	0	0	0	0	0	29	34	27	12	18		Bacteria(100); Chloroflexi(100); Chloroflexi_unclassified(100); Chloroflexi_unclassified(100); Chloroflexi_unclassified(100); Chloroflexi_unclassified(100);
Otu001510	0	0	0	0	0	0	0	0	0	0	0	0	0	0	0	0	0	0	0	0	16	22	23	7	17		Bacteria(100); Planctomycetota(100); Planctomycetes(100); Pirellulales(100); Pirellulaceae(100); Rhodopirellula(80);
Otu001511	0	0	0	0	0	0	0	0	0	0	0	0	0	0	0	0	0	0	0	0	15	17	20	9	19		Bacteria(100); Planctomycetota(100); Planctomycetes(100); Pirellulales(100); Pirellulaceae(100); Pirellulaceae_unclassified(77);
Otu001512	0	0	0	0	0	0	0	0	0	0	3	0	0	0	0	2	2	1	5	1	18	10	4	3	27		Bacteria(100); Acidobacteriota(100); Thermoanaerobaculia(100); Thermoanaerobaculales(100); Thermoanaerobaculaceae(100); Subgroup_23(100);
Otu001513	0	0	0	0	0	0	0	0	0	0	0	0	0	0	0	0	0	0	0	0	17	26	18	15	6		Bacteria(100); Planctomycetota(100); Planctomycetes(100); Pirellulales(100); Pirellulaceae(100); Rhodopirellula(58);
Otu001514	0	0	0	0	0	0	0	0	80	0	0	0	0	0	0	0	0	0	0	0	0	0	0	0	0		Bacteria(100); Actinobacteriota(100); Actinobacteria(100); Corynebacteriales(100); Corynebacteriales_unclassified(53); Corynebacteriales_unclassified(53);
Otu001515	0	0	0	0	0	0	0	0	0	0	10	9	8	12	10	0	0	0	0	0	0	0	0	0	0		Bacteria(100); Bacteria_unclassified(100); Bacteria_unclassified(100); Bacteria_unclassified(100); Bacteria_unclassified(100); Bacteria_unclassified(100);
Otu001516	0	0	0	0	0	0	0	0	0	0	0	0	0	0	0	0	0	0	0	0	21	16	16	11	18		Bacteria(100); Proteobacteria(100); Alphaproteobacteria(100); Alphaproteobacteria_unclassified(100); Alphaproteobacteria_unclassified(100); Alphaproteobacteria_unclassified(100);
Otu001517	0	0	0	0	0	0	0	0	0	0	0	0	0	0	0	0	0	0	0	0	16	19	12	20	6		Bacteria(100); Bacteria_unclassified(100); Bacteria_unclassified(100); Bacteria_unclassified(100); Bacteria_unclassified(100); Bacteria_unclassified(100);
Otu001518	0	0	0	0	0	0	0	0	0	0	0	0	0	0	0	0	0	0	0	1	22	11	19	14	15		Bacteria(100); Bacteria_unclassified(100); Bacteria_unclassified(100); Bacteria_unclassified(100); Bacteria_unclassified(100); Bacteria_unclassified(100);
Otu001519	0	0	0	0	0	0	0	0	0	0	0	0	0	0	0	0	2	1	3	1	10	8	6	4	45		Bacteria(100); Desulfobacterota(100); Desulfobacteria(100); Desulfobacterales(100); Desulfosarcinaceae(100); Desulfosarcina(100);
Otu001520	0	0	0	0	0	0	0	0	0	0	0	0	0	0	0	18	11	13	11	13	0	0	0	0	0		Bacteria(100); Proteobacteria(100); Alphaproteobacteria(100); SAR11_clade(100); Clade_I(97); Clade_I_unclassified(87);
Otu001521	0	0	0	0	0	0	0	0	0	0	0	0	0	0	0	0	0	0	0	0	18	15	21	23	14		Bacteria(100); Planctomycetota(100); Pla3_lineage(100); Pla3_lineage_or(100); Pla3_lineage_fa(100); Pla3_lineage_ge(100);
Otu001522	0	0	0	0	0	0	0	0	0	0	0	0	0	0	0	18	13	10	11	12	0	0	0	0	0		Bacteria(100); Proteobacteria(100); Alphaproteobacteria(100); SAR11_clade(100); SAR11_clade_unclassified(53); SAR11_clade_unclassified(53);
Otu001523	0	0	0	0	0	0	0	0	0	0	0	0	0	0	0	0	0	0	0	0	25	16	14	13	19		Bacteria(100); Cyanobacteria(100); Vampirivibrionia(100); Obscuribacterales(100); Obscuribacteraceae(100); Obscuribacteraceae_ge(100);
Otu001524	0	0	0	0	0	0	0	0	0	0	0	0	0	0	0	0	0	0	0	0	19	19	14	15	14		Bacteria(100); Chloroflexi(100); Anaerolineae(100); Caldilineales(100); Caldilineaceae(100); uncultured(93);
Otu001525	0	0	0	0	0	0	0	0	0	0	0	0	0	0	0	5	0	3	3	4	20	8	14	15	14		Bacteria(100); Proteobacteria(100); Gammaproteobacteria(100); Cellvibrionales(100); Halieaceae(100); Halieaceae_unclassified(95);
Otu001526	0	0	0	0	0	0	0	0	0	0	2	0	0	0	0	12	8	10	10	12	0	0	0	0	0		Bacteria(100); Proteobacteria(100); Alphaproteobacteria(100); SAR11_clade(100); Clade_I(100); Clade_I_unclassified(76);
Otu001527	0	0	0	0	0	0	0	0	0	0	0	0	0	0	0	19	19	2	9	11	0	0	0	0	0		Bacteria(100); Proteobacteria(100); Alphaproteobacteria(100); SAR11_clade(100); SAR11_clade_unclassified(56); SAR11_clade_unclassified(56);
Otu001528	0	2	2	1	0	45	1	3	62	1	0	0	0	0	0	0	0	0	0	0	0	0	0	0	0		Bacteria(100); Entotheonellaeota(100); Entotheonellia(100); Entotheonellales(100); Entotheonellaceae(100); Entotheonellaceae_ge(100);
Otu001529	0	1	3	44	1	14	6	2	0	8	0	0	0	0	0	0	0	0	0	0	0	0	0	0	0		Bacteria(100); Bdellovibrionota(100); Bdellovibrionia(100); Bacteriovoracales(100); Bacteriovoracaceae(100); Peredibacter(100);
Otu001530	0	0	0	0	0	0	0	0	0	0	0	0	0	0	0	0	0	0	0	0	14	16	11	9	27		Bacteria(100); Desulfobacterota(100); Desulfobulbia(100); Desulfobulbales(100); Desulfurivibrionaceae(53); Desulfurivibrionaceae_unclassified(53);
Otu001531	0	0	0	0	0	0	0	0	0	0	0	0	1	0	0	7	7	8	6	9	5	6	7	7	8		Bacteria(100); Bacteroidota(100); Bacteroidia(100); Flavobacteriales(100); Flavobacteriaceae(100); Lutibacter(100);
Otu001532	0	0	0	0	0	0	0	0	0	0	0	0	0	0	0	0	0	0	0	0	26	30	18	20	9		Bacteria(100); Planctomycetota(100); Planctomycetota_unclassified(100); Planctomycetota_unclassified(100); Planctomycetota_unclassified(100); Planctomycetota_unclassified(100);
Otu001533	0	0	0	0	0	0	0	0	0	0	0	0	0	0	0	0	2	1	0	1	13	17	24	17	4		Bacteria(100); Bacteroidota(100); Bacteroidia(100); Chitinophagales(100); Saprospiraceae(100); uncultured(93);
Otu001534	0	0	0	0	0	0	2	0	0	0	8	42	0	0	0	0	0	0	0	0	0	0	0	0	0		Bacteria(100); Proteobacteria(100); Alphaproteobacteria(100); Rhizobiales(100); Rhizobiales_Incertae_Sedis(100); Nordella(100);
Otu001535	0	0	0	0	0	0	0	0	0	0	0	0	0	0	0	0	0	0	0	0	21	18	18	27	3		Bacteria(100); Planctomycetota(100); Planctomycetes(100); Pirellulales(100); Pirellulaceae(100); Blastopirellula(82);
Otu001536	0	0	0	0	0	0	0	0	0	0	0	0	0	0	0	0	1	1	1	1	3	7	5	8	104		Bacteria(100); Proteobacteria(100); Gammaproteobacteria(100); Ectothiorhodospirales(100); Ectothiorhodospiraceae(98); Thiogranum(96);
Otu001537	0	0	0	0	0	0	0	0	0	0	0	7	0	0	0	0	0	0	0	0	20	7	16	20	7		Bacteria(100); Proteobacteria(100); Gammaproteobacteria(100); Gammaproteobacteria_Incertae_Sedis(100); Unknown_Family(100); uncultured(98);
Otu001538	0	0	0	0	0	0	0	0	0	0	0	0	0	0	0	0	0	0	0	0	11	21	22	24	10		Bacteria(100); Planctomycetota(100); Phycisphaerae(100); Phycisphaerales(100); Phycisphaeraceae(100); uncultured(100);
Otu001539	0	1	0	10	0	0	5	0	0	0	7	0	1	3	22	0	0	0	0	0	0	0	3	0	0		Bacteria(100); Gemmatimonadota(100); Gemmatimonadetes(100); Gemmatimonadales(100); Gemmatimonadaceae(100); Gemmatimonas(97);
Otu001540	0	0	0	0	0	0	0	0	0	0	0	0	0	0	0	0	0	0	0	0	21	12	21	9	17		Bacteria(100); Actinobacteriota(100); Acidimicrobiia(100); Microtrichales(100); Microtrichaceae(100); uncultured(100);
Otu001541	0	0	0	0	0	0	0	0	0	0	0	0	0	0	0	0	0	0	0	0	19	20	20	12	7		Bacteria(100); Chloroflexi(100); Dehalococcoidia(100); SAR202_clade(100); SAR202_clade_fa(100); SAR202_clade_ge(100);
Otu001542	0	0	0	0	0	0	0	0	0	0	0	0	0	0	0	0	0	0	0	0	16	20	10	10	15		Bacteria(100); Planctomycetota(100); Phycisphaerae(100); Phycisphaerales(100); Phycisphaeraceae(100); Urania-1B-19_marine_sediment_group(100);
Otu001543	0	0	0	0	0	0	0	0	0	0	0	0	0	0	0	0	0	0	0	0	13	20	16	17	5		Bacteria(100); Planctomycetota(100); Planctomycetes(100); Pirellulales(100); Pirellulaceae(100); Pirellulaceae_unclassified(100);
Otu001544	0	0	0	0	0	0	2	29	0	74	0	0	0	0	0	0	0	0	0	0	0	0	0	0	0		Bacteria(100); Chloroflexi(100); Anaerolineae(100); SBR1031(100); A4b(100); A4b_ge(100);
Otu001545	0	0	0	0	0	0	0	0	0	0	14	8	8	5	4	0	0	0	0	0	0	0	0	0	0		Bacteria(100); Proteobacteria(100); Proteobacteria_unclassified(100); Proteobacteria_unclassified(100); Proteobacteria_unclassified(100); Proteobacteria_unclassified(100);
Otu001546	0	0	0	0	0	0	0	0	47	0	0	0	0	0	0	0	0	0	0	0	0	0	0	0	0		Bacteria(100); Proteobacteria(100); Gammaproteobacteria(100); Burkholderiales(100); Alcaligenaceae(100); Alcaligenaceae_unclassified(87);
Otu001547	0	0	0	0	0	0	0	0	0	0	0	0	0	0	11	0	0	0	0	0	19	9	7	12	21		Bacteria(100); Proteobacteria(100); Alphaproteobacteria(100); Alphaproteobacteria_unclassified(100); Alphaproteobacteria_unclassified(100); Alphaproteobacteria_unclassified(100);
Otu001548	0	0	0	0	0	0	0	0	0	0	0	0	0	0	0	0	0	0	0	1	15	16	10	12	28		Bacteria(100); Gemmatimonadota(100); BD2-11_terrestrial_group(100); BD2-11_terrestrial_group_or(100); BD2-11_terrestrial_group_fa(100); BD2-11_terrestrial_group_ge(100);
Otu001549	0	0	0	0	0	0	0	0	0	0	0	0	0	0	0	0	0	0	0	0	20	23	9	12	15		Bacteria(100); Planctomycetota(100); OM190(100); OM190_or(100); OM190_fa(100); OM190_ge(100);
Otu001550	0	0	0	0	0	0	0	0	0	0	0	0	0	0	0	2	0	2	2	6	5	7	17	13	24		Bacteria(100); Desulfobacterota(100); Desulfobacteria(100); Desulfobacterales(100); Desulfosarcinaceae(100); Sva0081_sediment_group(63);
Otu001551	0	0	0	0	0	0	0	0	0	0	1	0	0	0	0	0	0	0	2	0	14	13	6	16	14		Bacteria(100); Bacteroidota(100); Bacteroidia(100); Cytophagales(100); Cyclobacteriaceae(100); uncultured(83);
Otu001552	7	12	6	3	9	2	0	4	6	3	0	0	0	0	0	0	0	0	0	0	0	0	0	0	0		Bacteria(100); Chloroflexi(100); Anaerolineae(100); SBR1031(100); A4b(100); A4b_ge(100);
Otu001553	0	0	0	0	0	0	0	0	0	0	0	0	0	0	0	0	0	0	0	0	11	20	25	8	25		Bacteria(100); Myxococcota(100); Polyangia(100); Haliangiales(100); Haliangiaceae(100); Haliangium(100);
Otu001554	0	0	0	1	0	1	0	0	79	0	0	0	0	0	0	0	1	0	0	0	1	0	0	0	0		Bacteria(100); Acidobacteriota(100); Vicinamibacteria(100); Subgroup_17(100); Subgroup_17_fa(100); Subgroup_17_ge(100);
Otu001555	0	0	0	0	0	0	0	0	0	0	0	2	0	42	0	0	0	0	0	0	0	0	0	0	0		Bacteria(100); Proteobacteria(100); Gammaproteobacteria(100); Gammaproteobacteria_unclassified(100); Gammaproteobacteria_unclassified(100); Gammaproteobacteria_unclassified(100);
Otu001556	0	0	0	0	0	0	0	0	0	0	0	0	0	0	0	0	0	0	0	0	14	14	11	10	23		Bacteria(100); Cyanobacteria(100); Cyanobacteriia(100); Cyanobacteriales(100); Xenococcaceae(100); Xenococcaceae_unclassified(100);
Otu001557	0	0	0	0	0	1	0	0	0	0	1	0	0	0	0	16	11	17	9	9	0	0	0	0	0		Bacteria(100); Cyanobacteria(100); Cyanobacteriia(100); Synechococcales(100); Cyanobiaceae(100); Cyanobiaceae_unclassified(52);
Otu001558	0	0	0	0	0	0	0	0	0	0	0	0	0	0	0	0	0	0	0	0	14	23	15	13	10		Bacteria(100); Proteobacteria(100); Gammaproteobacteria(100); Gammaproteobacteria_unclassified(100); Gammaproteobacteria_unclassified(100); Gammaproteobacteria_unclassified(100);
Otu001559	0	0	0	0	0	0	0	0	0	0	0	0	0	0	0	0	0	0	0	0	25	16	10	12	9		Bacteria(100); Proteobacteria(100); Gammaproteobacteria(100); Gammaproteobacteria_unclassified(100); Gammaproteobacteria_unclassified(100); Gammaproteobacteria_unclassified(100);
Otu001560	0	0	0	0	0	0	0	0	0	0	11	5	12	8	13	0	0	0	0	0	0	0	0	0	0		Bacteria(100); Bacteria_unclassified(100); Bacteria_unclassified(100); Bacteria_unclassified(100); Bacteria_unclassified(100); Bacteria_unclassified(100);
Otu001561	0	0	0	0	0	0	0	0	0	0	0	0	0	0	0	0	0	0	0	0	21	16	12	17	2		Bacteria(100); Planctomycetota(100); Planctomycetes(100); Pirellulales(100); Pirellulaceae(100); Blastopirellula(100);
Otu001562	0	0	0	0	0	0	0	0	0	0	0	0	0	0	0	0	0	0	0	0	17	20	19	16	10		Bacteria(100); Planctomycetota(100); Planctomycetes(100); Pirellulales(100); Pirellulaceae(100); Pirellulaceae_unclassified(84);
Otu001563	0	0	0	0	1	0	0	9	0	15	0	0	0	20	7	0	0	0	0	0	0	2	2	0	0		Bacteria(100); Acidobacteriota(100); Subgroup_5(100); Subgroup_5_or(100); Subgroup_5_fa(100); Subgroup_5_ge(100);
Otu001564	0	0	0	0	14	2	1	0	0	8	18	0	0	11	0	0	0	0	0	0	1	0	3	0	0		Bacteria(100); Bacteroidota(100); Bacteroidia(100); Chitinophagales(100); Chitinophagaceae(100); Puia(94);
Otu001565	0	0	7	0	2	0	0	0	0	0	4	0	8	0	21	0	0	0	0	0	0	0	0	0	0		Bacteria(100); Actinobacteriota(100); Acidimicrobiia(100); Microtrichales(100); Microtrichales_unclassified(77); Microtrichales_unclassified(77);
Otu001566	0	0	0	0	0	0	0	0	105	0	0	0	0	0	0	0	0	0	0	0	0	0	0	0	0		Bacteria(100); Chloroflexi(100); Anaerolineae(100); SBR1031(100); A4b(100); A4b_ge(100);
Otu001567	0	0	0	0	0	0	2	0	67	2	13	0	0	0	0	0	0	1	0	0	0	0	1	0	0		Bacteria(100); Proteobacteria(100); Alphaproteobacteria(100); Rhizobiales(100); Xanthobacteraceae(99); Xanthobacteraceae_unclassified(86);
Otu001568	0	0	0	0	0	0	0	0	0	0	0	0	0	0	0	0	0	0	0	0	21	11	15	13	11		Bacteria(100); Latescibacterota(100); Latescibacterota_cl(100); Latescibacterota_or(100); Latescibacterota_fa(100); Latescibacterota_ge(100);
Otu001569	0	0	0	0	0	0	0	0	0	0	0	0	0	0	0	0	0	0	0	2	18	6	26	18	9		Bacteria(100); Proteobacteria(100); Gammaproteobacteria(100); Gammaproteobacteria_Incertae_Sedis(100); Unknown_Family(100); uncultured(100);
Otu001570	0	0	0	0	0	0	0	0	0	0	8	3	9	14	9	0	0	0	0	0	0	0	0	0	0		Bacteria(100); Bacteria_unclassified(100); Bacteria_unclassified(100); Bacteria_unclassified(100); Bacteria_unclassified(100); Bacteria_unclassified(100);
Otu001571	0	0	0	0	0	0	0	0	0	0	0	0	0	0	0	0	0	0	0	0	27	9	13	18	13		Bacteria(100); Bacteria_unclassified(100); Bacteria_unclassified(100); Bacteria_unclassified(100); Bacteria_unclassified(100); Bacteria_unclassified(100);
Otu001572	0	0	0	0	0	0	0	0	0	0	0	0	0	0	0	0	0	0	0	0	10	27	13	18	8		Bacteria(100); Planctomycetota(100); Planctomycetes(100); Pirellulales(100); Pirellulaceae(100); Pirellulaceae_unclassified(84);
Otu001573	0	0	0	0	0	0	0	0	0	0	0	0	0	0	0	10	17	15	7	9	0	0	0	0	0		Archaea(100); Thermoplasmatota(100); Thermoplasmata(100); Marine_Group_II(100); Marine_Group_II_fa(100); Marine_Group_II_ge(100);
Otu001574	0	0	0	0	0	0	0	0	0	0	0	0	0	0	0	8	7	9	4	10	4	3	4	16	3		Bacteria(100); Bacteroidota(100); Bacteroidia(100); Bacteroidia_unclassified(100); Bacteroidia_unclassified(100); Bacteroidia_unclassified(100);
Otu001575	28	22	56	39	73	0	11	5	0	1	0	1	0	0	0	0	0	0	0	0	0	0	0	0	0		Bacteria(100); Chloroflexi(100); Chloroflexi_unclassified(100); Chloroflexi_unclassified(100); Chloroflexi_unclassified(100); Chloroflexi_unclassified(100);
Otu001576	0	0	0	0	0	0	0	0	0	0	1	0	43	21	0	0	0	0	0	0	0	0	0	0	0		Bacteria(100); Planctomycetota(100); Phycisphaerae(100); Phycisphaerales(100); Phycisphaeraceae(100); Phycisphaeraceae_unclassified(100);
Otu001577	7	1	0	1	5	10	4	14	6	8	0	0	0	0	0	0	0	0	0	0	0	0	0	0	0		Archaea(100); Crenarchaeota(100); Nitrososphaeria(100); Nitrosopumilales(100); Nitrosopumilaceae(100); Nitrosopumilaceae_unclassified(100);
Otu001578	0	0	0	0	0	0	0	0	0	0	0	0	0	0	0	0	0	0	0	0	28	14	9	13	17		Bacteria(100); Actinobacteriota(100); Acidimicrobiia(100); Microtrichales(100); Microtrichaceae(96); Sva0996_marine_group(95);
Otu001579	0	0	0	0	0	0	3	6	0	0	6	0	0	13	15	0	0	0	0	0	0	1	0	0	0		Bacteria(100); Gemmatimonadota(100); Gemmatimonadetes(100); Gemmatimonadales(100); Gemmatimonadaceae(100); uncultured(100);
Otu001580	3	9	13	8	4	8	1	1	0	2	0	0	0	0	0	0	0	0	0	0	0	0	0	0	0		Bacteria(100); Chloroflexi(100); Anaerolineae(100); Caldilineales(100); Caldilineaceae(100); uncultured(100);
Otu001581	0	0	0	0	0	0	0	0	0	0	0	0	0	0	0	0	0	0	0	0	26	14	13	15	14		Bacteria(100); Entotheonellaeota(100); Entotheonellia(100); Entotheonellales(100); Entotheonellaceae(100); Entotheonellaceae_ge(100);
Otu001582	0	0	0	0	0	0	0	0	0	0	6	9	11	15	2	0	0	0	0	0	0	0	0	0	0		Bacteria(100); Proteobacteria(100); Gammaproteobacteria(100); Oceanospirillales(100); Endozoicomonadaceae(99); Endozoicomonas(99);
Otu001583	0	0	1	0	0	0	0	0	82	0	0	0	0	0	0	0	0	0	0	0	0	0	0	0	0		Archaea(100); Thermoplasmatota(100); Thermoplasmata(100); Thermoplasmata_unclassified(100); Thermoplasmata_unclassified(100); Thermoplasmata_unclassified(100);
Otu001584	0	0	0	0	0	0	0	0	0	0	0	0	0	0	0	0	0	0	0	0	4	26	15	32	7		Bacteria(100); Actinobacteriota(100); Acidimicrobiia(100); Actinomarinales(100); uncultured(99); uncultured_ge(99);
Otu001585	0	0	0	0	0	0	0	0	0	0	0	0	0	0	0	7	15	6	16	13	0	0	0	0	0		Bacteria(100); Cyanobacteria(100); Cyanobacteriia(100); Synechococcales(100); Cyanobiaceae(100); Prochlorococcus_MIT9313(84);
Otu001586	0	0	0	0	0	0	0	0	0	0	0	0	0	0	0	0	0	0	0	0	19	12	16	13	14		Bacteria(100); NB1-j(100); NB1-j_cl(100); NB1-j_or(100); NB1-j_fa(100); NB1-j_ge(100);
Otu001587	7	16	11	7	13	11	11	8	1	8	0	0	0	0	0	0	0	0	0	0	0	0	0	0	0		Bacteria(100); Chloroflexi(100); Chloroflexi_unclassified(100); Chloroflexi_unclassified(100); Chloroflexi_unclassified(100); Chloroflexi_unclassified(100);
Otu001588	0	0	0	0	0	0	0	0	0	2	3	0	0	0	0	0	0	0	0	0	12	19	15	11	20		Bacteria(100); Proteobacteria(100); Alphaproteobacteria(100); Rhodobacterales(100); Rhodobacteraceae(100); Rhodobacteraceae_unclassified(100);
Otu001589	0	0	0	0	0	0	0	0	0	0	0	0	0	0	0	0	0	0	0	0	15	13	12	15	18		Archaea(100); Crenarchaeota(100); Nitrososphaeria(100); Nitrosopumilales(100); Nitrosopumilaceae(100); Nitrosopumilaceae_unclassified(61);
Otu001590	0	0	6	0	7	1	3	0	0	0	4	5	4	7	8	2	0	0	0	0	0	0	0	0	0		Bacteria(100); Proteobacteria(100); Alphaproteobacteria(100); Alphaproteobacteria_unclassified(100); Alphaproteobacteria_unclassified(100); Alphaproteobacteria_unclassified(100);
Otu001591	0	0	0	0	0	0	0	124	0	0	0	0	0	0	0	0	0	0	0	0	0	0	0	0	0		Bacteria(100); Bacteria_unclassified(100); Bacteria_unclassified(100); Bacteria_unclassified(100); Bacteria_unclassified(100); Bacteria_unclassified(100);
Otu001592	0	0	0	0	0	0	0	0	0	0	0	0	0	0	0	0	0	0	0	0	19	16	12	17	22		Bacteria(100); Bacteria_unclassified(100); Bacteria_unclassified(100); Bacteria_unclassified(100); Bacteria_unclassified(100); Bacteria_unclassified(100);
Otu001593	8	5	10	8	3	2	2	7	2	12	0	0	0	0	0	0	0	0	0	0	0	0	0	0	0		Bacteria(100); Spirochaetota(100); Spirochaetia(100); Spirochaetales(100); Spirochaetaceae(100); Spirochaeta(100);
Otu001594	0	1	3	0	0	0	0	0	58	0	3	0	3	0	0	0	0	0	0	0	0	0	0	0	0		Bacteria(100); Acidobacteriota(100); Vicinamibacteria(100); Vicinamibacterales(100); Vicinamibacteraceae(100); Vicinamibacteraceae_ge(97);
Otu001595	0	0	0	0	0	0	0	0	0	0	0	0	0	0	0	1	0	0	0	0	10	14	14	18	15		Bacteria(100); Acidobacteriota(100); Subgroup_26(100); Subgroup_26_or(100); Subgroup_26_fa(100); Subgroup_26_ge(100);
Otu001596	0	0	0	0	0	0	0	0	0	0	0	0	0	0	0	0	0	0	0	0	28	19	15	18	8		Bacteria(100); Actinobacteriota(100); Acidimicrobiia(100); Actinomarinales(100); uncultured(100); uncultured_ge(100);
Otu001597	15	3	10	26	13	0	0	0	0	0	0	0	0	1	0	0	0	0	0	0	0	0	0	0	0		Bacteria(100); Proteobacteria(100); Alphaproteobacteria(100); Alphaproteobacteria_unclassified(100); Alphaproteobacteria_unclassified(100); Alphaproteobacteria_unclassified(100);
Otu001598	0	0	0	0	0	0	0	0	0	0	0	0	0	0	0	0	0	0	0	0	23	18	12	13	11		Bacteria(100); Proteobacteria(100); Alphaproteobacteria(100); Alphaproteobacteria_unclassified(100); Alphaproteobacteria_unclassified(100); Alphaproteobacteria_unclassified(100);
Otu001599	0	0	0	0	0	0	0	0	0	0	0	0	1	0	0	0	0	0	0	0	19	9	16	23	16		Bacteria(100); Myxococcota(100); Polyangia(100); Polyangiales(100); Polyangiales_unclassified(66); Polyangiales_unclassified(66);
Otu001600	0	0	0	0	0	0	0	0	0	0	0	0	1	0	0	0	0	0	0	0	18	17	20	10	7		Bacteria(100); Planctomycetota(100); Pla3_lineage(100); Pla3_lineage_or(100); Pla3_lineage_fa(100); Pla3_lineage_ge(100);
Otu001601	3	4	4	6	7	9	0	8	3	5	0	0	0	0	0	0	0	0	0	0	0	0	0	0	0		Bacteria(100); Dadabacteria(100); Dadabacteriia(100); Dadabacteriales(100); Dadabacteriales_fa(100); Dadabacteriales_ge(100);
Otu001602	0	0	0	0	0	0	0	0	0	0	7	10	7	3	22	0	0	0	0	0	0	0	0	0	0		Bacteria(100); Bacteria_unclassified(100); Bacteria_unclassified(100); Bacteria_unclassified(100); Bacteria_unclassified(100); Bacteria_unclassified(100);
Otu001603	0	0	0	0	0	0	0	0	0	0	0	0	0	0	0	0	0	0	0	0	51	9	14	20	10		Bacteria(100); Cyanobacteria(100); Cyanobacteriia(100); Cyanobacteriales(100); Xenococcaceae(100); Pleurocapsa_PCC-7319(95);
Otu001604	3	15	8	9	6	3	7	0	2	0	0	0	0	0	0	0	0	0	0	0	0	0	0	0	0		Bacteria(100); Bacteria_unclassified(100); Bacteria_unclassified(100); Bacteria_unclassified(100); Bacteria_unclassified(100); Bacteria_unclassified(100);
Otu001605	0	0	0	0	0	0	0	0	0	0	0	0	0	0	0	0	0	0	0	0	18	21	19	14	4		Bacteria(100); Cyanobacteria(100); Cyanobacteriia(100); Cyanobacteriia_unclassified(100); Cyanobacteriia_unclassified(100); Cyanobacteriia_unclassified(100);
Otu001606	0	0	0	0	0	0	0	0	0	0	0	0	0	0	0	0	0	0	0	0	11	11	28	14	2		Bacteria(100); Latescibacterota(100); Latescibacterota_cl(100); Latescibacterota_or(100); Latescibacterota_fa(100); Latescibacterota_ge(100);
Otu001607	0	0	0	0	0	0	0	0	0	0	0	0	0	0	0	0	0	0	0	0	21	15	15	18	9		Bacteria(100); Verrucomicrobiota(100); Omnitrophia(100); Omnitrophales(100); Omnitrophaceae(100); Candidatus_Omnitrophus(100);
Otu001608	0	0	0	0	0	0	0	0	0	0	0	0	0	0	0	0	0	0	0	0	15	14	13	27	5		Bacteria(100); Bacteroidota(100); Bacteroidia(100); Cytophagales(100); Cyclobacteriaceae(97); Cyclobacteriaceae_unclassified(97);
Otu001609	0	0	0	0	0	3	1	13	15	21	0	0	0	0	0	0	0	0	0	0	0	0	0	0	0		Bacteria(100); Gemmatimonadota(100); BD2-11_terrestrial_group(100); BD2-11_terrestrial_group_or(100); BD2-11_terrestrial_group_fa(100); BD2-11_terrestrial_group_ge(100);
Otu001610	0	0	0	0	0	0	0	0	0	0	0	0	0	0	0	0	0	0	0	0	23	19	7	23	16		Bacteria(100); Proteobacteria(100); Alphaproteobacteria(100); Kiloniellales(100); Kiloniellales_unclassified(90); Kiloniellales_unclassified(90);
Otu001611	0	0	0	0	0	0	0	0	0	0	1	0	0	5	0	3	2	1	4	2	10	12	8	7	7		Bacteria(100); Proteobacteria(100); Gammaproteobacteria(100); BD7-8(100); BD7-8_fa(100); BD7-8_ge(100);
Otu001612	0	0	0	0	0	0	0	0	0	0	0	0	0	0	0	0	0	0	0	0	12	17	15	7	20		Bacteria(100); Planctomycetota(100); OM190(100); OM190_or(100); OM190_fa(100); OM190_ge(100);
Otu001613	0	0	0	0	0	0	0	0	115	0	0	0	0	0	0	0	0	0	0	1	0	0	0	0	0		Bacteria(100); Proteobacteria(100); Gammaproteobacteria(100); Burkholderiales(100); SC-I-84(100); SC-I-84_ge(100);
Otu001614	0	0	0	0	0	2	0	0	0	0	1	0	22	15	0	0	1	0	3	2	0	1	0	1	1		Bacteria(100); Campilobacterota(100); Campylobacteria(100); Campylobacterales(100); Arcobacteraceae(100); Arcobacteraceae_unclassified(87);
Otu001615	0	0	0	0	0	0	0	0	0	0	0	0	0	0	0	0	0	0	0	0	14	18	8	10	26		Bacteria(100); Proteobacteria(100); Gammaproteobacteria(100); Gammaproteobacteria_unclassified(100); Gammaproteobacteria_unclassified(100); Gammaproteobacteria_unclassified(100);
Otu001616	1	1	1	1	2	0	0	0	0	1	9	8	0	1	0	4	6	7	10	6	0	0	0	0	0		Bacteria(100); Planctomycetota(100); Planctomycetes(100); Pirellulales(100); Pirellulaceae(100); Blastopirellula(100);
Otu001617	0	0	0	0	0	0	0	0	0	0	0	0	0	0	0	0	0	0	0	0	14	16	13	16	16		Bacteria(100); Planctomycetota(100); Planctomycetes(100); Pirellulales(100); Pirellulaceae(100); Pirellulaceae_unclassified(98);
Otu001618	0	0	0	0	0	0	0	0	0	0	0	0	0	0	0	1	0	0	0	0	20	13	15	15	25		Bacteria(100); Bacteroidota(100); Bacteroidia(100); Cytophagales(100); Cyclobacteriaceae(100); uncultured(70);
Otu001619	0	0	0	0	0	0	0	0	0	0	0	0	0	0	0	0	0	0	0	0	13	31	2	14	11		Bacteria(100); Bacteroidota(100); Bacteroidia(100); Cytophagales(100); Cyclobacteriaceae(100); Cyclobacteriaceae_unclassified(75);
Otu001620	0	0	0	0	0	0	0	0	0	0	0	0	0	0	0	7	12	10	13	10	0	0	0	0	0		Bacteria(100); Proteobacteria(100); Alphaproteobacteria(100); Rhodobacterales(100); Rhodobacteraceae(100); Rhodobacteraceae_unclassified(56);
Otu001621	0	0	0	0	0	0	0	0	97	0	0	0	0	0	0	0	0	0	0	0	0	0	0	0	0		Bacteria(100); Methylomirabilota(100); Methylomirabilia(100); Rokubacteriales(100); Rokubacteriales_fa(100); Rokubacteriales_ge(100);
Otu001622	43	1	0	2	11	0	0	1	3	0	0	0	0	0	0	0	0	0	0	0	1	0	0	0	0		Bacteria(100); Bacteroidota(100); Rhodothermia(100); Rhodothermales(100); Rhodothermaceae(100); uncultured(100);
Otu001623	0	0	0	0	0	0	0	0	0	0	0	0	0	0	0	0	0	0	0	0	9	22	15	12	21		Bacteria(100); Proteobacteria(100); Alphaproteobacteria(100); Alphaproteobacteria_unclassified(100); Alphaproteobacteria_unclassified(100); Alphaproteobacteria_unclassified(100);
Otu001624	0	0	12	0	4	1	1	0	0	0	8	4	0	0	11	0	0	0	0	0	0	0	0	0	0		Bacteria(100); Actinobacteriota(100); Actinobacteria(100); Streptomycetales(100); Streptomycetaceae(100); Streptomycetaceae_unclassified(70);
Otu001625	0	0	0	0	0	0	0	0	0	0	0	0	0	0	0	12	11	14	18	17	3	0	3	2	2		Bacteria(100); Planctomycetota(100); OM190(100); OM190_or(100); OM190_fa(100); OM190_ge(100);
Otu001626	5	5	37	6	7	3	7	5	5	7	0	0	0	0	0	0	0	0	0	0	0	0	0	0	0		Bacteria(100); Chloroflexi(100); Dehalococcoidia(100); Dehalococcoidia_unclassified(100); Dehalococcoidia_unclassified(100); Dehalococcoidia_unclassified(100);
Otu001627	0	0	0	0	0	0	0	0	0	0	1	0	0	0	48	0	0	0	0	0	0	0	0	0	0		Bacteria(100); Bacteria_unclassified(100); Bacteria_unclassified(100); Bacteria_unclassified(100); Bacteria_unclassified(100); Bacteria_unclassified(100);
Otu001628	0	0	0	0	0	0	0	0	0	0	0	0	0	0	0	0	0	0	0	0	12	13	13	14	27		Bacteria(100); Bacteria_unclassified(100); Bacteria_unclassified(100); Bacteria_unclassified(100); Bacteria_unclassified(100); Bacteria_unclassified(100);
Otu001629	0	0	0	0	0	0	0	0	0	0	0	0	0	0	0	0	0	0	0	0	15	8	21	27	6		Bacteria(100); Nitrospirota(100); Nitrospiria(100); Nitrospirales(100); Nitrospiraceae(100); Nitrospira(100);
Otu001630	0	0	0	0	0	0	0	0	0	0	0	0	0	0	0	0	0	0	0	0	22	16	9	19	21		Bacteria(100); Proteobacteria(100); Gammaproteobacteria(100); Oceanospirillales(100); Hahellaceae(96); Hahella(96);
Otu001631	0	0	0	0	0	0	0	0	0	0	10	0	0	23	0	0	0	0	0	0	0	0	0	0	0		Bacteria(100); Acidobacteriota(100); Subgroup_22(100); Subgroup_22_or(100); Subgroup_22_fa(100); Subgroup_22_ge(100);
Otu001632	0	0	5	0	1	0	0	0	0	0	0	22	9	0	5	0	1	0	1	0	0	0	2	0	0		Bacteria(100); Actinobacteriota(100); Actinobacteria(100); Micromonosporales(100); Micromonosporaceae(100); Micromonosporaceae_unclassified(100);
Otu001633	0	0	0	0	0	0	0	0	0	0	0	0	0	0	0	0	0	0	0	0	19	29	14	13	8		Bacteria(100); Proteobacteria(100); Alphaproteobacteria(100); Rhodobacterales(100); Rhodobacteraceae(100); Rhodobacteraceae_unclassified(100);
Otu001634	0	0	0	0	0	0	0	0	0	0	0	0	0	0	0	0	0	0	0	0	14	17	15	10	14		Bacteria(100); Proteobacteria(100); Gammaproteobacteria(100); EPR3968-O8a-Bc78(100); EPR3968-O8a-Bc78_fa(100); EPR3968-O8a-Bc78_ge(100);
Otu001635	0	0	0	0	0	3	34	49	0	4	0	0	0	0	0	0	0	0	0	0	0	0	0	0	0		Bacteria(100); Bacteria_unclassified(100); Bacteria_unclassified(100); Bacteria_unclassified(100); Bacteria_unclassified(100); Bacteria_unclassified(100);
Otu001636	0	0	0	0	0	0	0	0	0	0	17	8	7	3	11	0	0	0	0	0	0	0	0	0	0		Bacteria(100); Bacteria_unclassified(100); Bacteria_unclassified(100); Bacteria_unclassified(100); Bacteria_unclassified(100); Bacteria_unclassified(100);
Otu001637	0	0	0	0	0	0	0	0	0	0	0	0	0	0	0	0	0	0	0	0	12	8	18	14	25		Bacteria(100); Latescibacterota(100); Latescibacterota_cl(100); Latescibacterota_or(100); Latescibacterota_fa(100); Latescibacterota_ge(100);
Otu001638	0	0	0	0	0	0	0	0	48	0	0	0	0	0	0	0	0	0	0	0	0	0	0	0	0		Bacteria(100); Firmicutes(100); Clostridia(100); Peptostreptococcales-Tissierellales(100); Peptostreptococcales-Tissierellales_fa(100); Finegoldia(100);
Otu001639	0	0	0	0	0	0	0	0	36	0	0	0	0	0	0	0	0	0	0	0	0	0	0	0	0		Bacteria(100); Acidobacteriota(100); Vicinamibacteria(100); Vicinamibacterales(100); Vicinamibacterales_unclassified(79); Vicinamibacterales_unclassified(79);
Otu001640	0	0	0	0	0	0	0	0	85	0	0	0	0	0	0	0	0	0	0	0	0	0	0	0	0		Bacteria(100); Acidobacteriota(100); Blastocatellia(100); Blastocatellales(100); Blastocatellaceae(100); Stenotrophobacter(84);
Otu001641	0	0	0	0	0	0	0	0	0	0	0	0	0	0	0	0	0	0	0	0	10	23	15	7	22		Bacteria(100); Bacteroidota(100); Rhodothermia(100); Rhodothermales(100); Rhodothermaceae(100); uncultured(100);
Otu001642	0	0	0	0	0	0	0	0	0	0	0	0	0	0	0	0	0	0	0	0	31	20	20	30	6		Bacteria(100); NB1-j(100); NB1-j_cl(100); NB1-j_or(100); NB1-j_fa(100); NB1-j_ge(100);
Otu001643	0	0	0	0	0	0	0	0	0	0	0	0	0	0	0	0	0	0	0	0	18	14	4	4	23		Bacteria(100); Planctomycetota(100); Planctomycetes(100); Pirellulales(100); Pirellulaceae(100); Bythopirellula(74);
Otu001644	0	0	0	0	0	0	0	0	0	0	0	0	0	0	0	0	0	0	0	0	20	12	15	26	16		Bacteria(100); Planctomycetota(100); OM190(100); OM190_or(100); OM190_fa(100); OM190_ge(100);
Otu001645	0	0	0	0	0	0	0	0	0	0	0	0	0	0	0	0	0	0	0	0	10	7	15	20	15		Bacteria(100); Proteobacteria(100); Alphaproteobacteria(100); Kiloniellales(100); Kiloniellaceae(99); Pelagibius(89);
Otu001646	0	0	0	0	0	0	0	0	0	0	0	0	0	0	0	0	0	1	0	0	13	29	17	8	31		Bacteria(100); Proteobacteria(100); Alphaproteobacteria(100); Caulobacterales(100); Parvularculaceae(100); Parvularculaceae_unclassified(64);
Otu001647	0	8	0	1	2	0	3	4	0	0	15	4	10	0	0	0	0	1	0	2	0	2	0	1	0		Bacteria(100); Acidobacteriota(100); Vicinamibacteria(100); Vicinamibacterales(100); uncultured(92); uncultured_ge(92);
Otu001648	0	0	0	0	0	0	0	0	0	0	0	0	0	0	0	0	0	0	0	0	25	12	8	14	12		Bacteria(100); Cyanobacteria(100); Cyanobacteriia(100); Cyanobacteriales(100); Cyanobacteriales_unclassified(99); Cyanobacteriales_unclassified(99);
Otu001649	0	0	0	0	0	0	0	0	0	0	0	0	0	0	0	0	0	0	0	0	12	22	7	16	22		Bacteria(100); Desulfobacterota(100); Desulfobulbia(100); Desulfobulbales(100); Desulfocapsaceae(100); Desulfocapsaceae_unclassified(98);
Otu001650	0	0	0	0	0	0	0	0	0	0	0	0	0	0	0	0	0	0	0	0	13	9	22	14	9		Bacteria(100); Proteobacteria(100); Gammaproteobacteria(100); Gammaproteobacteria_unclassified(100); Gammaproteobacteria_unclassified(100); Gammaproteobacteria_unclassified(100);
Otu001651	0	0	0	0	0	0	0	0	0	0	0	0	0	0	0	0	0	0	0	0	14	15	14	11	13		Bacteria(100); Proteobacteria(100); Alphaproteobacteria(100); Alphaproteobacteria_unclassified(100); Alphaproteobacteria_unclassified(100); Alphaproteobacteria_unclassified(100);
Otu001652	0	0	0	0	0	0	0	0	0	0	0	0	0	0	0	0	0	0	0	0	29	14	13	8	29		Bacteria(100); Bacteroidota(100); Rhodothermia(100); Rhodothermales(100); Rhodothermaceae(100); uncultured(100);
Otu001653	0	0	0	0	0	0	0	0	0	0	0	0	0	0	0	0	0	0	0	0	12	18	13	10	22		Bacteria(100); NB1-j(100); NB1-j_cl(100); NB1-j_or(100); NB1-j_fa(100); NB1-j_ge(100);
Otu001654	0	0	0	0	0	0	0	0	0	0	0	0	0	0	0	0	0	0	0	0	8	3	25	15	23		Bacteria(100); Planctomycetota(100); OM190(100); OM190_or(100); OM190_fa(100); OM190_ge(100);
Otu001655	0	0	0	0	0	0	0	0	0	0	0	0	0	0	0	0	0	0	0	0	12	15	14	17	11		Bacteria(100); Bacteria_unclassified(100); Bacteria_unclassified(100); Bacteria_unclassified(100); Bacteria_unclassified(100); Bacteria_unclassified(100);
Otu001656	0	0	0	0	0	0	0	0	0	0	0	0	0	0	0	1	0	0	1	0	8	20	13	3	31		Bacteria(100); Planctomycetota(100); Planctomycetes(100); Pirellulales(100); Pirellulaceae(100); Pirellula(80);
Otu001657	2	0	2	0	0	0	3	0	0	0	0	0	0	6	0	1	2	1	0	1	17	14	1	6	9		Bacteria(100); Proteobacteria(100); Alphaproteobacteria(100); Sphingomonadales(100); Sphingomonadaceae(100); Altererythrobacter(62);
Otu001658	0	0	0	0	0	0	0	0	0	0	0	0	0	0	0	0	0	0	0	0	12	31	29	32	10		Bacteria(100); Actinobacteriota(100); Acidimicrobiia(100); Actinomarinales(100); uncultured(100); uncultured_ge(100);
Otu001659	0	1	0	0	1	0	0	0	0	0	0	0	0	0	0	7	15	10	12	17	0	0	0	0	0		Bacteria(100); Planctomycetota(100); Planctomycetes(100); Pirellulales(100); Pirellulaceae(100); Pirellulaceae_unclassified(60);
Otu001660	0	0	0	0	0	0	0	0	0	0	0	0	0	0	2	0	0	0	0	0	13	22	8	17	16		Bacteria(100); Proteobacteria(100); Gammaproteobacteria(100); Steroidobacterales(100); Woeseiaceae(98); Woeseia(87);
Otu001661	0	0	0	0	0	0	0	0	0	0	11	37	0	11	0	1	0	0	0	0	0	0	0	0	0		Bacteria(100); Acidobacteriota(100); Vicinamibacteria(100); Subgroup_17(100); Subgroup_17_fa(100); Subgroup_17_ge(100);
Otu001662	0	0	0	0	0	0	0	0	0	0	0	0	0	0	0	0	0	0	0	0	22	13	15	16	5		Bacteria(100); Planctomycetota(100); Planctomycetes(100); Pirellulales(100); Pirellulaceae(100); Pirellulaceae_unclassified(100);
Otu001663	8	5	4	3	7	2	0	7	0	9	0	0	0	0	0	0	0	0	0	0	0	0	0	0	0		Bacteria(100); Poribacteria(100); Poribacteria_cl(100); Poribacteria_or(100); Poribacteria_fa(100); Poribacteria_ge(100);
Otu001664	0	0	0	0	0	0	0	0	0	0	0	0	0	0	0	1	1	1	3	0	6	21	11	8	19		Bacteria(100); Chloroflexi(100); KD4-96(100); KD4-96_or(100); KD4-96_fa(100); KD4-96_ge(100);
Otu001665	0	0	0	0	0	2	6	10	57	3	0	0	0	0	0	0	0	0	0	0	0	0	0	0	0		Bacteria(100); Proteobacteria(100); Alphaproteobacteria(100); Sneathiellales(100); Sneathiellaceae(100); uncultured(100);
Otu001666	0	0	0	0	0	0	0	0	0	0	2	8	3	2	12	0	0	0	0	0	0	0	0	0	0		Bacteria(100); Bacteria_unclassified(100); Bacteria_unclassified(100); Bacteria_unclassified(100); Bacteria_unclassified(100); Bacteria_unclassified(100);
Otu001667	0	0	0	0	0	0	0	0	0	0	0	0	0	0	0	0	0	0	0	0	23	8	10	18	15		Bacteria(100); Acidobacteriota(100); Subgroup_26(100); Subgroup_26_or(100); Subgroup_26_fa(100); Subgroup_26_ge(100);
Otu001668	0	0	0	0	0	0	0	0	0	0	0	0	0	0	0	0	0	0	0	0	17	18	15	12	11		Bacteria(100); Bacteria_unclassified(100); Bacteria_unclassified(100); Bacteria_unclassified(100); Bacteria_unclassified(100); Bacteria_unclassified(100);
Otu001669	0	0	0	0	0	4	14	21	0	13	0	0	0	0	0	0	0	0	0	0	0	0	0	0	0		Bacteria(100); Acidobacteriota(100); Vicinamibacteria(100); Vicinamibacterales(100); Vicinamibacteraceae(100); Vicinamibacteraceae_ge(82);
Otu001670	0	0	0	0	0	0	0	0	0	0	14	4	6	6	13	0	0	0	0	0	0	0	0	0	0		Bacteria(100); Bacteria_unclassified(100); Bacteria_unclassified(100); Bacteria_unclassified(100); Bacteria_unclassified(100); Bacteria_unclassified(100);
Otu001671	11	0	22	7	1	14	10	0	1	0	0	0	0	0	0	0	0	0	0	0	0	0	0	0	0		Bacteria(100); Chloroflexi(100); Anaerolineae(100); SBR1031(100); A4b(100); A4b_ge(100);
Otu001672	0	0	0	0	0	0	0	0	0	0	0	0	0	0	0	10	13	4	15	9	0	0	0	0	0		Bacteria(100); Proteobacteria(100); Alphaproteobacteria(100); Rhodospirillales(100); Magnetospiraceae(100); uncultured(100);
Otu001673	0	0	0	0	0	0	0	0	0	0	0	0	0	0	0	0	0	0	0	0	5	8	11	21	14		Bacteria(100); Planctomycetota(100); BD7-11(100); BD7-11_or(100); BD7-11_fa(100); BD7-11_ge(100);
Otu001674	75	41	61	97	71	0	0	0	0	0	0	1	0	0	0	0	0	0	0	0	0	0	0	0	0		Bacteria(100); Proteobacteria(100); Gammaproteobacteria(100); KI89A_clade(100); KI89A_clade_fa(100); KI89A_clade_ge(100);
Otu001675	0	1	0	0	0	0	0	0	0	0	0	0	7	76	2	0	0	0	0	0	0	0	0	0	0		Bacteria(100); Firmicutes(100); Clostridia(100); Peptostreptococcales-Tissierellales(100); Peptostreptococcales-Tissierellales_fa(98); Peptostreptococcales-Tissierellales_fa_unclassified(98);
Otu001676	0	0	0	0	0	0	0	0	0	0	0	1	0	2	0	11	11	8	11	7	0	0	0	0	0		Bacteria(100); Cyanobacteria(100); Cyanobacteriia(100); Synechococcales(100); Cyanobiaceae(100); Cyanobiaceae_unclassified(62);
Otu001677	0	0	0	0	0	0	0	0	0	0	0	0	0	97	0	0	0	0	0	0	0	0	0	0	0		Bacteria(100); Proteobacteria(100); Gammaproteobacteria(100); Cellvibrionales(100); Spongiibacteraceae(100); BD1-7_clade(96);
Otu001678	0	0	0	0	0	0	0	0	0	0	1	0	0	0	0	11	8	17	14	20	0	0	0	0	0		Bacteria(100); Cyanobacteria(100); Cyanobacteriia(100); Synechococcales(100); Cyanobiaceae(100); Cyanobiaceae_unclassified(74);
Otu001679	0	0	0	0	0	0	0	0	0	0	0	0	0	0	0	0	0	0	0	0	12	13	22	17	5		Bacteria(100); Proteobacteria(100); Gammaproteobacteria(100); Gammaproteobacteria_unclassified(100); Gammaproteobacteria_unclassified(100); Gammaproteobacteria_unclassified(100);
Otu001680	5	1	2	3	6	6	9	8	7	4	0	0	0	0	0	0	0	0	0	0	0	0	0	0	0		Bacteria(100); PAUC34f(100); PAUC34f_cl(100); PAUC34f_or(100); PAUC34f_fa(100); PAUC34f_ge(100);
Otu001681	0	0	0	0	0	0	0	0	0	0	0	0	0	0	0	1	0	0	0	0	21	12	18	18	5		Bacteria(100); Planctomycetota(100); OM190(100); OM190_or(100); OM190_fa(100); OM190_ge(100);
Otu001682	0	0	0	0	0	0	0	0	0	0	0	0	0	0	0	0	0	0	0	0	6	10	34	17	11		Bacteria(100); Proteobacteria(100); Gammaproteobacteria(100); Gammaproteobacteria_unclassified(100); Gammaproteobacteria_unclassified(100); Gammaproteobacteria_unclassified(100);
Otu001683	0	0	0	0	0	0	0	0	0	0	1	1	1	0	0	7	9	14	14	14	0	0	0	1	0		Bacteria(100); Bacteroidota(100); Bacteroidia(100); Flavobacteriales(100); Flavobacteriaceae(100); Flavobacteriaceae_unclassified(100);
Otu001684	0	0	0	0	0	0	0	0	0	0	0	0	0	0	0	0	0	0	0	0	13	5	22	20	10		Bacteria(100); Planctomycetota(100); Planctomycetes(100); Pirellulales(100); Pirellulaceae(100); Blastopirellula(100);
Otu001685	0	1	0	0	0	0	0	0	0	0	0	0	1	0	102	0	0	0	0	0	0	0	1	0	0		Bacteria(100); Bacteroidota(100); Bacteroidia(100); Flavobacteriales(100); Flavobacteriaceae(100); Aquimarina(99);
Otu001686	0	0	0	0	0	0	0	0	0	0	0	0	0	0	0	0	0	0	0	0	38	21	21	10	24		Bacteria(100); Proteobacteria(100); Alphaproteobacteria(100); Tistrellales(100); Geminicoccaceae(100); Geminicoccaceae_unclassified(99);
Otu001687	0	0	0	0	0	0	2	8	13	20	0	0	0	0	0	0	0	0	0	0	0	0	0	0	0		Bacteria(100); Bacteria_unclassified(100); Bacteria_unclassified(100); Bacteria_unclassified(100); Bacteria_unclassified(100); Bacteria_unclassified(100);
Otu001688	0	0	0	0	0	0	0	0	83	0	0	0	0	0	0	0	0	0	0	0	0	0	0	0	0		Bacteria(100); Bacteria_unclassified(100); Bacteria_unclassified(100); Bacteria_unclassified(100); Bacteria_unclassified(100); Bacteria_unclassified(100);
Otu001689	0	0	0	0	0	0	0	0	0	0	3	16	7	5	1	0	0	0	0	0	0	0	0	0	0		Bacteria(100); Bacteria_unclassified(100); Bacteria_unclassified(100); Bacteria_unclassified(100); Bacteria_unclassified(100); Bacteria_unclassified(100);
Otu001690	0	0	0	0	0	0	0	0	0	0	0	0	0	0	0	0	0	0	0	0	16	17	22	18	6		Bacteria(100); Planctomycetota(100); Planctomycetes(100); Planctomycetales(100); Planctomycetales_unclassified(97); Planctomycetales_unclassified(97);
Otu001691	0	0	2	0	0	0	0	0	72	0	0	0	0	0	0	0	0	0	0	0	0	0	0	0	0		Bacteria(100); Proteobacteria(100); Gammaproteobacteria(100); Burkholderiales(100); Comamonadaceae(100); Pseudorhodoferax(56);
Otu001692	0	0	0	0	0	0	0	0	0	0	0	0	0	0	0	2	7	5	1	4	8	11	9	4	21		Bacteria(100); Proteobacteria(100); Alphaproteobacteria(100); Rhizobiales(100); Methyloligellaceae(99); Methyloceanibacter(99);
Otu001693	0	0	0	0	0	0	0	0	0	0	0	0	0	0	0	17	12	14	9	15	0	0	0	0	0		Bacteria(100); Proteobacteria(100); Alphaproteobacteria(100); Rhodobacterales(100); Rhodobacteraceae(100); Rhodobacteraceae_unclassified(100);
Otu001694	0	0	0	0	0	0	0	0	0	0	0	0	1	0	0	18	17	7	10	16	0	0	0	0	0		Bacteria(100); Bacteroidota(100); Bacteroidia(100); Chitinophagales(100); Saprospiraceae(100); Aureispira(100);
Otu001695	0	0	0	0	0	0	0	0	0	0	0	0	0	0	0	0	0	0	0	0	14	11	21	24	14		Bacteria(100); Myxococcota(100); Polyangia(100); Polyangia_unclassified(100); Polyangia_unclassified(100); Polyangia_unclassified(100);
Otu001696	0	0	0	0	0	0	0	0	0	0	0	0	0	0	0	0	0	0	0	0	11	17	8	17	14		Bacteria(100); Planctomycetota(100); Phycisphaerae(100); Phycisphaerales(100); Phycisphaeraceae(100); Urania-1B-19_marine_sediment_group(100);
Otu001697	0	0	0	0	0	0	0	0	0	0	0	0	0	0	0	0	1	0	0	0	9	23	16	18	14		Bacteria(100); Myxococcota(100); Polyangia(100); Polyangia_unclassified(100); Polyangia_unclassified(100); Polyangia_unclassified(100);
Otu001698	2	0	25	9	2	13	48	2	5	3	0	0	0	0	0	0	0	0	0	0	1	1	0	2	3		Bacteria(100); Proteobacteria(100); Gammaproteobacteria(100); UBA10353_marine_group(100); UBA10353_marine_group_fa(100); UBA10353_marine_group_ge(100);
Otu001699	0	0	0	0	0	0	0	0	0	0	0	0	0	0	0	0	2	2	2	0	3	12	10	11	24		Bacteria(100); Proteobacteria(100); Gammaproteobacteria(100); Gammaproteobacteria_unclassified(100); Gammaproteobacteria_unclassified(100); Gammaproteobacteria_unclassified(100);
Otu001700	0	3	4	2	8	0	0	0	0	4	14	0	7	0	2	0	0	0	0	0	0	2	0	0	0		Bacteria(100); Acidobacteriota(100); Acidobacteriae(100); Acidobacteriales(100); uncultured(99); uncultured_ge(99);
Otu001701	7	2	6	5	8	39	40	10	11	1	0	0	0	0	0	0	0	0	0	0	0	0	0	0	0		Bacteria(100); Proteobacteria(100); Alphaproteobacteria(100); Defluviicoccales(100); uncultured(99); uncultured_ge(99);
Otu001702	0	0	0	0	0	0	0	0	0	0	0	50	0	0	0	0	0	0	0	0	0	0	0	0	0		Bacteria(100); Gemmatimonadota(100); Gemmatimonadetes(100); Gemmatimonadales(100); Gemmatimonadaceae(100); Gemmatimonas(100);
Otu001703	6	5	4	2	5	4	5	3	5	3	0	0	0	0	0	0	0	0	0	0	0	0	0	0	0		Bacteria(100); Dadabacteria(100); Dadabacteriia(100); Dadabacteriales(100); Dadabacteriales_fa(100); Dadabacteriales_ge(100);
Otu001704	0	0	0	0	0	0	0	0	0	0	0	0	0	0	0	0	0	0	2	0	12	20	18	13	19		Bacteria(100); Desulfobacterota(100); Desulfuromonadia(100); Desulfuromonadia_unclassified(100); Desulfuromonadia_unclassified(100); Desulfuromonadia_unclassified(100);
Otu001705	0	0	0	0	0	0	0	0	0	0	0	0	0	0	0	0	0	0	0	0	15	12	20	15	9		Bacteria(100); Acidobacteriota(100); Thermoanaerobaculia(100); Thermoanaerobaculales(100); Thermoanaerobaculaceae(100); Subgroup_10(100);
Otu001706	0	0	0	0	0	0	0	0	0	0	2	0	2	0	0	10	7	14	14	12	0	0	1	0	0		Bacteria(100); Proteobacteria(100); Gammaproteobacteria(100); Burkholderiales(100); Comamonadaceae(100); Comamonadaceae_unclassified(99);
Otu001707	1	0	2	0	0	1	7	0	0	0	13	18	0	0	17	0	0	0	0	0	0	0	0	1	0		Bacteria(100); Proteobacteria(100); Gammaproteobacteria(100); Burkholderiales(100); TRA3-20(95); TRA3-20_ge(95);
Otu001708	0	0	0	0	0	0	0	0	0	0	0	0	0	0	0	0	0	0	0	0	23	11	14	11	27		Bacteria(100); NB1-j(100); NB1-j_cl(100); NB1-j_or(100); NB1-j_fa(100); NB1-j_ge(100);
Otu001709	0	0	0	0	0	0	0	0	0	0	0	0	0	0	0	0	0	0	0	0	25	24	11	6	10		Bacteria(100); Bacteroidota(100); Bacteroidia(100); Flavobacteriales(100); Flavobacteriaceae(100); Flavobacteriaceae_unclassified(100);
Otu001710	0	0	0	0	0	0	0	0	0	0	0	0	0	0	0	0	0	1	0	0	18	15	14	16	5		Bacteria(100); Proteobacteria(100); Alphaproteobacteria(100); Caulobacterales(100); Parvularculaceae(100); Parvularculaceae_unclassified(99);
Otu001711	0	0	0	0	0	0	0	0	0	0	0	0	0	0	0	1	0	0	0	0	8	7	18	12	17		Bacteria(100); Planctomycetota(100); OM190(100); OM190_or(100); OM190_fa(100); OM190_ge(100);
Otu001712	0	0	0	0	0	0	0	0	0	0	0	0	0	0	0	0	0	0	0	0	11	13	13	11	17		Bacteria(100); Planctomycetota(100); OM190(100); OM190_or(100); OM190_fa(100); OM190_ge(100);
Otu001713	0	0	0	0	0	0	0	0	0	0	0	0	0	0	0	11	10	5	6	15	0	0	0	0	0		Bacteria(100); Bacteria_unclassified(100); Bacteria_unclassified(100); Bacteria_unclassified(100); Bacteria_unclassified(100); Bacteria_unclassified(100);
Otu001714	19	5	18	9	9	0	0	4	0	2	0	2	0	0	0	0	0	0	0	0	0	0	0	0	0		Bacteria(100); Bacteria_unclassified(100); Bacteria_unclassified(100); Bacteria_unclassified(100); Bacteria_unclassified(100); Bacteria_unclassified(100);
Otu001715	0	0	0	0	0	0	0	0	83	0	0	0	0	0	0	0	0	0	0	0	0	0	0	0	0		Bacteria(100); Chloroflexi(100); Chloroflexia(100); Chloroflexales(100); Chloroflexales_unclassified(100); Chloroflexales_unclassified(100);
Otu001716	0	0	0	0	0	0	0	0	0	0	3	2	6	0	0	9	21	9	7	7	0	1	4	0	0		Bacteria(100); Bacteria_unclassified(100); Bacteria_unclassified(100); Bacteria_unclassified(100); Bacteria_unclassified(100); Bacteria_unclassified(100);
Otu001717	0	0	0	0	0	0	0	3	0	0	0	36	3	0	18	0	0	0	0	0	0	3	0	1	0		Bacteria(100); Bacteria_unclassified(100); Bacteria_unclassified(100); Bacteria_unclassified(100); Bacteria_unclassified(100); Bacteria_unclassified(100);
Otu001718	0	0	0	0	0	0	0	0	0	0	0	0	0	0	0	13	11	12	7	15	0	0	0	0	0		Bacteria(100); Bacteroidota(100); Bacteroidia(100); Flavobacteriales(100); Flavobacteriaceae(100); NS5_marine_group(100);
Otu001719	0	0	0	0	0	0	0	0	90	0	0	0	0	0	0	0	0	0	0	0	0	0	0	0	0		Bacteria(100); Actinobacteriota(100); Actinobacteria(100); Pseudonocardiales(100); Pseudonocardiaceae(100); Actinophytocola(89);
Otu001720	0	0	0	0	0	0	0	0	0	0	10	1	12	5	8	0	0	0	0	0	0	0	0	0	0		Bacteria(100); Proteobacteria(100); Gammaproteobacteria(100); Oceanospirillales(100); Endozoicomonadaceae(84); Endozoicomonas(65);
Otu001721	0	0	0	0	0	0	0	0	0	0	0	0	0	0	0	0	0	0	0	0	16	15	9	13	17		Bacteria(100); Actinobacteriota(100); Acidimicrobiia(100); Microtrichales(100); Ilumatobacteraceae(100); Ilumatobacteraceae_unclassified(92);
Otu001722	0	0	0	0	0	0	0	0	0	0	0	0	0	0	0	7	10	13	12	21	0	0	0	0	1		Archaea(100); Thermoplasmatota(100); Thermoplasmata(100); Marine_Group_II(100); Marine_Group_II_fa(100); Marine_Group_II_ge(100);
Otu001723	0	0	0	0	0	0	0	0	0	0	0	0	0	0	0	0	0	0	0	0	12	14	26	20	6		Bacteria(100); Acidobacteriota(100); Vicinamibacteria(100); Vicinamibacterales(100); uncultured(97); uncultured_ge(97);
Otu001724	0	0	0	0	0	0	0	0	0	0	0	0	0	0	0	0	0	0	0	0	2	18	23	20	18		Bacteria(100); Actinobacteriota(100); Acidimicrobiia(100); Actinomarinales(100); uncultured(100); uncultured_ge(100);
Otu001725	0	0	0	0	0	0	0	0	0	0	0	0	0	0	0	0	0	0	0	0	10	18	16	14	21		Bacteria(100); Proteobacteria(100); Gammaproteobacteria(100); Gammaproteobacteria_unclassified(100); Gammaproteobacteria_unclassified(100); Gammaproteobacteria_unclassified(100);
Otu001726	0	0	0	0	0	0	0	0	0	0	0	0	0	0	0	0	0	0	0	0	17	20	13	16	8		Bacteria(100); Proteobacteria(100); Alphaproteobacteria(100); Alphaproteobacteria_unclassified(100); Alphaproteobacteria_unclassified(100); Alphaproteobacteria_unclassified(100);
Otu001727	0	0	0	0	0	0	0	0	0	4	0	0	0	0	0	6	20	7	11	6	0	1	1	1	0		Bacteria(100); Planctomycetota(100); Planctomycetes(100); Pirellulales(100); Pirellulaceae(100); Pirellula(100);
Otu001728	0	0	0	0	0	0	0	0	0	0	0	0	0	0	0	0	0	0	0	0	14	11	17	20	8		Bacteria(100); Planctomycetota(100); Planctomycetes(100); Pirellulales(100); Pirellulaceae(100); Pirellulaceae_unclassified(100);
Otu001729	0	0	0	0	0	0	0	0	0	0	0	0	0	3	10	5	3	2	1	2	5	9	6	6	8		Bacteria(100); Proteobacteria(100); Alphaproteobacteria(100); Caulobacterales(100); Hyphomonadaceae(100); Hyphomonadaceae_unclassified(98);
Otu001730	0	0	0	0	0	0	32	1	0	65	0	0	0	0	0	0	0	0	0	0	0	0	0	0	0		Bacteria(100); Gemmatimonadota(100); BD2-11_terrestrial_group(100); BD2-11_terrestrial_group_or(100); BD2-11_terrestrial_group_fa(100); BD2-11_terrestrial_group_ge(100);
Otu001731	0	0	0	0	0	0	0	0	0	0	0	0	0	0	0	12	9	7	11	14	0	0	0	0	0		Bacteria(100); Bacteria_unclassified(100); Bacteria_unclassified(100); Bacteria_unclassified(100); Bacteria_unclassified(100); Bacteria_unclassified(100);
Otu001732	0	0	0	0	0	0	0	0	0	0	0	0	0	0	0	0	0	0	0	0	17	14	17	10	9		Bacteria(100); Bacteria_unclassified(100); Bacteria_unclassified(100); Bacteria_unclassified(100); Bacteria_unclassified(100); Bacteria_unclassified(100);
Otu001733	0	0	0	0	0	0	0	0	0	0	0	0	0	0	0	0	0	0	0	0	15	13	20	13	2		Bacteria(100); Acidobacteriota(100); Subgroup_21(100); Subgroup_21_or(100); Subgroup_21_fa(100); Subgroup_21_ge(100);
Otu001734	0	0	0	0	1	0	0	0	0	0	9	0	0	0	0	10	8	11	9	14	0	0	0	0	0		Bacteria(100); Proteobacteria(100); Gammaproteobacteria(100); Oceanospirillales(100); Endozoicomonadaceae(100); Endozoicomonas(100);
Otu001735	0	0	0	0	0	0	0	8	0	0	16	30	0	0	0	0	0	0	0	0	0	0	0	0	3		Bacteria(100); Verrucomicrobiota(100); Verrucomicrobiae(100); Pedosphaerales(100); Pedosphaeraceae(100); Pedosphaeraceae_unclassified(100);
Otu001736	0	0	0	0	0	0	0	0	0	0	0	0	0	0	0	0	0	0	0	0	14	17	19	10	6		Bacteria(100); Planctomycetota(100); Phycisphaerae(100); Phycisphaerales(100); Phycisphaeraceae(100); uncultured(100);
Otu001737	0	0	0	0	0	0	0	0	0	0	0	64	0	0	0	0	0	0	0	0	0	0	0	0	0		Bacteria(100); Dependentiae(100); Babeliae(100); Babeliales(100); Vermiphilaceae(100); Vermiphilaceae_ge(100);
Otu001738	0	0	0	0	0	0	0	0	0	0	1	0	0	0	0	11	8	3	13	7	0	1	4	2	2		Bacteria(100); Proteobacteria(100); Gammaproteobacteria(100); Cellvibrionales(100); Halieaceae(100); Halieaceae_unclassified(100);
Otu001739	0	0	1	0	0	3	0	1	24	0	2	1	7	0	2	0	0	1	0	0	0	0	0	0	0		Bacteria(100); Actinobacteriota(100); Thermoleophilia(100); Gaiellales(100); Gaiellaceae(99); Gaiella(99);
Otu001740	17	0	0	0	10	0	0	13	0	14	0	0	0	0	0	0	0	0	0	0	0	0	0	0	0		Archaea(100); Crenarchaeota(100); Nitrososphaeria(100); Nitrosopumilales(100); Nitrosopumilaceae(100); Candidatus_Nitrosopumilus(96);
Otu001741	0	0	0	0	0	0	0	0	0	0	0	0	0	0	0	0	0	0	0	0	12	24	11	14	15		Bacteria(100); Proteobacteria(100); Gammaproteobacteria(100); Gammaproteobacteria_unclassified(100); Gammaproteobacteria_unclassified(100); Gammaproteobacteria_unclassified(100);
Otu001742	0	0	0	0	0	0	0	0	0	0	0	0	0	0	0	0	0	0	0	0	15	14	12	13	15		Bacteria(100); Bacteroidota(100); Rhodothermia(100); Rhodothermales(100); Rhodothermaceae(100); uncultured(100);
Otu001743	0	0	0	0	0	0	0	0	0	0	0	0	0	0	0	0	0	0	0	0	12	5	16	59	9		Bacteria(100); Bacteroidota(100); Bacteroidia(100); Chitinophagales(100); Saprospiraceae(100); Saprospiraceae_unclassified(87);
Otu001744	0	0	0	0	0	0	0	0	0	0	0	0	0	0	0	0	0	0	0	0	10	25	10	6	20		Bacteria(100); Myxococcota(100); Polyangia(100); Haliangiales(100); Haliangiaceae(100); Haliangium(100);
Otu001745	0	4	0	4	1	1	5	0	0	0	19	0	0	0	0	0	0	1	0	0	1	3	0	0	1		Bacteria(100); Acidobacteriota(100); Holophagae(100); Subgroup_7(100); Subgroup_7_fa(100); Subgroup_7_ge(100);
Otu001746	0	0	0	0	0	0	0	0	0	0	0	0	0	0	0	0	0	0	0	0	5	16	13	19	22		Bacteria(100); Bacteroidota(100); Bacteroidia(100); Chitinophagales(100); Saprospiraceae(100); Saprospiraceae_unclassified(99);
Otu001747	0	0	0	0	0	0	0	0	0	0	0	0	0	0	0	0	0	0	0	0	22	14	17	12	9		Bacteria(100); Acidobacteriota(100); Thermoanaerobaculia(100); Thermoanaerobaculales(100); Thermoanaerobaculaceae(100); Subgroup_10(100);
Otu001748	0	0	0	0	0	0	0	0	0	0	0	0	0	0	0	0	0	0	0	0	13	12	19	15	12		Bacteria(100); Planctomycetota(100); OM190(100); OM190_or(100); OM190_fa(100); OM190_ge(100);
Otu001749	0	0	0	0	0	0	0	0	0	0	0	0	0	0	0	0	0	0	0	0	23	29	7	10	17		Bacteria(100); Proteobacteria(100); Alphaproteobacteria(100); Alphaproteobacteria_unclassified(100); Alphaproteobacteria_unclassified(100); Alphaproteobacteria_unclassified(100);
Otu001750	2	2	8	2	2	6	0	6	6	3	0	0	0	0	0	0	0	0	0	0	0	0	0	0	0		Bacteria(100); Proteobacteria(100); Gammaproteobacteria(100); Nitrosococcales(100); Nitrosococcaceae(100); AqS1(60);
Otu001751	0	0	0	0	0	0	0	0	0	0	0	0	0	0	0	1	0	0	0	0	12	10	14	13	14		Bacteria(100); Proteobacteria(100); Gammaproteobacteria(100); Nitrosococcales(100); Nitrosococcaceae(100); FS142-36B-02(100);
Otu001752	0	0	0	0	0	0	0	0	52	0	0	0	0	0	0	0	0	0	0	0	0	0	0	0	0		Bacteria(100); Bacteria_unclassified(100); Bacteria_unclassified(100); Bacteria_unclassified(100); Bacteria_unclassified(100); Bacteria_unclassified(100);
Otu001753	0	0	0	0	0	0	0	0	0	0	0	0	0	0	0	0	0	0	0	0	10	15	28	11	8		Bacteria(100); Planctomycetota(100); Planctomycetes(100); Pirellulales(100); Pirellulaceae(100); Blastopirellula(85);
Otu001754	0	0	0	0	0	0	0	0	0	0	0	0	0	0	0	0	0	0	0	0	15	13	20	6	14		Bacteria(100); Planctomycetota(100); OM190(100); OM190_or(100); OM190_fa(100); OM190_ge(100);
Otu001755	0	0	0	0	0	1	0	0	0	0	9	0	0	31	0	0	0	0	0	0	0	1	0	0	0		Bacteria(100); Verrucomicrobiota(100); Verrucomicrobiae(100); Opitutales(100); Opitutaceae(100); Opitutaceae_unclassified(87);
Otu001756	8	6	6	11	3	2	2	1	0	1	0	0	0	0	0	0	0	0	0	0	0	0	0	0	0		Bacteria(100); Actinobacteriota(100); Acidimicrobiia(100); Microtrichales(100); Microtrichaceae(100); Sva0996_marine_group(100);
Otu001757	0	0	0	0	0	0	0	0	67	0	0	0	0	0	0	0	0	0	0	0	0	0	0	0	0		Bacteria(100); Proteobacteria(100); Alphaproteobacteria(100); Rhizobiales(100); Hyphomicrobiaceae(97); Hyphomicrobiaceae_unclassified(96);
Otu001758	0	0	0	0	0	0	0	0	0	0	0	0	0	0	0	0	0	0	0	0	14	17	22	21	3		Bacteria(100); PAUC34f(100); PAUC34f_cl(100); PAUC34f_or(100); PAUC34f_fa(100); PAUC34f_ge(100);
Otu001759	0	0	0	0	0	0	0	0	0	0	0	0	0	0	0	10	8	9	6	15	0	0	1	0	0		Bacteria(100); Proteobacteria(100); Gammaproteobacteria(100); Burkholderiales(100); Nitrosomonadaceae(100); IS-44(98);
Otu001760	0	0	0	0	0	0	0	0	0	0	0	0	0	0	0	6	13	11	12	12	0	0	0	0	0		Bacteria(100); Proteobacteria(100); Gammaproteobacteria(100); Nitrosococcales(100); Nitrosococcaceae(100); Nitrosococcaceae_unclassified(71);
Otu001761	0	0	0	0	0	0	0	0	0	0	0	0	0	0	0	2	1	2	1	5	5	10	7	12	15		Bacteria(100); Chloroflexi(100); Anaerolineae(100); Anaerolineales(100); Anaerolineaceae(100); Anaerolineaceae_unclassified(95);
Otu001762	6	7	7	9	4	6	4	5	0	4	0	0	0	0	0	0	0	0	0	0	0	0	0	0	0		Bacteria(100); Chloroflexi(100); Dehalococcoidia(100); SAR202_clade(100); SAR202_clade_fa(100); SAR202_clade_ge(100);
Otu001763	0	0	0	0	0	0	0	0	0	0	0	0	0	0	0	0	0	0	0	1	33	8	15	6	16		Bacteria(100); Cyanobacteria(100); Cyanobacteriia(100); Cyanobacteriales(100); Xenococcaceae(79); Xenococcaceae_unclassified(79);
Otu001764	0	0	0	0	0	0	0	0	0	0	0	0	0	0	0	0	0	0	0	0	7	15	12	15	11		Bacteria(100); Acidobacteriota(100); Thermoanaerobaculia(100); Thermoanaerobaculales(100); Thermoanaerobaculaceae(100); Subgroup_10(100);
Otu001765	0	0	0	0	0	0	0	0	107	0	0	0	0	0	0	0	0	0	0	0	0	0	0	0	0		Bacteria(100); Proteobacteria(100); Gammaproteobacteria(100); Diplorickettsiales(100); Diplorickettsiaceae(100); Aquicella(100);
Otu001766	0	0	0	0	0	0	0	0	0	0	0	0	0	0	0	0	0	0	0	0	13	15	19	18	11		Bacteria(100); Proteobacteria(100); Gammaproteobacteria(100); Gammaproteobacteria_unclassified(100); Gammaproteobacteria_unclassified(100); Gammaproteobacteria_unclassified(100);
Otu001767	0	0	0	0	0	0	0	0	0	0	1	0	0	0	0	0	1	0	0	0	3	9	19	15	22		Bacteria(100); Planctomycetota(100); Planctomycetes(100); Pirellulales(100); Pirellulaceae(100); Pirellulaceae_unclassified(92);
Otu001768	0	0	0	0	0	0	0	0	0	0	0	0	0	0	0	18	19	12	11	7	0	0	0	0	0		Archaea(100); Thermoplasmatota(100); Thermoplasmata(100); Marine_Group_II(100); Marine_Group_II_fa(100); Marine_Group_II_ge(100);
Otu001769	0	0	0	0	0	2	0	0	0	0	0	0	0	0	0	12	17	14	5	7	0	0	0	0	0		Bacteria(100); Myxococcota(100); Myxococcia(100); Myxococcales(100); Myxococcaceae(100); P3OB-42(100);
Otu001770	0	0	0	0	0	0	0	0	0	0	0	0	0	0	0	0	0	0	0	0	12	21	11	9	13		Bacteria(100); Proteobacteria(100); Gammaproteobacteria(100); Gammaproteobacteria_unclassified(100); Gammaproteobacteria_unclassified(100); Gammaproteobacteria_unclassified(100);
Otu001771	0	0	0	0	0	0	0	0	0	0	0	0	0	0	0	0	0	0	0	0	18	16	12	12	4		Bacteria(100); Proteobacteria(100); Gammaproteobacteria(100); Gammaproteobacteria_unclassified(100); Gammaproteobacteria_unclassified(100); Gammaproteobacteria_unclassified(100);
Otu001772	0	0	0	0	0	0	0	0	0	0	0	0	0	0	0	0	0	0	0	0	16	9	10	18	6		Bacteria(100); Acidobacteriota(100); Vicinamibacteria(100); Subgroup_9(100); Subgroup_9_fa(100); Subgroup_9_ge(100);
Otu001773	0	0	0	0	0	0	0	0	0	0	0	0	0	0	0	6	3	1	2	3	6	10	6	4	26		Bacteria(100); Bacteroidota(100); Bacteroidia(100); Flavobacteriales(100); Flavobacteriaceae(100); Winogradskyella(99);
Otu001774	0	0	0	0	0	0	0	0	78	0	0	0	0	0	0	0	0	0	0	0	0	0	0	0	0		Bacteria(100); Chloroflexi(100); Anaerolineae(100); Anaerolineales(100); Anaerolineaceae(100); UTCFX1(100);
Otu001775	0	0	0	0	0	0	0	0	0	0	0	0	0	0	0	0	0	0	0	0	11	13	23	11	8		Bacteria(100); Bacteria_unclassified(100); Bacteria_unclassified(100); Bacteria_unclassified(100); Bacteria_unclassified(100); Bacteria_unclassified(100);
Otu001776	4	9	3	4	2	6	6	2	1	8	0	0	0	0	0	0	0	0	0	0	0	0	0	0	0		Bacteria(100); Gemmatimonadota(100); BD2-11_terrestrial_group(100); BD2-11_terrestrial_group_or(100); BD2-11_terrestrial_group_fa(100); BD2-11_terrestrial_group_ge(100);
Otu001777	0	0	0	0	0	0	0	0	0	0	0	0	0	0	0	0	0	0	0	0	12	12	15	10	13		Bacteria(100); Gemmatimonadota(100); BD2-11_terrestrial_group(100); BD2-11_terrestrial_group_or(100); BD2-11_terrestrial_group_fa(100); BD2-11_terrestrial_group_ge(100);
Otu001778	0	0	0	0	0	0	0	0	0	0	0	0	0	0	0	10	15	11	11	18	0	0	0	0	0		Bacteria(100); Proteobacteria(100); Gammaproteobacteria(100); SAR86_clade(100); SAR86_clade_fa(100); SAR86_clade_ge(100);
Otu001779	0	0	0	0	0	0	0	0	0	0	0	0	0	0	0	0	0	0	0	0	19	7	8	18	18		Archaea(100); Crenarchaeota(100); Nitrososphaeria(100); Nitrosopumilales(100); Nitrosopumilaceae(100); Nitrosopumilaceae_unclassified(99);
Otu001780	0	0	0	0	0	0	14	0	0	61	0	0	0	0	0	0	0	0	0	0	0	0	0	0	0		Bacteria(100); Proteobacteria(100); Gammaproteobacteria(100); Gammaproteobacteria_unclassified(100); Gammaproteobacteria_unclassified(100); Gammaproteobacteria_unclassified(100);
Otu001781	0	6	0	5	1	0	2	0	0	0	0	1	0	0	21	0	0	0	0	0	0	0	2	1	0		Bacteria(100); Verrucomicrobiota(100); Verrucomicrobiae(100); Chthoniobacterales(100); Xiphinematobacteraceae(99); Candidatus_Xiphinematobacter(99);
Otu001782	0	0	0	0	0	0	0	0	0	0	0	0	0	0	0	0	0	0	0	2	11	15	9	16	12		Bacteria(100); Planctomycetota(100); OM190(100); OM190_or(100); OM190_fa(100); OM190_ge(100);
Otu001783	0	0	0	0	0	0	0	0	36	0	0	0	0	0	0	0	0	0	0	0	0	0	0	0	0		Bacteria(100); Proteobacteria(100); Gammaproteobacteria(100); Enterobacterales(100); Enterobacterales_unclassified(99); Enterobacterales_unclassified(99);
Otu001784	0	0	0	0	0	0	0	0	0	0	0	0	134	0	0	0	0	0	0	0	0	0	0	0	0		Bacteria(100); Bacteroidota(100); Bacteroidia(100); Chitinophagales(100); Saprospiraceae(100); Saprospiraceae_unclassified(100);
Otu001785	0	0	0	0	0	0	0	0	0	0	1	0	0	0	0	6	10	14	3	8	1	0	0	0	0		Bacteria(100); Proteobacteria(100); Alphaproteobacteria(100); Rhodobacterales(100); Rhodobacteraceae(100); HIMB11(65);
Otu001786	0	0	0	0	0	0	0	0	0	0	2	0	2	0	0	5	5	8	4	21	2	2	0	0	1		Bacteria(100); Proteobacteria(100); Gammaproteobacteria(100); Vibrionales(100); Vibrionaceae(100); Vibrionaceae_unclassified(91);
Otu001787	0	0	0	0	0	0	0	0	0	0	0	0	0	0	0	10	13	2	7	12	0	0	0	0	0		Bacteria(100); Proteobacteria(100); Alphaproteobacteria(100); SAR11_clade(100); Clade_I(100); Clade_Ia(62);
Otu001788	0	0	0	0	0	0	0	0	0	0	0	0	0	0	0	2	0	3	0	2	11	10	15	8	11		Bacteria(100); Proteobacteria(100); Gammaproteobacteria(100); Cellvibrionales(100); Halieaceae(100); Parahaliea(89);
Otu001789	0	0	0	0	0	0	0	0	0	0	0	0	0	0	0	0	0	0	0	0	7	14	14	12	13		Bacteria(100); Proteobacteria(100); Gammaproteobacteria(100); Nitrosococcales(100); Nitrosococcaceae(100); Nitrosococcaceae_unclassified(98);
Otu001790	0	4	0	0	0	0	0	0	0	0	0	0	0	0	0	0	0	0	0	0	14	16	10	15	14		Bacteria(100); NB1-j(100); NB1-j_cl(100); NB1-j_or(100); NB1-j_fa(100); NB1-j_ge(100);
Otu001791	0	0	0	0	0	0	0	0	0	0	0	0	0	0	0	0	0	0	0	0	13	22	11	14	9		Bacteria(100); NB1-j(100); NB1-j_cl(100); NB1-j_or(100); NB1-j_fa(100); NB1-j_ge(100);
Otu001792	0	0	0	0	0	0	0	0	0	0	0	0	0	0	0	0	0	0	0	0	2	7	3	0	58		Bacteria(100); Proteobacteria(100); Gammaproteobacteria(100); Chromatiales(100); Chromatiaceae(99); Candidatus_Thiobios(99);
Otu001793	0	0	0	0	0	0	0	0	0	0	0	0	23	20	0	1	0	0	0	0	0	0	0	0	0		Archaea(100); Nanoarchaeota(100); Nanoarchaeia(100); Woesearchaeales(100); SCGC_AAA286-E23(99); SCGC_AAA286-E23_ge(99);
Otu001794	0	0	0	0	0	0	0	0	0	0	0	0	0	0	0	0	0	0	0	0	11	20	19	11	13		Bacteria(100); Bacteria_unclassified(100); Bacteria_unclassified(100); Bacteria_unclassified(100); Bacteria_unclassified(100); Bacteria_unclassified(100);
Otu001795	0	0	0	0	0	0	0	0	0	0	27	9	31	8	15	0	0	0	0	0	0	0	0	0	0		Bacteria(100); Proteobacteria(100); Gammaproteobacteria(100); Gammaproteobacteria_unclassified(100); Gammaproteobacteria_unclassified(100); Gammaproteobacteria_unclassified(100);
Otu001796	2	0	1	3	4	9	8	4	2	5	0	0	0	0	0	0	0	0	0	0	0	0	0	0	0		Bacteria(100); Chloroflexi(100); Dehalococcoidia(100); SAR202_clade(100); SAR202_clade_fa(100); SAR202_clade_ge(100);
Otu001797	0	3	13	0	5	0	0	0	0	6	1	24	0	5	0	0	0	0	0	0	1	0	1	2	1		Bacteria(100); Proteobacteria(100); Alphaproteobacteria(100); Rhizobiales(100); Xanthobacteraceae(100); Xanthobacteraceae_unclassified(83);
Otu001798	0	0	0	0	0	0	0	0	0	0	0	0	0	0	0	0	0	0	0	0	12	17	14	13	24		Bacteria(100); Bacteroidota(100); Bacteroidia(100); Chitinophagales(100); Saprospiraceae(100); uncultured(97);
Otu001799	0	0	0	0	0	0	0	0	0	0	0	0	0	0	0	1	2	1	2	1	12	14	7	6	20		Bacteria(100); Bacteroidota(100); Bacteroidia(100); Cytophagales(100); Cyclobacteriaceae(100); uncultured(99);
Otu001800	0	0	0	0	0	0	0	0	0	0	0	0	0	0	0	0	0	0	0	0	16	12	16	17	19		Bacteria(100); Myxococcota(100); Polyangia(100); Polyangiales(100); Sandaracinaceae(97); Sandaracinaceae_unclassified(92);
Otu001801	0	0	0	0	0	0	0	0	0	0	0	0	0	0	0	2	0	0	1	2	5	8	8	21	15		Bacteria(100); Actinobacteriota(100); Acidimicrobiia(100); Actinomarinales(100); uncultured(100); uncultured_ge(100);
Otu001802	0	0	0	0	0	0	0	0	0	0	0	0	0	0	0	0	0	0	0	0	20	6	16	14	7		Bacteria(100); Bacteroidota(100); Bacteroidia(100); Cytophagales(100); Cyclobacteriaceae(100); Ekhidna(100);
Otu001803	0	0	0	0	0	0	0	0	0	0	0	0	0	0	0	0	0	0	0	0	14	21	14	10	8		Bacteria(100); Bdellovibrionota(100); Bdellovibrionia(100); Bdellovibrionales(100); Bdellovibrionaceae(100); OM27_clade(100);
Otu001804	0	0	0	0	0	0	0	0	0	0	0	0	0	0	0	0	0	0	0	0	6	13	13	21	3		Bacteria(100); Planctomycetota(100); Planctomycetes(100); Pirellulales(100); Pirellulaceae(100); Pir4_lineage(55);
Otu001805	0	0	0	0	0	0	0	0	0	0	0	0	0	0	0	1	1	0	0	0	9	16	16	13	13		Bacteria(100); Planctomycetota(100); Planctomycetes(100); Pirellulales(100); Pirellulaceae(100); Bythopirellula(95);
Otu001806	0	0	0	0	0	0	0	0	0	0	0	0	0	0	14	0	0	0	0	0	14	9	4	9	6		Bacteria(100); Planctomycetota(100); Planctomycetes(100); Pirellulales(100); Pirellulaceae(100); Blastopirellula(90);
Otu001807	0	0	0	1	2	2	0	7	0	0	11	0	0	4	8	0	0	0	1	0	0	1	1	0	0		Bacteria(100); Acidobacteriota(100); Subgroup_11(100); Subgroup_11_or(100); Subgroup_11_fa(100); Subgroup_11_ge(100);
Otu001808	4	6	2	0	0	0	0	0	0	0	24	1	0	0	0	0	0	0	0	0	0	0	1	0	0		Bacteria(100); Actinobacteriota(100); Actinobacteria(100); Streptomycetales(100); Streptomycetaceae(100); Streptomyces(91);
Otu001809	0	0	0	0	0	0	0	0	0	0	0	0	0	0	0	1	0	0	0	0	19	8	12	13	8		Bacteria(100); Actinobacteriota(100); Acidimicrobiia(100); Microtrichales(100); Microtrichaceae(99); Sva0996_marine_group(99);
Otu001810	0	0	0	0	0	0	0	0	79	0	0	0	0	0	0	0	0	0	0	0	0	0	0	0	0		Bacteria(100); Acidobacteriota(100); Acidobacteriota_unclassified(100); Acidobacteriota_unclassified(100); Acidobacteriota_unclassified(100); Acidobacteriota_unclassified(100);
Otu001811	0	0	0	0	0	0	0	0	0	0	10	5	7	5	5	0	0	0	0	0	0	0	0	0	0		Bacteria(100); Proteobacteria(100); Gammaproteobacteria(100); Gammaproteobacteria_unclassified(100); Gammaproteobacteria_unclassified(100); Gammaproteobacteria_unclassified(100);
Otu001812	0	0	0	0	0	0	0	0	0	0	0	0	0	0	0	0	0	0	0	0	14	15	17	13	7		Bacteria(100); NB1-j(100); NB1-j_cl(100); NB1-j_or(100); NB1-j_fa(100); NB1-j_ge(100);
Otu001813	0	0	0	0	0	0	0	0	0	0	0	0	0	0	0	0	0	0	0	0	13	17	21	9	7		Bacteria(100); Planctomycetota(100); OM190(100); OM190_or(100); OM190_fa(100); OM190_ge(100);
Otu001814	0	0	0	0	0	0	0	0	0	0	0	0	0	0	0	0	0	0	0	0	15	15	9	8	17		Bacteria(100); Bacteria_unclassified(100); Bacteria_unclassified(100); Bacteria_unclassified(100); Bacteria_unclassified(100); Bacteria_unclassified(100);
Otu001815	0	0	0	0	0	0	0	0	61	0	0	0	0	0	0	0	0	0	0	0	0	0	0	0	0		Bacteria(100); Bacteroidota(100); Bacteroidia(100); Flavobacteriales(100); Weeksellaceae(100); Chryseobacterium(98);
Otu001816	0	0	0	0	0	0	0	0	0	0	2	8	6	9	4	0	0	0	0	0	0	0	0	0	0		Bacteria(100); Proteobacteria(100); Proteobacteria_unclassified(100); Proteobacteria_unclassified(100); Proteobacteria_unclassified(100); Proteobacteria_unclassified(100);
Otu001817	0	0	0	0	0	0	0	0	0	0	3	0	0	0	0	0	0	0	0	0	27	5	10	14	7		Bacteria(100); Cyanobacteria(100); Cyanobacteriia(100); Cyanobacteriales(100); Xenococcaceae(100); Xenococcus_PCC-7305(100);
Otu001818	2	0	3	0	5	0	4	0	0	1	7	0	5	0	7	0	0	0	0	0	0	0	0	0	0		Bacteria(100); Methylomirabilota(100); Methylomirabilia(100); Rokubacteriales(100); Rokubacteriales_fa(100); Rokubacteriales_ge(100);
Otu001819	0	0	0	0	0	0	0	0	0	0	0	0	0	0	0	0	0	0	0	1	15	9	7	17	15		Bacteria(100); Proteobacteria(100); Gammaproteobacteria(100); Gammaproteobacteria_unclassified(100); Gammaproteobacteria_unclassified(100); Gammaproteobacteria_unclassified(100);
Otu001820	0	0	0	0	0	0	0	0	0	0	0	0	0	0	0	0	0	0	0	0	22	12	16	10	6		Bacteria(100); Planctomycetota(100); Phycisphaerae(100); Phycisphaerales(100); Phycisphaeraceae(100); Urania-1B-19_marine_sediment_group(100);
Otu001821	0	0	0	0	0	0	0	0	0	0	0	0	0	0	0	0	0	0	0	0	5	14	23	23	3		Bacteria(100); Chloroflexi(100); Anaerolineae(100); Anaerolineales(100); Anaerolineaceae(100); uncultured(64);
Otu001822	0	0	0	0	0	0	0	0	0	0	0	0	0	0	0	0	0	0	0	0	13	7	11	12	17		Bacteria(100); Proteobacteria(100); Gammaproteobacteria(100); Gammaproteobacteria_unclassified(100); Gammaproteobacteria_unclassified(100); Gammaproteobacteria_unclassified(100);
Otu001823	5	0	14	6	1	4	13	0	1	0	0	0	0	0	0	0	0	0	0	0	0	0	0	0	0		Bacteria(100); Chloroflexi(100); Anaerolineae(100); SBR1031(100); A4b(100); A4b_ge(100);
Otu001824	0	0	0	0	0	0	0	0	0	0	3	0	0	0	0	0	1	2	0	2	4	12	9	3	29		Bacteria(100); Desulfobacterota(100); Desulfobacteria(100); Desulfobacterales(100); Desulfosarcinaceae(100); Desulfosarcinaceae_unclassified(100);
Otu001825	0	0	0	0	0	0	0	0	0	0	0	0	0	0	0	0	0	0	0	0	31	15	8	12	11		Bacteria(100); Cyanobacteria(100); Cyanobacteriia(100); Cyanobacteriales(100); Cyanobacteriaceae(100); Cyanobacterium_CLg1(100);
Otu001826	9	4	6	3	3	8	10	12	0	15	0	0	0	0	0	0	0	0	0	0	0	0	0	0	0		Bacteria(100); Chloroflexi(100); Dehalococcoidia(100); S085(100); S085_fa(100); S085_ge(100);
Otu001827	0	0	0	0	0	0	0	0	0	0	0	0	0	0	0	5	14	8	9	12	0	0	0	0	0		Bacteria(100); Proteobacteria(100); Alphaproteobacteria(100); SAR11_clade(100); SAR11_clade_unclassified(81); SAR11_clade_unclassified(81);
Otu001828	0	0	0	0	0	0	0	0	0	0	0	0	0	0	0	6	14	7	10	11	0	0	0	0	0		Bacteria(100); Proteobacteria(100); Alphaproteobacteria(100); SAR11_clade(100); Clade_II(61); Clade_II_ge(61);
Otu001829	0	0	0	0	0	0	0	0	0	0	0	0	0	0	0	0	0	0	0	0	15	13	12	9	13		Bacteria(100); Proteobacteria(100); Gammaproteobacteria(100); Gammaproteobacteria_unclassified(100); Gammaproteobacteria_unclassified(100); Gammaproteobacteria_unclassified(100);
Otu001830	0	0	0	0	0	0	0	0	0	0	2	68	0	0	0	0	0	0	0	0	0	0	0	0	0		Bacteria(100); Acidobacteriota(100); Acidobacteriae(100); Acidobacteriales(100); Acidobacteriales_unclassified(99); Acidobacteriales_unclassified(99);
Otu001831	0	0	0	0	0	0	0	0	0	0	0	0	0	0	0	0	0	0	0	0	11	21	11	18	7		Bacteria(100); NB1-j(100); NB1-j_cl(100); NB1-j_or(100); NB1-j_fa(100); NB1-j_ge(100);
Otu001832	0	0	0	0	0	0	0	0	0	0	0	0	0	0	0	0	0	0	0	0	17	7	9	16	13		Bacteria(100); Bacteria_unclassified(100); Bacteria_unclassified(100); Bacteria_unclassified(100); Bacteria_unclassified(100); Bacteria_unclassified(100);
Otu001833	0	0	0	0	0	0	0	0	0	0	0	0	0	0	0	0	1	0	0	1	14	7	21	15	10		Bacteria(100); Bacteroidota(100); Bacteroidia(100); Flavobacteriales(100); Flavobacteriaceae(100); Flavobacteriaceae_unclassified(100);
Otu001834	0	0	1	0	0	0	0	0	0	0	4	0	0	0	0	5	7	13	9	8	0	0	0	0	0		Bacteria(100); Bacteroidota(100); Bacteroidia(100); Chitinophagales(100); Saprospiraceae(100); uncultured(96);
Otu001835	0	0	0	0	0	0	0	0	0	0	0	0	0	0	0	0	0	0	0	0	15	12	17	22	6		Bacteria(100); Bacteria_unclassified(100); Bacteria_unclassified(100); Bacteria_unclassified(100); Bacteria_unclassified(100); Bacteria_unclassified(100);
Otu001836	0	0	0	0	0	0	0	0	0	0	0	0	0	0	0	0	0	0	0	0	12	5	9	23	13		Bacteria(100); Planctomycetota(100); Planctomycetes(100); Pirellulales(100); Pirellulaceae(100); Pirellulaceae_unclassified(100);
Otu001837	0	0	0	0	0	0	0	0	0	0	0	0	0	0	0	0	0	0	0	0	15	13	12	15	14		Bacteria(100); Planctomycetota(100); Planctomycetes(100); Pirellulales(100); Pirellulaceae(100); Pirellula(94);
Otu001838	0	0	0	0	0	0	4	0	0	0	7	0	0	19	16	0	0	0	0	0	0	0	0	0	0		Bacteria(100); Verrucomicrobiota(100); Verrucomicrobiae(100); Pedosphaerales(100); Pedosphaeraceae(100); Pedosphaeraceae_unclassified(84);
Otu001839	0	0	0	0	0	0	0	0	0	0	0	0	0	0	0	0	0	0	0	0	12	13	13	10	14		Bacteria(100); Planctomycetota(100); Planctomycetota_unclassified(100); Planctomycetota_unclassified(100); Planctomycetota_unclassified(100); Planctomycetota_unclassified(100);
Otu001840	0	0	0	0	0	0	0	0	0	0	0	0	0	0	0	0	0	0	0	0	13	16	19	9	9		Bacteria(100); Acidobacteriota(100); Subgroup_22(100); Subgroup_22_or(100); Subgroup_22_fa(100); Subgroup_22_ge(100);
Otu001841	0	0	0	0	0	0	0	0	0	0	0	0	0	0	0	0	0	0	0	0	16	12	13	19	10		Bacteria(100); Chloroflexi(100); Anaerolineae(100); Ardenticatenales(100); uncultured(100); uncultured_ge(100);
Otu001842	0	0	0	0	0	0	0	0	0	0	0	0	0	0	0	0	0	0	0	0	14	16	7	13	15		Bacteria(100); Acidobacteriota(100); Blastocatellia(100); Blastocatellales(100); Blastocatellaceae(100); Blastocatella(98);
Otu001843	0	0	0	0	0	0	0	0	0	0	0	0	0	0	0	0	0	0	0	0	16	14	11	12	7		Bacteria(100); Calditrichota(100); Calditrichia(100); Calditrichales(100); Calditrichaceae(100); JdFR-76(100);
Otu001844	0	0	0	0	0	0	0	0	0	0	0	0	0	0	0	0	0	0	0	0	11	11	10	12	15		Bacteria(100); Proteobacteria(100); Alphaproteobacteria(100); Rhizobiales(100); Rhizobiales_unclassified(92); Rhizobiales_unclassified(92);
Otu001845	0	0	0	0	0	0	0	0	0	0	0	0	0	0	0	0	0	0	0	0	13	18	15	15	13		Bacteria(100); Planctomycetota(100); OM190(100); OM190_or(100); OM190_fa(100); OM190_ge(100);
Otu001846	0	0	0	0	2	0	0	0	37	0	0	11	0	0	0	0	0	0	2	0	0	1	0	0	0		Bacteria(100); Proteobacteria(100); Alphaproteobacteria(100); Rhizobiales(100); Rhizobiales_unclassified(88); Rhizobiales_unclassified(88);
Otu001847	0	0	0	0	0	0	0	0	0	0	2	0	1	0	0	6	11	9	9	7	0	0	0	0	0		Bacteria(100); Proteobacteria(100); Gammaproteobacteria(100); Gammaproteobacteria_unclassified(100); Gammaproteobacteria_unclassified(100); Gammaproteobacteria_unclassified(100);
Otu001848	0	0	0	0	0	0	0	0	0	0	0	0	0	0	0	0	0	0	0	0	14	18	16	11	18		Bacteria(100); NB1-j(100); NB1-j_cl(100); NB1-j_or(100); NB1-j_fa(100); NB1-j_ge(100);
Otu001849	0	0	0	0	0	0	3	19	0	46	0	0	0	0	0	0	0	0	0	0	0	0	0	0	0		Bacteria(100); Chloroflexi(100); Anaerolineae(100); SBR1031(100); A4b(100); A4b_ge(100);
Otu001850	0	0	0	0	0	0	0	0	0	0	0	0	0	0	0	0	0	0	0	0	12	13	15	12	8		Bacteria(100); Bacteroidota(100); Rhodothermia(100); Rhodothermales(100); Rhodothermaceae(100); uncultured(100);
Otu001851	0	0	0	0	0	0	0	0	0	0	0	0	0	0	0	0	0	0	0	0	15	10	9	12	13		Bacteria(100); Bacteroidota(100); Rhodothermia(100); Rhodothermales(100); Rhodothermaceae(100); uncultured(100);
Otu001852	0	0	0	0	0	0	0	0	0	0	0	0	0	0	0	0	0	0	0	0	4	13	13	14	12		Bacteria(100); Proteobacteria(100); Gammaproteobacteria(100); Gammaproteobacteria_unclassified(100); Gammaproteobacteria_unclassified(100); Gammaproteobacteria_unclassified(100);
Otu001853	0	0	0	0	0	0	0	0	0	0	0	0	0	0	0	0	0	0	0	0	5	17	17	12	11		Bacteria(100); Proteobacteria(100); Gammaproteobacteria(100); Gammaproteobacteria_unclassified(100); Gammaproteobacteria_unclassified(100); Gammaproteobacteria_unclassified(100);
Otu001854	0	0	0	0	0	0	0	0	0	0	0	0	0	0	0	0	0	0	0	0	13	10	18	13	11		Bacteria(100); Planctomycetota(100); OM190(100); OM190_or(100); OM190_fa(100); OM190_ge(100);
Otu001855	0	0	0	0	0	0	0	8	4	20	0	0	0	0	0	0	0	0	0	0	0	0	0	0	0		Bacteria(100); Chloroflexi(100); Dehalococcoidia(100); SAR202_clade(100); SAR202_clade_fa(100); SAR202_clade_ge(100);
Otu001856	0	0	0	0	0	0	0	0	51	0	0	0	0	0	0	0	0	0	0	0	0	0	0	0	0		Bacteria(100); Actinobacteriota(100); Actinobacteria(100); Corynebacteriales(100); Corynebacteriales_unclassified(97); Corynebacteriales_unclassified(97);
Otu001857	0	0	0	0	0	0	0	0	0	0	0	0	0	35	0	0	0	0	0	0	0	0	0	0	1		Bacteria(100); Bacteroidota(100); Bacteroidia(100); Bacteroidales(100); Marinilabiliaceae(100); Carboxylicivirga(100);
Otu001858	0	0	0	0	0	0	0	0	0	0	0	0	0	0	0	0	0	0	0	0	8	5	4	5	63		Bacteria(100); Actinobacteriota(100); Acidimicrobiia(100); Actinomarinales(100); uncultured(100); uncultured_ge(100);
Otu001859	0	0	4	0	13	3	1	12	0	5	3	0	0	0	0	0	0	0	1	0	0	1	3	0	0		Bacteria(100); Gemmatimonadota(100); Gemmatimonadetes(100); Gemmatimonadales(100); Gemmatimonadaceae(100); Gemmatimonas(63);
Otu001860	0	0	0	0	0	0	0	0	0	0	0	0	0	0	0	1	0	2	1	2	13	12	8	8	16		Bacteria(100); Chloroflexi(100); KD4-96(100); KD4-96_or(100); KD4-96_fa(100); KD4-96_ge(100);
Otu001861	0	0	0	0	0	0	0	0	0	0	0	0	0	0	0	0	0	0	0	0	6	18	13	13	13		Bacteria(100); Planctomycetota(100); Pla4_lineage(100); Pla4_lineage_or(100); Pla4_lineage_fa(100); Pla4_lineage_ge(100);
Otu001862	31	20	42	19	49	1	2	10	2	2	0	0	0	0	0	0	0	0	0	0	0	0	0	0	0		Bacteria(100); Chloroflexi(100); Chloroflexi_unclassified(100); Chloroflexi_unclassified(100); Chloroflexi_unclassified(100); Chloroflexi_unclassified(100);
Otu001863	0	0	0	0	0	0	0	0	0	0	0	0	0	0	0	0	0	0	0	0	16	9	15	12	5		Bacteria(100); Planctomycetota(100); OM190(100); OM190_or(100); OM190_fa(100); OM190_ge(100);
Otu001864	0	0	0	0	0	0	0	0	0	0	0	0	1	0	0	16	11	5	8	8	0	0	0	0	0		Bacteria(100); Proteobacteria(100); Alphaproteobacteria(100); SAR11_clade(100); Clade_I(100); Clade_Ia(72);
Otu001865	0	0	0	0	0	0	0	0	25	0	4	0	0	0	0	0	0	0	0	0	0	1	0	0	0		Bacteria(100); Acidobacteriota(100); Vicinamibacteria(100); Vicinamibacterales(100); Vicinamibacteraceae(100); Vicinamibacteraceae_ge(74);
Otu001866	0	0	0	0	0	0	0	0	0	0	0	0	0	0	0	4	9	12	14	9	0	1	1	0	0		Bacteria(100); Bacteria_unclassified(100); Bacteria_unclassified(100); Bacteria_unclassified(100); Bacteria_unclassified(100); Bacteria_unclassified(100);
Otu001867	1	5	0	4	2	8	2	1	4	4	0	0	0	0	0	0	0	0	0	0	0	0	0	0	0		Bacteria(100); Bacteria_unclassified(100); Bacteria_unclassified(100); Bacteria_unclassified(100); Bacteria_unclassified(100); Bacteria_unclassified(100);
Otu001868	0	0	0	0	0	0	0	0	0	0	0	52	0	0	0	0	0	0	0	1	0	0	0	0	0		Bacteria(100); Latescibacterota(100); Latescibacterota_cl(100); Latescibacterota_or(100); Latescibacterota_fa(100); Latescibacterota_ge(100);
Otu001869	0	0	0	0	0	0	0	0	0	0	0	0	0	0	0	0	0	0	0	0	16	16	10	19	12		Bacteria(100); Acidobacteriota(100); Vicinamibacteria(100); Subgroup_9(100); Subgroup_9_fa(100); Subgroup_9_ge(100);
Otu001870	0	0	0	0	0	0	0	0	0	0	0	0	0	0	0	0	0	0	1	1	7	6	17	16	25		Bacteria(100); Latescibacterota(100); Latescibacterota_cl(100); Latescibacterota_or(100); Latescibacterota_fa(100); Latescibacterota_ge(100);
Otu001871	0	0	0	0	0	0	0	0	0	0	0	0	0	0	0	0	0	0	0	0	13	16	10	6	15		Bacteria(100); Bacteria_unclassified(100); Bacteria_unclassified(100); Bacteria_unclassified(100); Bacteria_unclassified(100); Bacteria_unclassified(100);
Otu001872	0	0	0	0	0	0	0	0	0	0	0	0	0	0	0	0	0	0	0	0	15	13	10	8	12		Bacteria(100); Planctomycetota(100); 028H05-P-BN-P5(100); 028H05-P-BN-P5_or(100); 028H05-P-BN-P5_fa(100); 028H05-P-BN-P5_ge(100);
Otu001873	0	0	0	0	0	0	0	0	0	0	5	0	0	30	0	0	0	0	0	0	0	0	0	0	0		Bacteria(100); Verrucomicrobiota(100); Verrucomicrobiae(100); Pedosphaerales(100); Pedosphaeraceae(100); ADurb.Bin063-1(89);
Otu001874	0	0	0	0	0	0	0	0	0	0	0	0	26	10	0	0	0	0	0	0	0	0	0	0	0		Archaea(100); Nanoarchaeota(100); Nanoarchaeia(100); Woesearchaeales(100); SCGC_AAA286-E23(96); SCGC_AAA286-E23_ge(96);
Otu001875	0	0	1	0	0	9	15	4	0	0	1	0	0	1	0	4	3	3	1	1	0	0	0	0	1		Bacteria(100); Proteobacteria(100); Gammaproteobacteria(100); Nitrosococcales(100); Nitrosococcaceae(100); Nitrosococcaceae_unclassified(100);
Otu001876	0	0	0	0	0	0	0	0	0	0	0	0	5	53	0	0	0	0	0	0	0	0	0	0	0		Bacteria(100); Firmicutes(100); Clostridia(100); Lachnospirales(100); Lachnospirales_unclassified(97); Lachnospirales_unclassified(97);
Otu001877	0	0	0	0	0	0	0	0	0	0	0	0	0	0	0	0	0	0	0	0	15	7	9	17	16		Bacteria(100); Acidobacteriota(100); Subgroup_22(100); Subgroup_22_or(100); Subgroup_22_fa(100); Subgroup_22_ge(100);
Otu001878	3	3	6	3	3	3	7	3	9	1	0	0	0	0	0	0	0	0	0	0	0	0	0	0	0		Bacteria(100); Chloroflexi(100); Dehalococcoidia(100); SAR202_clade(100); SAR202_clade_fa(100); SAR202_clade_ge(100);
Otu001879	0	0	0	0	0	0	0	0	0	0	0	0	0	0	0	0	0	0	0	0	14	9	13	14	23		Bacteria(100); Actinobacteriota(100); Acidimicrobiia(100); Microtrichales(100); Microtrichales_unclassified(99); Microtrichales_unclassified(99);
Otu001880	0	0	0	0	0	0	0	0	0	0	0	0	0	0	0	0	0	0	0	0	19	8	17	15	14		Bacteria(100); NB1-j(100); NB1-j_cl(100); NB1-j_or(100); NB1-j_fa(100); NB1-j_ge(100);
Otu001881	0	0	0	0	0	0	0	0	0	0	0	0	0	0	0	0	0	0	0	0	10	3	14	20	7		Bacteria(100); Planctomycetota(100); Phycisphaerae(100); Phycisphaerales(100); Phycisphaeraceae(100); Urania-1B-19_marine_sediment_group(100);
Otu001882	0	0	0	0	0	0	0	0	0	0	0	0	0	0	0	0	0	0	0	0	15	15	13	13	10		Bacteria(100); Planctomycetota(100); Phycisphaerae(100); Phycisphaerales(100); Phycisphaeraceae(100); Urania-1B-19_marine_sediment_group(100);
Otu001883	0	0	0	0	0	0	0	0	0	0	0	0	0	0	0	0	0	0	0	0	9	18	17	15	13		Bacteria(100); Planctomycetota(100); Phycisphaerae(100); Phycisphaerales(100); Phycisphaeraceae(100); Urania-1B-19_marine_sediment_group(100);
Otu001884	0	0	0	0	0	0	0	0	0	0	0	0	0	0	0	6	16	5	9	5	0	0	0	0	0		Bacteria(100); Cyanobacteria(100); Cyanobacteriia(100); Synechococcales(100); Cyanobiaceae(100); Cyanobiaceae_unclassified(70);
Otu001885	0	0	0	0	0	0	0	0	0	0	0	0	0	0	0	0	0	0	0	0	18	14	12	16	10		Bacteria(100); Proteobacteria(100); Alphaproteobacteria(100); Alphaproteobacteria_unclassified(100); Alphaproteobacteria_unclassified(100); Alphaproteobacteria_unclassified(100);
Otu001886	0	0	0	0	0	0	0	0	0	0	0	0	0	0	0	0	0	0	0	0	14	6	6	19	12		Bacteria(100); Myxococcota(100); Polyangia(100); Nannocystales(100); Nannocystaceae(100); Nannocystis(100);
Otu001887	0	0	0	0	0	0	0	0	0	0	0	0	0	0	0	0	0	0	0	0	15	16	2	11	14		Bacteria(100); Bacteroidota(100); Bacteroidia(100); Bacteroidales(100); Bacteroidales_unclassified(99); Bacteroidales_unclassified(99);
Otu001888	0	0	0	0	0	0	0	0	0	0	0	0	0	0	0	0	0	0	0	0	13	12	10	17	7		Bacteria(100); NB1-j(100); NB1-j_cl(100); NB1-j_or(100); NB1-j_fa(100); NB1-j_ge(100);
Otu001889	1	0	0	0	6	0	2	0	0	8	0	36	0	0	0	0	0	0	0	0	0	0	0	2	0		Bacteria(100); Actinobacteriota(100); Acidimicrobiia(100); Acidimicrobiia_unclassified(100); Acidimicrobiia_unclassified(100); Acidimicrobiia_unclassified(100);
Otu001890	0	0	0	0	0	0	0	0	0	0	0	0	0	0	0	10	7	14	9	14	0	0	0	0	0		Bacteria(100); Bacteroidota(100); Bacteroidia(100); Flavobacteriales(100); NS7_marine_group(100); NS7_marine_group_ge(100);
Otu001891	0	0	0	0	0	0	0	0	0	0	0	0	0	0	0	0	0	0	0	0	5	16	15	15	11		Bacteria(100); Planctomycetota(100); OM190(100); OM190_or(100); OM190_fa(100); OM190_ge(100);
Otu001892	0	0	0	0	0	0	0	0	0	0	0	0	0	0	0	0	0	0	0	0	11	15	11	23	13		Bacteria(100); Acidobacteriota(100); Acidobacteriota_unclassified(100); Acidobacteriota_unclassified(100); Acidobacteriota_unclassified(100); Acidobacteriota_unclassified(100);
Otu001893	0	0	0	0	0	0	0	0	88	0	0	0	0	0	0	0	0	0	0	0	0	0	0	0	0		Bacteria(100); Proteobacteria(100); Gammaproteobacteria(100); Burkholderiales(100); Burkholderiales_unclassified(100); Burkholderiales_unclassified(100);
Otu001894	0	0	0	0	0	0	0	0	0	0	0	0	0	0	0	0	0	0	0	0	3	10	15	16	12		Bacteria(100); Proteobacteria(100); Gammaproteobacteria(100); Gammaproteobacteria_unclassified(100); Gammaproteobacteria_unclassified(100); Gammaproteobacteria_unclassified(100);
Otu001895	0	0	0	0	0	0	0	0	0	0	0	0	0	0	0	0	0	0	0	1	14	10	16	11	8		Bacteria(100); Bacteroidota(100); Bacteroidia(100); Cytophagales(100); Cyclobacteriaceae(100); Cyclobacteriaceae_unclassified(100);
Otu001896	0	0	0	0	0	0	0	0	0	0	0	0	0	0	0	0	0	0	0	0	4	12	5	8	35		Bacteria(100); Bacteria_unclassified(100); Bacteria_unclassified(100); Bacteria_unclassified(100); Bacteria_unclassified(100); Bacteria_unclassified(100);
Otu001897	0	0	0	0	0	0	0	0	0	0	0	0	0	0	0	0	0	0	0	0	12	13	15	16	5		Bacteria(100); Chloroflexi(100); Dehalococcoidia(100); SAR202_clade(100); SAR202_clade_fa(100); SAR202_clade_ge(100);
Otu001898	0	0	0	0	0	0	0	0	0	0	0	0	0	0	0	1	1	3	2	1	11	13	4	10	12		Bacteria(100); Desulfobacterota(100); Desulfobulbia(100); Desulfobulbales(100); Desulfobulbaceae(100); uncultured(100);
Otu001899	0	0	0	0	0	0	0	0	0	0	1	1	4	0	0	10	5	12	10	4	0	0	0	0	0		Bacteria(100); Cyanobacteria(100); Cyanobacteriia(100); Synechococcales(100); Cyanobiaceae(100); Cyanobiaceae_unclassified(69);
Otu001900	0	0	0	0	0	0	0	0	0	0	0	0	0	0	0	0	0	0	0	0	9	13	14	19	7		Bacteria(100); Chloroflexi(100); Anaerolineae(100); Anaerolineales(100); Anaerolineaceae(100); uncultured(63);
Otu001901	1	0	0	0	0	0	0	0	0	0	0	0	0	0	0	10	6	6	9	13	1	2	0	2	1		Bacteria(100); Cyanobacteria(100); Cyanobacteriia(100); Cyanobacteriia_unclassified(100); Cyanobacteriia_unclassified(100); Cyanobacteriia_unclassified(100);
Otu001902	0	0	0	0	0	0	0	0	0	0	0	0	0	0	0	0	0	0	0	0	16	16	13	11	5		Bacteria(100); Myxococcota(100); Polyangia(100); Polyangia_unclassified(100); Polyangia_unclassified(100); Polyangia_unclassified(100);
Otu001903	0	0	0	0	0	0	0	0	0	0	1	0	0	0	0	0	0	0	1	0	13	8	16	9	13		Bacteria(100); Proteobacteria(100); Gammaproteobacteria(100); Gammaproteobacteria_unclassified(100); Gammaproteobacteria_unclassified(100); Gammaproteobacteria_unclassified(100);
Otu001904	0	0	0	0	0	0	0	0	0	0	0	0	0	0	0	0	0	0	1	0	14	9	8	10	17		Bacteria(100); Proteobacteria(100); Gammaproteobacteria(100); UBA10353_marine_group(100); UBA10353_marine_group_fa(100); UBA10353_marine_group_ge(100);
Otu001905	0	0	0	0	0	0	0	0	0	0	0	0	0	0	0	0	0	0	0	0	14	16	15	7	6		Bacteria(100); Planctomycetota(100); Planctomycetes(100); Pirellulales(100); Pirellulaceae(100); Pirellulaceae_unclassified(84);
Otu001906	0	0	0	0	0	0	0	0	0	0	2	0	0	0	0	7	9	15	3	11	0	0	1	0	0		Bacteria(100); Proteobacteria(100); Gammaproteobacteria(100); Burkholderiales(100); Comamonadaceae(100); Aquabacterium(63);
Otu001907	0	0	0	0	0	0	0	0	0	0	0	0	0	0	0	15	12	12	16	8	0	0	0	0	1		Bacteria(100); Dadabacteria(100); Dadabacteriia(100); Dadabacteriales(100); Dadabacteriales_fa(100); Dadabacteriales_ge(100);
Otu001908	0	3	0	0	0	0	0	0	0	0	0	0	0	0	0	1	1	2	1	0	4	16	10	12	7		Bacteria(100); Proteobacteria(100); Alphaproteobacteria(100); Sphingomonadales(100); Sphingomonadaceae(100); Sphingomonadaceae_unclassified(99);
Otu001909	0	0	0	0	0	0	0	0	0	0	0	0	0	0	0	3	1	0	2	2	9	9	8	11	10		Bacteria(100); Verrucomicrobiota(100); Verrucomicrobiae(100); Opitutales(100); Puniceicoccaceae(100); Verruc-01(100);
Otu001910	0	0	0	0	0	0	0	0	0	0	0	0	0	0	0	0	0	0	0	0	12	8	11	16	11		Bacteria(100); Bdellovibrionota(100); Bdellovibrionia(100); Bdellovibrionales(100); Bdellovibrionaceae(100); OM27_clade(100);
Otu001911	0	0	0	0	0	0	0	0	0	0	0	0	0	0	0	0	0	0	1	0	8	14	10	12	11		Bacteria(100); Planctomycetota(100); Planctomycetes(100); Pirellulales(100); Pirellulaceae(100); Rubripirellula(100);
Otu001912	0	0	0	0	0	0	0	0	70	0	0	0	0	0	0	0	0	0	0	0	0	0	0	0	0		Bacteria(100); Proteobacteria(100); Alphaproteobacteria(100); Sphingomonadales(100); Sphingomonadaceae(100); Sphingomonadaceae_unclassified(100);
Otu001913	0	0	0	0	0	0	0	0	0	0	0	0	0	0	0	0	0	0	0	0	15	16	7	9	11		Bacteria(100); Proteobacteria(100); Alphaproteobacteria(100); Rhizobiales(100); Hyphomicrobiaceae(100); Filomicrobium(100);
Otu001914	0	0	0	0	0	0	0	0	0	0	0	0	0	0	0	0	0	0	0	0	6	9	23	20	5		Bacteria(100); NB1-j(100); NB1-j_cl(100); NB1-j_or(100); NB1-j_fa(100); NB1-j_ge(100);
Otu001915	0	0	0	0	7	0	2	0	4	1	0	18	0	0	0	1	0	1	0	0	0	0	0	0	0		Bacteria(100); Proteobacteria(100); Alphaproteobacteria(100); Rhizobiales(100); KF-JG30-B3(100); KF-JG30-B3_ge(100);
Otu001916	0	0	0	0	0	0	0	0	0	0	0	0	0	0	0	0	0	0	0	0	14	19	8	12	10		Bacteria(100); Calditrichota(100); Calditrichia(100); Calditrichales(100); Calditrichaceae(100); JdFR-76(100);
Otu001917	0	0	0	0	0	0	0	0	0	0	0	0	0	0	0	0	0	0	0	0	8	10	17	22	4		Bacteria(100); Bacteria_unclassified(100); Bacteria_unclassified(100); Bacteria_unclassified(100); Bacteria_unclassified(100); Bacteria_unclassified(100);
Otu001918	0	0	0	0	0	2	41	0	0	2	0	0	0	0	0	0	0	0	0	0	0	0	0	0	0		Bacteria(100); Bacteria_unclassified(100); Bacteria_unclassified(100); Bacteria_unclassified(100); Bacteria_unclassified(100); Bacteria_unclassified(100);
Otu001919	0	0	0	0	0	0	0	0	0	0	1	2	10	58	2	0	0	0	0	0	0	0	0	0	0		Archaea(100); Nanoarchaeota(100); Nanoarchaeia(100); Woesearchaeales(100); SCGC_AAA286-E23(100); SCGC_AAA286-E23_ge(100);
Otu001920	0	0	0	0	0	1	4	0	0	0	9	17	0	0	8	1	0	0	0	0	0	0	0	0	0		Bacteria(100); Bacteria_unclassified(100); Bacteria_unclassified(100); Bacteria_unclassified(100); Bacteria_unclassified(100); Bacteria_unclassified(100);
Otu001921	0	0	0	0	0	0	0	0	0	0	0	0	0	0	0	0	0	0	0	0	8	12	16	13	12		Bacteria(100); Planctomycetota(100); Planctomycetes(100); Pirellulales(100); Pirellulaceae(100); Pir4_lineage(91);
Otu001922	0	0	0	0	0	0	0	0	0	0	0	0	0	0	0	12	9	5	4	10	0	0	0	0	0		Bacteria(100); Proteobacteria(100); Alphaproteobacteria(100); SAR11_clade(100); Clade_I(100); Clade_I_unclassified(81);
Otu001923	0	0	0	0	1	0	0	0	0	0	0	0	0	0	0	9	11	5	8	10	0	0	0	0	0		Bacteria(100); Proteobacteria(100); Alphaproteobacteria(100); SAR11_clade(100); Clade_II(62); Clade_II_ge(62);
Otu001924	0	0	0	0	0	0	0	0	0	0	0	0	0	0	0	1	0	0	0	0	13	20	8	6	21		Bacteria(100); Proteobacteria(100); Gammaproteobacteria(100); Burkholderiales(100); Burkholderiales_unclassified(94); Burkholderiales_unclassified(94);
Otu001925	0	0	0	0	0	0	22	61	0	0	0	0	0	0	0	0	0	0	0	0	0	0	0	0	0		Bacteria(100); Proteobacteria(100); Gammaproteobacteria(100); Gammaproteobacteria_unclassified(100); Gammaproteobacteria_unclassified(100); Gammaproteobacteria_unclassified(100);
Otu001926	20	2	7	20	18	15	4	7	31	6	0	1	0	0	0	0	0	0	0	0	0	0	0	0	0		Bacteria(100); Myxococcota(100); bacteriap25(100); bacteriap25_or(100); bacteriap25_fa(100); bacteriap25_ge(100);
Otu001927	0	0	0	2	0	0	3	0	0	0	17	0	0	9	0	0	0	0	0	1	2	1	0	1	0		Bacteria(100); Acidobacteriota(100); Acidobacteriae(100); Acidobacteriales(100); uncultured(96); uncultured_ge(96);
Otu001928	0	0	0	0	0	0	0	0	0	0	0	0	0	0	0	0	0	0	0	0	19	5	17	17	3		Archaea(100); Crenarchaeota(100); Nitrososphaeria(100); Nitrosopumilales(100); Nitrosopumilaceae(100); Nitrosopumilaceae_unclassified(94);
Otu001929	0	0	0	3	0	0	6	1	0	0	0	0	14	0	8	0	0	0	0	0	0	0	0	0	0		Bacteria(100); Proteobacteria(100); Gammaproteobacteria(100); Pseudomonadales(100); Moraxellaceae(100); Acinetobacter(100);
Otu001930	0	0	0	0	0	0	0	0	0	0	0	0	0	0	0	0	0	0	0	0	11	13	13	12	12		Bacteria(100); Myxococcota(100); Polyangia(100); Polyangia_unclassified(100); Polyangia_unclassified(100); Polyangia_unclassified(100);
Otu001931	0	0	0	0	0	0	0	0	0	0	0	0	0	0	0	0	0	0	0	0	13	10	9	8	17		Bacteria(100); Planctomycetota(100); Planctomycetes(100); Pirellulales(100); Pirellulaceae(100); Pir4_lineage(99);
Otu001932	0	0	0	0	0	0	0	0	0	0	0	0	0	0	0	0	0	0	0	0	13	6	15	19	6		Bacteria(100); Planctomycetota(100); Planctomycetes(100); Pirellulales(100); Pirellulaceae(100); Pirellulaceae_unclassified(100);
Otu001933	0	0	0	0	0	0	0	0	0	0	0	0	0	0	0	10	8	10	9	10	0	0	0	0	0		Bacteria(100); Verrucomicrobiota(100); Verrucomicrobiae(100); Opitutales(100); Puniceicoccaceae(100); MB11C04_marine_group(100);
Otu001934	2	0	0	2	2	0	0	11	0	0	3	17	0	0	2	0	0	0	0	0	0	0	1	0	0		Bacteria(100); Actinobacteriota(100); Thermoleophilia(100); Gaiellales(100); uncultured(69); uncultured_ge(69);
Otu001935	0	0	0	0	0	0	0	0	0	0	0	0	0	0	15	0	0	0	0	0	8	8	6	3	15		Bacteria(100); Proteobacteria(100); Alphaproteobacteria(100); Parvibaculales(100); PS1_clade(54); PS1_clade_ge(54);
Otu001936	6	0	5	0	0	0	0	6	0	0	8	0	0	0	15	0	0	0	0	0	0	0	0	3	0		Bacteria(100); Planctomycetota(100); Planctomycetes(100); Gemmatales(100); Gemmataceae(100); uncultured(100);
Otu001937	0	0	0	0	0	0	0	0	0	0	0	0	0	0	0	0	0	0	0	0	10	13	15	15	5		Bacteria(100); Planctomycetota(100); Planctomycetes(100); Pirellulales(100); Pirellulaceae(100); Pirellulaceae_unclassified(94);
Otu001938	28	19	44	31	19	1	40	41	4	1	0	0	0	0	0	0	0	0	0	0	0	0	0	0	0		Bacteria(100); Chloroflexi(100); Dehalococcoidia(100); SAR202_clade(100); SAR202_clade_fa(100); SAR202_clade_ge(100);
Otu001939	0	0	0	0	0	0	0	0	0	0	0	0	1	0	0	1	1	0	0	1	10	13	9	7	13		Bacteria(100); Actinobacteriota(100); Acidimicrobiia(100); Actinomarinales(100); uncultured(100); uncultured_ge(100);
Otu001940	0	0	0	0	0	0	0	0	0	0	0	0	4	1	0	11	7	6	9	7	0	0	0	0	0		Bacteria(100); Proteobacteria(100); Alphaproteobacteria(100); Puniceispirillales(100); SAR116_clade(100); SAR116_clade_ge(100);
Otu001941	0	0	0	0	0	0	0	0	0	0	0	0	0	0	0	0	0	0	0	0	10	12	12	12	9		Bacteria(100); Proteobacteria(100); Alphaproteobacteria(100); Tistrellales(100); Geminicoccaceae(100); Geminicoccaceae_unclassified(99);
Otu001942	0	0	0	0	0	0	0	0	0	0	0	0	0	0	0	0	2	1	0	0	8	12	3	8	21		Bacteria(100); Desulfobacterota(100); Desulfuromonadia(100); Desulfuromonadia_or(100); Geopsychrobacteraceae(100); Geopsychrobacteraceae_unclassified(74);
Otu001943	0	0	0	0	0	0	18	21	1	1	0	0	0	0	0	0	0	0	0	0	1	1	1	1	0		Bacteria(100); Proteobacteria(100); Alphaproteobacteria(100); Alphaproteobacteria_unclassified(100); Alphaproteobacteria_unclassified(100); Alphaproteobacteria_unclassified(100);
Otu001944	0	0	0	0	0	0	0	0	0	0	5	5	2	4	17	0	0	0	0	0	0	0	0	0	0		Bacteria(100); Bacteria_unclassified(100); Bacteria_unclassified(100); Bacteria_unclassified(100); Bacteria_unclassified(100); Bacteria_unclassified(100);
Otu001945	0	0	0	0	0	0	0	0	0	0	0	0	0	0	0	0	0	0	0	0	19	8	18	7	8		Bacteria(100); Planctomycetota(100); Planctomycetes(100); Pirellulales(100); Pirellulaceae(100); Pir4_lineage(97);
Otu001946	0	0	0	0	0	0	0	0	104	0	0	0	0	0	0	0	0	0	0	0	0	0	0	0	0		Bacteria(100); Proteobacteria(100); Alphaproteobacteria(100); Alphaproteobacteria_unclassified(100); Alphaproteobacteria_unclassified(100); Alphaproteobacteria_unclassified(100);
Otu001947	0	0	0	0	0	0	0	0	0	0	0	0	0	0	0	0	0	0	0	0	10	14	10	15	13		Bacteria(100); Bacteria_unclassified(100); Bacteria_unclassified(100); Bacteria_unclassified(100); Bacteria_unclassified(100); Bacteria_unclassified(100);
Otu001948	0	0	0	0	0	0	0	0	0	0	0	0	0	0	7	0	0	0	0	0	15	10	7	10	5		Bacteria(100); Bacteria_unclassified(100); Bacteria_unclassified(100); Bacteria_unclassified(100); Bacteria_unclassified(100); Bacteria_unclassified(100);
Otu001949	0	0	0	0	0	0	0	0	0	0	0	0	0	0	0	0	0	0	0	0	8	8	22	17	7		Bacteria(100); Chloroflexi(100); Anaerolineae(100); SBR1031(100); SBR1031_fa(100); SBR1031_ge(100);
Otu001950	0	0	0	0	0	2	4	0	0	0	3	27	0	0	0	0	0	0	0	0	5	0	0	0	0		Bacteria(100); Nitrospirota(100); Nitrospiria(100); Nitrospirales(100); Nitrospiraceae(100); Nitrospira(100);
Otu001951	0	0	0	0	0	0	0	0	0	0	0	0	0	0	1	7	8	4	8	13	0	0	0	0	0		Bacteria(100); Proteobacteria(100); Gammaproteobacteria(100); Ectothiorhodospirales(100); Ectothiorhodospiraceae(100); uncultured(100);
Otu001952	0	0	0	0	0	0	0	0	0	0	0	0	0	0	0	0	0	0	0	0	22	19	8	6	5		Bacteria(100); Acidobacteriota(100); Subgroup_22(100); Subgroup_22_or(100); Subgroup_22_fa(100); Subgroup_22_ge(100);
Otu001953	0	0	0	0	0	0	0	0	0	0	0	0	0	0	0	0	0	0	0	1	8	8	9	20	12		Bacteria(100); Acidobacteriota(100); Thermoanaerobaculia(100); Thermoanaerobaculales(100); Thermoanaerobaculaceae(100); Subgroup_10(100);
Otu001954	1	0	0	0	0	0	9	19	13	0	0	0	0	0	0	0	0	0	0	0	0	0	0	0	0		Bacteria(100); Gemmatimonadota(100); BD2-11_terrestrial_group(100); BD2-11_terrestrial_group_or(100); BD2-11_terrestrial_group_fa(100); BD2-11_terrestrial_group_ge(100);
Otu001955	0	0	0	0	0	0	0	0	0	0	0	0	0	0	0	5	6	13	14	7	0	0	0	0	0		Bacteria(100); Proteobacteria(100); Alphaproteobacteria(100); SAR11_clade(100); SAR11_clade_unclassified(78); SAR11_clade_unclassified(78);
Otu001956	0	0	0	0	0	0	0	0	0	0	0	0	0	0	0	0	0	1	0	0	7	9	24	13	6		Bacteria(100); Planctomycetota(100); OM190(100); OM190_or(100); OM190_fa(100); OM190_ge(100);
Otu001957	0	0	0	0	0	0	0	0	0	0	0	0	1	0	0	6	8	8	6	18	0	0	0	0	0		Bacteria(100); Bacteroidota(100); Bacteroidia(100); Flavobacteriales(100); Flavobacteriaceae(100); Flavobacteriaceae_unclassified(93);
Otu001958	0	0	0	0	0	0	0	0	0	0	1	4	8	23	1	0	0	0	0	0	0	0	0	0	0		Bacteria(100); Bacteroidota(100); Bacteroidia(100); Cytophagales(100); Cytophagales_unclassified(100); Cytophagales_unclassified(100);
Otu001959	0	0	0	0	0	0	0	0	0	0	0	0	0	0	0	0	0	0	0	0	13	16	9	11	8		Bacteria(100); Actinobacteriota(100); Acidimicrobiia(100); Microtrichales(100); Microtrichaceae(97); Sva0996_marine_group(91);
Otu001960	0	0	0	0	0	0	0	0	0	0	0	0	0	0	1	0	1	0	0	0	14	9	10	17	12		Bacteria(100); NB1-j(100); NB1-j_cl(100); NB1-j_or(100); NB1-j_fa(100); NB1-j_ge(100);
Otu001961	0	0	0	0	0	0	0	0	0	0	0	0	0	0	0	0	0	0	0	0	13	11	12	9	10		Bacteria(100); NB1-j(100); NB1-j_cl(100); NB1-j_or(100); NB1-j_fa(100); NB1-j_ge(100);
Otu001962	0	0	0	0	0	0	0	0	0	0	0	0	0	0	0	2	0	1	1	0	13	11	26	19	4		Bacteria(100); Proteobacteria(100); Gammaproteobacteria(100); Gammaproteobacteria_unclassified(100); Gammaproteobacteria_unclassified(100); Gammaproteobacteria_unclassified(100);
Otu001963	0	0	0	0	0	0	0	0	68	0	0	0	0	0	1	0	0	0	0	0	0	0	0	0	0		Bacteria(100); Acidobacteriota(100); Blastocatellia(100); 11-24(100); 11-24_fa(100); 11-24_ge(100);
Otu001964	0	0	0	0	0	3	10	3	12	1	0	0	0	0	0	0	0	0	0	0	0	0	0	0	0		Bacteria(100); Proteobacteria(100); Alphaproteobacteria(100); Puniceispirillales(100); Puniceispirillales_Incertae_Sedis(100); Constrictibacter(100);
Otu001965	0	0	0	0	0	0	0	0	0	0	0	0	0	0	0	0	0	0	0	0	10	13	11	15	10		Bacteria(100); Bacteria_unclassified(100); Bacteria_unclassified(100); Bacteria_unclassified(100); Bacteria_unclassified(100); Bacteria_unclassified(100);
Otu001966	1	2	2	3	4	2	4	7	3	7	0	0	0	0	0	0	0	0	0	0	0	0	0	0	0		Bacteria(100); Gemmatimonadota(100); BD2-11_terrestrial_group(100); BD2-11_terrestrial_group_or(100); BD2-11_terrestrial_group_fa(100); BD2-11_terrestrial_group_ge(100);
Otu001967	0	0	0	0	0	0	0	0	0	0	0	0	0	0	0	1	1	1	1	1	8	13	12	15	7		Bacteria(100); Bacteroidota(100); Bacteroidia(100); Flavobacteriales(100); Flavobacteriaceae(100); Lutimonas(74);
Otu001968	0	0	0	0	0	0	0	0	0	0	0	0	0	0	0	0	0	0	0	0	11	14	5	13	9		Bacteria(100); NB1-j(100); NB1-j_cl(100); NB1-j_or(100); NB1-j_fa(100); NB1-j_ge(100);
Otu001969	0	0	0	0	0	0	0	0	0	0	0	0	0	0	0	0	0	0	0	0	6	12	20	13	7		Bacteria(100); Planctomycetota(100); Planctomycetes(100); Pirellulales(100); Pirellulaceae(100); Rhodopirellula(100);
Otu001970	0	0	0	0	0	0	0	0	0	0	0	0	0	0	0	0	0	0	0	0	9	13	8	11	18		Bacteria(100); Bacteria_unclassified(100); Bacteria_unclassified(100); Bacteria_unclassified(100); Bacteria_unclassified(100); Bacteria_unclassified(100);
Otu001971	0	0	0	0	1	0	0	0	0	0	0	0	0	0	0	11	9	10	10	6	1	2	1	3	1		Bacteria(100); Actinobacteriota(100); Acidimicrobiia(100); Microtrichales(100); Microtrichaceae(100); Sva0996_marine_group(79);
Otu001972	0	0	0	0	0	0	3	0	0	0	7	12	17	0	0	0	0	1	0	0	0	0	3	0	0		Bacteria(100); Actinobacteriota(100); Acidimicrobiia(100); Microtrichales(100); Microtrichales_unclassified(85); Microtrichales_unclassified(85);
Otu001973	8	3	2	2	2	5	8	1	10	3	0	0	0	0	0	0	0	0	0	0	0	0	0	0	0		Bacteria(100); Chloroflexi(100); Dehalococcoidia(100); SAR202_clade(100); SAR202_clade_fa(100); SAR202_clade_ge(100);
[truncated: 38,496 more rows]
