# Supplementary material for: Prokaryotic, Fungal, and Unicellular Eukaryotic Core Communities Across Three Sympatric Marine Sponges From the Southwestern Atlantic Coast Are Dominated Largely by Deterministic Assemblage Processes
Source: Front Microbiol. 2021 Jun 8;12:674004. doi: 10.3389/fmicb.2021.674004 (PMC8217869; doi:10.3389/fmicb.2021.674004)
Supplement: Supplementary file 1 [file Data_Sheet_1.zip › data sheet 4/Table_S20.xlsx]

## Sheet: Table S20a
Table S20a: Fungal community composition of the habitat generalist group. Ac: Aplysina caissara, Af: Aplysina fulva, SW: seawater, SD: sediment.
Species	Ac	Af	SW	SD	Sum	Average
Saitozyma podzolica	2	13351	890	1391	15634	3908.5
unclassified Fungi	12293	16	1357	238	13904	3476
unclassified Ascomycota	776	7275	93	42	8186	2046.5
Mortierella humilis	3	4986	0	0	4989	1247.25
Cladosporium delicatulum	393	2037	31	195	2656	664
Candida parapsilosis	2	0	696	592	1290	322.5
unclassified Eurotiales	30	6	549	640	1225	306.25
Zopfiella marina	1111	2	0	0	1113	278.25
unclassified Polyporaceae	802	2	0	0	804	201
Aspergillus halophilicus	623	5	136	7	771	192.75
unclassified Agaricales	340	167	0	0	507	126.75
unclassified Trichoderma	0	177	41	27	245	61.25
Nigrospora oryzae	198	2	30	0	230	57.5
unclassified Polyporaceae	0	0	164	0	164	41
Coprinopsis urticicola	78	43	24	0	145	36.25
unclassified Ganoderma	0	1	99	0	100	25
Malassezia restricta	50	18	1	20	89	22.25
Talaromyces albobiverticillius	8	64	0	0	72	18
Lobulomyces sp.	0	0	0	71	71	17.75
unclassified Coprinopsis	0	0	69	0	69	17.25
Erythromyces crocicreas	0	0	51	0	51	12.75
Rigidoporus vinctus	0	0	44	5	49	12.25
unclassified Agaricomycetes	7	0	39	1	47	11.75
Phanerochaete sordida	0	0	33	0	33	8.25
unclassified Psathyrella	0	0	28	0	28	7
unclassified Didymellaceae	0	0	21	2	23	5.75
Hypoxylon monticulosum	0	0	19	0	19	4.75
Hyphoderma mutatum	0	0	15	0	15	3.75
Phlebia floridensis	0	0	12	3	15	3.75
unclassified Basidiomycota	2	5	7	0	14	3.5
Pseudorobillarda siamensis	13	0	0	0	13	3.25
Coprinellus disseminatus	0	0	11	0	11	2.75
unclassified Pterulaceae	0	0	11	0	11	2.75
unclassified Grammothele	0	0	9	0	9	2.25
unclassified Asp.ergillus	0	0	7	1	8	2
Rigidoporus microporus	0	0	8	0	8	2
unclassified Hyphodermella	0	0	7	0	7	1.75
Pilatoporus bondartsevae	0	0	4	3	7	1.75
unclassified Perenniporia	0	0	6	0	6	1.5
unclassified Sordariomycetes	0	6	0	0	6	1.5
Ceriporia lacerata	0	0	5	0	5	1.25
Grammothele sp.	0	0	5	0	5	1.25
Rhodotorula mucilaginosa	5	0	0	0	5	1.25
Spiromyces aspiralis	0	0	0	5	5	1.25
Aphelidiomycota sp.	0	0	0	4	4	1
Cystidiodontia laminifera	0	0	4	0	4	1
Fibulochlamys chilensis	0	4	0	0	4	1
Peniophora albobadia	0	0	4	0	4	1
unclassified Xenasmataceae	0	0	4	0	4	1
Aspergillus penicillioides	0	1	2	0	3	0.75
Bjerkandera adusta	0	0	3	0	3	0.75
Nothophoma arachidis-hypogaeae	1	2	0	0	3	0.75
Peroneutypa rubiformis	0	0	3	0	3	0.75
unclassified Alternaria	2	0	0	0	2	0.5
unclassified Asterostroma	0	0	2	0	2	0.5
Candida sake	0	0	0	2	2	0.5
unclassified Didymella	0	2	0	0	2	0.5
Flavodon sp.	0	0	2	0	2	0.5
Humicola olivacea	2	0	0	0	2	0.5
Junghuhnia subundata	0	0	2	0	2	0.5
unclassified Lecanoromycetes	0	0	2	0	2	0.5
Malassezia arunalokei	0	2	0	0	2	0.5
Mrakia sp.	2	0	0	0	2	0.5
Oudemansiella sp.	0	0	2	0	2	0.5
Paraconiothyrium cyclothyrioides	0	0	2	0	2	0.5
Peniophora sp.	0	0	2	0	2	0.5
unclassified Peniophorella	0	0	2	0	2	0.5
unclassified Polyporales	0	0	2	0	2	0.5
Skvortzovia furfurella	0	0	2	0	2	0.5
unclassified Stachybotryaceae	2	0	0	0	2	0.5
unclassified Trechispora	0	0	2	0	2	0.5
Trichaptum sp.	0	0	2	0	2	0.5

## Sheet: Table S20b
Table S20b: Fungal community composition of the habitat specialist group. Ac: Aplysina caissara, Af: Aplysina fulva, SW: seawater, SD: sediment.
Species	Ac	Af	SW	SD	Sum	Average
unclassified Fungi	33.7989	4.97593	21.9942	43.8421	104.611	26.1528
unclassified Ascomycota	6.2236	17.9955	5.07628	24.0821	53.3775	13.3444
Pseudorobillarda sp.	0	0	30.8065	0	30.8065	7.70163
Saitozyma podzolica	0.00213869	16.2271	1.63396	5.61861	23.4818	5.87045
Resinicium saccharicola	6.94434	1.61529	2.05989	9.31858	19.9381	4.98452
Agaricales unclassified	10.3898	5.67237	0	0	16.0621	4.01554
Phlebiella borealis	0.00106935	12.0959	0	0	12.0969	3.02424
unclassified Wallemia	0	6.09777	2.96866	0	9.06643	2.26661
unclassified Didymella	0.610597	8.18951	0.00183591	0	8.80194	2.20049
Cystofilobasidium ferigula	3.35882	2.58399	2.59964	0	8.54245	2.13561
unclassified Sordariomycetes	0	0.405951	6.42567	0.00807852	6.8397	1.70993
Pseudopithomyces chartarum	6.63637	0.00121542	0	0	6.63758	1.6594
Ganoderma australe	0	0.0255238	5.01937	1.46221	6.50711	1.62678
Coniochaeta canina	0	6.26185	0	0	6.26185	1.56546
Mortierella humilis	0.00320804	6.06009	0	0	6.0633	1.51582
unclassified Saitozyma	0.00213869	5.66386	0	0	5.666	1.4165
Humicola olivacea	3.68283	0.565171	0	0.00403926	4.25204	1.06301
Wallemia sp.	0	0	0	4.09985	4.09985	1.02496
Candida tropicalis	0	2.64354	0.998733	0.00403926	3.64631	0.911578
Cyphellophora eucalypti	0	0	3.53045	0.00403926	3.53449	0.883622
Heterochaete shearii	0	0.322087	1.66884	1.32084	3.31176	0.827941
Penicillium hetheringtonii	2.10234	0.796101	0	0	2.89844	0.724609
Kockovaella thailandica	0	0	0	2.81537	2.81537	0.703841
Alatosessilispora bibrachiata	2.80811	0.00121542	0	0	2.80932	0.70233
Udeniomyces pyricola	2.74501	0	0	0	2.74501	0.686254
unclassified Fusarium	2.27343	0.00121542	0.0569131	0.125217	2.45678	0.614194
Cystofilobasidium infirmominiatum	0	0	0	2.45587	2.45587	0.613968
Xeromyces bisporus	2.32369	0	0	0	2.32369	0.580923
unclassified Capnodiales	2.19644	0	0	0	2.19644	0.54911
unclassified Didymellaceae	0.983799	0.455783	0.73987	0	2.17945	0.544863
Rhodotorula toruloides	1.7548	0.397443	0	0	2.15224	0.53806
unclassified Pleosporales	1.7024	0.00364626	0	0.359494	2.06554	0.516385
Hohenbuehelia portegna	0	0	1.14744	0.860363	2.0078	0.501951
Orbiliomycetes sp.	0	0	1.96442	0	1.96442	0.491105
Thielavia sp.	0.922847	0.938305	0.0734363	0	1.93459	0.483647
Meruliopsis sp.	0	0	0	1.87422	1.87422	0.468554
unclassified Aplosporella	0.0834091	0	1.66884	0	1.75225	0.438062
Trechispora invisitata	0	0	0	1.74496	1.74496	0.43624
Marasmius curreyi	0	0	1.69454	0	1.69454	0.423635
Mortierella ambigua	0	0	1.41181	0	1.41181	0.352953
Cercophora mirabilis	1.37411	0	0	0	1.37411	0.343528
Aschersonia sp.	1.27573	0	0	0	1.27573	0.318933
Heterogastridium pycnidioideum	0	0	1.23924	0	1.23924	0.309809
Pseudopithomyces sp.	1.22975	0	0	0	1.22975	0.307437
unclassified Dothideomycetes	0	0	1.19518	0	1.19518	0.298794
Zopfiella marina	1.18804	0.00243084	0	0	1.19048	0.297619
Cerinomyces canadensis	0	0	1.15662	0	1.15662	0.289155
Chytridiomycetes sp.	1.064	0	0	0	1.064	0.266
Zygosporium pseudogibbum	0.920708	0.00121542	0	0	0.921923	0.230481
unclassified Herpotrichiellaceae	0	0	0.881235	0	0.881235	0.220309
Ascochyta manawaorae	0.680105	0	0.0899594	0	0.770064	0.192516
unclassified Stachybotrys	0.717532	0	0	0	0.717532	0.179383
Resinicium mutabile	0	0	0.714168	0	0.714168	0.178542
unclassified Meruliaceae	0	0	0.622372	0	0.622372	0.155593
unclassified Bipolaris	0	0	0.559952	0	0.559952	0.139988
