# Supplementary material for: Prokaryotic, Fungal, and Unicellular Eukaryotic Core Communities Across Three Sympatric Marine Sponges From the Southwestern Atlantic Coast Are Dominated Largely by Deterministic Assemblage Processes
Source: Front Microbiol. 2021 Jun 8;12:674004. doi: 10.3389/fmicb.2021.674004 (PMC8217869; doi:10.3389/fmicb.2021.674004)
Supplement: Supplementary file 1 [file Data_Sheet_1.zip › data sheet 4/Table_S16.xlsx]

## Sheet: Table S16a
Table S16a. Results from BLASTn of the unicellular eukaryotic unclassified OTUs associated with sponge species. Ac: Aplysina caissara, Af: Aplysina fulva, Ti: Tedania ignis, SW: seawater, SD: sediment.
OTU_ID	Sequence	Phyla	Class	Order	Family	Genus	Ac*	Af*	Ti*	Accession	Identity	E-value	Organism	Strain	Classification	Authors	Title	Journal	Host	Isolation Souce	Country
Otu12915	TACACACCGCCCGTCGCTACTACCGATTGAATGGTTAAGTGAGGCTTTCGGATTGACTTAGAGAGGTCGGCAACGACCACTCCGAGACGAAAAGTTATCCAAACTTGATCATTTAGAGGAAGTAA	Ascomycota	unclassified Ascomycota	unclassified Ascomycota	unclassified Ascomycota	unclassified Ascomycota	0	2	0	HG798903.1.2870	92800	1.11e-44	Colletotrichum nicotianae	GZ-TJ	Eukaryota; Fungi; Dikarya; Ascomycota; Pezizomycotina; Sordariomycetes; Hypocreomycetidae; Glomerellales; Glomerellaceae; Colletotrichum.	Chai,T. and Jiang,T.	Rapid detection and identification methods on the Colletotrichum nicotianae	Unpublished
Otu03709	TACACACCGCCCGTCGCTACTACCGATTGAATGGCTCAGTGAGGCCTTCGGACTGGCCCAGGGAGGTCGGCAACGACCACCCAGGGCCGGAAAGTTCGTCAAACTTGGTCATTTAGAGGAAGTAA	Ascomycota	Dothideomycetes	Capnodiales	unclassified Capnodiales	unclassified Capnodiales	0	1	0	JX099000.1.1768	100000	1.09e-59	uncultured eukaryote		Eukaryota; environmental samples.	Lynch,R.C., King,A.J., Farias,M.E., Sowell,P., Vitry,C. and Schmidt,S.K.	The potential for microbial life in the highest elevation (> 6000 m.a.s.l.) mineral soils of the Atacama region	J. Geophys. Res. (2012) In press		> 6000 meters elevation mineral soils Atacama desert
Otu03462	TACACACCGCCCGTCGCTACTACCGATTGAATGGCTCAGTGAGGCCTTCGGACTGACTCAGGGAGGTCGGCAACGACCACCCAGAGTCGGAAAGTTCGTCAAACTCGGTCATTTAGAGGAAGTAA	Ascomycota	Dothideomycetes	unclassified Dothideomycetes	unclassified Dothideomycetes	unclassified Dothideomycetes	0	1	0	KC315859.1.1741	98400	2.36e-56	Saxomyces alpinus	CCFEE 5462	Eukaryota; Fungi; Dikarya; Ascomycota; Pezizomycotina; Dothideomycetes; Dothideomycetidae; Dothideomycetidae incertae sedis; Saxomyces.	Selbmann,L., Isola,D., Egidi,E., Zucconi,L., Gueidan,C., de Hoog,S.G. and Onofri,S.	Rock inhabiting fungi: Lithomyces gen. nov. and four new species from the Alps	Unpublished
Otu12872	TACACACCGCCCGTCGCTACTACCGATTGAATGGCTCAGTGAGGCCTTCGGACTGGCTCAGGGAGGTCGGCAACGACCACCCAGAGCCGGAAAGTTGGTCAAACTTGGTCATTTAGAGGAAGTAA	Ascomycota	Dothideomycetes	unclassified Dothideomycetes	unclassified Dothideomycetes	unclassified Dothideomycetes	0	0	2	AY342013.1.1738	100000	1.09e-59	Synchaetomella lunatospora	MUCL 43804	Eukaryota; Fungi; Dikarya; Ascomycota; Pezizomycotina; Leotiomycetes; Chaetomellales; Chaetomellaceae; Synchaetomella.	Decock,C., Delgado Rodriguez,G. and Seifert,K.	Taxonomy and phylogeny of Synchaetomella lunatospora, a new genus and species of synnematous fungi from Southeast Asia	Antonie Van Leeuwenhoek 88 (3-4), 231-240 (2005)
Otu04186	TACACACCGCCCGTCGCTACTACCGATTGAATGGCTCAGTGAGGCCTTCGGACTGCCTCGAGGAGGTTGGCAACGACCACCCCGAGGCGGAAAGTTCGTCAAACTCGGTCATTTAGAGGAAGTAA	Ascomycota	Dothideomycetes	Pleosporales	unclassified Pleosporales	unclassified Pleosporales	0	1	0	U42481.1.1729	97600	1.1e-54	Cucurbitaria berberidis	CBS 394.84	Eukaryota; Fungi; Dikarya; Ascomycota; Pezizomycotina; Dothideomycetes; Pleosporomycetidae; Pleosporales; Pleosporineae; Cucurbitariaceae; Cucurbitaria.	Berbee,M.L.	Loculoascomycete origins and evolution of filamentous ascomycete morphology based on 18S rRNA gene sequence data	Mol. Biol. Evol. 13 (3), 462-470 (1996)
Otu00568	TACACACCGCCCGTCGCTACTACCGATTGAATGGCTCAGTGAGGCCTTCGGACTGGCTCAGGAGGGTTGGCAACGACCCCCCAGAGCCGGAAAGTTGGTCAAACTCGGTCATTTAGAGGAAGTAA	Ascomycota	Eurotiomycetes	Eurotiales	Aspergillaceae	unclassified Aspergillaceae	0	1	0	GU733361.1.1777	100000	1.09e-59	Warcupiella spinulosa	CBS 512.65	Eukaryota; Fungi; Dikarya; Ascomycota; Pezizomycotina; Eurotiomycetes; Eurotiomycetidae; Eurotiales; Aspergillaceae; Warcupiella.	Vinnere Pettersson,O., Leong,S.-L.L., Rice,T., Houbraken,J., Dijksterhuis,J., Samson,R.A. and Schnurer,J.	Taxonomic position of Xeromyces bisporus, the most xerophilic fungus on earth	Unpublished		soil	Brunei
Otu12983	TACACACCGCCCGTCGCTACTACCGATTGAATGGCTTAGTGAGGCCTCCGGATTGGCTTTGGGGAGCCGGCAACGGCACCTCGTCGCTGAGAAGCTGGTCAAACTTGGTCATTTAGAGGAAGTAA	Basidiomycota	Agaricomycetes	unclassified Agaricomycetes	unclassified Agaricomycetes	unclassified Agaricomycetes	0	3	0	DQ974210.1.1772	98400	2.36e-56	Resinicium meridionale	FP150352	Eukaryota; Fungi; Dikarya; Basidiomycota; Agaricomycotina; Agaricomycetes; Hymenochaetales; Hymenochaetales incertae sedis; Resinicium.	Nakasone,K.K.	Morphological and molecular studies on Resinicium s. str.	Can. J. Bot. 85 (4), 420-436 (2007)			Jamaica: St. Andrew Parish, Blue and John Crow Mountains National Park, Hollywell Recreation Park, along trail to waterfall
Otu12954	TACACACCGCCCGTCGCTACTACCGATTGAATGGCTTAGTGAGGCCTTGGGATTGGCGTTGGGGAGCCGGCAACGGCACCTCATTGTTGAGAACTTGGTCAAACTTGGTCATTTAGAGGAAGTAA	Basidiomycota	Agaricomycetes	unclassified Agaricomycetes	unclassified Agaricomycetes	unclassified Agaricomycetes	0	3	0	AY219399.1.1789	96800	5.1e-53	Rhizochaete radicata (Corticium radicatum P. Henn.)	HHB-1909	Eukaryota; Fungi; Dikarya; Basidiomycota; Agaricomycotina; Agaricomycetes; Polyporales; Phanerochaetaceae; Rhizochaete.	Greslebin,A., Nakasone,K.K. and Rajchenberg,M.	Rhizochaete, a new genus of phanerochaetoid fungi	Mycologia 96 (2), 260-271 (2004)	Quercus sp.		USA: Highlands North Carolina
Otu03437	TACACACCGCCCGTCGCTACTACCGATTGAATGGCTTAGTGAGACCTCCGGATTTGCTTCGGGGAGCCGGCAATGGCACCCCGTCGCTGAGAAGCTGGTCAAACTTGGTCATTTAGAGGAAGTAA	Basidiomycota	Agaricomycetes	unclassified Agaricomycetes	unclassified Agaricomycetes	unclassified Agaricomycetes	0	0	1	KC673245.1.1768	97600	1.1e-54	uncultured fungus		Eukaryota; Fungi; environmental samples.	Findley,K., Oh,J., Yang,J., Conlan,S., Deming,C., Meyer,J.A., Schoenfeld,D., Nomicos,E., Park,M., Becker,J., Benjamin,B., Blakesley,R., Bouffard,G., Brooks,S., Coleman,H., Dekhtyar,M., Gregory,M., Guan,X., Gupta,J., Han,J., Hargrove,A., Ho,S.L., Johnson,T., Legaspi,R., Lovett,S., Maduro,Q., Masiello,C., Maskeri,B., McDowell,J., Montemayor,C., Mullikin,J., Park,M., Riebow,N., Schandler,K., Schmidt…	Topographic diversity of fungal and bacterial communities in human skin	Nature (2013) In press	Homo sapiens	skin, nare
Otu00319	TACACACCGCCCGTCGCTACTACCGATTGAATGGCTTAGTGAGGTCTTGGGATTGGCTTCGGGGAGCCGGCAACGGCACCCTGTCGCTGAGAACTTGATCAAACTTGGTCATTTAGAGGAAGTAA	Basidiomycota	Agaricomycetes	Polyporales	unclassified Polyporales	unclassified Polyporales	0	2	0	LVWK01001221.5488.7236	100000	1.09e-59	Gongronella sp. w5	w5	Eukaryota; Fungi; Mucoromycota; Mucoromycotina; Mucorales; Cunninghamellaceae; Gongronella.	Xiao,Y., Zhang,Y. and Fang,Z.	Genome Sequence of Gongronella sp. W5	Unpublished		soil	China: Hefei
Otu18751	TACACACCGCCCGTCGCTACTACCGATTGAATGGCTTAGTGAGATCTCCGGATTGGCTTTGAGAAGCTGGCAACGGCCTCTTATTGCTGAGAAGCTGATCAAACTTGGTCATTTAGAGGAAGTAA	Basidiomycota	Tremellomycetes	Filobasidiales	unclassified Filobasidiales	unclassified Filobasidiales	0	0	3	DQ645513.1.1799	98400	2.36e-56	Goffeauzyma gastrica	AFTOL-ID 1887	Eukaryota; Fungi; Dikarya; Basidiomycota; Agaricomycotina; Tremellomycetes; Filobasidiales; Filobasidiaceae; Goffeauzyma.	Matheny,P.B., Gossmann,J.A., Zalar,P., Arun Kumar,T.K. and Hibbett,D.S.	Resolving the phylogenetic position of the Wallemiomycetes: an enigmatic major lineage of Basidiomycota	Can. J. Bot. 84, 1794-1805 (2006)
Otu19522	TACACACCGCCCGTCGCTTCTACCGATTCGAGTGGTTCGACGAATTATCCGGACTGGCCTAGCCAGGAAGTTTCGTAAGTCATATCACTTAGAGGAAGAATAAGGCGTAACAAG	Ciliophora	unclassified Ciliophora	unclassified Ciliophora	unclassified Ciliophora	unclassified Ciliophora	0	0	1	FJ865207.1.1676	96491	5.91e-47	Paracineta limbata		Eukaryota; Sar; Alveolata; Ciliophora; Intramacronucleata; Phyllopharyngea; Suctoria; Endogenida; Acinetidae; Paracineta.	Zhao,X., Miao,M., Chen,X., Ma,H. and Al-Rasheid,K.A.S.	A phylogenetic reconsideration of suctorian ciliates (Protista, Ciliophora, Phyllopharyngea) based on small subunit rRNA gene sequences	Zool. Scr. 43 (2), 206-216 (2014)
Otu19227	TACACACCGCCCGTCGCTCCTACCGATTTCGAGTGGTCCGGTGAACCTTTTGGACTGGATGCGCAAGCGCCCGGGAAGTTAAGTAAACCTAATCACTTAGAGGAAGGAG	Ciliophora	Intramacronucleata	unclassified Intramacronucleata	unclassified Intramacronucleata	unclassified Intramacronucleata	0	1	0	AB330052.1.1535	94444	9.39e-40	uncultured eukaryote		Eukaryota; environmental samples.	Kato,S., Kobayashi,C. and Yamagishi,A.	Microbial community in hydrothermal deposits at southern Mariana trough	Unpublished		PCR-derived sequence from hydrothermal deposits
Otu04358	TACACACCGCCCGTCGCTCCTACCGATTTCGAGTGGTCCGGTGAACCTTTTGGATCGCGCGGGTTACGGCCTGCGTGAGAAATCATGTGAACCATATCACTTAGAGGAAGGAG	Ciliophora	Intramacronucleata	Spirotrichea	Hypotrichia	unclassified Hypotrichia	0	0	2	EF486865.1.1768	92920	9.84e-40	Psammomitra retractilis		Eukaryota; Sar; Alveolata; Ciliophora; Intramacronucleata; Spirotrichea; Stichotrichia; Urostylida; unclassified Urostylida; Psammomitra.	Yi,Z., Song,W., Stoeck,T., Al-Rasheid,K.A.S., Al-Khedhairy,A.A., Gong,J., Ma,H. and Chen,Z.	Phylogenetic analyses suggest that Psammomitra (Ciliophora, Urostylida) should represent an urostylid family, based on small subunit rRNA and alpha-tubulin gene sequence information	Zool. J. Linn. Soc. 157 (2), 227-236 (2009)
Otu00858	TACACACCGCCCGTCGCTCCTACCGATTTCGAGTGGTCCGGTGAATCTTTCGGACTGCGCGCGGCCCCGCGCCGTGTCGCGGAAAGTCAGGTAAACCTTATCACTTAGAGGAAGGAG	Ciliophora	Intramacronucleata	Spirotrichea	Oligotrichia	unclassified Oligotrichia	0	0	1	FLMP01009100.17.1238	97436	2.82e-50	seawater metagenome		unclassified sequences; metagenomes; ecological metagenomes.	Collins,Eric.	Direct Submission	Submitted (30-MAY-2016) UNIVERSITY OF ALASKA FAIRBANKS, Cryomics Lab, 905 N Koyukuk Dr, USA		seawater
Otu18954	TACACACCGCCCGTCGCTCCTACCGATTTCGAGTGATGCGATGAAATTTTTGGACCGTGTCATGTAGTTGATGTGGAAAATCAATTAAATCTTATCACTTAGAGGAAGGAG	Ciliophora	Intramacronucleata	Spirotrichea	Spirotrichea_unclassified	unclassified Spirotrichea	0	0	2	AY217727.1.1752	100000	5.67e-52	Protocruzia adherens	Boccale	Eukaryota; Sar; Alveolata; Ciliophora; Intramacronucleata; Spirotrichea; Protocruziidia; Protocruzia.	Di Giuseppe,G. and Dini,F.	Phylogenetic relationships of the genus Euplotes inferred from small subunit rRNA gene sequences	Unpublished
Otu01483	TACACACCGCCCGTCGCACCAACCGATTGAATGGTCCGGTGAAGCCTCGGGATTGTGGCGAGTTTCCTTTATTGGGAGTTTGTCGCGAGAACTTGTCTAAACCTTATCATTTAGAGGAAGGTG	Diatomea	Bacillariophyceae	Bacillariophyceae	Bacillariophyceae	unclassified Bacillariophyceae	4	0	0	GU385617.1.1712	99187	6.42e-57	uncultured marine eukaryote		Eukaryota; environmental samples.	Haska,C.L., Yarish,C., Kraemer,G., Blaschik,N., Whitlatch,R., Zhang,H. and Lin,S.	Bait worm packaging as a potential vector of invasive species	Biol. Invasions 14 (2), 481-493 (2012)		seaweed (Ascophyllum nodosum) wrap of live bait from Maine
Otu00004	TACACACCGCCCGTCGCACCTACCGATTGAATGGTCCGGTGAAGCCTCGGGATTGTGGCCAGTTCACTTTATTGGGAGTTGGCTGTGAGAACTTGTCTAAACCTTATCATTTAGAGGAAGGTG	Diatomea	Bacillariophyceae	Bacillariophyceae	Bacillariophyceae	unclassified Bacillariophyceae	2	0	0	GU385597.1.1698	100000	1.38e-58	uncultured marine eukaryote		Eukaryota; environmental samples.	Haska,C.L., Yarish,C., Kraemer,G., Blaschik,N., Whitlatch,R., Zhang,H. and Lin,S.	Bait worm packaging as a potential vector of invasive species	Biol. Invasions 14 (2), 481-493 (2012)		seaweed (Ascophyllum nodosum) wrap of live bait from Maine	USA
Otu04929	TACACACCGCCCGTCGCACCTACCGATTGAATGGTCCGGTGAAGCCTCGGGATTGTTGCCAGTTTGCTTTATTGGGAATTGGCAATGTGAACTTGTCTAAACCTTATCATTTAGAGGAAGGTG	Diatomea	Bacillariophyceae	Bacillariophyceae	Bacillariophyceae	unclassified Bacillariophyceae	0	0	1	KT201585.1.1748	100000	1.38e-58	uncultured eukaryote		Eukaryota; environmental samples.	Huang,Z. and Shao,Z.	High diversity of bacterial community and low diversity of diatom community on the benthic diatom film in practical use for the settlement of abalone larvae	Unpublished		benthic diatom film
Otu13719	TACACACCGCCCGTCGCACCTACCGATTGAATGGTCCGGTGAAGCCTCGGGATTGTGACATGTTCCCTTCATTGGGAATTTGTTGCAAGAACTTGTCTAAACCTTATCATTTAGAGGAAGGTG	Diatomea	Bacillariophyceae	Bacillariophyceae	Bacillariophyceae	unclassified Bacillariophyceae	0	0	1	HQ912594.1.1747	95935	3.01e-50	Achnanthidium coarctatum	UTEX FD185	Eukaryota; Sar; Stramenopiles; Ochrophyta; Bacillariophyta; Bacillariophyceae; Bacillariophycidae; Cocconeidales; Achnanthidiaceae; Achnanthidium.	Theriot,E.C., Ashworth,M., Ruck,E., Nakov,T. and Jansen,R.K.	A preliminary multigene phylogeny of the diatoms (Bacillariophyta): challenges for future research	Plant Ecol Evol 143 (3), 278-296 (2010)
Otu00260	TACACACCGCCCGTCGCTACTACCGATTGGATGGTCCGGTGAAGCCTCGGGATTGTGGCGAGTTTCCTTTATTGGGAGTTTGTCGCGAGAACTTGTCTAAACCTTATCATTTAGAGGAAGGTG	Diatomea	Bacillariophyceae	Bacillariophyceae	Bacillariophyceae	unclassified Bacillariophyceae	1	0	0	GU385617.1.1712	97561	1.39e-53	uncultured marine eukaryote		Eukaryota; environmental samples.	Haska,C.L., Yarish,C., Kraemer,G., Blaschik,N., Whitlatch,R., Zhang,H. and Lin,S.	Bait worm packaging as a potential vector of invasive species	Biol. Invasions 14 (2), 481-493 (2012)		seaweed (Ascophyllum nodosum) wrap of live bait from Maine
Otu00081	TACACACCGCCCGTCGCACCTACCGATTGAATGGTCCGGTGAAGCCTCGGGATTGTGGTCAGATTGCTTTATTGGAGTCTGACTGTGAGAACTTGTCTAAACCTTATCATTTAGAGGAAGGTG	Diatomea	unclassified Diatomea	unclassified Diatomea	unclassified Diatomea	unclassified Diatomea	1	6	3	GU823605.1.1205	100000	1.38e-58	uncultured stramenopile		Eukaryota; Sar; Stramenopiles; environmental samples.	Edgcomb,V., Orsi,W., Bunge,J., Jeon,S., Christen,R., Leslin,C., Holder,M., Taylor,G.T., Suarez,P., Varela,R. and Epstein,S.	Protistan microbial observatory in the Cariaco Basin, Caribbean. I. Pyrosequencing vs Sanger insights into species richness	ISME J 5 (8), 1344-1356 (2011)		oxygenated water column sample, Cariaco Basin, Caribbean Sea
Otu00761	TACACACCGCCCGTCGCACCTACCGATTGAGTGGTCCGGTGAAGCCTCGGGATTGCCGTTTAATTCTTCGGATGCAGACAGCAAGAACTTGTCTAAACCTTATCACTTAGAGGAAGGTG	Diatomea	unclassified Diatomea	unclassified Diatomea	unclassified Diatomea	unclassified Diatomea	0	2	1	KC894150.1.1725	99160	1.03e-54	Leptocylindrus danicus	SZN-B650	Eukaryota; Sar; Stramenopiles; Ochrophyta; Bacillariophyta; Coscinodiscophyceae; Chaetocerotophycidae; Leptocylindrales; Leptocylindraceae; Leptocylindrus.	Nanjappa,D., Kooistra,W.H.C.F. and Zingone,A.	A reappraisal of the genus Leptocylindrus (Bacillariophyta), with the addition of three species and the erection of Tenuicylindrus gen. nov.	Unpublished		Gulf of Naples, Italy
Otu02774	TACACACCGCCCGTCGCACCTACCGATTGAATGGTCCGGTGAGGCCTCGGGATTGTGACGAGTTTCCTTCATTGGGAATTTGTTGCGAGAACTTGTCCAAACCTTATCATTTAGAGGAAGGTG	Diatomea	unclassified Diatomea	unclassified Diatomea	unclassified Diatomea	unclassified Diatomea	0	0	1	KY679465.1.1718	98374	2.99e-55	Hyalosynedra lanceolata		Eukaryota; Sar; Stramenopiles; Ochrophyta; Bacillariophyta; Fragilariophyceae; Fragilariophycidae; Licmophorales; Ulnariaceae; Hyalosynedra.	Belando,M.D., Jimenez,J.F., Marin,A. and Aboal,M.	Morphology and molecular phylogeny of Hyalosynedra lanceolata sp. nov. and an extended description of Hyalosynedra (Bacillariophyta)	Eur. J. Phycol. 53 (2), 208-218 (2018)
Otu03112	TACACACCGCCCGTCGCTACTACCGATTGAATGGTCCGGTGAGGACTCGGGATTGTAGCTTGGCTCCTTCACTGGGGCTTGGCCGCGAGAACTTGTCCGAACCTTATCATTTAGAGGAAGGTG	Diatomea	Mediophyceae	Mediophyceae	Mediophyceae	unclassified Mediophyceae	0	0	1	GU823372.1.1204	96748	6.47e-52	uncultured stramenopile		Eukaryota; Sar; Stramenopiles; environmental samples.	Edgcomb,V., Orsi,W., Bunge,J., Jeon,S., Christen,R., Leslin,C., Holder,M., Taylor,G.T., Suarez,P., Varela,R. and Epstein,S.	Protistan microbial observatory in the Cariaco Basin, Caribbean. I. Pyrosequencing vs Sanger insights into species richness	ISME J 5 (8), 1344-1356 (2011)		anoxic water column sample, Cariaco Basin, Caribbean Sea
Otu02693	TACACACCGCCCGTCGCACCTACCGATTGAATGGTCCGGTGAGAACTCGGGATTGTAGCTTGGCTCCTTCATTGGGGCTTGGCCGCGAGAACTTGTCCGAACCTTATCATTTAGAGGAAGGTG	Diatomea	Mediophyceae	Mediophyceae	Mediophyceae	unclassified Mediophyceae	2	6	12	GU823372.1.1204	100000	1.38e-58	uncultured stramenopile		Eukaryota; Sar; Stramenopiles; environmental samples.	Edgcomb,V., Orsi,W., Bunge,J., Jeon,S., Christen,R., Leslin,C., Holder,M., Taylor,G.T., Suarez,P., Varela,R. and Epstein,S.	Protistan microbial observatory in the Cariaco Basin, Caribbean. I. Pyrosequencing vs Sanger insights into species richness	ISME J 5 (8), 1344-1356 (2011)		anoxic water column sample, Cariaco Basin, Caribbean Sea
Otu00862	TACACACCGCCCGTCGCACCTACCGATTGAATGGTCCGGTGAAGACTCGAGACTGTGGTCTGGCTCCTTCATTGGGGCTTGACCGCGGGAACTTGTCTAAACCTTATCATTTAGAGGAAGGTG	Diatomea	Mediophyceae	Mediophyceae	Mediophyceae	unclassified Mediophyceae	0	1	0	AB948147.1.1764	96748	6.47e-52	Skeletonema menzelii	DM08090730	Eukaryota; Sar; Stramenopiles; Ochrophyta; Bacillariophyta; Coscinodiscophyceae; Thalassiosirophycidae; Thalassiosirales; Skeletonemataceae; Skeletonema.	Yamada,M., Otsubo,M., Mizota,C. and Tsutsumi,Y.	Study on Classification of Genus Skeletonema(Bacillariophyceae) utilizing mtDNA	Unpublished		sediment	Japan:Fukuoka, Kitakyushu, Dokai Bay
Otu02968	TACACACCGCCCGTCGCACCTACCGATTGAATGGTCCGGTGAAGACTCGGGACTGTGGCCTGGCTCCTTCATTGGGGCTTGGCCGCGGGAACTTGTCTGAACCTTATCATTTAGAGGAAGGTG	Diatomea	Mediophyceae	Mediophyceae	Mediophyceae	unclassified Mediophyceae	1	1	1	KT347147.1.3358	95122	1.4e-48	Conticribra weissflogiopsis	SMDC01212	Eukaryota; Sar; Stramenopiles; Ochrophyta; Bacillariophyta; Coscinodiscophyceae; Thalassiosirophycidae; Thalassiosirales; Thalassiosiraceae; Conticribra.	Park,J.S. and Lee,J.H.	Description of the pseudocryptic species Conticribra weissflogiopsis sp. nov. (Thalassiosirales, Bacillariophyta) isolated from brackish waters in Korea, based on its cingulum structure and molecular analysis	Phytotaxa 191 (1), 115-128 (2014)			South Korea: Incheon Coast
Otu00233	TACACACCGCCCGTCGCTCCTACCGATTGAGTGATCCGGTGAATAATTCGGACTGCAGCATTGTTCAGTTCCTGAACTTTGCAGCGGAAAGTTTAGTGAACCTTATCACTTAGAGGAAGGAG	Dinoflagellata	Dinophyceae	unclassified Dinophyceae	unclassified Dinophyceae	unclassified Dinophyceae	0	0	1	GU825234.1.1203	99180	2.29e-56	uncultured eukaryote		Eukaryota; environmental samples.	Edgcomb,V., Orsi,W., Bunge,J., Jeon,S., Christen,R., Leslin,C., Holder,M., Taylor,G.T., Suarez,P., Varela,R. and Epstein,S.	Protistan microbial observatory in the Cariaco Basin, Caribbean. I. Pyrosequencing vs Sanger insights into species richness	ISME J 5 (8), 1344-1356 (2011)		anoxic water column sample, Cariaco Basin, Caribbean Sea
Otu00115	TACACACCGCCCGTCGCTCCTACCGATTGAGTGATCCGGTGAATAATTCGGACTGCAGCAGTGTTCAGTTCCTGAACGTTGCAGCGGAAAGTTTAGTGAACCTTATCACTTAGAGGAAGGAG	Dinoflagellata	Dinophyceae	unclassified Dinophyceae	unclassified Dinophyceae	unclassified Dinophyceae	1	2	2	FLLY01000077.696.2480	100000	4.91e-58	seawater metagenome		unclassified sequences; metagenomes; ecological metagenomes.	Collins,Eric.	Direct Submission	Submitted (30-MAY-2016) UNIVERSITY OF ALASKA FAIRBANKS, Cryomics Lab, 905 N Koyukuk Dr, USA		seawater
Otu00150	TACACACCGCCCGTCTCTCCTACCGATTGAGTGATCCGGTGAATAACTCGGACTGATGCAGTGTTCAGCTCCTGGACGTTGCATGGGAAAGTTTAGCGAACCTTATCACTTAGAGGAAGGAG	Dinoflagellata	Dinophyceae	Gymnodiniphycidae	Suessiaceae	unclassified Suessiaceae	0	1	0	AB695506.1.1753	96721	2.3e-51	uncultured eukaryote		Eukaryota; environmental samples.	Nakai,R., Abe,T., Baba,T., Imura,S., Kagoshima,H., Kanda,H., Kohara,Y., Koi,A., Niki,H., Yanagihara,K. and Naganuma,T.	Eukaryotic phylotypes in aquatic moss pillars inhabiting a freshwater lake in East Antarctica, based on 18S rRNA gene analysis	Polar Biol. 35, 1495-1504 (2012)		aquatic moss pillars	Antarctica:Skarvsnes, Hotoke-Ike lake
Otu02687	TACACACCGCCCGTCGTTGTTTCCGATGATGGTGCAATACAGGTGATCGGATAGATGGGTGTCTCATCCGTCTCGAAGTTCACCGATATTTCTTCAATAGAGGAAGCAA	Euglenozoa	Kinetoplastea	unclassified Kinetoplastea	unclassified Kinetoplastea	unclassified Kinetoplastea	0	0	1	JN542576.1.1244	98165	1.55e-47	uncultured kinetoplastid		Eukaryota; Discoba; Euglenozoa; Kinetoplastea; environmental samples.	Edgcomb,V.P., Orsi,W., Breiner,H.W., Stock,A., Filker,S., Yakimov,M.M. and Stoeck,T.	Novel Active Kinetoplastids Associated with Hypersaline Anoxic Basins in the Eastern Mediterranean Deep-Sea	Deep Sea Res. Part I Oceanogr. Res. Pap. (2012) In press		halocline of Kryos deep-sea basin, eastern Mediterranean Sea
Otu04457	TACACACCGCCCGTCGTTGTTTCCGATGATGGTGCAATACAGGTGATCGGACTAGCACGCGTTTCGTGTGCCGGAAAGTTCACCGATATTTCTTCAATAGAGGAAGCAA	Euglenozoa	Kinetoplastea	Trypanosomatida	Trypanosomatida	unclassified Trypanosomatida	0	1	0	GFGW01005385.611.2757	93578	3.38e-39	Hypsibius dujardini		Eukaryota; Metazoa; Ecdysozoa; Tardigrada; Eutardigrada; Parachela; Hypsibiidae; Hypsibius.	Boothby,T.C.	Tardigrades Use Intrinsically Disordered Proteins to Survive Desiccation	Unpublished
Otu06594	TACACACCGCCCGTCGCTACTACCGATTGAACGGTTCAGTGAGATAATCGGACTGGATGCCCTATCTGGAAACAGGGAGGGACATCTAGGAAGACGATCGAACTCGATCGTTTAGAGGAAGTAA	unclassified Eukaryota	unclassified Eukaryota	unclassified Eukaryota	unclassified Eukaryota	unclassified Eukaryota	0	1	0	AY082985.1.1799	81746	8.82e-21	uncultured eukaryote		Eukaryota; environmental samples.	Amaral Zettler,L.A., Gomez,F., Zettler,E., Keenan,B.G., Amils,R. and Sogin,M.L.	Microbiology: eukaryotic diversity in Spain's River of Fire	Nature 417 (6885), 137 (2002)
Otu01644	TACACACCGCCCGTCTCTACTACCGATTGAATGGCTTAGTGAGGACTTTGGATTGCCGCCGCCGCGTCCTCAGGACGCGATCGGAGGGCAAGAAGCTGTTCGAACTTGTTCATTTAGAGGAAGTAA	unclassified Eukaryota	unclassified Eukaryota	unclassified Eukaryota	unclassified Eukaryota	unclassified Eukaryota	0	0	1	GU824523.1.1202	82677	5.38e-23	uncultured eukaryote		Eukaryota; environmental samples.	Edgcomb,V., Orsi,W., Bunge,J., Jeon,S., Christen,R., Leslin,C., Holder,M., Taylor,G.T., Suarez,P., Varela,R. and Epstein,S.	Protistan microbial observatory in the Cariaco Basin, Caribbean. I. Pyrosequencing vs Sanger insights into species richness	ISME J 5 (8), 1344-1356 (2011)		anoxic water column sample, Cariaco Basin, Caribbean Sea
Otu05136	TACACACCGCCCGTCGCTCCTACCGATTGGATGATCCGGTGAATACTTCGGAGTGCCCTTGTGTCCTCGGACGCTTGGGTGCAAAGTTGAGTGAACCTTATCATCTAGAGGAAGGAG	unclassified Eukaryota	unclassified Eukaryota	unclassified Eukaryota	unclassified Eukaryota	unclassified Eukaryota	0	2	0	KJ759723.1.1800	85246	2.26e-26	uncultured eukaryote		Eukaryota; environmental samples.	Lie,A.A., Liu,Z., Hu,S.K., Jones,A.C., Kim,D.Y., Countway,P.D., Amaral-Zettler,L.A., Cary,S.C., Sherr,E.B., Sherr,B.F., Gast,R.J. and Caron,D.A.	Investigating Microbial Eukaryotic Diversity from a Global Census: Insights from a Comparison of Pyrotag and Full-Length Sequences of	Appl. Environ. Microbiol. 80 (14), 4363-4373 (2014)		Gulf Stream 15m
Otu10586	TACACACCGCCCGTCGCTCCTACCGATTGAGTGATCCGGTGAGTAATTCGGACCGCGTAAATTATTCTCTTTTGAGTTTGATTTAAGTGGGAAGTCTCGCGAACCTTATCACTTAGAGGAAGGAG	unclassified Eukaryota	unclassified Eukaryota	unclassified Eukaryota	unclassified Eukaryota	unclassified Eukaryota	1	0	0	KJ763254.1.1782	85714	5.29e-28	uncultured eukaryote		Eukaryota; environmental samples.	Lie,A.A., Liu,Z., Hu,S.K., Jones,A.C., Kim,D.Y., Countway,P.D., Amaral-Zettler,L.A., Cary,S.C., Sherr,E.B., Sherr,B.F., Gast,R.J. and Caron,D.A.	Investigating Microbial Eukaryotic Diversity from a Global Census: Insights from a Comparison of Pyrotag and Full-Length Sequences of	Appl. Environ. Microbiol. 80 (14), 4363-4373 (2014)		SPOTstation 5m
Otu05407	TACACACCGCCCGTCGCTCCTACCGATTGAATGATCCGGTGAATAATTCGGACAACATTTAGGTAACTTGAATATCTGCATTAGGAAGTTTGGTGAACCTTATCACTTAGAGGAAGGAG	unclassified Eukaryota	unclassified Eukaryota	unclassified Eukaryota	unclassified Eukaryota	unclassified Eukaryota	0	1	0	KJ759001.1.1800	86290	1.38e-28	uncultured eukaryote		Eukaryota; environmental samples.	Lie,A.A., Liu,Z., Hu,S.K., Jones,A.C., Kim,D.Y., Countway,P.D., Amaral-Zettler,L.A., Cary,S.C., Sherr,E.B., Sherr,B.F., Gast,R.J. and Caron,D.A.	Investigating Microbial Eukaryotic Diversity from a Global Census: Insights from a Comparison of Pyrotag and Full-Length Sequences of	Appl. Environ. Microbiol. 80 (14), 4363-4373 (2014)		Arctic Ocean 500m
Otu01812	TACACACCGCCCGTCGCTACTACCGATTGAATGGTTTGATGAGTTCCGAGGATAGGTTGCTTCAGGGCTTCGGTCCTGTTGTGACCTAGAGCAGGTGCAAATCTGATCATTTAGAGGAAGTAA	unclassified Eukaryota	unclassified Eukaryota	unclassified Eukaryota	unclassified Eukaryota	unclassified Eukaryota	1	0	0	AB252752.1.1707	90323	1.42e-38	uncultured eukaryote		Eukaryota; environmental samples.	Takishita,K., Tsuchiya,M., Kawato,M., Oguri,K., Kitazato,H. and Maruyama,T.	Genetic Diversity of Microbial Eukaryotes in Anoxic Sediment of the Saline Meromictic Lake Namako-ike (Japan): On the Detection of Anaerobic or Anoxic-tolerant Lineages of Eukaryotes	Protist 158 (1), 51-64 (2007)		anoxic sediment	Japan:Kagoshima, Kamikoshiki-jima, Lake Namako-ike
Otu01681	TACACACCGCCCGTCGCACCTACCGATTGAATGGTCCGGTGAAATCTTCGGACTGGGCGATAGTCAGCAATGACCGTTGCCTGGAAAGTTGCTTAAACCTTACCATTTAGAGGAAGGTG	unclassified Eukaryota	unclassified Eukaryota	unclassified Eukaryota	unclassified Eukaryota	unclassified Eukaryota	1	0	0	HM369691.1.1231	94118	1.04e-44	uncultured eukaryote		Eukaryota; environmental samples.	Heywood,J.L., Stepanauskas,R., Sieracki,M., Bellows,W. and Poulton,N.	Capturing suspected diversity of marine heterotrophic protists - one cell at a time	Unpublished		Boothbay Harbor, 1m depth	USA
Otu08326	TACACACCGCCCGTCGCTCCTACCGATTGAATGATCCGGTGAATATTTCGGACTGCGAAATTTGCAGTTTCTGTTGATTTTGCGGAAAGTTGAATAAACCTTATCATTTAGAGGAAGGAG	unclassified Eukaryota	unclassified Eukaryota	unclassified Eukaryota	unclassified Eukaryota	unclassified Eukaryota	0	1	0	KJ759761.1.1788	95000	6.31e-47	uncultured eukaryote		Eukaryota; environmental samples.	Lie,A.A., Liu,Z., Hu,S.K., Jones,A.C., Kim,D.Y., Countway,P.D., Amaral-Zettler,L.A., Cary,S.C., Sherr,E.B., Sherr,B.F., Gast,R.J. and Caron,D.A.	Investigating Microbial Eukaryotic Diversity from a Global Census: Insights from a Comparison of Pyrotag and Full-Length Sequences of	Appl. Environ. Microbiol. 80 (14), 4363-4373 (2014)		Gulf Stream 2500m
Otu00983	TACACACCGCCCGTCGCTCCTACCGATTGAGTTGTCCGGTAAATTATGTGGATTGAATGTGGGTCAGAGACTTGCTTTCGAGAAGCATTGTGAACCTTAGAACTTAGAGGAAGGAG	unclassified Eukaryota	unclassified Eukaryota	unclassified Eukaryota	unclassified Eukaryota	unclassified Eukaryota	4	0	0	GU824558.1.1370	97414	1e-49	uncultured eukaryote		Eukaryota; environmental samples.	Edgcomb,V., Orsi,W., Bunge,J., Jeon,S., Christen,R., Leslin,C., Holder,M., Taylor,G.T., Suarez,P., Varela,R. and Epstein,S.	Protistan microbial observatory in the Cariaco Basin, Caribbean. I. Pyrosequencing vs Sanger insights into species richness	ISME J 5 (8), 1344-1356 (2011)		anoxic water column sample, Cariaco Basin, Caribbean Sea
Otu08188	TACACACCGCCCGTCGCTCCTACCGATTGAGTGGTCCGGTGAATACTTCGGAGTGCAGATTCTACAGTTTCTGTTGTATTTGCGCAAAGTTGAATAAACCTTATCACTTAGAGGAAGGAG	unclassified Eukaryota	unclassified Eukaryota	unclassified Eukaryota	unclassified Eukaryota	unclassified Eukaryota	0	1	0	FJ000181.1.1356	97500	6.27e-52	uncultured eukaryote		Eukaryota; environmental samples.	Edgcomb,V.P., Orsi,W., Leslin,C., Epstein,S.S., Bunge,J., Jeon,S., Yaimov,M.M., Behnke,A. and Stoeck,T.	Protistan Community Patterns Within the Brine and Halocline of Deep Hypersaline Anoxic Basins	Unpublished		Bannock Basin interface environment, Mediterranean Sea
Otu09996	TACACACCGCCCGTCGCTCCTACCGATTGAGTGATCCGGTGAATAATTCGGACTGCAGAGGTTTCGAGTTTCGGAACCATTTGGAGGAAGTTTAGTGAACCTTATCACTTAGAGGAAGGAG	unclassified Eukaryota	unclassified Eukaryota	unclassified Eukaryota	unclassified Eukaryota	unclassified Eukaryota	1	0	0	EU371330.1.1733	99174	2.93e-55	uncultured marine eukaryote		Eukaryota; environmental samples.	Luo,W., Li,H., Cai,M. and He,J.	Diversity of microbial eukaryotes in Kongsfjorden, Svalbard	Hydrobiologia 636 (1), 233-248 (2009)		200m sea water sample from Arctic
Otu02206	TACACACCGCCCGTCGCTCCTACCGATTGGATGGTCCGGTGAATTGATCGGACTGATGAATATTTTCGCGGGTGCAAAATTATCACAGAAAGTTCAATAAGCCTTATCATCTAGAGGAAGGAG	unclassified Eukaryota	unclassified Eukaryota	unclassified Eukaryota	unclassified Eukaryota	unclassified Eukaryota	0	1	0	KU743830.1.1843	99187	6.42e-57	uncultured eukaryote		Eukaryota; environmental samples.	Lin,Y.-C., Chiang,K.-P., Chen,L.-Y., Chung,C.-C., Gong,G.-C. and Huang,C.-Y.	Community composition of photosynthetic picoeukaryotes in a subtropical coastal ecosystem, with particular emphasis on Micromonas	Unpublished		subtropical coastal ecosystem	Taiwan
Otu03465	TACACACCGCCCGTCGCTCCTACCGATTGGATGGTCCGGTGAATTGATCGGACTGATGAATATTTTCGCGGGTGCGAAATTATCACAGAAAGTTCAATAAGCCTTATCATCTAGAGGAAGGAG	unclassified Eukaryota	unclassified Eukaryota	unclassified Eukaryota	unclassified Eukaryota	unclassified Eukaryota	2	5	0	KU743830.1.1843	100000	1.38e-58	uncultured eukaryote		Eukaryota; environmental samples.	Lin,Y.-C., Chiang,K.-P., Chen,L.-Y., Chung,C.-C., Gong,G.-C. and Huang,C.-Y.	Community composition of photosynthetic picoeukaryotes in a subtropical coastal ecosystem, with particular emphasis on Micromonas	Unpublished		subtropical coastal ecosystem	Taiwan
Otu01674	TACACACCGCCCGTCGCTCCTACCGATTGAGTGATCCGGTGAATACTTCGGAGTGCAGACTCTACAGTTTCTGTTTTGTTTGCGCAAAGTTGAATAAACCTTATCACTTAGAGGAAGGAG	unclassified Eukaryota	unclassified Eukaryota	unclassified Eukaryota	unclassified Eukaryota	unclassified Eukaryota	1	2	0	FJ000183.1.1321	100000	6.22e-57	uncultured eukaryote		Eukaryota; environmental samples.	Edgcomb,V.P., Orsi,W., Leslin,C., Epstein,S.S., Bunge,J., Jeon,S., Yaimov,M.M., Behnke,A. and Stoeck,T.	Protistan Community Patterns Within the Brine and Halocline of Deep Hypersaline Anoxic Basins	Unpublished		Bannock Basin interface environment, Mediterranean Sea
Otu09125	TACACACCGCCCGTCGCTCCTACCGATTGGATGATTCGGTAAGCTTTTGGGATTGATTACGTATTTGTCATTGACATTGCGTTTTAACAACTTAATCA	unclassified Eukaryota	unclassified Eukaryota	unclassified Eukaryota	unclassified Eukaryota	unclassified Eukaryota	0	2	0	KF130582.1.1754	100000	8.09e-45	uncultured eukaryote		Eukaryota; environmental samples.	Wu,W., Huang,B., Liao,Y. and Sun,P.	Picoeukaryotic diversity and distribution in the subtropical-tropical South China Sea	FEMS Microbiol. Ecol. 89 (3), 563-579 (2014)		surface water sample from the South China Sea
Otu11072	TACACACCGCCCGTCGCTACTACCGATTGAATGGTATAGTGAGGTCTCCGGATTGCCTTTTGGCGAGATGCTGAACAAACTATTTCATTTAGAGGAAGTAAAAGTCGTAACAAGGTTTCCGTAG	unclassified Eukaryota	unclassified Eukaryota	unclassified Eukaryota	unclassified Eukaryota	unclassified Eukaryota	0	0	1	KJ763063.1.1768	100000	3.88e-59	uncultured eukaryote		Eukaryota; environmental samples.	Lie,A.A., Liu,Z., Hu,S.K., Jones,A.C., Kim,D.Y., Countway,P.D., Amaral-Zettler,L.A., Cary,S.C., Sherr,E.B., Sherr,B.F., Gast,R.J. and Caron,D.A.	Investigating Microbial Eukaryotic Diversity from a Global Census: Insights from a Comparison of Pyrotag and Full-Length Sequences of	Appl. Environ. Microbiol. 80 (14), 4363-4373 (2014)		SPOTstation 5m
Otu02187	TACACACCGCCCGTCGCTACTACCGATTGAATGGTTTAGTGAGATCTCTGGATCGGCACTGAAGAGGGTTAGCGCTTATCTTCAGAAGGCTGAGAAATTGCTCAAACTGTACTATTTAGAGGAAGTAA	unclassified Eukaryota	unclassified Eukaryota	unclassified Eukaryota	unclassified Eukaryota	unclassified Eukaryota	1	9	0	KT722389.1.1829	89062	1.93e-37	Campanularia sp. MMM-2016	B2006_Stn Low 46	Eukaryota; Metazoa; Cnidaria; Hydrozoa; Hydroidolina; Leptothecata; Campanulariidae; Campanularia; unclassified Campanularia.	Maronna,M.M., Miranda,T.P., Pena Cantero,A.L., Barbeitos,M.S. and Marques,A.C.	Towards a phylogenetic classification of Leptothecata (Cnidaria, Hydrozoa)	Sci Rep 6, 18075 (2016)		Low Island	Antarctica
Otu11775	TACACACCGCCCGTCGCTACTACCGATGAAGTGCTTAGCAAGAACGATGGACGGCTGGCAGCATGCCGGTGCTTCGGTACTGGAAGTTGCATGGCTGAAAGTCGTTCAAGCTTGTCACTTTAGAGGAAGTAA	unclassified Eukaryota	unclassified Eukaryota	unclassified Eukaryota	unclassified Eukaryota	unclassified Eukaryota	0	1	0	KY922166.1.1785	89474	3.34e-40	Caraboacarus stammeri		Eukaryota; Metazoa; Ecdysozoa; Arthropoda; Chelicerata; Arachnida; Acari; Acariformes; Trombidiformes; Prostigmata; Eleutherengona; Heterostigmata; Pyemotoidea; Caraboacaridae; Caraboacarus.	Klimov,P.B., OConnor,B.M., Chetverikov,P.E., Bolton,S.J., Pepato,A.R., Mortazavi,A.L., Tolstikov,A.V., Bauchan,G.R. and Ochoa,R.	Comprehensive phylogeny of acariform mites (Acariformes) provides insights on the origin of the four-legged mites (Eriophyoidea), a long branch	Mol. Phylogenet. Evol. 119, 105-117 (2017)	Harpalus sp.	Mazandaran Province, Tonekabon city, elev. 11	Iran
Otu01003	TACACACCGCCCGTCTCTACTACCGATTGAGTGTTTTAGTGAGGTCCTCGGATTGCTTTCCTGGCGGTTAACGCTGCCTAGTTGGCGAAAAGATGACCAAACTGTAGCACTTAGAGGAAGTAA	unclassified Eukaryota	unclassified Eukaryota	unclassified Eukaryota	unclassified Eukaryota	unclassified Eukaryota	0	0	1	JX995310.1.1749	98374	2.99e-55	Temora longicornis	MT02533	Eukaryota; Metazoa; Ecdysozoa; Arthropoda; Crustacea; Multicrustacea; Hexanauplia; Copepoda; Calanoida; Temoridae; Temora.	Laakmann,S., Gerdts,G., Erler,R., Knebelsberger,T., Martinez Arbizu,P. and Raupach,M.J.	Comparison of molecular species identification for North Sea calanoid copepods (Crustacea) using proteome fingerprints and DNA sequences	Mol Ecol Resour 13 (5), 862-876 (2013)			North Sea
Otu00149	TACACACCGCCCGTCTCTACTACCGATTGAGTGGTTTAGTGAGGACTTTGGATTGCCGCCGTCGCGTCCTCAGGACGCGATCGGAGGGCAAGAAGCTGTCCGAACTTGATCATTTAGAGGAAGTAA	unclassified Eukaryota	unclassified Eukaryota	unclassified Eukaryota	unclassified Eukaryota	unclassified Eukaryota	0	0	2	MF042213.1.1745	82171	1.93e-22	Pilbaranella sp. C GP-2018		Eukaryota; Metazoa; Ecdysozoa; Arthropoda; Crustacea; Multicrustacea; Malacostraca; Eumalacostraca; Syncarida; Bathynellacea; Bathynellidae; Pilbaranella; unclassified Pilbaranella.	Perina,G., Camacho,A.I., Huey,J., Horwitz,P. and Koenders,A.	Understanding subterranean variability: the first genus of Bathynellidae (Bathynellacea, Crustacea) from Western Australia described through a morphological and multigene approach	Invertebr. Syst. (2018) In press
Otu05289	TACACACCGCCCGTCGCTACTACCGTTTGAATGGTTTAGTGAGGACTTTGGATTGCTGCCGTCGCGTCCTCAGGACGCGATCGGAGGGCAAGAAGCTGTCCGAACTTGATCATTTAGAGGAAGTAA	unclassified Eukaryota	unclassified Eukaryota	unclassified Eukaryota	unclassified Eukaryota	unclassified Eukaryota	0	0	1	MF042213.1.1745	82308	1.93e-22	Pilbaranella sp. C GP-2018		Eukaryota; Metazoa; Ecdysozoa; Arthropoda; Crustacea; Multicrustacea; Malacostraca; Eumalacostraca; Syncarida; Bathynellacea; Bathynellidae; Pilbaranella; unclassified Pilbaranella.	Perina,G., Camacho,A.I., Huey,J., Horwitz,P. and Koenders,A.	Understanding subterranean variability: the first genus of Bathynellidae (Bathynellacea, Crustacea) from Western Australia described through a morphological and multigene approach	Invertebr. Syst. (2018) In press
Otu03861	TACACACCGCCCGTCGCTACTACCGATTGAATTGTTTAGTGAGGTCTCCGGACGTGATCGCTGCGACGCCTCGTTGTGTTGCAGATTTGTTTCACAAAAGTTGACCGAACTTGGTCATTTAGAGGAAGTAA	unclassified Eukaryota	unclassified Eukaryota	unclassified Eukaryota	unclassified Eukaryota	unclassified Eukaryota	0	1	0	MG684547.1.1902	99237	2.48e-61	Asphondylia pruniperda		Eukaryota; Metazoa; Ecdysozoa; Arthropoda; Hexapoda; Insecta; Pterygota; Neoptera; Holometabola; Diptera; Nematocera; Sciaroidea; Cecidomyiidae; Asphondylia.	Sikora,T., Jaschhof,M., Mantic,M., Kasprak,D. and Sevcik,J.	Considerable congruence, enlightening conflict: molecular analysis largely supports morphology-based hypotheses on Cecidomyiidae (Diptera) phylogeny	Unpublished
Otu09494	TACACACCGCCCGTCGCTACTACCGATTGAATTGTTTAGTGAGGTCTCCGGACGTGATCGCTGCGACGCCTCGTTGTGTTGCAGATTTGTTTCACAAAAGTTGACCGAACTTGGTTATTTAGAGGAAGTAA	unclassified Eukaryota	unclassified Eukaryota	unclassified Eukaryota	unclassified Eukaryota	unclassified Eukaryota	0	5	0	MG684547.1.1902	100000	5.34e-63	Asphondylia pruniperda		Eukaryota; Metazoa; Ecdysozoa; Arthropoda; Hexapoda; Insecta; Pterygota; Neoptera; Holometabola; Diptera; Nematocera; Sciaroidea; Cecidomyiidae; Asphondylia.	Sikora,T., Jaschhof,M., Mantic,M., Kasprak,D. and Sevcik,J.	Considerable congruence, enlightening conflict: molecular analysis largely supports morphology-based hypotheses on Cecidomyiidae (Diptera) phylogeny	Unpublished
Otu12284	TACACACCGCCCGTCGCTACTACCGATTGGGAAAATTTCAGAGAATATAGGACTGGAACTAGTTCGGCTTCACGGCCTTACTTGATCCGGAAATATTTTCTATGATATTTTCTTAGAGGAAGTAA	unclassified Eukaryota	unclassified Eukaryota	unclassified Eukaryota	unclassified Eukaryota	unclassified Eukaryota	2	0	0	FJ969119.1.1733	89600	5.21e-38	Chromadorita leuckarti	ChltLeu1	Eukaryota; Metazoa; Ecdysozoa; Nematoda; Chromadorea; Chromadorida; Chromadoroidea; Chromadoridae; Chromadorita.	van Megen,H., van den Elsen,S., Holterman,M., Karssen,G., Mooyman,P., Bongers,T., Holovachov,O., Bakker,J. and Helder,J.	Direct Submission	Submitted (24-APR-2009) Plant Sciences, Laboratory of Nematology, Wageningen University, Building No. 107 Droevendaalsesteeg 1, Wageningen, Wageningen NL - 6708 PB, The Netherlands
Otu10145	TACACACCGCCCGTCGCTACTACCGATTGAATCGTTTAGCGAGAATTTTGGATCGGAGCCCTGGTGGGCAGCGATGTCCGCCTGGGATTTACCGAGAAATCATTCCAGCTTGCCGATTTAGAGGAAGTAA	unclassified Eukaryota	unclassified Eukaryota	unclassified Eukaryota	unclassified Eukaryota	unclassified Eukaryota	0	0	1	AY348879.1.1894	93846	1.5e-48	Haliclona mediterranea		Eukaryota; Metazoa; Porifera; Demospongiae; Heteroscleromorpha; Haplosclerida; Chalinidae; Haliclona.	Borchiellini,C., Chombard,C., Manuel,M., Alivon,E., Vacelet,J. and Boury-Esnault,N.	Molecular phylogeny of Demospongiae: implications for classification and scenarios of character evolution	Mol. Phylogenet. Evol. 32 (3), 823-837 (2004)
Otu00891	TACACACCGCCCGTCGCTACTACCGATTGGATCGTTTAGCGAGAGCTTTGGATCGCTGCCCGGGTGGTCAGCAATGTCCGCCCGGGATTAGTGAAAAATCGTTCCAGCTTGCCGATCTAGAGGAAGTAA	unclassified Eukaryota	unclassified Eukaryota	unclassified Eukaryota	unclassified Eukaryota	unclassified Eukaryota	5	0	0	DQ927306.1.1924	95385	6.87e-52	Haliclona cinerea		Eukaryota; Metazoa; Porifera; Demospongiae; Heteroscleromorpha; Haplosclerida; Chalinidae; Haliclona.	Redmond,N.E., van Soest,R.W., Kelly,M., Raleigh,J., Travers,S.A. and McCormack,G.P.	Reassessment of the classification of the Order Haplosclerida (Class Demospongiae, Phylum Porifera) using 18S rRNA gene sequence data	Mol. Phylogenet. Evol. 43 (1), 344-352 (2007)
Otu00984	TACGCACCGCCCGTCGCTACTACAGAGTGCCCGTGTCCAAGAAAAGGTCGGACCTGTGCGGCCTCTCCGGGCGACCGGAGAGCCGTTACGGGGAAGACCCTTTATTTGACGCGGGTCGATGAAGTAA	unclassified Eukaryota	unclassified Eukaryota	unclassified Eukaryota	unclassified Eukaryota	unclassified Eukaryota	0	3	0	EF654521.1.1776	97391	4.05e-49	Amphimedon queenslandica		Eukaryota; Metazoa; Porifera; Demospongiae; Heteroscleromorpha; Haplosclerida; Niphatidae; Amphimedon.	Kober,K.M. and Nichols,S.A.	On the phylogenetic relationships of Hadromerid and Poecilosclerid sponges	Unpublished
Otu03639	TACACACCGCCCGTCGCTACTACAGAGTGCCCGTGTCCAAGAAAAGGTCGGACCTGTGCGGCCTCTCCGGGCGACCGGAGGGCCGTTACGGGGAAGACCCTTTATTTGACGCGGGTCGATGAAGTAA	unclassified Eukaryota	unclassified Eukaryota	unclassified Eukaryota	unclassified Eukaryota	unclassified Eukaryota	2	69	0	EF654521.1.1776	99130	1.87e-52	Amphimedon queenslandica		Eukaryota; Metazoa; Porifera; Demospongiae; Heteroscleromorpha; Haplosclerida; Niphatidae; Amphimedon.	Kober,K.M. and Nichols,S.A.	On the phylogenetic relationships of Hadromerid and Poecilosclerid sponges	Unpublished
Otu01803	TACACACCGCCCGTCGCTACTACCGATTGAATGGCTTAGTGAGGGCTTTGGGTTGCCGCCGTCGCGTCCTCAGGACGCGATCGGAGGGCAAGAAGCTGTTCGAACTTGAACATTTAGAGGAAGTAA	unclassified Eukaryota	unclassified Eukaryota	unclassified Eukaryota	unclassified Eukaryota	unclassified Eukaryota	0	0	1	KX894478.1.1812	92913	3.12e-45	Tedania sp. TES		Eukaryota; Metazoa; Porifera; Demospongiae; Heteroscleromorpha; Poecilosclerida; Tedaniidae; Tedania; unclassified Tedania.	Dat,T.T., Steinert,G., Thi Kim Cuc,N., Smidt,H. and Sipkema,D.	Archaeal and bacterial diversity and community composition from 18 phylogenetically divergent sponge species in Vietnam	PeerJ 6, e4970 (2018)			Viet Nam: Hon Mun Island
Otu05803	TACGCACCGCCCGTCTCTACTACCGATTGAATGGTTTAGTGAGGACTTTGGATTGCTGCCGCCGCGTCCTCAGGACGCGATCGGAGGGCAAGAAGCTGTTCGAACTTGATCATTTAGAGGAAGTAA	unclassified Eukaryota	unclassified Eukaryota	unclassified Eukaryota	unclassified Eukaryota	unclassified Eukaryota	0	0	1	KX894478.1.1812	92913	3.12e-45	Tedania sp. TES		Eukaryota; Metazoa; Porifera; Demospongiae; Heteroscleromorpha; Poecilosclerida; Tedaniidae; Tedania; unclassified Tedania.	Dat,T.T., Steinert,G., Thi Kim Cuc,N., Smidt,H. and Sipkema,D.	Archaeal and bacterial diversity and community composition from 18 phylogenetically divergent sponge species in Vietnam	PeerJ 6, e4970 (2018)			Viet Nam: Hon Mun Island
Otu06767	TACACACCACCCGTCGCTACCACCGATTGAATGGTTTAGTGAGGACTTTGGATTGCCGCTGTCGCGTCCTCAGGACGCGATCGGAGGGCAAGAAGCTGTTCGAACTTGATCGTTTAGAGGAAGTAA	unclassified Eukaryota	unclassified Eukaryota	unclassified Eukaryota	unclassified Eukaryota	unclassified Eukaryota	0	0	1	KX894478.1.1812	92913	3.12e-45	Tedania sp. TES		Eukaryota; Metazoa; Porifera; Demospongiae; Heteroscleromorpha; Poecilosclerida; Tedaniidae; Tedania; unclassified Tedania.	Dat,T.T., Steinert,G., Thi Kim Cuc,N., Smidt,H. and Sipkema,D.	Archaeal and bacterial diversity and community composition from 18 phylogenetically divergent sponge species in Vietnam	PeerJ 6, e4970 (2018)			Viet Nam: Hon Mun Island
Otu03535	TACACACCGCCCGTCGCTACTACCGATTGAATGGTTTAGTGAGGACTTTGGATTGCCGCCGCCGCGTCCTCAGGACGCGATCGGAGGGCAAGAAGCTGTTCGAACTTGATCACTAGAGGAAGTGA	unclassified Eukaryota	unclassified Eukaryota	unclassified Eukaryota	unclassified Eukaryota	unclassified Eukaryota	0	0	1	KX894478.1.1812	93600	8.6e-46	Tedania sp. TES		Eukaryota; Metazoa; Porifera; Demospongiae; Heteroscleromorpha; Poecilosclerida; Tedaniidae; Tedania; unclassified Tedania.	Dat,T.T., Steinert,G., Thi Kim Cuc,N., Smidt,H. and Sipkema,D.	Archaeal and bacterial diversity and community composition from 18 phylogenetically divergent sponge species in Vietnam	PeerJ 6, e4970 (2018)			Viet Nam: Hon Mun Island
Otu00120	TACACACCGCCCGTCTCTACTACCGATTGAATGGTTTAGTAAGGACTTTGGATTGCCGCCGTCGCGTCCTCAGGACGCGATCGGAGGGCAAGAAGCCGTTCGAACTTGATCATTTAGAGGAAGTAA	unclassified Eukaryota	unclassified Eukaryota	unclassified Eukaryota	unclassified Eukaryota	unclassified Eukaryota	0	0	1	KX894478.1.1812	93701	6.71e-47	Tedania sp. TES		Eukaryota; Metazoa; Porifera; Demospongiae; Heteroscleromorpha; Poecilosclerida; Tedaniidae; Tedania; unclassified Tedania.	Dat,T.T., Steinert,G., Thi Kim Cuc,N., Smidt,H. and Sipkema,D.	Archaeal and bacterial diversity and community composition from 18 phylogenetically divergent sponge species in Vietnam	PeerJ 6, e4970 (2018)			Viet Nam: Hon Mun Island
Otu00384	TACACACCGCCCGTCGCTACTACCGATTGAATGGTTTAATGAGGACTCTGGATTGCCGCCGTCGCGTCCTCAGGACGCGATCGGAGGGCAAGAAGCAGTTCGAACTTGATCATTTAGAGGAAGTAA	unclassified Eukaryota	unclassified Eukaryota	unclassified Eukaryota	unclassified Eukaryota	unclassified Eukaryota	0	0	1	KX894478.1.1812	93701	6.71e-47	Tedania sp. TES		Eukaryota; Metazoa; Porifera; Demospongiae; Heteroscleromorpha; Poecilosclerida; Tedaniidae; Tedania; unclassified Tedania.	Dat,T.T., Steinert,G., Thi Kim Cuc,N., Smidt,H. and Sipkema,D.	Archaeal and bacterial diversity and community composition from 18 phylogenetically divergent sponge species in Vietnam	PeerJ 6, e4970 (2018)			Viet Nam: Hon Mun Island
Otu00580	TACACACCGCCCGTCTCTACTACCGATTGAATGGTTTAGTGAGGACTTTGGATTGCCGCCGTCGCGTCCTCAGGACGCGATCGGAGGGCAAGAAGCCGTTCGGACTTGATCATTTAGAGGAAGTAA	unclassified Eukaryota	unclassified Eukaryota	unclassified Eukaryota	unclassified Eukaryota	unclassified Eukaryota	0	0	1	KX894478.1.1812	93701	6.71e-47	Tedania sp. TES		Eukaryota; Metazoa; Porifera; Demospongiae; Heteroscleromorpha; Poecilosclerida; Tedaniidae; Tedania; unclassified Tedania.	Dat,T.T., Steinert,G., Thi Kim Cuc,N., Smidt,H. and Sipkema,D.	Archaeal and bacterial diversity and community composition from 18 phylogenetically divergent sponge species in Vietnam	PeerJ 6, e4970 (2018)			Viet Nam: Hon Mun Island
Otu00993	TACACACCGCCCGTCTCTACTACCGATTGAATGGTTTAGTGAGGACTTTGGATTGCCGCCGTCGCATCCTCAGGACGCGATCGGAGGGCAAGAAGCTGTTCGAACTTGTTCATTTAGAGGAAGTAA	unclassified Eukaryota	unclassified Eukaryota	unclassified Eukaryota	unclassified Eukaryota	unclassified Eukaryota	0	0	1	KX894478.1.1812	93701	6.71e-47	Tedania sp. TES		Eukaryota; Metazoa; Porifera; Demospongiae; Heteroscleromorpha; Poecilosclerida; Tedaniidae; Tedania; unclassified Tedania.	Dat,T.T., Steinert,G., Thi Kim Cuc,N., Smidt,H. and Sipkema,D.	Archaeal and bacterial diversity and community composition from 18 phylogenetically divergent sponge species in Vietnam	PeerJ 6, e4970 (2018)			Viet Nam: Hon Mun Island
Otu01243	TACACACCGCCCGTCGCTACTACCGATTGAATGGTTTAGTGAGGACTTTGGATTGCCGCCGTCGCGTCCTCAGGACGCGATCGGAGGGCAAGAAGCTGTCCGAACTCGATCACTTAGAGGAAGTAA	unclassified Eukaryota	unclassified Eukaryota	unclassified Eukaryota	unclassified Eukaryota	unclassified Eukaryota	0	0	1	KX894478.1.1812	93701	6.71e-47	Tedania sp. TES		Eukaryota; Metazoa; Porifera; Demospongiae; Heteroscleromorpha; Poecilosclerida; Tedaniidae; Tedania; unclassified Tedania.	Dat,T.T., Steinert,G., Thi Kim Cuc,N., Smidt,H. and Sipkema,D.	Archaeal and bacterial diversity and community composition from 18 phylogenetically divergent sponge species in Vietnam	PeerJ 6, e4970 (2018)			Viet Nam: Hon Mun Island
Otu01907	TACACACCGCCCGTCGCTGCTACCGATTGAATGGTTTAGTGAGGACTTTGGATTACCGCTGTCGCGTCCTCAGGACGCGATCGGAGGGCAAGAAGCTGTTCGAACTTGATCATTTAGAGGAAGTAA	unclassified Eukaryota	unclassified Eukaryota	unclassified Eukaryota	unclassified Eukaryota	unclassified Eukaryota	0	0	1	KX894478.1.1812	93701	6.71e-47	Tedania sp. TES		Eukaryota; Metazoa; Porifera; Demospongiae; Heteroscleromorpha; Poecilosclerida; Tedaniidae; Tedania; unclassified Tedania.	Dat,T.T., Steinert,G., Thi Kim Cuc,N., Smidt,H. and Sipkema,D.	Archaeal and bacterial diversity and community composition from 18 phylogenetically divergent sponge species in Vietnam	PeerJ 6, e4970 (2018)			Viet Nam: Hon Mun Island
Otu01990	TACACACCGCCCGTCGCTACTACCGATTGAATGGTTTAGTGAGGACTTTGGATTGCCGCCGTCGCGTTCCCAGGACGCGATCGGAGGGCAAGAAGCTGTACGAACTTGATCATTTAGAGGAAGTAA	unclassified Eukaryota	unclassified Eukaryota	unclassified Eukaryota	unclassified Eukaryota	unclassified Eukaryota	0	0	1	KX894478.1.1812	93701	6.71e-47	Tedania sp. TES		Eukaryota; Metazoa; Porifera; Demospongiae; Heteroscleromorpha; Poecilosclerida; Tedaniidae; Tedania; unclassified Tedania.	Dat,T.T., Steinert,G., Thi Kim Cuc,N., Smidt,H. and Sipkema,D.	Archaeal and bacterial diversity and community composition from 18 phylogenetically divergent sponge species in Vietnam	PeerJ 6, e4970 (2018)			Viet Nam: Hon Mun Island
Otu03598	TACACACCGCCCGTCGCCACTACCGATTGAATGGTCTAGTGAGGACTTTGGATTGCCGCCGTTGCGTCCTCAGGACGCGATCGGAGGGCAAGAAGCTGTTCGAACTTGATCATTTAGAGGAAGTAA	unclassified Eukaryota	unclassified Eukaryota	unclassified Eukaryota	unclassified Eukaryota	unclassified Eukaryota	0	0	1	KX894478.1.1812	93701	6.71e-47	Tedania sp. TES		Eukaryota; Metazoa; Porifera; Demospongiae; Heteroscleromorpha; Poecilosclerida; Tedaniidae; Tedania; unclassified Tedania.	Dat,T.T., Steinert,G., Thi Kim Cuc,N., Smidt,H. and Sipkema,D.	Archaeal and bacterial diversity and community composition from 18 phylogenetically divergent sponge species in Vietnam	PeerJ 6, e4970 (2018)			Viet Nam: Hon Mun Island
Otu03859	TACACACCGCCCGTCGCTACTACCGATTGAATGGTTCAGTGAGGACTTCGGATTGCCGCCGTCGCGTCCTCAGGACGCGATCGGAGGGCAAGGAGCTGTTCGAACTTGATCATTTAGAGGAAGTAA	unclassified Eukaryota	unclassified Eukaryota	unclassified Eukaryota	unclassified Eukaryota	unclassified Eukaryota	0	0	1	KX894478.1.1812	93701	6.71e-47	Tedania sp. TES		Eukaryota; Metazoa; Porifera; Demospongiae; Heteroscleromorpha; Poecilosclerida; Tedaniidae; Tedania; unclassified Tedania.	Dat,T.T., Steinert,G., Thi Kim Cuc,N., Smidt,H. and Sipkema,D.	Archaeal and bacterial diversity and community composition from 18 phylogenetically divergent sponge species in Vietnam	PeerJ 6, e4970 (2018)			Viet Nam: Hon Mun Island
Otu05094	TACACACCGCCCGTCGATACTACCGATTGAATGGTTTGGTGAGGACTTTGGATTGCTGCCGTCGCGTCCTCAGGACGCGATCGGAGGGCAAGAAGCTGTTCGAACTTGATCATTTAGAGGAAGTAA	unclassified Eukaryota	unclassified Eukaryota	unclassified Eukaryota	unclassified Eukaryota	unclassified Eukaryota	0	0	1	KX894478.1.1812	93701	6.71e-47	Tedania sp. TES		Eukaryota; Metazoa; Porifera; Demospongiae; Heteroscleromorpha; Poecilosclerida; Tedaniidae; Tedania; unclassified Tedania.	Dat,T.T., Steinert,G., Thi Kim Cuc,N., Smidt,H. and Sipkema,D.	Archaeal and bacterial diversity and community composition from 18 phylogenetically divergent sponge species in Vietnam	PeerJ 6, e4970 (2018)			Viet Nam: Hon Mun Island
Otu05689	TACACACCGCCCGTCGCTACTACCGATTGAATGGGTTAGTGAGGACTTTGGATTGCCGCCGTCGCGTCCTCAGGACGCGATCGGAGGGCAAGAAGCTGTTCGAGCTTGATCATTTAGAGGGAGTAA	unclassified Eukaryota	unclassified Eukaryota	unclassified Eukaryota	unclassified Eukaryota	unclassified Eukaryota	0	0	1	KX894478.1.1812	93701	6.71e-47	Tedania sp. TES		Eukaryota; Metazoa; Porifera; Demospongiae; Heteroscleromorpha; Poecilosclerida; Tedaniidae; Tedania; unclassified Tedania.	Dat,T.T., Steinert,G., Thi Kim Cuc,N., Smidt,H. and Sipkema,D.	Archaeal and bacterial diversity and community composition from 18 phylogenetically divergent sponge species in Vietnam	PeerJ 6, e4970 (2018)			Viet Nam: Hon Mun Island
Otu05722	TACACACCGCCCGTCGCTACTACCGATTGAATGGTTTAGTGAGGACTCTGGATTGCCGCCGTCGCGTCCTCAGGACGCGATCGGAGGGCAAGATGCTGTTCGAACTCGATCATTTAGAGGAAGTAA	unclassified Eukaryota	unclassified Eukaryota	unclassified Eukaryota	unclassified Eukaryota	unclassified Eukaryota	0	0	1	KX894478.1.1812	93701	6.71e-47	Tedania sp. TES		Eukaryota; Metazoa; Porifera; Demospongiae; Heteroscleromorpha; Poecilosclerida; Tedaniidae; Tedania; unclassified Tedania.	Dat,T.T., Steinert,G., Thi Kim Cuc,N., Smidt,H. and Sipkema,D.	Archaeal and bacterial diversity and community composition from 18 phylogenetically divergent sponge species in Vietnam	PeerJ 6, e4970 (2018)			Viet Nam: Hon Mun Island
Otu05871	TACACACCGCCCGTCGCTACTACCGATTGAATGGTTTAGTGAGGACTTTGGATTGCCGCTATCGCGTCCTCAGGACGCGATCGGGGGGCAAGAAGCTGTTCGAACTTGATCATTTAGAGGAAGTAA	unclassified Eukaryota	unclassified Eukaryota	unclassified Eukaryota	unclassified Eukaryota	unclassified Eukaryota	0	0	1	KX894478.1.1812	93701	6.71e-47	Tedania sp. TES		Eukaryota; Metazoa; Porifera; Demospongiae; Heteroscleromorpha; Poecilosclerida; Tedaniidae; Tedania; unclassified Tedania.	Dat,T.T., Steinert,G., Thi Kim Cuc,N., Smidt,H. and Sipkema,D.	Archaeal and bacterial diversity and community composition from 18 phylogenetically divergent sponge species in Vietnam	PeerJ 6, e4970 (2018)			Viet Nam: Hon Mun Island
Otu05873	TACACACCGCCCGTCGCTACTACCGATTGAATGGTTAGTGAGGACTCTGGATTGCCGCCGTCGCGTCCTCAGGACGCGATCGGAGGGCAAGAAGCTGTTCGGACTTGATCATTTAGAGGAAGTAA	unclassified Eukaryota	unclassified Eukaryota	unclassified Eukaryota	unclassified Eukaryota	unclassified Eukaryota	0	0	1	KX894478.1.1812	93701	6.65e-47	Tedania sp. TES		Eukaryota; Metazoa; Porifera; Demospongiae; Heteroscleromorpha; Poecilosclerida; Tedaniidae; Tedania; unclassified Tedania.	Dat,T.T., Steinert,G., Thi Kim Cuc,N., Smidt,H. and Sipkema,D.	Archaeal and bacterial diversity and community composition from 18 phylogenetically divergent sponge species in Vietnam	PeerJ 6, e4970 (2018)			Viet Nam: Hon Mun Island
Otu10259	TACACACCGCCCGTCGCTACTACCGATTGAATGGTTTAGTGAGGACTTTGGATTGCCGCCGTCGCGTCCTCATGACGCGATCGGAGGGCAAGAAGCCGTTCGAACTTGATCGTTTAGAGGAAGTAA	unclassified Eukaryota	unclassified Eukaryota	unclassified Eukaryota	unclassified Eukaryota	unclassified Eukaryota	0	0	1	KX894478.1.1812	93701	6.71e-47	Tedania sp. TES		Eukaryota; Metazoa; Porifera; Demospongiae; Heteroscleromorpha; Poecilosclerida; Tedaniidae; Tedania; unclassified Tedania.	Dat,T.T., Steinert,G., Thi Kim Cuc,N., Smidt,H. and Sipkema,D.	Archaeal and bacterial diversity and community composition from 18 phylogenetically divergent sponge species in Vietnam	PeerJ 6, e4970 (2018)			Viet Nam: Hon Mun Island
Otu01831	TACACACCGCCCGTCGCTACTACCGATTGAATGGTTTAGTGAGGACTTTGGATTGCCGCCGTCGCGTCCCCAGGACGCGATCGGAGGGCAAGAAGCTGTTC	unclassified Eukaryota	unclassified Eukaryota	unclassified Eukaryota	unclassified Eukaryota	unclassified Eukaryota	0	0	1	KX894478.1.1812	94118	1.84e-36	Tedania sp. TES		Eukaryota; Metazoa; Porifera; Demospongiae; Heteroscleromorpha; Poecilosclerida; Tedaniidae; Tedania; unclassified Tedania.	Dat,T.T., Steinert,G., Thi Kim Cuc,N., Smidt,H. and Sipkema,D.	Archaeal and bacterial diversity and community composition from 18 phylogenetically divergent sponge species in Vietnam	PeerJ 6, e4970 (2018)			Viet Nam: Hon Mun Island
Otu00205	TACACACCGCCCGTCTCTACTACCGATTGAATGGTTTAGTGAGGACTTTGGATTGCCGCCGCCGCGTCCTCAGGACGCGATCGGAGGGCAAGAAGCTGTTCGAACTTGATCATTTAGAGGAAGTAA	unclassified Eukaryota	unclassified Eukaryota	unclassified Eukaryota	unclassified Eukaryota	unclassified Eukaryota	0	0	15	KX894478.1.1812	94488	1.44e-48	Tedania sp. TES		Eukaryota; Metazoa; Porifera; Demospongiae; Heteroscleromorpha; Poecilosclerida; Tedaniidae; Tedania; unclassified Tedania.	Dat,T.T., Steinert,G., Thi Kim Cuc,N., Smidt,H. and Sipkema,D.	Archaeal and bacterial diversity and community composition from 18 phylogenetically divergent sponge species in Vietnam	PeerJ 6, e4970 (2018)			Viet Nam: Hon Mun Island
Otu00035	TACACACCGCCCGTCGCTACTACCGATTGAACGGTTTAGTGAGGACTCTGGATTGCCGCCGTCGCGTCCTCAGGACGCGATCGGAGGGCAAGAAGCTGTTCGAACTTGATCATTTAGAGGAAGTAA	unclassified Eukaryota	unclassified Eukaryota	unclassified Eukaryota	unclassified Eukaryota	unclassified Eukaryota	0	0	7	KX894478.1.1812	94488	1.44e-48	Tedania sp. TES		Eukaryota; Metazoa; Porifera; Demospongiae; Heteroscleromorpha; Poecilosclerida; Tedaniidae; Tedania; unclassified Tedania.	Dat,T.T., Steinert,G., Thi Kim Cuc,N., Smidt,H. and Sipkema,D.	Archaeal and bacterial diversity and community composition from 18 phylogenetically divergent sponge species in Vietnam	PeerJ 6, e4970 (2018)			Viet Nam: Hon Mun Island
Otu00049	TACACACCGCCCGTTGCTACTACCGATTGAATGGTTTAGTGAGGACTTTGGATTGCCGCCGTCGCGTCCTCAGGACGCGATCGGAGGGCAAGAAGTTGTTCGAACTTGATCATTTAGAGGAAGTAA	unclassified Eukaryota	unclassified Eukaryota	unclassified Eukaryota	unclassified Eukaryota	unclassified Eukaryota	0	0	5	KX894478.1.1812	94488	1.44e-48	Tedania sp. TES		Eukaryota; Metazoa; Porifera; Demospongiae; Heteroscleromorpha; Poecilosclerida; Tedaniidae; Tedania; unclassified Tedania.	Dat,T.T., Steinert,G., Thi Kim Cuc,N., Smidt,H. and Sipkema,D.	Archaeal and bacterial diversity and community composition from 18 phylogenetically divergent sponge species in Vietnam	PeerJ 6, e4970 (2018)			Viet Nam: Hon Mun Island
Otu00307	TACACACCGCCCGTCGCTACTACCGATTGAATGGTTTAGTGGGGACCTTGGATTGCCGCCGTCGCGTCCTCAGGACGCGATCGGAGGGCAAGAAGCTGTTCGAACTTGATCATTTAGAGGAAGTAA	unclassified Eukaryota	unclassified Eukaryota	unclassified Eukaryota	unclassified Eukaryota	unclassified Eukaryota	0	0	5	KX894478.1.1812	94488	1.44e-48	Tedania sp. TES		Eukaryota; Metazoa; Porifera; Demospongiae; Heteroscleromorpha; Poecilosclerida; Tedaniidae; Tedania; unclassified Tedania.	Dat,T.T., Steinert,G., Thi Kim Cuc,N., Smidt,H. and Sipkema,D.	Archaeal and bacterial diversity and community composition from 18 phylogenetically divergent sponge species in Vietnam	PeerJ 6, e4970 (2018)			Viet Nam: Hon Mun Island
Otu00617	TACACACCGCCCGTCGCTACTGCCGATTGAATGGTTTAGTGAGGACTTTGGATTGCCGCCGTCGCGCCCTCAGGACGCGATCGGAGGGCAAGAAGCTGTTCGAACTTGATCATTTAGAGGAAGTAA	unclassified Eukaryota	unclassified Eukaryota	unclassified Eukaryota	unclassified Eukaryota	unclassified Eukaryota	0	0	4	KX894478.1.1812	94488	1.44e-48	Tedania sp. TES		Eukaryota; Metazoa; Porifera; Demospongiae; Heteroscleromorpha; Poecilosclerida; Tedaniidae; Tedania; unclassified Tedania.	Dat,T.T., Steinert,G., Thi Kim Cuc,N., Smidt,H. and Sipkema,D.	Archaeal and bacterial diversity and community composition from 18 phylogenetically divergent sponge species in Vietnam	PeerJ 6, e4970 (2018)			Viet Nam: Hon Mun Island
Otu00026	TACACACCGCCCGTCGTTACTACCGATTGAATGGTTTAGTGAAGACTTTGGATTGCCGCCGTCGCGTCCTCAGGACGCGATCGGAGGGCAAGAAGCTGTTCGAACTTGATCATTTAGAGGAAGTAA	unclassified Eukaryota	unclassified Eukaryota	unclassified Eukaryota	unclassified Eukaryota	unclassified Eukaryota	0	0	3	KX894478.1.1812	94488	1.44e-48	Tedania sp. TES		Eukaryota; Metazoa; Porifera; Demospongiae; Heteroscleromorpha; Poecilosclerida; Tedaniidae; Tedania; unclassified Tedania.	Dat,T.T., Steinert,G., Thi Kim Cuc,N., Smidt,H. and Sipkema,D.	Archaeal and bacterial diversity and community composition from 18 phylogenetically divergent sponge species in Vietnam	PeerJ 6, e4970 (2018)			Viet Nam: Hon Mun Island
Otu00202	TACACACCGCCCGTCGCTACTACCGATTGAATGGTTCAGTGAGGACTTTGGATTGCCGCCGTCGCGTCCTCAGGACGCGATCGGAGGGCAAGAAGCTGTTTGAACTTGATCATTTAGAGGAAGTAA	unclassified Eukaryota	unclassified Eukaryota	unclassified Eukaryota	unclassified Eukaryota	unclassified Eukaryota	0	0	3	KX894478.1.1812	94488	1.44e-48	Tedania sp. TES		Eukaryota; Metazoa; Porifera; Demospongiae; Heteroscleromorpha; Poecilosclerida; Tedaniidae; Tedania; unclassified Tedania.	Dat,T.T., Steinert,G., Thi Kim Cuc,N., Smidt,H. and Sipkema,D.	Archaeal and bacterial diversity and community composition from 18 phylogenetically divergent sponge species in Vietnam	PeerJ 6, e4970 (2018)			Viet Nam: Hon Mun Island
Otu09844	TACACACCGCCCGTCGCTACTACCGATTGGATGGTTTAGTGAGGACTTTGGATTGCCGCCGTCGCGCCCTCAGGACGCGATCGGAGGGCAAGAAGCTGTTCGAACTTGATCATTTAGAGGAAGTAA	unclassified Eukaryota	unclassified Eukaryota	unclassified Eukaryota	unclassified Eukaryota	unclassified Eukaryota	0	0	2	KX894478.1.1812	94488	1.44e-48	Tedania sp. TES		Eukaryota; Metazoa; Porifera; Demospongiae; Heteroscleromorpha; Poecilosclerida; Tedaniidae; Tedania; unclassified Tedania.	Dat,T.T., Steinert,G., Thi Kim Cuc,N., Smidt,H. and Sipkema,D.	Archaeal and bacterial diversity and community composition from 18 phylogenetically divergent sponge species in Vietnam	PeerJ 6, e4970 (2018)			Viet Nam: Hon Mun Island
Otu00053	TACACACCGCCCGTCGCTACTACCGATTGAATGGTTTAGTGAGGACTTTGGATTGCCGCCGTCGCGTCCTCAGGACGCGATCGGAGGGCAAGAAGCTGATCGAACTTGATCATTTAGAGGGAGTAA	unclassified Eukaryota	unclassified Eukaryota	unclassified Eukaryota	unclassified Eukaryota	unclassified Eukaryota	0	0	1	KX894478.1.1812	94488	1.44e-48	Tedania sp. TES		Eukaryota; Metazoa; Porifera; Demospongiae; Heteroscleromorpha; Poecilosclerida; Tedaniidae; Tedania; unclassified Tedania.	Dat,T.T., Steinert,G., Thi Kim Cuc,N., Smidt,H. and Sipkema,D.	Archaeal and bacterial diversity and community composition from 18 phylogenetically divergent sponge species in Vietnam	PeerJ 6, e4970 (2018)			Viet Nam: Hon Mun Island
Otu00094	TACACACCGCCCGTCGCTACTACCGATTGAATGGATTAGTGAGGACTTTGGATTGCCGCCGTCGCGTCCTCAGGACGCGATCGGAGGGCAAGAAGCCGTTCGAACTTGATCATTTAGAGGAAGTAA	unclassified Eukaryota	unclassified Eukaryota	unclassified Eukaryota	unclassified Eukaryota	unclassified Eukaryota	0	0	1	KX894478.1.1812	94488	1.44e-48	Tedania sp. TES		Eukaryota; Metazoa; Porifera; Demospongiae; Heteroscleromorpha; Poecilosclerida; Tedaniidae; Tedania; unclassified Tedania.	Dat,T.T., Steinert,G., Thi Kim Cuc,N., Smidt,H. and Sipkema,D.	Archaeal and bacterial diversity and community composition from 18 phylogenetically divergent sponge species in Vietnam	PeerJ 6, e4970 (2018)			Viet Nam: Hon Mun Island
Otu00147	TACACACCGCCCGTCTCTACTACCGATTGAATGGTTTAGTGAGGCCTTTGGATTGCCGCCGTCGCGTCCTCAGGACGCGATCGGAGGGCAAGAAGCTGTTCGAACTTGATCATTTAGAGGAAGTAA	unclassified Eukaryota	unclassified Eukaryota	unclassified Eukaryota	unclassified Eukaryota	unclassified Eukaryota	0	0	1	KX894478.1.1812	94488	1.44e-48	Tedania sp. TES		Eukaryota; Metazoa; Porifera; Demospongiae; Heteroscleromorpha; Poecilosclerida; Tedaniidae; Tedania; unclassified Tedania.	Dat,T.T., Steinert,G., Thi Kim Cuc,N., Smidt,H. and Sipkema,D.	Archaeal and bacterial diversity and community composition from 18 phylogenetically divergent sponge species in Vietnam	PeerJ 6, e4970 (2018)			Viet Nam: Hon Mun Island
Otu00173	TACACACCGCCCGTCGCTACTACCGATTGAATGGTTTAGTGAGGTCTTTGGATTGCCGCCGTCGCGTCCTCAGGACGCGATCGGAGGGCAAGAAGCTGTTCGAACTTGATCATTCAGAGGAAGTAA	unclassified Eukaryota	unclassified Eukaryota	unclassified Eukaryota	unclassified Eukaryota	unclassified Eukaryota	0	0	1	KX894478.1.1812	94488	1.44e-48	Tedania sp. TES		Eukaryota; Metazoa; Porifera; Demospongiae; Heteroscleromorpha; Poecilosclerida; Tedaniidae; Tedania; unclassified Tedania.	Dat,T.T., Steinert,G., Thi Kim Cuc,N., Smidt,H. and Sipkema,D.	Archaeal and bacterial diversity and community composition from 18 phylogenetically divergent sponge species in Vietnam	PeerJ 6, e4970 (2018)			Viet Nam: Hon Mun Island
Otu00446	TACACACCGCCCGTCGCTACTACCGATTGAATGGTTTAGTGGGGACTTTGGATTGCCGCCGTCGCGTCCTCAGGACGCGATCGGAGGGCAAGAAGCTGTTCGAACCTGATCATTTAGAGGAAGTAA	unclassified Eukaryota	unclassified Eukaryota	unclassified Eukaryota	unclassified Eukaryota	unclassified Eukaryota	0	0	1	KX894478.1.1812	94488	1.44e-48	Tedania sp. TES		Eukaryota; Metazoa; Porifera; Demospongiae; Heteroscleromorpha; Poecilosclerida; Tedaniidae; Tedania; unclassified Tedania.	Dat,T.T., Steinert,G., Thi Kim Cuc,N., Smidt,H. and Sipkema,D.	Archaeal and bacterial diversity and community composition from 18 phylogenetically divergent sponge species in Vietnam	PeerJ 6, e4970 (2018)			Viet Nam: Hon Mun Island
Otu00532	TACACACCGCCCGTCGCTACTACCGATTGAATGGTTTAGTGAGGATTTTGGATTGCCGCCGTCGCGTCCTCAGGACGCGATCGGAGGGCAAGAAGCTGTTCGAACTTGATCACTTAGAGGAAGTAA	unclassified Eukaryota	unclassified Eukaryota	unclassified Eukaryota	unclassified Eukaryota	unclassified Eukaryota	0	0	1	KX894478.1.1812	94488	1.44e-48	Tedania sp. TES		Eukaryota; Metazoa; Porifera; Demospongiae; Heteroscleromorpha; Poecilosclerida; Tedaniidae; Tedania; unclassified Tedania.	Dat,T.T., Steinert,G., Thi Kim Cuc,N., Smidt,H. and Sipkema,D.	Archaeal and bacterial diversity and community composition from 18 phylogenetically divergent sponge species in Vietnam	PeerJ 6, e4970 (2018)			Viet Nam: Hon Mun Island
Otu00619	TACACACCGCCCGTCGCTACTACCGATTGAATGGTTTAGCGAGGACTTTGGATTGCCGCCGTCGCGCCCTCAGGACGCGATCGGAGGGCAAGAAGCTGTTCGAACTTGATCATTTAGAGGAAGTAA	unclassified Eukaryota	unclassified Eukaryota	unclassified Eukaryota	unclassified Eukaryota	unclassified Eukaryota	0	0	1	KX894478.1.1812	94488	1.44e-48	Tedania sp. TES		Eukaryota; Metazoa; Porifera; Demospongiae; Heteroscleromorpha; Poecilosclerida; Tedaniidae; Tedania; unclassified Tedania.	Dat,T.T., Steinert,G., Thi Kim Cuc,N., Smidt,H. and Sipkema,D.	Archaeal and bacterial diversity and community composition from 18 phylogenetically divergent sponge species in Vietnam	PeerJ 6, e4970 (2018)			Viet Nam: Hon Mun Island
Otu00719	TACACACCGCCCGTCGCTACTACCGATTGAATGGTTTTGTGAGGACTTTGGATTGCCGCCGTCGCGCCCTCAGGACGCGATCGGAGGGCAAGAAGCTGTTCGAACTTGATCATTTAGAGGAAGTAA	unclassified Eukaryota	unclassified Eukaryota	unclassified Eukaryota	unclassified Eukaryota	unclassified Eukaryota	0	0	1	KX894478.1.1812	94488	1.44e-48	Tedania sp. TES		Eukaryota; Metazoa; Porifera; Demospongiae; Heteroscleromorpha; Poecilosclerida; Tedaniidae; Tedania; unclassified Tedania.	Dat,T.T., Steinert,G., Thi Kim Cuc,N., Smidt,H. and Sipkema,D.	Archaeal and bacterial diversity and community composition from 18 phylogenetically divergent sponge species in Vietnam	PeerJ 6, e4970 (2018)			Viet Nam: Hon Mun Island
Otu00728	TACACACCGCCCGTCGCTACTACCGATTGAATGGTTTGGTGAGGACTTTGGATTGCCGCCGTCGCGTCCTCAGGACGCGATCGGAGGGCAAGAAGCTGTTCGGACTTGATCATTTAGAGGAAGTAA	unclassified Eukaryota	unclassified Eukaryota	unclassified Eukaryota	unclassified Eukaryota	unclassified Eukaryota	0	0	1	KX894478.1.1812	94488	1.44e-48	Tedania sp. TES		Eukaryota; Metazoa; Porifera; Demospongiae; Heteroscleromorpha; Poecilosclerida; Tedaniidae; Tedania; unclassified Tedania.	Dat,T.T., Steinert,G., Thi Kim Cuc,N., Smidt,H. and Sipkema,D.	Archaeal and bacterial diversity and community composition from 18 phylogenetically divergent sponge species in Vietnam	PeerJ 6, e4970 (2018)			Viet Nam: Hon Mun Island
Otu00796	TACACACCGCCCGTCGCTACTACCGATTGAATGGCTTAGTGAGGACTTTGGATTGCCGCCGTCGCGTCCTCAGGACGCGATCGGAGGGCAAGAAGCTGCTCGAACTTGATCATTTAGAGGAAGTAA	unclassified Eukaryota	unclassified Eukaryota	unclassified Eukaryota	unclassified Eukaryota	unclassified Eukaryota	0	0	1	KX894478.1.1812	94488	1.44e-48	Tedania sp. TES		Eukaryota; Metazoa; Porifera; Demospongiae; Heteroscleromorpha; Poecilosclerida; Tedaniidae; Tedania; unclassified Tedania.	Dat,T.T., Steinert,G., Thi Kim Cuc,N., Smidt,H. and Sipkema,D.	Archaeal and bacterial diversity and community composition from 18 phylogenetically divergent sponge species in Vietnam	PeerJ 6, e4970 (2018)			Viet Nam: Hon Mun Island
Otu00996	TACACACCGCCCGTCGCTACTACCGATTGAATGGCTTAGTGAGGACTTTGGATTGCCGCCGTCGCGTCCTCAGGACGCGATCGGAGGGCAAGAAGCTGTTCGAACTTGATCGTTTAGAGGAAGTAA	unclassified Eukaryota	unclassified Eukaryota	unclassified Eukaryota	unclassified Eukaryota	unclassified Eukaryota	0	0	1	KX894478.1.1812	94488	1.44e-48	Tedania sp. TES		Eukaryota; Metazoa; Porifera; Demospongiae; Heteroscleromorpha; Poecilosclerida; Tedaniidae; Tedania; unclassified Tedania.	Dat,T.T., Steinert,G., Thi Kim Cuc,N., Smidt,H. and Sipkema,D.	Archaeal and bacterial diversity and community composition from 18 phylogenetically divergent sponge species in Vietnam	PeerJ 6, e4970 (2018)			Viet Nam: Hon Mun Island
Otu01001	TACACACCGCCCGTCGCTACTACCGATTGAATGGTTTAGTTAGGACTTTGGATTGCCGCCGTCACGTCCTCAGGACGCGATCGGAGGGCAAGAAGCTGTTCGAACTTGATCATTTAGAGGAAGTAA	unclassified Eukaryota	unclassified Eukaryota	unclassified Eukaryota	unclassified Eukaryota	unclassified Eukaryota	0	0	1	KX894478.1.1812	94488	1.44e-48	Tedania sp. TES		Eukaryota; Metazoa; Porifera; Demospongiae; Heteroscleromorpha; Poecilosclerida; Tedaniidae; Tedania; unclassified Tedania.	Dat,T.T., Steinert,G., Thi Kim Cuc,N., Smidt,H. and Sipkema,D.	Archaeal and bacterial diversity and community composition from 18 phylogenetically divergent sponge species in Vietnam	PeerJ 6, e4970 (2018)			Viet Nam: Hon Mun Island
Otu01589	TACACACCGCCCGTCGCTACTACCGATTGAATGGTTTAGTGGGGACTTTGGATTGCCGCCGTCGCGTCCCCAGGACGCGATCGGAGGGCAAGAAGCTGTTCGAACTTGATCATTTAGAGGAAGTAA	unclassified Eukaryota	unclassified Eukaryota	unclassified Eukaryota	unclassified Eukaryota	unclassified Eukaryota	0	0	1	KX894478.1.1812	94488	1.44e-48	Tedania sp. TES		Eukaryota; Metazoa; Porifera; Demospongiae; Heteroscleromorpha; Poecilosclerida; Tedaniidae; Tedania; unclassified Tedania.	Dat,T.T., Steinert,G., Thi Kim Cuc,N., Smidt,H. and Sipkema,D.	Archaeal and bacterial diversity and community composition from 18 phylogenetically divergent sponge species in Vietnam	PeerJ 6, e4970 (2018)			Viet Nam: Hon Mun Island
Otu01614	TACACACCGCCCGTCGCTACTACCGATTGAATGGTTTAGTGAGAACTTTGGATTGCCGCCGTCGCGTCCTCAGGACGCGATCGGAGGGCAAGAAGCTGTTCGAGCTTGATCATTTAGAGGAAGTAA	unclassified Eukaryota	unclassified Eukaryota	unclassified Eukaryota	unclassified Eukaryota	unclassified Eukaryota	0	0	1	KX894478.1.1812	94488	1.44e-48	Tedania sp. TES		Eukaryota; Metazoa; Porifera; Demospongiae; Heteroscleromorpha; Poecilosclerida; Tedaniidae; Tedania; unclassified Tedania.	Dat,T.T., Steinert,G., Thi Kim Cuc,N., Smidt,H. and Sipkema,D.	Archaeal and bacterial diversity and community composition from 18 phylogenetically divergent sponge species in Vietnam	PeerJ 6, e4970 (2018)			Viet Nam: Hon Mun Island
Otu02134	TACACACCGCCCGTCGCTACTACCGATTGAATGGTTTAGTGAGGACTTTGGATTGCCGCCGTCGTCCTCAGGACGCGATCGGAGGGCAAGAAGCTGTTCGAACTTGATCATTTAGAGGAAGTAA	unclassified Eukaryota	unclassified Eukaryota	unclassified Eukaryota	unclassified Eukaryota	unclassified Eukaryota	0	0	1	KX894478.1.1812	94488	5.09e-48	Tedania sp. TES		Eukaryota; Metazoa; Porifera; Demospongiae; Heteroscleromorpha; Poecilosclerida; Tedaniidae; Tedania; unclassified Tedania.	Dat,T.T., Steinert,G., Thi Kim Cuc,N., Smidt,H. and Sipkema,D.	Archaeal and bacterial diversity and community composition from 18 phylogenetically divergent sponge species in Vietnam	PeerJ 6, e4970 (2018)			Viet Nam: Hon Mun Island
Otu05192	TACACACCGCCCGTCGCTACTACCGATTGAATGGCTTAGTGAGGACTTTGGATTGCCGCCGTCGCGTCCTCAGGACGCGATCGGAGGGCAAGAAGCTGGTCGAACTTGATCATTTAGAGGAAGTAA	unclassified Eukaryota	unclassified Eukaryota	unclassified Eukaryota	unclassified Eukaryota	unclassified Eukaryota	0	0	1	KX894478.1.1812	94488	1.44e-48	Tedania sp. TES		Eukaryota; Metazoa; Porifera; Demospongiae; Heteroscleromorpha; Poecilosclerida; Tedaniidae; Tedania; unclassified Tedania.	Dat,T.T., Steinert,G., Thi Kim Cuc,N., Smidt,H. and Sipkema,D.	Archaeal and bacterial diversity and community composition from 18 phylogenetically divergent sponge species in Vietnam	PeerJ 6, e4970 (2018)			Viet Nam: Hon Mun Island
Otu05417	TACACACCGCCCGTCGCTACTACCGATTGAATGGTTTAGTGAGTACTTTGGATTGCCGCCGTCGCGTCCTCAGGACGCGATCGGAGGGCAAGAAGCCGTTCGAACTTGATCATTTAGAGGAAGTAA	unclassified Eukaryota	unclassified Eukaryota	unclassified Eukaryota	unclassified Eukaryota	unclassified Eukaryota	0	0	1	KX894478.1.1812	94488	1.44e-48	Tedania sp. TES		Eukaryota; Metazoa; Porifera; Demospongiae; Heteroscleromorpha; Poecilosclerida; Tedaniidae; Tedania; unclassified Tedania.	Dat,T.T., Steinert,G., Thi Kim Cuc,N., Smidt,H. and Sipkema,D.	Archaeal and bacterial diversity and community composition from 18 phylogenetically divergent sponge species in Vietnam	PeerJ 6, e4970 (2018)			Viet Nam: Hon Mun Island
Otu05440	TACACACCGCCCGTCGCTACTACCGATTGAATGGTTTAGTGAGGGCTTTGGATTGCCGCCGTCGTGTCCTCAGGACGCGATCGGAGGGCAAGAAGCTGTTCGAACTTGATCATTTAGAGGAAGTAA	unclassified Eukaryota	unclassified Eukaryota	unclassified Eukaryota	unclassified Eukaryota	unclassified Eukaryota	0	0	1	KX894478.1.1812	94488	1.44e-48	Tedania sp. TES		Eukaryota; Metazoa; Porifera; Demospongiae; Heteroscleromorpha; Poecilosclerida; Tedaniidae; Tedania; unclassified Tedania.	Dat,T.T., Steinert,G., Thi Kim Cuc,N., Smidt,H. and Sipkema,D.	Archaeal and bacterial diversity and community composition from 18 phylogenetically divergent sponge species in Vietnam	PeerJ 6, e4970 (2018)			Viet Nam: Hon Mun Island
Otu05850	TACACACCGCCCGTCGCTACTACCGATTGAATGGTTTAGTGAGGACTTTGGATTGCCGCCGTCGTGTCCTCAGGACGCGATCGGAGGGCAAGAAGCTGTTCGAACTTGATTATTTAGAGGAAGTAA	unclassified Eukaryota	unclassified Eukaryota	unclassified Eukaryota	unclassified Eukaryota	unclassified Eukaryota	0	0	1	KX894478.1.1812	94488	1.44e-48	Tedania sp. TES		Eukaryota; Metazoa; Porifera; Demospongiae; Heteroscleromorpha; Poecilosclerida; Tedaniidae; Tedania; unclassified Tedania.	Dat,T.T., Steinert,G., Thi Kim Cuc,N., Smidt,H. and Sipkema,D.	Archaeal and bacterial diversity and community composition from 18 phylogenetically divergent sponge species in Vietnam	PeerJ 6, e4970 (2018)			Viet Nam: Hon Mun Island
Otu07852	TACACACCGCCCGTCGCTACTACCGATTGAATGGTTTAGTGAGGGCTTTGGATTGCCGCCGTTGCGTCCTCAGGACGCGATCGGAGGGCAAGAAGCTGTTCGAACTTGATCATTTAGAGGAAGTAA	unclassified Eukaryota	unclassified Eukaryota	unclassified Eukaryota	unclassified Eukaryota	unclassified Eukaryota	0	0	1	KX894478.1.1812	94488	1.44e-48	Tedania sp. TES		Eukaryota; Metazoa; Porifera; Demospongiae; Heteroscleromorpha; Poecilosclerida; Tedaniidae; Tedania; unclassified Tedania.	Dat,T.T., Steinert,G., Thi Kim Cuc,N., Smidt,H. and Sipkema,D.	Archaeal and bacterial diversity and community composition from 18 phylogenetically divergent sponge species in Vietnam	PeerJ 6, e4970 (2018)			Viet Nam: Hon Mun Island
Otu10915	TACACACCGCCCGTCGCTACTACCGATTGAATGATTTAGTGAGGACTTTGGATTGCCGCCGTCGCGTCCTCAGGACGCGATCGGAGGGCAAGAAGCTGTTCAAACTTGATCATTTAGAGGAAGTAA	unclassified Eukaryota	unclassified Eukaryota	unclassified Eukaryota	unclassified Eukaryota	unclassified Eukaryota	0	0	1	KX894478.1.1812	94488	1.44e-48	Tedania sp. TES		Eukaryota; Metazoa; Porifera; Demospongiae; Heteroscleromorpha; Poecilosclerida; Tedaniidae; Tedania; unclassified Tedania.	Dat,T.T., Steinert,G., Thi Kim Cuc,N., Smidt,H. and Sipkema,D.	Archaeal and bacterial diversity and community composition from 18 phylogenetically divergent sponge species in Vietnam	PeerJ 6, e4970 (2018)			Viet Nam: Hon Mun Island
Otu01744	TACACACCGCCCGTCGCTACTACCGATTGAATGGTTTAGTGAGGACTTTGGATTGCCGCCGTCGCGTCCTCAGGACGCGATCGGAGGGCAAGAAGCTGTTCGAACTTGACCATTTAGAGGAAGTAGAAGTCGTAACAAGGTTTCCGTAG	unclassified Eukaryota	unclassified Eukaryota	unclassified Eukaryota	unclassified Eukaryota	unclassified Eukaryota	0	0	2	KX894478.1.1812	94667	1.35e-59	Tedania sp. TES		Eukaryota; Metazoa; Porifera; Demospongiae; Heteroscleromorpha; Poecilosclerida; Tedaniidae; Tedania; unclassified Tedania.	Dat,T.T., Steinert,G., Thi Kim Cuc,N., Smidt,H. and Sipkema,D.	Archaeal and bacterial diversity and community composition from 18 phylogenetically divergent sponge species in Vietnam	PeerJ 6, e4970 (2018)			Viet Nam: Hon Mun Island
Otu00285	TACACACCGCCCGTCGCTACTACCGATTGAATGGTTTAGTGAGGACTTTGGATTGCCGCCGTCGCGTCCTCAGGACGCGATCGGAGGGCAAGAAGCTGTTCGAACTTGACCATTTAGAGGAAGTAAAAGTCGTGACAAGGTTTCCGTAG	unclassified Eukaryota	unclassified Eukaryota	unclassified Eukaryota	unclassified Eukaryota	unclassified Eukaryota	0	0	1	KX894478.1.1812	94667	1.35e-59	Tedania sp. TES		Eukaryota; Metazoa; Porifera; Demospongiae; Heteroscleromorpha; Poecilosclerida; Tedaniidae; Tedania; unclassified Tedania.	Dat,T.T., Steinert,G., Thi Kim Cuc,N., Smidt,H. and Sipkema,D.	Archaeal and bacterial diversity and community composition from 18 phylogenetically divergent sponge species in Vietnam	PeerJ 6, e4970 (2018)			Viet Nam: Hon Mun Island
Otu00726	TACACACCGCCCGTCGCTACTACCGATTGAATGGTTTAGTGAGGACTTTGGATTGCCGCCGTCGCGTCCCCAGGACGCGATCGGAGGGCAAGAAGCTGTTCGAACTTGACCATTTAGAGGAAGTAAAAGTCGTAACAAGGTTTCCGTA	unclassified Eukaryota	unclassified Eukaryota	unclassified Eukaryota	unclassified Eukaryota	unclassified Eukaryota	0	0	1	KX894478.1.1812	95205	4.83e-59	Tedania sp. TES		Eukaryota; Metazoa; Porifera; Demospongiae; Heteroscleromorpha; Poecilosclerida; Tedaniidae; Tedania; unclassified Tedania.	Dat,T.T., Steinert,G., Thi Kim Cuc,N., Smidt,H. and Sipkema,D.	Archaeal and bacterial diversity and community composition from 18 phylogenetically divergent sponge species in Vietnam	PeerJ 6, e4970 (2018)			Viet Nam: Hon Mun Island
Otu05225	TACACACCGCCCGTCGCTACTACCGATTGAATGGTTTAGTGAGGACTTTGGATTGCCGCCGTCGCGTTCTCAGGACGCGATCGGAGGGCAAGAAGCTGTTCGAACTTGACCATTTAGAGGAAGTAAAAGTCGTAACAAGGTTTCCGTA	unclassified Eukaryota	unclassified Eukaryota	unclassified Eukaryota	unclassified Eukaryota	unclassified Eukaryota	0	0	1	KX894478.1.1812	95205	4.83e-59	Tedania sp. TES		Eukaryota; Metazoa; Porifera; Demospongiae; Heteroscleromorpha; Poecilosclerida; Tedaniidae; Tedania; unclassified Tedania.	Dat,T.T., Steinert,G., Thi Kim Cuc,N., Smidt,H. and Sipkema,D.	Archaeal and bacterial diversity and community composition from 18 phylogenetically divergent sponge species in Vietnam	PeerJ 6, e4970 (2018)			Viet Nam: Hon Mun Island
Otu08328	TACACACCGCCCGTCGCTACTACCGATTGAATGATTTAGTGAGGACTTTGGATTGCCGCCGTCGCGTCCTCAGGACGCGATCGGAGGGCAAGAAGCTGTTCGAACTTGATCATTTAGAGGAAGTAA	unclassified Eukaryota	unclassified Eukaryota	unclassified Eukaryota	unclassified Eukaryota	unclassified Eukaryota	0	0	29	KX894478.1.1812	95276	3.1e-50	Tedania sp. TES		Eukaryota; Metazoa; Porifera; Demospongiae; Heteroscleromorpha; Poecilosclerida; Tedaniidae; Tedania; unclassified Tedania.	Dat,T.T., Steinert,G., Thi Kim Cuc,N., Smidt,H. and Sipkema,D.	Archaeal and bacterial diversity and community composition from 18 phylogenetically divergent sponge species in Vietnam	PeerJ 6, e4970 (2018)			Viet Nam: Hon Mun Island
Otu02120	TACACACCGCCCGTCGCTACTACCGATTGAATGGTTTAGTGAGGACTTTGGATTGCCGCCGTCCCGTCCTCAGGACGCGATCGGAGGGCGAGAAGCTGTTCGAACCTGATCATTTAGAGGAAGTAA	unclassified Eukaryota	unclassified Eukaryota	unclassified Eukaryota	unclassified Eukaryota	unclassified Eukaryota	0	0	1	KX894478.1.1812	95276	3.1e-50	Tedania sp. TES		Eukaryota; Metazoa; Porifera; Demospongiae; Heteroscleromorpha; Poecilosclerida; Tedaniidae; Tedania; unclassified Tedania.	Dat,T.T., Steinert,G., Thi Kim Cuc,N., Smidt,H. and Sipkema,D.	Archaeal and bacterial diversity and community composition from 18 phylogenetically divergent sponge species in Vietnam	PeerJ 6, e4970 (2018)			Viet Nam: Hon Mun Island
Otu00716	TACACACCGCCCGTCGCTACTACCGATTGAATGGTTTAGTGAGGACTTTGGATTGCCGCCGTCGCGTCCTCAGGACGCGATCGGAGGGCAAGAAGCTGTTCGAACTTGACCATTTAGAGGAAGTAAAAGTCGTAACAAGGTTTCCGTA	unclassified Eukaryota	unclassified Eukaryota	unclassified Eukaryota	unclassified Eukaryota	unclassified Eukaryota	0	0	125	KX894478.1.1812	95890	1.04e-60	Tedania sp. TES		Eukaryota; Metazoa; Porifera; Demospongiae; Heteroscleromorpha; Poecilosclerida; Tedaniidae; Tedania; unclassified Tedania.	Dat,T.T., Steinert,G., Thi Kim Cuc,N., Smidt,H. and Sipkema,D.	Archaeal and bacterial diversity and community composition from 18 phylogenetically divergent sponge species in Vietnam	PeerJ 6, e4970 (2018)			Viet Nam: Hon Mun Island
Otu00390	TACACACCGCCCGTCGCTACTACCGATTGAATGGTTTAGTGAGGACTTTGGATTGCCGCCGTCGCGTCCTCGGGACGCGATCGGAGGGCAAGAAGCTGTTCGAACTTGACCATTTAGAGGAAGTAAAAGTCGTAACAAGGTTTCCGTA	unclassified Eukaryota	unclassified Eukaryota	unclassified Eukaryota	unclassified Eukaryota	unclassified Eukaryota	0	0	2	KX894478.1.1812	95890	1.04e-60	Tedania sp. TES		Eukaryota; Metazoa; Porifera; Demospongiae; Heteroscleromorpha; Poecilosclerida; Tedaniidae; Tedania; unclassified Tedania.	Dat,T.T., Steinert,G., Thi Kim Cuc,N., Smidt,H. and Sipkema,D.	Archaeal and bacterial diversity and community composition from 18 phylogenetically divergent sponge species in Vietnam	PeerJ 6, e4970 (2018)			Viet Nam: Hon Mun Island
Otu00165	TACACACCGCCCGTCGCTACTACCGATTGGTTGGTTTAGTGAGAGGTCTTCGGATTGCACTTAGGTGAGTTGCAAGGCCCGCCTTGGCTGTGAGAAGTAGTAAAAGTCGTAACAAGGTTTCTGTAG	unclassified Eukaryota	unclassified Eukaryota	unclassified Eukaryota	unclassified Eukaryota	unclassified Eukaryota	6	0	0	KC902180.1.1708	93000	1.47e-33	Aplysina fistularis		Eukaryota; Metazoa; Porifera; Demospongiae; Verongimorpha; Verongiida; Aplysinidae; Aplysina.	Redmond,N.E., Morrow,C.C., Thacker,R.W., Diaz,M.C., Boury-Esnault,N., Cardenas,P., Hajdu,E., Lobo-Hajdu,G., Picton,B.E., Pomponi,S.A., Kayal,E. and Collins,A.G.	Phylogeny and Systematics of Demospongiae in Light of New Small-Subunit Ribosomal DNA (18S) Sequences	Integr. Comp. Biol. 53 (3), 388-415 (2013)			Bahamas
Otu02011	TACACACCGCCCGTCGCTACTACCGATTGGATGGTTTAGTGAGAGGTCTTCGGATTGCACTTAGGTGAGTTGCAAGACCCGCCTTGGCTGTGAGAAGTAGTAAAAGTCGTAACAAGGTTTCTGTAGGTG	unclassified Eukaryota	unclassified Eukaryota	unclassified Eukaryota	unclassified Eukaryota	unclassified Eukaryota	3	0	0	KC902180.1.1708	95000	7.01e-37	Aplysina fistularis		Eukaryota; Metazoa; Porifera; Demospongiae; Verongimorpha; Verongiida; Aplysinidae; Aplysina.	Redmond,N.E., Morrow,C.C., Thacker,R.W., Diaz,M.C., Boury-Esnault,N., Cardenas,P., Hajdu,E., Lobo-Hajdu,G., Picton,B.E., Pomponi,S.A., Kayal,E. and Collins,A.G.	Phylogeny and Systematics of Demospongiae in Light of New Small-Subunit Ribosomal DNA (18S) Sequences	Integr. Comp. Biol. 53 (3), 388-415 (2013)			Bahamas
Otu00952	TACACACCGCCCGTCGCTACTACCGATTGGATGGTTTAGTGAGGTCTTCGGATTGCACTTAGGTGAGTTGCAAGGCCCGCCTTGGCTGTGAGAAGTAGTAAAAGTCGTAACAAGGTTTCTGTAGGTGAACCTG	unclassified Eukaryota	unclassified Eukaryota	unclassified Eukaryota	unclassified Eukaryota	unclassified Eukaryota	4	0	0	KC902180.1.1708	95918	5.63e-38	Aplysina fistularis		Eukaryota; Metazoa; Porifera; Demospongiae; Verongimorpha; Verongiida; Aplysinidae; Aplysina.	Redmond,N.E., Morrow,C.C., Thacker,R.W., Diaz,M.C., Boury-Esnault,N., Cardenas,P., Hajdu,E., Lobo-Hajdu,G., Picton,B.E., Pomponi,S.A., Kayal,E. and Collins,A.G.	Phylogeny and Systematics of Demospongiae in Light of New Small-Subunit Ribosomal DNA (18S) Sequences	Integr. Comp. Biol. 53 (3), 388-415 (2013)			Bahamas
Otu12326	TACACACCGCCCGTCGCTACTACCGATTGAATGGTTTAGTGAGGCCCTCGGACGTTCCCCGGGCCAGCAGTCCTCTGTTGGCCGTCAGGTGCGTGACGAAAGACGGTCGAACTTGATCATTTAGAGGAAGTAA	unclassified Eukaryota	unclassified Eukaryota	unclassified Eukaryota	unclassified Eukaryota	unclassified Eukaryota	3	0	0	AF474283.1.1840	95968	9.23e-51	Branchiosyllis sp. AAN-2002		Eukaryota; Metazoa; Spiralia; Lophotrochozoa; Annelida; Polychaeta; Errantia; Phyllodocida; Syllidae; Branchiosyllis; unclassified Branchiosyllis.	Nygren,A. and Sundberg,P.	Phylogeny and evolution of reproductive modes in Autolytinae (Syllidae, Annelida)	Mol. Phylogenet. Evol. 29 (2), 235-249 (2003)
Otu03484	TACACACCGCCCGTCGCTACTACCGATTGAATGGTTAGTGAGGCCCTCGGACGTTCCCCGGGCTGGGCTTCGGCCCGGTCGTCAGGCGCGTGGCGAAAGATGGCCGAACTTGATCATTTAGAGGAAGTAA	unclassified Eukaryota	unclassified Eukaryota	unclassified Eukaryota	unclassified Eukaryota	unclassified Eukaryota	0	0	1	JF903584.1.1886	98473	4.11e-59	Branchiosyllis exilis		Eukaryota; Metazoa; Spiralia; Lophotrochozoa; Annelida; Polychaeta; Errantia; Phyllodocida; Syllidae; Branchiosyllis.	Aguado,M.T., San Martin,G. and Siddall,M.E.	Systematics and evolution of syllids (Annelida, Syllidae)	Cladistics 28, 234-250 (2012)			USA: Coconut Is., Hawaii
Otu01618	TACACACCGCCCGTCGCTACTACCGATTGAATGGTTTAGTGAGGCCCTCGGACGTTCCCCGGGCTGGGCTTCGGCCCGGTCGTCAGGCGCGTGGCGAAAGATGGTCGGACTTGATCATTTAGAGGAAGTAA	unclassified Eukaryota	unclassified Eukaryota	unclassified Eukaryota	unclassified Eukaryota	unclassified Eukaryota	0	0	2	JF903584.1.1886	99237	2.48e-61	Branchiosyllis exilis		Eukaryota; Metazoa; Spiralia; Lophotrochozoa; Annelida; Polychaeta; Errantia; Phyllodocida; Syllidae; Branchiosyllis.	Aguado,M.T., San Martin,G. and Siddall,M.E.	Systematics and evolution of syllids (Annelida, Syllidae)	Cladistics 28, 234-250 (2012)			USA: Coconut Is., Hawaii
Otu12072	TACACACCGCCCGTCGCTACTACCGATTGAATGGTTTAGTGAGGCCCTCGGACGTTCCCCGGGCCGGGCTTCGGCCCGGTCGTCAGGCGCGTGGCGAAAGATGGTCGAACTTGATCATTTAGAGGAAGTAA	unclassified Eukaryota	unclassified Eukaryota	unclassified Eukaryota	unclassified Eukaryota	unclassified Eukaryota	0	0	1	JF903584.1.1886	99237	2.48e-61	Branchiosyllis exilis		Eukaryota; Metazoa; Spiralia; Lophotrochozoa; Annelida; Polychaeta; Errantia; Phyllodocida; Syllidae; Branchiosyllis.	Aguado,M.T., San Martin,G. and Siddall,M.E.	Systematics and evolution of syllids (Annelida, Syllidae)	Cladistics 28, 234-250 (2012)			USA: Coconut Is., Hawaii
Otu01639	TACACACCGCCCGTCGCTACTACCGATTGAATGGTTTAGTGAGGCCCTCGGACGTTCCCCGGGCTGGGCTTCGGCCCGGTCGTCAGGCGCGTGGCGAAAGATGGTCGAACTTGATCATTTAGAGGAAGTAA	unclassified Eukaryota	unclassified Eukaryota	unclassified Eukaryota	unclassified Eukaryota	unclassified Eukaryota	0	1	31	JF903584.1.1886	100000	5.34e-63	Branchiosyllis exilis		Eukaryota; Metazoa; Spiralia; Lophotrochozoa; Annelida; Polychaeta; Errantia; Phyllodocida; Syllidae; Branchiosyllis.	Aguado,M.T., San Martin,G. and Siddall,M.E.	Systematics and evolution of syllids (Annelida, Syllidae)	Cladistics 28, 234-250 (2012)			USA: Coconut Is., Hawaii
Otu05604	TACACACCGCCCGTCGCTACTACCGATTGAATGGTTTAGTGAGGCCCTCGGACGCCCCCCGGGCTGGCAGACTCTGTCGGTCGCCAGGTGCGCGGCGAAAGACGGTTGAACTTGATCATTTAGAGGAAGTAA	unclassified Eukaryota	unclassified Eukaryota	unclassified Eukaryota	unclassified Eukaryota	unclassified Eukaryota	0	1	0	JF903607.1.1860	97727	1.51e-58	Haplosyllis sp. 1 MTA-2011		Eukaryota; Metazoa; Spiralia; Lophotrochozoa; Annelida; Polychaeta; Errantia; Phyllodocida; Syllidae; Haplosyllis; unclassified Haplosyllis.	Aguado,M.T., San Martin,G. and Siddall,M.E.	Systematics and evolution of syllids (Annelida, Syllidae)	Cladistics 28, 234-250 (2012)			Australia: Shark Bay, WA
Otu01789	TACACACCGCCCGTCGCTACTACCGATTGGATGGTTTAGTGAGGCCCTCGGACGCCCCCCGGGCCGGCAGACTCTGTCGGTCGCCAGGTGTGCGGCGAAAGACGGTCGAACTTGATCATTTAGAGGAAGTAA	unclassified Eukaryota	unclassified Eukaryota	unclassified Eukaryota	unclassified Eukaryota	unclassified Eukaryota	0	7	0	JF903607.1.1860	99242	6.97e-62	Haplosyllis sp. 1 MTA-2011		Eukaryota; Metazoa; Spiralia; Lophotrochozoa; Annelida; Polychaeta; Errantia; Phyllodocida; Syllidae; Haplosyllis; unclassified Haplosyllis.	Aguado,M.T., San Martin,G. and Siddall,M.E.	Systematics and evolution of syllids (Annelida, Syllidae)	Cladistics 28, 234-250 (2012)			Australia: Shark Bay, WA
Otu07746	TACACACCGCCCGTCGCTACTACCGATTGAATGGTCTAGTGAGGCCCTCGGACGCCCCCCGGGCCGGCAGACTCTGTCGGTCGCCAGGTGTGCGGCGAAAGACGGTCGAACTTGATCATTTAGAGGAAGTAA	unclassified Eukaryota	unclassified Eukaryota	unclassified Eukaryota	unclassified Eukaryota	unclassified Eukaryota	0	2	0	JF903607.1.1860	99242	6.97e-62	Haplosyllis sp. 1 MTA-2011		Eukaryota; Metazoa; Spiralia; Lophotrochozoa; Annelida; Polychaeta; Errantia; Phyllodocida; Syllidae; Haplosyllis; unclassified Haplosyllis.	Aguado,M.T., San Martin,G. and Siddall,M.E.	Systematics and evolution of syllids (Annelida, Syllidae)	Cladistics 28, 234-250 (2012)			Australia: Shark Bay, WA
Otu02123	TACACACCGCCCGTCGCTACTACCGATTGAATGGTTTAGTGAGGCCCTCGGACGCCCCCCGGGCCGGCAGACTCTGTCGGTCGCCAGGTGTGCGGCGAAAGACGGTCGAACTTGATCATTTAGAGGAAGTAA	unclassified Eukaryota	unclassified Eukaryota	unclassified Eukaryota	unclassified Eukaryota	unclassified Eukaryota	0	44	0	JF903607.1.1860	100000	1.5e-63	Haplosyllis sp. 1 MTA-2011		Eukaryota; Metazoa; Spiralia; Lophotrochozoa; Annelida; Polychaeta; Errantia; Phyllodocida; Syllidae; Haplosyllis; unclassified Haplosyllis.	Aguado,M.T., San Martin,G. and Siddall,M.E.	Systematics and evolution of syllids (Annelida, Syllidae)	Cladistics 28, 234-250 (2012)			Australia: Shark Bay, WA
Otu11558	TACACACCGCCCGTCGCTACTACCGATTGAATGGTTTAGTGAGGCCCTCGGATTCGTCCCGGCGCCGGCGGTCCGCCGCTGCGCCGCGGTCGCGAAGAAGACGGTCGAACTTGATCATTTAGAGGAAGTAA	unclassified Eukaryota	unclassified Eukaryota	unclassified Eukaryota	unclassified Eukaryota	unclassified Eukaryota	0	34	0	JF913968.1.1755	98473	1.16e-59	Proceraea misakiensis		Eukaryota; Metazoa; Spiralia; Lophotrochozoa; Annelida; Polychaeta; Errantia; Phyllodocida; Syllidae; Proceraea.	Aguado,M.T., San Martin,G. and Siddall,M.E.	Systematics and Evolution of Syllids (Annelida, Syllidae)	Unpublished			Japan: Manazuru
Otu07397	TACACACCGCCCGTCGCTACTACCGATTGGATGGCTTAGTGAGGTCTTTGGACGTGGCTGGCGCCCGCTGACATTCACGTGTCGTGGGTGCTGTGCCGTGGAAGAAGATCAAACTTGACTGTCTAG	unclassified Eukaryota	unclassified Eukaryota	unclassified Eukaryota	unclassified Eukaryota	unclassified Eukaryota	2	2	0	AY611453.1.1749	88095	4.1e-34	Protula sp. VR-2004		Eukaryota; Metazoa; Spiralia; Lophotrochozoa; Annelida; Polychaeta; Sedentaria; Canalipalpata; Sabellida; Serpulidae; Protula; unclassified Protula.	Rousset,V., Rouse,G.W., Siddall,M.E., Tillier,A. and Pleijel,F.	The phylogenetic position of Siboglinidae (Annelida), inferred from	Cladistics 20 (6), 518-533 (2004)
Otu05735	TACACACCGCCCGTCGCTACTACCGATTGAACGGTTTAGTGAGATCCTCGGATTGGTCCCGACATGGCGGGCGACCGCCGCGTCGGTGTGCCGAGAAGACGATCAAACTTGATCGTTTAGAGGAAGTAA	unclassified Eukaryota	unclassified Eukaryota	unclassified Eukaryota	unclassified Eukaryota	unclassified Eukaryota	1	0	0	DQ209217.1.1774	99225	3.15e-60	Mesochaetopterus taylori		Eukaryota; Metazoa; Spiralia; Lophotrochozoa; Annelida; Polychaeta; Sedentaria; Chaetopteridae; Mesochaetopterus.	Osborn,K.J., Rouse,G.W., Goffredi,S.K. and Robison,B.H.	Description and relationships of Chaetopterus pugaporcinus, an unusual pelagic polychaete (Annelida, Chaetopteridae)	Biol. Bull. 212 (1), 40-54 (2007)
Otu05534	TACACACCGCCCGTCGCTACTACCGATTGAATGGTTTAGTGAGATCCTCGGATTGGTCCCGGGATGGTGGGCAACCACCGCTCCGGTGTGCTGAGAAGACGATCAAACTTGATCATTTAGAGGAAGTAA	unclassified Eukaryota	unclassified Eukaryota	unclassified Eukaryota	unclassified Eukaryota	unclassified Eukaryota	1	1	0	DQ209213.1.1764	99225	3.15e-60	Phyllochaetopterus gigas		Eukaryota; Metazoa; Spiralia; Lophotrochozoa; Annelida; Polychaeta; Sedentaria; Chaetopteridae; Phyllochaetopterus.	Osborn,K.J., Rouse,G.W., Goffredi,S.K. and Robison,B.H.	Description and relationships of Chaetopterus pugaporcinus, an unusual pelagic polychaete (Annelida, Chaetopteridae)	Biol. Bull. 212 (1), 40-54 (2007)
Otu03590	TACACACCGCCCGTCGCTACTACCGATTGAATGGTTTAGTGAGATCCTCGGATTGGTCGTCGCGGCCGTTCTCGGATGGCCGTCGTTCGCCGAGAAGGAGATCGAACTTGATTATTTAGAGGAAGTAA	unclassified Eukaryota	unclassified Eukaryota	unclassified Eukaryota	unclassified Eukaryota	unclassified Eukaryota	0	1	0	AY039671.1.1672	90769	1.15e-39	Zygeupolia rubens		Eukaryota; Metazoa; Spiralia; Lophotrochozoa; Nemertea; Pilidiophora; Heteronemertea; Lineidae; Zygeupolia.	Sundberg,P., Turbeville,J.M. and Lindh,S.	Phylogenetic relationships among higher Nemertean (Nemertea) Taxa inferred from 18S rDNA sequences	Mol. Phylogenet. Evol. 20 (3), 327-334 (2001)
Otu11543	TACACACCGCCCGTCGCTACTACCGATTGAATGTTCTGGTGAAATCATCAGAGTGGTACCGATGGGGTGGTCTCCACTCCATGGGAAACCGCGAAGACGCTTAAACCTGAGCATTTAGAGGAAGTAA	unclassified Eukaryota	unclassified Eukaryota	unclassified Eukaryota	unclassified Eukaryota	unclassified Eukaryota	0	2	0	FJ715296.1.1696	97638	8.65e-56	Microstomum papillosum		Eukaryota; Metazoa; Spiralia; Lophotrochozoa; Platyhelminthes; Rhabditophora; Macrostomorpha; Macrostomida; Microstomidae; Microstomum.	Scharer,L., Littlewood,D.T., Waeschenbach,A., Yoshida,W. and Vizoso,D.B.	Mating behavior and the evolution of sperm design	Proc. Natl. Acad. Sci. U.S.A. 108 (4), 1490-1495 (2011)			Germany: Koenigshafen, Sylt
Otu05331	TACACACCGCCCGTCGCTACTACCGATTGAGTGGATTAGTGAGGACTTCGGATTGCTAGCAAAGAGGCGCAAGTTTTTTTGCAAGCGAGAAGTGGTTCAAACTTGTTCATTTAGAGGAAGTAA	unclassified Eukaryota	unclassified Eukaryota	unclassified Eukaryota	unclassified Eukaryota	unclassified Eukaryota	0	0	3	KC529483.1.1838	86508	3.1e-30	Thalassoplanella collaris	UH80.4	Eukaryota; Metazoa; Spiralia; Lophotrochozoa; Platyhelminthes; Rhabditophora; Rhabdocoela; Neodalyellida; Typhloplanidae; Typhloplaninae; Thalassoplanella.	Van Steenkiste,N., Tessens,B., Willems,W., Backeljau,T., Jondelius,U. and Artois,T.	A comprehensive molecular phylogeny of dalytyphloplanida (platyhelminthes: rhabdocoela) reveals multiple escapes from the marine environment and origins of symbiotic relationships	PLoS ONE 8 (3), E59917 (2013)
Otu08394	TACACACCGCCCGTCGCTACTACCGATTGAATGGTTTAGCAAGGTCCTCGGATTGGTGCTATTGTAGTTGCTTCTGCAACTCGACCGGTGCTGAGAAGACGACCAAACTTGATCATTTAGAGGAAGTAA	unclassified Eukaryota	unclassified Eukaryota	unclassified Eukaryota	unclassified Eukaryota	unclassified Eukaryota	0	0	1	DQ248202.1.1903	97674	6.82e-57	Pleorchis polyorchis		Eukaryota; Metazoa; Spiralia; Lophotrochozoa; Platyhelminthes; Trematoda; Digenea; Opisthorchiida; Acanthocolpiata; Acanthocolpioidea; Acanthocolpidae; Pleorchis.	Bray,R.A., Webster,B.L., Bartoli,P. and Littlewood,D.T.J.	A molecular phylogenetic study of the Acanthocolpidae (Digenea)	Acta Parasitol. 50, 281-291 (2005)	Sciaena umbra		France: Scandola, Corsica
Otu09772	TACACACCGCCCGTCGCTACTACCGATTGAATGGTTTAGCAAGGTCGTTGGATCGGTGCCATTGTAGTGGCTTTGGCTGCTCTACCGGTGCTGAGAAGACGCCCGAACTTGATCATTTAGAGGAAGTAA	unclassified Eukaryota	unclassified Eukaryota	unclassified Eukaryota	unclassified Eukaryota	unclassified Eukaryota	0	0	1	AJ228789.1.1942	100000	6.77e-62	Prosorhynchoides gracilescens		Eukaryota; Metazoa; Spiralia; Lophotrochozoa; Platyhelminthes; Trematoda; Digenea; Prosorhynchoides.	Littlewood,D.T., Rohde,K. and Clough,K.A.	The phylogenetic position of Udonella (Platyhelminthes)	Int. J. Parasitol. 28 (8), 1241-1250 (1998)	Lophius piscatorius
Otu01676	TACACACCGCCCGTCGCTACTACTGATTGAATGATGAAGCAAGACTTGCGGAACTGGGTCGTCGAGACTTCGGTCTTGATGACTTGGCCGATAAGCGGAACAAGCTTCATTGTTTAGAGGAAGTAA	unclassified Eukaryota	unclassified Eukaryota	unclassified Eukaryota	unclassified Eukaryota	unclassified Eukaryota	0	1	0	AF102893.1.1791	81746	9e-21	Symsagittifera psammophila		Eukaryota; Metazoa; Xenacoelomorpha; Acoelomorpha; Acoela; Sagittiferidae; Symsagittifera.	Ruiz-Trillo,I., Riutort,M., Littlewood,D.T., Herniou,E.A. and Baguna,J.	Acoel flatworms: earliest extant bilaterian Metazoans, not members of Platyhelminthes	Science 283 (5409), 1919-1923 (1999)
Otu00723	TACACACCGCCCGTCGCTCCTACCAATTTCGAGTGGCTCGGTGAACCTCTTTGGACTGTCGAGCAATCGCGAAATTAGAGTGAACCTGGTCACTTAGAGGAAGGAGAAGTCGTAA	unclassified Eukaryota	unclassified Eukaryota	unclassified Eukaryota	unclassified Eukaryota	unclassified Eukaryota	0	0	1	AY179981.1.1858	100000	3.55e-54	uncultured ciliate		Eukaryota; Sar; Alveolata; Ciliophora; environmental samples.	Stoeck,T. and Epstein,S.	Novel eukaryotic lineages inferred from small-subunit rRNA analyses of oxygen-depleted marine environments	Appl. Environ. Microbiol. 69 (5), 2657-2663 (2003)		oxygen-depleted marine environment
Otu01883	TACACACCGCCCGTCGCTCCTACCGATTGAGTGATCCGGTGAATACTTCGGAGTGCTGAGTTTGCGGTTTCCGTAGGCTTCGCGCAAAGTTGAATAAACCTTATCACTTAGAGGAAGGAG	unclassified Eukaryota	unclassified Eukaryota	unclassified Eukaryota	unclassified Eukaryota	unclassified Eukaryota	3	4	0	JN606065.1.1798	98347	1.35e-53	Euduboscquella crenulata	USNM 1156917	Eukaryota; Sar; Alveolata; Dinophyceae; Syndiniales; Eudubosquellidae; Euduboscquella.	Coats,D.W., Bachvaroff,T.R. and Delwiche,C.F.	Revision of the Family Duboscquellidae with Description of Euduboscquella crenulata n. gen., n. sp. (Dinoflagellata, Syndinea), an Intracellular Parasite of the Ciliate Favella panamensis Kofoid & Campbell	J. Eukaryot. Microbiol. 59 (1), 1-11 (2012)			USA: Assawoman Bay, Ocean City, Maryland
Otu01881	TACACACCGCCCGTCGCTACTACCGATTGAATGTCTTAGTGAGTGCCCTGGATTGTCTACTTGGTCTGTAAAGGCTTTGTTGGTTGAGAAGGGGCGCTAACTTGGTTATTTAGAGGAAGTAA	unclassified Eukaryota	unclassified Eukaryota	unclassified Eukaryota	unclassified Eukaryota	unclassified Eukaryota	0	0	9	GU320582.1.1828	93443	1.08e-44	Gymnophrys sp. COHH 17		Eukaryota; Sar; Rhizaria; Cercozoa; Gymnophrys; unclassified Gymnophrys.	Gast,R.J., Moran,D.M., Dennett,M.R., Wurtsbaugh,W. and Amaral-Zettler,L.	Amoebae and Legionella pneumophila in coastal marine environments	Unpublished			USA: Dighton Bridge, MA
Otu12321	TACACACCGCCCGTCGCTCCTACCGATTGGGTGATCCGGTGAATTGCTTGGAACAGCCACGATGTTCTTTGATCATTGCGGTTGTGAAAAGTTGTAAACCTTATCACTTAGAGGAAGGAA	unclassified Eukaryota	unclassified Eukaryota	unclassified Eukaryota	unclassified Eukaryota	unclassified Eukaryota	0	0	1	AY179973.1.1725	90083	6.4e-37	Foraminifera environmental sample		Eukaryota; Sar; Rhizaria; Retaria; Foraminifera; environmental samples.	Stoeck,T. and Epstein,S.	Novel eukaryotic lineages inferred from small-subunit rRNA analyses of oxygen-depleted marine environments	Appl. Environ. Microbiol. 69 (5), 2657-2663 (2003)		oxygen-depleted marine environment
Otu09687	TACACACCGCCCGTCGCTCTTACCGATGGACTTCTCTGTGAGTATAGAGGACTGGCTAGCTATTTATAGCAAGCTATGGAAATCTACGCGAACAGCGAGGTCTAAAGGAAAGAG	unclassified Eukaryota	unclassified Eukaryota	unclassified Eukaryota	unclassified Eukaryota	unclassified Eukaryota	0	1	0	AJ318226.1.3366	85124	2.83e-25	Nummulites venosus	301	Eukaryota; Sar; Rhizaria; Retaria; Foraminifera; Rotaliida; Nummulitidae; Nummulites.	Pawlowski,J., Bolivar,I., Fahrni,J.F., De Vargas,C. and Bowser,S.S.	Molecular evidence that Reticulomyxa filosa is a freshwater naked foraminifer	J. Eukaryot. Microbiol. 46 (6), 612-617 (1999)			Japan:Sesoko Okinawa
Otu10371	TACACACCGCCCGTCGCACCTACCGATTGAACGTTCCGGTGAGACCTTGGGATTTGGTCTTTGGTACTTTATTGTGCCGTTGACCGAAAAACTTGAGCAAACCTTAACGTTTAGAGGAAGGTG	unclassified Eukaryota	unclassified Eukaryota	unclassified Eukaryota	unclassified Eukaryota	unclassified Eukaryota	0	2	0	JF791020.1.1777	100000	1.38e-58	uncultured labyrinthulid		Eukaryota; Sar; Stramenopiles; Bigyra; Labyrinthulomycetes; environmental samples.	Rocke,E., Jing,H. and Liu,H.	Phylogenetic composition and distribution of picoeukaryotes in the hypoxic northwestern coast of the Gulf of Mexico	Microbiologyopen 2 (1), 130-143 (2013)		Gulf of Mexico
Otu01574	TACACACCGCCCGTCGCACCTACCGATTGAACGGTCCGGTGAGAACTTTGGATCTTTTCAAGCTCTGTTTATTCAGTTTGCTAGAGAGGAGAAGTTGTTCAAATCTTACCGTTTAGAGGAAGGTG	unclassified Eukaryota	unclassified Eukaryota	unclassified Eukaryota	unclassified Eukaryota	unclassified Eukaryota	0	0	2	KX160006.1.1788	100000	1.09e-59	Stellarchytrium dubum		Eukaryota; Sar; Stramenopiles; Bigyra; Labyrinthulomycetes; Labyrinthulida; Stellarchytrium.	Fiorito,R., Leander,C. and Leander,B.	Characterization of three novel species of Labyrinthulomycota isolated from ochre sea stars (Pisaster ochraceus)	Mar. Biol. (2016) In press
Otu09705	TACACACCGCCCGTCGCTCCTACCGATTGAATGACGCGATGAAATCCTCGGAGGTTGTGTTTGAGAATGGTTCGCCGTTCGAAAACATGACCGAAGTTGCTTGAATCTCATCATTTAGAGGAAGGAG	unclassified Eukaryota	unclassified Eukaryota	unclassified Eukaryota	unclassified Eukaryota	unclassified Eukaryota	1	0	0	LWDU01018733.1841.3586	85156	1.5e-28	hydrothermal vent metagenome		unclassified sequences; metagenomes; ecological metagenomes.	Li,M., Jain,S. and Dick,G.	Genomic and transcriptomic resolution of organic matter utilization among deep-sea bacteria in Guaymas Basin hydrothermal plumes	Unpublished		deep sea hydrothermal plume seawater	Mexico: Gulf of California, Guaymas Basin
Otu00064	TACACACCGCCCGTCGCTACTACCAATTGGTTGGTTTAGTGAGAGGTCTTCGGATTGCACTTAGGTGAGTTGCAAGACCCGCCTTGGCTGTGAGAAGTAGTAAAAGTCGTAACAAGGTTTCTGTAG	unclassified Eukaryota	unclassified Eukaryota	unclassified Eukaryota	unclassified Eukaryota	unclassified Eukaryota	297	0	0	no match
Otu01818	TACACACCGCCCGTCGCTACTACCGATTGAGTGCACCAGTGAGACTCTTGAACTCGCGAACCTGGAGTACGTTTAGTGTCTCGTTACACTTTACGATTCACGCTCCGGGTGATACGTTGGGAAAGA	unclassified Eukaryota	unclassified Eukaryota	unclassified Eukaryota	unclassified Eukaryota	unclassified Eukaryota	0	0	26	no match
Otu02197	TACACACCGCCCGTCGCTCTTACCGATGGACTATTCTGTGAGTATACAGGACGGGAACTCTATTCATTTTTAATGATTGAGTTCTATAAGAATGTACGCGAACAGTGTGGTCTAA	unclassified Eukaryota	unclassified Eukaryota	unclassified Eukaryota	unclassified Eukaryota	unclassified Eukaryota	11	13	0	no match
Otu00166	TACACACCGCCCGTCGCTACTACCAATTGGTTGGTTTAGTGAGAGGTCTTCGGATTGCACTTAGGTGAGTTGCAAGACCCGCCTTGGCTGTGAGAAGTAGTAAAAGTCGTAGCAAGGTTTCTGTAGGTGA	unclassified Eukaryota	unclassified Eukaryota	unclassified Eukaryota	unclassified Eukaryota	unclassified Eukaryota	8	0	0	no match
Otu05201	TACACACCGCCCGTCGCTACTACCGATTGAGTGCACCAGTGAGACTCTTGAACTCGCGAACCTGGAGTACGTTTAGTGTCTCGTTACACTTTACGATTATTCACGCTCCGGGTGATACGTTGGGAAA	unclassified Eukaryota	unclassified Eukaryota	unclassified Eukaryota	unclassified Eukaryota	unclassified Eukaryota	0	0	6	no match
Otu00116	TACACACCGCCCGTCGCTACTACCAATTGGTTGGTTTAGTGAGAGGTCTTCGGATTGCACTTAGGTGAGTTGCAAGACCCGCCTTGGCTGTGAGAAGTAGTAAAGGTCGTAACAAGGTTTCTGTAG	unclassified Eukaryota	unclassified Eukaryota	unclassified Eukaryota	unclassified Eukaryota	unclassified Eukaryota	3	0	0	no match
Otu06523	TACACACCGCCCGTCGCTACTACCGATTGGATGGTCCAGTGAAACCTTTGGACTGCTCGGACGCCGGCCCGCAAGGGTCGGCTCCGCGGTGGGAAGATGTTTGAACTTGATTATCTAGAGGAAGTAA	unclassified Eukaryota	unclassified Eukaryota	unclassified Eukaryota	unclassified Eukaryota	unclassified Eukaryota	0	3	0	no match
Otu00225	TACACACCGCCCGTCGCTACTACCAATTGGTTGGTTTAGTGAGAGGTCTTCGGATTGCACTTAGGTGAGTTGCAAGGCCCGCCTTGGCTGTGAGAAGTAGTAAAAGTCGTAACAAGGTTTCTGTAGTGA	unclassified Eukaryota	unclassified Eukaryota	unclassified Eukaryota	unclassified Eukaryota	unclassified Eukaryota	2	0	0	no match
Otu00387	TACACACCGCCCGTCGCTACTACCAATTGGTTGGTTTAGTGAGGGGTCTTCGGATTGCACTTAGGTGAGTTGCAAGACCCGCCTTGGCTGTGAGAAGTAGTAAAAGTCGTAACAAGGTTTCTGTAG	unclassified Eukaryota	unclassified Eukaryota	unclassified Eukaryota	unclassified Eukaryota	unclassified Eukaryota	2	0	0	no match
Otu00889	TACACACCGCCCGTCGCTACTACCAATTGGTTGGTTTAGTGAGAGGTCTTCGGATTGCACTAGGTGAGTTGCAAGGCCCGCCTTGGCTGTGAGAAGTAGTAAAAGTCGTAACAAGGTTTCTGTAG	unclassified Eukaryota	unclassified Eukaryota	unclassified Eukaryota	unclassified Eukaryota	unclassified Eukaryota	2	0	0	no match
Otu01764	TACACACCGCCCGTCGCTACTACCAATTGGTTGGTTTAGTGAGAGGTCTTCGGATTGCACTTAGGTGAGTTGCAAGACCCGCCTTGGCTGTGAGAAGTAGTAAAAGTCGTAACAAGGTTTCTGTAG	unclassified Eukaryota	unclassified Eukaryota	unclassified Eukaryota	unclassified Eukaryota	unclassified Eukaryota	2	0	0	no match
Otu01878	TACACACCGCCCGTCGCTACTACCAATTGGTTGGTTTAGTGAGAGGTCTTCGGATTGCACTTAGGTGAGTTGCAAGACCCGCCTTGGCTGTGAGAAGTAGTAAAAGTCGTAACAAGGTTTCTGTAG	unclassified Eukaryota	unclassified Eukaryota	unclassified Eukaryota	unclassified Eukaryota	unclassified Eukaryota	2	0	0	no match
Otu02061	TACACACCGCCCGTCGCTACTACCAATTGGTTGGTTTAGTGAGAGGTCTTCGGATTGCACTTAGGTGAGTTGCAAGACCCGCCTTGGCTGTGAGAGGTAGTAAGAGTCGTAACAAGGTTTCTGTAGGTGA	unclassified Eukaryota	unclassified Eukaryota	unclassified Eukaryota	unclassified Eukaryota	unclassified Eukaryota	2	0	0	no match
Otu02169	TACACACCGCCCGTCGCTACTACCAATTGGTTGGTTTAGTGAGAGGTCTTCGGATTGCACTTAGGTGAGTTGCAAGGCCCGCCTTGGCTGTAAGAAGTAGTAAAAGTCGTAACAAGGTTTCTGTAG	unclassified Eukaryota	unclassified Eukaryota	unclassified Eukaryota	unclassified Eukaryota	unclassified Eukaryota	2	0	0	no match
Otu11877	TACACACCGCCCGTCGCTACTACCGATTGAGTGCACCAGTGAGACTCTTGAACTCGCGAACCTGGAGTACGTTTAGTGTCTCGTTACACTTTACGATTCACGCTCCGGGTGATACGTTGGGAAAGAGA	unclassified Eukaryota	unclassified Eukaryota	unclassified Eukaryota	unclassified Eukaryota	unclassified Eukaryota	0	0	2	no match
Otu00543	TACACACCGCCCGTCGCTACTACCAATTGGTTGGTTTAGTGAGAGGTCTTCGGATTGCACTTAGGTGAGTTGCAAGACCCGCCTTGGCTGTGAGAAGTAATAAAAGTCGTAACAAGGTTTCTGTAG	unclassified Eukaryota	unclassified Eukaryota	unclassified Eukaryota	unclassified Eukaryota	unclassified Eukaryota	1	0	0	no match
Otu01701	TACACACCGCCCGTCGCTACTACCAATTGGTTGGTTTAGTGAGAGGTCCTCGGATTGCACTTAGGTGAGTTGCAAGACCCGCCTTGGCTGTGAGAAGTAGTAAAAGTCGTAACAAGGTTTCTGTAGGTGAACCTG	unclassified Eukaryota	unclassified Eukaryota	unclassified Eukaryota	unclassified Eukaryota	unclassified Eukaryota	1	0	0	no match
Otu01855	TACACACCGCCCGTCGCTACTACCAATTGGTTGGTTTAGTGAGAGGTCTTCGGACTGCACTTAGGTGAGTTGCAAGGCCCGCCTTGGCTGTGAGAAGTAGTAAAAGTCGTAACAAGGTTTCTGTAGGTGA	unclassified Eukaryota	unclassified Eukaryota	unclassified Eukaryota	unclassified Eukaryota	unclassified Eukaryota	1	0	0	no match
Otu01886	TACACACCGCCCGTCGCTACTACCAATTGGTTGGTTTAGCGAGAGGTCTTCGGATTGCACTTAGGTGAGTTGCAAGACCCGCCTTGGCTGTGAGAAGTAGTAAAAGTCGTAACAAGGTTTCTGTAG	unclassified Eukaryota	unclassified Eukaryota	unclassified Eukaryota	unclassified Eukaryota	unclassified Eukaryota	1	0	0	no match
Otu01953	TACACACCGCCCGTCGCTACTACCGATTGGATCGGTTAGTGAGATCACCGGATTGGTCAGAGGTGTTCCCACCGGTTCGGCCGCGGGCGCTTCAGGTTGCCGAAAAGACGATCGAATTTGACGATCTAGAGGTCGTAA	unclassified Eukaryota	unclassified Eukaryota	unclassified Eukaryota	unclassified Eukaryota	unclassified Eukaryota	1	0	0	no match
Otu01974	TACACACCGCCCGTCGCTACTACCGATCGAATGGTTTAGTGAGGACTTTGGATTGCCGCCGTCGCGTCCTCAGGACGCGATCGGAGGGCAAGAAGCTGTTTGAGCTTGATCATTTAGAGGAAGTAA	unclassified Eukaryota	unclassified Eukaryota	unclassified Eukaryota	unclassified Eukaryota	unclassified Eukaryota	0	0	1	no match
Otu01981	TACACACCGCCCGTCGCTACTACCGACTGGTTGGTTTAGTGAGAGGTCTTCGGATTGCACTTAGGTGAGTTGCAAGACCCGCCTTGGCTGTGAGAAGTAGTAAAAGTCGTAACAAGGTTTCTGTAG	unclassified Eukaryota	unclassified Eukaryota	unclassified Eukaryota	unclassified Eukaryota	unclassified Eukaryota	1	0	0	no match
Otu02000	TACACACCGCCCGTCGCTACTACCAATTGGTTGGTTTAGTGAGAGGTCTTCGGATTGCACTTAGGTGAGTTGCAAGACCCGCCTTGGCTGTGAGAAGTAGTAAAAGTCGTAACAAGGTTTCCGCAGGTGA	unclassified Eukaryota	unclassified Eukaryota	unclassified Eukaryota	unclassified Eukaryota	unclassified Eukaryota	1	0	0	no match
Otu02156	TACACACCGCCCGTCGCTACTACCAATTGGTTGGTTTAGTGAGAGGTCTTCGGATTGCACTTAGGTGAGTTGCAAGGCCCGCCTTGGCTGTGAGAAGTAGCAAAAGTCGTAACAAGGTTTCTGTAG	unclassified Eukaryota	unclassified Eukaryota	unclassified Eukaryota	unclassified Eukaryota	unclassified Eukaryota	1	0	0	no match
Otu03517	TACACACCGCCCGTCGCTACTACCAATTGGTTGGTTTAGTGAGAGGTCTTCGGGTTGCACTTAGGTGAGTTGCAAGACCCGCCTTGGCTGTGAGAAGTAGTAAAAGTCGTAACAAGGTTTCTGTAGGTG	unclassified Eukaryota	unclassified Eukaryota	unclassified Eukaryota	unclassified Eukaryota	unclassified Eukaryota	1	0	0	no match
Otu05191	TACACACCGCCCGTCGCCACTACCAATTGGTTGGTTTAGTGAGAGGTCTTCGGATTGCACTTAGGTGAGTTGCAAGGCCCGCCTTGGCTGTGAGAAGTAGTAAAAGTCGTAACAAGGTTTCTGTAG	unclassified Eukaryota	unclassified Eukaryota	unclassified Eukaryota	unclassified Eukaryota	unclassified Eukaryota	1	0	0	no match
Otu05233	TACACACCGCCCGTCGTTACTACCAATTGGTTGGTTTAGTGAGAGGTCTTCGGATTGCACTTAGGTGAGTTGCAAGACCCGCCTTGGCTGTGAGAAGTAGTAAAAGTCGTAACAAGGTTTCTGTAG	unclassified Eukaryota	unclassified Eukaryota	unclassified Eukaryota	unclassified Eukaryota	unclassified Eukaryota	1	0	0	no match
Otu05290	TACACACCGCCCGTCGCTACTACCAATTGGTTGGTTTAGTGAGAGGTCTTCGGATTGCACTTAGGTGAGTTGCAAGGCCCGCCTTGGCTGTGAGAAGTAGTAAAAGTCGTAACAAGGTTTCTGTAG	unclassified Eukaryota	unclassified Eukaryota	unclassified Eukaryota	unclassified Eukaryota	unclassified Eukaryota	1	0	0	no match
Otu05506	TACACACCGCCCGTCGCTACTACCAATTGGTTGGTTTAGTGAGAGGTCTTCGGATTGCACTTAGGTGAGTTGCAAGACCCGCCTTGGCTGTGAGAAGTAGTAAAGTCGTAACAAGGTTTCTGTAGGTGA	unclassified Eukaryota	unclassified Eukaryota	unclassified Eukaryota	unclassified Eukaryota	unclassified Eukaryota	1	0	0	no match
Otu06443	TACACACCGCCCGTCGCTACTACTGATTGGGTGTTCAAGTGAGATGCTTAGCTCTCTGATGTGGGATTTTATATCGTGCATCGCGGGAAAAAAGTCTCAAGCTTGAGTGTCTAGAGGAAGTAA	unclassified Eukaryota	unclassified Eukaryota	unclassified Eukaryota	unclassified Eukaryota	unclassified Eukaryota	0	0	1	no match
Otu06453	TACACACCGCCCGTCGCTACCACCGATTGAGTGCACCAGTGAGACTCTTGAACTCGCGAACCTGGAGTACGTTTAGTGTCTCGTTACACTTTACGATTCACGCTCCGGGTGATACGTTGGGAAAGA	unclassified Eukaryota	unclassified Eukaryota	unclassified Eukaryota	unclassified Eukaryota	unclassified Eukaryota	0	0	1	no match
Otu08062	TACACACCGCCCGTCGCTACTACCGAGTGACTGTGTCCAAGAAGGAGTCGGACGAGGAGCCCGTGCGGGAGGCGACTCTCGCCGGGCCCCGCGGAAGTCTTCTGACTGTTCCCAGTGGGAGGAAGTAA	unclassified Eukaryota	unclassified Eukaryota	unclassified Eukaryota	unclassified Eukaryota	unclassified Eukaryota	1	0	0	no match
Otu08191	TACACACCGCCCGTCGCTCCTACCGATTGAATGGTCCGGTGAGAACGTTGGATCTATTTCCCATGTCTTGAGGCTAACTCAGGGTGCAGGGAGATTGAGAAGATGTTCAAACCTTACCATTTAGAGGAAGGAG	unclassified Eukaryota	unclassified Eukaryota	unclassified Eukaryota	unclassified Eukaryota	unclassified Eukaryota	1	0	0	no match
Otu08396	TACACACCGCCCGTCGCTCTTACCGATGGACTTCTCTGTGAGTTTAAGGGACTGGAATACCTTTTTGTTGCTCTCTTTATGGGGGTAATAATATCTTTCTATGGAAACTTAAACGAA	unclassified Eukaryota	unclassified Eukaryota	unclassified Eukaryota	unclassified Eukaryota	unclassified Eukaryota	0	1	0	no match
Otu09522	TACACACCGCCCGTCGCTACTACCAATTGGTTGGTTTAGTGAGAGGTCTTCGGATTGCACTTAGGTGAGTTGCAAGGCCCGCCTTGGCTGCGAGAAGTAGTAAAAGTCGTAACAAGGTTTCTGTAG	unclassified Eukaryota	unclassified Eukaryota	unclassified Eukaryota	unclassified Eukaryota	unclassified Eukaryota	1	0	0	no match
Otu12198	TACACACCGCCCGTCGCTACTACCAATTGGTTGGTTTAGTGAGAGGTCTTCGGATTGCACTTAGGTGAGTTGCAGGACCCGCCTTGGCTGTGAGAAGTAGTAAAAGTCGTAACAAGGTTTCTGTAG	unclassified Eukaryota	unclassified Eukaryota	unclassified Eukaryota	unclassified Eukaryota	unclassified Eukaryota	1	0	0	no match
Otu12741	TACACACCGCCCGTCGCTACTACCGATTGAATAATTTGGTGAGGTTAGAGGAGGTTGAATATAGTTGATTGTTCACTTAACGGTGTAACATTAACTGTTGTTTGACTGAATCTACCCAAATCAAATTA	unclassified Eukaryota	unclassified Eukaryota	unclassified Eukaryota	unclassified Eukaryota	unclassified Eukaryota	0	1	0	no match
Otu03664	TACACACCGCCCGTCGCTACTACCGATTGAATGGTTTAGTGAGGTCTCGGGACTGGCGCTTGCAAGCTGGCAACAGCTCGCTTGCGCTGGGAACTTGGTCAAACTTGGTCATTTAGAGGAAGTAA	Holozoa	Choanoflagellida	unclassified Choanoflagellida	unclassified Choanoflagellida	unclassified Choanoflagellida	1	0	0	AY426842.1.1779	96800	5.1e-53	uncultured marine eukaryote		Eukaryota; environmental samples.	Massana,R., Balague,V., Guillou,L. and Pedros-Alio,C.	Picoeukaryotic diversity in an oligotrophic coastal site studied by molecular and culturing approaches	FEMS Microbiol. Ecol. 50 (3), 231-243 (2004)		Mediterranean coast
Otu02978	TACACACCGCCCGTCGCACCTACCGATTGAATGGTTCGGTGAAACCTCCGGACAGCGCTTTGAAGGTCTCCGACAGAGTGCTGGAAGTTGTTTAAACCTAAGCATTTAGAGGAAGGTG	Ochrophyta	unclassified Ochrophyta	unclassified Ochrophyta	unclassified Ochrophyta	unclassified Ochrophyta	0	0	1	EF100355.1.1226	84800	2.96e-25	uncultured eukaryote		Eukaryota; environmental samples.	Stoeck,T., Kasper,J., Bunge,J., Ilyin,V., Leslin,C. and Epstein,S.	Protistan diversity at the top of the world	Unpublished		oxygen-depleted intertidal marine sediment, upper 2 cm sediment surface	Greenland: Arctic
Otu02991	TACACACCGCCCGTCGCACCTACCGATTGAATGTTTCGGTGAAGATTCCGGACCGTGGCTCGTGCGCTTCACGGCGCGCCTGCCGCGGGAAGTTATCTAAACCTCAACATTTAGAGGAAGGTG	Ochrophyta	Phaeophyceae	unclassified Phaeophyceae	unclassified Phaeophyceae	unclassified Phaeophyceae	1	0	0	AY307401.1.1707	100000	1.38e-58	Sphacelaria sp. UTEX LB 800	UTEX LB 800	Eukaryota; Sar; Stramenopiles; Ochrophyta; PX clade; Phaeophyceae; Sphacelariales; Sphacelariaceae; Sphacelaria; unclassified Sphacelaria.	McCauley,L.A.R. and Wehr,J.D.	Phylogenetic relationships of freshwater brown algae (Phaeophyceae) based on RUBISCO large subunit and ribosomal DNA sequences	Unpublished
Otu03001	TACACACCGCCCGTCGCTCCTACCGATTGAATGGTCCGGTGAAATGTTCGGATCGCGGTGACGGATGCGGTTCGCCGCCTTCGACGACGCGAGAAGACCATTGAACCTTATCATTTAGAGGAAGGAG	Phragmoplastophyta	Embryophyta	unclassified Embryophyta	unclassified Embryophyta	unclassified Embryophyta	0	9	0	AGNK02004036.34055.35850	94488	4.05e-49	Setaria italica (foxtail millet)	Yugu1	Eukaryota; Viridiplantae; Streptophyta; Embryophyta; Tracheophyta; Spermatophyta; Magnoliophyta; Liliopsida; Poales; Poaceae; PACMAD clade; Panicoideae; Panicodae; Paniceae; Cenchrinae; Setaria.	Bennetzen,J.L., Schmutz,J., Wang,H., Percifield,R., Hawkins,J., Pontaroli,A.C., Estep,M., Feng,L., Vaughn,J.N., Grimwood,J., Jenkins,J., Barry,K., Lindquist,E., Hellsten,U., Deshpande,S., Wang,X., Wu,X., Mitros,T., Triplett,J., Yang,X., Ye,C.Y., Mauro-Herrera,M., Wang,L., Li,P., Sharma,M., Sharma,R., Ronald,P.C., Panaud,O., Kellogg,E.A., Brutnell,T.P., Doust,A.N., Tuskan,G.A., Rokhsar,D. and Devo…	Reference genome sequence of the model plant Setaria	Nat. Biotechnol. 30 (6), 555-561 (2012)
Otu03002	TACACACCGCCCGTCGCTCCTACCGATTGAATGGTCCGGTGAAGTGTTCGGATCGTGGTGACGAAGGCGGTTCGCCGCCTTCGACGACACGAGAAGTCCATTGAACCTTATCATTTAGAGGAAGGAG	Phragmoplastophyta	Embryophyta	unclassified Embryophyta	unclassified Embryophyta	unclassified Embryophyta	0	1	0	LS992094.18746750.18748551	96063	1.87e-52	Triticum aestivum (bread wheat)		Eukaryota; Viridiplantae; Streptophyta; Embryophyta; Tracheophyta; Spermatophyta; Magnoliopsida; Liliopsida; Poales; Poaceae; BOP clade; Pooideae; Triticodae; Triticeae; Triticinae; Triticum.	Rossello,M.	Direct Submission	Submitted (10-AUG-2018) IWGSC, ENA, CB10, CB10, UK, UK, Uk, United Kingdom
Otu02429	TACACACCGCCCGTCGCTCCTACCGATTGAGTGATCCGGTGAATAATTCGGACGGTGTCTTTTATCAGTTCCTGATTAAAAACGCTGGAAGTTTAGTGAACCTTATCACTTAGAGGAAGGAG	Protalveolata	Syndiniales	Syndiniales	Syndiniales	unclassified Syndiniales	1	0	0	KJ761664.1.1800	91935	2.33e-41	uncultured eukaryote		Eukaryota; environmental samples.	Lie,A.A., Liu,Z., Hu,S.K., Jones,A.C., Kim,D.Y., Countway,P.D., Amaral-Zettler,L.A., Cary,S.C., Sherr,E.B., Sherr,B.F., Gast,R.J. and Caron,D.A.	Investigating Microbial Eukaryotic Diversity from a Global Census: Insights from a Comparison of Pyrotag and Full-Length Sequences of	Appl. Environ. Microbiol. 80 (14), 4363-4373 (2014)		East Pacific Rise 1500m
Otu16294	TACACACCGCCCGTCGCTCCTACCGATTGAGCGTTCCGGTGAATATTTCGGACCTTTCTTAGTCGGGGCAACTCGTTCTAGGAGAGGAAAGTTAGGTTAACCTTAACGCTTAGAGGAAGGAG	Protalveolata	Syndiniales	Syndiniales	unclassified Syndiniales	unclassified Syndiniales	1	0	0	GU820254.1.1202	90244	5.05e-38	uncultured dinoflagellate		Eukaryota; Sar; Alveolata; Dinophyceae; environmental samples.	Edgcomb,V., Orsi,W., Bunge,J., Jeon,S., Christen,R., Leslin,C., Holder,M., Taylor,G.T., Suarez,P., Varela,R. and Epstein,S.	Protistan microbial observatory in the Cariaco Basin, Caribbean. I. Pyrosequencing vs Sanger insights into species richness	ISME J 5 (8), 1344-1356 (2011)		oxygenated water column sample, Cariaco Basin, Caribbean Sea
Otu16223	TACACACCGCCCGTCGCTCCTACCGATTGAATGATCCGGTGAGCTATTCGGACCTTCGCTTTTCTGATTTTCAGTTTGGTGAGGGAAAGTCTCGCGAACCTTATCATTTAGAGGAAGGAG	Protalveolata	Syndiniales	Syndiniales	unclassified Syndiniales	unclassified Syndiniales	1	0	0	GU819857.1.1220	94167	2.94e-45	uncultured dinoflagellate		Eukaryota; Sar; Alveolata; Dinophyceae; environmental samples.	Edgcomb,V., Orsi,W., Bunge,J., Jeon,S., Christen,R., Leslin,C., Holder,M., Taylor,G.T., Suarez,P., Varela,R. and Epstein,S.	Protistan microbial observatory in the Cariaco Basin, Caribbean. I. Pyrosequencing vs Sanger insights into species richness	ISME J 5 (8), 1344-1356 (2011)		oxygenated water column sample, Cariaco Basin, Caribbean Sea

## Sheet: Table S16b
Table S16b. Summary of the taxonomic distribution of the unclassified OTUs.
Phylum	Number of OTUs	Number of sequences that did not fullfill the requirements	Number of OTUs <97% sequence similarity	Number of OTUs <97% sequence similarity match with sponge species
Ascomycota	6	0	1	0
Basidiomycota	5	0	1	0
Ciliophora	5	0	3	0
Diatomea	12	0	4	0
Dinoflagellata	3	0	1	0
Euglenozoa	2	0	1	0
unclassified Eukaryota	152	37	84	0
Holozoa	1	0	1	0
Ochrophyta	2	0	1	0
Phragmoplastophyta	2	0	2	0
Protalveolata	3	0	3	0
Total	193	37	102	0
